# Supplementary material for: A collection of forcefield precursors for metal–organic frameworks
Source: RSC Adv. 2019 Nov 13;9(63):36492–507. doi: 10.1039/c9ra07327b (PMC9075174; doi:10.1039/c9ra07327b)
Supplement: RA-009-C9RA07327B-s5141 [file RA-009-C9RA07327B-s5141.xyz]

  432
jmolscript: load "" {1 1 1} spacegroup "x,y,z" unitcell [{     24.731800     0.000000     0.000000 }, {      5.484302    24.116060     0.000000 }, {    -15.108107   -12.058075    15.427568 }]
Zn     3.677616    13.282523     0.057545     0.860285
Zn    -1.340759   -11.417432    15.370023     0.860300
Zn    11.500528    18.974635     0.373501     0.860303
Zn     5.944380    -5.051514    15.054067     0.860301
Zn     3.679260    -7.006603    15.054067     0.860303
Zn     9.091822    17.199452     0.373501     0.860302
Zn    16.914736    22.891567     0.057545     0.860300
Zn    10.964397    -0.640688    15.370023     0.860285
Zn    14.172558    10.833515     7.656239     0.860285
Zn    -1.401476    -0.640666     7.771329     0.860300
Zn     6.349646     5.141402     7.340283     0.860303
Zn    21.529487    17.109477     8.087285     0.860301
Zn    -6.421495    -5.051494     8.087285     0.860303
Zn     8.758352     6.916585     7.340283     0.860302
Zn     0.935438     1.224471     7.656239     0.860300
Zn    16.509470    12.698650     7.771329     0.860285
C      9.207757     3.793909    10.300987    -0.062203
C     10.452870     2.517680    12.488616    -0.060961
C     11.081162     1.724259    13.608658     0.625038
C      8.577304     4.565867     9.180946     0.621948
C      7.778543    14.595279     0.615560    -0.082922
C     -8.274490     3.983931    14.353809    -0.085085
C     -9.057844    -2.440577    10.922718    -0.148867
C     10.128772     4.463850    11.098592    -0.147335
C     10.728108     3.826942    12.164637     0.142146
C     -9.660412    -1.553591    11.782034     0.136722
C      6.384243    16.474883     1.260432    -0.082968
C     15.365050    -3.920804     5.126581    -0.062217
C     19.881019    21.692387     2.938952    -0.060979
C     19.246683    22.480986     1.818910     0.625016
C     15.977978    -4.706750     6.246622     0.621970
C      0.848702    -7.709706    14.812008    -0.082933
C     17.157968     3.106145     1.073759    -0.085079
C     10.719673     3.766915     4.504850    -0.148863
C     16.222555    -3.171275     4.328976    -0.147323
C     15.734414    -2.445619     3.262931     0.142153
C     11.450963     2.982664     3.645534     0.136728
C      2.372328    -9.486094    14.167136    -0.082605
C      1.534416    -2.085571     4.935279    -0.062206
C      8.521762    20.431117     3.161109    -0.061002
C      9.217428    19.553295     2.149060     0.625089
C      0.826966    -1.217155     5.931900     0.621960
C     -0.114288     8.990667    14.268958    -0.082893
C     14.068129    22.471343     0.561563    -0.085074
C     -6.791108    10.213118    11.456512    -0.148851
C      2.921224    -1.999236     4.884368    -0.147330
C      3.641826    -2.788069     4.012710     0.142157
C     -6.190709     9.592850    12.525642     0.136724
C     15.460746    20.596318     1.180209    -0.082835
C     13.414642    14.016706    10.492289    -0.062203
C      6.704076    -8.279079    12.266459    -0.060997
C      6.002366    -7.406081    13.278508     0.625065
C     14.104567    13.134302     9.495668     0.621952
C     23.849584     9.952936     1.158610    -0.082914
C      9.923400    -3.323236    14.866005    -0.085071
C     -1.170811     3.171250     3.971056    -0.148790
C     13.806354    15.349841    10.543200    -0.147336
C      7.712645    -7.888638    11.414858     0.142165
C     23.089310     3.894253     2.901926     0.136699
C      8.403876    -1.549498    14.247359    -0.082699
C      1.693333    -1.958737    10.492289    -0.062206
C      2.919584    -3.779022    12.266459    -0.061002
C      3.621287    -4.652027    13.278508     0.625089
C      1.003415    -1.076327     9.495668     0.621960
C     15.990258     2.105087     1.158610    -0.082892
C     -0.299759    -8.734880    14.866005    -0.085073
C     16.278834     8.886757     3.971056    -0.148851
C      1.301621    -3.291873    10.543200    -0.147330
C      1.911021    -4.169459    11.414858     0.142157
C     16.750520     8.163760     2.901926     0.136724
C      1.219770   -10.508615    14.247359    -0.082834
C     13.573599    14.143572     4.935279    -0.062204
C     12.070568    15.742955     3.161109    -0.060997
C     11.374909    16.620782     2.149060     0.625065
C     14.281042    13.275150     5.931900     0.621952
C     -9.509565     3.067280    14.268958    -0.082914
C      6.524220    13.702744     0.561563    -0.085071
C     -2.832724     1.844845    11.456512    -0.148790
C     12.186791    14.057237     4.884368    -0.147335
C     11.466196    14.846076     4.012710     0.142165
C     -3.433131     2.465107    12.525642     0.136699
C      5.131599    15.577766     1.180209    -0.082699
C      5.900219     8.264061    10.300987    -0.062217
C      4.655090     9.540277    12.488616    -0.060979
C      4.026790    10.333692    13.608658     0.625016
C      6.530680     7.492110     9.180946     0.621970
C     12.813805    21.578808     0.615560    -0.082933
C     -1.349364     8.074015    14.353809    -0.085079
C     -0.565984    14.498543    10.922718    -0.148863
C      4.979198     7.594115    11.098592    -0.147323
C      4.379855     8.231017    12.164637     0.142152
C      0.036578    13.611552    11.782034     0.136728
C     14.208101    19.699200     1.260432    -0.082605
C     -0.257037    15.978804     5.126581    -0.062203
C     25.443113    14.481685     2.938952    -0.060961
C     26.077456    13.693094     1.818910     0.625038
C     -0.869972    16.764743     6.246622     0.621948
C      8.774939    -4.348410    14.812008    -0.082922
C     22.681876     8.951878     1.073759    -0.085085
C      4.388345     8.291088     4.504850    -0.148867
C     23.617265    15.229279     4.328976    -0.147335
C     24.105413    14.503630     3.262931     0.142146
C      3.657062     9.075345     3.645534     0.136722
C      7.251319    -2.572019    14.167136    -0.082968
C     -6.465690     8.264054    12.840365    -0.062203
C     17.020997     9.540282    10.652736    -0.060962
C     16.392705    10.333704     9.532694     0.625038
C     -5.835237     7.492096    13.960406     0.621948
C     10.071631     9.520759     7.098224    -0.082922
C     11.016557     8.074031     8.787543    -0.085085
C     11.799911    14.498540    12.218634    -0.148868
C     -7.386705     7.594112    12.042760    -0.147335
C     16.745759     8.231020    10.976715     0.142146
C     12.402479    13.611553    11.359318     0.136723
C     11.465931     7.641155     6.453352    -0.082968
C     21.732622     3.920781     2.587203    -0.062216
C     -2.030845     2.423650     4.774832    -0.060980
C     -1.396509     1.635052     5.894874     0.625016
C     21.119694     4.706727     1.467162     0.621970
C     -3.590937    -4.348391     8.329344    -0.082933
C     -4.792096    -3.106168     6.640025    -0.085079
C      7.130501    20.349122     3.208934    -0.148864
C     20.875117     3.171252     3.384808    -0.147323
C     21.363258     2.445597     4.450853     0.142153
C      0.914909    -2.982686     4.068250     0.136729
C     -5.114563    -2.572004     8.974216    -0.082605
C     10.831456     2.085549     2.778505    -0.062205
C      9.328412     3.684921     4.552675    -0.061003
C      8.632746     4.562742     5.564724     0.625089
C     11.538906     1.217132     1.781884     0.621960
C      2.856355     3.067296     8.872394    -0.082893
C      3.782045     1.644694     7.152221    -0.085074
C      9.533175     1.844845    11.684840    -0.148852
C      9.444648     1.999213     2.829416    -0.147330
C      8.724046     2.788047     3.701074     0.142157
C      8.932776     2.465113    10.615710     0.136725
C      2.389428     3.519720     6.533575    -0.082835
C     14.059225    -1.958743    12.649063    -0.062203
C     -9.446311    -3.779018    10.874893    -0.060998
C     -8.744601    -4.652017     9.862844     0.625065
C     13.369300    -1.076340    13.645684     0.621952
C     18.732390    14.163102     6.555174    -0.082914
C     17.550467    15.381199     8.275347    -0.085071
C     19.020985    20.944787     3.742728    -0.148791
C     13.667513    -3.291879    12.598152    -0.147336
C     14.276920    -4.169460    11.726494     0.142165
C     19.492664    20.221785     4.811858     0.136699
C     19.069991    13.607461     8.893993    -0.082699
C      1.048734    14.016699    12.649063    -0.062205
C     -5.661819    -8.279075    10.874893    -0.061003
C     -6.363522    -7.406071     9.862844     0.625089
C      1.738652    13.134290    13.645684     0.621960
C     -3.624386    -2.105110     6.555174    -0.082892
C     -2.442476    -3.323217     8.275347    -0.085073
C      1.571340    15.229281     3.742728    -0.148852
C     -4.043856    -8.766225    12.598152    -0.147330
C     -4.653256    -7.888639    11.726494     0.142157
C      1.099654    15.952277     4.811858     0.136725
C     -3.962005    -1.549483     8.893993    -0.082835
C      4.276575     9.972465     2.778505    -0.062204
C      5.779606     8.373083     4.552675    -0.060998
C      6.475265     7.495255     5.564724     0.625065
C      3.569132    10.840887     1.781884     0.621952
C     12.251632     8.990682     8.872394    -0.082914
C     11.325954    10.413294     7.152221    -0.085071
C      5.574791    10.213117    11.684840    -0.148791
C      5.663383    10.058800     2.829416    -0.147335
C      6.383978     9.269962     3.701074     0.142165
C      6.175198     9.592855    10.615710     0.136699
C     12.718575     8.538272     6.533575    -0.082699
C     -3.158152     3.793901    12.840365    -0.062216
C     -1.913023     2.517686    10.652736    -0.060980
C     -1.284723     1.724270     9.532694     0.625016
C     -3.788613     4.565853    13.960406     0.621970
C      5.036369     2.537230     7.098224    -0.082933
C      4.091431     3.983947     8.787543    -0.085079
C      3.308051    -2.440581    12.218634    -0.148864
C     -2.237131     4.463848    12.042760    -0.147323
C     -1.637788     3.826946    10.976715     0.142152
C      2.705489    -1.553590    11.359318     0.136729
C      3.642073     4.416838     6.453352    -0.082605
C     18.107211     8.137233     2.587203    -0.062202
C     17.138861     9.634352     4.774832    -0.060962
C     16.504518    10.422944     5.894874     0.625038
C     18.720146     7.351294     1.467162     0.621948
C     18.698928    16.406372     8.329344    -0.082922
C     19.900098    15.164159     6.640025    -0.085085
C     13.461829    15.824949     3.208934    -0.148868
C     18.964709     8.886758     3.384808    -0.147335
C     18.476561     9.612407     4.450853     0.142146
C     14.193112    15.040692     4.068250     0.136723
C     20.222548    14.629982     8.974216    -0.082968
N      7.418647    16.005587     0.291581    -0.101695
N      2.144089    -8.373381    15.135987    -0.101740
N     15.259461    21.675273     0.168160    -0.101710
N      9.411326    -1.985037    15.259408    -0.101682
N      0.212312   -10.073082    15.259408    -0.101710
N      5.332891    14.498816     0.168160    -0.101682
N     13.173704    20.168501     0.291581    -0.101740
N      7.479550    -3.684737    15.135987    -0.101695
N     10.431527     8.110450     7.422203    -0.101695
N     -4.886324    -3.684716     8.005365    -0.101740
N      2.590713     2.440764     7.545624    -0.101710
N     18.062541    14.043000     7.881944    -0.101682
N     -2.954547    -1.985016     7.881944    -0.101710
N     12.517283     9.617222     7.545624    -0.101682
N      4.676470     3.947536     7.422203    -0.101740
N     19.994317    15.742699     8.005365    -0.101695
Cl    13.717383    -5.832745    11.803324    -0.111194
Cl    -9.105277     0.089798    11.725106    -0.100938
Cl     6.978094     2.611276     3.624244    -0.111194
Cl    13.176538     3.159555     3.702462    -0.100932
Cl    15.640945     7.250947    10.025759    -0.111162
Cl    -5.085868    10.547481    13.463793    -0.100922
Cl    20.162584     1.585615     5.401809    -0.111164
Cl    -0.466619     4.759902     1.963775    -0.100913
Cl    19.677228    10.472383     5.401809    -0.111162
Cl    15.574656     7.298117     1.963775    -0.100922
Cl    -0.532966     4.807025    10.025759    -0.111165
Cl    -4.537979     1.510470    13.463793    -0.100913
Cl    -4.093720    -6.225354    11.803324    -0.111193
Cl    -0.518557    11.968163    11.725106    -0.100932
Cl     8.129931     9.446732     3.624244    -0.111194
Cl     1.931486     8.898454     3.702462    -0.100938
Cl     8.272182    -6.225353    11.338028    -0.111194
Cl    11.847344    11.968164    11.416246    -0.100938
Cl     5.387778    -2.611299     4.089540    -0.111194
Cl    -0.810666    -3.159577     4.011322    -0.100932
Cl    11.832922     4.807016    13.115593    -0.111162
Cl     7.827935     1.510481     9.677559    -0.100922
Cl    16.935088    -1.585638     2.311975    -0.111165
Cl    18.316793    19.356136     5.750009    -0.100913
Cl    22.904746    13.643654     2.311975    -0.111162
Cl     2.275518    16.817921     5.750009    -0.100922
Cl     3.275033     7.250938    13.115593    -0.111165
Cl     7.280046    10.547492     9.677559    -0.100913
Cl     1.351485    -5.832743    11.338028    -0.111194
Cl     3.260624     0.089799    11.416246    -0.100932
Cl     9.720243    14.669305     4.089540    -0.111193
Cl    15.918688    15.217584     4.011322    -0.100938
O     10.351153     0.885018    14.160965    -0.550873
O     12.292904     1.963007    13.866298    -0.556892
O      7.355727     4.378486     8.947989    -0.556574
O     12.132558    -1.273851    13.803045    -0.562594
O     18.266461    21.955257     1.266603    -0.550843
O     14.263893    -0.506442     1.561270    -0.556902
O     21.008676    18.259697     6.479579    -0.556577
O     11.072065     0.054980     1.624523    -0.562595
O      8.706844    18.439134     1.948502    -0.550867
O     10.234774    20.035618     1.579783    -0.556910
O     -0.155945    -1.703578     6.547460    -0.556578
O     -6.588869     6.689270    14.577509    -0.562598
O      4.802719    -7.656888    13.479066    -0.550860
O      6.698274    -6.521023    13.847785    -0.556897
O     13.412297    12.283730     8.880108    -0.556571
O     20.169742     4.149889     0.850059    -0.562613
O      4.820932    -4.401220    13.479066    -0.550867
O      2.925375    -5.537088    13.847785    -0.556910
O      1.695689    -0.225752     8.880108    -0.556578
O     19.670103     7.908136     0.850059    -0.562598
O     11.885495    17.734945     1.948502    -0.550860
O     10.357568    16.138463     1.579783    -0.556897
O     15.263949    13.761569     6.547460    -0.556571
O     -3.034986     5.368675    14.577509    -0.562613
O      4.756795    11.172929    14.160965    -0.550843
O      2.815046    10.094942    13.866298    -0.556902
O      7.752259     7.679492     8.947989    -0.556577
O     -2.508909   -10.784260    13.803045    -0.562595
O      2.325883    14.218825     1.266603    -0.550873
O     25.575947    12.564463     1.561270    -0.556892
O     -0.416370    17.914355     6.479579    -0.556574
O      4.035975    12.003041     1.624523    -0.562594
O     17.122714    11.172944     8.980387    -0.550873
O     15.180963    10.094956     9.275054    -0.556892
O     -4.613660     7.679477    14.193363    -0.556574
O     15.341309    13.331813     9.338307    -0.562594
O     -0.416287     2.160780     6.447181    -0.550843
O     -1.898021     0.506419     6.152514    -0.556902
O     21.573298     5.856340     1.234205    -0.556577
O      1.293807    -0.055002     6.089261    -0.562595
O      9.143330     5.676904     5.765282    -0.550867
O      7.615400     4.080419     6.134001    -0.556910
O     12.521817     1.703555     1.166324    -0.556578
O      9.330936     5.368692     8.563843    -0.562598
O     -7.544954    -4.401209     9.662286    -0.550860
O     15.291291    -5.537074     9.293567    -0.556897
O    -10.670230    -0.225768    14.261244    -0.556571
O     16.927930    -4.149912     6.863725    -0.562613
O     -2.078865    16.459183     9.662286    -0.550867
O     -5.667610    -6.521010     9.293567    -0.556910
O      1.046378    12.283715    14.261244    -0.556578
O     -1.819929    16.207902     6.863725    -0.562598
O      5.964679     6.381093     5.765282    -0.550860
O      7.492606     7.977575     6.134001    -0.556897
O      2.586225    10.354468     1.166324    -0.556571
O      5.777053     6.689288     8.563843    -0.562613
O     -2.014728     0.885033     8.980387    -0.550843
O     -0.072979     1.963020     9.275054    -0.556902
O     -5.010192     4.378470    14.193363    -0.556577
O     -0.233326    -1.273838     9.338307    -0.562595
O     15.524291     9.897212     6.447181    -0.550873
O     17.006027    11.551575     6.152514    -0.556892
O     18.266544     6.201682     1.234205    -0.556574
O     13.814199    12.112997     6.089261    -0.562594
H     -6.564081     2.159428    15.287640     0.096876
H      8.228705    14.555243     1.662166     0.091634
H     -8.581254     5.053117    14.104037     0.095737
H     -7.488863     3.633286    13.605881     0.102818
H     -8.223561    -2.086793    10.231255     0.116382
H     10.394418     5.549315    10.873658     0.119652
H      6.810607    16.434606     2.316912     0.103034
H      6.098677    17.549736     1.009271     0.098721
H     15.758180     5.178562     0.139928     0.096879
H      0.909495    -7.261868    13.765402     0.091639
H     18.132508     2.569924     1.323531     0.095749
H     16.990260     3.949964     1.821687     0.102820
H     11.249703     4.502212     5.196313     0.116353
H     17.339900    -3.152947     4.553910     0.119635
H      2.427361    -9.061407    13.110656     0.102913
H      3.356847   -10.002901    14.418297     0.098646
H     -0.301982     9.807480    13.496036     0.096826
H      0.794065     8.376552    13.956858     0.091623
H      8.761902    -1.183018     1.588577     0.095741
H     -1.197575    11.244430    15.225004     0.102834
H     18.191636    11.298100    11.212448     0.116336
H      3.472403    -1.271536     5.567038     0.119655
H     16.360549    19.962548     0.882765     0.102945
H     15.653764    21.071522     2.198274     0.098722
H     24.604133     9.588540     1.931532     0.096869
H     23.452185    10.974853     1.470710     0.091620
H     10.413101    -3.251970    13.838991     0.095740
H     25.807024     8.396850     0.202564     0.102824
H     -0.057251     3.175108     4.215120     0.116311
H     14.638166    15.725933     9.860530     0.119647
H      7.985663    -0.531560    14.544803     0.102988
H      8.910003    -1.466898    13.229294     0.098642
H     15.235402     2.469238     1.931532     0.096826
H     16.387655     1.083169     1.470710     0.091623
H     -0.789452    -8.806140    13.838991     0.095741
H     14.032826     3.661179     0.202564     0.102834
H     15.165217     8.882656     4.215120     0.116336
H      0.469813    -3.667961     9.860530     0.119655
H      7.122530    12.589506    14.544803     0.102945
H      6.197897    13.524610    13.229294     0.098722
H     -9.321563     2.250713    13.496036     0.096869
H     14.313884     3.681396    13.956858     0.091620
H      6.346137    13.241039     1.588577     0.095740
H     -8.426284     0.813511    15.225004     0.102824
H     -3.083419     0.759864    11.212448     0.116311
H     11.635607    13.329533     5.567038     0.119646
H      4.231743    16.211295     0.882765     0.102988
H      4.938820    15.102556     2.198274     0.098642
H     -3.059779     9.898513    15.287640     0.096879
H     12.363636    21.618837     1.662166     0.091639
H     -1.042598     7.004830    14.104037     0.095749
H     -2.134985     8.424665    13.605881     0.102820
H     -1.400509    14.144763    10.231255     0.116353
H      4.713554     6.508652    10.873658     0.119635
H     13.781784    19.739712     2.316912     0.102913
H     14.493724    18.624589     1.009271     0.098646
H     24.081670     6.879467     0.139928     0.096876
H      8.714154    -4.796242    13.765402     0.091634
H     21.707334     9.488098     1.323531     0.095737
H     22.849578     8.108055     1.821687     0.102818
H      3.858365     7.556029     5.196313     0.116382
H     22.499918    15.210950     4.553910     0.119652
H      7.196046    -2.996700    13.110656     0.103034
H      6.266550    -2.055213    14.418297     0.098721
H      9.306148     9.898534     7.853712     0.096876
H      9.621469     9.560794     6.051618     0.091634
H     11.323321     7.004845     9.037315     0.095737
H     10.230930     8.424677     9.535471     0.102818
H      5.481326    -9.971305    12.910097     0.116382
H     -7.652351     6.508648    12.267694     0.119652
H     11.039567     7.681432     5.396872     0.103034
H     11.751497     6.566301     6.704513     0.098721
H     -3.392308    -5.178584     7.573856     0.096879
H     -3.651730    -4.796229     9.375950     0.091639
H     18.965164    -2.569947     6.390253     0.095749
H     -4.624388    -3.949987     5.892097     0.102820
H      6.600471    19.613825     2.517471     0.116353
H     19.757772     3.152924     3.159874     0.119635
H     -5.169596    -2.996691    10.030696     0.102913
H     -6.099082    -2.055196     8.723055     0.098646
H      3.044049     2.250483     9.645316     0.096826
H      1.948002     3.681410     9.184494     0.091623
H      3.603970     1.182995     6.125207     0.095741
H      3.939642     0.813532     7.916348     0.102834
H      9.282231     0.759862    11.928904     0.116337
H      8.893469     1.271513     2.146746     0.119655
H      1.489625     4.153489     6.831019     0.102945
H      2.196410     3.044516     5.515510     0.098722
H     17.977841    14.527498     5.782252     0.096869
H     19.129789    13.141185     6.243074     0.091620
H     17.060766    15.309933     9.302361     0.095740
H     16.774950    15.719188     7.511220     0.102824
H     17.907425    20.940929     3.498664     0.116311
H     12.835701    -3.667971    13.280822     0.119647
H     19.488204    12.589523     8.596549     0.102988
H     18.563864    13.524860     9.912058     0.098642
H     -2.869530    -2.469260     5.782252     0.096826
H     -4.021783    -1.083191     6.243074     0.091623
H     -1.952783    -3.251957     9.302361     0.095741
H     -1.666954    -3.661202     7.511220     0.102834
H      2.684957    15.233381     3.498664     0.116337
H     -3.212048    -8.390137    13.280822     0.119655
H     -4.380463    -0.531543     8.596549     0.102945
H     -3.455830    -1.466647     9.912058     0.098722
H     12.063630     9.807250     9.645316     0.096869
H     13.159983     8.376566     9.184494     0.091620
H     11.504037    10.874999     6.125207     0.095740
H     11.168351    11.244452     7.916348     0.102824
H      5.825486    11.298098    11.928904     0.116311
H      6.214567    10.786504     2.146746     0.119646
H     13.618431     7.904742     6.831019     0.102988
H     12.911354     9.013482     5.515510     0.098642
H      5.801846     2.159450     7.853712     0.096879
H      5.486538     2.497200     6.051618     0.091639
H      3.784665     5.053132     9.037315     0.095749
H      4.877052     3.633298     9.535471     0.102820
H      4.142576    -2.086800    12.910097     0.116353
H     -1.971487     5.549311    12.267694     0.119635
H      4.068390     4.376326     5.396872     0.102913
H      3.356450     5.491448     6.704513     0.098646
H     18.500304    17.236570     7.573856     0.096876
H     13.275411    -7.261855     9.375950     0.091634
H     20.874640    14.627939     6.390253     0.095737
H     19.732396    16.007982     5.892097     0.102818
H     13.991809    16.560009     2.517471     0.116382
H     20.082056     8.905087     3.159874     0.119652
H     -4.453979    15.054662    10.030696     0.103035
H     -3.524483    14.113175     8.723055     0.098721

The following XYZ coordinates are in angstroms. Other properties are in atomic units.
The sperically averaged electron density of each atom fit to a function of the form exp(a - br)
eigen_1, eigen_2 and eigen_3 are the three eigenvalues of traceless quadrupole moment tensor
  atom number  atomic symbol              X              Y              Z     net charge C6 coefficient C8 coefficient C10 coefficient fluctuating dipole atomic polarizability isotropic forcefield polarizability              a              b squared Pearson coefficient          <r^3>          <r^4>         wp_QDO          m_QDO          q_QDO       dipole_x       dipole_y       dipole_z         dipole            Qxy            Qxz            Qyz     Q(x^2-y^2)  Q(3z^2 - R^2)        eigen_1        eigen_2        eigen_3 static polarizability      alpha(xx)      alpha(xy)      alpha(xz)      alpha(yy)      alpha(yz)      alpha(zz) atomic spin moment
            1             Zn       3.677616      13.282523       0.057545       0.860285      87.022308 0.16470678E+04  0.51084817E+05                                17.504507                           14.415794       0.259655       1.948959                    0.994951      46.578672     128.122356       0.417377       0.473148      -1.090050       0.002219       0.004480      -0.000831       0.005067      -0.083351      -0.007922      -0.009410      -0.056684       0.180491      -0.118914       0.056075       0.062839             22.168432      24.235193       2.194056      -0.120398      21.742854       0.220933      20.527251          -0.000000
            2             Zn      -1.340759     -11.417432      15.370023       0.860300      87.019815 0.16470167E+04  0.51082990E+05                                17.504409                           14.415753       0.259534       1.948922                    0.994951      46.578847     128.123804       0.417369       0.473160      -1.090040       0.004873       0.001168       0.000833       0.005080      -0.087403       0.010933       0.005631      -0.021006       0.180424      -0.118896       0.056068       0.062828             22.168268      22.814094       2.517090      -0.188378      23.163430       0.166466      20.527280          -0.000000
            3             Zn      11.500528      18.974635       0.373501       0.860303      87.095668 0.16487393E+04  0.51147828E+05                                17.511186                           14.420962       0.259618       1.948948                    0.994951      46.578363     128.120759       0.417410       0.473007      -1.090170       0.003020       0.003476       0.002146       0.005080      -0.083302       0.005637       0.007657      -0.062604       0.176835      -0.118917       0.056376       0.062541             22.177482      23.558813       2.370459      -0.412727      22.393639      -0.648779      20.579993          -0.000000
            4             Zn       5.944380      -5.051514      15.054067       0.860301      87.092898 0.16486748E+04  0.51145480E+05                                17.511060                           14.420857       0.259421       1.948892                    0.994951      46.578640     128.122335       0.417403       0.473019      -1.090160       0.004059       0.002196      -0.002137       0.005086      -0.088651      -0.008703      -0.003810      -0.015596       0.176793      -0.118913       0.056391       0.062522             22.177345      23.475775       2.389219       0.723875      22.476473       0.258063      20.579788          -0.000000
            5             Zn       3.679260      -7.006603      15.054067       0.860303      87.095686 0.16487399E+04  0.51147854E+05                                17.511189                           14.420965       0.259618       1.948948                    0.994951      46.578389     128.120852       0.417410       0.473007      -1.090170      -0.004058      -0.002176      -0.002146       0.005081      -0.088645       0.008717       0.003797      -0.015599       0.176838      -0.118915       0.056374       0.062542             22.177484      23.476055       2.389286      -0.724158      22.476399      -0.258586      20.579999          -0.000000
            6             Zn       9.091822      17.199452       0.373501       0.860302      87.092857 0.16486737E+04  0.51145435E+05                                17.511055                           14.420852       0.259421       1.948892                    0.994951      46.578624     128.122277       0.417403       0.473019      -1.090160      -0.003042      -0.003471       0.002136       0.005085      -0.083305      -0.005645      -0.007641      -0.062614       0.176793      -0.118913       0.056391       0.062522             22.177339      23.558848       2.370317       0.412159      22.393383       0.648628      20.579787          -0.000000
            7             Zn      16.914736      22.891567       0.057545       0.860300      87.019814 0.16470167E+04  0.51082989E+05                                17.504408                           14.415753       0.259534       1.948922                    0.994951      46.578846     128.123799       0.417369       0.473160      -1.090040      -0.002220      -0.004492      -0.000833       0.005080      -0.083349       0.007915       0.009412      -0.056657       0.180424      -0.118896       0.056068       0.062828             22.168267      24.234792       2.194003       0.120542      21.742729      -0.220604      20.527281          -0.000000
            8             Zn      10.964397      -0.640688      15.370023       0.860285      87.022307 0.16470677E+04  0.51084814E+05                                17.504507                           14.415794       0.259655       1.948959                    0.994951      46.578671     128.122353       0.417377       0.473148      -1.090050      -0.004860      -0.001170       0.000831       0.005067      -0.087411      -0.010933      -0.005638      -0.020984       0.180491      -0.118914       0.056075       0.062839             22.168433      22.814266       2.517193       0.188740      23.163786      -0.166388      20.527247          -0.000000
            9             Zn      14.172558      10.833515       7.656239       0.860285      87.022293 0.16470677E+04  0.51084814E+05                                17.504506                           14.415794       0.259655       1.948959                    0.994951      46.578671     128.122355       0.417377       0.473148      -1.090050      -0.002219      -0.004480       0.000831       0.005067      -0.083351      -0.007922      -0.009410      -0.056684       0.180491      -0.118914       0.056075       0.062839             22.168429      24.235183       2.194054      -0.120395      21.742856       0.220936      20.527249          -0.000000
           10             Zn      -1.401476      -0.640666       7.771329       0.860300      87.019809 0.16470167E+04  0.51082989E+05                                17.504408                           14.415753       0.259534       1.948922                    0.994951      46.578847     128.123803       0.417369       0.473160      -1.090040      -0.004873      -0.001168      -0.000833       0.005080      -0.087403       0.010933       0.005631      -0.021006       0.180424      -0.118896       0.056068       0.062828             22.168266      22.814092       2.517091      -0.188381      23.163428       0.166466      20.527278          -0.000000
           11             Zn       6.349646       5.141402       7.340283       0.860303      87.095667 0.16487393E+04  0.51147828E+05                                17.511186                           14.420962       0.259618       1.948948                    0.994951      46.578363     128.120759       0.417410       0.473007      -1.090170      -0.003020      -0.003476      -0.002146       0.005080      -0.083302       0.005637       0.007657      -0.062604       0.176835      -0.118917       0.056376       0.062541             22.177483      23.558821       2.370465      -0.412724      22.393639      -0.648778      20.579988          -0.000000
           12             Zn      21.529487      17.109477       8.087285       0.860301      87.092905 0.16486748E+04  0.51145480E+05                                17.511061                           14.420857       0.259421       1.948892                    0.994951      46.578640     128.122336       0.417403       0.473019      -1.090160      -0.004059      -0.002196       0.002137       0.005086      -0.088651      -0.008703      -0.003810      -0.015596       0.176793      -0.118913       0.056391       0.062522             22.177347      23.475770       2.389214       0.723876      22.476476       0.258060      20.579796          -0.000000
           13             Zn      -6.421495      -5.051494       8.087285       0.860303      87.095679 0.16487399E+04  0.51147853E+05                                17.511188                           14.420966       0.259618       1.948948                    0.994951      46.578389     128.120852       0.417410       0.473007      -1.090170       0.004058       0.002176       0.002146       0.005081      -0.088645       0.008717       0.003797      -0.015599       0.176838      -0.118915       0.056374       0.062542             22.177483      23.476060       2.389292      -0.724155      22.476399      -0.258585      20.579991          -0.000000
           14             Zn       8.758352       6.916585       7.340283       0.860302      87.092855 0.16486737E+04  0.51145436E+05                                17.511055                           14.420853       0.259421       1.948892                    0.994951      46.578624     128.122278       0.417403       0.473019      -1.090160       0.003042       0.003471      -0.002136       0.005085      -0.083305      -0.005645      -0.007641      -0.062614       0.176793      -0.118913       0.056391       0.062522             22.177340      23.558842       2.370314       0.412151      22.393386       0.648632      20.579792          -0.000000
           15             Zn       0.935438       1.224471       7.656239       0.860300      87.019836 0.16470167E+04  0.51082989E+05                                17.504411                           14.415753       0.259534       1.948922                    0.994951      46.578846     128.123799       0.417369       0.473160      -1.090040       0.002220       0.004492       0.000833       0.005080      -0.083349       0.007915       0.009412      -0.056657       0.180424      -0.118896       0.056068       0.062828             22.168272      24.234806       2.194007       0.120546      21.742723      -0.220605      20.527286          -0.000000
           16             Zn      16.509470      12.698650       7.771329       0.860285      87.022297 0.16470678E+04  0.51084815E+05                                17.504506                           14.415794       0.259655       1.948959                    0.994951      46.578671     128.122354       0.417377       0.473148      -1.090050       0.004860       0.001170      -0.000831       0.005067      -0.087411      -0.010933      -0.005638      -0.020984       0.180491      -0.118914       0.056075       0.062839             22.168430      22.814258       2.517191       0.188739      23.163781      -0.166386      20.527251          -0.000000
           17              C       9.207757       3.793909      10.300987      -0.062203      43.501857 0.45667570E+03  0.10808348E+05                                10.780651                            7.093451      -0.083497       1.971636                    0.998975      27.994229      79.278277       0.626349       0.413179      -1.072295       0.020579       0.002831       0.026486       0.033660      -0.016401      -0.033774       0.018741       0.073176       0.023457      -0.047279      -0.014687       0.061966             14.992947      11.254487      -2.445600       7.788059      15.567638      -7.947842      18.156715          -0.000000
           18              C      10.452870       2.517680      12.488616      -0.060961      43.733101 0.45253306E+03  0.10692643E+05                                10.855609                            7.079152      -0.057274       1.982508                    0.999007      27.904963      79.122459       0.624206       0.415282      -1.070262      -0.021150      -0.006472      -0.025072       0.033433      -0.013952      -0.033758       0.021861       0.080367       0.019783      -0.051702      -0.012289       0.063991             15.303732      11.312342      -2.634611       7.900225      16.066299      -8.395138      18.532555          -0.000000
           19              C      11.081162       1.724259      13.608658       0.625038      24.979805 0.24428162E+03  0.50521334E+04                                 8.058038                            5.621514      -0.165703       2.010487                    0.999267      22.280606      63.286246       0.610485       0.485118      -1.008150       0.017450      -0.023949       0.032263       0.043806      -0.027642      -0.037959       0.091782      -0.063111       0.057409      -0.073978      -0.051299       0.125277             10.577418      10.545079      -0.757262       3.834597       9.494842      -5.332440      11.692333           0.000000
           20              C       8.577304       4.565867       9.180946       0.621948      25.211144 0.24919172E+03  0.51763223E+04                                 8.091870                            5.673412      -0.198751       1.997703                    0.999216      22.376291      63.574467       0.608740       0.484380      -1.009131      -0.016559       0.024253      -0.034368       0.045205      -0.022717      -0.031161       0.093911      -0.079881       0.043410      -0.073921      -0.052261       0.126182             10.523651      10.765044      -0.771381       3.662129       9.140345      -5.199193      11.665563           0.000000
           21              C       7.778543      14.595279       0.615560      -0.082922      29.789378 0.47560592E+03  0.11450693E+05                                 8.430306                            7.243289      -0.126453       1.960043                    0.997352      29.183538      85.273813       0.614987       0.413672      -1.064539      -0.069397       0.035748      -0.022408       0.081216      -0.028213       0.009135      -0.021665      -0.066721      -0.119877      -0.045090      -0.023655       0.068745              9.641468      12.154422       2.170583       0.679496       9.692756      -0.246554       7.077226          -0.000000
           22              C      -8.274490       3.983931      14.353809      -0.085085      29.328188 0.46595162E+03  0.11139784E+05                                 8.248784                            7.090878      -0.021857       1.988955                    0.998339      29.025732      83.994646       0.633111       0.404660      -1.072445      -0.022967      -0.042775       0.069995       0.085185       0.001149       0.028039      -0.008646       0.014174       0.159703      -0.036378      -0.027037       0.063415              9.441940      10.689635       3.086589      -0.099646       9.342281      -0.886439       8.293902          -0.000000
           23              C      -9.057844      -2.440577      10.922718      -0.148867      43.767960 0.50990940E+03  0.12478647E+05                                10.764031                            7.486475      -0.004629       1.956426                    0.999753      30.991862      90.976723       0.607210       0.412186      -1.066655      -0.010123      -0.037931       0.000469       0.039262      -0.002756       0.037770      -0.023702       0.063117       0.059078      -0.051180      -0.010717       0.061897             13.938132      11.176883      -2.484173      -6.464516      16.813739       6.636606      13.823775          -0.000000
           24              C      10.128772       4.463850      11.098592      -0.147335      43.443136 0.50918369E+03  0.12450676E+05                                10.696212                            7.472757      -0.004573       1.957060                    0.999749      30.924192      90.603519       0.609073       0.411262      -1.067748      -0.023370      -0.019584      -0.020448       0.036712      -0.017332      -0.047741       0.013796       0.018359      -0.041754      -0.048958      -0.010188       0.059146             13.771812      11.008277      -1.040289       7.183197      13.720927      -5.710036      16.586233          -0.000000
           25              C      10.728108       3.826942      12.164637       0.142146      39.642297 0.44841689E+03  0.10629037E+05                                10.366411                            7.259111      -0.239202       1.920565                    0.999324      27.530188      79.589407       0.586378       0.440673      -1.048764       0.034709       0.022030       0.031056       0.051522       0.018465       0.017259       0.034609       0.057195       0.007521      -0.052429       0.001771       0.050659             13.291920       9.897474      -1.022597       6.009749      14.822712      -6.012320      15.155574           0.000000
           26              C      -9.660412      -1.553591      11.782034       0.136722      39.583648 0.44903253E+03  0.10642178E+05                                10.334954                            7.247613      -0.238034       1.920448                    0.999317      27.551590      79.521219       0.589128       0.438676      -1.050459       0.010544       0.048636       0.003994       0.049926       0.015528       0.027512       0.001072      -0.057177      -0.075257      -0.049417       0.003334       0.046083             13.236104      11.316552      -1.858243      -6.687778      14.771777       5.308038      13.619981          -0.000000
           27              C       6.384243      16.474883       1.260432      -0.082968      29.057277 0.46494063E+03  0.11089222E+05                                 8.133700                            7.046632       0.025648       2.001836                    0.998716      28.893956      83.015158       0.641218       0.400495      -1.077196       0.001577      -0.063821      -0.056915       0.085527      -0.021837      -0.035066       0.020718       0.019406       0.031341      -0.029638      -0.025836       0.055475              9.209215      10.290152       2.576409      -0.249885       9.762991       1.434205       7.574502          -0.000000
           28              C      15.365050      -3.920804       5.126581      -0.062217      43.503072 0.45668852E+03  0.10808734E+05                                10.780871                            7.093569      -0.083534       1.971622                    0.998974      27.994612      79.279824       0.626341       0.413181      -1.072293       0.007327       0.019439      -0.026480       0.033657       0.001037      -0.010788       0.037103      -0.080168       0.023413      -0.047278      -0.014702       0.061980             14.993309      14.298181      -3.137860       6.023022      12.524690      -9.356959      18.157057          -0.000000
           29              C      19.881019      21.692387       2.938952      -0.060979      43.732458 0.45253484E+03  0.10692675E+05                                10.855440                            7.079129      -0.057334       1.982487                    0.999007      27.904949      79.121874       0.624213       0.415278      -1.070267      -0.010990      -0.019184       0.025055       0.033415       0.004792      -0.013820       0.037782      -0.084502       0.019739      -0.051679      -0.012318       0.063997             15.303397      14.692992      -3.403322       6.433946      12.685181      -9.564882      18.532018          -0.000000
           30              C      19.246683      22.480986       1.818910       0.625016      24.980127 0.24428634E+03  0.50522581E+04                                 8.058124                            5.621590      -0.165669       2.010496                    0.999267      22.280824      63.287142       0.610477       0.485121      -1.008148      -0.019457       0.022356      -0.032240       0.043793      -0.038586      -0.081084       0.057352       0.032999       0.057381      -0.073966      -0.051312       0.125278             10.577511       9.219032      -0.455646       4.349327      10.821096      -4.921664      11.692405           0.000000
           31              C      15.977978      -4.706750       6.246622       0.621970      25.210904 0.24918881E+03  0.51762504E+04                                 8.091855                            5.673403      -0.198739       1.997712                    0.999216      22.376144      63.574131       0.608736       0.484384      -1.009128       0.019979      -0.021507       0.034369       0.045199      -0.037756      -0.084653       0.051221       0.052366       0.043389      -0.073924      -0.052253       0.126176             10.523641       8.886598      -0.344244       4.257594      11.018835      -4.723968      11.665490           0.000000
           32              C       0.848702      -7.709706      14.812008      -0.082933      29.789784 0.47561193E+03  0.11450866E+05                                 8.430377                            7.243327      -0.126435       1.960045                    0.997352      29.183701      85.274198       0.614987       0.413671      -1.064540       0.019466      -0.075597       0.022411       0.081216      -0.039868       0.019118      -0.013700       0.035753      -0.119859      -0.045086      -0.023662       0.068747              9.641587      10.752516       2.489637       0.089710      11.094922      -0.717371       7.077322          -0.000000
           33              C      17.157968       3.106145       1.073759      -0.085079      29.328370 0.46594572E+03  0.11139590E+05                                 8.248759                            7.090772      -0.021989       1.988915                    0.998340      29.025595      83.993631       0.633125       0.404653      -1.072451      -0.046816      -0.012907      -0.070000       0.085196       0.004100       0.002239      -0.029248      -0.011777       0.159696      -0.036381      -0.027026       0.063406              9.442000      10.743463       3.074509       0.886629       9.288809      -0.099387       8.293726          -0.000000
           34              C      10.719673       3.766915       4.504850      -0.148863      43.774616 0.50999147E+03  0.12481133E+05                                10.765185                            7.487157      -0.004740       1.956379                    0.999754      30.992919      90.980988       0.607173       0.412195      -1.066651      -0.039214      -0.001457      -0.000464       0.039244       0.011174       0.014745      -0.042107      -0.059304       0.059046      -0.051199      -0.010720       0.061919             13.939935      15.463980      -3.459370      -5.038860      12.530515       7.776508      13.825310          -0.000000
           35              C      16.222555      -3.171275       4.328976      -0.147323      43.441802 0.50916601E+03  0.12450117E+05                                10.695949                            7.472593      -0.004478       1.957092                    0.999749      30.923650      90.601019       0.609085       0.411258      -1.067752      -0.024252      -0.018448       0.020453       0.036699      -0.011638      -0.002854       0.049622      -0.031521      -0.041766      -0.048973      -0.010167       0.059141             13.771450      13.137378      -1.524480       3.974805      11.591324      -8.270327      16.585648          -0.000000
           36              C      15.734414      -2.445619       3.262931       0.142153      39.642233 0.44841834E+03  0.10629068E+05                                10.366364                            7.259099      -0.239287       1.920537                    0.999324      27.530204      79.589146       0.586382       0.440670      -1.048767       0.029184       0.028963      -0.031044       0.051520       0.029012      -0.037574      -0.009156      -0.035598       0.007519      -0.052426       0.001770       0.050656             13.291852      14.138179      -1.987080       4.529942      10.581914      -7.193363      15.155462           0.000000
           37              C      11.450963       2.982664       3.645534       0.136728      39.583855 0.44903026E+03  0.10642132E+05                                10.335045                            7.247633      -0.237996       1.920461                    0.999316      27.551659      79.521980       0.589122       0.438680      -1.050454       0.049768      -0.000492      -0.003991       0.049930       0.001642      -0.007158      -0.026583       0.064961      -0.075223      -0.049403       0.003333       0.046070             13.236318      13.798592      -2.422758      -3.692962      12.290320       7.698440      13.620041          -0.000000
           38              C       2.372328      -9.486094      14.167136      -0.082605      29.042229 0.46466033E+03  0.11080817E+05                                 8.130934                            7.044585       0.026095       2.002081                    0.998717      28.885512      82.983273       0.641303       0.400504      -1.077195      -0.061829       0.015684       0.056832       0.085432      -0.015566      -0.012390       0.038736      -0.036381       0.031371      -0.029705      -0.025736       0.055441              9.205670      10.897814       2.435181      -1.341631       9.147147       0.561333       7.572048          -0.000000
           39              C       1.534416      -2.085571       4.935279      -0.062206      43.504012 0.45669540E+03  0.10808994E+05                                10.781269                            7.093791      -0.083381       1.971674                    0.998975      27.994588      79.281474       0.626305       0.413201      -1.072274       0.030473      -0.009549      -0.010647       0.033662      -0.005961      -0.008448      -0.052448      -0.032914       0.013935      -0.047003      -0.015070       0.062073             14.993581      14.610145      -3.958353      -5.684270      14.096024       9.626377      16.274574          -0.000000
           40              C       8.521762      20.431117       3.161109      -0.061002      43.734785 0.45255108E+03  0.10693288E+05                                10.856273                            7.079549      -0.057216       1.982520                    0.999008      27.905909      79.128674       0.624148       0.415312      -1.070232      -0.031726       0.006787       0.008171       0.033457      -0.003927      -0.009232      -0.056219      -0.027961       0.006209      -0.051444      -0.012683       0.064128             15.304336      14.597690      -4.077086      -5.810627      14.529735      10.062051      16.785584          -0.000000
           41              C       9.217428      19.553295       2.149060       0.625089      24.978060 0.24426797E+03  0.50517462E+04                                 8.057498                            5.621265      -0.165685       2.010504                    0.999267      22.279519      63.281097       0.610518       0.485102      -1.008165       0.019082      -0.026005      -0.029576       0.043762      -0.036384       0.078775      -0.059181       0.040028       0.074989      -0.073992      -0.051292       0.125284             10.576550       9.969163      -1.045186      -4.622992      11.119837       4.702115      10.640651           0.000000
           42              C       0.826966      -1.217155       5.931900       0.621960      25.211297 0.24919741E+03  0.51764403E+04                                 8.091775                            5.673427      -0.198671       1.997729                    0.999216      22.376011      63.572485       0.608751       0.484372      -1.009141      -0.019724       0.028219       0.029255       0.045180      -0.032986       0.084430      -0.051435       0.055175       0.073116      -0.074007      -0.052219       0.126227             10.523432       9.898474      -1.029170      -4.712802      11.147397       4.360139      10.524427           0.000000
           43              C      -0.114288       8.990667      14.268958      -0.082893      29.787761 0.47554037E+03  0.11448195E+05                                 8.428053                            7.241312      -0.126654       1.959975                    0.997352      29.181136      85.250575       0.615287       0.413503      -1.064697      -0.038974      -0.002420       0.071137       0.081150       0.014126       0.006387       0.034074      -0.006688       0.168447      -0.046136      -0.023631       0.069766              9.638535      11.249548       2.954138      -0.948343       9.133628       0.032572       8.532427          -0.000000
           44              C      14.068129      22.471343       0.561563      -0.085074      29.325047 0.46587242E+03  0.11138002E+05                                 8.249570                            7.091098      -0.021702       1.989000                    0.998339      29.028108      84.016349       0.632958       0.404754      -1.072326       0.008787      -0.082575      -0.019133       0.085217      -0.040718      -0.020335       0.014789       0.015356      -0.084927      -0.035527      -0.026997       0.062524              9.443237      10.660070       2.520571      -0.372088      10.811736       0.508942       6.857905          -0.000000
           45              C      -6.791108      10.213118      11.456512      -0.148851      43.774677 0.51009130E+03  0.12483489E+05                                10.763826                            7.487236      -0.004826       1.956356                    0.999754      30.989754      90.954753       0.607284       0.412123      -1.066757      -0.024386      -0.020022      -0.023314       0.039231      -0.015168      -0.050846       0.013397       0.023396      -0.039433      -0.050729      -0.011121       0.061850             13.937725      11.179733      -1.200933       7.471903      13.587670      -5.833159      17.045774          -0.000000
           46              C       2.921224      -1.999236       4.884368      -0.147330      43.438181 0.50906028E+03  0.12447270E+05                                10.695642                            7.471649      -0.004478       1.957087                    0.999750      30.925513      90.614693       0.609125       0.411240      -1.067731      -0.036585      -0.002999      -0.000781       0.036716       0.009831       0.015266      -0.039636      -0.054429       0.068528      -0.049467      -0.009871       0.059337             13.771122      15.200773      -3.150594      -4.721193      12.432398       7.673265      13.680197          -0.000000
           47              C       3.641826      -2.788069       4.012710       0.142157      39.644253 0.44840874E+03  0.10628827E+05                                10.367145                            7.259176      -0.239198       1.920573                    0.999324      27.529951      79.589424       0.586358       0.440689      -1.048751       0.051322       0.001224      -0.004440       0.051529       0.002543      -0.008424      -0.027570       0.073092      -0.075084      -0.052283       0.001793       0.050490             13.293335      13.426857      -2.324578      -3.569381      12.547233       7.961989      13.905915           0.000000
           48              C      -6.190709       9.592850      12.525642       0.136724      39.578601 0.44901126E+03  0.10641464E+05                                10.333432                            7.247163      -0.238171       1.920408                    0.999316      27.551267      79.517457       0.589185       0.438642      -1.050488       0.032658       0.020952       0.031417       0.049925       0.017959       0.014292       0.032286       0.053676       0.012864      -0.049584       0.003359       0.046225             13.233406      10.058801      -0.925187       6.184806      14.404595      -5.705791      15.236823          -0.000000
           49              C      15.460746      20.596318       1.180209      -0.082835      29.058003 0.46498916E+03  0.11090479E+05                                 8.134328                            7.047636       0.026085       2.002024                    0.998718      28.890030      82.999610       0.641096       0.400567      -1.077166      -0.065589       0.020450      -0.050897       0.085502      -0.013269       0.012532      -0.038644      -0.035713       0.044815      -0.029723      -0.025759       0.055483              9.209834      11.323205       2.296394       1.041430       8.849340      -0.803556       7.456956          -0.000000
           50              C      13.414642      14.016706      10.492289      -0.062203      43.503488 0.45669356E+03  0.10808927E+05                                10.781146                            7.093758      -0.083317       1.971695                    0.998975      27.994455      79.280696       0.626310       0.413199      -1.072277      -0.002551       0.031834       0.010631       0.033659      -0.012495       0.053033      -0.003392       0.024503       0.013894      -0.047028      -0.015056       0.062084             14.993243      12.409178      -3.457671      -8.125954      16.296377       7.677129      16.274174          -0.000000
           51              C       6.704076      -8.279079      12.266459      -0.060997      43.733105 0.45253809E+03  0.10692866E+05                                10.855893                            7.079388      -0.057199       1.982531                    0.999008      27.905315      79.125632       0.624165       0.415305      -1.070240      -0.000428      -0.032434      -0.008162       0.033448      -0.009586       0.056849      -0.003449       0.021826       0.006218      -0.051427      -0.012685       0.064112             15.303602      12.769213      -3.661157      -8.522447      16.357052       7.896700      16.784540          -0.000000
           52              C       6.002366      -7.406081      13.278508       0.625065      24.978292 0.24427360E+03  0.50518753E+04                                 8.057441                            5.621270      -0.165690       2.010502                    0.999268      22.279641      63.280851       0.610529       0.485092      -1.008174      -0.021120       0.024382       0.029585       0.043770      -0.024147       0.040245      -0.089936      -0.067544       0.074990      -0.073997      -0.051284       0.125280             10.576405      10.611116      -1.191295      -3.559852      10.477626       5.550520      10.640474           0.000000
           53              C      14.104567      13.134302       9.495668       0.621952      25.210822 0.24919314E+03  0.51763321E+04                                 8.091691                            5.673392      -0.198711       1.997723                    0.999216      22.375850      63.572008       0.608750       0.484374      -1.009139       0.023150      -0.025492      -0.029282       0.045202      -0.017817       0.031417      -0.093720      -0.078289       0.073135      -0.073983      -0.052232       0.126215             10.523256      10.640775      -1.197938      -3.206417      10.404758       5.562198      10.524235           0.000000
           54              C      23.849584       9.952936       1.158610      -0.082914      29.785548 0.47551375E+03  0.11447432E+05                                 8.427758                            7.241230      -0.126540       1.960013                    0.997353      29.180829      85.250156       0.615273       0.413517      -1.064684      -0.010977      -0.037446      -0.071173       0.081168       0.011291      -0.034642       0.001321       0.018254       0.168249      -0.046106      -0.023608       0.069714              9.638012      10.513717       3.120588       0.178015       9.867902       0.931306       8.532417          -0.000000
           55              C       9.923400      -3.323236      14.866005      -0.085071      29.324132 0.46585478E+03  0.11137464E+05                                 8.249350                            7.090917      -0.021831       1.988970                    0.998340      29.027561      84.014070       0.632972       0.404749      -1.072331      -0.078558       0.026871       0.019127       0.085201      -0.033399      -0.009902       0.023108      -0.049042      -0.084949      -0.035536      -0.026988       0.062523              9.442978      11.894210       2.239757      -0.413703       9.576986       0.475548       6.857738          -0.000000
           56              C      -1.170811       3.171250       3.971056      -0.148790      43.771575 0.51003803E+03  0.12481837E+05                                10.763184                            7.486710      -0.004583       1.956439                    0.999753      30.988730      90.949945       0.607323       0.412108      -1.066769      -0.024943      -0.019340       0.023303       0.039233      -0.008650      -0.001791       0.052505      -0.034193      -0.039379      -0.050684      -0.011123       0.061807             13.937011      12.949493      -1.604314       4.031311      11.816867      -8.578996      17.044672          -0.000000
           57              C      13.806354      15.349841      10.543200      -0.147336      43.437581 0.50905523E+03  0.12447090E+05                                10.695454                            7.471554      -0.004451       1.957093                    0.999750      30.925373      90.613447       0.609137       0.411233      -1.067738      -0.011003      -0.035008       0.000771       0.036705      -0.002895       0.035266      -0.023687       0.057588       0.068526      -0.049482      -0.009861       0.059343             13.770797      11.205734      -2.242049      -6.435057      16.426870       6.305034      13.679786          -0.000000
           58              C       7.712645      -7.888638      11.414858       0.142165      39.644371 0.44841323E+03  0.10628946E+05                                10.367114                            7.259186      -0.239224       1.920563                    0.999325      27.530012      79.589299       0.586362       0.440685      -1.048755       0.012569       0.049771       0.004437       0.051525       0.018096       0.028755       0.002108      -0.063720      -0.075081      -0.052288       0.001791       0.050497             13.293236      11.585090      -1.905790      -6.972156      14.388854       5.246066      13.905763           0.000000
           59              C      23.089310       3.894253       2.901926       0.136699      39.579611 0.44901980E+03  0.10641701E+05                                10.333551                            7.247196      -0.238189       1.920396                    0.999315      27.551510      79.517907       0.589189       0.438638      -1.050492       0.027652       0.027198      -0.031415       0.049912       0.027803      -0.034662      -0.006760      -0.032821       0.012806      -0.049583       0.003362       0.046221             13.233645      13.790873      -1.774123       4.192379      10.673024      -7.296405      15.237037          -0.000000
           60              C       8.403876      -1.549498      14.247359      -0.082699      29.052907 0.46487804E+03  0.11087213E+05                                 8.133430                            7.046795       0.025953       2.002010                    0.998716      28.887717      82.991823       0.641132       0.400567      -1.077161       0.005366      -0.068529       0.050791       0.085468      -0.019679       0.034929      -0.020830       0.020677       0.045043      -0.029744      -0.025793       0.055537              9.208851       9.962751       2.605500       0.552626      10.207531      -1.192740       7.456271          -0.000000
           61              C       1.693333      -1.958737      10.492289      -0.062206      43.504005 0.45669548E+03  0.10808996E+05                                10.781268                            7.093792      -0.083381       1.971674                    0.998975      27.994588      79.281476       0.626305       0.413201      -1.072274       0.002554      -0.031832       0.010647       0.033662      -0.012492      -0.053016       0.003392       0.024521       0.013935      -0.047003      -0.015070       0.062073             14.993579      12.409476      -3.457891       8.126220      16.296689      -7.677406      16.274573          -0.000000
           62              C       2.919584      -3.779022      12.266459      -0.061002      43.734799 0.45255145E+03  0.10693299E+05                                10.856277                            7.079552      -0.057219       1.982520                    0.999008      27.905916      79.128707       0.624148       0.415312      -1.070232       0.000417       0.032441      -0.008172       0.033457      -0.009587      -0.056865       0.003465       0.021813       0.006208      -0.051443      -0.012683       0.064126             15.304340      12.769900      -3.661422       8.523027      16.357534      -7.897231      16.785586          -0.000000
           63              C       3.621287      -4.652027      13.278508       0.625089      24.978046 0.24426791E+03  0.50517446E+04                                 8.057495                            5.621264      -0.165686       2.010504                    0.999267      22.279513      63.281075       0.610518       0.485102      -1.008165       0.021125      -0.024374       0.029576       0.043762      -0.024151      -0.040239       0.089938      -0.067561       0.074988      -0.073992      -0.051292       0.125284             10.576544      10.611248      -1.191199       3.559887      10.477742      -5.550588      10.640642           0.000000
           64              C       1.003415      -1.076327       9.495668       0.621960      25.211285 0.24919735E+03  0.51764389E+04                                 8.091773                            5.673427      -0.198671       1.997729                    0.999216      22.376010      63.572483       0.608751       0.484372      -1.009141      -0.023143       0.025491      -0.029255       0.045180      -0.017811      -0.031432       0.093734      -0.078279       0.073116      -0.074008      -0.052219       0.126227             10.523428      10.640903      -1.198002       3.206512      10.404961      -5.562330      10.524420           0.000000
           65              C      15.990258       2.105087       1.158610      -0.082892      29.787757 0.47554032E+03  0.11448193E+05                                 8.428053                            7.241312      -0.126655       1.959975                    0.997352      29.181132      85.250560       0.615287       0.413503      -1.064697       0.011003       0.037467      -0.071137       0.081150       0.011290       0.034642      -0.001328       0.018247       0.168447      -0.046135      -0.023631       0.069766              9.638536      10.515243       3.121136      -0.178531       9.867944      -0.931950       8.532422          -0.000000
           66              C      -0.299759      -8.734880      14.866005      -0.085073      29.325034 0.46587193E+03  0.11137984E+05                                 8.249558                            7.091086      -0.021703       1.989000                    0.998339      29.028085      84.016194       0.632959       0.404753      -1.072327       0.078571      -0.026879       0.019133       0.085217      -0.033393       0.009911      -0.023108      -0.049063      -0.084926      -0.035527      -0.026997       0.062524              9.443224      11.894314       2.239886       0.413761       9.577463      -0.475679       6.857896          -0.000000
           67              C      16.278834       8.886757       3.971056      -0.148851      43.774673 0.51009121E+03  0.12483486E+05                                10.763825                            7.487235      -0.004827       1.956356                    0.999754      30.989756      90.954758       0.607284       0.412122      -1.066757       0.024931       0.019339       0.023314       0.039231      -0.008617       0.001789      -0.052551      -0.034215      -0.039433      -0.050729      -0.011121       0.061850             13.937724      12.949900      -1.603488      -4.031021      11.817499       8.579390      17.045772          -0.000000
           68              C       1.301621      -3.291873      10.543200      -0.147330      43.438194 0.50906064E+03  0.12447281E+05                                10.695645                            7.471652      -0.004478       1.957087                    0.999750      30.925517      90.614711       0.609125       0.411240      -1.067731       0.011037       0.035009       0.000781       0.036716      -0.002905      -0.035264       0.023675       0.057579       0.068528      -0.049467      -0.009871       0.059337             13.771125      11.206029      -2.242136       6.435301      16.427147      -6.305204      13.680199          -0.000000
           69              C       1.911021      -4.169459      11.414858       0.142157      39.644223 0.44840852E+03  0.10628820E+05                                10.367139                            7.259174      -0.239194       1.920575                    0.999324      27.529948      79.589408       0.586358       0.440689      -1.048751      -0.012574      -0.049773       0.004440       0.051529       0.018098      -0.028752      -0.002101      -0.063705      -0.075084      -0.052283       0.001793       0.050490             13.293325      11.585192      -1.905756       6.972241      14.388880      -5.246085      13.905902           0.000000
           70              C      16.750520       8.163760       2.901926       0.136724      39.578614 0.44901158E+03  0.10641473E+05                                10.333433                            7.247165      -0.238171       1.920408                    0.999316      27.551269      79.517454       0.589185       0.438642      -1.050488      -0.027672      -0.027199      -0.031416       0.049925       0.027799       0.034652       0.006777      -0.032864       0.012864      -0.049584       0.003359       0.046225             13.233408      13.790786      -1.773888      -4.192244      10.672612       7.296094      15.236826          -0.000000
           71              C       1.219770     -10.508615      14.247359      -0.082834      29.057975 0.46498865E+03  0.11090464E+05                                 8.134323                            7.047631       0.026084       2.002024                    0.998718      28.890026      82.999596       0.641097       0.400567      -1.077166      -0.005396       0.068491       0.050897       0.085502      -0.019686      -0.034902       0.020790       0.020724       0.044816      -0.029723      -0.025759       0.055483              9.209826       9.964080       2.605475      -0.552609      10.208448       1.193686       7.456951          -0.000000
           72              C      13.573599      14.143572       4.935279      -0.062204      43.503598 0.45669450E+03  0.10808955E+05                                10.781165                            7.093767      -0.083322       1.971694                    0.998975      27.994483      79.280813       0.626309       0.413199      -1.072277      -0.030475       0.009546      -0.010632       0.033659      -0.005967       0.008454       0.052463      -0.032900       0.013894      -0.047026      -0.015056       0.062082             14.993277      14.609942      -3.958164       5.684072      14.095670      -9.626088      16.274218          -0.000000
           73              C      12.070568      15.742955       3.161109      -0.060997      43.733116 0.45253816E+03  0.10692868E+05                                10.855895                            7.079388      -0.057198       1.982531                    0.999008      27.905314      79.125629       0.624165       0.415305      -1.070240       0.031721      -0.006775       0.008162       0.033448      -0.003924       0.009244       0.056199      -0.027971       0.006218      -0.051427      -0.012685       0.064112             15.303607      14.597331      -4.076901       5.810247      14.528946     -10.061369      16.784545          -0.000000
           74              C      11.374909      16.620782       2.149060       0.625065      24.978287 0.24427348E+03  0.50518723E+04                                 8.057439                            5.621269      -0.165689       2.010503                    0.999268      22.279641      63.280849       0.610529       0.485091      -1.008174      -0.019091       0.026001      -0.029585       0.043770      -0.036377      -0.078773       0.059186       0.040017       0.074990      -0.073997      -0.051284       0.125281             10.576404       9.969008      -1.045273       4.622935      11.119731      -4.702053      10.640474           0.000000
           75              C      14.281042      13.275150       5.931900       0.621952      25.210817 0.24919299E+03  0.51763281E+04                                 8.091689                            5.673389      -0.198711       1.997723                    0.999216      22.375846      63.571988       0.608751       0.484374      -1.009139       0.019724      -0.028227       0.029282       0.045202      -0.032994      -0.084420       0.051418       0.055178       0.073135      -0.073983      -0.052232       0.126215             10.523254       9.898300      -1.029090       4.712690      11.147228      -4.360013      10.524235           0.000000
           76              C      -9.509565       3.067280      14.268958      -0.082914      29.785532 0.47551344E+03  0.11447423E+05                                 8.427754                            7.241227      -0.126540       1.960013                    0.997353      29.180830      85.250158       0.615274       0.413517      -1.064684       0.038948       0.002400       0.071173       0.081168       0.014128      -0.006394      -0.034072      -0.006693       0.168249      -0.046106      -0.023608       0.069714              9.638007      11.249180       2.953328       0.947594       9.132424      -0.032934       8.532417          -0.000000
           77              C       6.524220      13.702744       0.561563      -0.085071      29.324115 0.46585452E+03  0.11137456E+05                                 8.249346                            7.090915      -0.021831       1.988970                    0.998340      29.027561      84.014072       0.632973       0.404749      -1.072331      -0.008781       0.082561      -0.019127       0.085201      -0.040719       0.020336      -0.014780       0.015331      -0.084949      -0.035536      -0.026988       0.062523              9.442972      10.659531       2.520531       0.371969      10.811648      -0.508856       6.857738          -0.000000
           78              C      -2.832724       1.844845      11.456512      -0.148790      43.771567 0.51003794E+03  0.12481833E+05                                10.763180                            7.486708      -0.004583       1.956439                    0.999753      30.988726      90.949911       0.607323       0.412108      -1.066769       0.024389       0.020033      -0.023303       0.039233      -0.015193       0.050800      -0.013390       0.023349      -0.039378      -0.050684      -0.011123       0.061807             13.937005      11.178755      -1.201626      -7.471457      13.587594       5.833344      17.044667          -0.000000
           79              C      12.186791      14.057237       4.884368      -0.147335      43.437512 0.50905443E+03  0.12447065E+05                                10.695446                            7.471550      -0.004458       1.957092                    0.999750      30.925335      90.613318       0.609137       0.411233      -1.067737       0.036577       0.002967      -0.000770       0.036705       0.009843      -0.015276       0.039642      -0.054429       0.068526      -0.049482      -0.009862       0.059344             13.770783      15.200514      -3.150513       4.721070      12.432062      -7.672986      13.679773          -0.000000
           80              C      11.466196      14.846076       4.012710       0.142165      39.644369 0.44841337E+03  0.10628949E+05                                10.367113                            7.259187      -0.239219       1.920564                    0.999325      27.530011      79.589291       0.586362       0.440685      -1.048755      -0.051319      -0.001220      -0.004437       0.051525       0.002538       0.008432       0.027572       0.073106      -0.075080      -0.052288       0.001791       0.050497             13.293234      13.426801      -2.324620       3.569373      12.547139      -7.961892      13.905761           0.000000
           81              C      -3.433131       2.465107      12.525642       0.136699      39.579607 0.44901973E+03  0.10641699E+05                                10.333550                            7.247196      -0.238189       1.920396                    0.999315      27.551508      79.517898       0.589189       0.438638      -1.050492      -0.032652      -0.020933       0.031415       0.049912       0.017972      -0.014278      -0.032299       0.053640       0.012806      -0.049583       0.003361       0.046221             13.233643      10.059100      -0.925472      -6.185085      14.404791       5.705988      15.237039          -0.000000
           82              C       5.131599      15.577766       1.180209      -0.082699      29.052916 0.46487816E+03  0.11087217E+05                                 8.133432                            7.046796       0.025954       2.002010                    0.998716      28.887714      82.991812       0.641132       0.400567      -1.077161       0.065633      -0.020429      -0.050791       0.085468      -0.013273      -0.012566       0.038678      -0.035664       0.045043      -0.029744      -0.025793       0.055537              9.208854      11.322277       2.296335      -1.040501       8.848016       0.803358       7.456270          -0.000000
           83              C       5.900219       8.264061      10.300987      -0.062217      43.503076 0.45668825E+03  0.10808726E+05                                10.780872                            7.093566      -0.083534       1.971622                    0.998974      27.994610      79.279815       0.626341       0.413181      -1.072293      -0.020580      -0.002833       0.026480       0.033657      -0.016400       0.033787      -0.018747       0.073181       0.023413      -0.047278      -0.014702       0.061980             14.993314      11.254909      -2.445784      -7.788405      15.567957       7.947984      18.157076          -0.000000
           84              C       4.655090       9.540277      12.488616      -0.060979      43.732477 0.45253469E+03  0.10692671E+05                                10.855443                            7.079128      -0.057333       1.982487                    0.999007      27.904947      79.121869       0.624213       0.415278      -1.070267       0.021143       0.006462      -0.025055       0.033415      -0.013952       0.033777      -0.021854       0.080335       0.019739      -0.051679      -0.012318       0.063997             15.303407      11.312118      -2.634477      -7.900026      16.066066       8.394797      18.532038          -0.000000
           85              C       4.026790      10.333692      13.608658       0.625016      24.980137 0.24428631E+03  0.50522571E+04                                 8.058126                            5.621589      -0.165669       2.010496                    0.999267      22.280824      63.287141       0.610477       0.485121      -1.008148      -0.017485       0.023930       0.032240       0.043793      -0.027655       0.037943      -0.091783      -0.063127       0.057381      -0.073966      -0.051312       0.125278             10.577516      10.545268      -0.757254      -3.834668       9.494863       5.332434      11.692416           0.000000
           86              C       6.530680       7.492110       9.180946       0.621970      25.210908 0.24918872E+03  0.51762482E+04                                 8.091856                            5.673402      -0.198739       1.997712                    0.999216      22.376143      63.574128       0.608736       0.484384      -1.009128       0.016541      -0.024250      -0.034369       0.045199      -0.022720       0.031174      -0.093904      -0.079872       0.043389      -0.073924      -0.052253       0.126176             10.523645      10.765114      -0.771452      -3.662241       9.140318       5.199143      11.665503           0.000000
           87              C      12.813805      21.578808       0.615560      -0.082933      29.789775 0.47561204E+03  0.11450869E+05                                 8.430375                            7.243328      -0.126435       1.960045                    0.997352      29.183700      85.274194       0.614987       0.413671      -1.064541       0.069398      -0.035745      -0.022411       0.081216      -0.028216      -0.009119       0.021680      -0.066719      -0.119859      -0.045086      -0.023662       0.068747              9.641583      12.154752       2.170747      -0.679618       9.692675       0.246550       7.077322          -0.000000
           88              C      -1.349364       8.074015      14.353809      -0.085079      29.328419 0.46594689E+03  0.11139624E+05                                 8.248777                            7.090791      -0.021990       1.988915                    0.998340      29.025597      83.993647       0.633122       0.404654      -1.072450       0.022967       0.042788       0.070000       0.085196       0.001150      -0.028023       0.008669       0.014164       0.159696      -0.036381      -0.027026       0.063406              9.442020      10.689991       3.086705       0.099700       9.342315       0.886581       8.293755          -0.000000
           89              C      -0.565984      14.498543      10.922718      -0.148863      43.774603 0.50999154E+03  0.12481135E+05                                10.765183                            7.487157      -0.004739       1.956379                    0.999754      30.992916      90.980976       0.607173       0.412195      -1.066651       0.010116       0.037915       0.000464       0.039244      -0.002748      -0.037789       0.023715       0.063136       0.059046      -0.051199      -0.010720       0.061919             13.939930      11.178730      -2.484849       6.465533      16.815748      -6.637851      13.825312          -0.000000
           90              C       4.979198       7.594115      11.098592      -0.147323      43.441818 0.50916581E+03  0.12450111E+05                                10.695952                            7.472592      -0.004478       1.957092                    0.999749      30.923655      90.601045       0.609085       0.411258      -1.067752       0.023367       0.019557      -0.020453       0.036699      -0.017310       0.047753      -0.013787       0.018354      -0.041766      -0.048973      -0.010167       0.059140             13.771456      11.008081      -1.040252      -7.183018      13.720623       5.709800      16.585664          -0.000000
           91              C       4.379855       8.231017      12.164637       0.142152      39.642271 0.44841860E+03  0.10629076E+05                                10.366370                            7.259101      -0.239284       1.920537                    0.999324      27.530215      79.589188       0.586382       0.440670      -1.048767      -0.034713      -0.022035       0.031045       0.051520       0.018462      -0.017259      -0.034609       0.057191       0.007518      -0.052427       0.001771       0.050657             13.291863       9.897464      -1.022691      -6.009765      14.822643       6.012305      15.155483           0.000000
           92              C       0.036578      13.611552      11.782034       0.136728      39.583855 0.44903029E+03  0.10642133E+05                                10.335045                            7.247633      -0.237997       1.920461                    0.999316      27.551660      79.521984       0.589122       0.438680      -1.050454      -0.010557      -0.048638       0.003991       0.049930       0.015527      -0.027508      -0.001085      -0.057152      -0.075223      -0.049403       0.003333       0.046070             13.236317      11.316745      -1.858356       6.687862      14.772161      -5.308154      13.620045          -0.000000
           93              C      14.208101      19.699200       1.260432      -0.082605      29.042232 0.46466028E+03  0.11080815E+05                                 8.130934                            7.044584       0.026097       2.002082                    0.998717      28.885511      82.983266       0.641303       0.400504      -1.077195      -0.001583       0.063768      -0.056831       0.085432      -0.021902       0.035024      -0.020671       0.019340       0.031371      -0.029705      -0.025736       0.055441              9.205670      10.286351       2.574229       0.249852       9.758612      -1.432708       7.572047          -0.000000
           94              C      -0.257037      15.978804       5.126581      -0.062203      43.501768 0.45667476E+03  0.10808319E+05                                10.780639                            7.093445      -0.083501       1.971635                    0.998975      27.994188      79.278130       0.626349       0.413179      -1.072295      -0.007325      -0.019439      -0.026485       0.033660       0.001036       0.010784      -0.037089      -0.080163       0.023457      -0.047278      -0.014688       0.061966             14.992928      14.297901      -3.137712      -6.022949      12.524192       9.356592      18.156692          -0.000000
           95              C      25.443113      14.481685       2.938952      -0.060961      43.733170 0.45253355E+03  0.10692659E+05                                10.855627                            7.079161      -0.057274       1.982508                    0.999007      27.904977      79.122560       0.624205       0.415283      -1.070262       0.011001       0.019188       0.025072       0.033433       0.004798       0.013830      -0.037765      -0.084531       0.019783      -0.051702      -0.012289       0.063991             15.303762      14.693191      -3.403463      -6.434261      12.685500       9.565188      18.532595          -0.000000
           96              C      26.077456      13.693094       1.818910       0.625038      24.979803 0.24428151E+03  0.50521306E+04                                 8.058038                            5.621513      -0.165703       2.010487                    0.999267      22.280606      63.286247       0.610485       0.485118      -1.008150       0.019483      -0.022326      -0.032263       0.043806      -0.038570       0.081079      -0.057367       0.032996       0.057409      -0.073978      -0.051299       0.125277             10.577419       9.219003      -0.455697      -4.349358      10.820917       4.921603      11.692336           0.000000
           97              C      -0.869972      16.764743       6.246622       0.621948      25.211108 0.24919133E+03  0.51763120E+04                                 8.091864                            5.673409      -0.198757       1.997702                    0.999216      22.376264      63.574374       0.608740       0.484380      -1.009131      -0.019977       0.021524       0.034368       0.045205      -0.037755       0.084662      -0.051210       0.052373       0.043407      -0.073921      -0.052259       0.126180             10.523642       8.886642      -0.344210      -4.257668      11.018731       4.723876      11.665554           0.000000
           98              C       8.774939      -4.348410      14.812008      -0.082922      29.789383 0.47560601E+03  0.11450696E+05                                 8.430307                            7.243290      -0.126453       1.960043                    0.997352      29.183537      85.273808       0.614987       0.413672      -1.064539      -0.019469       0.075597       0.022408       0.081216      -0.039866      -0.019100       0.013712       0.035756      -0.119877      -0.045090      -0.023655       0.068745              9.641469      10.752498       2.489402      -0.089736      11.094684       0.717252       7.077226          -0.000000
           99              C      22.681876       8.951878       1.073759      -0.085085      29.328190 0.46595167E+03  0.11139785E+05                                 8.248785                            7.090879      -0.021857       1.988955                    0.998339      29.025735      83.994660       0.633111       0.404660      -1.072445       0.046804       0.012910      -0.069995       0.085185       0.004101      -0.002213       0.029258      -0.011786       0.159703      -0.036378      -0.027037       0.063415              9.441940      10.743361       3.074370      -0.886464       9.288556       0.099403       8.293904          -0.000000
          100              C       4.388345       8.291088       4.504850      -0.148867      43.767949 0.50990948E+03  0.12478649E+05                                10.764029                            7.486475      -0.004628       1.956427                    0.999753      30.991862      90.976718       0.607210       0.412186      -1.066655       0.039232       0.001460      -0.000469       0.039262       0.011163      -0.014736       0.042085      -0.059294       0.059078      -0.051180      -0.010717       0.061897             13.938128      15.462246      -3.458716       5.037859      12.528368      -7.775240      13.823769          -0.000000
          101              C      23.617265      15.229279       4.328976      -0.147335      43.443102 0.50918322E+03  0.12450661E+05                                10.696206                            7.472753      -0.004565       1.957063                    0.999749      30.924179      90.603459       0.609073       0.411262      -1.067748       0.024279       0.018445       0.020448       0.036712      -0.011658       0.002866      -0.049611      -0.031544      -0.041751      -0.048958      -0.010188       0.059145             13.771804      13.137647      -1.524540      -3.974998      11.591543       8.270559      16.586223          -0.000000
          102              C      24.105413      14.503630       3.262931       0.142146      39.642299 0.44841684E+03  0.10629035E+05                                10.366410                            7.259110      -0.239202       1.920565                    0.999324      27.530188      79.589403       0.586378       0.440673      -1.048764      -0.029178      -0.028960      -0.031056       0.051522       0.029016       0.037575       0.009155      -0.035599       0.007521      -0.052429       0.001771       0.050659             13.291920      14.138290      -1.987016      -4.529970      10.581896       7.193363      15.155573           0.000000
          103              C       3.657062       9.075345       3.645534       0.136722      39.583619 0.44903229E+03  0.10642170E+05                                10.334949                            7.247611      -0.238027       1.920450                    0.999317      27.551582      79.521183       0.589129       0.438676      -1.050459      -0.049764       0.000504      -0.003994       0.049926       0.001637       0.007146       0.026589       0.064984      -0.075257      -0.049417       0.003334       0.046083             13.236095      13.798244      -2.422612       3.692859      12.290068      -7.698333      13.619973          -0.000000
          104              C       7.251319      -2.572019      14.167136      -0.082968      29.057294 0.46494097E+03  0.11089232E+05                                 8.133704                            7.046635       0.025648       2.001836                    0.998716      28.893956      83.015158       0.641218       0.400495      -1.077196       0.061882      -0.015690       0.056915       0.085527      -0.015493       0.012426      -0.038787      -0.036384       0.031341      -0.029638      -0.025836       0.055475              9.209220      10.903113       2.437021       1.343085       9.150042      -0.561700       7.574503          -0.000000
          105              C      -6.465690       8.264054      12.840365      -0.062203      43.501849 0.45667576E+03  0.10808349E+05                                10.780650                            7.093451      -0.083497       1.971636                    0.998975      27.994226      79.278264       0.626349       0.413179      -1.072295      -0.020579      -0.002831      -0.026486       0.033660      -0.016401      -0.033774       0.018741       0.073176       0.023457      -0.047279      -0.014687       0.061966             14.992942      11.254484      -2.445596       7.788053      15.567638      -7.947837      18.156704          -0.000000
          106              C      17.020997       9.540282      10.652736      -0.060962      43.733147 0.45253379E+03  0.10692665E+05                                10.855618                            7.079160      -0.057276       1.982507                    0.999007      27.904978      79.122526       0.624205       0.415283      -1.070262       0.021150       0.006472       0.025072       0.033433      -0.013952      -0.033758       0.021861       0.080367       0.019783      -0.051702      -0.012289       0.063991             15.303743      11.312347      -2.634610       7.900225      16.066320      -8.395145      18.532563          -0.000000
          107              C      16.392705      10.333704       9.532694       0.625038      24.979786 0.24428149E+03  0.50521302E+04                                 8.058034                            5.621512      -0.165703       2.010487                    0.999267      22.280605      63.286241       0.610485       0.485118      -1.008150      -0.017450       0.023949      -0.032263       0.043806      -0.027642      -0.037959       0.091782      -0.063111       0.057409      -0.073978      -0.051299       0.125277             10.577409      10.545073      -0.757259       3.834589       9.494836      -5.332435      11.692320           0.000000
          108              C      -5.835237       7.492096      13.960406       0.621948      25.211152 0.24919186E+03  0.51763258E+04                                 8.091872                            5.673414      -0.198751       1.997703                    0.999216      22.376291      63.574467       0.608740       0.484380      -1.009131       0.016559      -0.024253       0.034368       0.045205      -0.022717      -0.031161       0.093911      -0.079881       0.043410      -0.073921      -0.052261       0.126182             10.523652      10.765044      -0.771381       3.662130       9.140349      -5.199195      11.665564           0.000000
          109              C      10.071631       9.520759       7.098224      -0.082922      29.789383 0.47560605E+03  0.11450697E+05                                 8.430307                            7.243290      -0.126453       1.960043                    0.997352      29.183538      85.273815       0.614987       0.413672      -1.064539       0.069397      -0.035748       0.022408       0.081216      -0.028213       0.009135      -0.021665      -0.066721      -0.119877      -0.045090      -0.023655       0.068745              9.641469      12.154426       2.170589       0.679495       9.692755      -0.246551       7.077227          -0.000000
          110              C      11.016557       8.074031       8.787543      -0.085085      29.328189 0.46595170E+03  0.11139786E+05                                 8.248784                            7.090879      -0.021857       1.988955                    0.998339      29.025732      83.994644       0.633111       0.404660      -1.072445       0.022967       0.042775      -0.069995       0.085185       0.001149       0.028039      -0.008646       0.014174       0.159703      -0.036378      -0.027037       0.063415              9.441939      10.689633       3.086587      -0.099645       9.342283      -0.886438       8.293902          -0.000000
          111              C      11.799911      14.498540      12.218634      -0.148868      43.768002 0.50991030E+03  0.12478675E+05                                10.764040                            7.486483      -0.004630       1.956426                    0.999753      30.991878      90.976792       0.607209       0.412186      -1.066654       0.010123       0.037931      -0.000469       0.039262      -0.002756       0.037770      -0.023702       0.063117       0.059078      -0.051180      -0.010717       0.061897             13.938142      11.176886      -2.484172      -6.464514      16.813761       6.636611      13.823780          -0.000000
          112              C      -7.386705       7.594112      12.042760      -0.147335      43.443124 0.50918361E+03  0.12450673E+05                                10.696210                            7.472757      -0.004573       1.957060                    0.999749      30.924193      90.603521       0.609073       0.411262      -1.067748       0.023370       0.019584       0.020448       0.036712      -0.017332      -0.047741       0.013796       0.018359      -0.041754      -0.048958      -0.010188       0.059146             13.771808      11.008273      -1.040287       7.183193      13.720925      -5.710034      16.586226          -0.000000
          113              C      16.745759       8.231020      10.976715       0.142146      39.642285 0.44841672E+03  0.10629032E+05                                10.366409                            7.259110      -0.239202       1.920565                    0.999324      27.530186      79.589398       0.586378       0.440673      -1.048764      -0.034709      -0.022030      -0.031056       0.051522       0.018465       0.017259       0.034609       0.057195       0.007521      -0.052429       0.001771       0.050659             13.291915       9.897472      -1.022596       6.009748      14.822705      -6.012316      15.155569          -0.000000
          114              C      12.402479      13.611553      11.359318       0.136723      39.583628 0.44903266E+03  0.10642181E+05                                10.334951                            7.247614      -0.238033       1.920448                    0.999317      27.551585      79.521202       0.589128       0.438676      -1.050459      -0.010544      -0.048636      -0.003994       0.049926       0.015528       0.027512       0.001072      -0.057177      -0.075257      -0.049417       0.003334       0.046083             13.236096      11.316543      -1.858235      -6.687767      14.771778       5.308031      13.619967          -0.000000
          115              C      11.465931       7.641155       6.453352      -0.082968      29.057288 0.46494084E+03  0.11089228E+05                                 8.133702                            7.046634       0.025648       2.001836                    0.998716      28.893958      83.015167       0.641218       0.400495      -1.077196      -0.001577       0.063821       0.056915       0.085527      -0.021837      -0.035066       0.020718       0.019406       0.031341      -0.029638      -0.025836       0.055475              9.209218      10.290157       2.576412      -0.249887       9.762992       1.434203       7.574505          -0.000000
          116              C      21.732622       3.920781       2.587203      -0.062216      43.503053 0.45668839E+03  0.10808730E+05                                10.780868                            7.093567      -0.083534       1.971622                    0.998974      27.994608      79.279808       0.626341       0.413181      -1.072293      -0.007327      -0.019439       0.026480       0.033657       0.001037      -0.010788       0.037103      -0.080168       0.023413      -0.047278      -0.014702       0.061980             14.993303      14.298174      -3.137855       6.023016      12.524685      -9.356955      18.157051          -0.000000
          117              C      -2.030845       2.423650       4.774832      -0.060980      43.732515 0.45253520E+03  0.10692686E+05                                10.855451                            7.079133      -0.057335       1.982486                    0.999007      27.904964      79.121941       0.624213       0.415278      -1.070267       0.010990       0.019184      -0.025055       0.033415       0.004791      -0.013820       0.037782      -0.084502       0.019739      -0.051679      -0.012318       0.063997             15.303416      14.693012      -3.403334       6.433963      12.685194      -9.564895      18.532044          -0.000000
          118              C      -1.396509       1.635052       5.894874       0.625016      24.980137 0.24428633E+03  0.50522579E+04                                 8.058127                            5.621590      -0.165669       2.010496                    0.999267      22.280822      63.287137       0.610477       0.485121      -1.008148       0.019457      -0.022356       0.032240       0.043793      -0.038586      -0.081084       0.057352       0.032999       0.057381      -0.073966      -0.051312       0.125278             10.577516       9.219040      -0.455652       4.349336      10.821093      -4.921667      11.692416           0.000000
          119              C      21.119694       4.706727       1.467162       0.621970      25.210902 0.24918880E+03  0.51762504E+04                                 8.091855                            5.673404      -0.198739       1.997712                    0.999216      22.376144      63.574134       0.608736       0.484384      -1.009128      -0.019979       0.021507      -0.034369       0.045199      -0.037756      -0.084653       0.051221       0.052366       0.043389      -0.073924      -0.052253       0.126176             10.523641       8.886598      -0.344244       4.257593      11.018834      -4.723968      11.665490           0.000000
          120              C      -3.590937      -4.348391       8.329344      -0.082933      29.789784 0.47561196E+03  0.11450867E+05                                 8.430377                            7.243327      -0.126435       1.960045                    0.997352      29.183702      85.274203       0.614987       0.413671      -1.064540      -0.019466       0.075597      -0.022411       0.081216      -0.039868       0.019118      -0.013700       0.035753      -0.119859      -0.045086      -0.023662       0.068747              9.641587      10.752516       2.489636       0.089710      11.094923      -0.717371       7.077322          -0.000000
          121              C      -4.792096      -3.106168       6.640025      -0.085079      29.328367 0.46594563E+03  0.11139588E+05                                 8.248759                            7.090771      -0.021990       1.988915                    0.998340      29.025595      83.993633       0.633125       0.404653      -1.072451       0.046816       0.012907       0.070000       0.085196       0.004100       0.002239      -0.029248      -0.011777       0.159696      -0.036381      -0.027026       0.063406              9.441999      10.743463       3.074509       0.886630       9.288806      -0.099386       8.293729          -0.000000
          122              C       7.130501      20.349122       3.208934      -0.148864      43.774656 0.50999229E+03  0.12481159E+05                                10.765193                            7.487164      -0.004741       1.956378                    0.999754      30.992936      90.981059       0.607173       0.412195      -1.066651       0.039214       0.001457       0.000464       0.039244       0.011174       0.014745      -0.042107      -0.059304       0.059046      -0.051199      -0.010720       0.061919             13.939944      15.463987      -3.459370      -5.038861      12.530528       7.776514      13.825317          -0.000000
          123              C      20.875117       3.171252       3.384808      -0.147323      43.441810 0.50916588E+03  0.12450113E+05                                10.695951                            7.472592      -0.004478       1.957092                    0.999749      30.923651      90.601026       0.609085       0.411258      -1.067752       0.024252       0.018448      -0.020453       0.036699      -0.011638      -0.002854       0.049622      -0.031521      -0.041766      -0.048973      -0.010167       0.059141             13.771454      13.137383      -1.524482       3.974811      11.591325      -8.270329      16.585655          -0.000000
          124              C      21.363258       2.445597       4.450853       0.142153      39.642242 0.44841820E+03  0.10629064E+05                                10.366365                            7.259098      -0.239287       1.920537                    0.999324      27.530203      79.589140       0.586382       0.440670      -1.048767      -0.029184      -0.028963       0.031044       0.051520       0.029012      -0.037574      -0.009156      -0.035598       0.007519      -0.052426       0.001770       0.050656             13.291856      14.138183      -1.987087       4.529951      10.581915      -7.193367      15.155470           0.000000
          125              C       0.914909      -2.982686       4.068250       0.136729      39.583844 0.44903030E+03  0.10642133E+05                                10.335043                            7.247633      -0.237996       1.920461                    0.999316      27.551655      79.521966       0.589122       0.438680      -1.050454      -0.049768       0.000492       0.003991       0.049930       0.001642      -0.007158      -0.026583       0.064961      -0.075223      -0.049403       0.003333       0.046070             13.236314      13.798586      -2.422757      -3.692958      12.290319       7.698438      13.620036          -0.000000
          126              C      -5.114563      -2.572004       8.974216      -0.082605      29.042228 0.46466024E+03  0.11080814E+05                                 8.130933                            7.044584       0.026095       2.002082                    0.998717      28.885511      82.983268       0.641303       0.400504      -1.077195       0.061829      -0.015684      -0.056832       0.085432      -0.015566      -0.012390       0.038736      -0.036381       0.031371      -0.029705      -0.025736       0.055441              9.205669      10.897811       2.435177      -1.341633       9.147147       0.561334       7.572049          -0.000000
          127              C      10.831456       2.085549       2.778505      -0.062205      43.503999 0.45669545E+03  0.10808995E+05                                10.781267                            7.093791      -0.083381       1.971674                    0.998975      27.994585      79.281461       0.626305       0.413201      -1.072274      -0.030473       0.009549       0.010647       0.033662      -0.005961      -0.008448      -0.052448      -0.032914       0.013935      -0.047003      -0.015070       0.062073             14.993577      14.610134      -3.958347      -5.684263      14.096025       9.626377      16.274571          -0.000000
          128              C       9.328412       3.684921       4.552675      -0.061003      43.734840 0.45255146E+03  0.10693300E+05                                10.856283                            7.079552      -0.057218       1.982520                    0.999008      27.905926      79.128745       0.624148       0.415312      -1.070232       0.031726      -0.006787      -0.008171       0.033457      -0.003927      -0.009232      -0.056219      -0.027961       0.006209      -0.051444      -0.012683       0.064128             15.304354      14.597710      -4.077096      -5.810640      14.529747      10.062062      16.785604          -0.000000
          129              C       8.632746       4.562742       5.564724       0.625089      24.978076 0.24426808E+03  0.50517490E+04                                 8.057501                            5.621266      -0.165685       2.010504                    0.999267      22.279518      63.281093       0.610518       0.485102      -1.008165      -0.019082       0.026005       0.029576       0.043762      -0.036384       0.078775      -0.059181       0.040028       0.074989      -0.073992      -0.051292       0.125284             10.576557       9.969168      -1.045190      -4.622998      11.119841       4.702119      10.640661           0.000000
          130              C      11.538906       1.217132       1.781884       0.621960      25.211282 0.24919729E+03  0.51764375E+04                                 8.091772                            5.673426      -0.198671       1.997729                    0.999216      22.376012      63.572487       0.608751       0.484372      -1.009141       0.019724      -0.028219      -0.029255       0.045180      -0.032986       0.084430      -0.051435       0.055175       0.073116      -0.074007      -0.052219       0.126227             10.523427       9.898467      -1.029166      -4.712795      11.147395       4.360136      10.524419           0.000000
          131              C       2.856355       3.067296       8.872394      -0.082893      29.787758 0.47554020E+03  0.11448190E+05                                 8.428053                            7.241311      -0.126654       1.959975                    0.997352      29.181136      85.250575       0.615288       0.413503      -1.064697       0.038974       0.002420      -0.071137       0.081150       0.014126       0.006387       0.034074      -0.006688       0.168447      -0.046136      -0.023631       0.069766              9.638535      11.249555       2.954140      -0.948343       9.133626       0.032573       8.532423          -0.000000
          132              C       3.782045       1.644694       7.152221      -0.085074      29.325050 0.46587254E+03  0.11138005E+05                                 8.249570                            7.091098      -0.021702       1.989000                    0.998339      29.028108      84.016347       0.632958       0.404754      -1.072326      -0.008787       0.082575       0.019133       0.085217      -0.040718      -0.020335       0.014789       0.015356      -0.084927      -0.035527      -0.026997       0.062524              9.443237      10.660067       2.520572      -0.372087      10.811738       0.508943       6.857906          -0.000000
          133              C       9.533175       1.844845      11.684840      -0.148852      43.774741 0.51009204E+03  0.12483512E+05                                10.763838                            7.487242      -0.004828       1.956355                    0.999754      30.989772      90.954827       0.607283       0.412123      -1.066757       0.024386       0.020022       0.023314       0.039231      -0.015168      -0.050846       0.013397       0.023396      -0.039433      -0.050729      -0.011121       0.061850             13.937743      11.179749      -1.200937       7.471918      13.587682      -5.833167      17.045798          -0.000000
          134              C       9.444648       1.999213       2.829416      -0.147330      43.438180 0.50906054E+03  0.12447278E+05                                10.695642                            7.471651      -0.004478       1.957087                    0.999750      30.925514      90.614695       0.609125       0.411240      -1.067731       0.036585       0.002999       0.000781       0.036716       0.009831       0.015266      -0.039636      -0.054429       0.068528      -0.049467      -0.009871       0.059337             13.771121      15.200767      -3.150589      -4.721188      12.432401       7.673266      13.680195          -0.000000
          135              C       8.724046       2.788047       3.701074       0.142157      39.644248 0.44840884E+03  0.10628830E+05                                10.367144                            7.259177      -0.239198       1.920573                    0.999324      27.529949      79.589415       0.586358       0.440689      -1.048751      -0.051322      -0.001224       0.004440       0.051529       0.002543      -0.008424      -0.027570       0.073092      -0.075084      -0.052283       0.001793       0.050490             13.293333      13.426851      -2.324574      -3.569375      12.547234       7.961989      13.905914           0.000000
          136              C       8.932776       2.465113      10.615710       0.136725      39.578594 0.44901120E+03  0.10641462E+05                                10.333430                            7.247163      -0.238170       1.920408                    0.999316      27.551263      79.517440       0.589185       0.438642      -1.050488      -0.032658      -0.020952      -0.031416       0.049925       0.017959       0.014292       0.032286       0.053676       0.012864      -0.049584       0.003359       0.046225             13.233404      10.058799      -0.925186       6.184803      14.404594      -5.705789      15.236819          -0.000000
          137              C       2.389428       3.519720       6.533575      -0.082835      29.058001 0.46498917E+03  0.11090479E+05                                 8.134328                            7.047636       0.026085       2.002024                    0.998718      28.890030      82.999612       0.641096       0.400567      -1.077166       0.065589      -0.020450       0.050897       0.085502      -0.013269       0.012532      -0.038644      -0.035713       0.044815      -0.029723      -0.025759       0.055483              9.209834      11.323208       2.296396       1.041429       8.849339      -0.803555       7.456953          -0.000000
          138              C      14.059225      -1.958743      12.649063      -0.062203      43.503508 0.45669356E+03  0.10808926E+05                                10.781148                            7.093758      -0.083317       1.971695                    0.998975      27.994452      79.280681       0.626310       0.413199      -1.072277       0.002551      -0.031834      -0.010631       0.033659      -0.012495       0.053033      -0.003392       0.024502       0.013894      -0.047028      -0.015056       0.062084             14.993250      12.409190      -3.457679      -8.125967      16.296371       7.677134      16.274189          -0.000000
          139              C      -9.446311      -3.779018      10.874893      -0.060998      43.733146 0.45253880E+03  0.10692887E+05                                10.855902                            7.079395      -0.057201       1.982530                    0.999008      27.905331      79.125705       0.624165       0.415306      -1.070240       0.000428       0.032434       0.008162       0.033448      -0.009586       0.056850      -0.003449       0.021826       0.006218      -0.051427      -0.012685       0.064112             15.303613      12.769219      -3.661156      -8.522450      16.357072       7.896706      16.784550          -0.000000
          140              C      -8.744601      -4.652017       9.862844       0.625065      24.978275 0.24427352E+03  0.50518733E+04                                 8.057437                            5.621269      -0.165690       2.010502                    0.999268      22.279640      63.280845       0.610529       0.485091      -1.008174       0.021120      -0.024382      -0.029585       0.043770      -0.024147       0.040245      -0.089936      -0.067544       0.074990      -0.073997      -0.051284       0.125280             10.576397      10.611108      -1.191287      -3.559843      10.477620       5.550514      10.640463           0.000000
          141              C      13.369300      -1.076340      13.645684       0.621952      25.210826 0.24919310E+03  0.51763309E+04                                 8.091691                            5.673391      -0.198711       1.997723                    0.999216      22.375851      63.572009       0.608751       0.484374      -1.009139      -0.023150       0.025492       0.029282       0.045202      -0.017817       0.031417      -0.093720      -0.078289       0.073135      -0.073983      -0.052232       0.126215             10.523257      10.640779      -1.197939      -3.206422      10.404754       5.562198      10.524238           0.000000
          142              C      18.732390      14.163102       6.555174      -0.082914      29.785546 0.47551365E+03  0.11447429E+05                                 8.427757                            7.241230      -0.126540       1.960013                    0.997353      29.180830      85.250161       0.615274       0.413517      -1.064684       0.010977       0.037446       0.071173       0.081168       0.011291      -0.034642       0.001321       0.018254       0.168249      -0.046106      -0.023608       0.069714              9.638012      10.513719       3.120589       0.178016       9.867899       0.931306       8.532416          -0.000000
          143              C      17.550467      15.381199       8.275347      -0.085071      29.324128 0.46585464E+03  0.11137460E+05                                 8.249348                            7.090916      -0.021831       1.988970                    0.998340      29.027561      84.014069       0.632973       0.404749      -1.072331       0.078558      -0.026871      -0.019127       0.085201      -0.033399      -0.009902       0.023108      -0.049042      -0.084949      -0.035536      -0.026988       0.062523              9.442976      11.894210       2.239756      -0.413703       9.576982       0.475548       6.857737          -0.000000
          144              C      19.020985      20.944787       3.742728      -0.148791      43.771619 0.51003842E+03  0.12481849E+05                                10.763192                            7.486714      -0.004584       1.956438                    0.999753      30.988747      90.950016       0.607322       0.412108      -1.066769       0.024943       0.019340      -0.023303       0.039233      -0.008651      -0.001791       0.052505      -0.034194      -0.039379      -0.050684      -0.011123       0.061807             13.937022      12.949503      -1.604315       4.031316      11.816874      -8.579004      17.044690          -0.000000
          145              C      13.667513      -3.291879      12.598152      -0.147336      43.437591 0.50905562E+03  0.12447101E+05                                10.695457                            7.471557      -0.004451       1.957093                    0.999750      30.925374      90.613454       0.609137       0.411233      -1.067738       0.011003       0.035008      -0.000771       0.036705      -0.002895       0.035266      -0.023687       0.057588       0.068526      -0.049482      -0.009861       0.059343             13.770799      11.205736      -2.242051      -6.435059      16.426871       6.305035      13.679789          -0.000000
          146              C      14.276920      -4.169460      11.726494       0.142165      39.644352 0.44841322E+03  0.10628945E+05                                10.367112                            7.259187      -0.239224       1.920563                    0.999325      27.530010      79.589298       0.586362       0.440686      -1.048755      -0.012569      -0.049771      -0.004437       0.051525       0.018096       0.028755       0.002108      -0.063720      -0.075081      -0.052288       0.001791       0.050497             13.293229      11.585084      -1.905785      -6.972150      14.388849       5.246059      13.905754           0.000000
          147              C      19.492664      20.221785       4.811858       0.136699      39.579599 0.44901945E+03  0.10641691E+05                                10.333549                            7.247193      -0.238189       1.920396                    0.999315      27.551505      79.517889       0.589189       0.438638      -1.050492      -0.027652      -0.027198       0.031415       0.049912       0.027803      -0.034662      -0.006760      -0.032821       0.012806      -0.049583       0.003362       0.046221             13.233643      13.790872      -1.774127       4.192383      10.673019      -7.296404      15.237038          -0.000000
          148              C      19.069991      13.607461       8.893993      -0.082699      29.052906 0.46487803E+03  0.11087213E+05                                 8.133430                            7.046795       0.025953       2.002010                    0.998716      28.887716      82.991819       0.641132       0.400567      -1.077161      -0.005366       0.068529      -0.050791       0.085468      -0.019679       0.034929      -0.020830       0.020677       0.045043      -0.029744      -0.025793       0.055537              9.208851       9.962750       2.605501       0.552624      10.207531      -1.192743       7.456272          -0.000000
          149              C       1.048734      14.016699      12.649063      -0.062205      43.504002 0.45669527E+03  0.10808990E+05                                10.781267                            7.093789      -0.083381       1.971674                    0.998975      27.994585      79.281460       0.626305       0.413201      -1.072274      -0.002554       0.031832      -0.010647       0.033662      -0.012492      -0.053016       0.003392       0.024521       0.013935      -0.047003      -0.015070       0.062073             14.993579      12.409478      -3.457892       8.126223      16.296684      -7.677406      16.274575          -0.000000
          150              C      -5.661819      -8.279075      10.874893      -0.061003      43.734869 0.45255201E+03  0.10693316E+05                                10.856290                            7.079558      -0.057221       1.982519                    0.999008      27.905931      79.128774       0.624147       0.415313      -1.070231      -0.000417      -0.032441       0.008172       0.033457      -0.009587      -0.056865       0.003465       0.021813       0.006208      -0.051443      -0.012683       0.064126             15.304364      12.769923      -3.661436       8.523048      16.357549      -7.897249      16.785620          -0.000000
          151              C      -6.363522      -7.406071       9.862844       0.625089      24.978043 0.24426778E+03  0.50517412E+04                                 8.057494                            5.621262      -0.165686       2.010504                    0.999267      22.279512      63.281069       0.610518       0.485102      -1.008165      -0.021125       0.024374      -0.029576       0.043762      -0.024151      -0.040239       0.089938      -0.067561       0.074988      -0.073992      -0.051292       0.125284             10.576544      10.611251      -1.191204       3.559893      10.477737      -5.550588      10.640646           0.000000
          152              C       1.738652      13.134290      13.645684       0.621960      25.211287 0.24919727E+03  0.51764370E+04                                 8.091773                            5.673426      -0.198671       1.997729                    0.999216      22.376011      63.572486       0.608751       0.484372      -1.009141       0.023143      -0.025491       0.029255       0.045180      -0.017811      -0.031432       0.093734      -0.078279       0.073115      -0.074008      -0.052219       0.126227             10.523430      10.640906      -1.198008       3.206517      10.404960      -5.562332      10.524424           0.000000
          153              C      -3.624386      -2.105110       6.555174      -0.082892      29.787769 0.47554052E+03  0.11448199E+05                                 8.428056                            7.241314      -0.126655       1.959975                    0.997352      29.181133      85.250565       0.615287       0.413503      -1.064697      -0.011003      -0.037467       0.071137       0.081150       0.011290       0.034642      -0.001328       0.018247       0.168447      -0.046135      -0.023631       0.069766              9.638540      10.515248       3.121140      -0.178533       9.867946      -0.931953       8.532425          -0.000000
          154              C      -2.442476      -3.323217       8.275347      -0.085073      29.325025 0.46587175E+03  0.11137979E+05                                 8.249557                            7.091085      -0.021703       1.989000                    0.998339      29.028084      84.016194       0.632959       0.404753      -1.072327      -0.078571       0.026879      -0.019133       0.085217      -0.033393       0.009911      -0.023108      -0.049063      -0.084926      -0.035527      -0.026997       0.062524              9.443223      11.894310       2.239881       0.413762       9.577463      -0.475679       6.857895          -0.000000
          155              C       1.571340      15.229281       3.742728      -0.148852      43.774727 0.51009180E+03  0.12483505E+05                                10.763835                            7.487240      -0.004828       1.956355                    0.999754      30.989772      90.954830       0.607283       0.412123      -1.066757      -0.024931      -0.019339      -0.023314       0.039231      -0.008618       0.001789      -0.052551      -0.034215      -0.039433      -0.050729      -0.011121       0.061850             13.937740      12.949910      -1.603495      -4.031033      11.817513       8.579403      17.045796          -0.000000
          156              C      -4.043856      -8.766225      12.598152      -0.147330      43.438212 0.50906072E+03  0.12447284E+05                                10.695648                            7.471652      -0.004478       1.957087                    0.999750      30.925519      90.614717       0.609125       0.411240      -1.067731      -0.011037      -0.035009      -0.000781       0.036716      -0.002905      -0.035264       0.023675       0.057579       0.068528      -0.049467      -0.009871       0.059338             13.771132      11.206034      -2.242141       6.435306      16.427154      -6.305210      13.680207          -0.000000
          157              C      -4.653256      -7.888639      11.726494       0.142157      39.644233 0.44840846E+03  0.10628818E+05                                10.367141                            7.259174      -0.239193       1.920575                    0.999324      27.529945      79.589400       0.586358       0.440689      -1.048751       0.012574       0.049773      -0.004440       0.051529       0.018098      -0.028752      -0.002101      -0.063705      -0.075084      -0.052283       0.001793       0.050490             13.293331      11.585199      -1.905765       6.972249      14.388881      -5.246093      13.905914           0.000000
          158              C       1.099654      15.952277       4.811858       0.136725      39.578605 0.44901134E+03  0.10641466E+05                                10.333431                            7.247163      -0.238171       1.920408                    0.999316      27.551265      79.517439       0.589185       0.438642      -1.050488       0.027672       0.027199       0.031416       0.049925       0.027799       0.034652       0.006777      -0.032864       0.012864      -0.049584       0.003359       0.046225             13.233406      13.790783      -1.773889      -4.192248      10.672609       7.296093      15.236826          -0.000000
          159              C      -3.962005      -1.549483       8.893993      -0.082835      29.057996 0.46498901E+03  0.11090474E+05                                 8.134327                            7.047634       0.026084       2.002024                    0.998718      28.890029      82.999606       0.641096       0.400567      -1.077166       0.005396      -0.068491      -0.050897       0.085502      -0.019686      -0.034902       0.020790       0.020724       0.044816      -0.029723      -0.025759       0.055483              9.209832       9.964086       2.605479      -0.552610      10.208457       1.193691       7.456954          -0.000000
          160              C       4.276575       9.972465       2.778505      -0.062204      43.503587 0.45669440E+03  0.10808952E+05                                10.781162                            7.093765      -0.083322       1.971694                    0.998975      27.994480      79.280796       0.626309       0.413199      -1.072277       0.030475      -0.009546       0.010632       0.033659      -0.005967       0.008454       0.052463      -0.032900       0.013894      -0.047026      -0.015056       0.062082             14.993272      14.609943      -3.958163       5.684072      14.095661      -9.626082      16.274211          -0.000000
          161              C       5.779606       8.373083       4.552675      -0.060998      43.733156 0.45253880E+03  0.10692887E+05                                10.855904                            7.079395      -0.057200       1.982530                    0.999008      27.905330      79.125699       0.624165       0.415306      -1.070240      -0.031721       0.006775      -0.008162       0.033448      -0.003924       0.009244       0.056199      -0.027971       0.006218      -0.051427      -0.012685       0.064112             15.303618      14.597339      -4.076899       5.810247      14.528959     -10.061378      16.784557          -0.000000
          162              C       6.475265       7.495255       5.564724       0.625065      24.978269 0.24427339E+03  0.50518699E+04                                 8.057436                            5.621268      -0.165689       2.010503                    0.999268      22.279640      63.280845       0.610529       0.485091      -1.008174       0.019091      -0.026001       0.029585       0.043770      -0.036377      -0.078773       0.059186       0.040017       0.074990      -0.073997      -0.051284       0.125281             10.576396       9.968997      -1.045265       4.622925      11.119729      -4.702047      10.640462           0.000000
          163              C       3.569132      10.840887       1.781884       0.621952      25.210835 0.24919322E+03  0.51763338E+04                                 8.091693                            5.673392      -0.198711       1.997723                    0.999216      22.375847      63.571990       0.608751       0.484374      -1.009139      -0.019724       0.028227      -0.029282       0.045202      -0.032994      -0.084420       0.051418       0.055178       0.073135      -0.073983      -0.052232       0.126215             10.523260       9.898305      -1.029092       4.712695      11.147233      -4.360015      10.524242           0.000000
          164              C      12.251632       8.990682       8.872394      -0.082914      29.785543 0.47551371E+03  0.11447431E+05                                 8.427757                            7.241230      -0.126540       1.960013                    0.997353      29.180829      85.250157       0.615273       0.413517      -1.064684      -0.038948      -0.002400      -0.071173       0.081168       0.014128      -0.006394      -0.034072      -0.006693       0.168249      -0.046106      -0.023608       0.069714              9.638010      11.249184       2.953331       0.947595       9.132431      -0.032935       8.532416          -0.000000
          165              C      11.325954      10.413294       7.152221      -0.085071      29.324117 0.46585452E+03  0.11137456E+05                                 8.249346                            7.090915      -0.021831       1.988970                    0.998340      29.027561      84.014070       0.632973       0.404749      -1.072331       0.008781      -0.082561       0.019127       0.085201      -0.040719       0.020336      -0.014780       0.015331      -0.084949      -0.035536      -0.026988       0.062523              9.442973      10.659531       2.520531       0.371969      10.811649      -0.508856       6.857738          -0.000000
          166              C       5.574791      10.213117      11.684840      -0.148791      43.771614 0.51003837E+03  0.12481847E+05                                10.763190                            7.486712      -0.004584       1.956438                    0.999753      30.988743      90.949988       0.607323       0.412108      -1.066769      -0.024389      -0.020033       0.023303       0.039233      -0.015193       0.050800      -0.013390       0.023349      -0.039379      -0.050684      -0.011123       0.061807             13.937021      11.178770      -1.201630      -7.471471      13.587602       5.833351      17.044689          -0.000000
          167              C       5.663383      10.058800       2.829416      -0.147335      43.437513 0.50905426E+03  0.12447060E+05                                10.695445                            7.471548      -0.004458       1.957092                    0.999750      30.925336      90.613320       0.609137       0.411233      -1.067737      -0.036577      -0.002967       0.000770       0.036705       0.009843      -0.015276       0.039642      -0.054429       0.068526      -0.049482      -0.009862       0.059344             13.770783      15.200516      -3.150514       4.721073      12.432059      -7.672985      13.679775          -0.000000
          168              C       6.383978       9.269962       3.701074       0.142165      39.644357 0.44841308E+03  0.10628941E+05                                10.367111                            7.259185      -0.239219       1.920564                    0.999325      27.530009      79.589285       0.586362       0.440685      -1.048755       0.051319       0.001220       0.004437       0.051525       0.002538       0.008432       0.027572       0.073106      -0.075080      -0.052288       0.001791       0.050497             13.293231      13.426802      -2.324622       3.569376      12.547133      -7.961889      13.905758           0.000000
          169              C       6.175198       9.592855      10.615710       0.136699      39.579604 0.44901962E+03  0.10641696E+05                                10.333550                            7.247195      -0.238189       1.920396                    0.999315      27.551505      79.517886       0.589189       0.438638      -1.050492       0.032652       0.020933      -0.031415       0.049912       0.017972      -0.014278      -0.032299       0.053640       0.012806      -0.049583       0.003361       0.046221             13.233644      10.059102      -0.925473      -6.185087      14.404790       5.705989      15.237041          -0.000000
          170              C      12.718575       8.538272       6.533575      -0.082699      29.052924 0.46487836E+03  0.11087222E+05                                 8.133434                            7.046797       0.025953       2.002010                    0.998716      28.887716      82.991818       0.641132       0.400567      -1.077161      -0.065633       0.020429       0.050791       0.085468      -0.013273      -0.012566       0.038678      -0.035664       0.045044      -0.029744      -0.025793       0.055537              9.208856      11.322276       2.296335      -1.040502       8.848020       0.803357       7.456270          -0.000000
          171              C      -3.158152       3.793901      12.840365      -0.062216      43.503067 0.45668843E+03  0.10808731E+05                                10.780870                            7.093568      -0.083534       1.971622                    0.998974      27.994608      79.279807       0.626341       0.413181      -1.072293       0.020580       0.002833      -0.026480       0.033657      -0.016400       0.033786      -0.018747       0.073181       0.023413      -0.047278      -0.014702       0.061980             14.993308      11.254901      -2.445778      -7.788395      15.567961       7.947980      18.157062          -0.000000
          172              C      -1.913023       2.517686      10.652736      -0.060980      43.732524 0.45253543E+03  0.10692693E+05                                10.855453                            7.079135      -0.057335       1.982486                    0.999007      27.904963      79.121939       0.624213       0.415278      -1.070267      -0.021143      -0.006462       0.025055       0.033415      -0.013952       0.033777      -0.021854       0.080335       0.019739      -0.051679      -0.012318       0.063997             15.303419      11.312122      -2.634477      -7.900026      16.066089       8.394805      18.532046          -0.000000
          173              C      -1.284723       1.724270       9.532694       0.625016      24.980131 0.24428630E+03  0.50522571E+04                                 8.058126                            5.621589      -0.165669       2.010496                    0.999267      22.280822      63.287138       0.610477       0.485121      -1.008148       0.017485      -0.023930      -0.032240       0.043793      -0.027655       0.037943      -0.091783      -0.063127       0.057381      -0.073966      -0.051312       0.125278             10.577514      10.545267      -0.757252      -3.834664       9.494864       5.332433      11.692411           0.000000
          174              C      -3.788613       4.565853      13.960406       0.621970      25.210908 0.24918883E+03  0.51762510E+04                                 8.091856                            5.673403      -0.198739       1.997712                    0.999216      22.376144      63.574130       0.608736       0.484384      -1.009128      -0.016541       0.024250       0.034369       0.045199      -0.022720       0.031174      -0.093904      -0.079872       0.043389      -0.073924      -0.052253       0.126176             10.523643      10.765111      -0.771445      -3.662234       9.140320       5.199141      11.665497           0.000000
          175              C       5.036369       2.537230       7.098224      -0.082933      29.789770 0.47561194E+03  0.11450866E+05                                 8.430374                            7.243327      -0.126435       1.960045                    0.997352      29.183700      85.274192       0.614987       0.413671      -1.064541      -0.069398       0.035745       0.022411       0.081216      -0.028216      -0.009119       0.021680      -0.066719      -0.119859      -0.045086      -0.023662       0.068747              9.641581      12.154745       2.170743      -0.679618       9.692677       0.246553       7.077321          -0.000000
          176              C       4.091431       3.983947       8.787543      -0.085079      29.328416 0.46594665E+03  0.11139618E+05                                 8.248777                            7.090789      -0.021989       1.988915                    0.998340      29.025596      83.993642       0.633123       0.404654      -1.072450      -0.022967      -0.042788      -0.070000       0.085196       0.001150      -0.028023       0.008669       0.014164       0.159696      -0.036381      -0.027026       0.063406              9.442020      10.689997       3.086707       0.099701       9.342310       0.886582       8.293754          -0.000000
          177              C       3.308051      -2.440581      12.218634      -0.148864      43.774637 0.50999190E+03  0.12481147E+05                                10.765189                            7.487161      -0.004741       1.956378                    0.999754      30.992934      90.981052       0.607173       0.412195      -1.066651      -0.010116      -0.037915      -0.000464       0.039244      -0.002748      -0.037789       0.023715       0.063136       0.059046      -0.051199      -0.010720       0.061919             13.939938      11.178734      -2.484847       6.465534      16.815764      -6.637854      13.825316          -0.000000
          178              C      -2.237131       4.463848      12.042760      -0.147323      43.441826 0.50916607E+03  0.12450119E+05                                10.695954                            7.472594      -0.004478       1.957092                    0.999749      30.923658      90.601059       0.609084       0.411258      -1.067752      -0.023367      -0.019557       0.020453       0.036699      -0.017310       0.047753      -0.013787       0.018354      -0.041766      -0.048973      -0.010167       0.059140             13.771457      11.008079      -1.040251      -7.183015      13.720629       5.709801      16.585663          -0.000000
          179              C      -1.637788       3.826946      10.976715       0.142152      39.642260 0.44841849E+03  0.10629073E+05                                10.366368                            7.259101      -0.239284       1.920537                    0.999324      27.530213      79.589184       0.586382       0.440670      -1.048767       0.034713       0.022035      -0.031045       0.051520       0.018462      -0.017259      -0.034609       0.057191       0.007518      -0.052427       0.001771       0.050657             13.291859       9.897460      -1.022690      -6.009761      14.822642       6.012303      15.155477           0.000000
          180              C       2.705489      -1.553590      11.359318       0.136729      39.583842 0.44903015E+03  0.10642129E+05                                10.335043                            7.247632      -0.237997       1.920461                    0.999316      27.551656      79.521969       0.589122       0.438680      -1.050454       0.010557       0.048638      -0.003991       0.049930       0.015527      -0.027508      -0.001085      -0.057152      -0.075223      -0.049403       0.003333       0.046070             13.236313      11.316741      -1.858355       6.687858      14.772159      -5.308153      13.620040          -0.000000
          181              C       3.642073       4.416838       6.453352      -0.082605      29.042226 0.46466015E+03  0.11080812E+05                                 8.130933                            7.044583       0.026096       2.002082                    0.998717      28.885512      82.983269       0.641303       0.400504      -1.077195       0.001583      -0.063768       0.056831       0.085432      -0.021902       0.035024      -0.020671       0.019340       0.031371      -0.029706      -0.025736       0.055441              9.205668      10.286348       2.574227       0.249851       9.758611      -1.432709       7.572046          -0.000000
          182              C      18.107211       8.137233       2.587203      -0.062202      43.501750 0.45667465E+03  0.10808316E+05                                10.780636                            7.093443      -0.083501       1.971635                    0.998975      27.994185      79.278116       0.626349       0.413179      -1.072295       0.007324       0.019439       0.026485       0.033660       0.001036       0.010784      -0.037089      -0.080163       0.023457      -0.047278      -0.014688       0.061966             14.992921      14.297895      -3.137709      -6.022944      12.524186       9.356586      18.156682          -0.000000
          183              C      17.138861       9.634352       4.774832      -0.060962      43.733199 0.45253397E+03  0.10692673E+05                                10.855634                            7.079166      -0.057276       1.982507                    0.999007      27.904993      79.122633       0.624204       0.415283      -1.070262      -0.011001      -0.019188      -0.025072       0.033433       0.004798       0.013830      -0.037765      -0.084531       0.019783      -0.051703      -0.012289       0.063991             15.303771      14.693201      -3.403464      -6.434260      12.685508       9.565193      18.532602          -0.000000
          184              C      16.504518      10.422944       5.894874       0.625038      24.979803 0.24428163E+03  0.50521336E+04                                 8.058038                            5.621514      -0.165703       2.010487                    0.999267      22.280605      63.286242       0.610485       0.485118      -1.008150      -0.019483       0.022326       0.032263       0.043806      -0.038570       0.081079      -0.057367       0.032996       0.057409      -0.073978      -0.051299       0.125277             10.577417       9.218997      -0.455694      -4.349352      10.820923       4.921603      11.692330           0.000000
          185              C      18.720146       7.351294       1.467162       0.621948      25.211112 0.24919143E+03  0.51763145E+04                                 8.091865                            5.673410      -0.198757       1.997702                    0.999216      22.376264      63.574375       0.608740       0.484380      -1.009131       0.019977      -0.021524      -0.034368       0.045205      -0.037755       0.084662      -0.051210       0.052373       0.043407      -0.073921      -0.052259       0.126180             10.523643       8.886640      -0.344207      -4.257666      11.018735       4.723876      11.665552           0.000000
          186              C      18.698928      16.406372       8.329344      -0.082922      29.789386 0.47560594E+03  0.11450694E+05                                 8.430308                            7.243289      -0.126453       1.960043                    0.997352      29.183536      85.273808       0.614987       0.413672      -1.064539       0.019469      -0.075597      -0.022408       0.081216      -0.039866      -0.019100       0.013712       0.035756      -0.119877      -0.045090      -0.023655       0.068745              9.641471      10.752502       2.489403      -0.089735      11.094687       0.717254       7.077224          -0.000000
          187              C      19.900098      15.164159       6.640025      -0.085085      29.328187 0.46595152E+03  0.11139781E+05                                 8.248784                            7.090877      -0.021857       1.988955                    0.998339      29.025734      83.994652       0.633111       0.404660      -1.072445      -0.046804      -0.012910       0.069995       0.085185       0.004101      -0.002213       0.029258      -0.011786       0.159703      -0.036378      -0.027037       0.063415              9.441939      10.743363       3.074370      -0.886465       9.288552       0.099403       8.293903          -0.000000
          188              C      13.461829      15.824949       3.208934      -0.148868      43.768021 0.50991028E+03  0.12478674E+05                                10.764043                            7.486483      -0.004629       1.956426                    0.999753      30.991879      90.976796       0.607209       0.412186      -1.066654      -0.039232      -0.001460       0.000469       0.039262       0.011163      -0.014736       0.042086      -0.059294       0.059078      -0.051180      -0.010717       0.061897             13.938150      15.462272      -3.458729       5.037873      12.528388      -7.775254      13.823790          -0.000000
          189              C      18.964709       8.886758       3.384808      -0.147335      43.443107 0.50918328E+03  0.12450663E+05                                10.696207                            7.472754      -0.004565       1.957063                    0.999749      30.924181      90.603468       0.609073       0.411262      -1.067748      -0.024279      -0.018445      -0.020448       0.036712      -0.011658       0.002866      -0.049611      -0.031544      -0.041751      -0.048958      -0.010188       0.059146             13.771806      13.137649      -1.524541      -3.974999      11.591544       8.270560      16.586224          -0.000000
          190              C      18.476561       9.612407       4.450853       0.142146      39.642293 0.44841677E+03  0.10629033E+05                                10.366409                            7.259109      -0.239202       1.920565                    0.999324      27.530187      79.589397       0.586379       0.440673      -1.048764       0.029178       0.028960       0.031056       0.051522       0.029016       0.037575       0.009155      -0.035599       0.007521      -0.052429       0.001771       0.050659             13.291917      14.138289      -1.987016      -4.529969      10.581894       7.193361      15.155569           0.000000
          191              C      14.193112      15.040692       4.068250       0.136723      39.583614 0.44903215E+03  0.10642166E+05                                10.334947                            7.247609      -0.238027       1.920450                    0.999317      27.551578      79.521167       0.589129       0.438675      -1.050459       0.049764      -0.000504       0.003994       0.049926       0.001637       0.007146       0.026589       0.064984      -0.075256      -0.049417       0.003334       0.046083             13.236094      13.798241      -2.422610       3.692857      12.290069      -7.698333      13.619972          -0.000000
          192              C      20.222548      14.629982       8.974216      -0.082968      29.057287 0.46494084E+03  0.11089228E+05                                 8.133702                            7.046633       0.025648       2.001836                    0.998716      28.893957      83.015162       0.641218       0.400495      -1.077196      -0.061882       0.015690      -0.056915       0.085527      -0.015493       0.012426      -0.038787      -0.036384       0.031341      -0.029638      -0.025836       0.055475              9.209217      10.903107       2.437015       1.343087       9.150038      -0.561703       7.574506          -0.000000
          193              N       7.418647      16.005587       0.291581      -0.101695      27.566493 0.43867126E+03  0.10219822E+05                                 8.235572                            7.243308      -0.180444       1.985801                    0.998000      26.538628      73.187934       0.586187       0.448504      -1.056544      -0.141394      -0.105303      -0.010299       0.176599      -0.067060      -0.005924      -0.004396      -0.038519       0.139637      -0.093433       0.046492       0.046941              9.487397      10.739262       1.853485      -0.072900       9.510387       0.023290       8.212541           0.000000
          194              N       2.144089      -8.373381      15.135987      -0.101740      27.567950 0.43869782E+03  0.10220483E+05                                 8.235492                            7.243234      -0.180236       1.985861                    0.998001      26.538404      73.184840       0.586232       0.448467      -1.056577      -0.134043      -0.114498       0.010323       0.176590      -0.068797       0.005611       0.004794      -0.023263       0.139619      -0.093432       0.046499       0.046933              9.487353      10.372268       1.937220      -0.006483       9.877444       0.076151       8.212347           0.000000
          195              N      15.259461      21.675273       0.168160      -0.101710      27.549400 0.43831297E+03  0.10209584E+05                                 8.235467                            7.243284      -0.180381       1.985814                    0.998000      26.538272      73.184725       0.585820       0.448867      -1.056309      -0.144146      -0.101840       0.005876       0.176589      -0.066117       0.003219       0.002207      -0.045206       0.140699      -0.093432       0.046414       0.047018              9.487179      10.526118       1.889395      -0.108669       9.753963      -0.167337       8.181455           0.000000
          196              N       9.411326      -1.985037      15.259408      -0.101682      27.548846 0.43829851E+03  0.10209170E+05                                 8.235449                            7.243235      -0.180392       1.985826                    0.998000      26.537539      73.182584       0.585813       0.448876      -1.056304      -0.131277      -0.117985      -0.005875       0.176603      -0.069387      -0.002883      -0.002637      -0.016410       0.140671      -0.093424       0.046420       0.047004              9.487235      10.609313       1.870782       0.187309       9.671048       0.068823       8.181345           0.000000
          197              N       0.212312     -10.073082      15.259408      -0.101710      27.549410 0.43831322E+03  0.10209591E+05                                 8.235470                            7.243287      -0.180381       1.985814                    0.998000      26.538271      73.184720       0.585820       0.448867      -1.056309       0.131269       0.117974      -0.005876       0.176589      -0.069390       0.002866       0.002649      -0.016426       0.140699      -0.093432       0.046414       0.047018              9.487183      10.609031       1.870546      -0.187266       9.671063      -0.068857       8.181457           0.000000
          198              N       5.332891      14.498816       0.168160      -0.101682      27.548847 0.43829855E+03  0.10209171E+05                                 8.235449                            7.243236      -0.180392       1.985826                    0.998000      26.537540      73.182591       0.585813       0.448876      -1.056304       0.144158       0.101846       0.005874       0.176603      -0.066111      -0.003210      -0.002227      -0.045218       0.140671      -0.093424       0.046420       0.047004              9.487236      10.526227       1.889677       0.108648       9.754137       0.167381       8.181345           0.000000
          199              N      13.173704      20.168501       0.291581      -0.101740      27.567944 0.43869768E+03  0.10220479E+05                                 8.235490                            7.243232      -0.180236       1.985861                    0.998001      26.538406      73.184849       0.586232       0.448467      -1.056577       0.141372       0.105316      -0.010323       0.176590      -0.067061       0.005919       0.004409      -0.038528       0.139619      -0.093432       0.046499       0.046933              9.487350      10.739542       1.853701       0.072824       9.510162      -0.023222       8.212345           0.000000
          200              N       7.479550      -3.684737      15.135987      -0.101695      27.566494 0.43867124E+03  0.10219822E+05                                 8.235573                            7.243308      -0.180445       1.985801                    0.998000      26.538630      73.187944       0.586187       0.448504      -1.056544       0.134036       0.114523       0.010299       0.176599      -0.068794      -0.005600      -0.004801      -0.023272       0.139637      -0.093433       0.046492       0.046941              9.487398      10.372377       1.936924       0.006543       9.877274      -0.076249       8.212544           0.000000
          201              N      10.431527       8.110450       7.422203      -0.101695      27.566498 0.43867140E+03  0.10219826E+05                                 8.235573                            7.243309      -0.180444       1.985801                    0.998000      26.538629      73.187935       0.586187       0.448504      -1.056544       0.141394       0.105303       0.010299       0.176599      -0.067060      -0.005924      -0.004396      -0.038519       0.139637      -0.093433       0.046492       0.046941              9.487398      10.739265       1.853487      -0.072902       9.510385       0.023290       8.212544           0.000000
          202              N      -4.886324      -3.684716       8.005365      -0.101740      27.567943 0.43869760E+03  0.10220477E+05                                 8.235490                            7.243232      -0.180236       1.985861                    0.998001      26.538404      73.184840       0.586232       0.448467      -1.056577       0.134043       0.114498      -0.010323       0.176590      -0.068797       0.005611       0.004794      -0.023263       0.139619      -0.093432       0.046499       0.046932              9.487350      10.372265       1.937218      -0.006484       9.877436       0.076154       8.212349           0.000000
          203              N       2.590713       2.440764       7.545624      -0.101710      27.549408 0.43831316E+03  0.10209589E+05                                 8.235470                            7.243286      -0.180381       1.985814                    0.998000      26.538272      73.184725       0.585820       0.448867      -1.056309       0.144146       0.101840      -0.005876       0.176589      -0.066117       0.003219       0.002207      -0.045206       0.140699      -0.093432       0.046414       0.047018              9.487182      10.526125       1.889399      -0.108669       9.753970      -0.167335       8.181452           0.000000
          204              N      18.062541      14.043000       7.881944      -0.101682      27.548847 0.43829856E+03  0.10209171E+05                                 8.235449                            7.243235      -0.180392       1.985826                    0.998000      26.537539      73.182583       0.585813       0.448876      -1.056304       0.131277       0.117985       0.005875       0.176603      -0.069387      -0.002883      -0.002637      -0.016410       0.140671      -0.093424       0.046420       0.047004              9.487235      10.609311       1.870781       0.187309       9.671049       0.068824       8.181344           0.000000
          205              N      -2.954547      -1.985016       7.881944      -0.101710      27.549403 0.43831306E+03  0.10209586E+05                                 8.235468                            7.243285      -0.180381       1.985814                    0.998000      26.538271      73.184717       0.585820       0.448867      -1.056309      -0.131269      -0.117974       0.005876       0.176589      -0.069390       0.002866       0.002649      -0.016426       0.140699      -0.093432       0.046414       0.047018              9.487180      10.609026       1.870543      -0.187266       9.671060      -0.068859       8.181454           0.000000
          206              N      12.517283       9.617222       7.545624      -0.101682      27.548850 0.43829861E+03  0.10209172E+05                                 8.235450                            7.243237      -0.180392       1.985826                    0.998000      26.537540      73.182591       0.585813       0.448876      -1.056304      -0.144158      -0.101846      -0.005874       0.176603      -0.066111      -0.003210      -0.002227      -0.045218       0.140670      -0.093424       0.046420       0.047004              9.487237      10.526227       1.889678       0.108649       9.754142       0.167381       8.181343           0.000000
          207              N       4.676470       3.947536       7.422203      -0.101740      27.567944 0.43869761E+03  0.10220478E+05                                 8.235489                            7.243231      -0.180237       1.985861                    0.998001      26.538407      73.184851       0.586232       0.448467      -1.056577      -0.141372      -0.105316       0.010323       0.176590      -0.067061       0.005919       0.004409      -0.038528       0.139619      -0.093432       0.046499       0.046933              9.487349      10.739541       1.853696       0.072822       9.510163      -0.023222       8.212343           0.000000
          208              N      19.994317      15.742699       8.005365      -0.101695      27.566492 0.43867115E+03  0.10219819E+05                                 8.235572                            7.243307      -0.180445       1.985801                    0.998000      26.538630      73.187944       0.586187       0.448504      -1.056544      -0.134036      -0.114523      -0.010299       0.176599      -0.068794      -0.005600      -0.004801      -0.023272       0.139637      -0.093433       0.046492       0.046941              9.487397      10.372375       1.936922       0.006544       9.877273      -0.076252       8.212545           0.000000
          209             Cl      13.717383      -5.832745      11.803324      -0.111194     101.209487 0.24439436E+04  0.82965412E+05                                14.825289                           13.415258       1.433335       2.150129                    0.999943      64.160833     179.679268       0.653374       0.276146      -1.257566       0.028235      -0.019282      -0.049795       0.060404       0.208902      -0.025246      -0.009066      -0.560270      -0.650002      -0.253380      -0.204811       0.458191             15.687728      11.779604       3.179210      -1.448983      22.890133       3.028260      12.393448           0.000002
          210             Cl      -9.105277       0.089798      11.725106      -0.100938     101.828141 0.24211970E+04  0.82013062E+05                                14.912527                           13.356087       1.418347       2.148054                    0.999960      63.896364     178.826154       0.654476       0.276286      -1.257225      -0.033307       0.016576       0.041821       0.055974       0.197554      -0.027666      -0.004030      -0.564147      -0.689888      -0.254958      -0.204612       0.459570             15.973596      11.708610       3.256264      -1.276134      24.077368       3.359476      12.134810           0.000002
          211             Cl       6.978094       2.611276       3.624244      -0.111194     101.209022 0.24439223E+04  0.82964522E+05                                14.825241                           13.415189       1.433372       2.150139                    0.999943      64.160843     179.679208       0.653377       0.276145      -1.257566      -0.012541       0.031808       0.049797       0.060405       0.067224       0.014451       0.022614       0.685852      -0.650036      -0.253385      -0.204814       0.458199             15.687696      23.718663       0.464313      -2.631374      10.951024       2.084383      12.393400           0.000002
          212             Cl      13.176538       3.159555       3.702462      -0.100932     101.825527 0.24210899E+04  0.82008510E+05                                14.912257                           13.355740       1.418539       2.148111                    0.999960      63.895847     178.823573       0.654488       0.276284      -1.257228       0.008791      -0.036155      -0.041813       0.055971       0.056141       0.010055       0.026083       0.679530      -0.689905      -0.254958      -0.204613       0.459571             15.973417      24.877075       0.261197      -2.993059      10.908429       1.989450      12.134747           0.000002
          213             Cl      15.640945       7.250947      10.025759      -0.111162     101.245076 0.24449407E+04  0.83007031E+05                                14.829109                           13.418339       1.433602       2.150215                    0.999942      64.160091     179.680697       0.653280       0.276160      -1.257560      -0.023221       0.045207      -0.032734       0.060452       0.233557       0.255158       0.192667       0.054339      -0.097135      -0.253146      -0.205447       0.458593             15.692169      17.295790       3.153585       6.827096      14.310150       1.263271      15.470567           0.000002
          214             Cl      -5.085868      10.547481      13.463793      -0.100922     101.893868 0.24230852E+04  0.82091084E+05                                14.918868                           13.361523       1.418572       2.148128                    0.999960      63.896107     178.826959       0.654341       0.276296      -1.257244       0.013840      -0.042463       0.033788       0.056002       0.237359       0.258096       0.188066       0.058569      -0.042913      -0.255086      -0.204919       0.460005             15.980553      17.832318       3.445637       7.415120      14.013756       1.538441      16.095585           0.000002
          215             Cl      20.162584       1.585615       5.401809      -0.111164     101.243908 0.24449226E+04  0.83006235E+05                                14.828971                           13.418273       1.433602       2.150216                    0.999942      64.159992     179.679995       0.653283       0.276159      -1.257561       0.038935      -0.032669       0.032743       0.060458       0.222329      -0.244443      -0.206070       0.152999      -0.097136      -0.253130      -0.205443       0.458573             15.691979      15.820592       3.488843      -2.745577      15.785027      -6.376842      15.470319           0.000002
          216             Cl      -0.466619       4.759902       1.963775      -0.100913     101.895784 0.24231590E+04  0.82094280E+05                                14.919124                           13.361802       1.418509       2.148110                    0.999960      63.896394     178.829024       0.654328       0.276299      -1.257239      -0.038355       0.022906      -0.033779       0.056007       0.226684      -0.240626      -0.209968       0.152496      -0.042949      -0.255089      -0.204927       0.460016             15.980785      15.691845       3.932476      -3.144434      16.154808      -6.889429      16.095704           0.000003
          217             Cl      19.677228      10.472383       5.401809      -0.111162     101.245091 0.24449419E+04  0.83007082E+05                                14.829111                           13.418343       1.433602       2.150215                    0.999942      64.160094     179.680713       0.653279       0.276160      -1.257560      -0.038932       0.032667       0.032734       0.060452       0.222337       0.244451       0.206082       0.153013      -0.097135      -0.253146      -0.205447       0.458593             15.692169      15.820770       3.489024       2.745733      15.785174       6.376987      15.470563           0.000002
          218             Cl      15.574656       7.298117       1.963775      -0.100922     101.893855 0.24230848E+04  0.82091066E+05                                14.918866                           13.361522       1.418572       2.148128                    0.999960      63.896108     178.826954       0.654341       0.276296      -1.257244       0.038336      -0.022912      -0.033788       0.056002       0.226680       0.240616       0.209967       0.152487      -0.042912      -0.255086      -0.204919       0.460005             15.980550      15.691627       3.932454       3.144449      16.154440       6.889355      16.095584           0.000002
          219             Cl      -0.532966       4.807025      10.025759      -0.111165     101.243972 0.24449243E+04  0.83006306E+05                                14.828979                           13.418279       1.433601       2.150216                    0.999942      64.160000     179.680045       0.653282       0.276159      -1.257561       0.023221      -0.045210      -0.032743       0.060458       0.233546      -0.255145      -0.192661       0.054345      -0.097136      -0.253131      -0.205442       0.458573             15.691988      17.295572       3.153420      -6.826920      14.310065      -1.263154      15.470328           0.000002
          220             Cl      -4.537979       1.510470      13.463793      -0.100913     101.895801 0.24231596E+04  0.82094306E+05                                14.919126                           13.361804       1.418509       2.148110                    0.999960      63.896398     178.829043       0.654328       0.276299      -1.257239      -0.013830       0.042479       0.033779       0.056007       0.237364      -0.258099      -0.188074       0.058565      -0.042949      -0.255089      -0.204927       0.460016             15.980787      17.832683       3.445621      -7.415187      14.013971      -1.538409      16.095706           0.000002
          221             Cl      -4.093720      -6.225354      11.803324      -0.111193     101.209012 0.24439222E+04  0.82964519E+05                                14.825240                           13.415188       1.433372       2.150139                    0.999943      64.160842     179.679200       0.653377       0.276145      -1.257566      -0.028235       0.019282      -0.049797       0.060405       0.208914       0.025256       0.009077      -0.560258      -0.650036      -0.253385      -0.204814       0.458200             15.687694      11.779648       3.179393       1.448979      22.890036      -3.028077      12.393399           0.000002
          222             Cl      -0.518557      11.968163      11.725106      -0.100932     101.825506 0.24210903E+04  0.82008530E+05                                14.912255                           13.355742       1.418539       2.148111                    0.999960      63.895846     178.823568       0.654488       0.276284      -1.257228       0.033305      -0.016589       0.041813       0.055971       0.197555       0.027663       0.004020      -0.564143      -0.689905      -0.254958      -0.204613       0.459571             15.973411      11.708272       3.255948       1.276205      24.077216      -3.359701      12.134747           0.000002
          223             Cl       8.129931       9.446732       3.624244      -0.111194     101.209496 0.24439441E+04  0.82965435E+05                                14.825290                           13.415260       1.433335       2.150129                    0.999943      64.160836     179.679280       0.653374       0.276146      -1.257566       0.012541      -0.031808       0.049795       0.060404       0.067210      -0.014439      -0.022607       0.685853      -0.650002      -0.253380      -0.204811       0.458191             15.687729      23.718671       0.464107       2.631555      10.951066      -2.084429      12.393450           0.000002
          224             Cl       1.931486       8.898454       3.702462      -0.100938     101.828126 0.24211969E+04  0.82013060E+05                                14.912525                           13.356086       1.418347       2.148054                    0.999960      63.896364     178.826149       0.654476       0.276286      -1.257225      -0.008777       0.036153      -0.041821       0.055974       0.056140      -0.010064      -0.026084       0.679534      -0.689888      -0.254957      -0.204612       0.459570             15.973593      24.877351       0.261523       2.992849      10.908620      -1.989329      12.134809           0.000002
          225             Cl       8.272182      -6.225353      11.338028      -0.111194     101.209478 0.24439433E+04  0.82965403E+05                                14.825287                           13.415257       1.433335       2.150129                    0.999943      64.160833     179.679264       0.653374       0.276146      -1.257566      -0.028235       0.019282       0.049795       0.060404       0.208902      -0.025246      -0.009066      -0.560270      -0.650002      -0.253380      -0.204811       0.458191             15.687727      11.779604       3.179210      -1.448984      22.890129       3.028259      12.393447           0.000002
          226             Cl      11.847344      11.968164      11.416246      -0.100938     101.828154 0.24211970E+04  0.82013066E+05                                14.912528                           13.356087       1.418347       2.148054                    0.999960      63.896365     178.826157       0.654476       0.276286      -1.257225       0.033307      -0.016576      -0.041821       0.055974       0.197554      -0.027666      -0.004030      -0.564147      -0.689888      -0.254958      -0.204612       0.459570             15.973598      11.708611       3.256264      -1.276135      24.077371       3.359477      12.134813           0.000002
          227             Cl       5.387778      -2.611299       4.089540      -0.111194     101.209045 0.24439226E+04  0.82964536E+05                                14.825244                           13.415190       1.433372       2.150139                    0.999943      64.160844     179.679217       0.653377       0.276145      -1.257566       0.012541      -0.031808      -0.049797       0.060405       0.067224       0.014451       0.022614       0.685852      -0.650036      -0.253385      -0.204814       0.458199             15.687700      23.718673       0.464307      -2.631379      10.951026       2.084384      12.393403           0.000002
          228             Cl      -0.810666      -3.159577       4.011322      -0.100932     101.825497 0.24210893E+04  0.82008487E+05                                14.912254                           13.355738       1.418539       2.148111                    0.999960      63.895845     178.823559       0.654488       0.276284      -1.257228      -0.008791       0.036155       0.041813       0.055971       0.056141       0.010055       0.026083       0.679530      -0.689905      -0.254958      -0.204613       0.459571             15.973412      24.877065       0.261197      -2.993056      10.908427       1.989450      12.134744           0.000003
          229             Cl      11.832922       4.807016      13.115593      -0.111162     101.245104 0.24449420E+04  0.83007087E+05                                14.829112                           13.418343       1.433602       2.150215                    0.999942      64.160095     179.680721       0.653279       0.276160      -1.257560       0.023221      -0.045207       0.032734       0.060452       0.233557       0.255158       0.192667       0.054339      -0.097135      -0.253146      -0.205447       0.458593             15.692171      17.295790       3.153586       6.827093      14.310157       1.263271      15.470568           0.000002
          230             Cl       7.827935       1.510481       9.677559      -0.100922     101.893860 0.24230853E+04  0.82091088E+05                                14.918867                           13.361524       1.418572       2.148128                    0.999960      63.896105     178.826948       0.654341       0.276296      -1.257244      -0.013841       0.042463      -0.033788       0.056002       0.237359       0.258096       0.188066       0.058569      -0.042913      -0.255086      -0.204919       0.460005             15.980552      17.832315       3.445637       7.415117      14.013757       1.538442      16.095583           0.000002
          231             Cl      16.935088      -1.585638       2.311975      -0.111165     101.243943 0.24449234E+04  0.83006267E+05                                14.828976                           13.418276       1.433602       2.150216                    0.999942      64.159996     179.680023       0.653283       0.276159      -1.257561      -0.038934       0.032669      -0.032743       0.060458       0.222329      -0.244443      -0.206070       0.152998      -0.097136      -0.253130      -0.205443       0.458573             15.691984      15.820599       3.488845      -2.745580      15.785029      -6.376844      15.470325           0.000002
          232             Cl      18.316793      19.356136       5.750009      -0.100913     101.895808 0.24231598E+04  0.82094312E+05                                14.919127                           13.361805       1.418509       2.148110                    0.999960      63.896397     178.829043       0.654328       0.276299      -1.257239       0.038355      -0.022906       0.033779       0.056007       0.226684      -0.240626      -0.209968       0.152496      -0.042949      -0.255089      -0.204927       0.460016             15.980789      15.691848       3.932476      -3.144436      16.154809      -6.889431      16.095710           0.000002
          233             Cl      22.904746      13.643654       2.311975      -0.111162     101.245093 0.24449419E+04  0.83007086E+05                                14.829111                           13.418343       1.433602       2.150215                    0.999942      64.160094     179.680715       0.653279       0.276160      -1.257560       0.038932      -0.032667      -0.032734       0.060452       0.222337       0.244451       0.206082       0.153013      -0.097135      -0.253146      -0.205447       0.458593             15.692170      15.820770       3.489024       2.745732      15.785176       6.376988      15.470563           0.000002
          234             Cl       2.275518      16.817921       5.750009      -0.100922     101.893862 0.24230853E+04  0.82091084E+05                                14.918867                           13.361523       1.418572       2.148128                    0.999960      63.896107     178.826952       0.654341       0.276296      -1.257244      -0.038336       0.022912       0.033788       0.056002       0.226680       0.240616       0.209967       0.152487      -0.042912      -0.255086      -0.204919       0.460005             15.980552      15.691624       3.932455       3.144446      16.154448       6.889358      16.095585           0.000002
          235             Cl       3.275033       7.250938      13.115593      -0.111165     101.243968 0.24449241E+04  0.83006298E+05                                14.828979                           13.418278       1.433601       2.150216                    0.999942      64.160000     179.680042       0.653282       0.276159      -1.257561      -0.023221       0.045210       0.032743       0.060458       0.233546      -0.255145      -0.192661       0.054345      -0.097136      -0.253131      -0.205442       0.458573             15.691988      17.295572       3.153419      -6.826920      14.310064      -1.263153      15.470328           0.000002
          236             Cl       7.280046      10.547492       9.677559      -0.100913     101.895820 0.24231601E+04  0.82094324E+05                                14.919128                           13.361806       1.418509       2.148110                    0.999960      63.896398     178.829050       0.654328       0.276299      -1.257239       0.013830      -0.042479      -0.033779       0.056007       0.237364      -0.258099      -0.188074       0.058565      -0.042949      -0.255089      -0.204927       0.460016             15.980791      17.832688       3.445622      -7.415190      14.013973      -1.538409      16.095711           0.000002
          237             Cl       1.351485      -5.832743      11.338028      -0.111194     101.209038 0.24439220E+04  0.82964510E+05                                14.825242                           13.415188       1.433372       2.150139                    0.999943      64.160845     179.679215       0.653377       0.276145      -1.257566       0.028235      -0.019282       0.049797       0.060405       0.208914       0.025256       0.009077      -0.560258      -0.650037      -0.253385      -0.204815       0.458200             15.687699      11.779649       3.179395       1.448979      22.890047      -3.028080      12.393400           0.000002
          238             Cl       3.260624       0.089799      11.416246      -0.100932     101.825509 0.24210903E+04  0.82008527E+05                                14.912255                           13.355742       1.418539       2.148111                    0.999960      63.895846     178.823566       0.654488       0.276284      -1.257228      -0.033305       0.016589      -0.041813       0.055971       0.197555       0.027663       0.004020      -0.564143      -0.689905      -0.254958      -0.204613       0.459571             15.973412      11.708272       3.255947       1.276206      24.077217      -3.359702      12.134747           0.000002
          239             Cl       9.720243      14.669305       4.089540      -0.111193     101.209467 0.24439435E+04  0.82965411E+05                                14.825286                           13.415257       1.433335       2.150129                    0.999943      64.160834     179.679266       0.653374       0.276146      -1.257566      -0.012541       0.031808      -0.049795       0.060404       0.067210      -0.014439      -0.022607       0.685853      -0.650002      -0.253380      -0.204811       0.458191             15.687724      23.718661       0.464110       2.631553      10.951065      -2.084428      12.393447           0.000002
          240             Cl      15.918688      15.217584       4.011322      -0.100938     101.828135 0.24211970E+04  0.82013063E+05                                14.912526                           13.356087       1.418347       2.148055                    0.999960      63.896362     178.826144       0.654476       0.276286      -1.257225       0.008777      -0.036153       0.041821       0.055974       0.056140      -0.010064      -0.026084       0.679533      -0.689888      -0.254957      -0.204612       0.459570             15.973596      24.877355       0.261527       2.992851      10.908622      -1.989329      12.134810           0.000002
          241              O      10.351153       0.885018      14.160965      -0.550873      39.175877 0.56838356E+03  0.13910694E+05                                 9.333407                            7.476943       0.048906       2.064427                    0.996548      28.036209      75.339581       0.678517       0.368840      -1.126787       0.019165       0.015344       0.002417       0.024669       0.009977      -0.059582       0.010592      -0.112006       0.057627      -0.097642       0.043874       0.053768             11.286919       8.096883       2.055567      -0.667084      13.744452      -6.511724      12.019423           0.000000
          242              O      12.292904       1.963007      13.866298      -0.556892      41.081645 0.61213998E+03  0.15267513E+05                                 9.685257                            7.800361      -0.075573       2.020720                    0.995543      28.491655      77.382480       0.658838       0.372743      -1.123417      -0.008840      -0.008560      -0.001429       0.012388      -0.019907       0.019760       0.062891       0.078221      -0.028262      -0.091782       0.041392       0.050390             11.668756      16.854251      -0.670577       5.849277       7.743004      -1.698694      10.409014           0.000000
          243              O       7.355727       4.378486       8.947989      -0.556574      40.683751 0.60696320E+03  0.15096838E+05                                 9.583212                            7.741050      -0.059539       2.023333                    0.996178      28.455381      77.020190       0.665141       0.370228      -1.126025       0.016100       0.010428      -0.006523       0.020261      -0.025674       0.022303       0.069101       0.064360      -0.028962      -0.096812       0.045641       0.051171             11.506763      17.028796      -0.725360       5.497895       7.542735      -1.507833       9.948757           0.000000
          244              O      12.132558      -1.273851      13.803045      -0.562594      38.220412 0.56772940E+03  0.13868778E+05                                 9.117342                            7.426999       0.131336       2.087114                    0.996708      28.120328      75.106925       0.688165       0.364348      -1.132029       0.018442       0.016324       0.003434       0.024867      -0.021766      -0.016725      -0.075710       0.076230      -0.042344      -0.103799       0.049269       0.054530             10.882087      16.455304      -0.884469      -4.735587       7.433699       1.333533       8.757256           0.000000
          245              O      18.266461      21.955257       1.266603      -0.550843      39.172946 0.56833493E+03  0.13909170E+05                                 9.332819                            7.476530       0.049185       2.064521                    0.996551      28.035446      75.335987       0.678550       0.368831      -1.126797       0.019239       0.015280      -0.002409       0.024686      -0.015219       0.002882       0.060458       0.109677       0.057594      -0.097669       0.043895       0.053773             11.286130      14.354575       0.632241       6.496974       7.485175      -0.793401      12.018640           0.000000
          246              O      14.263893      -0.506442       1.561270      -0.556902      41.082266 0.61215096E+03  0.15267857E+05                                 9.685350                            7.800430      -0.075699       2.020679                    0.995543      28.491855      77.383234       0.658835       0.372743      -1.123417      -0.010305      -0.006724       0.001429       0.012387      -0.001031      -0.065699      -0.005311      -0.087749      -0.028270      -0.091775       0.041390       0.050385             11.668875       7.901087       1.365564       0.359297      16.696501      -6.080383      10.409037           0.000000
          247              O      21.008676      18.259697       6.479579      -0.556577      40.683694 0.60696085E+03  0.15096758E+05                                 9.583198                            7.741021      -0.059479       2.023353                    0.996178      28.455314      77.019826       0.665145       0.370226      -1.126027       0.013741       0.013386       0.006525       0.020263      -0.009234      -0.072316      -0.006410      -0.080240      -0.028952      -0.096801       0.045636       0.051165             11.506792       7.695465       1.397095       0.251095      16.876123      -5.695505       9.948787           0.000000
          248              O      11.072065       0.054980       1.624523      -0.562595      38.220913 0.56773542E+03  0.13868967E+05                                 9.117434                            7.427045       0.131245       2.087083                    0.996708      28.120448      75.107452       0.688162       0.364349      -1.132028       0.020006       0.014361      -0.003458       0.024868      -0.003140       0.077511      -0.000509      -0.087514      -0.042328      -0.103763       0.049229       0.054534             10.882261       7.494868       1.153168      -0.250239      16.394447       4.913583       8.757469           0.000000
          249              O       8.706844      18.439134       1.948502      -0.550867      39.173263 0.56833637E+03  0.13909056E+05                                 9.332490                            7.476254       0.049115       2.064507                    0.996551      28.034852      75.331179       0.678610       0.368803      -1.126831       0.020682       0.013423       0.000056       0.024656      -0.006096       0.072786      -0.000117      -0.084756      -0.018245      -0.097525       0.043732       0.053793             11.286074       7.720533       1.152392      -0.407204      16.596684       5.654012       9.541005           0.000000
          250              O      10.234774      20.035618       1.579783      -0.556910      41.079474 0.61210531E+03  0.15266343E+05                                 9.684627                            7.799916      -0.075902       2.020609                    0.995539      28.491836      77.380728       0.658889       0.372722      -1.123440      -0.010469      -0.006518      -0.001151       0.012386      -0.010027      -0.010273      -0.055310       0.107568       0.049134      -0.091928       0.041361       0.050567             11.667794      15.204437       0.316555      -6.691751       7.857856       1.025319      11.941090           0.000000
          251              O      -0.155945      -1.703578       6.547460      -0.556578      40.666718 0.60665782E+03  0.15087069E+05                                 9.579639                            7.738272      -0.059588       2.023320                    0.996178      28.453722      77.005560       0.665380       0.370148      -1.126106       0.010848       0.017003      -0.001916       0.020260      -0.014715      -0.003944      -0.054462       0.117441       0.070658      -0.096994       0.045972       0.051022             11.502331      14.854369       0.563681      -6.612392       7.716189       0.614880      11.936436           0.000000
          252              O      -6.588869       6.689270      14.577509      -0.562598      38.216510 0.56765207E+03  0.13866499E+05                                 9.116836                            7.426518       0.131068       2.087020                    0.996704      28.120885      75.108823       0.688180       0.364351      -1.132021       0.021360       0.012659       0.001241       0.024860       0.017805      -0.063223       0.011895      -0.115594       0.061633      -0.103956       0.049243       0.054713             10.881430       7.989899       2.257299      -1.098505      12.848783      -5.989212      11.805607          -0.000000
          253              O       4.802719      -7.656888      13.479066      -0.550860      39.170717 0.56829905E+03  0.13907886E+05                                 9.331986                            7.475951       0.049489       2.064623                    0.996554      28.034323      75.328568       0.678633       0.368797      -1.126838       0.017686       0.017206      -0.000057       0.024675      -0.023814      -0.016030      -0.071013       0.071141      -0.018235      -0.097533       0.043732       0.053801             11.285310      16.657432      -0.880310      -5.422493       7.658065       1.650707       9.540434           0.000000
          254              O       6.698274      -6.521023      13.847785      -0.556897      41.077606 0.61207659E+03  0.15265434E+05                                 9.684292                            7.799712      -0.075749       2.020663                    0.995541      28.491336      77.378656       0.658901       0.372720      -1.123442      -0.008687      -0.008755       0.001148       0.012387       0.014210       0.056204      -0.002234      -0.105673       0.049153      -0.091924       0.041352       0.050573             11.667294       8.355669       1.873766       0.484024      14.705673       6.752152      11.940541           0.000000
          255              O      13.412297      12.283730       8.880108      -0.556571      40.667458 0.60667145E+03  0.15087524E+05                                 9.579842                            7.738429      -0.059809       2.023248                    0.996175      28.453883      77.006811       0.665362       0.370155      -1.126099       0.018992       0.006811       0.001923       0.020267       0.012126       0.053976      -0.008222      -0.118613       0.070693      -0.096991       0.045979       0.051012             11.502572       8.311180       2.051724       0.866766      14.259771       6.584340      11.936763           0.000000
          256              O      20.169742       4.149889       0.850059      -0.562613      38.215417 0.56763402E+03  0.13865932E+05                                 9.116589                            7.426345       0.131115       2.087033                    0.996704      28.120812      75.108010       0.688196       0.364345      -1.132026       0.017059       0.018022      -0.001254       0.024847      -0.008947       0.002406       0.064280       0.119590       0.061678      -0.103940       0.049211       0.054729             10.881077      13.585628       0.984566       6.083365       7.252474      -0.257061      11.805130           0.000000
          257              O       4.820932      -4.401220      13.479066      -0.550867      39.173283 0.56833691E+03  0.13909072E+05                                 9.332493                            7.476258       0.049115       2.064506                    0.996551      28.034857      75.331200       0.678609       0.368803      -1.126831      -0.017675      -0.017191      -0.000056       0.024656      -0.023824       0.016026       0.071000       0.071148      -0.018245      -0.097525       0.043732       0.053792             11.286077      16.658580      -0.880226       5.422947       7.658643      -1.650847       9.541008           0.000000
          258              O       2.925375      -5.537088      13.847785      -0.556910      41.079439 0.61210450E+03  0.15266318E+05                                 9.684622                            7.799911      -0.075904       2.020608                    0.995539      28.491826      77.380695       0.658889       0.372722      -1.123439       0.008677       0.008763       0.001151       0.012386       0.014219      -0.056212       0.002248      -0.105662       0.049133      -0.091928       0.041361       0.050567             11.667788       8.356005       1.873974      -0.484112      14.706273      -6.752511      11.941084           0.000000
          259              O       1.695689      -0.225752       8.880108      -0.556578      40.666722 0.60665777E+03  0.15087068E+05                                 9.579639                            7.738272      -0.059588       2.023320                    0.996178      28.453722      77.005559       0.665380       0.370148      -1.126106      -0.018986      -0.006807       0.001916       0.020260       0.012126      -0.053980       0.008231      -0.118618       0.070658      -0.096994       0.045972       0.051022             11.502331       8.310970       2.051736      -0.866734      14.259591      -6.584116      11.936434           0.000000
          260              O      19.670103       7.908136       0.850059      -0.562598      38.216516 0.56765225E+03  0.13866505E+05                                 9.116839                            7.426520       0.131044       2.087014                    0.996704      28.120883      75.108829       0.688180       0.364351      -1.132021      -0.017079      -0.018023      -0.001241       0.024861      -0.008939      -0.002421      -0.064287       0.119628       0.061637      -0.103958       0.049245       0.054714             10.881433      13.586050       0.984665      -6.083696       7.252638       0.256958      11.805610          -0.000000
          261              O      11.885495      17.734945       1.948502      -0.550860      39.170718 0.56829910E+03  0.13907887E+05                                 9.331987                            7.475951       0.049489       2.064623                    0.996554      28.034323      75.328568       0.678633       0.368797      -1.126838      -0.020699      -0.013431       0.000057       0.024675      -0.006089      -0.072800       0.000116      -0.084742      -0.018235      -0.097533       0.043732       0.053801             11.285311       7.719897       1.152201       0.407167      16.595602      -5.653537       9.540435           0.000000
          262              O      10.357568      16.138463       1.579783      -0.556897      41.077609 0.61207635E+03  0.15265427E+05                                 9.684293                            7.799710      -0.075749       2.020663                    0.995541      28.491337      77.378660       0.658901       0.372720      -1.123442       0.010463       0.006530      -0.001148       0.012387      -0.010037       0.010285       0.055300       0.107571       0.049153      -0.091924       0.041352       0.050573             11.667297      15.203755       0.316422       6.691383       7.857590      -1.025324      11.940545           0.000000
          263              O      15.263949      13.761569       6.547460      -0.556571      40.667455 0.60667124E+03  0.15087518E+05                                 9.579842                            7.738428      -0.059809       2.023248                    0.996175      28.453882      77.006808       0.665363       0.370155      -1.126099      -0.010852      -0.017008      -0.001923       0.020267      -0.014714       0.003952       0.054456       0.117436       0.070693      -0.096991       0.045979       0.051012             11.502573      14.854549       0.563674       6.612621       7.716403      -0.614901      11.936766           0.000000
          264              O      -3.034986       5.368675      14.577509      -0.562613      38.215410 0.56763382E+03  0.13865926E+05                                 9.116588                            7.426344       0.131116       2.087033                    0.996704      28.120814      75.108018       0.688196       0.364345      -1.132026      -0.021356      -0.012638       0.001254       0.024847       0.017792       0.063213      -0.011909      -0.115567       0.061678      -0.103940       0.049212       0.054728             10.881077       7.989676       2.257147       1.098329      12.848416       5.988918      11.805137          -0.000000
          265              O       4.756795      11.172929      14.160965      -0.550843      39.172952 0.56833494E+03  0.13909171E+05                                 9.332820                            7.476530       0.049185       2.064521                    0.996551      28.035447      75.335992       0.678550       0.368831      -1.126797      -0.019166      -0.015372       0.002409       0.024686       0.009993       0.059592      -0.010596      -0.112054       0.057594      -0.097669       0.043896       0.053773             11.286132       8.096385       2.055432       0.667062      13.743367       6.511163      12.018645           0.000000
          266              O       2.815046      10.094942      13.866298      -0.556902      41.082276 0.61215106E+03  0.15267860E+05                                 9.685352                            7.800431      -0.075699       2.020679                    0.995543      28.491854      77.383232       0.658835       0.372743      -1.123417       0.008842       0.008557      -0.001429       0.012387      -0.019904      -0.019747      -0.062886       0.078227      -0.028270      -0.091775       0.041390       0.050385             11.668879      16.854559      -0.670576      -5.849333       7.743038       1.698686      10.409042           0.000000
          267              O       7.752259       7.679492       8.947989      -0.556577      40.683691 0.60696076E+03  0.15096755E+05                                 9.583198                            7.741020      -0.059478       2.023353                    0.996178      28.455309      77.019807       0.665145       0.370226      -1.126027      -0.016100      -0.010431      -0.006525       0.020263      -0.025677      -0.022287      -0.069094       0.064361      -0.028953      -0.096801       0.045636       0.051165             11.506793      17.028866      -0.725447      -5.498029       7.542722       1.507830       9.948790           0.000000
          268              O      -2.508909     -10.784260      13.803045      -0.562595      38.220921 0.56773561E+03  0.13868972E+05                                 9.117436                            7.427046       0.131245       2.087083                    0.996708      28.120449      75.107455       0.688162       0.364349      -1.132028      -0.018439      -0.016324       0.003458       0.024868      -0.021754       0.016692       0.075695       0.076191      -0.042328      -0.103763       0.049229       0.054534             10.882264      16.455528      -0.884601       4.735762       7.433794      -1.333602       8.757471           0.000000
          269              O       2.325883      14.218825       1.266603      -0.550873      39.175887 0.56838351E+03  0.13910693E+05                                 9.333409                            7.476943       0.048906       2.064427                    0.996548      28.036211      75.339590       0.678517       0.368840      -1.126787      -0.019212      -0.015285      -0.002417       0.024669      -0.015223      -0.002884      -0.060448       0.109621       0.057627      -0.097642       0.043874       0.053768             11.286924      14.355700       0.632230      -6.497537       7.485642       0.793507      12.019430           0.000000
          270              O      25.575947      12.564463       1.561270      -0.556892      41.081645 0.61214000E+03  0.15267513E+05                                 9.685257                            7.800360      -0.075573       2.020720                    0.995543      28.491655      77.382478       0.658838       0.372743      -1.123417       0.010307       0.006722       0.001429       0.012388      -0.001035       0.065707       0.005322      -0.087746      -0.028262      -0.091782       0.041392       0.050390             11.668758       7.901039       1.365498      -0.359319      16.696220       6.080338      10.409014           0.000000
          271              O      -0.416370      17.914355       6.479579      -0.556574      40.683775 0.60696383E+03  0.15096858E+05                                 9.583217                            7.741056      -0.059534       2.023334                    0.996178      28.455386      77.020219       0.665141       0.370228      -1.126025      -0.013739      -0.013387       0.006524       0.020261      -0.009233       0.072327       0.006424      -0.080236      -0.028960      -0.096812       0.045641       0.051171             11.506769       7.695513       1.397149      -0.251132      16.876031       5.695383       9.948762           0.000000
          272              O       4.035975      12.003041       1.624523      -0.562594      38.220429 0.56773001E+03  0.13868796E+05                                 9.117346                            7.427003       0.131336       2.087114                    0.996708      28.120328      75.106928       0.688165       0.364348      -1.132029      -0.020007      -0.014363      -0.003434       0.024867      -0.003142      -0.077534       0.000481      -0.087559      -0.042344      -0.103800       0.049269       0.054531             10.882090       7.494830       1.153260       0.250211      16.394183      -4.913397       8.757257           0.000000
          273              O      17.122714      11.172944       8.980387      -0.550873      39.175859 0.56838322E+03  0.13910684E+05                                 9.333403                            7.476941       0.048906       2.064427                    0.996548      28.036209      75.339580       0.678517       0.368840      -1.126787      -0.019165      -0.015344      -0.002417       0.024669       0.009977      -0.059582       0.010592      -0.112006       0.057627      -0.097642       0.043874       0.053768             11.286914       8.096883       2.055567      -0.667085      13.744440      -6.511719      12.019419           0.000000
          274              O      15.180963      10.094956       9.275054      -0.556892      41.081637 0.61213995E+03  0.15267512E+05                                 9.685256                            7.800360      -0.075573       2.020720                    0.995543      28.491654      77.382476       0.658838       0.372743      -1.123417       0.008840       0.008560       0.001429       0.012388      -0.019907       0.019760       0.062891       0.078221      -0.028262      -0.091782       0.041392       0.050390             11.668754      16.854248      -0.670578       5.849273       7.743004      -1.698694      10.409009           0.000000
          275              O      -4.613660       7.679477      14.193363      -0.556574      40.683746 0.60696320E+03  0.15096839E+05                                 9.583212                            7.741051      -0.059539       2.023333                    0.996178      28.455380      77.020189       0.665141       0.370228      -1.126025      -0.016100      -0.010428       0.006523       0.020261      -0.025674       0.022303       0.069101       0.064360      -0.028962      -0.096812       0.045641       0.051171             11.506762      17.028792      -0.725361       5.497894       7.542737      -1.507835       9.948756           0.000000
          276              O      15.341309      13.331813       9.338307      -0.562594      38.220403 0.56772941E+03  0.13868778E+05                                 9.117341                            7.426999       0.131336       2.087114                    0.996708      28.120327      75.106925       0.688165       0.364348      -1.132029      -0.018442      -0.016324      -0.003434       0.024867      -0.021766      -0.016725      -0.075710       0.076230      -0.042344      -0.103799       0.049269       0.054530             10.882084      16.455297      -0.884469      -4.735582       7.433700       1.333534       8.757254           0.000000
          277              O      -0.416287       2.160780       6.447181      -0.550843      39.172950 0.56833472E+03  0.13909164E+05                                 9.332820                            7.476528       0.049185       2.064521                    0.996551      28.035446      75.335989       0.678551       0.368831      -1.126797      -0.019239      -0.015280       0.002409       0.024686      -0.015219       0.002882       0.060458       0.109677       0.057594      -0.097669       0.043896       0.053773             11.286133      14.354583       0.632236       6.496981       7.485172      -0.793404      12.018645           0.000000
          278              O      -1.898021       0.506419       6.152514      -0.556902      41.082277 0.61215137E+03  0.15267869E+05                                 9.685352                            7.800432      -0.075699       2.020679                    0.995543      28.491854      77.383228       0.658835       0.372743      -1.123417       0.010305       0.006724      -0.001429       0.012387      -0.001031      -0.065699      -0.005311      -0.087749      -0.028270      -0.091775       0.041390       0.050385             11.668877       7.901088       1.365562       0.359297      16.696505      -6.080385      10.409039           0.000000
          279              O      21.573298       5.856340       1.234205      -0.556577      40.683696 0.60696093E+03  0.15096761E+05                                 9.583199                            7.741022      -0.059479       2.023353                    0.996178      28.455314      77.019829       0.665144       0.370226      -1.126027      -0.013741      -0.013386      -0.006525       0.020263      -0.009234      -0.072316      -0.006410      -0.080240      -0.028952      -0.096801       0.045636       0.051165             11.506792       7.695465       1.397096       0.251094      16.876124      -5.695505       9.948787           0.000000
          280              O       1.293807      -0.055002       6.089261      -0.562595      38.220929 0.56773588E+03  0.13868980E+05                                 9.117437                            7.427048       0.131245       2.087083                    0.996708      28.120448      75.107453       0.688162       0.364349      -1.132028      -0.020006      -0.014361       0.003458       0.024868      -0.003140       0.077511      -0.000509      -0.087514      -0.042328      -0.103763       0.049230       0.054534             10.882265       7.494869       1.153166      -0.250239      16.394455       4.913585       8.757472           0.000000
          281              O       9.143330       5.676904       5.765282      -0.550867      39.173282 0.56833678E+03  0.13909068E+05                                 9.332493                            7.476257       0.049115       2.064507                    0.996551      28.034852      75.331179       0.678609       0.368803      -1.126831      -0.020682      -0.013423      -0.000056       0.024656      -0.006096       0.072786      -0.000117      -0.084756      -0.018245      -0.097525       0.043732       0.053793             11.286079       7.720533       1.152389      -0.407205      16.596693       5.654017       9.541012           0.000000
          282              O       7.615400       4.080419       6.134001      -0.556910      41.079473 0.61210528E+03  0.15266342E+05                                 9.684627                            7.799916      -0.075902       2.020609                    0.995539      28.491836      77.380725       0.658889       0.372722      -1.123440       0.010469       0.006518       0.001151       0.012386      -0.010027      -0.010273      -0.055310       0.107568       0.049134      -0.091928       0.041361       0.050567             11.667795      15.204437       0.316554      -6.691753       7.857854       1.025319      11.941092           0.000000
          283              O      12.521817       1.703555       1.166324      -0.556578      40.666715 0.60665783E+03  0.15087069E+05                                 9.579638                            7.738272      -0.059588       2.023320                    0.996178      28.453722      77.005560       0.665380       0.370148      -1.126106      -0.010848      -0.017003       0.001916       0.020260      -0.014715      -0.003944      -0.054462       0.117441       0.070658      -0.096994       0.045972       0.051022             11.502330      14.854367       0.563683      -6.612390       7.716190       0.614880      11.936433           0.000000
          284              O       9.330936       5.368692       8.563843      -0.562598      38.216501 0.56765180E+03  0.13866491E+05                                 9.116835                            7.426516       0.131068       2.087020                    0.996704      28.120885      75.108824       0.688180       0.364351      -1.132021      -0.021360      -0.012659      -0.001241       0.024860       0.017805      -0.063223       0.011895      -0.115594       0.061633      -0.103956       0.049243       0.054713             10.881428       7.989899       2.257299      -1.098506      12.848777      -5.989211      11.805608           0.000000
          285              O      -7.544954      -4.401209       9.662286      -0.550860      39.170719 0.56829917E+03  0.13907890E+05                                 9.331987                            7.475951       0.049489       2.064623                    0.996554      28.034323      75.328568       0.678633       0.368797      -1.126838      -0.017686      -0.017206       0.000057       0.024675      -0.023814      -0.016030      -0.071013       0.071141      -0.018235      -0.097533       0.043732       0.053801             11.285310      16.657432      -0.880304      -5.422491       7.658065       1.650705       9.540433           0.000000
          286              O      15.291291      -5.537074       9.293567      -0.556897      41.077592 0.61207619E+03  0.15265422E+05                                 9.684290                            7.799709      -0.075749       2.020663                    0.995541      28.491334      77.378651       0.658901       0.372720      -1.123442       0.008687       0.008755      -0.001148       0.012387       0.014210       0.056204      -0.002234      -0.105673       0.049153      -0.091924       0.041352       0.050573             11.667292       8.355669       1.873767       0.484025      14.705667       6.752150      11.940539           0.000000
          287              O     -10.670230      -0.225768      14.261244      -0.556571      40.667461 0.60667151E+03  0.15087526E+05                                 9.579843                            7.738430      -0.059809       2.023248                    0.996175      28.453883      77.006811       0.665362       0.370155      -1.126099      -0.018992      -0.006811      -0.001923       0.020267       0.012126       0.053976      -0.008222      -0.118613       0.070693      -0.096991       0.045979       0.051012             11.502573       8.311179       2.051723       0.866765      14.259773       6.584342      11.936766           0.000000
          288              O      16.927930      -4.149912       6.863725      -0.562613      38.215416 0.56763398E+03  0.13865931E+05                                 9.116589                            7.426345       0.131115       2.087033                    0.996704      28.120811      75.108009       0.688196       0.364345      -1.132026      -0.017059      -0.018022       0.001254       0.024847      -0.008947       0.002406       0.064280       0.119590       0.061678      -0.103940       0.049211       0.054729             10.881078      13.585629       0.984566       6.083366       7.252473      -0.257061      11.805130           0.000000
          289              O      -2.078865      16.459183       9.662286      -0.550867      39.173286 0.56833678E+03  0.13909068E+05                                 9.332493                            7.476257       0.049115       2.064506                    0.996551      28.034857      75.331196       0.678609       0.368803      -1.126831       0.017675       0.017191       0.000056       0.024656      -0.023824       0.016026       0.071000       0.071148      -0.018245      -0.097525       0.043732       0.053793             11.286078      16.658584      -0.880232       5.422950       7.658642      -1.650848       9.541009           0.000000
          290              O      -5.667610      -6.521010       9.293567      -0.556910      41.079434 0.61210450E+03  0.15266318E+05                                 9.684621                            7.799911      -0.075904       2.020608                    0.995539      28.491825      77.380689       0.658889       0.372722      -1.123439      -0.008677      -0.008763      -0.001151       0.012386       0.014219      -0.056212       0.002248      -0.105662       0.049133      -0.091928       0.041361       0.050567             11.667787       8.356003       1.873972      -0.484111      14.706271      -6.752512      11.941086           0.000000
          291              O       1.046378      12.283715      14.261244      -0.556578      40.666718 0.60665775E+03  0.15087067E+05                                 9.579638                            7.738272      -0.059588       2.023320                    0.996178      28.453722      77.005558       0.665380       0.370148      -1.126106       0.018986       0.006807      -0.001916       0.020260       0.012126      -0.053980       0.008231      -0.118618       0.070658      -0.096994       0.045972       0.051022             11.502331       8.310968       2.051734      -0.866733      14.259588      -6.584116      11.936436           0.000000
          292              O      -1.819929      16.207902       6.863725      -0.562598      38.216513 0.56765202E+03  0.13866498E+05                                 9.116838                            7.426518       0.131044       2.087014                    0.996704      28.120883      75.108827       0.688180       0.364351      -1.132021       0.017079       0.018023       0.001241       0.024861      -0.008939      -0.002421      -0.064287       0.119628       0.061637      -0.103958       0.049245       0.054714             10.881433      13.586051       0.984662      -6.083698       7.252636       0.256960      11.805611          -0.000000
          293              O       5.964679       6.381093       5.765282      -0.550860      39.170706 0.56829869E+03  0.13907875E+05                                 9.331985                            7.475948       0.049489       2.064623                    0.996554      28.034323      75.328567       0.678633       0.368797      -1.126838       0.020699       0.013431      -0.000057       0.024675      -0.006089      -0.072800       0.000116      -0.084742      -0.018235      -0.097533       0.043732       0.053801             11.285309       7.719896       1.152203       0.407167      16.595598      -5.653535       9.540431           0.000000
          294              O       7.492606       7.977575       6.134001      -0.556897      41.077608 0.61207656E+03  0.15265433E+05                                 9.684293                            7.799711      -0.075749       2.020663                    0.995541      28.491336      77.378655       0.658901       0.372720      -1.123442      -0.010463      -0.006530       0.001148       0.012387      -0.010037       0.010285       0.055300       0.107571       0.049153      -0.091924       0.041352       0.050573             11.667295      15.203751       0.316427       6.691378       7.857593      -1.025322      11.940541           0.000000
          295              O       2.586225      10.354468       1.166324      -0.556571      40.667455 0.60667123E+03  0.15087517E+05                                 9.579842                            7.738428      -0.059809       2.023248                    0.996175      28.453883      77.006809       0.665363       0.370155      -1.126099       0.010852       0.017008       0.001923       0.020267      -0.014714       0.003952       0.054456       0.117436       0.070693      -0.096991       0.045979       0.051012             11.502572      14.854548       0.563673       6.612622       7.716402      -0.614901      11.936768           0.000000
          296              O       5.777053       6.689288       8.563843      -0.562613      38.215406 0.56763385E+03  0.13865927E+05                                 9.116587                            7.426344       0.131116       2.087033                    0.996704      28.120814      75.108017       0.688196       0.364345      -1.132026       0.021356       0.012638      -0.001254       0.024847       0.017792       0.063213      -0.011909      -0.115567       0.061678      -0.103940       0.049212       0.054728             10.881076       7.989675       2.257145       1.098328      12.848414       5.988918      11.805138          -0.000000
          297              O      -2.014728       0.885033       8.980387      -0.550843      39.172951 0.56833494E+03  0.13909171E+05                                 9.332820                            7.476530       0.049185       2.064521                    0.996551      28.035447      75.335992       0.678550       0.368831      -1.126797       0.019166       0.015372      -0.002409       0.024686       0.009993       0.059592      -0.010596      -0.112054       0.057594      -0.097669       0.043896       0.053773             11.286132       8.096386       2.055435       0.667063      13.743367       6.511161      12.018642           0.000000
          298              O      -0.072979       1.963020       9.275054      -0.556902      41.082270 0.61215101E+03  0.15267859E+05                                 9.685351                            7.800430      -0.075699       2.020679                    0.995543      28.491854      77.383229       0.658835       0.372743      -1.123417      -0.008842      -0.008557       0.001429       0.012387      -0.019904      -0.019747      -0.062886       0.078227      -0.028270      -0.091775       0.041390       0.050385             11.668877      16.854555      -0.670575      -5.849330       7.743036       1.698685      10.409040           0.000000
          299              O      -5.010192       4.378470      14.193363      -0.556577      40.683687 0.60696086E+03  0.15096758E+05                                 9.583197                            7.741021      -0.059478       2.023353                    0.996178      28.455310      77.019810       0.665145       0.370226      -1.126027       0.016100       0.010431       0.006525       0.020263      -0.025677      -0.022287      -0.069094       0.064361      -0.028953      -0.096801       0.045636       0.051165             11.506790      17.028861      -0.725441      -5.498025       7.542721       1.507827       9.948787           0.000000
          300              O      -0.233326      -1.273838       9.338307      -0.562595      38.220918 0.56773567E+03  0.13868974E+05                                 9.117435                            7.427047       0.131245       2.087083                    0.996708      28.120449      75.107454       0.688162       0.364349      -1.132028       0.018439       0.016324      -0.003458       0.024868      -0.021754       0.016692       0.075695       0.076191      -0.042328      -0.103763       0.049229       0.054534             10.882262      16.455523      -0.884595       4.735760       7.433794      -1.333600       8.757469           0.000000
          301              O      15.524291       9.897212       6.447181      -0.550873      39.175883 0.56838376E+03  0.13910700E+05                                 9.333408                            7.476945       0.048906       2.064427                    0.996548      28.036211      75.339590       0.678517       0.368840      -1.126787       0.019212       0.015285       0.002417       0.024669      -0.015223      -0.002884      -0.060448       0.109621       0.057627      -0.097642       0.043874       0.053768             11.286921      14.355693       0.632232      -6.497532       7.485644       0.793507      12.019426           0.000000
          302              O      17.006027      11.551575       6.152514      -0.556892      41.081640 0.61213990E+03  0.15267510E+05                                 9.685256                            7.800360      -0.075573       2.020720                    0.995543      28.491653      77.382473       0.658838       0.372743      -1.123417      -0.010307      -0.006722      -0.001429       0.012388      -0.001035       0.065707       0.005322      -0.087746      -0.028262      -0.091782       0.041392       0.050390             11.668756       7.901038       1.365497      -0.359319      16.696219       6.080337      10.409012           0.000000
          303              O      18.266544       6.201682       1.234205      -0.556574      40.683775 0.60696378E+03  0.15096857E+05                                 9.583217                            7.741055      -0.059534       2.023334                    0.996178      28.455386      77.020219       0.665141       0.370228      -1.126025       0.013739       0.013387      -0.006524       0.020261      -0.009233       0.072327       0.006424      -0.080236      -0.028960      -0.096812       0.045641       0.051171             11.506769       7.695513       1.397148      -0.251132      16.876030       5.695384       9.948764           0.000000
          304              O      13.814199      12.112997       6.089261      -0.562594      38.220417 0.56772959E+03  0.13868783E+05                                 9.117344                            7.427001       0.131336       2.087114                    0.996708      28.120328      75.106928       0.688165       0.364348      -1.132029       0.020007       0.014363       0.003434       0.024867      -0.003142      -0.077534       0.000481      -0.087559      -0.042344      -0.103800       0.049269       0.054531             10.882088       7.494829       1.153261       0.250211      16.394178      -4.913398       8.757257           0.000000
          305              H      -6.564081       2.159428      15.287640       0.096876       1.681852 0.14814447E+02  0.16935307E+03                                 2.309248                            2.217642      -1.364872       2.177153                    0.994338       4.449192      13.362185       0.430398       1.244883      -0.715122       0.030431      -0.021711      -0.030397       0.048181      -0.006842      -0.005381       0.001368      -0.016099      -0.024343      -0.012179      -0.002887       0.015066              2.378273       2.832630      -0.159960      -0.616217       2.016266       0.181715       2.285923           0.000000
          306              H       8.228705      14.555243       1.662166       0.091634       1.759077 0.15486241E+02  0.17860768E+03                                 2.346682                            2.239150      -1.457826       2.120076                    0.995550       4.578600      13.711606       0.437422       1.214092      -0.721220       0.016481      -0.005162       0.043346       0.046660      -0.000258       0.001291      -0.001055      -0.016256       0.012613      -0.010346       0.003801       0.006545              2.426762       2.519653       0.102621       0.721817       1.966029      -0.060127       2.794603           0.000000
          307              H      -8.581254       5.053117      14.104037       0.095737       1.768389 0.15489257E+02  0.17706819E+03                                 2.307141                            2.206154      -1.163454       2.266420                    0.996844       4.190814      12.136852       0.454699       1.178344      -0.733125      -0.019966       0.045277      -0.011344       0.050768      -0.009764       0.008556      -0.003285      -0.014073      -0.003466      -0.014638      -0.000996       0.015634              2.392992       1.993743       0.073265       0.026969       3.141992      -0.507062       2.043241           0.000000
          308              H      -7.488863       3.633286      13.605881       0.102818       1.958105 0.17925171E+02  0.21243990E+03                                 2.481973                            2.389314      -1.231310       2.246288                    0.995450       4.230698      12.456984       0.432732       1.194302      -0.730992       0.032680      -0.018662      -0.035852       0.051977       0.000115      -0.003568       0.004873       0.011996       0.045678      -0.014451      -0.002247       0.016698              2.550570       2.955197       0.000251      -0.660316       2.116961       0.090717       2.579551           0.000000
          309              H      -8.223561      -2.086793      10.231255       0.116382       2.167166 0.18419308E+02  0.22039533E+03                                 2.649686                            2.409180      -1.629866       2.059279                    0.993967       4.489960      13.404596       0.433192       1.181670      -0.730909       0.036704       0.011561      -0.032380       0.050292       0.010234      -0.010025      -0.003446       0.012523       0.024619      -0.016281      -0.002254       0.018534              2.812655       3.258224       0.176011      -1.136270       2.309372      -0.000479       2.870370           0.000000
          310              H      10.394418       5.549315      10.873658       0.119652       2.112608 0.17855224E+02  0.21219248E+03                                 2.615775                            2.379981      -1.627048       2.065082                    0.993665       4.450596      13.282964       0.433240       1.189633      -0.728990       0.008324       0.050487      -0.011415       0.052426       0.002021       0.000908      -0.005189      -0.025674      -0.050256      -0.017554      -0.004490       0.022044              2.777436       2.101884       0.326127       0.074095       3.783496      -0.779966       2.446927           0.000000
          311              H       6.810607      16.434606       2.316912       0.103034       1.931715 0.17769674E+02  0.20935503E+03                                 2.437013                            2.364083      -1.119408       2.299841                    0.996297       4.092066      11.867466       0.440783       1.179444      -0.736029       0.016871      -0.004880       0.049486       0.052510      -0.002571       0.000386       0.001107       0.015937       0.044414      -0.015819       0.000967       0.014851              2.480337       2.322001       0.199436       0.437807       2.151620       0.242057       2.967390           0.000000
          312              H       6.098677      17.549736       1.009271       0.098721       1.799525 0.16014430E+02  0.18389719E+03                                 2.318457                            2.235710      -1.053005       2.326444                    0.996636       4.042336      11.587054       0.455713       1.170444      -0.737182      -0.016665       0.046625      -0.013566       0.051339      -0.007341      -0.005833      -0.006778      -0.014343      -0.028627      -0.016096       0.000350       0.015746              2.380154       1.995918      -0.001669      -0.004534       3.216552       0.053793       1.927993           0.000000
          313              H      15.758180       5.178562       0.139928       0.096879       1.681759 0.14813380E+02  0.16933739E+03                                 2.309140                            2.217544      -1.364872       2.177153                    0.994339       4.449047      13.361502       0.430413       1.244863      -0.715126      -0.014424       0.034488       0.030394       0.048180      -0.009651      -0.000140       0.005549       0.008598      -0.024336      -0.012177      -0.002888       0.015065              2.378159       1.987147       0.032295      -0.040540       2.861508       0.641125       2.285821           0.000000
          314              H       0.909495      -7.261868      13.765402       0.091639       1.759080 0.15486254E+02  0.17860846E+03                                 2.346723                            2.239181      -1.457874       2.120065                    0.995548       4.578599      13.711776       0.437409       1.214124      -0.721213      -0.001379       0.017216      -0.043345       0.046659      -0.003749       0.000739      -0.001493       0.014436       0.012611      -0.010348       0.003803       0.006545              2.426811       2.037668       0.212252      -0.101450       2.448116      -0.717206       2.794650           0.000000
          315              H      18.132508       2.569924       1.323531       0.095749       1.768467 0.15490110E+02  0.17708175E+03                                 2.307301                            2.206288      -1.163459       2.266438                    0.996844       4.190838      12.137360       0.454659       1.178423      -0.733107       0.039721      -0.029508       0.011336       0.050765      -0.011848       0.001302      -0.009075       0.004251      -0.003470      -0.014643      -0.000992       0.015636              2.393172       3.117487      -0.182230       0.488530       2.018657      -0.138754       2.043372           0.000000
          316              H      16.990260       3.949964       1.821687       0.102820       1.958165 0.17925835E+02  0.21244950E+03                                 2.482013                            2.389350      -1.231348       2.246264                    0.995449       4.230725      12.457070       0.432731       1.194295      -0.730994      -0.010956       0.036003       0.035852       0.051977       0.002697      -0.003963       0.004558      -0.010722       0.045688      -0.014455      -0.002246       0.016701              2.550610       2.158305       0.181456       0.057966       2.913924       0.664012       2.579602           0.000000
          317              H      11.249703       4.502212       5.196313       0.116353       2.167632 0.18424368E+02  0.22046743E+03                                 2.649855                            2.409336      -1.629378       2.059399                    0.993971       4.490565      13.406040       0.433232       1.181499      -0.730948       0.019409       0.033259       0.032390       0.050319       0.011941       0.005582       0.009027      -0.002422       0.024593      -0.016284      -0.002261       0.018545              2.812867       2.432242       0.363931       0.252392       3.135944       1.108005       2.870414           0.000000
          318              H      17.339900      -3.152947       4.553910       0.119635       2.112684 0.17855897E+02  0.21220169E+03                                 2.615794                            2.379991      -1.627085       2.065060                    0.993664       4.450674      13.283075       0.433250       1.189598      -0.728998       0.051083      -0.003085       0.011417       0.052434      -0.003726       0.004856      -0.002030       0.024897      -0.050249      -0.017550      -0.004491       0.022040              2.777462       3.841897      -0.069566       0.744132       2.043549      -0.245212       2.446939           0.000000
          319              H       2.427361      -9.061407      13.110656       0.102913       1.931613 0.17768045E+02  0.20932436E+03                                 2.436574                            2.363685      -1.119092       2.299876                    0.996295       4.092089      11.865971       0.440915       1.179154      -0.736098      -0.001013       0.017551      -0.049541       0.052567       0.001133      -0.001152      -0.000136      -0.016599       0.044424      -0.015823       0.000969       0.014854              2.479857       2.245632       0.216518      -0.332795       2.227025      -0.373195       2.966916           0.000000
          320              H       3.356847     -10.002901      14.418297       0.098646       1.798861 0.16006384E+02  0.18377984E+03                                 2.317766                            2.235054      -1.052678       2.326583                    0.996644       4.041786      11.584306       0.455814       1.170346      -0.737205       0.041796      -0.026617       0.013600       0.051384      -0.009719       0.007897       0.004170       0.006564      -0.028696      -0.016092       0.000340       0.015752              2.379415       3.154681      -0.265388      -0.051295       2.056166       0.016305       1.927397           0.000000
          321              H      -0.301982       9.807480      13.496036       0.096826       1.684905 0.14845572E+02  0.16976962E+03                                 2.310546                            2.218787      -1.364598       2.177159                    0.994344       4.449071      13.356934       0.430703       1.243556      -0.715432      -0.010941       0.030197      -0.035960       0.048215       0.002665       0.007703       0.000465      -0.005642       0.038250      -0.012294      -0.002973       0.015267              2.379679       1.972357       0.117410      -0.010541       2.675168      -0.682588       2.491513           0.000000
          322              H       0.794065       8.376552      13.956858       0.091623       1.760037 0.15496679E+02  0.17876317E+03                                 2.347863                            2.240161      -1.458511       2.119774                    0.995548       4.579584      13.717152       0.437236       1.214370      -0.721159       0.034589      -0.027842      -0.014315       0.046653      -0.004040       0.005132       0.006179      -0.001126       0.000487      -0.010259       0.003634       0.006625              2.428049       3.071514      -0.307428      -0.503895       2.130273       0.234700       2.082362           0.000000
          323              H       8.761902      -1.183018       1.588577       0.095741       1.768776 0.15493226E+02  0.17712395E+03                                 2.307485                            2.206441      -1.163450       2.266433                    0.996847       4.190733      12.136758       0.454670       1.178349      -0.733128       0.002806       0.016749       0.047846       0.050770      -0.005492      -0.001262       0.009110       0.007018       0.035536      -0.014662      -0.001099       0.015761              2.393397       2.041936       0.294132       0.192608       2.513989       0.682445       2.624266           0.000000
          324              H      -1.197575      11.244430      15.225004       0.102834       1.962792 0.17977989E+02  0.21321579E+03                                 2.486199                            2.393131      -1.231007       2.246430                    0.995455       4.230691      12.460037       0.432319       1.194602      -0.730970      -0.011506       0.036692      -0.034978       0.051982      -0.010381      -0.000788      -0.008352      -0.004175      -0.026576      -0.014332      -0.002178       0.016510              2.555087       2.165314       0.126569      -0.018318       3.052937      -0.633939       2.447009           0.000000
          325              H      18.191636      11.298100      11.212448       0.116336       2.158310 0.18332102E+02  0.21910595E+03                                 2.642226                            2.403138      -1.629137       2.059468                    0.993966       4.490484      13.401473       0.433798       1.181344      -0.730912       0.007870       0.047725      -0.013884       0.050323       0.001816      -0.000785      -0.005179      -0.019663      -0.045904      -0.016118      -0.002341       0.018459              2.804199       2.115114       0.288711       0.110197       3.797662      -0.814159       2.499822           0.000000
          326              H       3.472403      -1.271536       5.567038       0.119655       2.119108 0.17920102E+02  0.21316915E+03                                 2.622457                            2.385403      -1.626874       2.065165                    0.993667       4.451808      13.295534       0.432422       1.190732      -0.728779       0.022586       0.032635       0.034262       0.052432       0.012472       0.007257       0.011718       0.000513       0.028172      -0.017710      -0.004430       0.022140              2.785040       2.418155       0.402495       0.289342       3.118009       1.073698       2.818955           0.000000
          327              H      16.360549      19.962548       0.882765       0.102945       1.922227 0.17664236E+02  0.20784926E+03                                 2.430150                            2.357799      -1.119326       2.299804                    0.996294       4.092599      11.870047       0.441065       1.180184      -0.735751       0.038827      -0.032419      -0.014329       0.052572      -0.011316      -0.006131      -0.005684      -0.003155      -0.019451      -0.015734       0.001063       0.014671              2.473137       3.121813      -0.360132      -0.082573       2.279195       0.041320       2.018404           0.000000
          328              H      15.653764      21.071522       2.198274       0.098722       1.799990 0.16018119E+02  0.18393253E+03                                 2.317971                            2.235287      -1.053248       2.326403                    0.996646       4.041260      11.580127       0.456008       1.169732      -0.737365       0.004087       0.020603       0.046819       0.051315       0.004737       0.003189       0.004657      -0.015840       0.041080      -0.016194       0.000289       0.015905              2.379614       2.287581       0.257316       0.492777       2.108940       0.335649       2.742320           0.000000
          329              H      24.604133       9.588540       1.931532       0.096869       1.684216 0.14838336E+02  0.16966766E+03                                 2.310015                            2.218333      -1.364738       2.177183                    0.994349       4.448206      13.353956       0.430718       1.243653      -0.715411       0.026951      -0.017389       0.035960       0.048186       0.001148      -0.002160      -0.007409       0.007416       0.038239      -0.012300      -0.002961       0.015261              2.379076       2.690405      -0.046174       0.667580       1.955850      -0.141220       2.490972           0.000000
          330              H      23.452185      10.974853       1.470710       0.091620       1.759881 0.15494616E+02  0.17873127E+03                                 2.347608                            2.239920      -1.458027       2.119968                    0.995547       4.579242      13.715277       0.437291       1.214271      -0.721182      -0.019491       0.039905       0.014316       0.046661      -0.003884      -0.007165      -0.003639      -0.002485       0.000486      -0.010262       0.003637       0.006626              2.427783       2.043357      -0.073635      -0.117101       3.157854       0.543311       2.082139           0.000000
          331              H      10.413101      -3.251970      13.838991       0.095740       1.768856 0.15494181E+02  0.17713817E+03                                 2.307589                            2.206537      -1.163257       2.266512                    0.996847       4.190833      12.137290       0.454650       1.178379      -0.733121       0.016948      -0.000975      -0.047846       0.050769      -0.003437      -0.008605       0.003246      -0.011082       0.035540      -0.014666      -0.001095       0.015761              2.393507       2.618119       0.163142      -0.708217       1.938024      -0.036491       2.624378           0.000000
          332              H      25.807024       8.396850       0.202564       0.102824       1.962935 0.17979565E+02  0.21323921E+03                                 2.486322                            2.393238      -1.231004       2.246427                    0.995455       4.230829      12.460589       0.432309       1.194604      -0.730969       0.033227      -0.019354       0.034978       0.051981      -0.010265       0.008321      -0.001086      -0.005207      -0.026566      -0.014330      -0.002181       0.016511              2.555221       3.064226      -0.077815       0.622286       2.154311      -0.122737       2.447127           0.000000
          333              H      -0.057251       3.175108       4.215120       0.116311       2.158608 0.18334652E+02  0.21914470E+03                                 2.642508                            2.403337      -1.629410       2.059347                    0.993958       4.490689      13.402468       0.433770       1.181376      -0.730905       0.048302      -0.002914       0.013889       0.050344      -0.002627       0.005214      -0.000356       0.019228      -0.045876      -0.016107      -0.002313       0.018419              2.804549       3.840306      -0.103794       0.769632       2.073211      -0.288154       2.500130           0.000000
          334              H      14.638166      15.725933       9.860530       0.119647       2.119092 0.17919961E+02  0.21316673E+03                                 2.622431                            2.385383      -1.626862       2.065169                    0.993668       4.451788      13.295385       0.432428       1.190722      -0.728782       0.036834       0.014784      -0.034272       0.052439       0.011357      -0.013033      -0.004482       0.010326       0.028158      -0.017707      -0.004432       0.022139              2.785005       3.257622       0.211584      -1.111102       2.278483      -0.044046       2.818909           0.000000
          335              H       7.985663      -0.531560      14.544803       0.102988       1.921688 0.17657307E+02  0.20774996E+03                                 2.429815                            2.357433      -1.119229       2.299910                    0.996296       4.092128      11.868662       0.441067       1.180281      -0.735727      -0.022974       0.045033       0.014343       0.052550      -0.010891       0.006896       0.004726      -0.006961      -0.019438      -0.015738       0.001061       0.014677              2.472827       2.164454      -0.142334      -0.021958       3.235865       0.089732       2.018160           0.000000
          336              H       8.910003      -1.466898      13.229294       0.098642       1.800418 0.16023299E+02  0.18400611E+03                                 2.318290                            2.235611      -1.052857       2.326489                    0.996645       4.041806      11.581976       0.455988       1.169693      -0.737374       0.021036      -0.000603      -0.046867       0.051375       0.000863      -0.005236      -0.002049       0.018385       0.041122      -0.016201       0.000295       0.015906              2.379917       2.229304       0.270586      -0.436629       2.167663      -0.405952       2.742785           0.000000
          337              H      15.235402       2.469238       1.931532       0.096826       1.684905 0.14845570E+02  0.16976959E+03                                 2.310546                            2.218787      -1.364597       2.177159                    0.994344       4.449070      13.356931       0.430703       1.243557      -0.715432      -0.027018       0.017365       0.035960       0.048215       0.001183       0.002161       0.007408       0.007392       0.038250      -0.012294      -0.002973       0.015267              2.379679       2.691385      -0.046106      -0.667931       1.956141       0.141086       2.491512           0.000000
          338              H      16.387655       1.083169       1.470710       0.091623       1.760034 0.15496653E+02  0.17876281E+03                                 2.347860                            2.240159      -1.458511       2.119774                    0.995548       4.579583      13.717147       0.437236       1.214370      -0.721159       0.019479      -0.039902       0.014315       0.046653      -0.003886       0.007163       0.003634      -0.002479       0.000487      -0.010259       0.003634       0.006625              2.428047       2.043605      -0.073667       0.117117       3.158176      -0.543393       2.082359           0.000000
          339              H      -0.789452      -8.806140      13.838991       0.095741       1.768777 0.15493235E+02  0.17712409E+03                                 2.307487                            2.206442      -1.163451       2.266433                    0.996847       4.190733      12.136760       0.454670       1.178350      -0.733128      -0.016954       0.000978      -0.047846       0.050770      -0.003435       0.008603      -0.003250      -0.011079       0.035536      -0.014662      -0.001099       0.015761              2.393399       2.617979       0.163133       0.708167       1.937949       0.036480       2.624267           0.000000
          340              H      14.032826       3.661179       0.202564       0.102834       1.962794 0.17978008E+02  0.21321607E+03                                 2.486200                            2.393133      -1.231008       2.246430                    0.995455       4.230691      12.460037       0.432319       1.194602      -0.730970      -0.033227       0.019356       0.034978       0.051982      -0.010263      -0.008319       0.001084      -0.005214      -0.026576      -0.014332      -0.002178       0.016510              2.555089       3.064029      -0.077810      -0.622219       2.154226       0.122715       2.447011           0.000000
          341              H      15.165217       8.882656       4.215120       0.116336       2.158310 0.18332107E+02  0.21910602E+03                                 2.642226                            2.403138      -1.629137       2.059468                    0.993966       4.490484      13.401474       0.433798       1.181344      -0.730912      -0.048282       0.002909       0.013884       0.050323      -0.002614      -0.005224       0.000383       0.019301      -0.045904      -0.016118      -0.002341       0.018459              2.804199       3.839782      -0.103500      -0.769452       2.072995       0.287994       2.499822           0.000000
          342              H       0.469813      -3.667961       9.860530       0.119655       2.119109 0.17920109E+02  0.21316925E+03                                 2.622457                            2.385403      -1.626874       2.065165                    0.993667       4.451808      13.295533       0.432422       1.190732      -0.728779      -0.036831      -0.014787      -0.034262       0.052432       0.011356       0.013036       0.004478       0.010325       0.028172      -0.017710      -0.004430       0.022140              2.785040       3.257659       0.211581       1.111128       2.278506       0.044044       2.818955           0.000000
          343              H       7.122530      12.589506      14.544803       0.102945       1.922227 0.17664240E+02  0.20784931E+03                                 2.430149                            2.357799      -1.119330       2.299802                    0.996294       4.092601      11.870053       0.441065       1.180184      -0.735751       0.023002      -0.045049       0.014329       0.052572      -0.010886      -0.006902      -0.004718      -0.006943      -0.019451      -0.015735       0.001063       0.014672              2.473137       2.164886      -0.142515       0.021980       3.236122      -0.089681       2.018404           0.000000
          344              H       6.197897      13.524610      13.229294       0.098722       1.799991 0.16018128E+02  0.18393266E+03                                 2.317971                            2.235287      -1.053248       2.326403                    0.996646       4.041261      11.580129       0.456008       1.169732      -0.737365      -0.020997       0.000583      -0.046819       0.051315       0.000846       0.005248       0.002077       0.018380       0.041080      -0.016194       0.000289       0.015905              2.379614       2.229004       0.270637       0.436567       2.167517       0.406077       2.742320           0.000000
          345              H      -9.321563       2.250713      13.496036       0.096869       1.684215 0.14838328E+02  0.16966754E+03                                 2.310015                            2.218332      -1.364738       2.177182                    0.994349       4.448206      13.353956       0.430718       1.243653      -0.715411       0.010979      -0.030136      -0.035960       0.048186       0.002639      -0.007703      -0.000463      -0.005694       0.038239      -0.012300      -0.002961       0.015261              2.379075       1.972002       0.117200       0.010332       2.674251       0.682275       2.490972           0.000000
          346              H      14.313884       3.681396      13.956858       0.091620       1.759881 0.15494615E+02  0.17873126E+03                                 2.347608                            2.239920      -1.458027       2.119968                    0.995547       4.579242      13.715277       0.437291       1.214271      -0.721182      -0.034589       0.027855      -0.014316       0.046661      -0.004039      -0.005137      -0.006180      -0.001119       0.000486      -0.010262       0.003637       0.006626              2.427783       3.071206      -0.307381       0.503817       2.130005      -0.234666       2.082139           0.000000
          347              H       6.346137      13.241039       1.588577       0.095740       1.768855 0.15494180E+02  0.17713816E+03                                 2.307589                            2.206537      -1.163257       2.266512                    0.996847       4.190833      12.137291       0.454650       1.178379      -0.733121      -0.002807      -0.016742       0.047846       0.050769      -0.005495       0.001257      -0.009111       0.007019       0.035540      -0.014666      -0.001095       0.015761              2.393507       2.042019       0.294154      -0.192630       2.514123      -0.682493       2.624378           0.000000
          348              H      -8.426284       0.813511      15.225004       0.102824       1.962934 0.17979562E+02  0.21323916E+03                                 2.486322                            2.393238      -1.231004       2.246427                    0.995455       4.230829      12.460590       0.432309       1.194604      -0.730969       0.011504      -0.036691      -0.034978       0.051981      -0.010381       0.000786       0.008354      -0.004183      -0.026566      -0.014330      -0.002181       0.016511              2.555221       2.165403       0.126588       0.018311       3.053134       0.634010       2.447127           0.000000
          349              H      -3.083419       0.759864      11.212448       0.116311       2.158608 0.18334654E+02  0.21914473E+03                                 2.642509                            2.403338      -1.629410       2.059347                    0.993958       4.490688      13.402466       0.433770       1.181376      -0.730905      -0.007870      -0.047746      -0.013889       0.050344       0.001789       0.000809       0.005163      -0.019609      -0.045876      -0.016107      -0.002313       0.018419              2.804550       2.115218       0.288513      -0.110314       3.798300       0.814369       2.500131           0.000000
          350              H      11.635607      13.329533       5.567038       0.119646       2.119094 0.17919974E+02  0.21316691E+03                                 2.622431                            2.385384      -1.626862       2.065169                    0.993668       4.451789      13.295386       0.432428       1.190722      -0.728782      -0.022584      -0.032638       0.034272       0.052439       0.012473      -0.007261      -0.011715       0.000513       0.028158      -0.017707      -0.004432       0.022139              2.785006       2.418133       0.402495      -0.289338       3.117974      -1.073673       2.818910           0.000000
          351              H       4.231743      16.211295       0.882765       0.102988       1.921687 0.17657303E+02  0.20774990E+03                                 2.429815                            2.357432      -1.119229       2.299910                    0.996296       4.092128      11.868661       0.441067       1.180281      -0.735727      -0.038818       0.032389      -0.014343       0.052550      -0.011325       0.006137       0.005676      -0.003143      -0.019438      -0.015738       0.001061       0.014677              2.472826       3.121626      -0.360006       0.082629       2.278692      -0.041309       2.018160           0.000000
          352              H       4.938820      15.102556       2.198274       0.098642       1.800418 0.16023303E+02  0.18400617E+03                                 2.318291                            2.235612      -1.052857       2.326489                    0.996645       4.041806      11.581976       0.455988       1.169693      -0.737374      -0.004077      -0.020646       0.046867       0.051375       0.004753      -0.003159      -0.004652      -0.015830       0.041122      -0.016201       0.000295       0.015906              2.379918       2.287712       0.257304      -0.492669       2.109256      -0.335739       2.742785           0.000000
          353              H      -3.059779       9.898513      15.287640       0.096879       1.681758 0.14813372E+02  0.16933727E+03                                 2.309139                            2.217543      -1.364872       2.177153                    0.994339       4.449047      13.361502       0.430413       1.244863      -0.715126      -0.030431       0.021713      -0.030394       0.048180      -0.006843       0.005380      -0.001367      -0.016100      -0.024335      -0.012177      -0.002888       0.015065              2.378158       2.832477      -0.159944       0.616173       2.016175      -0.181701       2.285821           0.000000
          354              H      12.363636      21.618837       1.662166       0.091639       1.759079 0.15486243E+02  0.17860831E+03                                 2.346722                            2.239180      -1.457874       2.120065                    0.995548       4.578598      13.711772       0.437409       1.214124      -0.721213      -0.016482       0.005163       0.043345       0.046659      -0.000259      -0.001292       0.001052      -0.016259       0.012611      -0.010348       0.003803       0.006544              2.426810       2.519723       0.102627      -0.721847       1.966059       0.060116       2.794649           0.000000
          355              H      -1.042598       7.004830      14.104037       0.095749       1.768411 0.15489477E+02  0.17707229E+03                                 2.307229                            2.206224      -1.163468       2.266434                    0.996844       4.190766      12.136981       0.454672       1.178403      -0.733112       0.019965      -0.045276      -0.011336       0.050765      -0.009763      -0.008561       0.003282      -0.014080      -0.003470      -0.014643      -0.000992       0.015636              2.393094       1.993826       0.073286      -0.026966       3.142144       0.507109       2.043312           0.000000
          356              H      -2.134985       8.424665      13.605881       0.102820       1.958166 0.17925843E+02  0.21244962E+03                                 2.482013                            2.389350      -1.231348       2.246264                    0.995449       4.230726      12.457073       0.432731       1.194294      -0.730994      -0.032677       0.018667      -0.035852       0.051977       0.000113       0.003566      -0.004875       0.012000       0.045688      -0.014455      -0.002246       0.016700              2.550611       2.955240       0.000225       0.660335       2.116988      -0.090720       2.579604           0.000000
          357              H      -1.400509      14.144763      10.231255       0.116353       2.167632 0.18424359E+02  0.22046728E+03                                 2.649854                            2.409335      -1.629378       2.059400                    0.993971       4.490565      13.406038       0.433233       1.181499      -0.730948      -0.036735      -0.011551      -0.032390       0.050319       0.010243       0.010040       0.003441       0.012512       0.024593      -0.016284      -0.002261       0.018545              2.812866       3.258725       0.175977       1.136388       2.309459       0.000406       2.870414           0.000000
          358              H       4.713554       6.508652      10.873658       0.119635       2.112685 0.17855919E+02  0.21220201E+03                                 2.615795                            2.379992      -1.627085       2.065060                    0.993664       4.450675      13.283078       0.433250       1.189598      -0.728998      -0.008319      -0.050496      -0.011417       0.052434       0.002024      -0.000902       0.005186      -0.025671      -0.050249      -0.017549      -0.004491       0.022040              2.777462       2.101896       0.326132      -0.074096       3.783551       0.779981       2.446939           0.000000
          359              H      13.781784      19.739712       2.316912       0.102913       1.931613 0.17768039E+02  0.20932426E+03                                 2.436573                            2.363684      -1.119092       2.299876                    0.996295       4.092089      11.865969       0.440916       1.179154      -0.736098      -0.016890       0.004880       0.049541       0.052567      -0.002567      -0.000388      -0.001093       0.015946       0.044424      -0.015823       0.000969       0.014854              2.479856       2.321574       0.199247      -0.437701       2.151080      -0.241753       2.966915           0.000000
          360              H      14.493724      18.624589       1.009271       0.098646       1.798866 0.16006446E+02  0.18378072E+03                                 2.317772                            2.235059      -1.052679       2.326583                    0.996644       4.041788      11.584317       0.455813       1.170346      -0.737205       0.016686      -0.046658      -0.013600       0.051384      -0.007344       0.005817       0.006776      -0.014324      -0.028696      -0.016092       0.000340       0.015752              2.379420       1.995419      -0.001756       0.004524       3.215442      -0.053634       1.927400           0.000000
          361              H      24.081670       6.879467       0.139928       0.096876       1.681852 0.14814453E+02  0.16935314E+03                                 2.309248                            2.217642      -1.364872       2.177153                    0.994338       4.449192      13.362184       0.430398       1.244883      -0.715122       0.014423      -0.034488       0.030397       0.048181      -0.009650       0.000140      -0.005551       0.008598      -0.024343      -0.012179      -0.002887       0.015066              2.378273       1.987233       0.032294       0.040544       2.861664      -0.641171       2.285923           0.000000
          362              H       8.714154      -4.796242      13.765402       0.091634       1.759077 0.15486241E+02  0.17860768E+03                                 2.346682                            2.239150      -1.457826       2.120076                    0.995550       4.578600      13.711606       0.437422       1.214092      -0.721220       0.001379      -0.017215      -0.043346       0.046660      -0.003748      -0.000742       0.001493       0.014434       0.012613      -0.010346       0.003801       0.006545              2.426762       2.037633       0.212239       0.101433       2.448050       0.717179       2.794602           0.000000
          363              H      21.707334       9.488098       1.323531       0.095737       1.768390 0.15489272E+02  0.17706841E+03                                 2.307143                            2.206155      -1.163455       2.266420                    0.996844       4.190815      12.136857       0.454699       1.178344      -0.733125      -0.039723       0.029509       0.011344       0.050768      -0.011847      -0.001306       0.009071       0.004244      -0.003466      -0.014638      -0.000996       0.015634              2.392993       3.117215      -0.182226      -0.488458       2.018524       0.138739       2.043242           0.000000
          364              H      22.849578       8.108055       1.821687       0.102818       1.958105 0.17925166E+02  0.21243983E+03                                 2.481972                            2.389313      -1.231310       2.246288                    0.995450       4.230698      12.456984       0.432732       1.194302      -0.730992       0.010951      -0.036005       0.035852       0.051977       0.002697       0.003961      -0.004560      -0.010717       0.045678      -0.014451      -0.002247       0.016698              2.550570       2.158288       0.181478      -0.057967       2.913869      -0.663993       2.579551           0.000000
          365              H       3.858365       7.556029       5.196313       0.116382       2.167164 0.18419298E+02  0.22039518E+03                                 2.649685                            2.409179      -1.629867       2.059279                    0.993967       4.489959      13.404592       0.433192       1.181670      -0.730909      -0.019412      -0.033227       0.032380       0.050292       0.011935      -0.005583      -0.009012      -0.002440       0.024619      -0.016281      -0.002254       0.018534              2.812654       2.432148       0.363872      -0.252437       3.135445      -1.107873       2.870369           0.000000
          366              H      22.499918      15.210950       4.553910       0.119652       2.112605 0.17855195E+02  0.21219203E+03                                 2.615772                            2.379978      -1.627049       2.065081                    0.993665       4.450594      13.282952       0.433240       1.189632      -0.728990      -0.051076       0.003078       0.011415       0.052426      -0.003729      -0.004859       0.002036       0.024898      -0.050256      -0.017554      -0.004490       0.022044              2.777433       3.841838      -0.069562      -0.744116       2.043536       0.245208       2.446924           0.000000
          367              H       7.196046      -2.996700      13.110656       0.103034       1.931715 0.17769675E+02  0.20935505E+03                                 2.437013                            2.364083      -1.119408       2.299841                    0.996297       4.092066      11.867467       0.440783       1.179444      -0.736029       0.001017      -0.017533      -0.049486       0.052510       0.001128       0.001165       0.000130      -0.016593       0.044414      -0.015819       0.000967       0.014851              2.480337       2.246247       0.216664       0.333115       2.227375       0.373231       2.967390           0.000000
          368              H       6.266550      -2.055213      14.418297       0.098721       1.799526 0.16014438E+02  0.18389729E+03                                 2.318457                            2.235710      -1.053005       2.326444                    0.996636       4.042337      11.587055       0.455714       1.170444      -0.737182      -0.041769       0.026590       0.013566       0.051339      -0.009720      -0.007903      -0.004184       0.006583      -0.028627      -0.016096       0.000350       0.015746              2.380154       3.155807      -0.265442       0.051449       2.056662      -0.016350       1.927993           0.000000
          369              H       9.306148       9.898534       7.853712       0.096876       1.681852 0.14814444E+02  0.16935302E+03                                 2.309248                            2.217642      -1.364872       2.177153                    0.994338       4.449192      13.362186       0.430398       1.244883      -0.715122      -0.030431       0.021711       0.030397       0.048181      -0.006842      -0.005381       0.001368      -0.016099      -0.024343      -0.012179      -0.002887       0.015066              2.378273       2.832630      -0.159960      -0.616217       2.016266       0.181714       2.285924           0.000000
          370              H       9.621469       9.560794       6.051618       0.091634       1.759077 0.15486239E+02  0.17860766E+03                                 2.346682                            2.239150      -1.457826       2.120076                    0.995550       4.578600      13.711607       0.437422       1.214092      -0.721220      -0.016481       0.005162      -0.043346       0.046660      -0.000258       0.001291      -0.001055      -0.016256       0.012613      -0.010346       0.003801       0.006545              2.426762       2.519654       0.102621       0.721817       1.966030      -0.060127       2.794603           0.000000
          371              H      11.323321       7.004845       9.037315       0.095737       1.768389 0.15489257E+02  0.17706819E+03                                 2.307141                            2.206154      -1.163454       2.266420                    0.996844       4.190814      12.136852       0.454699       1.178344      -0.733125       0.019966      -0.045277       0.011344       0.050768      -0.009764       0.008556      -0.003285      -0.014073      -0.003466      -0.014638      -0.000996       0.015634              2.392992       1.993743       0.073265       0.026969       3.141992      -0.507062       2.043241           0.000000
          372              H      10.230930       8.424677       9.535471       0.102818       1.958106 0.17925177E+02  0.21243997E+03                                 2.481972                            2.389313      -1.231310       2.246288                    0.995450       4.230699      12.456985       0.432732       1.194302      -0.730992      -0.032680       0.018662       0.035852       0.051977       0.000115      -0.003568       0.004873       0.011996       0.045678      -0.014451      -0.002247       0.016698              2.550569       2.955196       0.000250      -0.660315       2.116961       0.090717       2.579551           0.000000
          373              H       5.481326      -9.971305      12.910097       0.116382       2.167163 0.18419292E+02  0.22039509E+03                                 2.649684                            2.409179      -1.629866       2.059280                    0.993967       4.489958      13.404590       0.433192       1.181671      -0.730909      -0.036704      -0.011561       0.032380       0.050292       0.010234      -0.010025      -0.003446       0.012523       0.024619      -0.016281      -0.002254       0.018534              2.812653       3.258221       0.176011      -1.136268       2.309371      -0.000479       2.870368           0.000000
          374              H      -7.652351       6.508648      12.267694       0.119652       2.112607 0.17855212E+02  0.21219229E+03                                 2.615774                            2.379979      -1.627048       2.065081                    0.993665       4.450596      13.282961       0.433240       1.189632      -0.728990      -0.008324      -0.050487       0.011415       0.052426       0.002021       0.000908      -0.005189      -0.025674      -0.050256      -0.017554      -0.004490       0.022044              2.777434       2.101883       0.326127       0.074095       3.783494      -0.779966       2.446926           0.000000
          375              H      11.039567       7.681432       5.396872       0.103034       1.931715 0.17769676E+02  0.20935507E+03                                 2.437014                            2.364084      -1.119408       2.299841                    0.996297       4.092066      11.867468       0.440783       1.179444      -0.736029      -0.016871       0.004880      -0.049486       0.052510      -0.002571       0.000386       0.001107       0.015937       0.044414      -0.015819       0.000967       0.014851              2.480337       2.322001       0.199436       0.437807       2.151620       0.242057       2.967391           0.000000
          376              H      11.751497       6.566301       6.704513       0.098721       1.799526 0.16014442E+02  0.18389735E+03                                 2.318457                            2.235710      -1.053005       2.326444                    0.996636       4.042337      11.587056       0.455713       1.170444      -0.737182       0.016665      -0.046625       0.013566       0.051339      -0.007341      -0.005833      -0.006778      -0.014343      -0.028627      -0.016096       0.000350       0.015746              2.380155       1.995918      -0.001669      -0.004534       3.216553       0.053793       1.927993           0.000000
          377              H      -3.392308      -5.178584       7.573856       0.096879       1.681759 0.14813382E+02  0.16933741E+03                                 2.309140                            2.217544      -1.364872       2.177153                    0.994339       4.449047      13.361503       0.430413       1.244863      -0.715126       0.014424      -0.034488      -0.030394       0.048180      -0.009651      -0.000140       0.005549       0.008598      -0.024336      -0.012177      -0.002888       0.015065              2.378159       1.987147       0.032295      -0.040540       2.861508       0.641125       2.285822           0.000000
          378              H      -3.651730      -4.796229       9.375950       0.091639       1.759080 0.15486254E+02  0.17860846E+03                                 2.346723                            2.239181      -1.457874       2.120065                    0.995548       4.578599      13.711776       0.437409       1.214124      -0.721213       0.001379      -0.017216       0.043345       0.046659      -0.003749       0.000739      -0.001493       0.014436       0.012611      -0.010348       0.003803       0.006545              2.426811       2.037667       0.212252      -0.101450       2.448116      -0.717206       2.794650           0.000000
          379              H      18.965164      -2.569947       6.390253       0.095749       1.768466 0.15490108E+02  0.17708173E+03                                 2.307301                            2.206288      -1.163459       2.266438                    0.996844       4.190838      12.137360       0.454659       1.178423      -0.733107      -0.039721       0.029508      -0.011336       0.050765      -0.011848       0.001302      -0.009075       0.004251      -0.003470      -0.014643      -0.000992       0.015636              2.393172       3.117486      -0.182230       0.488530       2.018657      -0.138754       2.043372           0.000000
          380              H      -4.624388      -3.949987       5.892097       0.102820       1.958165 0.17925837E+02  0.21244952E+03                                 2.482012                            2.389350      -1.231348       2.246264                    0.995449       4.230726      12.457071       0.432731       1.194294      -0.730994       0.010956      -0.036003      -0.035852       0.051977       0.002697      -0.003963       0.004558      -0.010722       0.045688      -0.014455      -0.002246       0.016701              2.550610       2.158304       0.181456       0.057966       2.913923       0.664012       2.579601           0.000000
          381              H       6.600471      19.613825       2.517471       0.116353       2.167630 0.18424346E+02  0.22046710E+03                                 2.649853                            2.409335      -1.629378       2.059400                    0.993971       4.490563      13.406033       0.433232       1.181499      -0.730948      -0.019409      -0.033259      -0.032390       0.050319       0.011941       0.005582       0.009027      -0.002422       0.024593      -0.016284      -0.002261       0.018545              2.812865       2.432241       0.363930       0.252391       3.135942       1.108004       2.870411           0.000000
          382              H      19.757772       3.152924       3.159874       0.119635       2.112684 0.17855897E+02  0.21220170E+03                                 2.615794                            2.379991      -1.627085       2.065060                    0.993664       4.450674      13.283075       0.433250       1.189598      -0.728998      -0.051083       0.003085      -0.011417       0.052434      -0.003726       0.004856      -0.002030       0.024897      -0.050249      -0.017550      -0.004491       0.022040              2.777462       3.841898      -0.069567       0.744133       2.043549      -0.245212       2.446940           0.000000
          383              H      -5.169596      -2.996691      10.030696       0.102913       1.931613 0.17768044E+02  0.20932434E+03                                 2.436574                            2.363684      -1.119092       2.299876                    0.996295       4.092089      11.865970       0.440916       1.179154      -0.736098       0.001013      -0.017551       0.049541       0.052567       0.001133      -0.001152      -0.000136      -0.016599       0.044424      -0.015823       0.000969       0.014854              2.479857       2.245631       0.216518      -0.332795       2.227024      -0.373195       2.966916           0.000000
          384              H      -6.099082      -2.055196       8.723055       0.098646       1.798861 0.16006388E+02  0.18377990E+03                                 2.317768                            2.235055      -1.052678       2.326583                    0.996644       4.041785      11.584306       0.455813       1.170347      -0.737205      -0.041796       0.026617      -0.013600       0.051384      -0.009719       0.007897       0.004170       0.006564      -0.028696      -0.016092       0.000340       0.015752              2.379416       3.154682      -0.265388      -0.051295       2.056167       0.016305       1.927397           0.000000
          385              H       3.044049       2.250483       9.645316       0.096826       1.684905 0.14845567E+02  0.16976956E+03                                 2.310546                            2.218787      -1.364597       2.177159                    0.994344       4.449070      13.356932       0.430703       1.243557      -0.715431       0.010941      -0.030197       0.035960       0.048215       0.002665       0.007703       0.000465      -0.005642       0.038250      -0.012294      -0.002973       0.015267              2.379679       1.972357       0.117411      -0.010541       2.675168      -0.682588       2.491513           0.000000
          386              H       1.948002       3.681410       9.184494       0.091623       1.760037 0.15496675E+02  0.17876311E+03                                 2.347862                            2.240160      -1.458511       2.119774                    0.995548       4.579584      13.717151       0.437236       1.214370      -0.721159      -0.034589       0.027842       0.014315       0.046653      -0.004040       0.005132       0.006179      -0.001126       0.000487      -0.010259       0.003634       0.006625              2.428049       3.071515      -0.307428      -0.503895       2.130272       0.234700       2.082361           0.000000
          387              H       3.603970       1.182995       6.125207       0.095741       1.768776 0.15493226E+02  0.17712394E+03                                 2.307485                            2.206441      -1.163450       2.266433                    0.996847       4.190733      12.136758       0.454670       1.178349      -0.733128      -0.002806      -0.016749      -0.047846       0.050770      -0.005492      -0.001262       0.009110       0.007018       0.035536      -0.014662      -0.001099       0.015761              2.393397       2.041936       0.294132       0.192608       2.513989       0.682445       2.624266           0.000000
          388              H       3.939642       0.813532       7.916348       0.102834       1.962793 0.17977991E+02  0.21321584E+03                                 2.486199                            2.393132      -1.231008       2.246430                    0.995455       4.230691      12.460038       0.432319       1.194602      -0.730970       0.011506      -0.036692       0.034978       0.051982      -0.010381      -0.000788      -0.008352      -0.004175      -0.026576      -0.014332      -0.002178       0.016510              2.555087       2.165314       0.126569      -0.018318       3.052938      -0.633939       2.447010           0.000000
          389              H       9.282231       0.759862      11.928904       0.116337       2.158308 0.18332094E+02  0.21910583E+03                                 2.642224                            2.403137      -1.629137       2.059468                    0.993966       4.490482      13.401467       0.433798       1.181344      -0.730912      -0.007870      -0.047725       0.013884       0.050323       0.001816      -0.000785      -0.005179      -0.019663      -0.045904      -0.016118      -0.002341       0.018459              2.804198       2.115113       0.288711       0.110197       3.797660      -0.814158       2.499821           0.000000
          390              H       8.893469       1.271513       2.146746       0.119655       2.119108 0.17920105E+02  0.21316918E+03                                 2.622457                            2.385402      -1.626874       2.065165                    0.993667       4.451809      13.295534       0.432423       1.190732      -0.728779      -0.022586      -0.032635      -0.034262       0.052432       0.012472       0.007257       0.011718       0.000513       0.028172      -0.017710      -0.004430       0.022140              2.785039       2.418154       0.402495       0.289342       3.118008       1.073697       2.818954           0.000000
          391              H       1.489625       4.153489       6.831019       0.102945       1.922226 0.17664230E+02  0.20784917E+03                                 2.430149                            2.357798      -1.119326       2.299804                    0.996294       4.092599      11.870047       0.441065       1.180184      -0.735751      -0.038827       0.032419       0.014329       0.052572      -0.011316      -0.006131      -0.005684      -0.003155      -0.019451      -0.015734       0.001063       0.014671              2.473137       3.121813      -0.360132      -0.082573       2.279194       0.041320       2.018404           0.000000
          392              H       2.196410       3.044516       5.515510       0.098722       1.799990 0.16018118E+02  0.18393251E+03                                 2.317970                            2.235287      -1.053248       2.326403                    0.996646       4.041260      11.580126       0.456008       1.169732      -0.737365      -0.004087      -0.020603      -0.046819       0.051315       0.004737       0.003189       0.004657      -0.015840       0.041080      -0.016194       0.000289       0.015905              2.379613       2.287580       0.257316       0.492777       2.108940       0.335649       2.742319           0.000000
          393              H      17.977841      14.527498       5.782252       0.096869       1.684216 0.14838337E+02  0.16966766E+03                                 2.310015                            2.218333      -1.364738       2.177182                    0.994349       4.448206      13.353956       0.430718       1.243653      -0.715411      -0.026951       0.017389      -0.035960       0.048186       0.001148      -0.002160      -0.007409       0.007416       0.038239      -0.012300      -0.002961       0.015261              2.379076       2.690405      -0.046174       0.667580       1.955850      -0.141220       2.490972           0.000000
          394              H      19.129789      13.141185       6.243074       0.091620       1.759881 0.15494608E+02  0.17873117E+03                                 2.347608                            2.239920      -1.458027       2.119968                    0.995547       4.579241      13.715276       0.437291       1.214271      -0.721182       0.019491      -0.039905      -0.014316       0.046661      -0.003884      -0.007165      -0.003639      -0.002485       0.000486      -0.010262       0.003637       0.006626              2.427783       2.043357      -0.073634      -0.117101       3.157854       0.543311       2.082139           0.000000
          395              H      17.060766      15.309933       9.302361       0.095740       1.768856 0.15494181E+02  0.17713818E+03                                 2.307589                            2.206537      -1.163257       2.266512                    0.996847       4.190833      12.137290       0.454650       1.178379      -0.733121      -0.016948       0.000975       0.047846       0.050769      -0.003437      -0.008605       0.003246      -0.011082       0.035540      -0.014666      -0.001095       0.015761              2.393507       2.618119       0.163142      -0.708217       1.938024      -0.036491       2.624378           0.000000
          396              H      16.774950      15.719188       7.511220       0.102824       1.962935 0.17979566E+02  0.21323923E+03                                 2.486323                            2.393238      -1.231004       2.246427                    0.995455       4.230829      12.460590       0.432309       1.194604      -0.730969      -0.033227       0.019354      -0.034978       0.051981      -0.010265       0.008321      -0.001086      -0.005207      -0.026566      -0.014330      -0.002181       0.016511              2.555222       3.064226      -0.077815       0.622286       2.154311      -0.122737       2.447127           0.000000
          397              H      17.907425      20.940929       3.498664       0.116311       2.158606 0.18334634E+02  0.21914444E+03                                 2.642508                            2.403337      -1.629410       2.059347                    0.993958       4.490687      13.402464       0.433770       1.181377      -0.730905      -0.048302       0.002914      -0.013889       0.050344      -0.002627       0.005214      -0.000356       0.019228      -0.045876      -0.016107      -0.002313       0.018419              2.804549       3.840306      -0.103794       0.769632       2.073211      -0.288154       2.500130           0.000000
          398              H      12.835701      -3.667971      13.280822       0.119647       2.119092 0.17919960E+02  0.21316671E+03                                 2.622430                            2.385383      -1.626862       2.065169                    0.993668       4.451788      13.295384       0.432428       1.190722      -0.728782      -0.036834      -0.014784       0.034272       0.052439       0.011357      -0.013033      -0.004482       0.010326       0.028158      -0.017707      -0.004432       0.022139              2.785004       3.257621       0.211584      -1.111102       2.278483      -0.044046       2.818909           0.000000
          399              H      19.488204      12.589523       8.596549       0.102988       1.921687 0.17657304E+02  0.20774991E+03                                 2.429815                            2.357432      -1.119229       2.299910                    0.996296       4.092128      11.868661       0.441067       1.180281      -0.735727       0.022974      -0.045033      -0.014343       0.052550      -0.010891       0.006896       0.004726      -0.006961      -0.019438      -0.015738       0.001061       0.014677              2.472826       2.164454      -0.142333      -0.021958       3.235864       0.089732       2.018160           0.000000
          400              H      18.563864      13.524860       9.912058       0.098642       1.800418 0.16023304E+02  0.18400618E+03                                 2.318291                            2.235612      -1.052857       2.326489                    0.996645       4.041806      11.581978       0.455988       1.169693      -0.737374      -0.021036       0.000603       0.046867       0.051375       0.000863      -0.005236      -0.002049       0.018385       0.041122      -0.016201       0.000295       0.015906              2.379918       2.229305       0.270587      -0.436630       2.167664      -0.405953       2.742786           0.000000
          401              H      -2.869530      -2.469260       5.782252       0.096826       1.684905 0.14845565E+02  0.16976952E+03                                 2.310546                            2.218787      -1.364597       2.177159                    0.994344       4.449070      13.356931       0.430703       1.243557      -0.715432       0.027018      -0.017365      -0.035960       0.048215       0.001183       0.002161       0.007408       0.007392       0.038250      -0.012294      -0.002973       0.015267              2.379679       2.691385      -0.046106      -0.667931       1.956141       0.141086       2.491512           0.000000
          402              H      -4.021783      -1.083191       6.243074       0.091623       1.760035 0.15496662E+02  0.17876293E+03                                 2.347861                            2.240159      -1.458511       2.119774                    0.995548       4.579583      13.717147       0.437236       1.214370      -0.721159      -0.019479       0.039902      -0.014315       0.046653      -0.003886       0.007163       0.003634      -0.002479       0.000487      -0.010259       0.003634       0.006625              2.428047       2.043605      -0.073667       0.117117       3.158177      -0.543394       2.082360           0.000000
          403              H      -1.952783      -3.251957       9.302361       0.095741       1.768777 0.15493235E+02  0.17712408E+03                                 2.307487                            2.206442      -1.163450       2.266433                    0.996847       4.190733      12.136759       0.454670       1.178350      -0.733128       0.016954      -0.000978       0.047846       0.050770      -0.003435       0.008603      -0.003250      -0.011079       0.035536      -0.014662      -0.001099       0.015761              2.393398       2.617979       0.163133       0.708167       1.937949       0.036480       2.624267           0.000000
          404              H      -1.666954      -3.661202       7.511220       0.102834       1.962795 0.17978015E+02  0.21321618E+03                                 2.486201                            2.393133      -1.231008       2.246430                    0.995455       4.230691      12.460038       0.432319       1.194602      -0.730970       0.033227      -0.019356      -0.034978       0.051982      -0.010263      -0.008319       0.001084      -0.005214      -0.026576      -0.014332      -0.002178       0.016510              2.555089       3.064030      -0.077811      -0.622219       2.154227       0.122715       2.447011           0.000000
          405              H       2.684957      15.233381       3.498664       0.116337       2.158308 0.18332084E+02  0.21910569E+03                                 2.642224                            2.403137      -1.629137       2.059468                    0.993966       4.490482      13.401467       0.433798       1.181344      -0.730912       0.048282      -0.002909      -0.013884       0.050323      -0.002614      -0.005224       0.000383       0.019301      -0.045904      -0.016118      -0.002341       0.018459              2.804197       3.839778      -0.103500      -0.769452       2.072994       0.287994       2.499820           0.000000
          406              H      -3.212048      -8.390137      13.280822       0.119655       2.119109 0.17920109E+02  0.21316925E+03                                 2.622458                            2.385403      -1.626874       2.065165                    0.993667       4.451808      13.295533       0.432422       1.190732      -0.728779       0.036831       0.014787       0.034262       0.052432       0.011356       0.013036       0.004478       0.010325       0.028172      -0.017710      -0.004430       0.022140              2.785040       3.257660       0.211581       1.111128       2.278506       0.044044       2.818955           0.000000
          407              H      -4.380463      -0.531543       8.596549       0.102945       1.922228 0.17664248E+02  0.20784943E+03                                 2.430150                            2.357799      -1.119330       2.299802                    0.996294       4.092601      11.870052       0.441065       1.180184      -0.735751      -0.023002       0.045049      -0.014329       0.052572      -0.010886      -0.006902      -0.004718      -0.006943      -0.019451      -0.015735       0.001063       0.014672              2.473137       2.164886      -0.142514       0.021980       3.236122      -0.089680       2.018404           0.000000
          408              H      -3.455830      -1.466647       9.912058       0.098722       1.799991 0.16018128E+02  0.18393266E+03                                 2.317971                            2.235287      -1.053248       2.326403                    0.996646       4.041261      11.580129       0.456008       1.169732      -0.737365       0.020996      -0.000583       0.046819       0.051315       0.000846       0.005248       0.002077       0.018380       0.041080      -0.016194       0.000289       0.015905              2.379614       2.229004       0.270637       0.436566       2.167518       0.406078       2.742320           0.000000
          409              H      12.063630       9.807250       9.645316       0.096869       1.684216 0.14838333E+02  0.16966761E+03                                 2.310015                            2.218333      -1.364738       2.177182                    0.994349       4.448206      13.353958       0.430718       1.243654      -0.715411      -0.010979       0.030136       0.035960       0.048186       0.002639      -0.007703      -0.000463      -0.005694       0.038239      -0.012300      -0.002961       0.015261              2.379076       1.972003       0.117200       0.010332       2.674252       0.682275       2.490972           0.000000
          410              H      13.159983       8.376566       9.184494       0.091620       1.759881 0.15494614E+02  0.17873125E+03                                 2.347609                            2.239920      -1.458027       2.119968                    0.995547       4.579242      13.715278       0.437291       1.214271      -0.721182       0.034589      -0.027855       0.014316       0.046661      -0.004039      -0.005137      -0.006180      -0.001119       0.000486      -0.010262       0.003637       0.006626              2.427783       3.071206      -0.307381       0.503817       2.130005      -0.234666       2.082139           0.000000
          411              H      11.504037      10.874999       6.125207       0.095740       1.768855 0.15494178E+02  0.17713813E+03                                 2.307589                            2.206536      -1.163257       2.266512                    0.996847       4.190833      12.137290       0.454650       1.178379      -0.733121       0.002807       0.016742      -0.047846       0.050769      -0.005495       0.001257      -0.009111       0.007019       0.035540      -0.014666      -0.001095       0.015761              2.393507       2.042019       0.294154      -0.192630       2.514123      -0.682493       2.624378           0.000000
          412              H      11.168351      11.244452       7.916348       0.102824       1.962934 0.17979562E+02  0.21323916E+03                                 2.486322                            2.393238      -1.231005       2.246427                    0.995455       4.230829      12.460590       0.432309       1.194604      -0.730969      -0.011504       0.036692       0.034978       0.051981      -0.010381       0.000786       0.008354      -0.004183      -0.026566      -0.014330      -0.002181       0.016511              2.555221       2.165403       0.126588       0.018311       3.053133       0.634010       2.447127           0.000000
          413              H       5.825486      11.298098      11.928904       0.116311       2.158606 0.18334644E+02  0.21914459E+03                                 2.642508                            2.403338      -1.629410       2.059347                    0.993958       4.490687      13.402465       0.433770       1.181377      -0.730905       0.007870       0.047746       0.013889       0.050344       0.001789       0.000809       0.005163      -0.019609      -0.045876      -0.016107      -0.002313       0.018419              2.804549       2.115218       0.288513      -0.110314       3.798299       0.814369       2.500131           0.000000
          414              H       6.214567      10.786504       2.146746       0.119646       2.119094 0.17919975E+02  0.21316692E+03                                 2.622431                            2.385384      -1.626862       2.065169                    0.993668       4.451789      13.295386       0.432428       1.190722      -0.728782       0.022584       0.032638      -0.034272       0.052439       0.012473      -0.007261      -0.011715       0.000513       0.028158      -0.017707      -0.004432       0.022139              2.785006       2.418133       0.402495      -0.289338       3.117974      -1.073673       2.818910           0.000000
          415              H      13.618431       7.904742       6.831019       0.102988       1.921688 0.17657313E+02  0.20775004E+03                                 2.429816                            2.357433      -1.119229       2.299910                    0.996296       4.092128      11.868662       0.441067       1.180281      -0.735727       0.038818      -0.032389       0.014343       0.052550      -0.011325       0.006137       0.005676      -0.003143      -0.019438      -0.015738       0.001061       0.014677              2.472827       3.121626      -0.360007       0.082629       2.278693      -0.041309       2.018160           0.000000
          416              H      12.911354       9.013482       5.515510       0.098642       1.800418 0.16023304E+02  0.18400618E+03                                 2.318291                            2.235612      -1.052857       2.326489                    0.996645       4.041806      11.581977       0.455988       1.169693      -0.737374       0.004077       0.020646      -0.046867       0.051375       0.004753      -0.003159      -0.004652      -0.015830       0.041122      -0.016201       0.000295       0.015906              2.379918       2.287713       0.257304      -0.492669       2.109256      -0.335739       2.742785           0.000000
          417              H       5.801846       2.159450       7.853712       0.096879       1.681758 0.14813372E+02  0.16933727E+03                                 2.309139                            2.217544      -1.364872       2.177153                    0.994339       4.449047      13.361502       0.430413       1.244863      -0.715126       0.030431      -0.021713       0.030394       0.048180      -0.006843       0.005380      -0.001367      -0.016100      -0.024335      -0.012177      -0.002888       0.015065              2.378158       2.832477      -0.159944       0.616173       2.016175      -0.181701       2.285821           0.000000
          418              H       5.486538       2.497200       6.051618       0.091639       1.759079 0.15486244E+02  0.17860832E+03                                 2.346722                            2.239180      -1.457874       2.120065                    0.995548       4.578598      13.711772       0.437409       1.214124      -0.721213       0.016482      -0.005163      -0.043345       0.046659      -0.000259      -0.001292       0.001052      -0.016259       0.012611      -0.010348       0.003803       0.006544              2.426810       2.519723       0.102626      -0.721846       1.966059       0.060117       2.794649           0.000000
          419              H       3.784665       5.053132       9.037315       0.095749       1.768411 0.15489477E+02  0.17707228E+03                                 2.307229                            2.206224      -1.163468       2.266434                    0.996844       4.190766      12.136980       0.454672       1.178403      -0.733112      -0.019965       0.045276       0.011336       0.050765      -0.009763      -0.008561       0.003282      -0.014080      -0.003470      -0.014643      -0.000992       0.015636              2.393094       1.993826       0.073286      -0.026966       3.142144       0.507109       2.043311           0.000000
          420              H       4.877052       3.633298       9.535471       0.102820       1.958166 0.17925842E+02  0.21244960E+03                                 2.482013                            2.389350      -1.231348       2.246264                    0.995449       4.230726      12.457073       0.432731       1.194294      -0.730994       0.032677      -0.018667       0.035852       0.051977       0.000113       0.003566      -0.004875       0.012000       0.045688      -0.014455      -0.002246       0.016700              2.550611       2.955241       0.000226       0.660335       2.116988      -0.090719       2.579604           0.000000
          421              H       4.142576      -2.086800      12.910097       0.116353       2.167631 0.18424349E+02  0.22046715E+03                                 2.649854                            2.409334      -1.629378       2.059400                    0.993971       4.490564      13.406035       0.433233       1.181499      -0.730948       0.036735       0.011551       0.032390       0.050319       0.010243       0.010040       0.003441       0.012512       0.024593      -0.016284      -0.002261       0.018545              2.812865       3.258724       0.175977       1.136387       2.309459       0.000406       2.870412           0.000000
          422              H      -1.971487       5.549311      12.267694       0.119635       2.112686 0.17855925E+02  0.21220210E+03                                 2.615795                            2.379993      -1.627085       2.065060                    0.993664       4.450676      13.283082       0.433250       1.189598      -0.728998       0.008319       0.050496       0.011417       0.052434       0.002024      -0.000902       0.005186      -0.025671      -0.050249      -0.017549      -0.004491       0.022040              2.777463       2.101896       0.326132      -0.074096       3.783552       0.779982       2.446940           0.000000
          423              H       4.068390       4.376326       5.396872       0.102913       1.931613 0.17768039E+02  0.20932427E+03                                 2.436573                            2.363684      -1.119092       2.299876                    0.996295       4.092089      11.865969       0.440916       1.179154      -0.736098       0.016890      -0.004880      -0.049541       0.052567      -0.002567      -0.000388      -0.001093       0.015946       0.044424      -0.015823       0.000969       0.014854              2.479856       2.321574       0.199247      -0.437701       2.151080      -0.241753       2.966915           0.000000
          424              H       3.356450       5.491448       6.704513       0.098646       1.798865 0.16006433E+02  0.18378053E+03                                 2.317771                            2.235058      -1.052679       2.326583                    0.996644       4.041788      11.584315       0.455813       1.170346      -0.737205      -0.016686       0.046658       0.013600       0.051384      -0.007344       0.005817       0.006776      -0.014324      -0.028696      -0.016092       0.000340       0.015752              2.379419       1.995418      -0.001756       0.004524       3.215440      -0.053633       1.927399           0.000000
          425              H      18.500304      17.236570       7.573856       0.096876       1.681852 0.14814453E+02  0.16935314E+03                                 2.309248                            2.217642      -1.364872       2.177153                    0.994338       4.449192      13.362184       0.430398       1.244883      -0.715122      -0.014423       0.034488      -0.030397       0.048181      -0.009650       0.000140      -0.005551       0.008598      -0.024343      -0.012179      -0.002887       0.015066              2.378273       1.987233       0.032294       0.040544       2.861664      -0.641171       2.285923           0.000000
          426              H      13.275411      -7.261855       9.375950       0.091634       1.759077 0.15486243E+02  0.17860771E+03                                 2.346682                            2.239150      -1.457826       2.120076                    0.995550       4.578600      13.711606       0.437422       1.214092      -0.721220      -0.001379       0.017215       0.043346       0.046660      -0.003748      -0.000742       0.001493       0.014434       0.012613      -0.010346       0.003801       0.006545              2.426762       2.037633       0.212239       0.101434       2.448051       0.717180       2.794602           0.000000
          427              H      20.874640      14.627939       6.390253       0.095737       1.768390 0.15489272E+02  0.17706841E+03                                 2.307143                            2.206155      -1.163455       2.266420                    0.996844       4.190815      12.136857       0.454699       1.178344      -0.733125       0.039723      -0.029509      -0.011344       0.050768      -0.011847      -0.001306       0.009071       0.004244      -0.003466      -0.014638      -0.000996       0.015634              2.392994       3.117215      -0.182227      -0.488458       2.018524       0.138739       2.043242           0.000000
          428              H      19.732396      16.007982       5.892097       0.102818       1.958105 0.17925167E+02  0.21243983E+03                                 2.481972                            2.389313      -1.231310       2.246288                    0.995450       4.230698      12.456984       0.432732       1.194302      -0.730992      -0.010951       0.036005      -0.035852       0.051977       0.002697       0.003961      -0.004560      -0.010717       0.045678      -0.014451      -0.002247       0.016698              2.550570       2.158289       0.181478      -0.057967       2.913870      -0.663993       2.579551           0.000000
          429              H      13.991809      16.560009       2.517471       0.116382       2.167164 0.18419292E+02  0.22039509E+03                                 2.649684                            2.409179      -1.629866       2.059280                    0.993967       4.489958      13.404589       0.433192       1.181671      -0.730909       0.019412       0.033227      -0.032380       0.050292       0.011935      -0.005583      -0.009012      -0.002440       0.024619      -0.016281      -0.002254       0.018534              2.812653       2.432147       0.363871      -0.252436       3.135445      -1.107872       2.870368           0.000000
          430              H      20.082056       8.905087       3.159874       0.119652       2.112606 0.17855203E+02  0.21219216E+03                                 2.615773                            2.379979      -1.627049       2.065081                    0.993665       4.450595      13.282956       0.433240       1.189632      -0.728990       0.051076      -0.003078      -0.011415       0.052426      -0.003729      -0.004859       0.002036       0.024898      -0.050256      -0.017554      -0.004490       0.022044              2.777433       3.841839      -0.069562      -0.744116       2.043536       0.245208       2.446925           0.000000
          431              H      -4.453979      15.054662      10.030696       0.103035       1.931714 0.17769670E+02  0.20935497E+03                                 2.437013                            2.364083      -1.119408       2.299841                    0.996297       4.092066      11.867467       0.440783       1.179444      -0.736029      -0.001017       0.017533       0.049486       0.052510       0.001128       0.001165       0.000130      -0.016593       0.044414      -0.015819       0.000967       0.014851              2.480337       2.246246       0.216663       0.333115       2.227374       0.373230       2.967390           0.000000
          432              H      -3.524483      14.113175       8.723055       0.098721       1.799526 0.16014442E+02  0.18389736E+03                                 2.318458                            2.235711      -1.053005       2.326444                    0.996636       4.042336      11.587055       0.455713       1.170444      -0.737182       0.041769      -0.026590      -0.013566       0.051339      -0.009720      -0.007903      -0.004184       0.006583      -0.028627      -0.016096       0.000350       0.015746              2.380155       3.155808      -0.265443       0.051449       2.056664      -0.016350       1.927993           0.000000

******************************************************
Auxiliary information for the entire system
The total spin magnetic moment of the unit cell is   0.000085
The total net atomic charge of the unit cell is   0.000004
Accuracy of reproducing the electrostatic potential in the unit cell:
  The inner radius (bohr) =    5.0000
  The outer radius (bohr) =   12.0000
  Valid grid points have density less than (e/(bohr^3)) =    0.0001
  The number of valid grid points were=      1069534
  The rms potential error without charges in kcal/mol is=      2.55642
  The rms potential error with partial charges in kcal/mol is=      0.94329
  The RRMSE value at monopole order=      0.36899
  The rms potential error with partial charges and cloud penetration in kcal/mol is=      0.93931
  The RRMSE value at monopole order with cloud penetration is=      0.36743
  The rms potential error with partial charges and atomic dipoles in kcal/mol is=      0.69938
  The RRMSE value at dipole order=      0.27358
  The rms potential error with partial charges, atomic dipoles and cloud penetration in kcal/mol is=      0.68410
  The RRMSE value at dipole order with cloud penetration=      0.26760

******************************************************
The electron densities and ab initio electrostatic potential were computed in VASP using the PBE functional and
projector augmented wave method. See the main text of the journal article for a description of computational details.
The atomic charges, dipoles, and quadrupoles were computed with the DDEC6 method as described in
(a) T. A. Manz and N. Gabaldon Limas, RSC Adv. 6 (2016) 47771-47801 DOI: 10.1039/c6ra04656h
(b) N. Gabaldon Limas and T. A. Manz, RSC Adv. 8 (2018) 2678-2707 DOI: 10.1039/c7ra11829e.
For each atom in the material, the electron cloud parameters were fit to the spherically averaged atom-in-material
electron density using radial positions for which this density was between 10^-4 and 10^-2 electrons per cubic bohr.
The polarizabilities, dispersion coefficients, and quantum Drude oscillator (QDO) parameters were fit using the MCLF method.
The magnetic structure of the system was optimized in VASP from the default ferromagnetic initial guess using spin polarization.
The atomic spin moments (ASMs) were computed on this optimized magnetic structure using the DDEC6 partition as inputs
to the method of T. A. Manz and D. S. Sholl, J. Chem. Theory Comput. 7 (2011) 4146-4164 DOI: 10.1021/ct200539n.
The RMSE and RRMSE were computed using a uniform grid with Ewald summation.
