# Supplementary material for: A collection of forcefield precursors for metal–organic frameworks
Source: RSC Adv. 2019 Nov 13;9(63):36492–507. doi: 10.1039/c9ra07327b (PMC9075174; doi:10.1039/c9ra07327b)
Supplement: RA-009-C9RA07327B-s5142 [file RA-009-C9RA07327B-s5142.xyz]

  368
jmolscript: load "" {1 1 1} spacegroup "x,y,z" unitcell [{     19.089300     0.000000     0.000000 }, {      0.000000    26.952000     0.000000 }, {     -3.428613     0.000000    27.576778 }]
Zn     1.751664    10.527182    11.992589     0.951918
Zn     3.701177    12.047274    13.894008     0.971230
Zn     1.188752    10.463575    15.156749     1.033975
Zn     3.661021     8.930276    13.894560     0.954835
Zn     6.078679    24.003182     1.795800     0.951919
Zn     0.700553    25.523274    27.471159     0.971231
Zn     3.212978    23.939575    26.208418     1.033976
Zn     0.740710    22.406276    27.470607     0.954835
Zn    13.909023    16.424818    15.584189     0.951919
Zn    11.959510    14.904726    13.682770     0.971231
Zn    14.471935    16.488425    12.420029     1.033976
Zn    11.999666    18.021724    13.682218     0.954835
Zn     9.582008     2.948818    25.780978     0.951919
Zn    14.960134     1.428726     0.105619     0.971230
Zn    12.447709     3.012425     1.368360     1.033971
Zn    14.919977     4.545724     0.106171     0.954835
H     16.715742     9.147509    11.874561     0.127481
H     14.409560     8.985797    11.860772     0.130541
H     14.134742    12.686306    13.380253     0.121114
H     16.444009    12.864190    13.369222     0.127180
H     10.197603     8.640811    14.477808     0.130470
H      7.879866     8.613859    14.510901     0.122000
H      7.817768    12.406006    13.167911     0.118075
H     10.130168    12.446434    13.162396     0.133452
H      3.575625    13.546075    18.515049     0.122801
H      3.270996    15.246746    20.059348     0.139577
H      0.652495    17.030969    17.582954     0.130113
H      0.974648    15.349164    16.035896     0.130203
H      0.938946    17.621218    23.216889     0.121258
H      0.559285    19.354231    24.719824     0.126670
H      3.355392    21.566990    22.819784     0.119264
H      3.682289    19.833977    21.311334     0.124868
H      4.273465    15.424630    11.505032     0.108560
H      4.580300    17.103739     9.927640     0.119231
H      2.711054    14.877504     7.167205     0.121650
H      2.386697    13.190309     8.747354     0.126888
H      5.172155    19.365012     6.579819     0.137801
H      5.521320    21.143844     5.107219     0.123609
H      3.538771    19.146701     2.244750     0.119874
H      3.260728    17.324746     3.698046     0.131410
H     10.203901    22.623509     1.913828     0.127483
H     12.510083    22.461797     1.927617     0.130539
H     12.784902    26.162306     0.408136     0.121115
H     10.475634    26.340190     0.419167     0.127180
H     13.293427    22.116811    26.887359     0.130470
H     15.611165    22.089859    26.854266     0.122001
H      0.012576    25.882006     0.620478     0.118074
H     16.789476    25.922434     0.625993     0.133452
H      0.826106     0.070075    22.850118     0.122801
H      1.130735     1.770746    21.305819     0.139577
H      3.749235     3.554969    23.782213     0.130112
H      3.427083     1.873164    25.329271     0.130203
H      3.462784     4.145218    18.148278     0.121259
H      3.842445     5.878231    16.645343     0.126669
H      1.046339     8.090990    18.545383     0.119264
H      0.719442     6.357977    20.053833     0.124869
H      3.556878     1.948630     2.283357     0.108561
H      3.250043     3.627739     3.860749     0.119239
H      5.119289     1.401504     6.621184     0.121663
H      5.443647    26.666309     5.041035     0.126895
H      2.658188     5.889012     7.208570     0.137810
H      2.309023     7.667844     8.681170     0.123613
H      4.291573     5.670701    11.543639     0.119875
H      4.569616     3.848746    10.090343     0.131414
H     -1.055055    17.804491    15.702217     0.127483
H      1.251127    17.966203    15.716006     0.130541
H      1.525945    14.265694    14.196525     0.121114
H     -0.783322    14.087810    14.207556     0.127180
H      5.463084    18.311189    13.098970     0.130471
H      7.780821    18.338141    13.065877     0.122002
H      7.842919    14.545994    14.408867     0.118076
H      5.530519    14.505566    14.414382     0.133452
H     12.085062    13.405925     9.061729     0.122802
H     12.389691    11.705254     7.517430     0.139577
H     15.008192     9.921031     9.993824     0.130112
H     14.686039    11.602836    11.540882     0.130203
H     14.721741     9.330782     4.359889     0.121257
H     15.101402     7.597769     2.856954     0.126669
H     12.305295     5.385010     4.756994     0.119261
H     11.978398     7.118023     6.265444     0.124865
H     11.387222    11.527370    16.071746     0.108560
H     11.080387     9.848261    17.649138     0.119231
H     12.949633    12.074496    20.409573     0.121653
H     13.273990    13.761691    18.829424     0.126892
H     10.488532     7.586988    20.996959     0.137802
H     10.139367     5.808156    22.469559     0.123612
H     12.121916     7.805299    25.332028     0.119875
H     12.399959     9.627254    23.878732     0.131411
H      5.456786     4.328491    25.662950     0.127482
H      3.150604     4.490203    25.649161     0.130538
H      2.875785     0.789694    27.168642     0.121114
H      5.185053     0.611810    27.157611     0.127180
H      2.367260     4.835189     0.689419     0.130470
H      0.049522     4.862141     0.722512     0.122000
H     15.648111     1.069994    26.956300     0.118075
H     -1.128789     1.029566    26.950785     0.133451
H     14.834581    26.881925     4.726660     0.122798
H     14.529952    25.181254     6.270959     0.139575
H     11.911452    23.397031     3.794565     0.130112
H     12.233604    25.078836     2.247507     0.130203
H     12.197903    22.806782     9.428500     0.121256
H     11.818242    21.073769    10.931435     0.126670
H     14.614348    18.861010     9.031395     0.119264
H     14.941245    20.594023     7.522945     0.124869
H     12.103809    25.003370    25.293421     0.108560
H     12.410644    23.324261    23.716029     0.119231
H     10.541398    25.550496    20.955594     0.121652
H     10.217040     0.285691    22.535743     0.126891
H     13.002499    21.062988    20.368208     0.137802
H     13.351664    19.284156    18.895608     0.123612
H     11.369114    21.281299    16.033139     0.119875
H     11.091071    23.103254    17.486435     0.131411
C     -0.782938    11.068647    12.666014     0.599222
C     16.808674    11.034688    12.613342    -0.015126
C     16.196669     9.862006    12.169632    -0.103819
C     14.817570     9.763362    12.168805    -0.117431
C     14.038140    10.817724    12.624925     0.058498
C     14.653502    11.976391    13.073875    -0.135120
C     16.037120    12.083390    13.067532    -0.096385
C     12.554418    10.716385    12.614997     0.411690
C     10.400005    10.543892    13.821757     0.257375
C      9.721504     9.396815    14.219966    -0.167886
C      8.330313     9.378487    14.233478    -0.094134
C      7.614934    10.492953    13.836648    -0.039565
C      8.296167    11.652697    13.431821    -0.088023
C      9.679163    11.676415    13.427409    -0.150385
C      6.129274    10.423956    13.819275     0.640309
C      2.516129    13.160662    16.140137     0.637036
C      2.301043    14.264885    17.114700     0.026597
C      2.990544    14.245480    18.326148    -0.107152
C      2.811393    15.262109    19.252728    -0.129436
C      1.938503    16.306769    18.965102     0.254488
C      1.241037    16.336416    17.765512    -0.162218
C      1.432693    15.325446    16.845826    -0.135956
C      2.495963    17.482954    21.065073     0.425797
C      2.329344    18.574510    22.095066     0.040216
C      1.409524    18.419805    23.132229    -0.121547
C      1.191027    19.450180    24.043641    -0.089891
C      1.931584    20.625288    23.927819    -0.044676
C      2.865852    20.778105    22.897275    -0.095384
C      3.056836    19.740453    21.992205    -0.122932
C      1.761851    21.651350    24.964430     0.618666
C      3.061382    13.107297    11.289381     0.608443
C      3.306055    14.147913    10.279520    -0.021518
C      3.959681    15.313318    10.637191    -0.079577
C      4.144775    16.318088     9.693513    -0.121658
C      3.679585    16.143439     8.409814     0.019001
C      3.021006    14.983695     8.036700    -0.118506
C      2.829597    13.973534     8.982032    -0.093264
C      3.859304    17.275423     7.469446     0.393985
C      4.205974    18.183167     5.284538     0.230997
C      4.860550    19.311917     5.706738    -0.167875
C      5.060528    20.387301     4.827591    -0.092702
C      4.556133    20.305367     3.519900    -0.047923
C      3.881669    19.184973     3.108730    -0.095832
C      3.702748    18.090721     3.981259    -0.178412
C      4.788914    21.473197     2.598008     0.631347
C      8.613281    24.544647     1.122375     0.599222
C     10.110969    24.510688     1.175047    -0.015127
C     10.722974    23.338006     1.618757    -0.103820
C     12.102073    23.239362     1.619584    -0.117430
C     12.881503    24.293724     1.163464     0.058497
C     12.266141    25.452391     0.714514    -0.135120
C     10.882524    25.559390     0.720857    -0.096384
C     14.365226    24.192385     1.173392     0.411691
C     16.519638    24.019892    -0.033368     0.257375
C     13.769527    22.872815    27.145201    -0.167885
C     15.160717    22.854487    27.131689    -0.094133
C     -3.213203    23.968953    27.528519    -0.039565
C     18.623476    25.128697     0.356568    -0.088024
C     17.240481    25.152415     0.360980    -0.150385
C      1.701070    23.899956    -0.030886     0.640309
C      1.885601    26.636662    25.225030     0.637036
C      2.100688     0.788885    24.250467     0.026598
C      1.411187     0.769480    23.039019    -0.107152
C      1.590337     1.786109    22.112439    -0.129435
C      2.463227     2.830769    22.400065     0.254486
C      3.160693     2.860416    23.599655    -0.162216
C      2.969037     1.849446    24.519341    -0.135957
C      1.905767     4.006954    20.300094     0.425796
C      2.072386     5.098510    19.270101     0.040216
C      2.992206     4.943805    18.232938    -0.121547
C      3.210704     5.974180    17.321526    -0.089891
C      2.470147     7.149288    17.437348    -0.044676
C      1.535878     7.302105    18.467892    -0.095384
C      1.344894     6.264453    19.372962    -0.122932
C      2.639879     8.175350    16.400737     0.618666
C      4.768962    26.583297     2.499008     0.608445
C      4.524289     0.671913     3.508869    -0.021517
C      3.870662     1.837318     3.151198    -0.079574
C      3.685568     2.842088     4.094876    -0.121654
C      4.150759     2.667439     5.378575     0.019006
C      4.809338     1.507695     5.751689    -0.118501
C      5.000746     0.497534     4.806357    -0.093261
C      3.971039     3.799423     6.318943     0.393989
C      3.624369     4.707167     8.503851     0.231002
C      2.969794     5.835917     8.081651    -0.167876
C      2.769815     6.911301     8.960798    -0.092701
C      3.274211     6.829367    10.268489    -0.047923
C      3.948674     5.708973    10.679659    -0.095831
C      4.127595     4.614721     9.807130    -0.178413
C      3.041429     7.997197    11.190381     0.631348
C     16.443625    15.883353    14.910764     0.599222
C     -1.147987    15.917312    14.963436    -0.015126
C     -0.535982    17.089994    15.407146    -0.103820
C      0.843117    17.188638    15.407973    -0.117430
C      1.622547    16.134276    14.951853     0.058498
C      1.007185    14.975609    14.502903    -0.135120
C     -0.376433    14.868610    14.509246    -0.096385
C      3.106269    16.235615    14.961781     0.411689
C      5.260682    16.408108    13.755021     0.257375
C      5.939183    17.555185    13.356812    -0.167885
C      7.330374    17.573513    13.343300    -0.094133
C      8.045753    16.459047    13.740130    -0.039565
C      7.364520    15.299303    14.144957    -0.088023
C      5.981524    15.275585    14.149369    -0.150385
C      9.531413    16.528044    13.757503     0.640310
C     13.144558    13.791338    11.436641     0.637036
C     13.359644    12.687115    10.462078     0.026598
C     12.670143    12.706520     9.250630    -0.107152
C     12.849294    11.689891     8.324050    -0.129435
C     13.722184    10.645231     8.611676     0.254486
C     14.419650    10.615584     9.811266    -0.162215
C     14.227994    11.626554    10.730952    -0.135957
C     13.164724     9.469046     6.511705     0.425796
C     13.331343     8.377490     5.481712     0.040215
C     14.251163     8.532195     4.444549    -0.121548
C     14.469660     7.501820     3.533137    -0.089891
C     13.729103     6.326712     3.648959    -0.044676
C     12.794835     6.173895     4.679503    -0.095384
C     12.603851     7.211547     5.584573    -0.122933
C     13.898836     5.300650     2.612348     0.618665
C     12.599305    13.844703    16.287397     0.608444
C     12.354632    12.804087    17.297258    -0.021518
C     11.701006    11.638682    16.939587    -0.079577
C     11.515912    10.633912    17.883265    -0.121657
C     11.981102    10.808561    19.166964     0.019002
C     12.639681    11.968305    19.540078    -0.118505
C     12.831090    12.978466    18.594746    -0.093263
C     11.801383     9.676577    20.107332     0.393985
C     11.454713     8.768833    22.292240     0.230998
C     10.800137     7.640083    21.870040    -0.167875
C     10.600159     6.564699    22.749187    -0.092701
C     11.104554     6.646633    24.056878    -0.047922
C     11.779018     7.767027    24.468048    -0.095830
C     11.957939     8.861279    23.595519    -0.178412
C     10.871773     5.478803    24.978770     0.631348
C      7.047406     2.407353    26.454403     0.599222
C      5.549718     2.441312    26.401731    -0.015126
C      4.937713     3.613994    25.958021    -0.103821
C      3.558614     3.712638    25.957194    -0.117430
C      2.779184     2.658276    26.413314     0.058497
C      3.394546     1.499609    26.862264    -0.135121
C      4.778163     1.392610    26.855921    -0.096386
C      1.295461     2.759615    26.403386     0.411690
C      2.569662     2.932108     0.033368     0.257374
C      1.891160     4.079185     0.431577    -0.167888
C      0.499970     4.097513     0.445089    -0.094134
C     18.873890     2.983047     0.048259    -0.039565
C     -2.962789     1.823303    27.220210    -0.088023
C     -1.579794     1.799585    27.215798    -0.150386
C     17.388230     3.052044     0.030886     0.640309
C     13.775086     0.315338     2.351748     0.637036
C     13.559999    26.163115     3.326311     0.026598
C     14.249500    26.182520     4.537759    -0.107152
C     14.070350    25.165891     5.464339    -0.129436
C     13.197460    24.121231     5.176713     0.254485
C     12.499994    24.091584     3.977123    -0.162216
C     12.691650    25.102554     3.057437    -0.135958
C     13.754920    22.945046     7.276684     0.425795
C     13.588301    21.853490     8.306677     0.040216
C     12.668481    22.008195     9.343840    -0.121546
C     12.449983    20.977820    10.255252    -0.089891
C     13.190540    19.802712    10.139430    -0.044676
C     14.124809    19.649895     9.108886    -0.095384
C     14.315793    20.687547     8.203816    -0.122933
C     13.020808    18.776650    11.176041     0.618666
C     10.891725     0.368703    25.077770     0.608444
C     11.136398    26.280087    24.067909    -0.021518
C     11.790025    25.114682    24.425580    -0.079577
C     11.975119    24.109912    23.481902    -0.121658
C     11.509928    24.284561    22.198203     0.019002
C     10.851349    25.444305    21.825089    -0.118506
C     10.659941    26.454466    22.770421    -0.093263
C     11.689648    23.152577    21.257835     0.393984
C     12.036318    22.244833    19.072927     0.230997
C     12.690893    21.116083    19.495127    -0.167875
C     12.890872    20.040699    18.615980    -0.092701
C     12.386476    20.122633    17.308289    -0.047923
C     11.712013    21.243027    16.897119    -0.095831
C     11.533092    22.337279    17.769648    -0.178413
C     12.619258    18.954803    16.386397     0.631348
N     11.874545    10.629869    13.773498    -0.368647
N      3.923009    17.094845     6.243107    -0.289251
N      1.829107    17.461931    19.943250    -0.408554
N     15.045098    24.105869     0.014891    -0.368648
N      3.907334     3.618845     7.545282    -0.289260
N      2.572623     3.985931    21.421917    -0.408550
N      3.786142    16.322131    13.803280    -0.368647
N     11.737678     9.857155    21.333671    -0.289254
N     13.831580     9.490069     7.633528    -0.408549
N      4.044202     2.846131    -0.014891    -0.368649
N     11.753353    23.333155    20.031496    -0.289252
N     13.088064    22.966069     6.154861    -0.408547
O      2.570144    10.508315    13.740405    -1.023318
O     -0.150332    10.471391    11.783281    -0.533323
O     11.926892    10.743067    11.531505    -0.354207
O      5.565886     9.358543    13.925721    -0.536109
O      5.477147    11.500149    13.784252    -0.589960
O      1.662633    12.243485    16.131036    -0.577964
O      3.461035    13.278711    15.381775    -0.505150
O      3.320657    16.562004    21.338084    -0.357735
O      0.976381    21.317415    25.885218    -0.527065
O      2.447298    12.047005    10.949911    -0.557728
O      3.493628    13.347708    12.443470    -0.540213
O      3.946957    18.545402     7.604297    -0.297864
O      4.332748    21.416868     1.439784    -0.586603
O      5.473831    22.419213     2.968089    -0.542765
O     -0.193826    11.730319    13.516482    -0.588603
O      2.345830    22.715146    24.818273    -0.560348
O      5.260199    23.984315     0.047984    -1.023318
O      7.980675    23.947391     2.005108    -0.533323
O     14.992751    24.219067     2.256884    -0.354207
O     -1.164155    22.834543    27.439446    -0.536109
O      2.353196    24.976149     0.004137    -0.589960
O      2.739098    25.719485    25.234131    -0.577964
O      0.940695    26.754711    25.983392    -0.505150
O      1.081074     3.086004    20.027083    -0.357735
O      3.425350     7.841415    15.479949    -0.527066
O      5.383046    25.523005     2.838478    -0.557727
O      4.336716    26.823708     1.344919    -0.540211
O      3.883387     5.069402     6.184092    -0.297862
O      3.497595     7.940868    12.348605    -0.586604
O      2.356512     8.943213    10.820300    -0.542764
O      8.024169    25.206319     0.271907    -0.588603
O      2.055901     9.239146    16.546894    -0.560348
O     13.090543    16.443685    13.836373    -1.023318
O     15.811019    16.480609    15.793497    -0.533323
O      3.733795    16.208933    16.045273    -0.354206
O     10.094801    17.593457    13.651057    -0.536109
O     10.183540    15.451851    13.792526    -0.589960
O     13.998054    14.708515    11.445742    -0.577964
O     12.199652    13.673289    12.195003    -0.505150
O     12.340030    10.389996     6.238694    -0.357735
O     14.684306     5.634585     1.691560    -0.527066
O     13.213389    14.904995    16.626867    -0.557728
O     12.167059    13.604292    15.133308    -0.540212
O     11.713730     8.406598    19.972481    -0.297864
O     11.327939     5.535132    26.136994    -0.586604
O     10.186856     4.532787    24.608689    -0.542764
O     15.854513    15.221681    14.060296    -0.588603
O     13.314857     4.236854     2.758505    -0.560349
O     10.400488     2.967685    27.528794    -1.023318
O      7.680012     3.004609    25.571670    -0.533323
O      0.667936     2.732933    25.319894    -0.354207
O     16.824842     4.117457     0.137332    -0.536109
O     16.736104     1.975851    -0.004137    -0.589960
O     12.921589     1.232515     2.342647    -0.577964
O     14.719992     0.197289     1.593386    -0.505150
O     14.579613    23.865996     7.549695    -0.357737
O     12.235337    19.110585    12.096829    -0.527066
O     10.277641     1.428995    24.738300    -0.557728
O     11.323971     0.128292    26.231859    -0.540212
O     11.777300    21.882598    21.392686    -0.297863
O     12.163092    19.011132    15.228173    -0.586604
O     13.304175    18.008787    16.756478    -0.542764
O      7.636518     1.745681    27.304871    -0.588603
O     13.604786    17.712854    11.029884    -0.560349

The following XYZ coordinates are in angstroms. Other properties are in atomic units.
The sperically averaged electron density of each atom fit to a function of the form exp(a - br)
eigen_1, eigen_2 and eigen_3 are the three eigenvalues of traceless quadrupole moment tensor
  atom number  atomic symbol              X              Y              Z     net charge C6 coefficient C8 coefficient C10 coefficient fluctuating dipole atomic polarizability isotropic forcefield polarizability              a              b squared Pearson coefficient          <r^3>          <r^4>         wp_QDO          m_QDO          q_QDO       dipole_x       dipole_y       dipole_z         dipole            Qxy            Qxz            Qyz     Q(x^2-y^2)  Q(3z^2 - R^2)        eigen_1        eigen_2        eigen_3 static polarizability      alpha(xx)      alpha(xy)      alpha(xz)      alpha(yy)      alpha(yz)      alpha(zz) atomic spin moment
            1             Zn       1.751664      10.527182      11.992589       0.951918      88.493791 0.18047676E+04  0.57173793E+05                                16.668250                           14.215588      -0.000623       1.871025                    0.998716      45.854548     126.772953       0.460459       0.419894      -1.124975       0.006533       0.006471      -0.042412       0.043397      -0.009060       0.051127      -0.000378       0.020954       0.239830      -0.058399      -0.041802       0.100202             21.328790      26.847547      -2.532879      -0.760802      21.028443       1.299674      16.110379           0.000684
            2             Zn       3.701177      12.047274      13.894008       0.971230      84.660090 0.16634079E+04  0.51642795E+05                                16.065214                           13.558350       0.039581       1.894711                    0.998228      44.924392     123.038446       0.476046       0.414425      -1.128432       0.021267       0.009716      -0.006240       0.024200       0.067337       0.001252       0.009094      -0.022368      -0.137420      -0.050737      -0.040863       0.091600             20.326450      22.931818      -2.998304      -1.529009      21.605672       1.131400      16.441858           0.001566
            3             Zn       1.188752      10.463575      15.156749       1.033975      73.525998 0.15628161E+04  0.47784152E+05                                14.927983                           13.381859       0.185193       1.935930                    0.999566      43.904029     119.452574       0.466202       0.429691      -1.117919      -0.090885       0.025147       0.057791       0.110600       0.043745      -0.092444       0.033831       0.134064       0.000259      -0.119304      -0.013984       0.133288             17.847248      16.438896      -2.668195       1.598517      19.794354      -3.876569      17.308493           0.001402
            4             Zn       3.661021       8.930276      13.894560       0.954835      90.290075 0.16925796E+04  0.52765162E+05                                16.706510                           13.668350       0.033171       1.884024                    0.998625      45.451987     124.645687       0.474672       0.413918      -1.129039       0.037836      -0.029331      -0.017366       0.050925      -0.065923       0.002212      -0.007118      -0.090278      -0.151197      -0.055120      -0.050320       0.105440             21.602878      19.667019       1.679494      -0.704937      19.820792      -0.230318      25.320824           0.000726
            5             Zn       6.078679      24.003182       1.795800       0.951919      88.493769 0.18047670E+04  0.57173771E+05                                16.668246                           14.215585      -0.000623       1.871025                    0.998716      45.854544     126.772930       0.460459       0.419894      -1.124975      -0.006533       0.006471       0.042412       0.043397       0.009059       0.051127       0.000379       0.020953       0.239829      -0.058398      -0.041803       0.100201             21.328787      26.847545       2.532890      -0.760802      21.028439      -1.299694      16.110378           0.000684
            6             Zn       0.700553      25.523274      27.471159       0.971231      84.660064 0.16634073E+04  0.51642770E+05                                16.065210                           13.558347       0.039581       1.894712                    0.998228      44.924385     123.038414       0.476046       0.414425      -1.128432      -0.021267       0.009716       0.006239       0.024200      -0.067337       0.001252      -0.009093      -0.022368      -0.137420      -0.050736      -0.040864       0.091600             20.326443      22.931829       2.998305      -1.529005      21.605664      -1.131414      16.441835           0.001565
            7             Zn       3.212978      23.939575      26.208418       1.033976      73.525905 0.15628135E+04  0.47784052E+05                                14.927968                           13.381846       0.185195       1.935930                    0.999566      43.904010     119.452483       0.466202       0.429691      -1.117919       0.090885       0.025147      -0.057791       0.110600      -0.043744      -0.092444      -0.033831       0.134064       0.000259      -0.119304      -0.013984       0.133288             17.847230      16.438878       2.668196       1.598516      19.794335       3.876561      17.308476           0.001398
            8             Zn       0.740710      22.406276      27.470607       0.954835      90.290058 0.16925792E+04  0.52765147E+05                                16.706507                           13.668348       0.033171       1.884024                    0.998625      45.451986     124.645671       0.474672       0.413918      -1.129039      -0.037836      -0.029331       0.017366       0.050926       0.065923       0.002211       0.007118      -0.090278      -0.151199      -0.055120      -0.050320       0.105441             21.602878      19.667011      -1.679489      -0.704940      19.820791       0.230304      25.320833           0.000726
            9             Zn      13.909023      16.424818      15.584189       0.951919      88.493751 0.18047671E+04  0.57173773E+05                                16.668243                           14.215585      -0.000624       1.871025                    0.998716      45.854541     126.772912       0.460459       0.419894      -1.124975      -0.006533      -0.006471       0.042412       0.043397      -0.009060       0.051127      -0.000378       0.020954       0.239829      -0.058399      -0.041803       0.100202             21.328777      26.847528      -2.532876      -0.760800      21.028428       1.299681      16.110375           0.000687
           10             Zn      11.959510      14.904726      13.682770       0.971231      84.660081 0.16634077E+04  0.51642788E+05                                16.065213                           13.558349       0.039580       1.894711                    0.998228      44.924390     123.038436       0.476046       0.414425      -1.128432      -0.021267      -0.009716       0.006240       0.024200       0.067337       0.001252       0.009094      -0.022367      -0.137420      -0.050737      -0.040863       0.091600             20.326445      22.931815      -2.998300      -1.529008      21.605669       1.131402      16.441852           0.001567
           11             Zn      14.471935      16.488425      12.420029       1.033976      73.525885 0.15628131E+04  0.47784034E+05                                14.927964                           13.381843       0.185194       1.935930                    0.999566      43.904010     119.452470       0.466202       0.429691      -1.117919       0.090885      -0.025147      -0.057791       0.110600       0.043745      -0.092444       0.033831       0.134064       0.000259      -0.119304      -0.013984       0.133288             17.847222      16.438874      -2.668190       1.598513      19.794322      -3.876561      17.308471           0.001405
           12             Zn      11.999666      18.021724      13.682218       0.954835      90.290051 0.16925795E+04  0.52765158E+05                                16.706506                           13.668349       0.033171       1.884024                    0.998625      45.451985     124.645668       0.474672       0.413918      -1.129039      -0.037836       0.029331       0.017366       0.050926      -0.065923       0.002212      -0.007118      -0.090278      -0.151198      -0.055120      -0.050320       0.105440             21.602871      19.667009       1.679489      -0.704935      19.820789      -0.230309      25.320816           0.000729
           13             Zn       9.582008       2.948818      25.780978       0.951919      88.493745 0.18047668E+04  0.57173762E+05                                16.668242                           14.215583      -0.000623       1.871025                    0.998716      45.854539     126.772903       0.460459       0.419894      -1.124975       0.006533      -0.006471      -0.042412       0.043397       0.009060       0.051127       0.000378       0.020954       0.239829      -0.058399      -0.041803       0.100201             21.328778      26.847528       2.532873      -0.760798      21.028429      -1.299674      16.110377           0.000687
           14             Zn      14.960134       1.428726       0.105619       0.971230      84.660095 0.16634080E+04  0.51642799E+05                                16.065216                           13.558351       0.039580       1.894711                    0.998228      44.924391     123.038452       0.476046       0.414425      -1.128432       0.021267      -0.009716      -0.006239       0.024200      -0.067337       0.001252      -0.009093      -0.022368      -0.137419      -0.050736      -0.040863       0.091600             20.326453      22.931830       2.998304      -1.529009      21.605677      -1.131401      16.441853           0.001566
           15             Zn      12.447709       3.012425       1.368360       1.033971      73.526223 0.15628219E+04  0.47784381E+05                                14.928023                           13.381893       0.185189       1.935928                    0.999566      43.904061     119.452771       0.466201       0.429692      -1.117918      -0.090885      -0.025147       0.057791       0.110600      -0.043745      -0.092444      -0.033831       0.134064       0.000258      -0.119304      -0.013984       0.133288             17.847302      16.438939       2.668206       1.598525      19.794421       3.876587      17.308546           0.001398
           16             Zn      14.919977       4.545724       0.106171       0.954835      90.290038 0.16925790E+04  0.52765139E+05                                16.706504                           13.668347       0.033170       1.884024                    0.998625      45.451981     124.645652       0.474672       0.413918      -1.129039       0.037836       0.029331      -0.017366       0.050925       0.065923       0.002212       0.007118      -0.090278      -0.151198      -0.055120      -0.050320       0.105440             21.602872      19.667009      -1.679487      -0.704946      19.820793       0.230322      25.320815           0.000728
           17              H      16.715742       9.147509      11.874561       0.127481       1.079622 0.75479437E+01  0.71444909E+02                                 1.609362                            1.510279      -0.802272       2.507928                    0.999708       3.056786       7.821585       0.571013       1.133228      -0.747022       0.019900      -0.032535      -0.015652       0.041225      -0.003943       0.001688       0.011510      -0.013225      -0.032090      -0.016166      -0.001104       0.017270              1.674168       1.879626      -0.401996      -0.095453       1.803191       0.189700       1.339688          -0.000247
           18              H      14.409560       8.985797      11.860772       0.130541       1.078212 0.78632899E+01  0.75642370E+02                                 1.659467                            1.585028      -0.722886       2.555041                    0.999793       3.058669       8.044150       0.531428       1.198122      -0.732341      -0.017581      -0.035859      -0.019476       0.044433       0.004064       0.000288       0.012066      -0.006291      -0.046575      -0.020263       0.003431       0.016832              1.696168       1.642896       0.278047       0.095163       1.972219       0.182383       1.473389          -0.000112
           19              H      14.134742      12.686306      13.380253       0.121114       0.962253 0.67911736E+01  0.65151847E+02                                 1.716121                            1.603268      -1.246293       2.294204                    0.994271       3.735769      10.961568       0.449806       1.419380      -0.678544      -0.017204       0.030661       0.015049       0.038243       0.001594      -0.002030       0.011299      -0.003574      -0.024248      -0.014778       0.002619       0.012158              1.835171       1.961907      -0.407519      -0.209715       1.917130       0.310376       1.626477           0.000415
           20              H      16.444009      12.864190      13.369222       0.127180       0.991491 0.67729754E+01  0.64080382E+02                                 1.666095                            1.536572      -1.077169       2.374433                    0.997179       3.463811       9.666359       0.495225       1.307247      -0.701872       0.015083       0.032561       0.012272       0.037925       0.003727      -0.001434       0.007690       0.006346      -0.012753      -0.011241       0.003635       0.007606              1.771248       1.863500       0.412357       0.243076       2.023000       0.380109       1.427244          -0.000145
           21              H      10.197603       8.640811      14.477808       0.130470       1.138757 0.81903482E+01  0.79229946E+02                                 1.683885                            1.586673      -0.870830       2.477374                    0.999352       3.101473       8.057516       0.549307       1.152667      -0.742867       0.016303      -0.031330       0.009484       0.036569      -0.001211       0.000109      -0.009155      -0.006329      -0.037590      -0.015851       0.002964       0.012887              1.724797       1.776145      -0.323051       0.128389       1.946376      -0.220627       1.451871          -0.000178
           22              H       7.879866       8.613859      14.510901       0.122000       1.143574 0.80799140E+01  0.77761197E+02                                 1.665438                            1.555303      -0.917246       2.449696                    0.998904       3.162566       8.148638       0.566885       1.122676      -0.749083      -0.016913      -0.035262       0.012562       0.041076       0.000569      -0.003026      -0.011092      -0.015364      -0.037473      -0.016984      -0.001111       0.018094              1.736561       1.875619       0.396143      -0.120390       1.940077      -0.232825       1.393987          -0.000428
           23              H       7.817768      12.406006      13.167911       0.118075       1.150354 0.83022329E+01  0.81586235E+02                                 1.760051                            1.644443      -1.018698       2.401719                    0.997673       3.384727       9.227597       0.510282       1.221446      -0.723197      -0.018203       0.033146      -0.012982       0.039982      -0.001999       0.000576      -0.009832      -0.007236      -0.023747      -0.012696       0.000009       0.012687              1.833074       2.033983      -0.442662       0.113760       2.080505      -0.157417       1.384736          -0.000395
           24              H      10.130168      12.446434      13.162396       0.133452       1.029396 0.72363188E+01  0.70184232E+02                                 1.769062                            1.636672      -1.161719       2.346714                    0.995420       3.579858      10.391899       0.454933       1.388151      -0.685720       0.016702       0.031034      -0.013105       0.037601       0.001205       0.004138      -0.007955      -0.002522      -0.029314      -0.014101       0.004617       0.009485              1.875747       2.121614       0.457317      -0.192364       2.052068      -0.173517       1.453559          -0.000176
           25              H       3.575625      13.546075      18.515049       0.122801       1.026559 0.71952893E+01  0.66962122E+02                                 1.524784                            1.449789      -0.729812       2.538036                    0.999848       2.982799       7.445533       0.600804       1.095450      -0.757149       0.027258      -0.026821       0.010063       0.039543      -0.012043       0.009191       0.004248      -0.008481       0.008076      -0.018759       0.006725       0.012034              1.557778       1.529158      -0.387078       0.105187       1.760053      -0.052419       1.384122           0.000296
           26              H       3.270996      15.246746      20.059348       0.139577       1.064660 0.71889224E+01  0.67946622E+02                                 1.649513                            1.508558      -0.918565       2.447526                    0.999187       3.224090       8.537198       0.545897       1.187112      -0.730529       0.022290      -0.005144       0.031443       0.038884      -0.013226       0.009519      -0.008706       0.001507      -0.007488      -0.012013      -0.009432       0.021445              1.763609       1.431933      -0.008202       0.351097       1.551914       0.345741       2.306981           0.005017
           27              H       0.652495      17.030969      17.582954       0.130113       1.076271 0.80632936E+01  0.79172116E+02                                 1.727775                            1.656610      -0.956668       2.433427                    0.998327       3.404928       9.476880       0.488750       1.276320      -0.710684      -0.024229       0.030360      -0.003679       0.039017      -0.012792      -0.000873       0.000111      -0.009319      -0.028785      -0.009974      -0.008450       0.018424              1.763916       1.765347      -0.371491       0.206553       1.723009       0.000114       1.803393           0.000134
           28              H       0.974648      15.349164      16.035896       0.130203       0.921277 0.59599160E+01  0.55285097E+02                                 1.628737                            1.461634      -1.345701       2.223620                    0.995182       3.828420      11.009694       0.491213       1.344214      -0.688531      -0.010225       0.007741      -0.030878       0.033435      -0.004838       0.006655       0.001717      -0.002781      -0.007482      -0.009720       0.002335       0.007385              1.801662       1.586519       0.018597       0.389590       1.398952       0.045342       2.419516           0.003217
           29              H       0.938946      17.621218      23.216889       0.121258       1.154310 0.83351675E+01  0.81015720E+02                                 1.702309                            1.603940      -0.762527       2.522561                    0.999793       3.126808       8.152809       0.544450       1.157426      -0.741820      -0.020696      -0.034934       0.006509       0.041122       0.010764      -0.012521       0.003956      -0.014008      -0.007326      -0.020776       0.006135       0.014640              1.741993       1.559179       0.351435      -0.066998       2.142061       0.114116       1.524739          -0.000124
           30              H       0.559285      19.354231      24.719824       0.126670       1.076755 0.75291150E+01  0.71154670E+02                                 1.595326                            1.497670      -0.865694       2.476357                    0.999398       3.088615       7.872383       0.580132       1.117171      -0.750404      -0.030309      -0.006668       0.029192       0.042606       0.009317      -0.014020      -0.002996       0.002077      -0.008038      -0.015440      -0.003235       0.018675              1.656882       1.624294       0.007613      -0.430617       1.453740       0.151088       1.892613          -0.000059
           31              H       3.355392      21.566990      22.819784       0.119264       1.143285 0.81714865E+01  0.78840884E+02                                 1.663332                            1.563479      -0.897550       2.455595                    0.998947       3.169593       8.169086       0.565902       1.121797      -0.749453       0.021615       0.034304      -0.008158       0.041359       0.011475      -0.012923      -0.001603      -0.005813      -0.011808      -0.017606      -0.000623       0.018229              1.718110       1.562422       0.372054      -0.051189       2.128597       0.160766       1.463310          -0.000053
           32              H       3.682289      19.833977      21.311334       0.124868       1.128979 0.81118397E+01  0.78367067E+02                                 1.683041                            1.587268      -0.767095       2.525862                    0.999788       3.092493       8.057504       0.544351       1.164696      -0.740135       0.027946       0.004841      -0.028694       0.040345       0.008034      -0.015496       0.005105      -0.005100      -0.002629      -0.020694       0.006270       0.014424              1.719438       1.739681       0.041839      -0.448915       1.491302       0.136365       1.927331          -0.000100
           33              H       4.273465      15.424630      11.505032       0.108560       1.135304 0.79230800E+01  0.78466614E+02                                 1.851665                            1.679884      -1.485801       2.163846                    0.992954       3.931831      11.466390       0.463041       1.335659      -0.693597       0.013159       0.004086       0.033278       0.036018       0.006259       0.007828      -0.002777      -0.006640       0.006520      -0.012677       0.004857       0.007820              1.995453       1.584106       0.093099       0.378890       1.558158      -0.014891       2.844096           0.001882
           34              H       4.580300      17.103739       9.927640       0.119231       1.212131 0.91112713E+01  0.91672956E+02                                 1.834975                            1.735987      -0.944310       2.437012                    0.998348       3.401410       9.393238       0.490793       1.240353      -0.720186       0.018664       0.031211       0.012872       0.038576       0.011250       0.004014       0.003199      -0.011521       0.013162      -0.015000       0.001862       0.013138              1.860942       1.656658       0.382659       0.145078       2.126093       0.000478       1.800077           0.000985
           35              H       2.711054      14.877504       7.167205       0.121650       1.242035 0.89895796E+01  0.89150445E+02                                 1.787860                            1.664050      -1.006372       2.406565                    0.997966       3.266081       8.635861       0.534684       1.155113      -0.741298      -0.015770      -0.010450      -0.035792       0.040485       0.009036       0.012805       0.007582      -0.012443       0.014705      -0.017250      -0.003066       0.020316              1.846600       1.515519       0.091129       0.263020       1.599106      -0.097176       2.425175           0.001773
           36              H       2.386697      13.190309       8.747354       0.126888       1.101627 0.78104938E+01  0.74546703E+02                                 1.625846                            1.531177      -0.905997       2.458629                    0.999052       3.113933       7.994645       0.570102       1.125651      -0.748457      -0.019389      -0.034618      -0.013633       0.041954       0.010365       0.009557       0.007034      -0.010545       0.015062      -0.015426      -0.003079       0.018505              1.673857       1.501257       0.380605       0.073610       2.031828       0.042803       1.488486          -0.000076
           37              H       5.172155      19.365012       6.579819       0.137801       1.090391 0.76440949E+01  0.73124781E+02                                 1.662855                            1.548298      -0.940129       2.442937                    0.999122       3.180457       8.381856       0.544444       1.176019      -0.734662       0.008818       0.008014       0.037928       0.039755       0.004642       0.011441       0.008845      -0.014081      -0.001385      -0.015654      -0.002002       0.017656              1.760981       1.449428       0.128760       0.114815       1.539228      -0.338630       2.294287           0.002115
           38              H       5.521320      21.143844       5.107219       0.123609       1.118540 0.79784971E+01  0.76592707E+02                                 1.644596                            1.549281      -0.911271       2.452902                    0.999005       3.150181       8.123733       0.565548       1.128160      -0.747687       0.021948       0.032434       0.015896       0.042265       0.010589       0.010381       0.006473      -0.007717       0.019176      -0.015824      -0.003021       0.018845              1.691565       1.525340       0.381172       0.069205       2.041069      -0.045740       1.508285           0.000701
           39              H       3.538771      19.146701       2.244750       0.119874       1.155914 0.82171343E+01  0.79582667E+02                                 1.691733                            1.579902      -0.908292       2.450540                    0.998915       3.198821       8.325114       0.555184       1.139125      -0.744796      -0.016472      -0.003723      -0.037403       0.041039       0.009089       0.011966       0.004052      -0.008124       0.026176      -0.017164      -0.001158       0.018322              1.768340       1.451593       0.031219       0.288639       1.534676      -0.169101       2.318750          -0.000047
           40              H       3.260728      17.324746       3.698046       0.131410       1.172643 0.84137463E+01  0.82033246E+02                                 1.723998                            1.614027      -0.870967       2.478591                    0.999254       3.138637       8.216507       0.541056       1.161083      -0.740678      -0.017820      -0.030054      -0.014263       0.037739       0.010951       0.009987       0.000862      -0.016536       0.018577      -0.019742       0.004848       0.014893              1.757494       1.552714       0.364453       0.126875       2.096781       0.105233       1.622987           0.000726
           41              H      10.203901      22.623509       1.913828       0.127483       1.079618 0.75479073E+01  0.71444479E+02                                 1.609357                            1.510276      -0.802268       2.507930                    0.999708       3.056780       7.821565       0.571014       1.133227      -0.747022      -0.019900      -0.032535       0.015652       0.041225       0.003943       0.001688      -0.011510      -0.013225      -0.032090      -0.016166      -0.001104       0.017270              1.674163       1.879620       0.401993      -0.095452       1.803184      -0.189699       1.339684          -0.000244
           42              H      12.510083      22.461797       1.927617       0.130539       1.078239 0.78635445E+01  0.75645576E+02                                 1.659511                            1.585068      -0.722885       2.555041                    0.999793       3.058693       8.044304       0.531413       1.198143      -0.732336       0.017581      -0.035859       0.019476       0.044433      -0.004064       0.000288      -0.012066      -0.006290      -0.046574      -0.020263       0.003432       0.016831              1.696214       1.642940      -0.278059       0.095168       1.972278      -0.182391       1.473425          -0.000107
           43              H      12.784902      26.162306       0.408136       0.121115       0.962253 0.67911787E+01  0.65151911E+02                                 1.716122                            1.603269      -1.246294       2.294204                    0.994271       3.735770      10.961574       0.449806       1.419380      -0.678544       0.017204       0.030661      -0.015049       0.038243      -0.001594      -0.002030      -0.011299      -0.003574      -0.024249      -0.014778       0.002620       0.012158              1.835173       1.961909       0.407520      -0.209715       1.917131      -0.310376       1.626478           0.000414
           44              H      10.475634      26.340190       0.419167       0.127180       0.991491 0.67729736E+01  0.64080370E+02                                 1.666096                            1.536573      -1.077169       2.374434                    0.997179       3.463811       9.666364       0.495225       1.307249      -0.701872      -0.015083       0.032561      -0.012272       0.037925      -0.003727      -0.001434      -0.007690       0.006346      -0.012753      -0.011241       0.003635       0.007606              1.771249       1.863503      -0.412358       0.243076       2.023001      -0.380109       1.427244          -0.000146
           45              H      13.293427      22.116811      26.887359       0.130470       1.138771 0.81904851E+01  0.79231672E+02                                 1.683907                            1.586693      -0.870831       2.477374                    0.999352       3.101485       8.057591       0.549300       1.152676      -0.742865      -0.016303      -0.031330      -0.009484       0.036569       0.001211       0.000110       0.009155      -0.006329      -0.037590      -0.015851       0.002964       0.012887              1.724821       1.776171       0.323059       0.128392       1.946404       0.220632       1.451888          -0.000182
           46              H      15.611165      22.089859      26.854266       0.122001       1.143573 0.80799052E+01  0.77761087E+02                                 1.665436                            1.555302      -0.917244       2.449697                    0.998904       3.162564       8.148630       0.566886       1.122676      -0.749083       0.016913      -0.035262      -0.012562       0.041076      -0.000569      -0.003026       0.011092      -0.015364      -0.037473      -0.016983      -0.001111       0.018094              1.736559       1.875618      -0.396143      -0.120390       1.940074       0.232824       1.393986          -0.000429
           47              H       0.012576      25.882006       0.620478       0.118074       1.150360 0.83022939E+01  0.81587037E+02                                 1.760063                            1.644453      -1.018700       2.401718                    0.997673       3.384738       9.227658       0.510278       1.221452      -0.723195       0.018202       0.033146       0.012982       0.039982       0.001999       0.000576       0.009832      -0.007235      -0.023748      -0.012697       0.000010       0.012687              1.833087       2.033999       0.442667       0.113761       2.080519       0.157418       1.384744          -0.000397
           48              H      16.789476      25.922434       0.625993       0.133452       1.029394 0.72363022E+01  0.70184045E+02                                 1.769061                            1.636671      -1.161718       2.346715                    0.995420       3.579856      10.391898       0.454932       1.388154      -0.685719      -0.016702       0.031034       0.013105       0.037601      -0.001205       0.004138       0.007955      -0.002522      -0.029314      -0.014101       0.004617       0.009485              1.875746       2.121613      -0.457317      -0.192364       2.052067       0.173517       1.453559          -0.000177
           49              H       0.826106       0.070075      22.850118       0.122801       1.026561 0.71953064E+01  0.66962335E+02                                 1.524788                            1.449792      -0.729812       2.538037                    0.999848       2.982800       7.445543       0.600802       1.095452      -0.757148      -0.027258      -0.026821      -0.010063       0.039543       0.012043       0.009191      -0.004248      -0.008481       0.008076      -0.018759       0.006725       0.012034              1.557781       1.529161       0.387079       0.105187       1.760057       0.052419       1.384125           0.000293
           50              H       1.130735       1.770746      21.305819       0.139577       1.064658 0.71889022E+01  0.67946399E+02                                 1.649512                            1.508558      -0.918564       2.447528                    0.999187       3.224085       8.537189       0.545896       1.187114      -0.730528      -0.022290      -0.005144      -0.031443       0.038884       0.013226       0.009519       0.008705       0.001507      -0.007488      -0.012013      -0.009432       0.021444              1.763609       1.431933       0.008202       0.351096       1.551913      -0.345741       2.306980           0.005016
           51              H       3.749235       3.554969      23.782213       0.130112       1.076268 0.80632692E+01  0.79171835E+02                                 1.727775                            1.656610      -0.956664       2.433429                    0.998327       3.404924       9.476874       0.488749       1.276323      -0.710684       0.024229       0.030361       0.003679       0.039017       0.012792      -0.000873      -0.000111      -0.009319      -0.028784      -0.009974      -0.008450       0.018424              1.763916       1.765346       0.371492       0.206553       1.723009      -0.000113       1.803392           0.000135
           52              H       3.427083       1.873164      25.329271       0.130203       0.921276 0.59599066E+01  0.55284996E+02                                 1.628736                            1.461634      -1.345701       2.223620                    0.995182       3.828418      11.009692       0.491212       1.344216      -0.688530       0.010225       0.007741       0.030878       0.033435       0.004838       0.006655      -0.001717      -0.002781      -0.007482      -0.009720       0.002335       0.007385              1.801662       1.586519      -0.018597       0.389590       1.398952      -0.045341       2.419514           0.003217
           53              H       3.462784       4.145218      18.148278       0.121259       1.154308 0.83351449E+01  0.81015431E+02                                 1.702306                            1.603937      -0.762528       2.522561                    0.999793       3.126805       8.152793       0.544451       1.157424      -0.741821       0.020696      -0.034934      -0.006509       0.041122      -0.010764      -0.012521      -0.003956      -0.014008      -0.007326      -0.020776       0.006135       0.014641              1.741989       1.559175      -0.351434      -0.066997       2.142056      -0.114115       1.524735          -0.000123
           54              H       3.842445       5.878231      16.645343       0.126669       1.076755 0.75291199E+01  0.71154728E+02                                 1.595327                            1.497671      -0.865695       2.476356                    0.999398       3.088617       7.872389       0.580132       1.117171      -0.750403       0.030309      -0.006668      -0.029192       0.042606      -0.009317      -0.014020       0.002996       0.002077      -0.008039      -0.015440      -0.003235       0.018675              1.656883       1.624294      -0.007613      -0.430617       1.453741      -0.151088       1.892614          -0.000058
           55              H       1.046339       8.090990      18.545383       0.119264       1.143286 0.81714937E+01  0.78840973E+02                                 1.663333                            1.563480      -0.897552       2.455594                    0.998947       3.169595       8.169093       0.565902       1.121797      -0.749453      -0.021615       0.034304       0.008158       0.041359      -0.011475      -0.012923       0.001603      -0.005813      -0.011808      -0.017606      -0.000623       0.018229              1.718111       1.562423      -0.372053      -0.051189       2.128599      -0.160767       1.463311          -0.000049
           56              H       0.719442       6.357977      20.053833       0.124869       1.128978 0.81118271E+01  0.78366908E+02                                 1.683038                            1.587266      -0.767096       2.525861                    0.999788       3.092493       8.057500       0.544352       1.164694      -0.740135      -0.027946       0.004841       0.028694       0.040345      -0.008034      -0.015496      -0.005105      -0.005100      -0.002628      -0.020694       0.006270       0.014424              1.719436       1.739678      -0.041839      -0.448914       1.491300      -0.136365       1.927329          -0.000092
           57              H       3.556878       1.948630       2.283357       0.108561       1.135304 0.79230781E+01  0.78466603E+02                                 1.851665                            1.679884      -1.485806       2.163844                    0.992954       3.931831      11.466396       0.463041       1.335660      -0.693596      -0.013159       0.004086      -0.033278       0.036018      -0.006259       0.007828       0.002777      -0.006640       0.006520      -0.012677       0.004857       0.007820              1.995454       1.584106      -0.093099       0.378890       1.558158       0.014890       2.844096           0.001881
           58              H       3.250043       3.627739       3.860749       0.119239       1.212104 0.91109902E+01  0.91669098E+02                                 1.834917                            1.735936      -0.944302       2.437016                    0.998348       3.401357       9.392931       0.490812       1.240319      -0.720193      -0.018663       0.031210      -0.012872       0.038576      -0.011250       0.004014      -0.003199      -0.011521       0.013161      -0.014999       0.001861       0.013138              1.860882       1.656609      -0.382641       0.145070       2.126021      -0.000479       1.800018           0.000982
           59              H       5.119289       1.401504       6.621184       0.121663       1.241980 0.89890703E+01  0.89143866E+02                                 1.787780                            1.663980      -1.006351       2.406575                    0.997966       3.266016       8.635531       0.534708       1.155082      -0.741305       0.015770      -0.010450       0.035792       0.040484      -0.009036       0.012805      -0.007583      -0.012443       0.014706      -0.017249      -0.003066       0.020316              1.846514       1.515457      -0.091122       0.263002       1.599036       0.097167       2.425050           0.001766
           60              H       5.443647      26.666309       5.041035       0.126895       1.101617 0.78104009E+01  0.74545552E+02                                 1.625831                            1.531164      -0.905987       2.458634                    0.999052       3.113915       7.994570       0.570107       1.125644      -0.748459       0.019389      -0.034618       0.013633       0.041954      -0.010365       0.009556      -0.007034      -0.010545       0.015061      -0.015426      -0.003079       0.018505              1.673841       1.501244      -0.380599       0.073610       2.031805      -0.042805       1.488472          -0.000078
           61              H       2.658188       5.889012       7.208570       0.137810       1.090357 0.76437896E+01  0.73120887E+02                                 1.662794                            1.548245      -0.940116       2.442944                    0.999122       3.180405       8.381572       0.544467       1.175986      -0.734670      -0.008818       0.008013      -0.037928       0.039755      -0.004642       0.011441      -0.008845      -0.014081      -0.001384      -0.015654      -0.002002       0.017656              1.760911       1.449379      -0.128752       0.114810       1.539170       0.338605       2.294184           0.002110
           62              H       2.309023       7.667844       8.681170       0.123613       1.118531 0.79784065E+01  0.76591577E+02                                 1.644581                            1.549268      -0.911264       2.452906                    0.999005       3.150167       8.123668       0.565553       1.128154      -0.747688      -0.021948       0.032434      -0.015896       0.042265      -0.010589       0.010381      -0.006473      -0.007717       0.019176      -0.015824      -0.003021       0.018845              1.691549       1.525327      -0.381167       0.069205       2.041047       0.045737       1.508272           0.000698
           63              H       4.291573       5.670701      11.543639       0.119875       1.155920 0.82171941E+01  0.79583430E+02                                 1.691743                            1.579911      -0.908289       2.450541                    0.998916       3.198827       8.325153       0.555180       1.139130      -0.744795       0.016472      -0.003722       0.037403       0.041039      -0.009089       0.011966      -0.004052      -0.008124       0.026176      -0.017164      -0.001158       0.018322              1.768350       1.451602      -0.031219       0.288642       1.534685       0.169101       2.318764          -0.000049
           64              H       4.569616       3.848746      10.090343       0.131414       1.172624 0.84135712E+01  0.82031021E+02                                 1.723969                            1.614002      -0.870959       2.478594                    0.999254       3.138613       8.216388       0.541065       1.161072      -0.740680       0.017819      -0.030054       0.014263       0.037738      -0.010951       0.009986      -0.000861      -0.016537       0.018576      -0.019742       0.004849       0.014893              1.757465       1.552690      -0.364444       0.126872       2.096743      -0.105230       1.622960           0.000711
           65              H      -1.055055      17.804491      15.702217       0.127483       1.079613 0.75478617E+01  0.71443902E+02                                 1.609348                            1.510268      -0.802268       2.507930                    0.999708       3.056775       7.821531       0.571018       1.133222      -0.747023      -0.019900       0.032535       0.015652       0.041225      -0.003943       0.001688       0.011510      -0.013225      -0.032090      -0.016166      -0.001104       0.017270              1.674153       1.879608      -0.401990      -0.095451       1.803174       0.189698       1.339678          -0.000245
           66              H       1.251127      17.966203      15.716006       0.130541       1.078214 0.78633066E+01  0.75642576E+02                                 1.659469                            1.585031      -0.722885       2.555041                    0.999793       3.058670       8.044157       0.531427       1.198123      -0.732341       0.017581       0.035859       0.019476       0.044433       0.004064       0.000288       0.012065      -0.006291      -0.046575      -0.020263       0.003431       0.016832              1.696171       1.642898       0.278048       0.095164       1.972223       0.182384       1.473391          -0.000116
           67              H       1.525945      14.265694      14.196525       0.121114       0.962253 0.67911732E+01  0.65151841E+02                                 1.716121                            1.603268      -1.246293       2.294204                    0.994271       3.735769      10.961567       0.449806       1.419380      -0.678544       0.017204      -0.030661      -0.015049       0.038243       0.001594      -0.002030       0.011299      -0.003574      -0.024248      -0.014778       0.002619       0.012158              1.835171       1.961907      -0.407519      -0.209715       1.917130       0.310376       1.626477           0.000414
           68              H      -0.783322      14.087810      14.207556       0.127180       0.991491 0.67729760E+01  0.64080387E+02                                 1.666095                            1.536572      -1.077169       2.374434                    0.997179       3.463811       9.666358       0.495225       1.307247      -0.701872      -0.015083      -0.032561      -0.012272       0.037925       0.003727      -0.001434       0.007690       0.006346      -0.012753      -0.011241       0.003635       0.007606              1.771248       1.863500       0.412357       0.243076       2.023000       0.380109       1.427243          -0.000145
           69              H       5.463084      18.311189      13.098970       0.130471       1.138753 0.81903129E+01  0.79229500E+02                                 1.683879                            1.586668      -0.870828       2.477375                    0.999352       3.101469       8.057494       0.549309       1.152664      -0.742867      -0.016303       0.031330      -0.009484       0.036569      -0.001211       0.000110      -0.009154      -0.006329      -0.037590      -0.015851       0.002964       0.012887              1.724791       1.776138      -0.323049       0.128388       1.946368      -0.220626       1.451866          -0.000188
           70              H       7.780821      18.338141      13.065877       0.122002       1.143568 0.80798670E+01  0.77760600E+02                                 1.665429                            1.555295      -0.917244       2.449698                    0.998904       3.162560       8.148604       0.566889       1.122672      -0.749084       0.016913       0.035262      -0.012562       0.041076       0.000569      -0.003026      -0.011092      -0.015364      -0.037473      -0.016983      -0.001111       0.018094              1.736552       1.875608       0.396140      -0.120389       1.940066      -0.232823       1.393981          -0.000427
           71              H       7.842919      14.545994      14.408867       0.118076       1.150356 0.83022493E+01  0.81586449E+02                                 1.760054                            1.644446      -1.018699       2.401719                    0.997673       3.384730       9.227613       0.510281       1.221447      -0.723197       0.018203      -0.033146       0.012982       0.039982      -0.001999       0.000576      -0.009832      -0.007235      -0.023748      -0.012696       0.000009       0.012687              1.833077       2.033986      -0.442664       0.113760       2.080509      -0.157417       1.384738          -0.000395
           72              H       5.530519      14.505566      14.414382       0.133452       1.029395 0.72363120E+01  0.70184152E+02                                 1.769061                            1.636671      -1.161718       2.346715                    0.995420       3.579857      10.391896       0.454933       1.388152      -0.685720      -0.016703      -0.031034       0.013105       0.037601       0.001205       0.004138      -0.007955      -0.002522      -0.029314      -0.014101       0.004617       0.009485              1.875746       2.121613       0.457316      -0.192363       2.052067      -0.173517       1.453559          -0.000177
           73              H      12.085062      13.405925       9.061729       0.122802       1.026554 0.71952418E+01  0.66961555E+02                                 1.524777                            1.449783      -0.729812       2.538037                    0.999848       2.982792       7.445503       0.600806       1.095448      -0.757149      -0.027258       0.026821      -0.010063       0.039543      -0.012043       0.009191       0.004248      -0.008481       0.008076      -0.018759       0.006725       0.012034              1.557770       1.529151      -0.387075       0.105186       1.760044      -0.052419       1.384116           0.000299
           74              H      12.389691      11.705254       7.517430       0.139577       1.064656 0.71888879E+01  0.67946205E+02                                 1.649508                            1.508554      -0.918564       2.447527                    0.999187       3.224082       8.537167       0.545898       1.187111      -0.730529      -0.022290       0.005144      -0.031443       0.038884      -0.013226       0.009519      -0.008705       0.001507      -0.007488      -0.012013      -0.009432       0.021444              1.763604       1.431930      -0.008202       0.351095       1.551909       0.345739       2.306973           0.005018
           75              H      15.008192       9.921031       9.993824       0.130112       1.076270 0.80632884E+01  0.79172062E+02                                 1.727776                            1.656611      -0.956666       2.433428                    0.998327       3.404927       9.476881       0.488749       1.276321      -0.710684       0.024229      -0.030361       0.003679       0.039017      -0.012792      -0.000873       0.000111      -0.009320      -0.028784      -0.009974      -0.008450       0.018424              1.763917       1.765348      -0.371492       0.206554       1.723010       0.000114       1.803393           0.000133
           76              H      14.686039      11.602836      11.540882       0.130203       0.921276 0.59599116E+01  0.55285049E+02                                 1.628736                            1.461634      -1.345701       2.223620                    0.995182       3.828419      11.009692       0.491213       1.344215      -0.688530       0.010225      -0.007741       0.030878       0.033435      -0.004838       0.006655       0.001717      -0.002781      -0.007482      -0.009720       0.002335       0.007385              1.801662       1.586518       0.018597       0.389589       1.398952       0.045342       2.419515           0.003217
           77              H      14.721741       9.330782       4.359889       0.121257       1.154314 0.83352071E+01  0.81016215E+02                                 1.702315                            1.603945      -0.762529       2.522561                    0.999793       3.126813       8.152832       0.544448       1.157428      -0.741820       0.020696       0.034934      -0.006509       0.041122       0.010764      -0.012521       0.003956      -0.014008      -0.007326      -0.020776       0.006135       0.014641              1.741999       1.559184       0.351438      -0.066998       2.142070       0.114116       1.524744          -0.000121
           78              H      15.101402       7.597769       2.856954       0.126669       1.076759 0.75291541E+01  0.71155146E+02                                 1.595332                            1.497675      -0.865696       2.476355                    0.999398       3.088621       7.872409       0.580130       1.117173      -0.750403       0.030309       0.006668      -0.029192       0.042606       0.009317      -0.014020      -0.002996       0.002077      -0.008038      -0.015440      -0.003235       0.018675              1.656889       1.624300       0.007613      -0.430619       1.453745       0.151089       1.892621          -0.000059
           79              H      12.305295       5.385010       4.756994       0.119261       1.143292 0.81715474E+01  0.78841635E+02                                 1.663340                            1.563486      -0.897555       2.455593                    0.998947       3.169603       8.169126       0.565900       1.121799      -0.749453      -0.021615      -0.034304       0.008158       0.041359       0.011475      -0.012923      -0.001603      -0.005813      -0.011808      -0.017606      -0.000623       0.018229              1.718119       1.562430       0.372056      -0.051189       2.128610       0.160768       1.463318          -0.000056
           80              H      11.978398       7.118023       6.265444       0.124865       1.128996 0.81120006E+01  0.78369090E+02                                 1.683067                            1.587291      -0.767099       2.525860                    0.999788       3.092510       8.057599       0.544343       1.164707      -0.740132      -0.027946      -0.004841       0.028694       0.040345       0.008034      -0.015496       0.005105      -0.005101      -0.002628      -0.020694       0.006270       0.014424              1.719466       1.739709       0.041840      -0.448927       1.491324       0.136369       1.927365          -0.000104
           81              H      11.387222      11.527370      16.071746       0.108560       1.135304 0.79230769E+01  0.78466586E+02                                 1.851665                            1.679884      -1.485802       2.163846                    0.992954       3.931831      11.466395       0.463041       1.335660      -0.693596      -0.013159      -0.004086      -0.033278       0.036018       0.006259       0.007828      -0.002777      -0.006640       0.006520      -0.012677       0.004857       0.007820              1.995454       1.584106       0.093099       0.378890       1.558159      -0.014891       2.844097           0.001882
           82              H      11.080387       9.848261      17.649138       0.119231       1.212129 0.91112472E+01  0.91672661E+02                                 1.834973                            1.735986      -0.944307       2.437014                    0.998348       3.401405       9.393224       0.490793       1.240355      -0.720185      -0.018664      -0.031211      -0.012872       0.038576       0.011250       0.004014       0.003199      -0.011521       0.013162      -0.015000       0.001862       0.013138              1.860941       1.656656       0.382659       0.145078       2.126091       0.000478       1.800075           0.000987
           83              H      12.949633      12.074496      20.409573       0.121653       1.242021 0.89894558E+01  0.89148843E+02                                 1.787840                            1.664033      -1.006366       2.406567                    0.997966       3.266066       8.635782       0.534690       1.155105      -0.741300       0.015770       0.010450       0.035792       0.040485       0.009036       0.012805       0.007582      -0.012443       0.014706      -0.017250      -0.003066       0.020316              1.846579       1.515504       0.091127       0.263016       1.599088      -0.097173       2.425144           0.001778
           84              H      13.273990      13.761691      18.829424       0.126892       1.101614 0.78103675E+01  0.74545117E+02                                 1.625823                            1.531157      -0.905992       2.458631                    0.999052       3.113917       7.994556       0.570111       1.125639      -0.748460       0.019389       0.034617       0.013633       0.041954       0.010365       0.009557       0.007034      -0.010545       0.015061      -0.015426      -0.003079       0.018505              1.673833       1.501237       0.380596       0.073609       2.031795       0.042803       1.488466          -0.000072
           85              H      10.488532       7.586988      20.996959       0.137802       1.090388 0.76440691E+01  0.73124460E+02                                 1.662851                            1.548294      -0.940125       2.442939                    0.999122       3.180451       8.381831       0.544445       1.176017      -0.734663      -0.008818      -0.008014      -0.037928       0.039755       0.004642       0.011440       0.008845      -0.014081      -0.001385      -0.015654      -0.002002       0.017656              1.760976       1.449425       0.128760       0.114815       1.539224      -0.338627       2.294280           0.002119
           86              H      10.139367       5.808156      22.469559       0.123612       1.118527 0.79783716E+01  0.76591133E+02                                 1.644575                            1.549263      -0.911267       2.452905                    0.999005       3.150164       8.123646       0.565555       1.128151      -0.747689      -0.021948      -0.032434      -0.015896       0.042265       0.010589       0.010381       0.006474      -0.007717       0.019176      -0.015824      -0.003021       0.018845              1.691543       1.525322       0.381165       0.069204       2.041039      -0.045738       1.508267           0.000708
           87              H      12.121916       7.805299      25.332028       0.119875       1.155910 0.82170992E+01  0.79582208E+02                                 1.691727                            1.579896      -0.908291       2.450540                    0.998916       3.198815       8.325081       0.555186       1.139121      -0.744797       0.016472       0.003723       0.037403       0.041039       0.009089       0.011966       0.004052      -0.008124       0.026176      -0.017164      -0.001158       0.018322              1.768332       1.451588       0.031218       0.288638       1.534670      -0.169099       2.318739          -0.000045
           88              H      12.399959       9.627254      23.878732       0.131411       1.172634 0.84136578E+01  0.82032126E+02                                 1.723984                            1.614015      -0.870963       2.478593                    0.999254       3.138625       8.216449       0.541060       1.161078      -0.740679       0.017819       0.030054       0.014263       0.037739       0.010951       0.009986       0.000862      -0.016537       0.018577      -0.019741       0.004849       0.014893              1.757480       1.552702       0.364448       0.126874       2.096763       0.105232       1.622974           0.000730
           89              H       5.456786       4.328491      25.662950       0.127482       1.079620 0.75479297E+01  0.71444754E+02                                 1.609361                            1.510279      -0.802269       2.507930                    0.999708       3.056783       7.821580       0.571013       1.133229      -0.747022       0.019900       0.032535      -0.015652       0.041225       0.003943       0.001688      -0.011510      -0.013225      -0.032090      -0.016166      -0.001104       0.017270              1.674167       1.879625       0.401995      -0.095452       1.803189      -0.189700       1.339687          -0.000244
           90              H       3.150604       4.490203      25.649161       0.130538       1.078230 0.78634602E+01  0.75644510E+02                                 1.659496                            1.585055      -0.722885       2.555041                    0.999793       3.058686       8.044254       0.531418       1.198136      -0.732338      -0.017581       0.035859      -0.019476       0.044433      -0.004064       0.000288      -0.012066      -0.006290      -0.046575      -0.020263       0.003431       0.016832              1.696199       1.642925      -0.278055       0.095166       1.972259      -0.182388       1.473413          -0.000114
           91              H       2.875785       0.789694      27.168642       0.121114       0.962255 0.67911938E+01  0.65152088E+02                                 1.716123                            1.603270      -1.246294       2.294203                    0.994271       3.735774      10.961586       0.449806       1.419380      -0.678544      -0.017204      -0.030661       0.015049       0.038243      -0.001594      -0.002030      -0.011299      -0.003574      -0.024249      -0.014778       0.002620       0.012158              1.835174       1.961911       0.407521      -0.209716       1.917133      -0.310377       1.626479           0.000414
           92              H       5.185053       0.611810      27.157611       0.127180       0.991491 0.67729765E+01  0.64080406E+02                                 1.666097                            1.536574      -1.077169       2.374434                    0.997179       3.463812       9.666369       0.495224       1.307249      -0.701872       0.015083      -0.032561       0.012272       0.037925      -0.003727      -0.001434      -0.007690       0.006346      -0.012754      -0.011241       0.003635       0.007606              1.771250       1.863503      -0.412359       0.243076       2.023002      -0.380109       1.427245          -0.000146
           93              H       2.367260       4.835189       0.689419       0.130470       1.138756 0.81903452E+01  0.79229891E+02                                 1.683882                            1.586671      -0.870833       2.477373                    0.999352       3.101474       8.057511       0.549309       1.152664      -0.742867       0.016303       0.031330       0.009484       0.036569       0.001211       0.000110       0.009155      -0.006329      -0.037590      -0.015851       0.002964       0.012887              1.724795       1.776143       0.323050       0.128388       1.946372       0.220626       1.451869          -0.000192
           94              H       0.049522       4.862141       0.722512       0.122000       1.143576 0.80799321E+01  0.77761409E+02                                 1.665439                            1.555304      -0.917249       2.449695                    0.998904       3.162568       8.148643       0.566886       1.122676      -0.749083      -0.016913       0.035262       0.012562       0.041076      -0.000569      -0.003026       0.011092      -0.015364      -0.037473      -0.016983      -0.001111       0.018094              1.736563       1.875622      -0.396145      -0.120391       1.940079       0.232825       1.393988          -0.000431
           95              H      15.648111       1.069994      26.956300       0.118075       1.150355 0.83022384E+01  0.81586305E+02                                 1.760052                            1.644444      -1.018698       2.401719                    0.997673       3.384728       9.227602       0.510281       1.221446      -0.723197      -0.018203      -0.033146      -0.012982       0.039982       0.001999       0.000576       0.009832      -0.007236      -0.023748      -0.012696       0.000009       0.012687              1.833076       2.033985       0.442663       0.113760       2.080506       0.157417       1.384736          -0.000395
           96              H      -1.128789       1.029566      26.950785       0.133451       1.029396 0.72363190E+01  0.70184240E+02                                 1.769063                            1.636673      -1.161719       2.346714                    0.995420       3.579859      10.391905       0.454933       1.388153      -0.685720       0.016702      -0.031034      -0.013105       0.037601      -0.001205       0.004138       0.007955      -0.002522      -0.029314      -0.014101       0.004617       0.009485              1.875748       2.121615      -0.457317      -0.192364       2.052069       0.173517       1.453560          -0.000177
           97              H      14.834581      26.881925       4.726660       0.122798       1.026567 0.71953625E+01  0.66963011E+02                                 1.524797                            1.449800      -0.729813       2.538036                    0.999848       2.982807       7.445578       0.600798       1.095456      -0.757147       0.027258       0.026821       0.010063       0.039543       0.012043       0.009191      -0.004248      -0.008482       0.008077      -0.018759       0.006725       0.012034              1.557791       1.529171       0.387084       0.105188       1.760070       0.052420       1.384133           0.000289
           98              H      14.529952      25.181254       6.270959       0.139575       1.064659 0.71889142E+01  0.67946560E+02                                 1.649516                            1.508561      -0.918567       2.447526                    0.999187       3.224088       8.537208       0.545894       1.187118      -0.730527       0.022290       0.005144       0.031443       0.038884       0.013226       0.009519       0.008706       0.001506      -0.007488      -0.012012      -0.009432       0.021444              1.763614       1.431936       0.008202       0.351098       1.551917      -0.345742       2.306988           0.005014
           99              H      11.911452      23.397031       3.794565       0.130112       1.076266 0.80632502E+01  0.79171591E+02                                 1.727772                            1.656607      -0.956661       2.433431                    0.998328       3.404920       9.476855       0.488750       1.276322      -0.710684      -0.024229      -0.030361      -0.003679       0.039017       0.012792      -0.000873      -0.000111      -0.009320      -0.028784      -0.009974      -0.008450       0.018424              1.763913       1.765343       0.371491       0.206552       1.723006      -0.000113       1.803389           0.000135
          100              H      12.233604      25.078836       2.247507       0.130203       0.921276 0.59599118E+01  0.55285058E+02                                 1.628737                            1.461635      -1.345700       2.223621                    0.995182       3.828420      11.009700       0.491212       1.344216      -0.688530      -0.010225      -0.007741      -0.030878       0.033435       0.004838       0.006655      -0.001717      -0.002781      -0.007482      -0.009720       0.002335       0.007385              1.801663       1.586520      -0.018597       0.389590       1.398953      -0.045341       2.419515           0.003217
          101              H      12.197903      22.806782       9.428500       0.121256       1.154315 0.83352108E+01  0.81016240E+02                                 1.702314                            1.603944      -0.762530       2.522560                    0.999793       3.126813       8.152825       0.544449       1.157426      -0.741820      -0.020696       0.034934       0.006509       0.041122      -0.010764      -0.012521      -0.003956      -0.014008      -0.007326      -0.020775       0.006135       0.014640              1.741998       1.559183      -0.351438      -0.066998       2.142069      -0.114116       1.524742          -0.000123
          102              H      11.818242      21.073769      10.931435       0.126670       1.076752 0.75290933E+01  0.71154392E+02                                 1.595321                            1.497666      -0.865695       2.476356                    0.999398       3.088613       7.872366       0.580134       1.117168      -0.750404      -0.030309       0.006668       0.029192       0.042606      -0.009317      -0.014020       0.002996       0.002077      -0.008038      -0.015440      -0.003235       0.018675              1.656877       1.624288      -0.007613      -0.430614       1.453735      -0.151087       1.892607          -0.000057
          103              H      14.614348      18.861010       9.031395       0.119264       1.143286 0.81714946E+01  0.78840986E+02                                 1.663333                            1.563480      -0.897551       2.455595                    0.998947       3.169595       8.169094       0.565902       1.121797      -0.749453       0.021615      -0.034304      -0.008158       0.041359      -0.011475      -0.012923       0.001603      -0.005813      -0.011808      -0.017606      -0.000623       0.018229              1.718111       1.562423      -0.372053      -0.051189       2.128599      -0.160767       1.463311          -0.000046
          104              H      14.941245      20.594023       7.522945       0.124869       1.128982 0.81118705E+01  0.78367467E+02                                 1.683047                            1.587273      -0.767095       2.525862                    0.999788       3.092495       8.057524       0.544349       1.164699      -0.740134       0.027946      -0.004841      -0.028694       0.040345      -0.008034      -0.015496      -0.005105      -0.005100      -0.002629      -0.020694       0.006270       0.014424              1.719445       1.739687      -0.041839      -0.448918       1.491307      -0.136366       1.927340          -0.000091
          105              H      12.103809      25.003370      25.293421       0.108560       1.135304 0.79230848E+01  0.78466681E+02                                 1.851666                            1.679885      -1.485803       2.163845                    0.992954       3.931833      11.466401       0.463041       1.335660      -0.693597       0.013159      -0.004086       0.033278       0.036018      -0.006259       0.007828       0.002777      -0.006640       0.006520      -0.012677       0.004857       0.007820              1.995454       1.584107      -0.093099       0.378890       1.558159       0.014891       2.844098           0.001882
          106              H      12.410644      23.324261      23.716029       0.119231       1.212133 0.91112868E+01  0.91673193E+02                                 1.834980                            1.735992      -0.944309       2.437013                    0.998348       3.401412       9.393262       0.490791       1.240358      -0.720185       0.018664      -0.031211       0.012872       0.038576      -0.011250       0.004014      -0.003199      -0.011521       0.013163      -0.015000       0.001862       0.013138              1.860948       1.656662      -0.382661       0.145079       2.126099      -0.000478       1.800082           0.000984
          107              H      10.541398      25.550496      20.955594       0.121652       1.242020 0.89894463E+01  0.89148722E+02                                 1.787839                            1.664031      -1.006369       2.406566                    0.997966       3.266068       8.635785       0.534691       1.155105      -0.741300      -0.015770       0.010450      -0.035792       0.040485      -0.009036       0.012805      -0.007583      -0.012443       0.014705      -0.017250      -0.003066       0.020316              1.846577       1.515503      -0.091127       0.263015       1.599088       0.097174       2.425141           0.001780
          108              H      10.217040       0.285691      22.535743       0.126891       1.101617 0.78103947E+01  0.74545459E+02                                 1.625828                            1.531161      -0.905994       2.458630                    0.999052       3.113920       7.994574       0.570109       1.125642      -0.748459      -0.019389       0.034617      -0.013633       0.041954      -0.010365       0.009557      -0.007034      -0.010545       0.015062      -0.015426      -0.003079       0.018505              1.673838       1.501242      -0.380599       0.073609       2.031802      -0.042803       1.488470          -0.000069
          109              H      13.002499      21.062988      20.368208       0.137802       1.090389 0.76440797E+01  0.73124580E+02                                 1.662851                            1.548295      -0.940127       2.442938                    0.999122       3.180453       8.381835       0.544446       1.176016      -0.734663       0.008818      -0.008014       0.037928       0.039755      -0.004642       0.011440      -0.008845      -0.014081      -0.001385      -0.015654      -0.002002       0.017656              1.760977       1.449425      -0.128760       0.114815       1.539224       0.338627       2.294280           0.002114
          110              H      13.351664      19.284156      18.895608       0.123612       1.118524 0.79783412E+01  0.76590745E+02                                 1.644569                            1.549258      -0.911266       2.452905                    0.999005       3.150161       8.123625       0.565557       1.128148      -0.747689       0.021948      -0.032434       0.015896       0.042265      -0.010589       0.010381      -0.006474      -0.007717       0.019176      -0.015824      -0.003021       0.018845              1.691536       1.525317      -0.381162       0.069204       2.041031       0.045738       1.508262           0.000703
          111              H      11.369114      21.281299      16.033139       0.119875       1.155911 0.82171068E+01  0.79582298E+02                                 1.691727                            1.579897      -0.908291       2.450540                    0.998915       3.198817       8.325086       0.555186       1.139121      -0.744797      -0.016472       0.003723      -0.037403       0.041039      -0.009089       0.011966      -0.004052      -0.008124       0.026176      -0.017164      -0.001158       0.018322              1.768333       1.451589      -0.031218       0.288638       1.534670       0.169099       2.318739          -0.000045
          112              H      11.091071      23.103254      17.486435       0.131411       1.172623 0.84135641E+01  0.82030928E+02                                 1.723968                            1.614001      -0.870964       2.478592                    0.999254       3.138619       8.216401       0.541065       1.161071      -0.740681      -0.017819       0.030054      -0.014263       0.037739      -0.010951       0.009987      -0.000862      -0.016537       0.018577      -0.019742       0.004848       0.014893              1.757462       1.552689      -0.364442       0.126872       2.096739      -0.105230       1.622959           0.000728
          113              C      -0.782938      11.068647      12.666014       0.599222      25.590050 0.24245428E+03  0.49692883E+04                                 8.022456                            5.480501      -0.046842       2.037338                    0.999443      22.086163      61.010164       0.643280       0.464560      -1.026434       0.056832       0.027564      -0.025132       0.067980       0.010351      -0.009612      -0.067277      -0.179406      -0.051582      -0.082522      -0.047545       0.130068             11.528556      21.391691      -0.120678       1.106047       6.065070       2.005493       7.128906           0.000338
          114              C      16.808674      11.034688      12.613342      -0.015126      40.975763 0.42851787E+03  0.99460334E+04                                10.313101                            6.837733       0.010633       2.014269                    0.999155      26.777580      74.220497       0.644969       0.409154      -1.078792      -0.046231       0.007121      -0.012865       0.048513       0.012259      -0.005726       0.005048      -0.010279       0.054494      -0.023741       0.004144       0.019597             15.782970      31.050013      -0.519322       2.170362       9.591503       1.939233       6.707393           0.024594
          115              C      16.196669       9.862006      12.169632      -0.103819      33.407014 0.41294695E+03  0.95897963E+04                                 9.100557                            6.833994      -0.008863       1.979038                    0.999301      28.752230      82.306255       0.621877       0.424118      -1.058730      -0.019680       0.016505      -0.020490       0.032857      -0.019358       0.009979       0.012087      -0.038138       0.055987      -0.039846       0.012542       0.027304             11.748004      20.324429       0.034803       1.891271       8.877958       1.592307       6.041625          -0.004680
          116              C      14.817570       9.763362      12.168805      -0.117431      32.429344 0.42210580E+03  0.98954508E+04                                 8.999846                            6.960249      -0.123201       1.941498                    0.999485      29.231458      85.166955       0.607061       0.430387      -1.050690       0.015306       0.025761      -0.036577       0.047284       0.011332       0.005050       0.001128      -0.063837      -0.002960      -0.034070      -0.000404       0.034474             11.384781      18.128530      -1.574508       0.185959       9.446137       1.139640       6.579675           0.018728
          117              C      14.038140      10.817724      12.624925       0.058498      35.512839 0.42930698E+03  0.10107193E+05                                 9.709494                            7.043765      -0.543714       1.836486                    0.998435      27.614913      80.635579       0.600303       0.433384      -1.048840       0.025382       0.020845      -0.033922       0.047218       0.003194      -0.012443      -0.019105      -0.010392       0.136421      -0.029985      -0.022871       0.052856             14.029431      24.010553       0.590480      -3.418600       9.295592       1.051376       8.782146           0.025493
          118              C      14.653502      11.976391      13.073875      -0.135120      36.269045 0.46270149E+03  0.11176375E+05                                 9.937127                            7.422089      -0.400911       1.852980                    0.998318      30.513765      92.312543       0.567967       0.446460      -1.033898       0.018456      -0.000016      -0.037819       0.042082      -0.002787      -0.005129       0.010590      -0.015492       0.119850      -0.028380      -0.014080       0.042460             13.393896      21.047782       0.855661       1.273168      10.225100       3.134008       8.908806           0.031817
          119              C      16.037120      12.083390      13.067532      -0.096385      35.906599 0.42647278E+03  0.10030247E+05                                 9.697658                            7.032118      -0.129411       1.945089                    0.999060      29.111174      85.138497       0.598927       0.434823      -1.047304      -0.020073      -0.008540      -0.022405       0.031270       0.004316       0.014412      -0.004034      -0.017379       0.071019      -0.026038      -0.002145       0.028183             13.156315      22.846475      -0.261571       1.728061       9.970906       2.433071       6.651563          -0.004235
          120              C      12.554418      10.716385      12.614997       0.411690      30.999295 0.31890406E+03  0.70099662E+04                                 9.189184                            6.314893      -0.273913       1.947438                    0.998509      24.547231      70.558792       0.594220       0.468925      -1.022543      -0.027763       0.004950      -0.020255       0.034722      -0.001133      -0.012323       0.031126      -0.120189      -0.200824      -0.075660      -0.023821       0.099481             13.568781      23.654662       1.433688      -6.197151       5.425007      -0.540351      11.626675          -0.016989
          121              C      10.400005      10.543892      13.821757       0.257375      35.670601 0.38881560E+03  0.89060374E+04                                 9.799551                            6.798117      -0.287460       1.934017                    0.999463      25.575619      73.019777       0.599930       0.445723      -1.044304       0.060529       0.001851       0.001543       0.060577       0.010534       0.014994       0.009464       0.058599      -0.012289      -0.031084      -0.008368       0.039453             14.203350      25.554980       2.621304      -3.664769       9.983853      -1.873860       7.071216           0.006054
          122              C       9.721504       9.396815      14.219966      -0.167886      35.352763 0.42046133E+03  0.97895427E+04                                 9.331547                            6.807393       0.287726       2.067102                    0.999770      29.188848      83.139186       0.636507       0.413301      -1.067645      -0.032178      -0.013711      -0.007752       0.035825      -0.021074       0.008263      -0.004096      -0.019473       0.023208      -0.027744       0.004304       0.023440             12.089813      20.272808       2.319151      -1.055281       9.929539      -1.956983       6.067091           0.043038
          123              C       8.330313       9.378487      14.233478      -0.094134      34.076110 0.40779286E+03  0.94293527E+04                                 9.146874                            6.738890       0.002098       1.971530                    0.999612      28.875364      82.165417       0.634301       0.417608      -1.064079       0.027526       0.010750      -0.012376       0.032038       0.009378      -0.006152      -0.009104      -0.040131      -0.017781      -0.020507      -0.007697       0.028204             11.801897      20.665512       0.168578       0.135102       9.214148      -1.554027       5.526030          -0.011104
          124              C       7.614934      10.492953      13.836648      -0.039565      41.458042 0.43315732E+03  0.10064835E+05                                10.319981                            6.841126       0.003739       2.004963                    0.999261      27.053708      74.639413       0.650585       0.405173      -1.083150       0.052565       0.006358      -0.002168       0.052992      -0.003477      -0.006496       0.004474      -0.009192      -0.019970      -0.011182      -0.000314       0.011497             15.498783      30.056772       1.423301      -0.076890      10.488322      -1.522033       5.951255           0.051960
          125              C       8.296167      11.652697      13.431821      -0.088023      35.233176 0.40941568E+03  0.94909706E+04                                 9.387201                            6.765591       0.110962       2.012506                    0.999706      28.776619      82.404438       0.630205       0.419255      -1.061387       0.019599      -0.017671      -0.002554       0.026512      -0.011425      -0.003529      -0.007716      -0.033550       0.016335      -0.024132       0.003736       0.020396             12.616664      22.659539       1.456097      -0.614567       9.843378      -1.291358       5.347074          -0.009098
          126              C       9.679163      11.676415      13.427409      -0.150385      36.998619 0.45147685E+03  0.10760490E+05                                 9.842016                            7.194529      -0.088788       1.955366                    0.998039      29.716080      87.218222       0.597735       0.429933      -1.051261      -0.020901       0.006639      -0.016698       0.027564       0.017351      -0.000591       0.003735      -0.010333       0.064766      -0.029043       0.006843       0.022201             13.371848      24.479759       0.320239      -0.731625       9.825155      -1.083107       5.810630           0.036229
          127              C       6.129274      10.423956      13.819275       0.640309      24.962867 0.22693355E+03  0.45695627E+04                                 7.872251                            5.313389       0.038824       2.080132                    0.999306      21.233976      57.918526       0.652010       0.466526      -1.026545      -0.063789       0.004451      -0.006320       0.064256      -0.006011       0.005370      -0.000984      -0.053158       0.330320      -0.082446      -0.027821       0.110266             11.121354      19.831526       0.599695       0.008943       9.202396      -0.252665       4.330139           0.001233
          128              C       2.516129      13.160662      16.140137       0.637036      22.009037 0.23259866E+03  0.47409474E+04                                 7.348524                            5.479036      -0.130897       2.030946                    0.999265      21.609476      60.475586       0.620892       0.483986      -1.011077       0.011573      -0.048473      -0.026216       0.056310      -0.043392       0.073589      -0.073348       0.032143       0.027013      -0.084069      -0.045696       0.129765              9.232921       7.628718       0.794324      -2.225313      11.024439       3.731039       9.045607          -0.002159
          129              C       2.301043      14.264885      17.114700       0.026597      37.049908 0.43775540E+03  0.10270129E+05                                 9.793217                            7.053913      -0.296472       1.924927                    0.998303      26.862301      76.189724       0.612494       0.426246      -1.062054      -0.003731       0.047753       0.020174       0.051974       0.029999      -0.019726      -0.017044       0.031472      -0.074491      -0.034480      -0.020150       0.054630             12.927751       7.802171      -2.627783       1.450855      14.575088       6.046612      16.405994           0.119486
          130              C       2.990544      14.245480      18.326148      -0.107152      33.106301 0.40234215E+03  0.92579577E+04                                 8.945451                            6.678452       0.247900       2.061094                    0.999744      28.400670      80.217263       0.640323       0.415707      -1.066917       0.009480       0.038015       0.002551       0.039262      -0.009561       0.009760      -0.013041       0.009394      -0.026567      -0.018542      -0.004135       0.022678             11.149134       6.792675      -1.781743       1.735392      11.251704       4.998957      15.403022          -0.007584
          131              C       2.811393      15.262109      19.252728      -0.129436      34.345441 0.42280783E+03  0.98885690E+04                                 9.349852                            6.955000      -0.015685       1.980285                    0.999339      28.940033      83.459173       0.610426       0.429025      -1.054443       0.020969      -0.008650      -0.025110       0.033839       0.023362      -0.014517      -0.016502       0.022652       0.009536      -0.029188      -0.008335       0.037523             12.176908       6.848925      -1.960675       1.067435      13.168108       7.130371      16.513691           0.090476
          132              C       1.938503      16.306769      18.965102       0.254488      38.882842 0.38102813E+03  0.86602683E+04                                10.379366                            6.672658      -0.182507       1.967305                    0.999584      25.293869      71.305825       0.614978       0.438200      -1.051587       0.003673       0.049403       0.035659       0.061039      -0.009469      -0.008557       0.025841      -0.009960       0.018887      -0.022005      -0.011844       0.033849             16.643273       8.157657      -0.268786       4.009730      14.682126      11.102896      27.090034           0.027915
          133              C       1.241037      16.336416      17.765512      -0.162218      39.170529 0.44644631E+03  0.10642410E+05                                10.332316                            7.189775      -0.179542       1.920858                    0.998749      30.188348      89.476364       0.591756       0.434203      -1.045555       0.005472      -0.012271      -0.037091       0.039449      -0.004257      -0.036299      -0.005914      -0.003412      -0.093543      -0.052127       0.018007       0.034120             14.585057       8.683740      -0.948482       3.926763      11.025245       7.196480      24.046186           0.004801
          134              C       1.432693      15.325446      16.845826      -0.135956      38.111603 0.49036544E+03  0.12047952E+05                                10.403308                            7.734725      -0.588638       1.784130                    0.998704      31.406973      96.614751       0.544893       0.457511      -1.025025       0.059361       0.019513       0.046201       0.077711       0.034734      -0.047099      -0.032915      -0.012668      -0.007092      -0.050994      -0.025515       0.076509             13.721545       9.182794      -2.732058       2.583970      12.212822       4.134555      19.769019           0.065321
          135              C       2.495963      17.482954      21.065073       0.425797      35.561222 0.31170904E+03  0.68000939E+04                                10.106423                            6.233725      -0.300668       1.942662                    0.998461      24.132765      68.684038       0.600570       0.467495      -1.025241       0.019638      -0.027827      -0.013156       0.036512       0.066919      -0.080808      -0.016455       0.004580      -0.076189      -0.097785      -0.018904       0.116689             17.471169       7.497335      -0.968589       1.246946      19.311643      14.662378      25.604530           0.003249
          136              C       2.329344      18.574510      22.095066       0.040216      45.894274 0.44852049E+03  0.10609937E+05                                11.480807                            7.188412      -0.317017       1.908807                    0.998628      27.425159      78.667161       0.599323       0.432031      -1.056172       0.001111       0.016062       0.022800       0.027912      -0.020641       0.003859      -0.000699      -0.003716      -0.029963      -0.016614      -0.009376       0.025990             19.759171       9.004042       0.231307      -3.059904      24.327008      16.301159      25.946464           0.014856
          137              C       1.409524      18.419805      23.132229      -0.121547      35.969384 0.42170846E+03  0.98606195E+04                                 9.608345                            6.919205       0.156532       2.027638                    0.999492      29.215434      84.360583       0.615294       0.425727      -1.056031       0.004370       0.018502       0.008614       0.020872       0.027767      -0.008850      -0.012988      -0.018119      -0.048358      -0.021358      -0.020189       0.041547             13.301397       7.676783      -0.348992      -3.623929      15.371229       8.371747      16.856179           0.012820
          138              C       1.191027      19.450180      24.043641      -0.089891      35.295877 0.41018055E+03  0.94982878E+04                                 9.423419                            6.780004       0.020987       1.982252                    0.999653      28.721259      81.782414       0.629390       0.420258      -1.062411       0.011867      -0.003276      -0.018842       0.022508       0.006158      -0.015468      -0.015451       0.022829       0.016678      -0.022826      -0.005278       0.028104             13.035840       7.457961       0.383929      -2.533068      16.735687       8.534185      14.913870          -0.002672
          139              C       1.931584      20.625288      23.927819      -0.044676      41.915225 0.43526711E+03  0.10143888E+05                                10.479897                            6.885252      -0.010446       2.000085                    0.999316      27.234876      75.682124       0.643491       0.408428      -1.079096       0.000524      -0.035567      -0.040618       0.053992      -0.000822      -0.011217      -0.001067      -0.024030      -0.018313      -0.018892       0.003768       0.015124             16.442157       8.428620      -0.241330      -3.690728      20.542377      12.361797      20.355474           0.015781
          140              C       2.865852      20.778105      22.897275      -0.095384      35.195542 0.41284643E+03  0.95785540E+04                                 9.386234                            6.793391       0.044664       1.987404                    0.999652      28.899083      82.453897       0.629765       0.419195      -1.062747      -0.015295      -0.020365      -0.013260       0.028714       0.019287      -0.010842      -0.015144      -0.013117      -0.041716      -0.021073      -0.013419       0.034492             12.792768       7.696056       0.012255      -3.169082      15.450671       8.121896      15.231577          -0.001950
          141              C       3.056836      19.740453      21.992205      -0.122932      35.640831 0.41814476E+03  0.97677255E+04                                 9.577720                            6.911421       0.139095       2.023283                    0.999384      29.241119      84.709065       0.612068       0.428390      -1.053182      -0.010147       0.011464       0.019079       0.024462       0.006850      -0.027997      -0.011246       0.028098       0.007739      -0.023837      -0.015163       0.039000             13.201299       7.727351       1.111902      -1.945273      17.295834       8.755870      14.580712           0.011046
          142              C       1.761851      21.651350      24.964430       0.618666      25.183863 0.23901850E+03  0.48788942E+04                                 7.942799                            5.456168      -0.014839       2.051261                    0.999396      21.797946      59.989567       0.642452       0.467063      -1.025587      -0.025468       0.054649       0.030269       0.067463      -0.046537       0.052871      -0.066299       0.073740      -0.081320      -0.091824      -0.024397       0.116221             11.275482       6.480826       0.740392      -2.422146      14.127360       6.629527      13.218258           0.000604
          143              C       3.061382      13.107297      11.289381       0.608443      24.378122 0.24644700E+03  0.50684179E+04                                 7.723253                            5.534485       0.126628       2.099155                    0.999295      21.902872      60.475809       0.638991       0.466082      -1.026277      -0.012493      -0.040988       0.040955       0.059274      -0.055979      -0.021957       0.047308       0.096890      -0.136303      -0.086584      -0.020944       0.107528              9.900640       5.995206       2.897039       0.224595      11.804996      -3.761261      11.901718           0.000200
          144              C       3.306055      14.147913      10.279520      -0.021518      37.745089 0.41666796E+03  0.96089807E+04                                 9.729573                            6.736325       0.048585       2.026765                    0.999260      26.702360      73.913713       0.650327       0.408401      -1.078665       0.008697       0.033575      -0.031959       0.047162      -0.005763       0.001886       0.005935       0.003131       0.003554      -0.009781       0.002958       0.006823             13.218325       6.844345       3.324562      -0.091744      15.306999      -7.135895      17.503631           0.002451
          145              C       3.959681      15.313318      10.637191      -0.079577      36.964609 0.43954288E+03  0.10440928E+05                                 9.973361                            7.197994      -0.253089       1.901005                    0.998816      29.570963      87.596709       0.583331       0.442031      -1.040513      -0.008185       0.005692      -0.024122       0.026101      -0.014905      -0.000950       0.004030       0.032768      -0.023228      -0.019298      -0.006885       0.026183             13.107268       7.085892       2.944170       0.564305      14.306927      -6.160568      17.928983           0.001669
          146              C       4.144775      16.318088       9.693513      -0.121658      36.180449 0.41501016E+03  0.96891331E+04                                 9.686270                            6.866632       0.119548       2.016588                    0.999588      29.301212      85.228325       0.615772       0.426050      -1.053226      -0.009171      -0.020994       0.013332       0.026506       0.008512      -0.001680       0.021542       0.004879      -0.045083      -0.029672       0.007466       0.022206             13.237413       6.518838       1.822723       0.850845      13.032937      -7.494609      20.160463           0.001906
          147              C       3.679585      16.143439       8.409814       0.019001      44.618774 0.42152469E+03  0.97765971E+04                                11.050118                            6.844768      -0.092399       1.978391                    0.999241      26.906860      75.380640       0.633601       0.416798      -1.070183      -0.004006      -0.028812       0.014102       0.032327      -0.003615      -0.007083      -0.011608      -0.005775       0.019137      -0.015022      -0.000710       0.015732             18.228235       7.669596       3.393057      -0.659837      20.931498     -13.496386      26.083612           0.003043
          148              C       3.021006      14.983695       8.036700      -0.118506      35.038998 0.41920251E+03  0.97820574E+04                                 9.382442                            6.870594       0.013285       1.977294                    0.999581      29.308138      84.390555       0.621590       0.422276      -1.058763       0.006997      -0.011288       0.023479       0.026974       0.004283       0.020518       0.023795       0.006908       0.029686      -0.028067      -0.008329       0.036396             12.122006       6.634012       3.171088      -0.279974      14.989297      -6.350176      14.742708           0.005781
          149              C       2.829597      13.973534       8.982032      -0.093264      34.131474 0.40613216E+03  0.93749435E+04                                 9.159606                            6.726779       0.064205       1.997384                    0.999663      28.591345      81.105912       0.635077       0.417809      -1.064680       0.009935       0.020805      -0.002380       0.023178       0.009564       0.006010       0.020508      -0.005821      -0.026531      -0.022809      -0.003599       0.026408             11.613743       6.288270       2.430164       0.327714      12.993845      -5.593696      15.559115           0.000525
          150              C       3.859304      17.275423       7.469446       0.393985      35.457739 0.29000798E+03  0.61954400E+04                                 9.947712                            5.929698      -0.077473       2.013476                    0.999451      23.713396      66.152693       0.630605       0.454660      -1.035421       0.003834       0.041866       0.006875       0.042600       0.007915       0.024717      -0.012953       0.138346      -0.125079      -0.061555      -0.033162       0.094717             17.257598       6.239910       2.439931      -2.638332      20.675741     -14.842166      24.857144          -0.008321
          151              C       4.205974      18.183167       5.284538       0.230997      38.186286 0.38624833E+03  0.88140858E+04                                10.211832                            6.710769      -0.235708       1.940635                    0.999556      25.764647      72.920227       0.613884       0.437229      -1.051543      -0.015162      -0.039683       0.048337       0.064352       0.006676      -0.003018      -0.036891      -0.047404       0.052046      -0.033481      -0.020156       0.053637             16.455541       7.083028       2.783737      -0.692923      17.064944     -11.658665      25.218651           0.014269
          152              C       4.860550      19.311917       5.706738      -0.167875      37.893904 0.43698985E+03  0.10311170E+05                                 9.976478                            7.041896       0.019345       1.978807                    0.999532      29.736488      86.307882       0.610001       0.425539      -1.055953      -0.010609       0.034974      -0.004074       0.036774      -0.013377       0.001358       0.005279       0.012158       0.056456      -0.024719       0.005083       0.019636             14.616190       7.189959       3.653714      -1.311232      18.363080     -10.359805      18.295532           0.007410
          153              C       5.060528      20.387301       4.827591      -0.092702      36.691677 0.42039027E+03  0.98021257E+04                                 9.685914                            6.878957       0.049939       1.987980                    0.999636      29.024445      83.136228       0.622321       0.422108      -1.060444      -0.018960      -0.016689       0.009620       0.027029       0.020717       0.002966       0.020981       0.005961       0.014146      -0.029888      -0.000345       0.030233             13.625291       6.793474       2.644895      -0.079200      16.431458      -8.980873      17.650941           0.014218
          154              C       4.556133      20.305367       3.519900      -0.047923      42.436491 0.44294842E+03  0.10366656E+05                                10.546855                            6.939386      -0.005440       1.998712                    0.999281      27.458149      76.428232       0.641949       0.407681      -1.079744      -0.009359      -0.038789       0.033001       0.051781       0.007127       0.005111      -0.001541      -0.001988       0.036121      -0.014132       0.000803       0.013329             16.403664       7.499961       3.719057      -0.494514      21.509870     -11.636418      20.201160           0.004242
          155              C       3.881669      19.184973       3.108730      -0.095832      35.270859 0.42093131E+03  0.98324846E+04                                 9.438050                            6.896619      -0.059111       1.949992                    0.999600      29.320110      84.467639       0.618816       0.423733      -1.057854      -0.000724      -0.013083       0.030202       0.032922       0.005463       0.019072       0.009744       0.011120       0.069971      -0.019684      -0.015394       0.035078             12.552602       6.621667       2.838837       0.179681      16.129982      -6.949387      14.906158           0.007515
          156              C       3.702748      18.090721       3.981259      -0.178412      38.071430 0.44422381E+03  0.10498064E+05                                 9.856529                            7.028288       0.142150       2.011248                    0.999589      29.945239      86.256581       0.621542       0.416993      -1.064043      -0.004936       0.023894      -0.030838       0.039322       0.026809       0.006576       0.013418      -0.033207      -0.028544      -0.026822      -0.013903       0.040725             13.369702       6.577139       2.074209       0.798603      14.863856      -7.219907      18.668110           0.012636
          157              C       4.788914      21.473197       2.598008       0.631347      25.520454 0.23547889E+03  0.47901651E+04                                 8.033948                            5.427714       0.017745       2.067671                    0.999310      21.603655      59.410259       0.641792       0.469152      -1.024140       0.003622       0.048308      -0.040546       0.063173      -0.063217      -0.024353       0.046976       0.091322      -0.091781      -0.084449      -0.022847       0.107296             11.508089       6.289156       2.769907       0.246443      14.500197      -6.811727      13.734913          -0.000269
          158              C       8.613281      24.544647       1.122375       0.599222      25.590072 0.24245442E+03  0.49692921E+04                                 8.022461                            5.480503      -0.046842       2.037338                    0.999443      22.086172      61.010200       0.643280       0.464560      -1.026434      -0.056832       0.027564       0.025132       0.067980      -0.010351      -0.009612       0.067276      -0.179407      -0.051582      -0.082523      -0.047545       0.130068             11.528568      21.391718       0.120678       1.106050       6.065075      -2.005495       7.128911           0.000337
          159              C      10.110969      24.510688       1.175047      -0.015127      40.975825 0.42851839E+03  0.99460483E+04                                10.313111                            6.837736       0.010634       2.014269                    0.999155      26.777595      74.220547       0.644969       0.409154      -1.078793       0.046231       0.007121       0.012865       0.048513      -0.012259      -0.005725      -0.005048      -0.010279       0.054492      -0.023741       0.004145       0.019596             15.782994      31.050073       0.519321       2.170369       9.591510      -1.939233       6.707399           0.024592
          160              C      10.722974      23.338006       1.618757      -0.103820      33.407064 0.41294759E+03  0.95898151E+04                                 9.100569                            6.834001      -0.008861       1.979038                    0.999301      28.752246      82.306320       0.621877       0.424118      -1.058730       0.019680       0.016505       0.020490       0.032857       0.019358       0.009979      -0.012087      -0.038138       0.055987      -0.039846       0.012542       0.027304             11.748025      20.324481      -0.034821       1.891282       8.877962      -1.592308       6.041631          -0.004680
          161              C      12.102073      23.239362       1.619584      -0.117430      32.429289 0.42210464E+03  0.98954199E+04                                 8.999835                            6.960235      -0.123200       1.941498                    0.999485      29.231469      85.167060       0.607062       0.430387      -1.050690      -0.015307       0.025761       0.036577       0.047284      -0.011332       0.005050      -0.001129      -0.063836      -0.002962      -0.034069      -0.000404       0.034474             11.384764      18.128483       1.574477       0.185970       9.446148      -1.139651       6.579662           0.018726
          162              C      12.881503      24.293724       1.163464       0.058497      35.512885 0.42930784E+03  0.10107218E+05                                 9.709500                            7.043770      -0.543712       1.836486                    0.998435      27.614938      80.635657       0.600303       0.433384      -1.048841      -0.025382       0.020846       0.033923       0.047218      -0.003194      -0.012444       0.019105      -0.010392       0.136418      -0.029985      -0.022870       0.052855             14.029438      24.010552      -0.590475      -3.418600       9.295611      -1.051383       8.782152           0.025491
          163              C      12.266141      25.452391       0.714514      -0.135120      36.269082 0.46270175E+03  0.11176383E+05                                 9.937131                            7.422089      -0.400911       1.852980                    0.998318      30.513783      92.312599       0.567968       0.446460      -1.033898      -0.018456      -0.000016       0.037819       0.042082       0.002787      -0.005129      -0.010591      -0.015492       0.119848      -0.028379      -0.014080       0.042459             13.393905      21.047803      -0.855661       1.273170      10.225105      -3.134010       8.908808           0.031814
          164              C      10.882524      25.559390       0.720857      -0.096384      35.906629 0.42647292E+03  0.10030252E+05                                 9.697666                            7.032121      -0.129413       1.945089                    0.999060      29.111177      85.138532       0.598926       0.434823      -1.047304       0.020074      -0.008539       0.022405       0.031271      -0.004316       0.014413       0.004034      -0.017380       0.071019      -0.026039      -0.002144       0.028183             13.156331      22.846513       0.261565       1.728069       9.970911      -2.433072       6.651568          -0.004237
          165              C      14.365226      24.192385       1.173392       0.411691      30.999299 0.31890422E+03  0.70099714E+04                                 9.189185                            6.314895      -0.273914       1.947437                    0.998509      24.547251      70.558880       0.594219       0.468925      -1.022543       0.027763       0.004951       0.020255       0.034722       0.001133      -0.012323      -0.031126      -0.120189      -0.200824      -0.075660      -0.023821       0.099481             13.568782      23.654652      -1.433685      -6.197159       5.425007       0.540352      11.626687          -0.016989
          166              C      16.519638      24.019892      -0.033368       0.257375      35.670650 0.38881614E+03  0.89060527E+04                                 9.799560                            6.798122      -0.287460       1.934017                    0.999463      25.575631      73.019824       0.599930       0.445723      -1.044304      -0.060529       0.001851      -0.001543       0.060577      -0.010534       0.014994      -0.009464       0.058599      -0.012289      -0.031084      -0.008369       0.039453             14.203367      25.555017      -2.621306      -3.664777       9.983862       1.873862       7.071224           0.006054
          167              C      13.769527      22.872815      27.145201      -0.167885      35.352736 0.42046067E+03  0.97895247E+04                                 9.331539                            6.807384       0.287726       2.067103                    0.999770      29.188847      83.139198       0.636507       0.413301      -1.067645       0.032178      -0.013711       0.007752       0.035825       0.021074       0.008263       0.004096      -0.019473       0.023208      -0.027744       0.004304       0.023440             12.089801      20.272788      -2.319129      -1.055271       9.929533       1.956982       6.067083           0.043037
          168              C      15.160717      22.854487      27.131689      -0.094133      34.076104 0.40779258E+03  0.94293434E+04                                 9.146868                            6.738884       0.002100       1.971531                    0.999612      28.875355      82.165344       0.634302       0.417607      -1.064079      -0.027526       0.010751       0.012376       0.032038      -0.009378      -0.006151       0.009103      -0.040131      -0.017781      -0.020507      -0.007697       0.028204             11.801891      20.665513      -0.168574       0.135103       9.214135       1.554023       5.526025          -0.011105
          169              C      -3.213203      23.968953      27.528519      -0.039565      41.458080 0.43315772E+03  0.10064846E+05                                10.319985                            6.841128       0.003740       2.004963                    0.999261      27.053715      74.639421       0.650586       0.405173      -1.083150      -0.052565       0.006358       0.002168       0.052992       0.003477      -0.006496      -0.004474      -0.009192      -0.019971      -0.011183      -0.000314       0.011497             15.498795      30.056805      -1.423302      -0.076890      10.488322       1.522031       5.951257           0.051959
          170              C      18.623476      25.128697       0.356568      -0.088024      35.233252 0.40941635E+03  0.94909925E+04                                 9.387222                            6.765601       0.110958       2.012505                    0.999706      28.776645      82.404611       0.630204       0.419256      -1.061386      -0.019599      -0.017671       0.002554       0.026512       0.011424      -0.003529       0.007716      -0.033550       0.016333      -0.024132       0.003736       0.020396             12.616698      22.659618      -1.456092      -0.614567       9.843394       1.291359       5.347083          -0.009100
          171              C      17.240481      25.152415       0.360980      -0.150385      36.998640 0.45147674E+03  0.10760488E+05                                 9.842027                            7.194532      -0.088788       1.955366                    0.998039      29.716078      87.218266       0.597735       0.429933      -1.051260       0.020901       0.006639       0.016698       0.027564      -0.017351      -0.000591      -0.003735      -0.010333       0.064765      -0.029043       0.006843       0.022200             13.371869      24.479814      -0.320234      -0.731625       9.825159       1.083106       5.810635           0.036228
          172              C       1.701070      23.899956      -0.030886       0.640309      24.962860 0.22693347E+03  0.45695607E+04                                 7.872249                            5.313387       0.038824       2.080132                    0.999306      21.233976      57.918521       0.652010       0.466526      -1.026545       0.063790       0.004451       0.006319       0.064256       0.006011       0.005370       0.000984      -0.053159       0.330320      -0.082446      -0.027821       0.110266             11.121351      19.831518      -0.599701       0.008943       9.202396       0.252663       4.330138           0.001232
          173              C       1.885601      26.636662      25.225030       0.637036      22.009036 0.23259874E+03  0.47409491E+04                                 7.348523                            5.479037      -0.130896       2.030946                    0.999265      21.609470      60.475561       0.620892       0.483986      -1.011077      -0.011573      -0.048473       0.026216       0.056310       0.043392       0.073589       0.073348       0.032143       0.027012      -0.084069      -0.045696       0.129765              9.232919       7.628722      -0.794321      -2.225316      11.024433      -3.731036       9.045603          -0.002160
          174              C       2.100688       0.788885      24.250467       0.026598      37.049871 0.43775489E+03  0.10270115E+05                                 9.793213                            7.053910      -0.296472       1.924927                    0.998303      26.862288      76.189693       0.612494       0.426246      -1.062054       0.003731       0.047753      -0.020174       0.051973      -0.030000      -0.019726       0.017045       0.031472      -0.074491      -0.034480      -0.020150       0.054630             12.927742       7.802171       2.627787       1.450858      14.575080      -6.046597      16.405975           0.119485
          175              C       1.411187       0.769480      23.039019      -0.107152      33.106272 0.40234170E+03  0.92579451E+04                                 8.945447                            6.678449       0.247901       2.061095                    0.999744      28.400654      80.217218       0.640323       0.415707      -1.066917      -0.009479       0.038015      -0.002551       0.039262       0.009561       0.009760       0.013040       0.009394      -0.026567      -0.018542      -0.004135       0.022677             11.149127       6.792673       1.781742       1.735396      11.251697      -4.998950      15.403011          -0.007586
          176              C       1.590337       1.786109      22.112439      -0.129435      34.345393 0.42280714E+03  0.98885501E+04                                 9.349851                            6.954999      -0.015689       1.980284                    0.999339      28.940001      83.459105       0.610425       0.429026      -1.054442      -0.020969      -0.008650       0.025110       0.033839      -0.023362      -0.014517       0.016503       0.022653       0.009535      -0.029188      -0.008335       0.037524             12.176902       6.848922       1.960672       1.067438      13.168102      -7.130365      16.513682           0.090476
          177              C       2.463227       2.830769      22.400065       0.254486      38.882729 0.38102733E+03  0.86602445E+04                                10.379345                            6.672651      -0.182500       1.967308                    0.999584      25.293833      71.305679       0.614979       0.438200      -1.051587      -0.003673       0.049402      -0.035658       0.061037       0.009470      -0.008556      -0.025840      -0.009961       0.018884      -0.022005      -0.011844       0.033849             16.643221       8.157641       0.268789       4.009720      14.682084     -11.102848      27.089938           0.027915
          178              C       3.160693       2.860416      23.599655      -0.162216      39.170387 0.44644481E+03  0.10642364E+05                                10.332288                            7.189761      -0.179536       1.920861                    0.998749      30.188286      89.476105       0.591757       0.434203      -1.045555      -0.005473      -0.012270       0.037090       0.039449       0.004257      -0.036299       0.005913      -0.003414      -0.093542      -0.052127       0.018008       0.034119             14.585005       8.683718       0.948484       3.926751      11.025211      -7.196441      24.046085           0.004805
          179              C       2.969037       1.849446      24.519341      -0.135957      38.111613 0.49036577E+03  0.12047962E+05                                10.403310                            7.734728      -0.588638       1.784130                    0.998704      31.406977      96.614777       0.544893       0.457511      -1.025025      -0.059361       0.019512      -0.046200       0.077711      -0.034734      -0.047099       0.032916      -0.012669      -0.007092      -0.050994      -0.025516       0.076509             13.721543       9.182800       2.732064       2.583976      12.212828      -4.134542      19.769000           0.065320
          180              C       1.905767       4.006954      20.300094       0.425796      35.560970 0.31170704E+03  0.68000373E+04                                10.106368                            6.233700      -0.300661       1.942666                    0.998461      24.132669      68.683633       0.600572       0.467494      -1.025241      -0.019637      -0.027826       0.013157       0.036510      -0.066917      -0.080807       0.016455       0.004580      -0.076186      -0.097783      -0.018904       0.116687             17.471050       7.497297       0.968587       1.246941      19.311515     -14.662257      25.604337           0.003249
          181              C       2.072386       5.098510      19.270101       0.040216      45.894100 0.44851912E+03  0.10609895E+05                                11.480776                            7.188399      -0.317010       1.908810                    0.998628      27.425106      78.666932       0.599323       0.432031      -1.056172      -0.001112       0.016061      -0.022801       0.027912       0.020642       0.003860       0.000699      -0.003716      -0.029964      -0.016615      -0.009376       0.025991             19.759097       9.004019      -0.231308      -3.059896      24.326922     -16.301083      25.946350           0.014856
          182              C       2.992206       4.943805      18.232938      -0.121547      35.969378 0.42170850E+03  0.98606197E+04                                 9.608342                            6.919204       0.156533       2.027638                    0.999492      29.215430      84.360547       0.615294       0.425727      -1.056031      -0.004370       0.018503      -0.008614       0.020872      -0.027767      -0.008850       0.012988      -0.018119      -0.048359      -0.021358      -0.020189       0.041547             13.301389       7.676781       0.348994      -3.623929      15.371223      -8.371739      16.856163           0.012822
          183              C       3.210704       5.974180      17.321526      -0.089891      35.295890 0.41018078E+03  0.94982956E+04                                 9.423425                            6.780009       0.020984       1.982252                    0.999653      28.721273      81.782494       0.629389       0.420258      -1.062411      -0.011867      -0.003276       0.018842       0.022508      -0.006158      -0.015468       0.015450       0.022829       0.016677      -0.022826      -0.005278       0.028104             13.035844       7.457965      -0.383928      -2.533070      16.735695      -8.534186      14.913871          -0.002670
          184              C       2.470147       7.149288      17.437348      -0.044676      41.915241 0.43526737E+03  0.10143897E+05                                10.479904                            6.885257      -0.010449       2.000085                    0.999316      27.234876      75.682159       0.643490       0.408428      -1.079095      -0.000524      -0.035567       0.040618       0.053992       0.000822      -0.011216       0.001067      -0.024029      -0.018313      -0.018892       0.003768       0.015124             16.442165       8.428626       0.241327      -3.690727      20.542395     -12.361802      20.355475           0.015782
          185              C       1.535878       7.302105      18.467892      -0.095384      35.195531 0.41284645E+03  0.95785549E+04                                 9.386233                            6.793392       0.044663       1.987404                    0.999652      28.899085      82.453914       0.629765       0.419195      -1.062747       0.015295      -0.020365       0.013260       0.028714      -0.019287      -0.010842       0.015144      -0.013118      -0.041716      -0.021073      -0.013419       0.034492             12.792763       7.696055      -0.012254      -3.169081      15.450668      -8.121890      15.231566          -0.001944
          186              C       1.344894       6.264453      19.372962      -0.122932      35.640821 0.41814473E+03  0.97677249E+04                                 9.577720                            6.911422       0.139093       2.023282                    0.999384      29.241121      84.709079       0.612068       0.428390      -1.053182       0.010147       0.011464      -0.019079       0.024462      -0.006850      -0.027996       0.011246       0.028097       0.007740      -0.023837      -0.015163       0.039000             13.201294       7.727349      -1.111900      -1.945274      17.295829      -8.755864      14.580704           0.011053
          187              C       2.639879       8.175350      16.400737       0.618666      25.183853 0.23901840E+03  0.48788920E+04                                 7.942799                            5.456168      -0.014840       2.051261                    0.999396      21.797942      59.989566       0.642452       0.467063      -1.025587       0.025468       0.054649      -0.030269       0.067463       0.046537       0.052871       0.066299       0.073741      -0.081320      -0.091824      -0.024397       0.116221             11.275481       6.480825      -0.740394      -2.422143      14.127368      -6.629528      13.218250           0.000605
          188              C       4.768962      26.583297       2.499008       0.608445      24.378106 0.24644698E+03  0.50684172E+04                                 7.723245                            5.534483       0.126633       2.099156                    0.999295      21.902870      60.475788       0.638992       0.466082      -1.026278       0.012493      -0.040988      -0.040955       0.059274       0.055979      -0.021957      -0.047307       0.096889      -0.136303      -0.086584      -0.020944       0.107528              9.900617       5.995202      -2.897037       0.224600      11.804970       3.761232      11.901680           0.000199
          189              C       4.524289       0.671913       3.508869      -0.021517      37.745051 0.41666808E+03  0.96089834E+04                                 9.729559                            6.736324       0.048586       2.026765                    0.999260      26.702366      73.913707       0.650327       0.408401      -1.078666      -0.008696       0.033575       0.031959       0.047163       0.005763       0.001886      -0.005935       0.003131       0.003556      -0.009782       0.002958       0.006823             13.218277       6.844335      -3.324556      -0.091739      15.306944       7.135841      17.503551           0.002448
          190              C       3.870662       1.837318       3.151198      -0.079574      36.964535 0.43954257E+03  0.10440918E+05                                 9.973341                            7.197989      -0.253095       1.901003                    0.998816      29.570946      87.596616       0.583332       0.442031      -1.040513       0.008185       0.005692       0.024123       0.026102       0.014905      -0.000950      -0.004029       0.032768      -0.023229      -0.019298      -0.006886       0.026183             13.107215       7.085882      -2.944158       0.564317      14.306859       6.160508      17.928905           0.001665
          191              C       3.685568       2.842088       4.094876      -0.121654      36.180375 0.41501006E+03  0.96891233E+04                                 9.686246                            6.866630       0.119560       2.016591                    0.999588      29.301174      85.227982       0.615773       0.426049      -1.053227       0.009171      -0.020993      -0.013332       0.026506      -0.008511      -0.001681      -0.021542       0.004880      -0.045085      -0.029673       0.007467       0.022206             13.237358       6.518819      -1.822700       0.850843      13.032868       7.494579      20.160389           0.001897
          192              C       4.150759       2.667439       5.378575       0.019006      44.618501 0.42152354E+03  0.97765565E+04                                11.050043                            6.844742      -0.092405       1.978389                    0.999241      26.906824      75.380299       0.633605       0.416796      -1.070185       0.004007      -0.028812      -0.014102       0.032327       0.003616      -0.007083       0.011607      -0.005774       0.019137      -0.015022      -0.000709       0.015731             18.228054       7.669538      -3.393011      -0.659828      20.931276      13.496234      26.083349           0.003039
          193              C       4.809338       1.507695       5.751689      -0.118501      35.038707 0.41920002E+03  0.97819695E+04                                 9.382342                            6.870546       0.013297       1.977297                    0.999581      29.308026      84.389668       0.621597       0.422272      -1.058767      -0.006997      -0.011287      -0.023479       0.026975      -0.004282       0.020517      -0.023795       0.006909       0.029687      -0.028068      -0.008327       0.036395             12.121844       6.633945      -3.171045      -0.279977      14.989112       6.350070      14.742474           0.005769
          194              C       5.000746       0.497534       4.806357      -0.093261      34.131396 0.40613198E+03  0.93749343E+04                                 9.159575                            6.726770       0.064210       1.997384                    0.999663      28.591337      81.105754       0.635079       0.417809      -1.064682      -0.009935       0.020806       0.002380       0.023179      -0.009564       0.006009      -0.020508      -0.005822      -0.026531      -0.022809      -0.003599       0.026408             11.613676       6.288252      -2.430149       0.327723      12.993763       5.593627      15.559015           0.000518
          195              C       3.971039       3.799423       6.318943       0.393989      35.457670 0.29000837E+03  0.61954426E+04                                 9.947663                            5.929682      -0.077479       2.013473                    0.999451      23.713352      66.152260       0.630610       0.454657      -1.035424      -0.003834       0.041866      -0.006874       0.042600      -0.007915       0.024716       0.012954       0.138346      -0.125080      -0.061555      -0.033161       0.094717             17.257465       6.239873      -2.439900      -2.638306      20.675554      14.842018      24.856969          -0.008325
          196              C       3.624369       4.707167       8.503851       0.231002      38.186120 0.38624711E+03  0.88140465E+04                                10.211787                            6.710749      -0.235715       1.940633                    0.999556      25.764597      72.919921       0.613886       0.437228      -1.051544       0.015162      -0.039682      -0.048338       0.064352      -0.006676      -0.003018       0.036891      -0.047405       0.052048      -0.033482      -0.020156       0.053638             16.455435       7.082994      -2.783721      -0.692921      17.064863      11.658587      25.218447           0.014266
          197              C       2.969794       5.835917       8.081651      -0.167876      37.893822 0.43699048E+03  0.10311178E+05                                 9.976433                            7.041887       0.019346       1.978806                    0.999532      29.736478      86.307537       0.610004       0.425537      -1.055955       0.010610       0.034974       0.004074       0.036774       0.013377       0.001358      -0.005279       0.012156       0.056459      -0.024719       0.005083       0.019637             14.616071       7.189927      -3.653691      -1.311215      18.362961      10.359680      18.295325           0.007398
          198              C       2.769815       6.911301       8.960798      -0.092701      36.691616 0.42039060E+03  0.98021336E+04                                 9.685894                            6.878958       0.049939       1.987979                    0.999636      29.024446      83.136180       0.622322       0.422108      -1.060445       0.018961      -0.016689      -0.009620       0.027029      -0.020716       0.002965      -0.020982       0.005960       0.014146      -0.029889      -0.000344       0.030233             13.625220       6.793463      -2.644883      -0.079184      16.431372       8.980783      17.650827           0.014213
          199              C       3.274211       6.829367      10.268489      -0.047923      42.436507 0.44294897E+03  0.10366674E+05                                10.546860                            6.939394      -0.005444       1.998711                    0.999281      27.458169      76.428349       0.641948       0.407681      -1.079744       0.009359      -0.038789      -0.033002       0.051781      -0.007127       0.005111       0.001541      -0.001988       0.036122      -0.014132       0.000803       0.013329             16.403640       7.499963      -3.719063      -0.494510      21.509862      11.636375      20.201094           0.004238
          200              C       3.948674       5.708973      10.679659      -0.095831      35.270927 0.42093234E+03  0.98325180E+04                                 9.438069                            6.896635      -0.059115       1.949990                    0.999600      29.320151      84.467887       0.618814       0.423734      -1.057854       0.000724      -0.013083      -0.030202       0.032922      -0.005464       0.019072      -0.009743       0.011119       0.069973      -0.019684      -0.015394       0.035078             12.552618       6.621681      -2.838844       0.179687      16.130010       6.949381      14.906163           0.007510
          201              C       4.127595       4.614721       9.807130      -0.178413      38.071418 0.44422441E+03  0.10498077E+05                                 9.856511                            7.028284       0.142154       2.011248                    0.999589      29.945249      86.256463       0.621543       0.416992      -1.064044       0.004936       0.023894       0.030838       0.039322      -0.026810       0.006576      -0.013418      -0.033210      -0.028545      -0.026822      -0.013904       0.040726             13.369664       6.577128      -2.074201       0.798596      14.863826       7.219892      18.668036           0.012621
          202              C       3.041429       7.997197      11.190381       0.631348      25.520446 0.23547891E+03  0.47901659E+04                                 8.033946                            5.427715       0.017747       2.067672                    0.999310      21.603658      59.410281       0.641792       0.469152      -1.024140      -0.003622       0.048308       0.040546       0.063173       0.063217      -0.024353      -0.046976       0.091321      -0.091780      -0.084449      -0.022847       0.107296             11.508072       6.289156      -2.769911       0.246444      14.500186       6.811701      13.734875          -0.000269
          203              C      16.443625      15.883353      14.910764       0.599222      25.590067 0.24245444E+03  0.49692924E+04                                 8.022459                            5.480502      -0.046843       2.037338                    0.999443      22.086169      61.010181       0.643280       0.464560      -1.026434      -0.056832      -0.027564       0.025132       0.067980       0.010351      -0.009612      -0.067276      -0.179406      -0.051582      -0.082522      -0.047545       0.130068             11.528560      21.391700      -0.120679       1.106047       6.065072       2.005494       7.128909           0.000339
          204              C      -1.147987      15.917312      14.963436      -0.015126      40.975770 0.42851798E+03  0.99460359E+04                                10.313100                            6.837732       0.010632       2.014269                    0.999155      26.777586      74.220503       0.644969       0.409154      -1.078793       0.046231      -0.007121       0.012865       0.048513       0.012259      -0.005726       0.005048      -0.010279       0.054493      -0.023741       0.004145       0.019596             15.782967      31.050008      -0.519322       2.170364       9.591499       1.939231       6.707393           0.024595
          205              C      -0.535982      17.089994      15.407146      -0.103820      33.407042 0.41294754E+03  0.95898119E+04                                 9.100558                            6.833997      -0.008863       1.979037                    0.999301      28.752241      82.306247       0.621878       0.424117      -1.058730       0.019680      -0.016505       0.020490       0.032857      -0.019358       0.009979       0.012087      -0.038139       0.055988      -0.039846       0.012542       0.027304             11.748004      20.324430       0.034815       1.891278       8.877954       1.592305       6.041628          -0.004679
          206              C       0.843117      17.188638      15.407973      -0.117430      32.429304 0.42210526E+03  0.98954337E+04                                 8.999833                            6.960240      -0.123199       1.941498                    0.999485      29.231447      85.166871       0.607062       0.430387      -1.050690      -0.015307      -0.025761       0.036577       0.047284       0.011332       0.005050       0.001128      -0.063837      -0.002960      -0.034070      -0.000404       0.034474             11.384759      18.128484      -1.574497       0.185963       9.446126       1.139640       6.579667           0.018725
          207              C       1.622547      16.134276      14.951853       0.058498      35.512838 0.42930709E+03  0.10107195E+05                                 9.709490                            7.043763      -0.543712       1.836486                    0.998435      27.614914      80.635555       0.600303       0.433384      -1.048841      -0.025382      -0.020846       0.033923       0.047218       0.003194      -0.012443      -0.019105      -0.010392       0.136420      -0.029985      -0.022870       0.052855             14.029421      24.010528       0.590481      -3.418597       9.295589       1.051376       8.782145           0.025492
          208              C       1.007185      14.975609      14.502903      -0.135120      36.269041 0.46270144E+03  0.11176373E+05                                 9.937124                            7.422087      -0.400911       1.852980                    0.998318      30.513763      92.312520       0.567968       0.446460      -1.033898      -0.018456       0.000016       0.037819       0.042082      -0.002787      -0.005129       0.010590      -0.015492       0.119850      -0.028379      -0.014080       0.042460             13.393892      21.047773       0.855661       1.273169      10.225097       3.134009       8.908807           0.031816
          209              C      -0.376433      14.868610      14.509246      -0.096385      35.906596 0.42647276E+03  0.10030247E+05                                 9.697657                            7.032118      -0.129411       1.945089                    0.999060      29.111174      85.138493       0.598927       0.434823      -1.047304       0.020074       0.008540       0.022405       0.031270       0.004316       0.014412      -0.004034      -0.017380       0.071019      -0.026038      -0.002145       0.028183             13.156313      22.846471      -0.261570       1.728062       9.970904       2.433071       6.651563          -0.004235
          210              C       3.106269      16.235615      14.961781       0.411689      30.999301 0.31890420E+03  0.70099697E+04                                 9.189182                            6.314892      -0.273912       1.947438                    0.998509      24.547238      70.558800       0.594220       0.468924      -1.022543       0.027763      -0.004951       0.020255       0.034721      -0.001133      -0.012323       0.031126      -0.120188      -0.200823      -0.075660      -0.023821       0.099481             13.568775      23.654642       1.433686      -6.197149       5.425005      -0.540350      11.626676          -0.016990
          211              C       5.260682      16.408108      13.755021       0.257375      35.670591 0.38881556E+03  0.89060359E+04                                 9.799548                            6.798116      -0.287460       1.934017                    0.999463      25.575616      73.019761       0.599930       0.445723      -1.044305      -0.060529      -0.001851      -0.001543       0.060577       0.010534       0.014994       0.009463       0.058599      -0.012288      -0.031084      -0.008368       0.039453             14.203341      25.554962       2.621298      -3.664765       9.983848      -1.873858       7.071213           0.006054
          212              C       5.939183      17.555185      13.356812      -0.167885      35.352738 0.42046117E+03  0.97895370E+04                                 9.331539                            6.807390       0.287726       2.067102                    0.999770      29.188839      83.139118       0.636507       0.413301      -1.067645       0.032178       0.013710       0.007751       0.035825      -0.021074       0.008263      -0.004096      -0.019473       0.023208      -0.027745       0.004304       0.023440             12.089798      20.272776       2.319148      -1.055278       9.929530      -1.956980       6.067087           0.043035
          213              C       7.330374      17.573513      13.343300      -0.094133      34.076073 0.40779256E+03  0.94293419E+04                                 9.146861                            6.738883       0.002100       1.971531                    0.999612      28.875353      82.165313       0.634302       0.417607      -1.064079      -0.027526      -0.010751       0.012376       0.032038       0.009378      -0.006151      -0.009104      -0.040131      -0.017781      -0.020507      -0.007697       0.028204             11.801874      20.665467       0.168574       0.135104       9.214133      -1.554024       5.526023          -0.011102
          214              C       8.045753      16.459047      13.740130      -0.039565      41.458037 0.43315739E+03  0.10064836E+05                                10.319977                            6.841125       0.003739       2.004962                    0.999261      27.053713      74.639408       0.650586       0.405173      -1.083150      -0.052565      -0.006358       0.002168       0.052992      -0.003477      -0.006496       0.004474      -0.009192      -0.019971      -0.011183      -0.000314       0.011497             15.498773      30.056749       1.423303      -0.076890      10.488316      -1.522031       5.951252           0.051960
          215              C       7.364520      15.299303      14.144957      -0.088023      35.233178 0.40941571E+03  0.94909716E+04                                 9.387202                            6.765591       0.110961       2.012506                    0.999706      28.776623      82.404456       0.630205       0.419255      -1.061387      -0.019599       0.017671       0.002554       0.026512      -0.011424      -0.003529      -0.007716      -0.033550       0.016334      -0.024132       0.003736       0.020396             12.616663      22.659538       1.456094      -0.614566       9.843377      -1.291358       5.347074          -0.009097
          216              C       5.981524      15.275585      14.149369      -0.150385      36.998621 0.45147687E+03  0.10760491E+05                                 9.842019                            7.194531      -0.088788       1.955366                    0.998039      29.716078      87.218230       0.597735       0.429933      -1.051261       0.020901      -0.006639       0.016698       0.027564       0.017351      -0.000591       0.003735      -0.010332       0.064766      -0.029043       0.006843       0.022201             13.371851      24.479767       0.320236      -0.731624       9.825155      -1.083106       5.810632           0.036228
          217              C       9.531413      16.528044      13.757503       0.640310      24.962859 0.22693351E+03  0.45695614E+04                                 7.872247                            5.313387       0.038824       2.080132                    0.999306      21.233972      57.918494       0.652011       0.466526      -1.026545       0.063790      -0.004451       0.006319       0.064256      -0.006011       0.005370      -0.000984      -0.053158       0.330320      -0.082446      -0.027821       0.110266             11.121345      19.831507       0.599698       0.008943       9.202391      -0.252664       4.330137           0.001234
          218              C      13.144558      13.791338      11.436641       0.637036      22.009037 0.23259869E+03  0.47409479E+04                                 7.348523                            5.479036      -0.130896       2.030946                    0.999265      21.609475      60.475576       0.620892       0.483985      -1.011077      -0.011573       0.048473       0.026216       0.056310      -0.043392       0.073589      -0.073348       0.032143       0.027013      -0.084069      -0.045696       0.129765              9.232919       7.628718       0.794324      -2.225313      11.024435       3.731036       9.045603          -0.002159
          219              C      13.359644      12.687115      10.462078       0.026598      37.049877 0.43775507E+03  0.10270119E+05                                 9.793212                            7.053910      -0.296472       1.924927                    0.998303      26.862289      76.189680       0.612494       0.426246      -1.062054       0.003731      -0.047753      -0.020175       0.051973       0.030000      -0.019726      -0.017045       0.031472      -0.074491      -0.034480      -0.020150       0.054630             12.927740       7.802167      -2.627782       1.450855      14.575075       6.046602      16.405978           0.119486
          220              C      12.670143      12.706520       9.250630      -0.107152      33.106273 0.40234190E+03  0.92579495E+04                                 8.945445                            6.678450       0.247902       2.061095                    0.999744      28.400651      80.217176       0.640323       0.415707      -1.066917      -0.009479      -0.038015      -0.002551       0.039262      -0.009561       0.009760      -0.013040       0.009394      -0.026567      -0.018543      -0.004135       0.022677             11.149124       6.792670      -1.781739       1.735393      11.251689       4.998950      15.403012          -0.007580
          221              C      12.849294      11.689891       8.324050      -0.129435      34.345387 0.42280720E+03  0.98885504E+04                                 9.349844                            6.954996      -0.015688       1.980285                    0.999339      28.939999      83.459049       0.610426       0.429025      -1.054443      -0.020969       0.008650       0.025110       0.033839       0.023362      -0.014517      -0.016503       0.022653       0.009535      -0.029188      -0.008335       0.037523             12.176892       6.848919      -1.960671       1.067436      13.168088       7.130356      16.513668           0.090480
          222              C      13.722184      10.645231       8.611676       0.254486      38.882761 0.38102764E+03  0.86602531E+04                                10.379348                            6.672652      -0.182500       1.967308                    0.999584      25.293845      71.305708       0.614979       0.438199      -1.051587      -0.003673      -0.049402      -0.035658       0.061038      -0.009470      -0.008556       0.025840      -0.009961       0.018885      -0.022005      -0.011845       0.033849             16.643231       8.157644      -0.268786       4.009724      14.682088      11.102857      27.089961           0.027915
          223              C      14.419650      10.615584       9.811266      -0.162215      39.170377 0.44644461E+03  0.10642358E+05                                10.332285                            7.189758      -0.179536       1.920861                    0.998749      30.188284      89.476087       0.591757       0.434202      -1.045555      -0.005472       0.012270       0.037091       0.039449      -0.004257      -0.036299      -0.005913      -0.003414      -0.093542      -0.052127       0.018008       0.034119             14.585002       8.683715      -0.948483       3.926749      11.025207       7.196443      24.046085           0.004803
          224              C      14.227994      11.626554      10.730952      -0.135957      38.111619 0.49036591E+03  0.12047966E+05                                10.403311                            7.734729      -0.588638       1.784130                    0.998704      31.406982      96.614788       0.544893       0.457511      -1.025025      -0.059361      -0.019513      -0.046201       0.077711       0.034734      -0.047099      -0.032916      -0.012668      -0.007092      -0.050994      -0.025516       0.076509             13.721545       9.182797      -2.732061       2.583970      12.212824       4.134550      19.769014           0.065321
          225              C      13.164724       9.469046       6.511705       0.425796      35.561000 0.31170734E+03  0.68000458E+04                                10.106375                            6.233704      -0.300659       1.942666                    0.998461      24.132682      68.683694       0.600572       0.467495      -1.025241      -0.019638       0.027826       0.013156       0.036511       0.066917      -0.080807      -0.016455       0.004580      -0.076186      -0.097783      -0.018904       0.116687             17.471064       7.497303      -0.968585       1.246945      19.311527      14.662271      25.604362           0.003249
          226              C      13.331343       8.377490       5.481712       0.040215      45.894147 0.44851960E+03  0.10609910E+05                                11.480784                            7.188404      -0.317009       1.908810                    0.998628      27.425124      78.667011       0.599323       0.432031      -1.056172      -0.001112      -0.016061      -0.022801       0.027912      -0.020642       0.003859      -0.000699      -0.003717      -0.029964      -0.016615      -0.009376       0.025991             19.759111       9.004029       0.231316      -3.059900      24.326937      16.301088      25.946368           0.014855
          227              C      14.251163       8.532195       4.444549      -0.121548      35.969389 0.42170850E+03  0.98606212E+04                                 9.608347                            6.919206       0.156533       2.027638                    0.999492      29.215439      84.360617       0.615294       0.425727      -1.056031      -0.004370      -0.018502      -0.008614       0.020872       0.027767      -0.008850      -0.012988      -0.018120      -0.048357      -0.021358      -0.020189       0.041547             13.301397       7.676786      -0.348986      -3.623928      15.371234       8.371741      16.856170           0.012822
          228              C      14.469660       7.501820       3.533137      -0.089891      35.295885 0.41018060E+03  0.94982901E+04                                 9.423422                            6.780005       0.020986       1.982252                    0.999653      28.721266      81.782461       0.629390       0.420258      -1.062411      -0.011867       0.003276       0.018842       0.022508       0.006157      -0.015468      -0.015451       0.022828       0.016678      -0.022826      -0.005278       0.028104             13.035842       7.457965       0.383932      -2.533070      16.735692       8.534183      14.913869          -0.002672
          229              C      13.729103       6.326712       3.648959      -0.044676      41.915238 0.43526717E+03  0.10143890E+05                                10.479903                            6.885254      -0.010448       2.000085                    0.999316      27.234875      75.682145       0.643490       0.408428      -1.079095      -0.000524       0.035567       0.040617       0.053991      -0.000822      -0.011216      -0.001067      -0.024029      -0.018313      -0.018892       0.003767       0.015124             16.442167       8.428628      -0.241329      -3.690734      20.542388      12.361801      20.355486           0.015781
          230              C      12.794835       6.173895       4.679503      -0.095384      35.195552 0.41284638E+03  0.95785538E+04                                 9.386240                            6.793393       0.044662       1.987404                    0.999652      28.899085      82.453944       0.629765       0.419195      -1.062747       0.015295       0.020364       0.013260       0.028714       0.019286      -0.010842      -0.015145      -0.013119      -0.041715      -0.021073      -0.013419       0.034492             12.792780       7.696062       0.012251      -3.169090      15.450682       8.121905      15.231595          -0.001954
          231              C      12.603851       7.211547       5.584573      -0.122933      35.640815 0.41814430E+03  0.97677148E+04                                 9.577722                            6.911419       0.139093       2.023282                    0.999384      29.241123      84.709154       0.612068       0.428390      -1.053181       0.010147      -0.011464      -0.019079       0.024462       0.006850      -0.027996      -0.011247       0.028096       0.007741      -0.023837      -0.015163       0.039000             13.201299       7.727360       1.111897      -1.945290      17.295819       8.755861      14.580720           0.011040
          232              C      13.898836       5.300650       2.612348       0.618665      25.183853 0.23901840E+03  0.48788915E+04                                 7.942798                            5.456167      -0.014839       2.051261                    0.999396      21.797941      59.989551       0.642452       0.467063      -1.025587       0.025468      -0.054649      -0.030269       0.067463      -0.046537       0.052871      -0.066299       0.073740      -0.081320      -0.091824      -0.024397       0.116221             11.275482       6.480826       0.740391      -2.422146      14.127362       6.629529      13.218258           0.000604
          233              C      12.599305      13.844703      16.287397       0.608444      24.378121 0.24644701E+03  0.50684180E+04                                 7.723252                            5.534484       0.126629       2.099155                    0.999295      21.902871      60.475798       0.638992       0.466082      -1.026277       0.012493       0.040988      -0.040955       0.059274      -0.055979      -0.021957       0.047308       0.096890      -0.136303      -0.086584      -0.020944       0.107528              9.900636       5.995206       2.897040       0.224595      11.804995      -3.761255      11.901706           0.000202
          234              C      12.354632      12.804087      17.297258      -0.021518      37.745079 0.41666798E+03  0.96089809E+04                                 9.729570                            6.736324       0.048584       2.026765                    0.999260      26.702362      73.913710       0.650327       0.408401      -1.078666      -0.008696      -0.033575       0.031959       0.047163      -0.005763       0.001886       0.005935       0.003131       0.003554      -0.009782       0.002958       0.006823             13.218314       6.844342       3.324562      -0.091748      15.306994      -7.135889      17.503606           0.002452
          235              C      11.701006      11.638682      16.939587      -0.079577      36.964603 0.43954290E+03  0.10440929E+05                                 9.973361                            7.197995      -0.253090       1.901005                    0.998816      29.570961      87.596715       0.583331       0.442031      -1.040513       0.008185      -0.005692       0.024122       0.026101      -0.014905      -0.000950       0.004030       0.032768      -0.023228      -0.019298      -0.006885       0.026183             13.107264       7.085892       2.944170       0.564304      14.306927      -6.160566      17.928973           0.001671
          236              C      11.515912      10.633912      17.883265      -0.121657      36.180418 0.41500985E+03  0.96891241E+04                                 9.686264                            6.866630       0.119551       2.016589                    0.999588      29.301196      85.228264       0.615772       0.426050      -1.053226       0.009171       0.020993      -0.013332       0.026506       0.008512      -0.001680       0.021542       0.004879      -0.045083      -0.029673       0.007466       0.022206             13.237400       6.518834       1.822721       0.850844      13.032926      -7.494601      20.160439           0.001909
          237              C      11.981102      10.808561      19.166964       0.019002      44.618731 0.42152451E+03  0.97765913E+04                                11.050108                            6.844765      -0.092400       1.978391                    0.999241      26.906853      75.380596       0.633601       0.416798      -1.070183       0.004007       0.028812      -0.014102       0.032327      -0.003615      -0.007082      -0.011608      -0.005775       0.019137      -0.015022      -0.000710       0.015732             18.228204       7.669586       3.393046      -0.659833      20.931457     -13.496358      26.083571           0.003045
          238              C      12.639681      11.968305      19.540078      -0.118505      35.038942 0.41920221E+03  0.97820450E+04                                 9.382419                            6.870585       0.013286       1.977293                    0.999581      29.308121      84.390378       0.621591       0.422275      -1.058764      -0.006997       0.011287      -0.023479       0.026975       0.004283       0.020518       0.023795       0.006908       0.029686      -0.028067      -0.008328       0.036396             12.121965       6.633998       3.171076      -0.279971      14.989247      -6.350143      14.742651           0.005787
          239              C      12.831090      12.978466      18.594746      -0.093263      34.131453 0.40613231E+03  0.93749446E+04                                 9.159593                            6.726777       0.064206       1.997383                    0.999663      28.591340      81.105799       0.635078       0.417809      -1.064681      -0.009935      -0.020806       0.002380       0.023178       0.009564       0.006009       0.020508      -0.005821      -0.026531      -0.022809      -0.003599       0.026409             11.613718       6.288260       2.430152       0.327716      12.993808      -5.593679      15.559086           0.000530
          240              C      11.801383       9.676577      20.107332       0.393985      35.457706 0.29000785E+03  0.61954358E+04                                 9.947703                            5.929696      -0.077473       2.013476                    0.999451      23.713384      66.152632       0.630605       0.454660      -1.035421      -0.003834      -0.041866      -0.006875       0.042600       0.007915       0.024717      -0.012953       0.138347      -0.125078      -0.061555      -0.033162       0.094717             17.257568       6.239902       2.439923      -2.638324      20.675700     -14.842131      24.857102          -0.008319
          241              C      11.454713       8.768833      22.292240       0.230998      38.186247 0.38624819E+03  0.88140806E+04                                10.211820                            6.710765      -0.235708       1.940635                    0.999556      25.764639      72.920163       0.613884       0.437229      -1.051543       0.015162       0.039683      -0.048338       0.064352       0.006677      -0.003018      -0.036891      -0.047404       0.052047      -0.033482      -0.020156       0.053638             16.455504       7.083017       2.783731      -0.692919      17.064907     -11.658631      25.218589           0.014271
          242              C      10.800137       7.640083      21.870040      -0.167875      37.893863 0.43698975E+03  0.10311165E+05                                 9.976462                            7.041890       0.019345       1.978807                    0.999532      29.736486      86.307806       0.610002       0.425538      -1.055954       0.010609      -0.034974       0.004074       0.036774      -0.013377       0.001358       0.005279       0.012156       0.056457      -0.024719       0.005083       0.019636             14.616151       7.189945       3.653700      -1.311222      18.363025     -10.359764      18.295482           0.007417
          243              C      10.600159       6.564699      22.749187      -0.092701      36.691596 0.42038960E+03  0.98021022E+04                                 9.685888                            6.878945       0.049941       1.987980                    0.999636      29.024412      83.135985       0.622323       0.422107      -1.060445       0.018960       0.016689      -0.009620       0.027029       0.020716       0.002965       0.020982       0.005960       0.014145      -0.029888      -0.000344       0.030233             13.625244       6.793454       2.644877      -0.079196      16.431393      -8.980839      17.650886           0.014229
          244              C      11.104554       6.646633      24.056878      -0.047922      42.436405 0.44294784E+03  0.10366636E+05                                10.546832                            6.939377      -0.005439       1.998712                    0.999281      27.458133      76.428107       0.641950       0.407680      -1.079745       0.009359       0.038789      -0.033001       0.051781       0.007126       0.005111      -0.001541      -0.001988       0.036122      -0.014132       0.000803       0.013329             16.403612       7.499943       3.719043      -0.494511      21.509805     -11.636373      20.201090           0.004244
          245              C      11.779018       7.767027      24.468048      -0.095830      35.270763 0.42093030E+03  0.98324523E+04                                 9.438023                            6.896605      -0.059109       1.949993                    0.999600      29.320074      84.467417       0.618818       0.423733      -1.057855       0.000724       0.013083      -0.030202       0.032922       0.005463       0.019072       0.009744       0.011120       0.069971      -0.019684      -0.015394       0.035078             12.552556       6.621648       2.838826       0.179683      16.129921      -6.949350      14.906100           0.007520
          246              C      11.957939       8.861279      23.595519      -0.178412      38.071326 0.44422283E+03  0.10498032E+05                                 9.856499                            7.028273       0.142154       2.011249                    0.999589      29.945204      86.256331       0.621543       0.416992      -1.064044       0.004936      -0.023894       0.030838       0.039322       0.026809       0.006576       0.013418      -0.033208      -0.028544      -0.026822      -0.013903       0.040725             13.369650       6.577119       2.074197       0.798603      14.863793      -7.219870      18.668037           0.012642
          247              C      10.871773       5.478803      24.978770       0.631348      25.520434 0.23547881E+03  0.47901621E+04                                 8.033937                            5.427710       0.017747       2.067672                    0.999310      21.603645      59.410182       0.641793       0.469151      -1.024141      -0.003622      -0.048308       0.040546       0.063173      -0.063217      -0.024353       0.046976       0.091321      -0.091781      -0.084449      -0.022847       0.107296             11.508066       6.289148       2.769902       0.246446      14.500169      -6.811703      13.734880          -0.000266
          248              C       7.047406       2.407353      26.454403       0.599222      25.590052 0.24245425E+03  0.49692875E+04                                 8.022457                            5.480501      -0.046841       2.037339                    0.999443      22.086160      61.010154       0.643280       0.464560      -1.026434       0.056832      -0.027564      -0.025132       0.067980      -0.010351      -0.009612       0.067277      -0.179406      -0.051582      -0.082522      -0.047545       0.130068             11.528560      21.391701       0.120675       1.106051       6.065071      -2.005493       7.128908           0.000338
          249              C       5.549718       2.441312      26.401731      -0.015126      40.975784 0.42851795E+03  0.99460364E+04                                10.313108                            6.837735       0.010632       2.014269                    0.999155      26.777578      74.220512       0.644968       0.409154      -1.078792      -0.046231      -0.007121      -0.012865       0.048513      -0.012259      -0.005725      -0.005048      -0.010279       0.054494      -0.023741       0.004144       0.019597             15.782987      31.050054       0.519319       2.170368       9.591509      -1.939234       6.707397           0.024593
          250              C       4.937713       3.613994      25.958021      -0.103821      33.407081 0.41294784E+03  0.95898238E+04                                 9.100577                            6.834006      -0.008863       1.979037                    0.999301      28.752254      82.306397       0.621876       0.424118      -1.058729      -0.019680      -0.016505      -0.020490       0.032856       0.019358       0.009979      -0.012087      -0.038138       0.055987      -0.039846       0.012542       0.027304             11.748035      20.324495      -0.034814       1.891282       8.877975      -1.592310       6.041637          -0.004681
          251              C       3.558614       3.712638      25.957194      -0.117430      32.429311 0.42210501E+03  0.98954313E+04                                 8.999846                            6.960244      -0.123203       1.941498                    0.999485      29.231460      85.167055       0.607061       0.430388      -1.050689       0.015306      -0.025761      -0.036577       0.047284      -0.011332       0.005050      -0.001129      -0.063836      -0.002960      -0.034070      -0.000404       0.034474             11.384780      18.128516       1.574490       0.185967       9.446154      -1.139648       6.579671           0.018722
          252              C       2.779184       2.658276      26.413314       0.058497      35.512858 0.42930736E+03  0.10107205E+05                                 9.709501                            7.043770      -0.543715       1.836485                    0.998435      27.614921      80.635629       0.600302       0.433384      -1.048840       0.025382      -0.020845      -0.033922       0.047218      -0.003194      -0.012443       0.019105      -0.010392       0.136420      -0.029985      -0.022871       0.052855             14.029442      24.010566      -0.590476      -3.418600       9.295610      -1.051383       8.782151           0.025491
          253              C       3.394546       1.499609      26.862264      -0.135121      36.269093 0.46270185E+03  0.11176387E+05                                 9.937136                            7.422093      -0.400912       1.852979                    0.998318      30.513790      92.312656       0.567967       0.446460      -1.033898       0.018456       0.000016      -0.037819       0.042082       0.002787      -0.005129      -0.010590      -0.015492       0.119848      -0.028379      -0.014080       0.042459             13.393914      21.047819      -0.855660       1.273171      10.225113      -3.134012       8.908810           0.031814
          254              C       4.778163       1.392610      26.855921      -0.096386      35.906660 0.42647334E+03  0.10030265E+05                                 9.697672                            7.032125      -0.129414       1.945089                    0.999060      29.111193      85.138601       0.598926       0.434823      -1.047304      -0.020073       0.008540      -0.022405       0.031270      -0.004316       0.014413       0.004034      -0.017380       0.071018      -0.026038      -0.002144       0.028183             13.156340      22.846530       0.261565       1.728071       9.970919      -2.433074       6.651572          -0.004238
          255              C       1.295461       2.759615      26.403386       0.411690      30.999272 0.31890388E+03  0.70099619E+04                                 9.189182                            6.314893      -0.273915       1.947437                    0.998509      24.547230      70.558807       0.594219       0.468925      -1.022543      -0.027763      -0.004950      -0.020255       0.034722       0.001133      -0.012323      -0.031126      -0.120189      -0.200825      -0.075660      -0.023821       0.099481             13.568777      23.654651      -1.433685      -6.197152       5.425006       0.540350      11.626675          -0.016990
          256              C       2.569662       2.932108       0.033368       0.257374      35.670665 0.38881620E+03  0.89060548E+04                                 9.799563                            6.798122      -0.287461       1.934016                    0.999463      25.575638      73.019849       0.599930       0.445723      -1.044304       0.060529      -0.001850       0.001542       0.060577      -0.010534       0.014994      -0.009464       0.058599      -0.012290      -0.031084      -0.008369       0.039453             14.203377      25.555046      -2.621311      -3.664781       9.983862       1.873860       7.071223           0.006054
          257              C       1.891160       4.079185       0.431577      -0.167888      35.352846 0.42046227E+03  0.97895695E+04                                 9.331558                            6.807398       0.287722       2.067100                    0.999770      29.188887      83.139294       0.636507       0.413301      -1.067645      -0.032178       0.013711      -0.007753       0.035826       0.021074       0.008263       0.004096      -0.019473       0.023206      -0.027744       0.004304       0.023440             12.089831      20.272853      -2.319160      -1.055287       9.929547       1.956983       6.067095           0.043032
          258              C       0.499970       4.097513       0.445089      -0.094134      34.076096 0.40779246E+03  0.94293399E+04                                 9.146865                            6.738882       0.002096       1.971529                    0.999612      28.875361      82.165359       0.634302       0.417607      -1.064079       0.027526      -0.010750      -0.012377       0.032038      -0.009378      -0.006152       0.009104      -0.040131      -0.017782      -0.020507      -0.007697       0.028204             11.801886      20.665497      -0.168587       0.135094       9.214139       1.554025       5.526023          -0.011106
          259              C      18.873890       2.983047       0.048259      -0.039565      41.458078 0.43315771E+03  0.10064845E+05                                10.319987                            6.841129       0.003737       2.004962                    0.999261      27.053712      74.639418       0.650585       0.405173      -1.083150       0.052565      -0.006358      -0.002168       0.052992       0.003477      -0.006496      -0.004474      -0.009192      -0.019971      -0.011183      -0.000314       0.011497             15.498797      30.056811      -1.423303      -0.076894      10.488323       1.522031       5.951257           0.051960
          260              C      -2.962789       1.823303      27.220210      -0.088023      35.233201 0.40941578E+03  0.94909736E+04                                 9.387206                            6.765592       0.110959       2.012505                    0.999706      28.776622      82.404456       0.630205       0.419255      -1.061387       0.019599       0.017671      -0.002554       0.026512       0.011425      -0.003529       0.007716      -0.033550       0.016334      -0.024132       0.003736       0.020396             12.616676      22.659574      -1.456097      -0.614569       9.843378       1.291356       5.347075          -0.009097
          261              C      -1.579794       1.799585      27.215798      -0.150386      36.998650 0.45147702E+03  0.10760495E+05                                 9.842023                            7.194531      -0.088788       1.955365                    0.998039      29.716094      87.218285       0.597735       0.429933      -1.051261      -0.020901      -0.006639      -0.016699       0.027564      -0.017351      -0.000591      -0.003735      -0.010333       0.064765      -0.029043       0.006843       0.022200             13.371862      24.479796      -0.320240      -0.731628       9.825159       1.083105       5.810632           0.036228
          262              C      17.388230       3.052044       0.030886       0.640309      24.962857 0.22693346E+03  0.45695603E+04                                 7.872247                            5.313387       0.038823       2.080132                    0.999306      21.233976      57.918515       0.652011       0.466526      -1.026545      -0.063789      -0.004451      -0.006319       0.064256       0.006011       0.005370       0.000984      -0.053158       0.330320      -0.082446      -0.027821       0.110266             11.121347      19.831507      -0.599698       0.008941       9.202397       0.252664       4.330137           0.001233
          263              C      13.775086       0.315338       2.351748       0.637036      22.009034 0.23259871E+03  0.47409486E+04                                 7.348523                            5.479037      -0.130894       2.030947                    0.999265      21.609472      60.475574       0.620892       0.483986      -1.011077       0.011573       0.048473      -0.026216       0.056310       0.043392       0.073589       0.073348       0.032143       0.027012      -0.084069      -0.045696       0.129765              9.232919       7.628721      -0.794323      -2.225315      11.024431      -3.731034       9.045604          -0.002160
          264              C      13.559999      26.163115       3.326311       0.026598      37.049876 0.43775494E+03  0.10270117E+05                                 9.793216                            7.053912      -0.296472       1.924927                    0.998303      26.862290      76.189713       0.612493       0.426246      -1.062054      -0.003731      -0.047753       0.020174       0.051973      -0.030000      -0.019726       0.017045       0.031473      -0.074492      -0.034480      -0.020150       0.054630             12.927744       7.802173       2.627787       1.450861      14.575078      -6.046593      16.405982           0.119484
          265              C      14.249500      26.182520       4.537759      -0.107152      33.106241 0.40234115E+03  0.92579301E+04                                 8.945444                            6.678445       0.247900       2.061095                    0.999744      28.400639      80.217194       0.640323       0.415707      -1.066917       0.009480      -0.038014       0.002550       0.039261       0.009560       0.009760       0.013041       0.009392      -0.026565      -0.018542      -0.004135       0.022677             11.149123       6.792672       1.781745       1.735397      11.251693      -4.998942      15.403004          -0.007590
          266              C      14.070350      25.165891       5.464339      -0.129436      34.345389 0.42280703E+03  0.98885473E+04                                 9.349851                            6.954998      -0.015689       1.980285                    0.999339      28.939997      83.459101       0.610425       0.429026      -1.054442       0.020970       0.008650      -0.025110       0.033839      -0.023362      -0.014516       0.016504       0.022651       0.009537      -0.029188      -0.008335       0.037523             12.176901       6.848920       1.960670       1.067440      13.168096      -7.130363      16.513688           0.090472
          267              C      13.197460      24.121231       5.176713       0.254485      38.882707 0.38102726E+03  0.86602425E+04                                10.379340                            6.672650      -0.182496       1.967309                    0.999584      25.293829      71.305661       0.614979       0.438199      -1.051587       0.003673      -0.049402       0.035658       0.061037       0.009471      -0.008556      -0.025841      -0.009959       0.018883      -0.022006      -0.011844       0.033850             16.643205       8.157637       0.268791       4.009719      14.682064     -11.102827      27.089914           0.027914
          268              C      12.499994      24.091584       3.977123      -0.162216      39.170406 0.44644514E+03  0.10642374E+05                                10.332294                            7.189765      -0.179534       1.920862                    0.998749      30.188294      89.476146       0.591757       0.434203      -1.045555       0.005472       0.012271      -0.037090       0.039448       0.004258      -0.036299       0.005913      -0.003414      -0.093540      -0.052126       0.018007       0.034119             14.585010       8.683721       0.948486       3.926752      11.025210      -7.196438      24.046098           0.004804
          269              C      12.691650      25.102554       3.057437      -0.135958      38.111654 0.49036645E+03  0.12047983E+05                                10.403316                            7.734733      -0.588638       1.784130                    0.998704      31.407006      96.614886       0.544893       0.457511      -1.025025       0.059361      -0.019512       0.046201       0.077711      -0.034734      -0.047099       0.032915      -0.012669      -0.007093      -0.050994      -0.025515       0.076509             13.721549       9.182806       2.732066       2.583978      12.212831      -4.134538      19.769011           0.065318
          270              C      13.754920      22.945046       7.276684       0.425795      35.560808 0.31170581E+03  0.68000029E+04                                10.106333                            6.233684      -0.300655       1.942669                    0.998461      24.132619      68.683424       0.600573       0.467494      -1.025242       0.019637       0.027826      -0.013157       0.036510      -0.066916      -0.080806       0.016455       0.004581      -0.076184      -0.097782      -0.018904       0.116686             17.470967       7.497272       0.968585       1.246940      19.311420     -14.662171      25.604209           0.003249
          271              C      13.588301      21.853490       8.306677       0.040216      45.894011 0.44851858E+03  0.10609877E+05                                11.480757                            7.188392      -0.317005       1.908812                    0.998628      27.425081      78.666804       0.599324       0.432030      -1.056172       0.001112      -0.016061       0.022800       0.027912       0.020642       0.003860       0.000699      -0.003717      -0.029965      -0.016615      -0.009376       0.025992             19.759045       9.004006      -0.231313      -3.059892      24.326858     -16.301023      25.946271           0.014856
          272              C      12.668481      22.008195       9.343840      -0.121546      35.969230 0.42170665E+03  0.98605638E+04                                 9.608307                            6.919183       0.156536       2.027639                    0.999492      29.215378      84.360293       0.615296       0.425726      -1.056032       0.004370      -0.018503       0.008614       0.020872      -0.027766      -0.008849       0.012988      -0.018119      -0.048358      -0.021358      -0.020189       0.041546             13.301326       7.676755       0.348980      -3.623910      15.371155      -8.371681      16.856068           0.012824
          273              C      12.449983      20.977820      10.255252      -0.089891      35.295828 0.41018019E+03  0.94982761E+04                                 9.423406                            6.779998       0.020987       1.982252                    0.999653      28.721253      81.782346       0.629391       0.420258      -1.062412       0.011867       0.003276      -0.018842       0.022508      -0.006157      -0.015468       0.015450       0.022829       0.016678      -0.022826      -0.005278       0.028104             13.035808       7.457949      -0.383932      -2.533059      16.735652      -8.534154      14.913822          -0.002667
          274              C      13.190540      19.802712      10.139430      -0.044676      41.915223 0.43526728E+03  0.10143893E+05                                10.479900                            6.885256      -0.010450       2.000084                    0.999316      27.234873      75.682133       0.643490       0.408428      -1.079095       0.000523       0.035567      -0.040618       0.053992       0.000822      -0.011216       0.001067      -0.024029      -0.018313      -0.018892       0.003767       0.015124             16.442150       8.428622       0.241327      -3.690727      20.542369     -12.361784      20.355459           0.015783
          275              C      14.124809      19.649895       9.108886      -0.095384      35.195523 0.41284629E+03  0.95785503E+04                                 9.386233                            6.793391       0.044663       1.987404                    0.999652      28.899078      82.453894       0.629765       0.419195      -1.062747      -0.015295       0.020365      -0.013260       0.028714      -0.019287      -0.010842       0.015144      -0.013117      -0.041717      -0.021073      -0.013418       0.034492             12.792762       7.696054      -0.012251      -3.169084      15.450661      -8.121889      15.231570          -0.001940
          276              C      14.315793      20.687547       8.203816      -0.122933      35.640828 0.41814475E+03  0.97677266E+04                                 9.577724                            6.911424       0.139092       2.023282                    0.999384      29.241126      84.709127       0.612068       0.428390      -1.053181      -0.010147      -0.011464       0.019079       0.024462      -0.006850      -0.027996       0.011246       0.028099       0.007738      -0.023837      -0.015163       0.039000             13.201297       7.727354      -1.111898      -1.945280      17.295826      -8.755861      14.580711           0.011055
          277              C      13.020808      18.776650      11.176041       0.618666      25.183844 0.23901835E+03  0.48788903E+04                                 7.942796                            5.456167      -0.014840       2.051261                    0.999396      21.797937      59.989536       0.642452       0.467063      -1.025587      -0.025468      -0.054649       0.030269       0.067463       0.046537       0.052871       0.066299       0.073740      -0.081320      -0.091824      -0.024397       0.116221             11.275472       6.480822      -0.740394      -2.422143      14.127353      -6.629518      13.218242           0.000607
          278              C      10.891725       0.368703      25.077770       0.608444      24.378122 0.24644700E+03  0.50684179E+04                                 7.723251                            5.534484       0.126629       2.099155                    0.999295      21.902871      60.475795       0.638992       0.466082      -1.026277      -0.012493       0.040988       0.040955       0.059274       0.055979      -0.021957      -0.047307       0.096890      -0.136303      -0.086584      -0.020944       0.107528              9.900637       5.995207      -2.897041       0.224594      11.804996       3.761256      11.901708           0.000202
          279              C      11.136398      26.280087      24.067909      -0.021518      37.745086 0.41666796E+03  0.96089804E+04                                 9.729571                            6.736324       0.048584       2.026765                    0.999260      26.702360      73.913703       0.650327       0.408401      -1.078666       0.008697      -0.033575      -0.031959       0.047163       0.005763       0.001886      -0.005935       0.003131       0.003554      -0.009782       0.002958       0.006824             13.218319       6.844344      -3.324564      -0.091750      15.306995       7.135893      17.503617           0.002452
          280              C      11.790025      25.114682      24.425580      -0.079577      36.964616 0.43954312E+03  0.10440936E+05                                 9.973364                            7.197997      -0.253091       1.901005                    0.998816      29.570966      87.596735       0.583331       0.442031      -1.040513      -0.008185      -0.005692      -0.024122       0.026101       0.014905      -0.000950      -0.004029       0.032768      -0.023228      -0.019298      -0.006885       0.026183             13.107269       7.085896      -2.944172       0.564304      14.306930       6.160568      17.928981           0.001669
          281              C      11.975119      24.109912      23.481902      -0.121658      36.180442 0.41501022E+03  0.96891357E+04                                 9.686270                            6.866633       0.119549       2.016588                    0.999588      29.301212      85.228347       0.615772       0.426050      -1.053226      -0.009171       0.020994       0.013332       0.026506      -0.008512      -0.001680      -0.021542       0.004879      -0.045083      -0.029672       0.007466       0.022206             13.237408       6.518839      -1.822724       0.850847      13.032934       7.494603      20.160450           0.001904
          282              C      11.509928      24.284561      22.198203       0.019002      44.618758 0.42152468E+03  0.97765972E+04                                11.050117                            6.844769      -0.092400       1.978391                    0.999241      26.906855      75.380634       0.633600       0.416798      -1.070183      -0.004006       0.028812       0.014102       0.032327       0.003615      -0.007082       0.011608      -0.005775       0.019137      -0.015022      -0.000710       0.015732             18.228226       7.669595      -3.393053      -0.659836      20.931484      13.496377      26.083600           0.003042
          283              C      10.851349      25.444305      21.825089      -0.118506      35.039000 0.41920284E+03  0.97820650E+04                                 9.382437                            6.870596       0.013284       1.977293                    0.999581      29.308141      84.390505       0.621590       0.422275      -1.058764       0.006997       0.011288       0.023479       0.026975      -0.004283       0.020518      -0.023795       0.006908       0.029686      -0.028068      -0.008328       0.036396             12.121994       6.634010      -3.171085      -0.279976      14.989287       6.350167      14.742686           0.005786
          284              C      10.659941      26.454466      22.770421      -0.093263      34.131466 0.40613225E+03  0.93749436E+04                                 9.159598                            6.726777       0.064206       1.997384                    0.999663      28.591338      81.105816       0.635078       0.417809      -1.064681       0.009935      -0.020806      -0.002380       0.023178      -0.009564       0.006009      -0.020508      -0.005821      -0.026531      -0.022809      -0.003599       0.026408             11.613727       6.288263      -2.430156       0.327714      12.993820       5.593686      15.559098           0.000533
          285              C      11.689648      23.152577      21.257835       0.393984      35.457754 0.29000815E+03  0.61954447E+04                                 9.947717                            5.929701      -0.077474       2.013476                    0.999451      23.713399      66.152713       0.630605       0.454660      -1.035421       0.003834      -0.041866       0.006875       0.042600      -0.007915       0.024717       0.012953       0.138347      -0.125079      -0.061555      -0.033162       0.094717             17.257600       6.239911      -2.439928      -2.638331      20.675738      14.842164      24.857152          -0.008322
          286              C      12.036318      22.244833      19.072927       0.230997      38.186283 0.38624833E+03  0.88140859E+04                                10.211831                            6.710769      -0.235709       1.940635                    0.999556      25.764651      72.920238       0.613884       0.437229      -1.051543      -0.015162       0.039683       0.048337       0.064352      -0.006677      -0.003018       0.036891      -0.047404       0.052047      -0.033482      -0.020156       0.053638             16.455537       7.083025      -2.783735      -0.692927      17.064946      11.658670      25.218639           0.014270
          287              C      12.690893      21.116083      19.495127      -0.167875      37.893836 0.43698947E+03  0.10311156E+05                                 9.976455                            7.041887       0.019345       1.978807                    0.999532      29.736479      86.307766       0.610002       0.425538      -1.055954      -0.010609      -0.034974      -0.004074       0.036774       0.013377       0.001358      -0.005279       0.012157       0.056456      -0.024719       0.005083       0.019636             14.616141       7.189941      -3.653697      -1.311221      18.363012      10.359757      18.295471           0.007408
          288              C      12.890872      20.040699      18.615980      -0.092701      36.691605 0.42038991E+03  0.98021104E+04                                 9.685889                            6.878947       0.049941       1.987980                    0.999636      29.024415      83.135979       0.622323       0.422107      -1.060445      -0.018960       0.016689       0.009620       0.027029      -0.020716       0.002965      -0.020982       0.005961       0.014145      -0.029888      -0.000345       0.030233             13.625246       6.793456      -2.644878      -0.079198      16.431394       8.980842      17.650889           0.014221
          289              C      12.386476      20.122633      17.308289      -0.047923      42.436451 0.44294826E+03  0.10366650E+05                                10.546845                            6.939383      -0.005441       1.998711                    0.999281      27.458146      76.428192       0.641949       0.407681      -1.079745      -0.009359       0.038789       0.033001       0.051781      -0.007126       0.005111       0.001541      -0.001988       0.036122      -0.014132       0.000803       0.013329             16.403641       7.499952      -3.719051      -0.494517      21.509848      11.636403      20.201121           0.004243
          290              C      11.712013      21.243027      16.897119      -0.095831      35.270812 0.42093087E+03  0.98324702E+04                                 9.438036                            6.896613      -0.059111       1.949992                    0.999600      29.320094      84.467535       0.618817       0.423733      -1.057855      -0.000724       0.013083       0.030202       0.032922      -0.005463       0.019072      -0.009744       0.011119       0.069971      -0.019684      -0.015394       0.035078             12.552580       6.621657      -2.838827       0.179685      16.129947       6.949370      14.906135           0.007517
          291              C      11.533092      22.337279      17.769648      -0.178413      38.071444 0.44422433E+03  0.10498076E+05                                 9.856527                            7.028291       0.142151       2.011248                    0.999589      29.945227      86.256448       0.621542       0.416993      -1.064044      -0.004936      -0.023894      -0.030838       0.039322      -0.026809       0.006576      -0.013419      -0.033208      -0.028544      -0.026822      -0.013903       0.040725             13.369699       6.577136      -2.074196       0.798602      14.863838       7.219919      18.668123           0.012638
          292              C      12.619258      18.954803      16.386397       0.631348      25.520445 0.23547888E+03  0.47901643E+04                                 8.033942                            5.427712       0.017746       2.067672                    0.999310      21.603650      59.410217       0.641793       0.469151      -1.024141       0.003622      -0.048308      -0.040546       0.063173       0.063217      -0.024353      -0.046976       0.091321      -0.091780      -0.084449      -0.022847       0.107296             11.508076       6.289153      -2.769908       0.246443      14.500184       6.811712      13.734890          -0.000267
          293              N      11.874545      10.629869      13.773498      -0.368647      58.888959 0.64143791E+03  0.16281920E+05                                12.737844                            8.200296       0.206717       2.053711                    0.998237      30.373927      84.839199       0.613789       0.393130      -1.102052      -0.107197       0.064170      -0.056558       0.137142       0.066445      -0.056944       0.070433       0.098211      -0.017334      -0.139201       0.046753       0.092448             20.108106      36.016168       2.553753     -12.251092       7.802798      -0.922375      16.505352           0.364430
          294              N       3.923009      17.094845       6.243107      -0.289251      48.338864 0.48645376E+03  0.11527863E+05                                11.245436                            7.085129       0.284802       2.099414                    0.999472      28.126668      76.014192       0.667903       0.386977      -1.105936       0.025778       0.103335      -0.018579       0.108110       0.003339      -0.013544      -0.038671      -0.063541       0.113541      -0.052838      -0.014567       0.067405             19.282513       7.298230       2.545693      -3.476786      18.806435     -15.652163      31.742874           0.462299
          295              N       1.829107      17.461931      19.943250      -0.408554      60.409056 0.61605133E+03  0.15454668E+05                                12.914761                            7.926934       0.303183       2.069849                    0.999596      30.790623      85.034615       0.638320       0.382494      -1.111485       0.075480      -0.138298      -0.009715       0.157855       0.053017       0.019515       0.075330       0.043817       0.244407      -0.113909      -0.010815       0.124724             22.801343       9.093290       1.865902       4.501617      21.020963      19.454313      38.289777           0.301403
          296              N      15.045098      24.105869       0.014891      -0.368648      58.889077 0.64143934E+03  0.16281965E+05                                12.737856                            8.200303       0.206718       2.053711                    0.998237      30.373973      84.839346       0.613789       0.393129      -1.102052       0.107199       0.064170       0.056560       0.137143      -0.066445      -0.056945      -0.070432       0.098211      -0.017338      -0.139201       0.046752       0.092449             20.108125      36.016197      -2.553756     -12.251109       7.802803       0.922377      16.505376           0.364426
          297              N       3.907334       3.618845       7.545282      -0.289260      48.338274 0.48644869E+03  0.11527699E+05                                11.245289                            7.085052       0.284799       2.099410                    0.999472      28.126698      76.013843       0.667913       0.386973      -1.105941      -0.025778       0.103337       0.018578       0.108112      -0.003338      -0.013544       0.038670      -0.063540       0.113540      -0.052837      -0.014566       0.067404             19.282200       7.298135      -2.545644      -3.476724      18.806113      15.651870      31.742352           0.462286
          298              N       2.572623       3.985931      21.421917      -0.408550      60.408704 0.61604725E+03  0.15454545E+05                                12.914741                            7.926930       0.303176       2.069849                    0.999596      30.790438      85.034135       0.638317       0.382496      -1.111483      -0.075474      -0.138291       0.009717       0.157845      -0.053010       0.019518      -0.075326       0.043821       0.244397      -0.113901      -0.010817       0.124719             22.801290       9.093277      -1.865897       4.501608      21.020917     -19.454258      38.289676           0.301404
          299              N       3.786142      16.322131      13.803280      -0.368647      58.888933 0.64143768E+03  0.16281913E+05                                12.737839                            8.200295       0.206715       2.053710                    0.998237      30.373925      84.839186       0.613789       0.393130      -1.102052       0.107197      -0.064170       0.056557       0.137141       0.066445      -0.056944       0.070432       0.098212      -0.017331      -0.139201       0.046753       0.092448             20.108093      36.016133       2.553748     -12.251084       7.802794      -0.922374      16.505351           0.364426
          300              N      11.737678       9.857155      21.333671      -0.289254      48.338787 0.48645345E+03  0.11527851E+05                                11.245411                            7.085119       0.284803       2.099413                    0.999472      28.126694      76.014198       0.667905       0.386976      -1.105937      -0.025778      -0.103337       0.018578       0.108112       0.003340      -0.013544      -0.038672      -0.063539       0.113543      -0.052837      -0.014568       0.067405             19.282445       7.298211       2.545681      -3.476771      18.806362     -15.652092      31.742761           0.462299
          301              N      13.831580       9.490069       7.633528      -0.408549      60.408708 0.61604734E+03  0.15454547E+05                                12.914737                            7.926927       0.303177       2.069849                    0.999596      30.790454      85.034161       0.638318       0.382496      -1.111483      -0.075475       0.138291       0.009718       0.157846       0.053011       0.019519       0.075326       0.043817       0.244399      -0.113900      -0.010819       0.124719             22.801285       9.093275       1.865900       4.501613      21.020905      19.454251      38.289673           0.301403
          302              N       4.044202       2.846131      -0.014891      -0.368649      58.889157 0.64144012E+03  0.16281992E+05                                12.737873                            8.200312       0.206715       2.053710                    0.998237      30.373983      84.839421       0.613789       0.393130      -1.102052      -0.107198      -0.064168      -0.056559       0.137142      -0.066445      -0.056944      -0.070432       0.098211      -0.017336      -0.139200       0.046752       0.092448             20.108157      36.016274      -2.553760     -12.251121       7.802816       0.922375      16.505380           0.364424
          303              N      11.753353      23.333155      20.031496      -0.289252      48.338870 0.48645393E+03  0.11527867E+05                                11.245433                            7.085128       0.284802       2.099413                    0.999472      28.126685      76.014227       0.667904       0.386977      -1.105937       0.025778      -0.103336      -0.018578       0.108111      -0.003340      -0.013544       0.038672      -0.063541       0.113543      -0.052837      -0.014568       0.067405             19.282499       7.298227      -2.545690      -3.476784      18.806421      15.652147      31.742849           0.462300
          304              N      13.088064      22.966069       6.154861      -0.408547      60.408446 0.61604444E+03  0.15454458E+05                                12.914717                            7.926920       0.303175       2.069850                    0.999596      30.790335      85.033837       0.638317       0.382497      -1.111482       0.075467       0.138290      -0.009716       0.157841      -0.053005       0.019520      -0.075328       0.043832       0.244385      -0.113899      -0.010817       0.124716             22.801230       9.093261      -1.865892       4.501604      21.020850     -19.454191      38.289578           0.301407
          305              O       2.570144      10.508315      13.740405      -1.023318      58.321990 0.12903245E+04  0.38351886E+05                                11.322796                           10.493515      -0.039432       1.902577                    0.998894      37.595107     107.519962       0.643938       0.320018      -1.180026       0.023363       0.015877      -0.013545       0.031326      -0.004892      -0.006164       0.003595       0.012205       0.019987      -0.011275      -0.001435       0.012711             13.263718      13.881891      -0.394496       0.404799      13.838639      -0.223453      12.070624           0.000615
          306              O      -0.150332      10.471391      11.783281      -0.533323      30.185783 0.41056732E+03  0.92181937E+04                                 7.607028                            6.125773       0.498213       2.222495                    0.998237      26.299946      66.615173       0.795932       0.342743      -1.153296      -0.005880       0.036515      -0.003067       0.037112      -0.027438      -0.063523      -0.018623      -0.026082      -0.009861      -0.082100       0.024998       0.057102              9.638972      15.667385      -2.613013      -2.728854       6.317749       1.943715       6.931781           0.002973
          307              O      11.926892      10.743067      11.531505      -0.354207      22.400384 0.37702113E+03  0.83061397E+04                                 6.253701                            6.030551       0.667401       2.306632                    0.997672      24.891445      62.937336       0.768587       0.361726      -1.135171       0.022028       0.016395       0.041406       0.049684       0.017790       0.003257      -0.039918      -0.041572       0.112122      -0.050406      -0.013459       0.063864              6.571563       7.135140       0.449837       0.237366       4.292971       0.131307       8.286579           0.307174
          308              O       5.565886       9.358543      13.925721      -0.536109      32.463386 0.42335268E+03  0.95663794E+04                                 7.997340                            6.238404       0.499680       2.229303                    0.998532      26.071988      65.978438       0.786294       0.344728      -1.153080       0.007434       0.021564      -0.001855       0.022884       0.056513       0.008276       0.000442      -0.026049       0.137170      -0.081159       0.032844       0.048315             10.257444      15.142573       5.770220      -0.059042      10.589694      -0.229395       5.040064           0.004840
          309              O       5.477147      11.500149      13.784252      -0.589960      37.681274 0.48886337E+03  0.11438853E+05                                 8.803450                            6.692856       0.630428       2.256527                    0.998758      27.031169      69.362888       0.761806       0.343611      -1.155270       0.017318      -0.029250      -0.003141       0.034137      -0.056805       0.001121       0.011003      -0.029855       0.076664      -0.072107       0.023317       0.048789             11.553161      18.140767      -6.372401       0.077214      11.376377      -0.190173       5.142339           0.005124
          310              O       1.662633      12.243485      16.131036      -0.577964      33.999692 0.48865954E+03  0.11470441E+05                                 8.296140                            6.787828       0.577741       2.238253                    0.996719      27.465668      71.349911       0.737982       0.353579      -1.143285       0.015339       0.020167      -0.004090       0.025666       0.022426       0.061425      -0.043581      -0.015377      -0.117315      -0.098945       0.043258       0.055687              9.876649       7.963690       4.003440       0.502953      15.276993       2.203167       6.389263           0.015621
          311              O       3.461035      13.278711      15.381775      -0.505150      32.277743 0.46143605E+03  0.10698576E+05                                 8.101597                            6.666827       0.270714       2.173396                    0.993941      26.163862      67.990635       0.731364       0.361209      -1.134938      -0.000447       0.018548       0.007432       0.019986      -0.026208      -0.014053      -0.043665       0.056205       0.075039      -0.072453       0.025600       0.046853              9.855272      10.754161      -1.161866      -5.110700       7.839630       2.359215      10.972024           0.005890
          312              O       3.320657      16.562004      21.338084      -0.357735      22.623622 0.33517419E+03  0.71542576E+04                                 6.280340                            5.584694       0.718576       2.316858                    0.999060      24.566221      60.697699       0.822342       0.348947      -1.147974      -0.052718       0.021441      -0.058191       0.081395      -0.035086       0.000304       0.026182      -0.050847       0.025922      -0.050441      -0.001440       0.051880              6.949817       5.759168      -1.976001       0.508399       8.149687       1.905659       6.940597           0.355636
          313              O       0.976381      21.317415      25.885218      -0.527065      32.246846 0.42627349E+03  0.96315302E+04                                 7.953785                            6.233235       0.548914       2.249199                    0.997966      25.982158      65.361249       0.793102       0.341798      -1.157633      -0.015646      -0.013486      -0.026314       0.033453      -0.013811      -0.023461      -0.034955       0.071562       0.088887      -0.068828       0.015737       0.053090             10.233190       7.566742      -0.972515      -4.638140       7.767790       3.953919      15.365039           0.002202
          314              O       2.447298      12.047005      10.949911      -0.557728      33.449275 0.46653044E+03  0.10785553E+05                                 8.114068                            6.540559       0.595799       2.249195                    0.998579      26.759221      68.172762       0.770482       0.343860      -1.155475       0.011269       0.018746      -0.006041       0.022691       0.021286      -0.011741       0.029177      -0.011051      -0.220801      -0.082919       0.021997       0.060922              9.795078       7.819515       4.865741      -0.556664      14.861512      -1.550426       6.704207           0.001014
          315              O       3.493628      13.347708      12.443470      -0.540213      37.217775 0.54604247E+03  0.13170765E+05                                 8.879987                            7.247591       0.311236       2.169705                    0.995119      27.045157      71.088705       0.703930       0.360738      -1.138210      -0.001185       0.018355      -0.023982       0.030223      -0.036949       0.015710       0.016556       0.064288       0.097624      -0.069818       0.027316       0.042502             10.641386       6.884953       0.203169       2.346213       8.454107      -2.295561      16.585098           0.003142
          316              O       3.946957      18.545402       7.604297      -0.297864      22.193704 0.31651943E+03  0.66553954E+04                                 6.248523                            5.434914       0.589137       2.291541                    0.999188      23.698118      57.982617       0.832370       0.349958      -1.147944       0.018598      -0.061069      -0.064352       0.090645       0.038839      -0.016330      -0.009415      -0.140027       0.145923      -0.105566       0.039297       0.066270              7.289760       4.348255       1.010510      -1.035263       9.831440      -2.754770       7.689585           0.476499
          317              O       4.332748      21.416868       1.439784      -0.586603      38.064641 0.48336008E+03  0.11300358E+05                                 8.910460                            6.674699       0.490797       2.208457                    0.998481      27.164526      70.124934       0.757985       0.345640      -1.151300       0.005164       0.002871       0.036980       0.037449      -0.044512       0.015632       0.007378       0.056402       0.123046      -0.074907       0.026100       0.048807             11.769575       6.532751      -0.678508       2.986670       9.365342      -6.134953      19.410633          -0.000054
          318              O       5.473831      22.419213       2.968089      -0.542765      32.419532 0.43662057E+03  0.99436830E+04                                 8.016484                            6.353533       0.556382       2.243950                    0.997941      26.413619      67.128860       0.775721       0.346703      -1.151309      -0.013024      -0.013089      -0.000892       0.018487       0.013045      -0.017354       0.028414       0.007212      -0.199572      -0.077858       0.030904       0.046954             10.151362       7.940580       5.084428      -0.715402      15.324870      -2.847177       7.188636           0.001303
          319              O      -0.193826      11.730319      13.516482      -0.588603      37.267884 0.54931868E+03  0.13245697E+05                                 8.840547                            7.224794       0.703854       2.268021                    0.996839      27.919002      72.943104       0.712849       0.356334      -1.143772      -0.006949       0.058259      -0.060702       0.084422       0.031315       0.065270      -0.016715      -0.105365       0.036350      -0.105826       0.050381       0.055445             11.050440      14.989699       2.005727       4.883636       8.469785       2.869852       9.691838           0.003431
          320              O       2.345830      22.715146      24.818273      -0.560348      33.346833 0.44192318E+03  0.10090996E+05                                 8.138310                            6.362337       0.584320       2.237802                    0.998972      26.826573      68.182800       0.780910       0.343493      -1.154432      -0.055795      -0.010566      -0.044287       0.072014       0.011008       0.044315      -0.026039      -0.008202      -0.128029      -0.074175       0.032689       0.041485             10.480729       6.518353       3.561136       0.770122      16.645215       4.710279       8.278617           0.001214
          321              O       5.260199      23.984315       0.047984      -1.023318      58.322021 0.12903253E+04  0.38351917E+05                                11.322800                           10.493519      -0.039432       1.902577                    0.998894      37.595122     107.520018       0.643938       0.320018      -1.180026      -0.023363       0.015876       0.013544       0.031326       0.004892      -0.006163      -0.003595       0.012205       0.019987      -0.011275      -0.001435       0.012710             13.263724      13.881900       0.394496       0.404800      13.838644       0.223445      12.070627           0.000615
          322              O       7.980675      23.947391       2.005108      -0.533323      30.185781 0.41056725E+03  0.92181916E+04                                 7.607027                            6.125772       0.498214       2.222495                    0.998237      26.299948      66.615173       0.795932       0.342743      -1.153296       0.005881       0.036514       0.003066       0.037112       0.027438      -0.063523       0.018622      -0.026083      -0.009862      -0.082100       0.024998       0.057102              9.638973      15.667387       2.613016      -2.728855       6.317750      -1.943717       6.931781           0.002973
          323              O      14.992751      24.219067       2.256884      -0.354207      22.400429 0.37702205E+03  0.83061654E+04                                 6.253710                            6.030559       0.667403       2.306633                    0.997672      24.891468      62.937423       0.768586       0.361726      -1.135171      -0.022028       0.016395      -0.041406       0.049684      -0.017790       0.003258       0.039918      -0.041573       0.112122      -0.050406      -0.013458       0.063864              6.571572       7.135147      -0.449837       0.237362       4.292975      -0.131305       8.286595           0.307175
          324              O      -1.164155      22.834543      27.439446      -0.536109      32.463343 0.42335200E+03  0.95663596E+04                                 7.997331                            6.238398       0.499681       2.229304                    0.998532      26.071980      65.978389       0.786295       0.344727      -1.153081      -0.007434       0.021563       0.001855       0.022884      -0.056513       0.008275      -0.000443      -0.026049       0.137169      -0.081159       0.032844       0.048315             10.257432      15.142551      -5.770215      -0.059040      10.589684       0.229392       5.040060           0.004840
          325              O       2.353196      24.976149       0.004137      -0.589960      37.681290 0.48886353E+03  0.11438859E+05                                 8.803453                            6.692857       0.630428       2.256527                    0.998758      27.031177      69.362917       0.761806       0.343611      -1.155270      -0.017319      -0.029250       0.003140       0.034137       0.056805       0.001121      -0.011003      -0.029855       0.076663      -0.072106       0.023317       0.048789             11.553166      18.140780       6.372399       0.077211      11.376378       0.190170       5.142339           0.005123
          326              O       2.739098      25.719485      25.234131      -0.577964      33.999687 0.48865968E+03  0.11470446E+05                                 8.296140                            6.787830       0.577743       2.238253                    0.996719      27.465662      71.349896       0.737982       0.353579      -1.143285      -0.015339       0.020167       0.004090       0.025666      -0.022426       0.061424       0.043581      -0.015377      -0.117315      -0.098945       0.043258       0.055687              9.876649       7.963692      -4.003438       0.502954      15.276991      -2.203167       6.389263           0.015619
          327              O       0.940695      26.754711      25.983392      -0.505150      32.277729 0.46143581E+03  0.10698569E+05                                 8.101594                            6.666825       0.270715       2.173397                    0.993941      26.163857      67.990613       0.731364       0.361209      -1.134938       0.000447       0.018548      -0.007432       0.019986       0.026208      -0.014053       0.043665       0.056205       0.075039      -0.072453       0.025600       0.046852              9.855267      10.754161       1.161867      -5.110696       7.839628      -2.359214      10.972011           0.005889
          328              O       1.081074       3.086004      20.027083      -0.357735      22.623509 0.33517198E+03  0.71542004E+04                                 6.280334                            5.584689       0.718572       2.316858                    0.999060      24.566083      60.697367       0.822340       0.348949      -1.147972       0.052717       0.021442       0.058188       0.081392       0.035084       0.000309      -0.026185      -0.050847       0.025954      -0.050446      -0.001433       0.051879              6.949811       5.759162       1.975999       0.508398       8.149681      -1.905656       6.940591           0.355629
          329              O       3.425350       7.841415      15.479949      -0.527066      32.246896 0.42627437E+03  0.96315552E+04                                 7.953794                            6.233243       0.548913       2.249199                    0.997966      25.982169      65.361298       0.793102       0.341798      -1.157633       0.015646      -0.013486       0.026314       0.033453       0.013811      -0.023461       0.034955       0.071562       0.088887      -0.068828       0.015737       0.053090             10.233203       7.566752       0.972518      -4.638146       7.767803      -3.953929      15.365055           0.002202
          330              O       5.383046      25.523005       2.838478      -0.557727      33.449242 0.46653001E+03  0.10785540E+05                                 8.114060                            6.540555       0.595798       2.249194                    0.998578      26.759223      68.172755       0.770483       0.343859      -1.155475      -0.011269       0.018745       0.006040       0.022691      -0.021286      -0.011742      -0.029177      -0.011052      -0.220802      -0.082920       0.021997       0.060923              9.795062       7.819509      -4.865732      -0.556655      14.861484       1.550405       6.704193           0.001013
          331              O       4.336716      26.823708       1.344919      -0.540211      37.217753 0.54604230E+03  0.13170761E+05                                 8.879984                            7.247591       0.311230       2.169703                    0.995119      27.045148      71.088688       0.703929       0.360738      -1.138209       0.001185       0.018355       0.023981       0.030223       0.036949       0.015710      -0.016557       0.064288       0.097625      -0.069818       0.027316       0.042502             10.641371       6.884953      -0.203171       2.346213       8.454098       2.295540      16.585063           0.003141
          332              O       3.883387       5.069402       6.184092      -0.297862      22.192891 0.31650579E+03  0.66550272E+04                                 6.248313                            5.434751       0.589156       2.291545                    0.999188      23.697996      57.981690       0.832394       0.349952      -1.147951      -0.018597      -0.061068       0.064354       0.090646      -0.038838      -0.016332       0.009412      -0.140029       0.145925      -0.105567       0.039300       0.066268              7.289476       4.348120      -1.010451      -1.035200       9.831058       2.754598       7.689249           0.476489
          333              O       3.497595       7.940868      12.348605      -0.586604      38.064694 0.48336098E+03  0.11300385E+05                                 8.910469                            6.674707       0.490795       2.208457                    0.998481      27.164540      70.125003       0.757985       0.345640      -1.151300      -0.005165       0.002871      -0.036980       0.037449       0.044512       0.015632      -0.007378       0.056402       0.123047      -0.074907       0.026100       0.048807             11.769577       6.532756       0.678507       2.986673       9.365346       6.134947      19.410629          -0.000055
          334              O       2.356512       8.943213      10.820300      -0.542764      32.419533 0.43662058E+03  0.99436836E+04                                 8.016485                            6.353534       0.556381       2.243950                    0.997941      26.413616      67.128861       0.775721       0.346703      -1.151309       0.013025      -0.013088       0.000892       0.018486      -0.013045      -0.017354      -0.028414       0.007211      -0.199572      -0.077858       0.030904       0.046954             10.151357       7.940582      -5.084428      -0.715394      15.324865       2.847158       7.188625           0.001302
          335              O       8.024169      25.206319       0.271907      -0.588603      37.267911 0.54931906E+03  0.13245709E+05                                 8.840552                            7.224797       0.703853       2.268021                    0.996839      27.919009      72.943134       0.712849       0.356335      -1.143772       0.006950       0.058259       0.060702       0.084422      -0.031315       0.065270       0.016715      -0.105365       0.036350      -0.105826       0.050381       0.055445             11.050450      14.989714      -2.005729       4.883642       8.469792      -2.869856       9.691844           0.003430
          336              O       2.055901       9.239146      16.546894      -0.560348      33.346828 0.44192301E+03  0.10090991E+05                                 8.138308                            6.362335       0.584321       2.237802                    0.998972      26.826572      68.182796       0.780910       0.343493      -1.154432       0.055795      -0.010566       0.044287       0.072014      -0.011008       0.044315       0.026039      -0.008202      -0.128029      -0.074175       0.032689       0.041485             10.480728       6.518351      -3.561135       0.770122      16.645217      -4.710278       8.278614           0.001216
          337              O      13.090543      16.443685      13.836373      -1.023318      58.322009 0.12903250E+04  0.38351905E+05                                11.322799                           10.493518      -0.039432       1.902577                    0.998894      37.595114     107.519989       0.643938       0.320018      -1.180026      -0.023363      -0.015876       0.013545       0.031326      -0.004892      -0.006163       0.003595       0.012205       0.019987      -0.011275      -0.001435       0.012711             13.263721      13.881895      -0.394495       0.404799      13.838642      -0.223450      12.070627           0.000616
          338              O      15.811019      16.480609      15.793497      -0.533323      30.185721 0.41056640E+03  0.92181670E+04                                 7.607013                            6.125763       0.498213       2.222495                    0.998237      26.299941      66.615122       0.795933       0.342743      -1.153296       0.005880      -0.036515       0.003066       0.037112      -0.027438      -0.063523      -0.018622      -0.026083      -0.009861      -0.082100       0.024998       0.057102              9.638951      15.667342      -2.613008      -2.728849       6.317739       1.943713       6.931770           0.002976
          339              O       3.733795      16.208933      16.045273      -0.354206      22.400395 0.37702138E+03  0.83061472E+04                                 6.253706                            6.030555       0.667400       2.306632                    0.997672      24.891443      62.937351       0.768586       0.361726      -1.135171      -0.022029      -0.016396      -0.041406       0.049684       0.017790       0.003256      -0.039918      -0.041571       0.112123      -0.050405      -0.013459       0.063864              6.571568       7.135144       0.449837       0.237365       4.292973       0.131307       8.286587           0.307174
          340              O      10.094801      17.593457      13.651057      -0.536109      32.463333 0.42335195E+03  0.95663580E+04                                 7.997329                            6.238397       0.499680       2.229303                    0.998532      26.071984      65.978397       0.786295       0.344727      -1.153081      -0.007434      -0.021564       0.001855       0.022884       0.056513       0.008276       0.000443      -0.026049       0.137169      -0.081159       0.032844       0.048315             10.257425      15.142539       5.770209      -0.059040      10.589680      -0.229393       5.040058           0.004843
          341              O      10.183540      15.451851      13.792526      -0.589960      37.681266 0.48886330E+03  0.11438851E+05                                 8.803448                            6.692855       0.630427       2.256527                    0.998758      27.031172      69.362889       0.761806       0.343611      -1.155270      -0.017318       0.029250       0.003141       0.034137      -0.056805       0.001121       0.011003      -0.029855       0.076663      -0.072107       0.023317       0.048789             11.553157      18.140760      -6.372396       0.077214      11.376372      -0.190172       5.142338           0.005126
          342              O      13.998054      14.708515      11.445742      -0.577964      33.999666 0.48865913E+03  0.11470429E+05                                 8.296135                            6.787825       0.577742       2.238253                    0.996719      27.465660      71.349879       0.737982       0.353579      -1.143285      -0.015339      -0.020167       0.004090       0.025666       0.022426       0.061424      -0.043581      -0.015377      -0.117315      -0.098945       0.043258       0.055687              9.876642       7.963686       4.003437       0.502952      15.276981       2.203163       6.389259           0.015624
          343              O      12.199652      13.673289      12.195003      -0.505150      32.277729 0.46143582E+03  0.10698569E+05                                 8.101594                            6.666825       0.270714       2.173396                    0.993941      26.163862      67.990624       0.731364       0.361209      -1.134938       0.000447      -0.018548      -0.007432       0.019986      -0.026208      -0.014053      -0.043665       0.056205       0.075039      -0.072453       0.025600       0.046853              9.855266      10.754157      -1.161865      -5.110696       7.839626       2.359212      10.972015           0.005891
          344              O      12.340030      10.389996       6.238694      -0.357735      22.623586 0.33517347E+03  0.71542411E+04                                 6.280354                            5.584706       0.718576       2.316860                    0.999060      24.566096      60.697461       0.822337       0.348949      -1.147972       0.052717      -0.021442       0.058188       0.081392      -0.035084       0.000309       0.026186      -0.050848       0.025951      -0.050446      -0.001434       0.051880              6.949834       5.759181      -1.976007       0.508401       8.149706       1.905664       6.940614           0.355628
          345              O      14.684306       5.634585       1.691560      -0.527066      32.246855 0.42627363E+03  0.96315340E+04                                 7.953785                            6.233236       0.548914       2.249199                    0.997966      25.982164      65.361263       0.793102       0.341798      -1.157633       0.015646       0.013486       0.026314       0.033453      -0.013812      -0.023461      -0.034955       0.071562       0.088887      -0.068828       0.015737       0.053090             10.233193       7.566743      -0.972516      -4.638141       7.767795       3.953924      15.365040           0.002203
          346              O      13.213389      14.904995      16.626867      -0.557728      33.449234 0.46652981E+03  0.10785534E+05                                 8.114058                            6.540552       0.595798       2.249194                    0.998579      26.759224      68.172743       0.770483       0.343859      -1.155475      -0.011269      -0.018746       0.006040       0.022691       0.021286      -0.011742       0.029177      -0.011051      -0.220801      -0.082920       0.021997       0.060922              9.795064       7.819507       4.865734      -0.556660      14.861489      -1.550415       6.704195           0.001016
          347              O      12.167059      13.604292      15.133308      -0.540212      37.217774 0.54604251E+03  0.13170767E+05                                 8.879987                            7.247591       0.311234       2.169704                    0.995119      27.045157      71.088709       0.703930       0.360738      -1.138210       0.001185      -0.018355       0.023982       0.030223      -0.036949       0.015710       0.016556       0.064288       0.097624      -0.069818       0.027316       0.042502             10.641383       6.884953       0.203170       2.346211       8.454107      -2.295558      16.585089           0.003143
          348              O      11.713730       8.406598      19.972481      -0.297864      22.193632 0.31651825E+03  0.66553638E+04                                 6.248506                            5.434902       0.589137       2.291541                    0.999188      23.698097      57.982521       0.832371       0.349958      -1.147945      -0.018597       0.061069       0.064352       0.090645       0.038838      -0.016331      -0.009415      -0.140027       0.145925      -0.105567       0.039297       0.066270              7.289736       4.348244       1.010504      -1.035257       9.831409      -2.754754       7.689556           0.476513
          349              O      11.327939       5.535132      26.136994      -0.586604      38.064579 0.48335937E+03  0.11300336E+05                                 8.910446                            6.674692       0.490795       2.208457                    0.998481      27.164524      70.124894       0.757986       0.345640      -1.151301      -0.005165      -0.002871      -0.036980       0.037449      -0.044513       0.015632       0.007378       0.056402       0.123046      -0.074907       0.026100       0.048806             11.769548       6.532741      -0.678506       2.986664       9.365320      -6.134929      19.410583          -0.000052
          350              O      10.186856       4.532787      24.608689      -0.542764      32.419429 0.43661909E+03  0.99436399E+04                                 8.016462                            6.353518       0.556381       2.243950                    0.997941      26.413606      67.128771       0.775722       0.346703      -1.151309       0.013025       0.013089       0.000892       0.018486       0.013045      -0.017354       0.028414       0.007211      -0.199572      -0.077858       0.030904       0.046954             10.151326       7.940557       5.084407      -0.715394      15.324813      -2.847153       7.188609           0.001309
          351              O      15.854513      15.221681      14.060296      -0.588603      37.267888 0.54931874E+03  0.13245699E+05                                 8.840548                            7.224794       0.703853       2.268021                    0.996839      27.919005      72.943113       0.712849       0.356334      -1.143772       0.006949      -0.058259       0.060702       0.084422       0.031315       0.065270      -0.016715      -0.105365       0.036350      -0.105826       0.050381       0.055445             11.050441      14.989700       2.005727       4.883636       8.469785       2.869853       9.691838           0.003432
          352              O      13.314857       4.236854       2.758505      -0.560349      33.346841 0.44192323E+03  0.10090997E+05                                 8.138313                            6.362338       0.584322       2.237803                    0.998972      26.826564      68.182783       0.780910       0.343493      -1.154432       0.055795       0.010566       0.044287       0.072014       0.011008       0.044315      -0.026038      -0.008202      -0.128029      -0.074175       0.032689       0.041485             10.480736       6.518355       3.561137       0.770123      16.645229       4.710288       8.278624           0.001214
          353              O      10.400488       2.967685      27.528794      -1.023318      58.321948 0.12903232E+04  0.38351837E+05                                11.322790                           10.493509      -0.039431       1.902577                    0.998894      37.595092     107.519900       0.643938       0.320018      -1.180026       0.023363      -0.015876      -0.013544       0.031326       0.004892      -0.006163      -0.003595       0.012205       0.019987      -0.011275      -0.001435       0.012710             13.263712      13.881884       0.394495       0.404799      13.838633       0.223453      12.070618           0.000616
          354              O       7.680012       3.004609      25.571670      -0.533323      30.185747 0.41056680E+03  0.92181785E+04                                 7.607020                            6.125767       0.498215       2.222495                    0.998237      26.299941      66.615138       0.795933       0.342743      -1.153296      -0.005880      -0.036515      -0.003066       0.037112       0.027438      -0.063523       0.018622      -0.026083      -0.009861      -0.082100       0.024998       0.057102              9.638961      15.667366       2.613009      -2.728851       6.317743      -1.943713       6.931775           0.002977
          355              O       0.667936       2.732933      25.319894      -0.354207      22.400353 0.37702036E+03  0.83061181E+04                                 6.253692                            6.030543       0.667403       2.306633                    0.997672      24.891439      62.937294       0.768588       0.361726      -1.135171       0.022028      -0.016395       0.041406       0.049684      -0.017790       0.003257       0.039918      -0.041572       0.112122      -0.050405      -0.013459       0.063864              6.571553       7.135125      -0.449835       0.237364       4.292965      -0.131306       8.286568           0.307175
          356              O      16.824842       4.117457       0.137332      -0.536109      32.463353 0.42335215E+03  0.95663641E+04                                 7.997333                            6.238399       0.499680       2.229303                    0.998532      26.071982      65.978403       0.786294       0.344727      -1.153080       0.007434      -0.021564      -0.001854       0.022884      -0.056513       0.008275      -0.000443      -0.026049       0.137169      -0.081159       0.032844       0.048315             10.257435      15.142555      -5.770216      -0.059043      10.589689       0.229395       5.040061           0.004841
          357              O      16.736104       1.975851      -0.004137      -0.589960      37.681274 0.48886329E+03  0.11438851E+05                                 8.803451                            6.692856       0.630428       2.256527                    0.998758      27.031169      69.362895       0.761806       0.343611      -1.155270       0.017318       0.029250      -0.003140       0.034137       0.056805       0.001121      -0.011003      -0.029855       0.076663      -0.072106       0.023317       0.048789             11.553162      18.140768       6.372399       0.077211      11.376380       0.190172       5.142339           0.005124
          358              O      12.921589       1.232515       2.342647      -0.577964      33.999720 0.48866018E+03  0.11470461E+05                                 8.296149                            6.787836       0.577742       2.238253                    0.996719      27.465659      71.349915       0.737981       0.353579      -1.143285       0.015339      -0.020167      -0.004090       0.025666      -0.022426       0.061425       0.043581      -0.015377      -0.117315      -0.098945       0.043258       0.055687              9.876660       7.963699      -4.003444       0.502954      15.277010      -2.203168       6.389269           0.015619
          359              O      14.719992       0.197289       1.593386      -0.505150      32.277751 0.46143619E+03  0.10698581E+05                                 8.101600                            6.666830       0.270715       2.173397                    0.993941      26.163858      67.990635       0.731363       0.361209      -1.134938      -0.000447      -0.018547       0.007432       0.019986       0.026208      -0.014053       0.043665       0.056205       0.075039      -0.072453       0.025600       0.046852              9.855274      10.754168       1.161866      -5.110701       7.839633      -2.359214      10.972023           0.005890
          360              O      14.579613      23.865996       7.549695      -0.357737      22.623612 0.33517378E+03  0.71542518E+04                                 6.280374                            5.584722       0.718569       2.316859                    0.999060      24.566033      60.697385       0.822333       0.348951      -1.147970      -0.052717      -0.021442      -0.058187       0.081391       0.035084       0.000308      -0.026185      -0.050849       0.025980      -0.050450      -0.001429       0.051879              6.949859       5.759196       1.976013       0.508404       8.149737      -1.905676       6.940645           0.355616
          361              O      12.235337      19.110585      12.096829      -0.527066      32.246845 0.42627368E+03  0.96315352E+04                                 7.953783                            6.233236       0.548913       2.249199                    0.997966      25.982164      65.361259       0.793102       0.341798      -1.157633      -0.015646       0.013486      -0.026314       0.033453       0.013811      -0.023461       0.034955       0.071562       0.088887      -0.068828       0.015737       0.053090             10.233185       7.566742       0.972513      -4.638138       7.767787      -3.953915      15.365027           0.002205
          362              O      10.277641       1.428995      24.738300      -0.557728      33.449238 0.46652984E+03  0.10785535E+05                                 8.114059                            6.540553       0.595798       2.249194                    0.998579      26.759222      68.172741       0.770483       0.343859      -1.155475       0.011269      -0.018746      -0.006040       0.022691      -0.021286      -0.011742      -0.029177      -0.011051      -0.220801      -0.082920       0.021997       0.060923              9.795067       7.819509      -4.865736      -0.556661      14.861495       1.550418       6.704197           0.001018
          363              O      11.323971       0.128292      26.231859      -0.540212      37.217780 0.54604259E+03  0.13170769E+05                                 8.879988                            7.247592       0.311234       2.169704                    0.995119      27.045159      71.088714       0.703930       0.360738      -1.138210      -0.001185      -0.018355      -0.023982       0.030223       0.036949       0.015710      -0.016556       0.064288       0.097624      -0.069818       0.027316       0.042502             10.641385       6.884954      -0.203170       2.346211       8.454108       2.295558      16.585091           0.003143
          364              O      11.777300      21.882598      21.392686      -0.297863      22.193626 0.31651819E+03  0.66553620E+04                                 6.248504                            5.434900       0.589138       2.291541                    0.999188      23.698099      57.982520       0.832372       0.349958      -1.147945       0.018598       0.061069      -0.064352       0.090645      -0.038838      -0.016331       0.009415      -0.140027       0.145923      -0.105567       0.039297       0.066270              7.289732       4.348242      -1.010501      -1.035256       9.831404       2.754751       7.689551           0.476499
          365              O      12.163092      19.011132      15.228173      -0.586604      38.064628 0.48336003E+03  0.11300356E+05                                 8.910457                            6.674698       0.490795       2.208457                    0.998481      27.164531      70.124943       0.757985       0.345640      -1.151300       0.005165      -0.002871       0.036980       0.037449       0.044513       0.015632      -0.007378       0.056402       0.123046      -0.074907       0.026100       0.048806             11.769566       6.532748       0.678507       2.986668       9.365336       6.134944      19.410615          -0.000052
          366              O      13.304175      18.008787      16.756478      -0.542764      32.419436 0.43661918E+03  0.99436422E+04                                 8.016463                            6.353518       0.556380       2.243949                    0.997941      26.413610      67.128783       0.775722       0.346703      -1.151309      -0.013025       0.013089      -0.000892       0.018486      -0.013045      -0.017354      -0.028414       0.007211      -0.199572      -0.077858       0.030904       0.046954             10.151328       7.940559      -5.084409      -0.715394      15.324816       2.847153       7.188609           0.001306
          367              O       7.636518       1.745681      27.304871      -0.588603      37.267888 0.54931866E+03  0.13245697E+05                                 8.840550                            7.224795       0.703855       2.268021                    0.996839      27.918994      72.943090       0.712849       0.356335      -1.143772      -0.006949      -0.058258      -0.060702       0.084422      -0.031315       0.065270       0.016715      -0.105365       0.036350      -0.105826       0.050381       0.055445             11.050447      14.989711      -2.005729       4.883642       8.469789      -2.869853       9.691842           0.003430
          368              O      13.604786      17.712854      11.029884      -0.560349      33.346820 0.44192293E+03  0.10090989E+05                                 8.138307                            6.362335       0.584320       2.237802                    0.998972      26.826573      68.182796       0.780910       0.343493      -1.154432      -0.055795       0.010566      -0.044287       0.072014      -0.011008       0.044315       0.026039      -0.008202      -0.128029      -0.074175       0.032689       0.041485             10.480724       6.518350      -3.561133       0.770121      16.645208      -4.710275       8.278613           0.001219

******************************************************
Auxiliary information for the entire system
The total spin magnetic moment of the unit cell is   11.787560
The total net atomic charge of the unit cell is   0.000001
Accuracy of reproducing the electrostatic potential in the unit cell:
  The inner radius (bohr) =    5.0000
  The outer radius (bohr) =   12.0000
  Valid grid points have density less than (e/(bohr^3)) =    0.0001
  The number of valid grid points were=      2282818
  The rms potential error without charges in kcal/mol is=      3.78963
  The rms potential error with partial charges in kcal/mol is=      1.20996
  The RRMSE value at monopole order=      0.31928
  The rms potential error with partial charges and cloud penetration in kcal/mol is=      1.21349
  The RRMSE value at monopole order with cloud penetration is=      0.32021
  The rms potential error with partial charges and atomic dipoles in kcal/mol is=      0.29355
  The RRMSE value at dipole order=      0.07746
  The rms potential error with partial charges, atomic dipoles and cloud penetration in kcal/mol is=      0.28617
  The RRMSE value at dipole order with cloud penetration=      0.07551

******************************************************
The electron densities and ab initio electrostatic potential were computed in VASP using the PBE functional and
projector augmented wave method. See the main text of the journal article for a description of computational details.
The atomic charges, dipoles, and quadrupoles were computed with the DDEC6 method as described in
(a) T. A. Manz and N. Gabaldon Limas, RSC Adv. 6 (2016) 47771-47801 DOI: 10.1039/c6ra04656h
(b) N. Gabaldon Limas and T. A. Manz, RSC Adv. 8 (2018) 2678-2707 DOI: 10.1039/c7ra11829e.
For each atom in the material, the electron cloud parameters were fit to the spherically averaged atom-in-material
electron density using radial positions for which this density was between 10^-4 and 10^-2 electrons per cubic bohr.
The polarizabilities, dispersion coefficients, and quantum Drude oscillator (QDO) parameters were fit using the MCLF method.
The magnetic structure of the system was optimized in VASP from the default ferromagnetic initial guess using spin polarization.
The atomic spin moments (ASMs) were computed on this optimized magnetic structure using the DDEC6 partition as inputs
to the method of T. A. Manz and D. S. Sholl, J. Chem. Theory Comput. 7 (2011) 4146-4164 DOI: 10.1021/ct200539n.
The RMSE and RRMSE were computed using a uniform grid with Ewald summation.
