# Supplementary material for: A collection of forcefield precursors for metal–organic frameworks
Source: RSC Adv. 2019 Nov 13;9(63):36492–507. doi: 10.1039/c9ra07327b (PMC9075174; doi:10.1039/c9ra07327b)
Supplement: RA-009-C9RA07327B-s5143 [file RA-009-C9RA07327B-s5143.xyz]

  180
jmolscript: load "" {1 1 1} spacegroup "x,y,z" unitcell [{      9.052100     0.000000     0.000000 }, {      0.000000    15.401000     0.000000 }, {      0.000000     0.000000    17.141000 }]
Cu     5.165490     4.285636    13.401691     0.783690
Cu     0.639440    11.115364     3.739309     0.783692
Cu     5.165490    11.986136    12.309809     0.783698
Cu     0.639440     3.414864     4.831191     0.783701
H      2.399712    10.648251    11.448474     0.112147
H      3.540276    11.812567    14.989804     0.125450
H      1.263673    10.896207    15.216066     0.137034
H      8.834850    10.272467    12.003842     0.106707
H      8.519837    10.069174    13.524249     0.110151
H      0.683434     8.227214    11.803293     0.105766
H      8.434747     8.005440    12.646630     0.116901
H      0.694296     7.937675    14.610988     0.109836
H      1.985126     8.096306    13.735083     0.118701
H      1.302597     5.981748    12.648344     0.109467
H      1.921761     5.860080    14.084760     0.113445
H      7.756744     5.561301    12.446080     0.117501
H      0.321350     5.056148    16.011408     0.134691
H      7.091415     4.165970    16.052546     0.129464
H      7.316812     3.395920     9.844076     0.120597
H      7.928734     0.429688     7.218075     0.115392
H      6.675924    14.416876     8.519077     0.099242
H      5.911927    15.122242    10.594852     0.112988
H      6.925762     4.752749     5.692526     0.112160
H      8.066326     3.588433     2.151195     0.125461
H      5.789723     4.504792     1.924934     0.137035
H      4.308800     5.128533     5.137158     0.106712
H      3.993787     5.331826     3.616751     0.110154
H      5.209484     7.173786     5.337707     0.105769
H      3.908697     7.395560     4.494370     0.116905
H      5.220346     7.463325     2.530012     0.109835
H      6.511176     7.304694     3.405917     0.118701
H      5.828647     9.419252     4.492656     0.109464
H      6.447811     9.540919     3.056240     0.113445
H      3.230694     9.839699     4.694920     0.117488
H      4.847400    10.344852     1.129592     0.134686
H      2.565365    11.235029     1.088453     0.129460
H      2.790762    12.005079     7.296924     0.120592
H      3.402684    14.971312     9.922925     0.115388
H      2.149874     0.984124     8.621923     0.099235
H      1.385877     0.278758     6.546148     0.112984
H      2.399712     2.947751    14.263026     0.112160
H      3.540276     4.112067    10.721695     0.125461
H      1.263673     3.195707    10.495434     0.137037
H      8.834850     2.571967    13.707658     0.106722
H      8.519837     2.368674    12.187251     0.110153
H      0.683434     0.526714    13.908207     0.105790
H      8.434747     0.304940    13.064870     0.116912
H      0.694296     0.237175    11.100512     0.109834
H      1.985126     0.395806    11.976417     0.118703
H      1.302597    13.682248    13.063156     0.109469
H      1.921761    13.560580    11.626740     0.113446
H      7.756744    13.261801    13.265420     0.117495
H      0.321350    12.756648     9.700092     0.134685
H      7.091415    11.866470     9.658953     0.129460
H      7.316812    11.096420    15.867424     0.120585
H      7.928734     8.130188     1.352425     0.115388
H      6.675924     6.716376     0.051423     0.099235
H      5.911927     7.421742    15.116648     0.112982
H      6.925762    12.453249     2.877974     0.112154
H      8.066326    11.288933     6.419304     0.125444
H      5.789723    12.205292     6.645566     0.137032
H      4.308800    12.829033     3.433342     0.106714
H      3.993787    13.032326     4.953749     0.110150
H      5.209484    14.874286     3.232793     0.105784
H      3.908697    15.096060     4.076130     0.116906
H      5.220346    15.163825     6.040488     0.109834
H      6.511176    15.005194     5.164583     0.118703
H      5.828647     1.718752     4.077844     0.109475
H      6.447811     1.840419     5.514260     0.113447
H      3.230694     2.139199     3.875580     0.117502
H      4.847400     2.644352     7.440908     0.134693
H      2.565365     3.534529     7.482046     0.129467
H      2.790762     4.304580     1.273576     0.120576
H      3.402684     7.270812    15.788575     0.115384
H      2.149874     8.684624    17.089577     0.099234
H      1.385877     7.979258     2.024352     0.112981
C      2.399712    10.825363    12.362089     0.091501
C      3.021591    11.461424    14.302450    -0.049332
C      1.762444    10.957811    14.432722    -0.123659
C      0.121298     9.892062    12.830038    -0.091448
C      0.267037     8.404326    12.660343    -0.198977
C      1.086252     7.732842    13.747082    -0.203423
C      1.163195     6.197362    13.584242    -0.101094
C      7.868085     5.325666    13.339126     0.075883
C      8.771485     5.053068    15.303485    -0.116136
C      7.510527     4.560236    15.322340    -0.043536
C      6.507555     1.649447    10.408015    -0.024380
C      7.211808     2.507283     9.593818    -0.162002
C      7.765797     2.059114     8.404232    -0.029630
C      7.565745     0.736168     8.016846    -0.123767
C      6.839767    15.287033     8.803618    -0.096320
C      6.346427     0.317261    10.030913    -0.105475
C      5.939988     2.134579    11.709017     0.568960
C      8.564192     2.993954     7.504330     0.570724
C      6.925762     4.575637     4.778911     0.091500
C      7.547641     3.939576     2.838550    -0.049331
C      6.288494     4.443188     2.708278    -0.123658
C      4.647348     5.508938     4.310961    -0.091450
C      4.793087     6.996674     4.480657    -0.198977
C      5.612302     7.668158     3.393918    -0.203423
C      5.689245     9.203638     3.556757    -0.101092
C      3.342035    10.075334     3.801874     0.075889
C      4.245435    10.347932     1.837515    -0.116142
C      2.984477    10.840764     1.818660    -0.043540
C      1.981505    13.751553     6.732985    -0.024377
C      2.685758    12.893717     7.547182    -0.161996
C      3.239747    13.341886     8.736768    -0.029640
C      3.039695    14.664832     9.124154    -0.123771
C      2.313717     0.113967     8.337382    -0.096323
C      1.820377    15.083739     7.110087    -0.105467
C      1.413938    13.266421     5.431983     0.568961
C      4.038142    12.407046     9.636670     0.570728
C      2.399712     3.124863    13.349411     0.091511
C      3.021591     3.760924    11.409050    -0.049332
C      1.762444     3.257311    11.278778    -0.123665
C      0.121298     2.191562    12.881461    -0.091449
C      0.267037     0.703826    13.051157    -0.198981
C      1.086252     0.032342    11.964418    -0.203423
C      1.163195    13.897862    12.127257    -0.101092
C      7.868085    13.026166    12.372374     0.075892
C      8.771485    12.753568    10.408015    -0.116138
C      7.510527    12.260736    10.389160    -0.043543
C      6.507555     9.349947    15.303485    -0.024394
C      7.211808    10.207783    16.117682    -0.161998
C      7.765797     9.759614     0.166268    -0.029633
C      7.565745     8.436668     0.553654    -0.123766
C      6.839767     7.586533    16.907882    -0.096320
C      6.346427     8.017761    15.680587    -0.105471
C      5.939988     9.835079    14.002483     0.568969
C      8.564192    10.694454     1.066170     0.570725
C      6.925762    12.276137     3.791589     0.091506
C      7.547641    11.640076     5.731950    -0.049333
C      6.288494    12.143688     5.862222    -0.123675
C      4.647348    13.209438     4.259538    -0.091447
C      4.793087    14.697174     4.089843    -0.198980
C      5.612302    -0.032342     5.176582    -0.203423
C      5.689245     1.503138     5.013742    -0.101094
C      3.342035     2.374834     4.768626     0.075896
C      4.245435     2.647432     6.732985    -0.116142
C      2.984477     3.140264     6.751840    -0.043539
C      1.981505     6.051053     1.837515    -0.024387
C      2.685758     5.193217     1.023318    -0.162003
C      3.239747     5.641386    16.974732    -0.029641
C      3.039695     6.964332    16.587346    -0.123779
C      2.313717     7.814467     0.233118    -0.096330
C      1.820377     7.383239     1.460413    -0.105474
C      1.413938     5.565921     3.138517     0.568963
C      4.038142     4.706546    16.074830     0.570726
N      3.391822    11.364398    13.003163    -0.264287
N      1.379540    10.558926    13.179715     0.069892
N      8.991451     5.539740    14.053906     0.071854
N      6.952918     4.740428    14.072761    -0.263975
N      7.917872     4.036602     4.137837    -0.264280
N      5.905590     4.842074     3.961285     0.069892
N      4.465401     9.861260     3.087094     0.071852
N      2.426868    10.660572     3.068239    -0.263975
N      3.391822     3.663898    12.708337    -0.264277
N      1.379540     2.858426    12.531785     0.069892
N      8.991451    13.240240    11.657594     0.071854
N      6.952918    12.440928    11.638739    -0.263980
N      7.917872    11.737102     4.432663    -0.264279
N      5.905590    12.542574     4.609215     0.069891
N      4.465401     2.160760     5.483406     0.071855
N      2.426868     2.960072     5.502261    -0.263972
O      5.983438     3.388220    11.887283    -0.575680
O      5.504582     1.310625    12.524929    -0.580752
O      8.820366     2.555026     6.361025    -0.575895
O      8.928086     4.090506     7.953424    -0.598209
O      1.457388    12.012780     5.253716    -0.575669
O      0.978532    14.090375     4.616071    -0.580767
O      4.294316    12.845974    10.779975    -0.575878
O      4.402036    11.310494     9.187576    -0.598165
O      5.983438    11.088720    13.824216    -0.575658
O      5.504582     9.011125    13.186571    -0.580748
O      8.820366    10.255526     2.209475    -0.575887
O      8.928086    11.791006     0.617076    -0.598240
O      1.457388     4.312280     3.316783    -0.575686
O      0.978532     6.389875     3.954429    -0.580809
O      4.294316     5.145474    14.931525    -0.575897
O      4.402036     3.609994    16.523924    -0.598260

The following XYZ coordinates are in angstroms. Other properties are in atomic units.
The sperically averaged electron density of each atom fit to a function of the form exp(a - br)
eigen_1, eigen_2 and eigen_3 are the three eigenvalues of traceless quadrupole moment tensor
  atom number  atomic symbol              X              Y              Z     net charge C6 coefficient C8 coefficient C10 coefficient fluctuating dipole atomic polarizability isotropic forcefield polarizability              a              b squared Pearson coefficient          <r^3>          <r^4>         wp_QDO          m_QDO          q_QDO       dipole_x       dipole_y       dipole_z         dipole            Qxy            Qxz            Qyz     Q(x^2-y^2)  Q(3z^2 - R^2)        eigen_1        eigen_2        eigen_3 static polarizability      alpha(xx)      alpha(xy)      alpha(xz)      alpha(yy)      alpha(yz)      alpha(zz) atomic spin moment
            1             Cu       5.165490       4.285636      13.401691       0.783690      74.568328 0.94533380E+03  0.25296097E+05                                15.380832                           10.645187       1.138739       2.276459                    0.995754      41.928579     104.083017       0.509196       0.449524      -1.113879      -0.004645       0.012237      -0.006386       0.014564      -0.032056      -0.053549       0.014969      -0.060550       0.172793      -0.086992       0.000507       0.086485             20.987865      27.526434       2.333919       1.015131      15.515330      10.016835      19.921830           0.724640
            2             Cu       0.639440      11.115364       3.739309       0.783692      74.567405 0.94532372E+03  0.25295751E+05                                15.380688                           10.645117       1.138759       2.276467                    0.995754      41.928447     104.082405       0.509199       0.449523      -1.113880      -0.004645      -0.012241       0.006389       0.014569       0.032056       0.053549       0.014966      -0.060558       0.172792      -0.086996       0.000512       0.086484             20.987630      27.526135      -2.333907      -1.015147      15.515182      10.016703      19.921574           0.724638
            3             Cu       5.165490      11.986136      12.309809       0.783698      74.567295 0.94532179E+03  0.25295679E+05                                15.380647                           10.645086       1.138801       2.276479                    0.995755      41.928507     104.082413       0.509201       0.449521      -1.113882      -0.004646       0.012243       0.006391       0.014571      -0.032058       0.053550      -0.014969      -0.060550       0.172796      -0.086995       0.000507       0.086488             20.987575      27.526085       2.333902      -1.015149      15.515139     -10.016669      19.921500           0.724642
            4             Cu       0.639440       3.414864       4.831191       0.783701      74.567277 0.94531977E+03  0.25295617E+05                                15.380671                           10.645091       1.138768       2.276470                    0.995754      41.928381     104.082172       0.509200       0.449522      -1.113881      -0.004646      -0.012237      -0.006387       0.014564       0.032057      -0.053549      -0.014969      -0.060554       0.172789      -0.086994       0.000510       0.086484             20.987628      27.526105      -2.333874       1.015118      15.515181     -10.016722      19.921597           0.724635
            5              H       2.399712      10.648251      11.448474       0.112147       1.174652 0.89148943E+01  0.89675104E+02                                 1.829705                            1.744550      -0.872926       2.470982                    0.999069       3.458848       9.714354       0.475629       1.280212      -0.710806       0.007597      -0.010232      -0.051808       0.053353       0.011886      -0.000234       0.007287       0.012564       0.046121      -0.022221       0.004720       0.017501              1.834489       1.534565       0.051829      -0.091512       1.517143      -0.039865       2.451759           0.000120
            6              H       3.540276      11.812567      14.989804       0.125450       1.138912 0.81139307E+01  0.78897707E+02                                 1.729503                            1.617708      -0.821647       2.501751                    0.999554       3.175553       8.476897       0.520802       1.209485      -0.728489       0.026617       0.016297       0.038351       0.049446       0.012084       0.001882       0.009081       0.015716       0.051896      -0.024306       0.003484       0.020821              1.756475       1.819254       0.189117       0.443449       1.475591       0.188767       1.974579           0.000200
            7              H       1.263673      10.896207      15.216066       0.137034       0.978750 0.67963753E+01  0.64617386E+02                                 1.676601                            1.562031      -1.100970       2.370876                    0.997245       3.479553       9.863208       0.478521       1.346273      -0.693925      -0.017050       0.000507       0.041416       0.044791       0.012206       0.001623       0.006000       0.022538       0.041994      -0.024233       0.007519       0.016714              1.724334       1.680534       0.094960      -0.461559       1.355119      -0.143246       2.137349           0.000343
            8              H       8.834850      10.272467      12.003842       0.106707       1.180512 0.91638580E+01  0.93454948E+02                                 1.878932                            1.789538      -1.128278       2.334286                    0.994377       3.764349      10.886370       0.458297       1.310494      -0.701835      -0.018181       0.001981      -0.028238       0.033643       0.003830       0.006337       0.001345       0.008470      -0.000087      -0.006097      -0.003785       0.009882              1.939157       1.691993      -0.241124       0.345151       1.996170      -0.571466       2.129308          -0.000044
            9              H       8.519837      10.069174      13.524249       0.110151       0.919185 0.69546222E+01  0.67068233E+02                                 1.663104                            1.616923      -1.200114       2.306329                    0.993438       3.813365      11.191390       0.450533       1.409732      -0.680204      -0.027099      -0.000581       0.022818       0.035431       0.001332      -0.000812       0.008987       0.008417       0.001271      -0.011461       0.004144       0.007318              1.687416       1.939186      -0.061969      -0.434498       1.421977      -0.013472       1.701085           0.000093
           10              H       0.683434       8.227214      11.803293       0.105766       1.024355 0.79808849E+01  0.76343664E+02                                 1.529500                            1.532725      -0.594200       2.579243                    0.999966       3.146700       8.004837       0.580063       1.103846      -0.754505       0.016167      -0.002668      -0.021631       0.027136      -0.005294      -0.003943      -0.002436       0.001994       0.013017      -0.009020       0.002612       0.006407              1.504466       1.349635      -0.038415      -0.226633       1.430973       0.048844       1.732791           0.000006
           11              H       8.434747       8.005440      12.646630       0.116901       1.103968 0.87125878E+01  0.87045956E+02                                 1.742201                            1.706706      -0.894917       2.446095                    0.997241       3.528747       9.842756       0.488994       1.253722      -0.715292      -0.025736      -0.008387       0.004006       0.027363       0.000693       0.003946      -0.001362       0.002415      -0.010668      -0.005778       0.000937       0.004841              1.751906       2.084905       0.359757      -0.029417       1.814945      -0.049117       1.355869           0.000038
           12              H       0.694296       7.937675      14.610988       0.109836       0.894392 0.71220440E+01  0.68469155E+02                                 1.575911                            1.593499      -0.882265       2.449841                    0.996704       3.632600      10.333813       0.476525       1.336996      -0.695547      -0.018020       0.006343       0.022136       0.029240      -0.005956      -0.005785       0.001162      -0.003198       0.014193      -0.009696       0.000474       0.009222              1.558668       1.436572      -0.045249      -0.198947       1.442833       0.065116       1.796599          -0.000003
           13              H       1.985126       8.096306      13.735083       0.118701       0.963089 0.74045711E+01  0.71342258E+02                                 1.618415                            1.595910      -0.716079       2.534281                    0.999227       3.432604       9.538342       0.492846       1.289876      -0.707114       0.029925       0.009335      -0.006852       0.032087       0.002216      -0.000505       0.000282       0.015825      -0.018807      -0.006375      -0.004989       0.011364              1.629990       1.950104       0.299179       0.048000       1.629101      -0.072026       1.310764           0.000022
           14              H       1.302597       5.981748      12.648344       0.109467       1.136063 0.91731225E+01  0.93179422E+02                                 1.806142                            1.774292      -0.936396       2.426904                    0.996670       3.629921      10.333547       0.468532       1.286958      -0.708001       0.009974       0.002860      -0.030836       0.032535       0.008159      -0.002684      -0.001701       0.012372       0.005603      -0.011182       0.000714       0.010467              1.814856       1.525445      -0.098856      -0.167147       1.793980       0.299637       2.125144          -0.000014
           15              H       1.921761       5.860080      14.084760       0.113445       0.998852 0.75539374E+01  0.74317445E+02                                 1.749312                            1.677946      -1.269089       2.269152                    0.993054       3.901701      11.539415       0.445425       1.397700      -0.682136       0.031795      -0.003323       0.016787       0.036107       0.002844      -0.001400      -0.010713       0.010415      -0.000425      -0.013738       0.003645       0.010093              1.786688       2.103749      -0.272756       0.402498       1.630436      -0.071529       1.625878           0.000132
           16              H       7.756744       5.561301      12.446080       0.117501       1.154136 0.87317556E+01  0.86987984E+02                                 1.783275                            1.708924      -0.847886       2.487427                    0.999439       3.324612       9.157423       0.490200       1.254224      -0.717666      -0.012797       0.010729      -0.053610       0.056151       0.007612       0.005747      -0.011439       0.019555       0.057214      -0.025542       0.002726       0.022816              1.777723       1.506214       0.056879       0.137565       1.614124      -0.076102       2.212831          -0.000057
           17              H       0.321350       5.056148      16.011408       0.134691       0.998897 0.70684916E+01  0.67580434E+02                                 1.675602                            1.576093      -1.032582       2.403001                    0.998065       3.414377       9.572084       0.486120       1.317857      -0.700598       0.020654      -0.001107       0.039298       0.044409       0.008611       0.001227      -0.012382       0.014781       0.044197      -0.022493       0.003068       0.019425              1.711014       1.854919       0.050777       0.511549       1.316750       0.060814       1.961374           0.000338
           18              H       7.091415       4.165970      16.052546       0.129464       1.086816 0.76994421E+01  0.74771421E+02                                 1.746251                            1.627290      -0.879605       2.476730                    0.999305       3.322182       9.211708       0.489021       1.289740      -0.708453      -0.020177      -0.018975       0.038869       0.047728       0.005048       0.004890      -0.012349       0.011729       0.049285      -0.020701      -0.000479       0.021180              1.784345       1.751842       0.189986      -0.453113       1.525557      -0.248450       2.075636           0.000266
           19              H       7.316812       3.395920       9.844076       0.120597       1.261257 0.99157285E+01  0.10257897E+03                                 1.910483                            1.828220      -1.440366       2.196487                    0.993812       3.740215      10.703174       0.468392       1.264047      -0.712041       0.001811       0.036829       0.009231       0.038011      -0.000596       0.002330       0.005177      -0.023238      -0.015559      -0.010474      -0.005033       0.015507              1.929494       1.630439       0.105777      -0.042854       2.250257       0.311166       1.907788           0.000316
           20              H       7.928734       0.429688       7.218075       0.115392       0.955877 0.70339780E+01  0.67807438E+02                                 1.683087                            1.613470      -1.171950       2.327997                    0.995094       3.676242      10.673993       0.457802       1.387881      -0.685069       0.015994      -0.014009      -0.031602       0.038089       0.001315      -0.008597       0.008902      -0.011903       0.017889      -0.014448      -0.000548       0.014996              1.711818       1.648359      -0.088718      -0.254037       1.491175       0.170930       1.995919           0.000184
           21              H       6.675924      14.416876       8.519077       0.099242       0.977166 0.71576993E+01  0.68844154E+02                                 1.662467                            1.592098      -0.947135       2.417769                    0.997650       3.635550      10.318292       0.479529       1.327998      -0.697266      -0.008884      -0.033630      -0.011291       0.036570       0.009454      -0.012598       0.005355      -0.018477       0.001594      -0.021855       0.008902       0.012953              1.683801       1.408102       0.164581       0.064568       2.113175       0.200207       1.530128           0.000163
           22              H       5.911927      15.122242      10.594852       0.112988       1.004226 0.74750146E+01  0.73529014E+02                                 1.762597                            1.679894      -1.369329       2.227271                    0.992784       3.933982      11.727915       0.439822       1.415738      -0.678280      -0.017184      -0.025747       0.021942       0.037943       0.004876      -0.006204      -0.001779      -0.011179      -0.008032      -0.010117       0.000030       0.010086              1.799073       1.737002       0.317543      -0.217636       1.936419      -0.306024       1.723799          -0.000077
           23              H       6.925762       4.752749       5.692526       0.112160       1.174645 0.89148186E+01  0.89674067E+02                                 1.829685                            1.744533      -0.872915       2.470986                    0.999069       3.458835       9.714272       0.475636       1.280198      -0.710809       0.007599       0.010232       0.051807       0.053352      -0.011885       0.000235       0.007287       0.012564       0.046119      -0.022220       0.004720       0.017500              1.834470       1.534551      -0.051827       0.091510       1.517129      -0.039864       2.451729           0.000118
           24              H       8.066326       3.588433       2.151195       0.125461       1.138909 0.81139070E+01  0.78897395E+02                                 1.729494                            1.617701      -0.821648       2.501750                    0.999554       3.175552       8.476881       0.520806       1.209478      -0.728490       0.026618      -0.016296      -0.038350       0.049445      -0.012084      -0.001882       0.009081       0.015715       0.051895      -0.024305       0.003484       0.020821              1.756465       1.819244      -0.189115      -0.443445       1.475584       0.188765       1.974568           0.000199
           25              H       5.789723       4.504792       1.924934       0.137035       0.978749 0.67963725E+01  0.64617361E+02                                 1.676601                            1.562031      -1.100976       2.370874                    0.997245       3.479555       9.863218       0.478521       1.346274      -0.693924      -0.017050      -0.000506      -0.041415       0.044791      -0.012206      -0.001622       0.006000       0.022539       0.041994      -0.024233       0.007519       0.016714              1.724334       1.680535      -0.094960       0.461560       1.355119      -0.143246       2.137349           0.000343
           26              H       4.308800       5.128533       5.137158       0.106712       1.180519 0.91639319E+01  0.93455852E+02                                 1.878935                            1.789541      -1.128277       2.334285                    0.994376       3.764362      10.886402       0.458299       1.310487      -0.701836      -0.018181      -0.001981       0.028237       0.033642      -0.003830      -0.006337       0.001345       0.008470      -0.000088      -0.006097      -0.003786       0.009882              1.939159       1.691996       0.241125      -0.345152       1.996172      -0.571466       2.129310          -0.000047
           27              H       3.993787       5.331826       3.616751       0.110154       0.919172 0.69544967E+01  0.67066745E+02                                 1.663092                            1.616912      -1.200114       2.306332                    0.993438       3.813336      11.191295       0.450533       1.409737      -0.680203      -0.027100       0.000581      -0.022818       0.035432      -0.001332       0.000812       0.008987       0.008417       0.001271      -0.011461       0.004144       0.007318              1.687403       1.939170       0.061968       0.434493       1.421967      -0.013472       1.701072           0.000092
           28              H       5.209484       7.173786       5.337707       0.105769       1.024354 0.79808694E+01  0.76343432E+02                                 1.529493                            1.532718      -0.594194       2.579244                    0.999966       3.146703       8.004824       0.580068       1.103839      -0.754506       0.016166       0.002670       0.021630       0.027136       0.005294       0.003943      -0.002435       0.001994       0.013015      -0.009019       0.002612       0.006407              1.504459       1.349628       0.038414       0.226630       1.430967       0.048844       1.732782           0.000004
           29              H       3.908697       7.395560       4.494370       0.116905       1.103947 0.87123781E+01  0.87043310E+02                                 1.742178                            1.706684      -0.894918       2.446097                    0.997241       3.528708       9.842606       0.488998       1.253720      -0.715292      -0.025737       0.008388      -0.004007       0.027364      -0.000694      -0.003947      -0.001361       0.002416      -0.010667      -0.005778       0.000937       0.004841              1.751883       2.084874      -0.359749       0.029416       1.814920      -0.049116       1.355854           0.000037
           30              H       5.220346       7.463325       2.530012       0.109835       0.894391 0.71220293E+01  0.68468966E+02                                 1.575909                            1.593496      -0.882259       2.449844                    0.996704       3.632594      10.333786       0.476526       1.336995      -0.695547      -0.018020      -0.006343      -0.022136       0.029240       0.005956       0.005785       0.001161      -0.003197       0.014193      -0.009696       0.000474       0.009222              1.558666       1.436570       0.045249       0.198947       1.442831       0.065116       1.796596          -0.000003
           31              H       6.511176       7.304694       3.405917       0.118701       0.963090 0.74045724E+01  0.71342236E+02                                 1.618412                            1.595906      -0.716069       2.534285                    0.999227       3.432603       9.538320       0.492848       1.289870      -0.707115       0.029925      -0.009334       0.006852       0.032087      -0.002216       0.000505       0.000282       0.015826      -0.018807      -0.006375      -0.004989       0.011364              1.629986       1.950099      -0.299178      -0.048000       1.629097      -0.072026       1.310762           0.000021
           32              H       5.828647       9.419252       4.492656       0.109464       1.136062 0.91731197E+01  0.93179396E+02                                 1.806144                            1.774294      -0.936406       2.426901                    0.996670       3.629916      10.333536       0.468531       1.286961      -0.708000       0.009973      -0.002858       0.030836       0.032535      -0.008159       0.002683      -0.001700       0.012372       0.005602      -0.011182       0.000714       0.010467              1.814858       1.525446       0.098856       0.167147       1.793982       0.299638       2.125147          -0.000013
           33              H       6.447811       9.540919       3.056240       0.113445       0.998853 0.75539477E+01  0.74317553E+02                                 1.749312                            1.677946      -1.269083       2.269154                    0.993055       3.901700      11.539404       0.445426       1.397697      -0.682136       0.031795       0.003324      -0.016786       0.036107      -0.002844       0.001400      -0.010713       0.010415      -0.000425      -0.013738       0.003645       0.010093              1.786687       2.103749       0.272755      -0.402498       1.630435      -0.071528       1.625877           0.000132
           34              H       3.230694       9.839699       4.694920       0.117488       1.154142 0.87318048E+01  0.86988575E+02                                 1.783283                            1.708930      -0.847892       2.487425                    0.999439       3.324616       9.157432       0.490199       1.254226      -0.717666      -0.012797      -0.010728       0.053611       0.056152      -0.007612      -0.005747      -0.011439       0.019555       0.057215      -0.025542       0.002726       0.022817              1.777731       1.506219      -0.056879      -0.137566       1.614129      -0.076103       2.212843          -0.000055
           35              H       4.847400      10.344852       1.129592       0.134686       0.998899 0.70685047E+01  0.67580570E+02                                 1.675603                            1.576094      -1.032566       2.403006                    0.998065       3.414380       9.572084       0.486121       1.317855      -0.700598       0.020653       0.001108      -0.039298       0.044409      -0.008611      -0.001227      -0.012382       0.014781       0.044198      -0.022494       0.003069       0.019425              1.711014       1.854919      -0.050777      -0.511548       1.316750       0.060814       1.961374           0.000338
           36              H       2.565365      11.235029       1.088453       0.129460       1.086819 0.76994674E+01  0.74771719E+02                                 1.746254                            1.627293      -0.879601       2.476731                    0.999305       3.322187       9.211721       0.489021       1.289740      -0.708453      -0.020177       0.018975      -0.038868       0.047727      -0.005048      -0.004890      -0.012349       0.011729       0.049285      -0.020701      -0.000479       0.021180              1.784348       1.751845      -0.189985       0.453114       1.525558      -0.248449       2.075640           0.000266
           37              H       2.790762      12.005079       7.296924       0.120592       1.261237 0.99155305E+01  0.10257645E+03                                 1.910471                            1.828208      -1.440343       2.196501                    0.993812       3.740173      10.703043       0.468390       1.264057      -0.712039       0.001811      -0.036830      -0.009231       0.038012       0.000595      -0.002331       0.005177      -0.023238      -0.015561      -0.010475      -0.005033       0.015508              1.929482       1.630428      -0.105776       0.042852       2.250244       0.311164       1.907774           0.000320
           38              H       3.402684      14.971312       9.922925       0.115388       0.955896 0.70341557E+01  0.67809567E+02                                 1.683106                            1.613488      -1.171958       2.327989                    0.995093       3.676291      10.674162       0.457801       1.387876      -0.685069       0.015993       0.014008       0.031602       0.038088      -0.001315       0.008597       0.008902      -0.011903       0.017889      -0.014448      -0.000548       0.014996              1.711838       1.648378       0.088719       0.254042       1.491192       0.170933       1.995943           0.000184
           39              H       2.149874       0.984124       8.621923       0.099235       0.977181 0.71578374E+01  0.68845788E+02                                 1.662481                            1.592110      -0.947128       2.417768                    0.997650       3.635587      10.318407       0.479529       1.327993      -0.697267      -0.008884       0.033629       0.011291       0.036569      -0.009454       0.012598       0.005355      -0.018477       0.001596      -0.021855       0.008902       0.012953              1.683815       1.408112      -0.164583      -0.064568       2.113194       0.200209       1.530140           0.000162
           40              H       1.385877       0.278758       6.546148       0.112984       1.004232 0.74750668E+01  0.73529658E+02                                 1.762604                            1.679900      -1.369331       2.227268                    0.992783       3.933999      11.727977       0.439821       1.415738      -0.678280      -0.017184       0.025747      -0.021942       0.037942      -0.004875       0.006203      -0.001779      -0.011180      -0.008033      -0.010116       0.000030       0.010086              1.799081       1.737009      -0.317546       0.217638       1.936427      -0.306027       1.723806          -0.000077
           41              H       2.399712       2.947751      14.263026       0.112160       1.174629 0.89146627E+01  0.89672136E+02                                 1.829674                            1.744522      -0.872925       2.470986                    0.999069       3.458803       9.714173       0.475636       1.280204      -0.710808       0.007599      -0.010230       0.051809       0.053354       0.011885       0.000234      -0.007288       0.012562       0.046120      -0.022220       0.004719       0.017501              1.834458       1.534541       0.051826       0.091510       1.517120       0.039863       2.451714           0.000118
           42              H       3.540276       4.112067      10.721695       0.125461       1.138916 0.81139713E+01  0.78898243E+02                                 1.729507                            1.617712      -0.821643       2.501751                    0.999554       3.175566       8.476954       0.520801       1.209485      -0.728488       0.026617       0.016298      -0.038349       0.049444       0.012084      -0.001882      -0.009081       0.015716       0.051894      -0.024305       0.003485       0.020821              1.756478       1.819258       0.189117      -0.443450       1.475594      -0.188767       1.974583           0.000200
           43              H       1.263673       3.195707      10.495434       0.137037       0.978771 0.67965642E+01  0.64619611E+02                                 1.676620                            1.562048      -1.100975       2.370870                    0.997245       3.479601       9.863367       0.478521       1.346265      -0.693926      -0.017049       0.000506      -0.041414       0.044789       0.012207      -0.001623      -0.006000       0.022539       0.041994      -0.024233       0.007519       0.016714              1.724354       1.680554       0.094962       0.461567       1.355133       0.143249       2.137375           0.000343
           44              H       8.834850       2.571967      13.707658       0.106722       1.180504 0.91637738E+01  0.93453748E+02                                 1.878910                            1.789519      -1.128286       2.334284                    0.994376       3.764318      10.886212       0.458305       1.310477      -0.701838      -0.018181       0.001982       0.028238       0.033643       0.003831      -0.006337      -0.001346       0.008469      -0.000087      -0.006096      -0.003786       0.009882              1.939133       1.691974      -0.241119      -0.345145       1.996143       0.571454       2.129282          -0.000047
           45              H       8.519837       2.368674      12.187251       0.110153       0.919179 0.69545648E+01  0.67067541E+02                                 1.663097                            1.616917      -1.200106       2.306333                    0.993438       3.813352      11.191340       0.450534       1.409732      -0.680204      -0.027099      -0.000581      -0.022817       0.035431       0.001332       0.000812      -0.008987       0.008417       0.001271      -0.011461       0.004144       0.007317              1.687408       1.939177      -0.061968       0.434494       1.421972       0.013473       1.701075           0.000092
           46              H       0.683434       0.526714      13.908207       0.105790       1.024289 0.79801790E+01  0.76334982E+02                                 1.529407                            1.532635      -0.594192       2.579251                    0.999966       3.146593       8.004381       0.580095       1.103814      -0.754513       0.016166      -0.002670       0.021632       0.027137      -0.005294       0.003944       0.002435       0.001994       0.013021      -0.009020       0.002611       0.006409              1.504376       1.349560      -0.038411       0.226610       1.430890      -0.048839       1.732678           0.000002
           47              H       8.434747       0.304940      13.064870       0.116912       1.103941 0.87123044E+01  0.87042238E+02                                 1.742156                            1.706664      -0.894910       2.446100                    0.997241       3.528684       9.842464       0.489007       1.253702      -0.715296      -0.025735      -0.008388      -0.004005       0.027362       0.000693      -0.003947       0.001361       0.002415      -0.010664      -0.005778       0.000936       0.004841              1.751860       2.084843       0.359741       0.029412       1.814899       0.049113       1.355840           0.000037
           48              H       0.694296       0.237175      11.100512       0.109834       0.894397 0.71220962E+01  0.68469758E+02                                 1.575915                            1.593502      -0.882257       2.449843                    0.996704       3.632612      10.333843       0.476526       1.336992      -0.695548      -0.018020       0.006342      -0.022136       0.029239      -0.005957       0.005785      -0.001161      -0.003198       0.014193      -0.009696       0.000475       0.009222              1.558671       1.436576      -0.045250       0.198948       1.442837      -0.065116       1.796601          -0.000002
           49              H       1.985126       0.395806      11.976417       0.118703       0.963095 0.74046273E+01  0.71342895E+02                                 1.618417                            1.595911      -0.716073       2.534282                    0.999227       3.432613       9.538356       0.492848       1.289869      -0.707115       0.029925       0.009334       0.006852       0.032087       0.002216       0.000505      -0.000282       0.015825      -0.018806      -0.006375      -0.004989       0.011363              1.629991       1.950105       0.299179      -0.047999       1.629103       0.072026       1.310765           0.000021
           50              H       1.302597      13.682248      13.063156       0.109469       1.136050 0.91729881E+01  0.93177730E+02                                 1.806133                            1.774282      -0.936409       2.426903                    0.996671       3.629883      10.333426       0.468532       1.286963      -0.708000       0.009973       0.002858       0.030837       0.032536       0.008160       0.002683       0.001701       0.012372       0.005604      -0.011182       0.000715       0.010467              1.814846       1.525437      -0.098855       0.167145       1.793970      -0.299636       2.125132          -0.000014
           51              H       1.921761      13.560580      11.626740       0.113446       0.998850 0.75539145E+01  0.74317140E+02                                 1.749307                            1.677942      -1.269078       2.269157                    0.993055       3.901690      11.539365       0.445427       1.397697      -0.682136       0.031795      -0.003324      -0.016786       0.036107       0.002844       0.001400       0.010713       0.010416      -0.000425      -0.013738       0.003645       0.010093              1.786683       2.103743      -0.272755      -0.402495       1.630432       0.071528       1.625872           0.000133
           52              H       7.756744      13.261801      13.265420       0.117495       1.154128 0.87316739E+01  0.86986959E+02                                 1.783270                            1.708918      -0.847885       2.487431                    0.999439       3.324589       9.157346       0.490200       1.254228      -0.717665      -0.012796       0.010727       0.053613       0.056153       0.007612      -0.005747       0.011439       0.019555       0.057216      -0.025542       0.002726       0.022817              1.777718       1.506209       0.056878      -0.137564       1.614118       0.076102       2.212826          -0.000057
           53              H       0.321350      12.756648       9.700092       0.134685       0.998892 0.70684434E+01  0.67579828E+02                                 1.675596                            1.576087      -1.032558       2.403011                    0.998065       3.414363       9.572021       0.486122       1.317856      -0.700598       0.020654      -0.001109      -0.039298       0.044409       0.008611      -0.001228       0.012382       0.014780       0.044197      -0.022494       0.003069       0.019425              1.711007       1.854911       0.050777      -0.511545       1.316745      -0.060814       1.961365           0.000340
           54              H       7.091415      11.866470       9.658953       0.129460       1.086818 0.76994584E+01  0.74771625E+02                                 1.746254                            1.627294      -0.879591       2.476735                    0.999305       3.322185       9.211721       0.489020       1.289742      -0.708453      -0.020175      -0.018977      -0.038868       0.047727       0.005048      -0.004890       0.012348       0.011730       0.049286      -0.020701      -0.000479       0.021181              1.784348       1.751845       0.189985       0.453114       1.525559       0.248450       2.075640           0.000269
           55              H       7.316812      11.096420      15.867424       0.120585       1.261264 0.99158059E+01  0.10258004E+03                                 1.910500                            1.828234      -1.440364       2.196489                    0.993811       3.740228      10.703247       0.468387       1.264057      -0.712039       0.001812       0.036830      -0.009230       0.038012      -0.000596      -0.002330      -0.005178      -0.023236      -0.015559      -0.010474      -0.005033       0.015507              1.929511       1.630450       0.105779       0.042854       2.250280      -0.311171       1.907803           0.000317
           56              H       7.928734       8.130188       1.352425       0.115388       0.955887 0.70340666E+01  0.67808492E+02                                 1.683096                            1.613479      -1.171954       2.327992                    0.995093       3.676266      10.674072       0.457801       1.387878      -0.685069       0.015994      -0.014009       0.031602       0.038089       0.001315       0.008597      -0.008902      -0.011902       0.017889      -0.014448      -0.000548       0.014996              1.711828       1.648369      -0.088719       0.254040       1.491183      -0.170932       1.995931           0.000183
           57              H       6.675924       6.716376       0.051423       0.099235       0.977171 0.71577375E+01  0.68844548E+02                                 1.662466                            1.592097      -0.947108       2.417779                    0.997650       3.635552      10.318267       0.479532       1.327990      -0.697268      -0.008885      -0.033629       0.011291       0.036570       0.009454       0.012598      -0.005355      -0.018477       0.001595      -0.021855       0.008902       0.012953              1.683801       1.408101       0.164581      -0.064568       2.113174      -0.200207       1.530127           0.000162
           58              H       5.911927       7.421742      15.116648       0.112982       1.004236 0.74751093E+01  0.73530155E+02                                 1.762607                            1.679902      -1.369322       2.227271                    0.992784       3.934007      11.727994       0.439821       1.415735      -0.678280      -0.017185      -0.025747      -0.021941       0.037943       0.004875       0.006203       0.001779      -0.011180      -0.008032      -0.010117       0.000030       0.010086              1.799084       1.737012       0.317547       0.217638       1.936431       0.306027       1.723809          -0.000077
           59              H       6.925762      12.453249       2.877974       0.112154       1.174642 0.89147936E+01  0.89673813E+02                                 1.829691                            1.744538      -0.872930       2.470982                    0.999069       3.458827       9.714271       0.475632       1.280208      -0.710807       0.007598       0.010231      -0.051809       0.053353      -0.011885      -0.000235      -0.007287       0.012563       0.046120      -0.022220       0.004719       0.017501              1.834476       1.534554      -0.051827      -0.091511       1.517133       0.039864       2.451741           0.000117
           60              H       8.066326      11.288933       6.419304       0.125444       1.138926 0.81140496E+01  0.78899161E+02                                 1.729517                            1.617721      -0.821658       2.501744                    0.999554       3.175576       8.476977       0.520799       1.209486      -0.728489       0.026618      -0.016298       0.038350       0.049445      -0.012085       0.001882      -0.009081       0.015715       0.051894      -0.024305       0.003485       0.020821              1.756490       1.819271      -0.189119       0.443455       1.475602      -0.188770       1.974596           0.000205
           61              H       5.789723      12.205292       6.645566       0.137032       0.978772 0.67965706E+01  0.64619670E+02                                 1.676620                            1.562048      -1.100969       2.370871                    0.997245       3.479599       9.863353       0.478521       1.346264      -0.693926      -0.017050      -0.000507       0.041414       0.044789      -0.012206       0.001623      -0.006000       0.022539       0.041994      -0.024233       0.007519       0.016715              1.724354       1.680554      -0.094962      -0.461566       1.355134       0.143249       2.137374           0.000345
           62              H       4.308800      12.829033       3.433342       0.106714       1.180510 0.91638281E+01  0.93454466E+02                                 1.878920                            1.789527      -1.128293       2.334281                    0.994376       3.764331      10.886269       0.458302       1.310482      -0.701838      -0.018181      -0.001982      -0.028238       0.033643      -0.003831       0.006337      -0.001346       0.008469      -0.000088      -0.006096      -0.003786       0.009882              1.939144       1.691982       0.241121       0.345148       1.996155       0.571460       2.129295          -0.000046
           63              H       3.993787      13.032326       4.953749       0.110150       0.919184 0.69546143E+01  0.67068137E+02                                 1.663103                            1.616923      -1.200114       2.306329                    0.993438       3.813364      11.191385       0.450533       1.409732      -0.680204      -0.027099       0.000580       0.022817       0.035431      -0.001332      -0.000812      -0.008987       0.008417       0.001271      -0.011461       0.004144       0.007318              1.687415       1.939185       0.061968      -0.434497       1.421977       0.013473       1.701083           0.000093
           64              H       5.209484      14.874286       3.232793       0.105784       1.024299 0.79802828E+01  0.76336221E+02                                 1.529418                            1.532645      -0.594191       2.579250                    0.999966       3.146611       8.004439       0.580093       1.103815      -0.754512       0.016166       0.002668      -0.021632       0.027137       0.005294      -0.003943       0.002435       0.001994       0.013022      -0.009020       0.002612       0.006408              1.504386       1.349568       0.038411      -0.226613       1.430899      -0.048840       1.732691           0.000001
           65              H       3.908697      15.096060       4.076130       0.116906       1.103945 0.87123435E+01  0.87042728E+02                                 1.742162                            1.706669      -0.894910       2.446100                    0.997241       3.528691       9.842490       0.489005       1.253704      -0.715296      -0.025736       0.008387       0.004005       0.027363      -0.000693       0.003947       0.001362       0.002416      -0.010664      -0.005778       0.000936       0.004842              1.751866       2.084851      -0.359743      -0.029413       1.814904       0.049114       1.355844           0.000037
           66              H       5.220346      15.163825       6.040488       0.109834       0.894401 0.71221404E+01  0.68470298E+02                                 1.575920                            1.593507      -0.882262       2.449840                    0.996703       3.632625      10.333893       0.476525       1.336992      -0.695548      -0.018020      -0.006343       0.022135       0.029239       0.005956      -0.005785      -0.001161      -0.003198       0.014192      -0.009696       0.000474       0.009222              1.558676       1.436580       0.045250      -0.198949       1.442841      -0.065116       1.796608          -0.000002
           67              H       6.511176      15.005194       5.164583       0.118703       0.963093 0.74046048E+01  0.71342669E+02                                 1.618419                            1.595913      -0.716083       2.534279                    0.999227       3.432612       9.538372       0.492846       1.289875      -0.707114       0.029925      -0.009336      -0.006853       0.032088      -0.002216      -0.000505      -0.000282       0.015825      -0.018806      -0.006375      -0.004989       0.011364              1.629993       1.950108      -0.299180       0.047999       1.629105       0.072026       1.310767           0.000022
           68              H       5.828647       1.718752       4.077844       0.109475       1.136049 0.91729759E+01  0.93177570E+02                                 1.806129                            1.774279      -0.936406       2.426904                    0.996671       3.629884      10.333425       0.468533       1.286960      -0.708000       0.009973      -0.002859      -0.030837       0.032536      -0.008160      -0.002683       0.001701       0.012372       0.005604      -0.011182       0.000715       0.010467              1.814843       1.525435       0.098855      -0.167145       1.793966      -0.299634       2.125128          -0.000015
           69              H       6.447811       1.840419       5.514260       0.113447       0.998856 0.75539749E+01  0.74317882E+02                                 1.749313                            1.677947      -1.269081       2.269154                    0.993054       3.901707      11.539426       0.445426       1.397695      -0.682136       0.031795       0.003324       0.016785       0.036107      -0.002844      -0.001400       0.010713       0.010416      -0.000425      -0.013738       0.003645       0.010093              1.786689       2.103751       0.272756       0.402497       1.630437       0.071528       1.625878           0.000132
           70              H       3.230694       2.139199       3.875580       0.117502       1.154114 0.87315396E+01  0.86985262E+02                                 1.783252                            1.708902      -0.847875       2.487437                    0.999439       3.324567       9.157258       0.490203       1.254223      -0.717666      -0.012797      -0.010727      -0.053612       0.056153      -0.007611       0.005747       0.011439       0.019554       0.057216      -0.025542       0.002725       0.022817              1.777700       1.506195      -0.056877       0.137562       1.614103       0.076101       2.212802          -0.000058
           71              H       4.847400       2.644352       7.440908       0.134693       0.998905 0.70685649E+01  0.67581282E+02                                 1.675606                            1.576097      -1.032558       2.403008                    0.998065       3.414396       9.572135       0.486122       1.317850      -0.700599       0.020653       0.001108       0.039297       0.044408      -0.008611       0.001227       0.012382       0.014781       0.044197      -0.022494       0.003069       0.019425              1.711018       1.854923      -0.050777       0.511549       1.316753      -0.060814       1.961378           0.000337
           72              H       2.565365       3.534529       7.482046       0.129467       1.086824 0.76995097E+01  0.74772212E+02                                 1.746254                            1.627293      -0.879591       2.476733                    0.999305       3.322199       9.211751       0.489023       1.289733      -0.708454      -0.020176       0.018976       0.038867       0.047726      -0.005048       0.004890       0.012348       0.011729       0.049283      -0.020701      -0.000479       0.021180              1.784347       1.751845      -0.189985      -0.453114       1.525559       0.248449       2.075638           0.000265
           73              H       2.790762       4.304580       1.273576       0.120576       1.261291 0.99160697E+01  0.10258339E+03                                 1.910521                            1.828254      -1.440393       2.196471                    0.993811       3.740278      10.703402       0.468386       1.264051      -0.712040       0.001812      -0.036829       0.009230       0.038011       0.000596       0.002329      -0.005177      -0.023237      -0.015558      -0.010473      -0.005034       0.015507              1.929533       1.630467      -0.105781      -0.042856       2.250306      -0.311177       1.907827           0.000316
           74              H       3.402684       7.270812      15.788575       0.115384       0.955898 0.70341679E+01  0.67809706E+02                                 1.683108                            1.613489      -1.171953       2.327990                    0.995093       3.676294      10.674168       0.457800       1.387876      -0.685070       0.015994       0.014008      -0.031601       0.038088      -0.001315      -0.008597      -0.008902      -0.011903       0.017888      -0.014448      -0.000548       0.014996              1.711840       1.648380       0.088719      -0.254042       1.491193      -0.170933       1.995946           0.000183
           75              H       2.149874       8.684624      17.089577       0.099234       0.977177 0.71577994E+01  0.68845323E+02                                 1.662476                            1.592106      -0.947125       2.417770                    0.997650       3.635575      10.318361       0.479530       1.327993      -0.697267      -0.008884       0.033629      -0.011291       0.036570      -0.009454      -0.012598      -0.005355      -0.018478       0.001595      -0.021855       0.008902       0.012953              1.683811       1.408109      -0.164582       0.064568       2.113187      -0.200208       1.530136           0.000162
           76              H       1.385877       7.979258       2.024352       0.112981       1.004227 0.74750264E+01  0.73529153E+02                                 1.762599                            1.679896      -1.369323       2.227272                    0.992784       3.933991      11.727940       0.439821       1.415739      -0.678280      -0.017184       0.025746       0.021943       0.037943      -0.004875      -0.006204       0.001779      -0.011179      -0.008031      -0.010117       0.000031       0.010086              1.799076       1.737004      -0.317544      -0.217637       1.936421       0.306025       1.723802          -0.000078
           77              C       2.399712      10.825363      12.362089       0.091501      23.217216 0.30769877E+03  0.66886918E+04                                 7.232290                            5.972298       0.246646       2.110078                    0.997835      25.852618      73.368096       0.648190       0.434699      -1.044401       0.025284      -0.002494       0.039352       0.046841      -0.003080      -0.002377       0.001432      -0.034767       0.065247      -0.028628       0.006605       0.022024              7.928672       9.667440       2.444329      -0.949316       5.387051      -0.795162       8.731525          -0.001238
           78              C       3.021591      11.461424      14.302450      -0.049332      27.214330 0.37768527E+03  0.85958544E+04                                 7.830402                            6.467940       0.228404       2.047842                    0.999795      28.445547      81.180460       0.647909       0.415368      -1.061973       0.043326      -0.012992      -0.049022       0.066702       0.008107       0.003357       0.022478       0.015552       0.124269      -0.037055      -0.011470       0.048525              8.436107      10.572240       2.284796       0.519104       5.349915       0.153235       9.386166          -0.000020
           79              C       1.762444      10.957811      14.432722      -0.123659      28.712728 0.41248901E+03  0.95603173E+04                                 8.108362                            6.746648       0.495377       2.141407                    0.999583      28.625167      81.410752       0.638633       0.413804      -1.067070      -0.021264      -0.025468      -0.033500       0.047149       0.027732       0.001738       0.030991       0.053699       0.148604      -0.069984       0.010085       0.059899              8.760543      10.298204       2.460212      -1.785170       5.694288      -0.606603      10.289139           0.002477
           80              C       0.121298       9.892062      12.830038      -0.091448      25.724895 0.37586186E+03  0.85821447E+04                                 7.767807                            6.543068      -0.192964       1.962375                    0.995880      27.711171      80.373667       0.628019       0.427136      -1.049896       0.068299      -0.055716       0.013258       0.089134       0.034120       0.024053       0.019000       0.069392      -0.038620      -0.045250      -0.020920       0.066170              8.665242       9.130827       1.063358       0.366376      11.020961      -1.249598       5.843938           0.000694
           81              C       0.267037       8.404326      12.660343      -0.198977      24.415924 0.39474246E+03  0.90765763E+04                                 7.352584                            6.584359       0.096785       2.028812                    0.999078      28.631227      81.916080       0.646775       0.411855      -1.065080       0.033299       0.045567       0.067893       0.088287      -0.032405       0.014125      -0.017413      -0.032478      -0.031002      -0.031646      -0.018022       0.049669              7.889575       6.191637      -0.135378       0.432648      11.548878      -1.499481       5.928209          -0.000073
           82              C       1.086252       7.732842      13.747082      -0.203423      26.032297 0.43645268E+03  0.10306094E+05                                 7.757812                            6.993811      -0.010048       1.991945                    0.998704      29.304648      85.376843       0.617202       0.420264      -1.058145      -0.037352      -0.040789      -0.075198       0.093347      -0.036109      -0.005333      -0.006604      -0.033054      -0.057636      -0.034402      -0.015021       0.049423              8.385011       6.563881       0.025459       0.659485      12.231315      -1.410483       6.359839          -0.000100
           83              C       1.163195       6.197362      13.584242      -0.101094      25.623576 0.38439614E+03  0.88277454E+04                                 7.746754                            6.622392      -0.262668       1.936784                    0.995971      28.017045      81.535520       0.623381       0.427841      -1.049305      -0.059952       0.056156       0.029425       0.087256       0.041749      -0.032552      -0.029413       0.066462      -0.046566      -0.052675      -0.027251       0.079926              8.555760       8.719052       0.923660      -0.444584      11.104669       0.154800       5.843560           0.000789
           84              C       7.868085       5.325666      13.339126       0.075883      23.338753 0.32071391E+03  0.70241410E+04                                 7.177564                            6.049425       0.375035       2.141997                    0.999053      26.068148      73.569706       0.653565       0.427899      -1.051518      -0.012436      -0.013467       0.036071       0.040462       0.001900       0.007862       0.003652      -0.026700       0.090543      -0.029548      -0.002117       0.031666              7.755634       9.627059       2.450954       0.608904       5.822244      -0.123906       7.817600          -0.002090
           85              C       8.771485       5.053068      15.303485      -0.116136      27.600412 0.40417318E+03  0.93356615E+04                                 7.914647                            6.701427       0.383871       2.107021                    0.999194      28.611066      81.678467       0.636400       0.416676      -1.063440       0.015011       0.041203      -0.030260       0.053280       0.023320       0.007183      -0.035654       0.040234       0.139939      -0.065405       0.006342       0.059063              8.430987      10.724235       1.877676       1.394481       5.361660      -0.284512       9.207067           0.002232
           86              C       7.510527       4.560236      15.322340      -0.043536      27.609672 0.39219629E+03  0.90313937E+04                                 8.013921                            6.670938       0.117661       2.020127                    0.999593      28.599615      82.719228       0.625105       0.425502      -1.053168      -0.056690       0.015411      -0.049784       0.077005       0.005548       0.011272      -0.017366       0.016099       0.111987      -0.034101      -0.009353       0.043454              8.601626      10.631277       2.160722      -1.080212       5.669054      -0.682591       9.504546           0.000748
           87              C       6.507555       1.649447      10.408015      -0.024380      35.495095 0.44628133E+03  0.10505323E+05                                 9.369252                            7.018805       0.091299       2.031435                    0.999435      27.455506      77.629502       0.628574       0.413951      -1.071427       0.013868      -0.012355      -0.039654       0.043789      -0.003258       0.003502      -0.008235      -0.011676      -0.017767      -0.010149      -0.003517       0.013666             11.125429       7.833563       0.457776      -4.173282      11.210934       3.250323      14.331791           0.010756
           88              C       7.211808       2.507283       9.593818      -0.162002      34.405028 0.46681633E+03  0.11263577E+05                                 9.363622                            7.340477      -0.155051       1.905173                    0.999557      31.263044      93.516189       0.586465       0.432846      -1.045372      -0.004950      -0.016966      -0.009131       0.019893      -0.017489       0.031009       0.006585      -0.011684      -0.084264      -0.048973       0.012743       0.036229             10.667603       8.289293       1.127637      -4.648769       8.712823       0.689501      15.000692           0.000224
           89              C       7.765797       2.059114       8.404232      -0.029630      37.147095 0.46614412E+03  0.11090933E+05                                 9.670776                            7.186551       0.104928       2.031014                    0.999385      27.804777      78.990835       0.619593       0.415482      -1.070638      -0.017399      -0.027034       0.031596       0.045077       0.000555      -0.001129       0.011265      -0.007566      -0.000047      -0.009785      -0.003533       0.013317             11.540161       9.071325       2.631741      -5.208112      10.704991      -1.271731      14.844165           0.009346
           90              C       7.565745       0.736168       8.016846      -0.123767      30.653606 0.45794356E+03  0.10984805E+05                                 8.696588                            7.297784      -0.104314       1.940541                    0.998967      30.167753      89.660296       0.585497       0.436115      -1.044529      -0.002850       0.003694       0.023389       0.023850      -0.013693       0.001473       0.015027       0.029749       0.055069      -0.033500       0.009837       0.023663              9.332153       7.611212       2.099481      -2.712309      10.419362      -0.671195       9.965884          -0.001559
           91              C       6.839767      15.287033       8.803618      -0.096320      29.566461 0.43333375E+03  0.10225885E+05                                 8.384719                            7.013522       0.128988       2.017740                    0.999657      29.363509      85.843201       0.609743       0.425678      -1.053550       0.001339       0.026410       0.008736       0.027849       0.012454      -0.010383       0.012530      -0.029111      -0.008903      -0.026597       0.002913       0.023683              9.008152       6.894071       1.736854      -2.583649       9.653076      -0.004828      10.477309           0.000885
           92              C       6.346427       0.317261      10.030913      -0.105475      31.084516 0.46433122E+03  0.11188596E+05                                 8.842794                            7.390112      -0.177331       1.920186                    0.998600      30.178107      90.208269       0.576306       0.441068      -1.040474       0.012309       0.012420      -0.015364       0.023277       0.008078       0.006669      -0.018052       0.027094      -0.042187      -0.030789       0.007880       0.022910              9.571730       6.806902       1.224252      -2.174512      11.341662       1.696122      10.566626           0.000009
           93              C       5.939988       2.134579      11.709017       0.568960      22.616751 0.26707807E+03  0.56396486E+04                                 7.469130                            5.852779      -0.215830       1.977197                    0.999029      23.195992      66.246649       0.603080       0.480969      -1.011847      -0.023653       0.040329       0.043092       0.063584      -0.004756       0.060614      -0.003978       0.104513      -0.112044      -0.064573      -0.033760       0.098333              8.636190       6.370813      -0.705913      -2.854715       9.367083       3.017253      10.170673           0.001042
           94              C       8.564192       2.993954       7.504330       0.570724      22.504854 0.26174516E+03  0.55020623E+04                                 7.438432                            5.800046      -0.021332       2.044036                    0.999582      23.079804      65.876082       0.604566       0.481965      -1.010805       0.036964       0.020467      -0.049268       0.064905      -0.068719       0.032961      -0.011634       0.081505      -0.095452      -0.065450      -0.039048       0.104498              8.478693       6.886442       2.322566      -2.683358       7.808871      -1.295972      10.740765           0.001712
           95              C       6.925762       4.575637       4.778911       0.091500      23.217307 0.30770037E+03  0.66887334E+04                                 7.232301                            5.972309       0.246634       2.110073                    0.997835      25.852685      73.368263       0.648190       0.434698      -1.044401       0.025286       0.002496      -0.039352       0.046842       0.003081       0.002379       0.001431      -0.034767       0.065244      -0.028629       0.006606       0.022023              7.928685       9.667472      -2.444335       0.949319       5.387060      -0.795165       8.731524          -0.001242
           96              C       7.547641       3.939576       2.838550      -0.049331      27.214435 0.37768720E+03  0.85959087E+04                                 7.830418                            6.467954       0.228405       2.047841                    0.999795      28.445616      81.180680       0.647908       0.415368      -1.061973       0.043329       0.012996       0.049023       0.066705      -0.008106      -0.003358       0.022478       0.015551       0.124260      -0.037053      -0.011469       0.048522              8.436124      10.572273      -2.284797      -0.519096       5.349920       0.153233       9.386179          -0.000022
           97              C       6.288494       4.443188       2.708278      -0.123658      28.712729 0.41248904E+03  0.95603176E+04                                 8.108357                            6.746644       0.495378       2.141408                    0.999583      28.625179      81.410770       0.638634       0.413804      -1.067070      -0.021264       0.025471       0.033501       0.047151      -0.027732      -0.001736       0.030991       0.053703       0.148598      -0.069985       0.010088       0.059897              8.760538      10.298205      -2.460206       1.785175       5.694278      -0.606598      10.289133           0.002475
           98              C       4.647348       5.508938       4.310961      -0.091450      25.725013 0.37586400E+03  0.85822066E+04                                 7.767833                            6.543090      -0.192971       1.962371                    0.995880      27.711255      80.373996       0.628017       0.427136      -1.049896       0.068297       0.055716      -0.013259       0.089133      -0.034121      -0.024055       0.018999       0.069394      -0.038627      -0.045250      -0.020923       0.066172              8.665272       9.130872      -1.063368      -0.366381      11.020992      -1.249602       5.843952           0.000692
           99              C       4.793087       6.996674       4.480657      -0.198977      24.415953 0.39474320E+03  0.90765959E+04                                 7.352592                            6.584368       0.096780       2.028810                    0.999078      28.631220      81.916026       0.646775       0.411855      -1.065080       0.033297      -0.045566      -0.067895       0.088288       0.032406      -0.014123      -0.017410      -0.032481      -0.031005      -0.031647      -0.018021       0.049668              7.889582       6.191634       0.135384      -0.432650      11.548897      -1.499484       5.928214          -0.000075
          100              C       5.612302       7.668158       3.393918      -0.203423      26.032266 0.43645193E+03  0.10306069E+05                                 7.757796                            6.993798      -0.010030       1.991950                    0.998704      29.304605      85.376595       0.617204       0.420263      -1.058146      -0.037354       0.040789       0.075199       0.093348       0.036109       0.005334      -0.006604      -0.033048      -0.057637      -0.034402      -0.015021       0.049422              8.384993       6.563865      -0.025458      -0.659478      12.231291      -1.410480       6.359824          -0.000102
          101              C       5.689245       9.203638       3.556757      -0.101092      25.623495 0.38439456E+03  0.88276988E+04                                 7.746734                            6.622376      -0.262667       1.936785                    0.995971      28.016975      81.535230       0.623382       0.427840      -1.049305      -0.059953      -0.056155      -0.029425       0.087255      -0.041748       0.032551      -0.029412       0.066459      -0.046571      -0.052673      -0.027252       0.079925              8.555736       8.719028      -0.923657       0.444583      11.104633       0.154801       5.843547           0.000789
          102              C       3.342035      10.075334       3.801874       0.075889      23.338562 0.32071061E+03  0.70240499E+04                                 7.177525                            6.049394       0.375029       2.141997                    0.999053      26.067993      73.569143       0.653567       0.427899      -1.051519      -0.012436       0.013468      -0.036071       0.040462      -0.001899      -0.007862       0.003653      -0.026699       0.090544      -0.029548      -0.002118       0.031666              7.755586       9.626982      -2.450927      -0.608900       5.822207      -0.123910       7.817571          -0.002088
          103              C       4.245435      10.347932       1.837515      -0.116142      27.600525 0.40417545E+03  0.93357276E+04                                 7.914668                            6.701446       0.383877       2.107021                    0.999194      28.611161      81.678815       0.636399       0.416676      -1.063440       0.015012      -0.041200       0.030261       0.053278      -0.023320      -0.007184      -0.035655       0.040233       0.139943      -0.065405       0.006341       0.059065              8.431008      10.724259      -1.877681      -1.394475       5.361678      -0.284512       9.207086           0.002232
          104              C       2.984477      10.840764       1.818660      -0.043540      27.609745 0.39219759E+03  0.90314318E+04                                 8.013937                            6.670950       0.117667       2.020128                    0.999593      28.599669      82.719442       0.625105       0.425502      -1.053167      -0.056688      -0.015407       0.049785       0.077003      -0.005548      -0.011272      -0.017367       0.016097       0.111987      -0.034101      -0.009354       0.043454              8.601642      10.631293      -2.160723       1.080216       5.669066      -0.682588       9.504567           0.000748
          105              C       1.981505      13.751553       6.732985      -0.024377      35.494853 0.44627816E+03  0.10505229E+05                                 9.369218                            7.018787       0.091290       2.031435                    0.999435      27.455367      77.629018       0.628574       0.413952      -1.071426       0.013867       0.012355       0.039654       0.043787       0.003259      -0.003504      -0.008236      -0.011675      -0.017769      -0.010152      -0.003517       0.013668             11.125380       7.833534      -0.457777       4.173263      11.210877       3.250295      14.331727           0.010759
          106              C       2.685758      12.893717       7.547182      -0.161996      34.404633 0.46681018E+03  0.11263388E+05                                 9.363546                            7.340426      -0.155039       1.905180                    0.999557      31.262759      93.515056       0.586467       0.432846      -1.045373      -0.004953       0.016966       0.009132       0.019894       0.017490      -0.031012       0.006586      -0.011684      -0.084263      -0.048975       0.012745       0.036231             10.667505       8.289215      -1.127627       4.648709       8.712764       0.689497      15.000536           0.000232
          107              C       3.239747      13.341886       8.736768      -0.029640      37.147345 0.46614827E+03  0.11091055E+05                                 9.670807                            7.186575       0.104934       2.031014                    0.999385      27.804920      78.991290       0.619593       0.415481      -1.070638      -0.017404       0.027035      -0.031596       0.045079      -0.000557       0.001131       0.011264      -0.007571      -0.000047      -0.009784      -0.003534       0.013318             11.540191       9.071344      -2.631752       5.208116      10.705038      -1.271734      14.844192           0.009352
          108              C       3.039695      14.664832       9.124154      -0.123771      30.653838 0.45794757E+03  0.10984928E+05                                 8.696629                            7.297814      -0.104318       1.940536                    0.998967      30.167962      89.661103       0.585496       0.436115      -1.044529      -0.002855      -0.003696      -0.023389       0.023851       0.013694      -0.001472       0.015028       0.029749       0.055077      -0.033501       0.009835       0.023666              9.332199       7.611247      -2.099495       2.712327      10.419417      -0.671204       9.965933          -0.001557
          109              C       2.313717       0.113967       8.337382      -0.096323      29.566583 0.43333558E+03  0.10225940E+05                                 8.384736                            7.013531       0.129001       2.017741                    0.999657      29.363609      85.843539       0.609743       0.425677      -1.053551       0.001336      -0.026411      -0.008736       0.027850      -0.012455       0.010381       0.012529      -0.029116      -0.008903      -0.026596       0.002911       0.023685              9.008172       6.894086      -1.736863       2.583661       9.653097      -0.004837      10.477334           0.000885
          110              C       1.820377      15.083739       7.110087      -0.105467      31.084262 0.46432627E+03  0.11188446E+05                                 8.842743                            7.390069      -0.177315       1.920193                    0.998600      30.177928      90.207553       0.576308       0.441067      -1.040474       0.012308      -0.012421       0.015363       0.023277      -0.008077      -0.006671      -0.018053       0.027098      -0.042186      -0.030791       0.007880       0.022910              9.571673       6.806865      -1.224242       2.174510      11.341578       1.696102      10.566577           0.000010
          111              C       1.413938      13.266421       5.431983       0.568961      22.616623 0.26707634E+03  0.56396036E+04                                 7.469109                            5.852765      -0.215837       1.977196                    0.999029      23.195906      66.246375       0.603080       0.480970      -1.011846      -0.023654      -0.040330      -0.043092       0.063584       0.004757      -0.060613      -0.003978       0.104514      -0.112039      -0.064571      -0.033761       0.098333              8.636160       6.370792       0.705906       2.854697       9.367062       3.017239      10.170627           0.001043
          112              C       4.038142      12.407046       9.636670       0.570728      22.504871 0.26174545E+03  0.55020682E+04                                 7.438427                            5.800044      -0.021310       2.044043                    0.999582      23.079778      65.875937       0.604567       0.481964      -1.010805       0.036961      -0.020469       0.049268       0.064903       0.068722      -0.032964      -0.011632       0.081510      -0.095452      -0.065454      -0.039048       0.104502              8.478684       6.886431      -2.322566       2.683348       7.808876      -1.295970      10.740744           0.001717
          113              C       2.399712       3.124863      13.349411       0.091511      23.217087 0.30769669E+03  0.66886332E+04                                 7.232264                            5.972279       0.246613       2.110071                    0.997835      25.852479      73.367560       0.648191       0.434699      -1.044401       0.025284      -0.002487      -0.039349       0.046839      -0.003081       0.002380      -0.001429      -0.034769       0.065243      -0.028629       0.006607       0.022022              7.928644       9.667409       2.444318       0.949322       5.387031       0.795161       8.731491          -0.001242
          114              C       3.021591       3.760924      11.409050      -0.049332      27.214587 0.37768954E+03  0.85959782E+04                                 7.830453                            6.467977       0.228405       2.047840                    0.999795      28.445729      81.181174       0.647907       0.415368      -1.061973       0.043325      -0.012988       0.049025       0.066702       0.008108      -0.003358      -0.022478       0.015549       0.124253      -0.037052      -0.011468       0.048520              8.436167      10.572333       2.284817      -0.519092       5.349946      -0.153229       9.386220          -0.000021
          115              C       1.762444       3.257311      11.278778      -0.123665      28.713149 0.41249624E+03  0.95605304E+04                                 8.108436                            6.746703       0.495363       2.141398                    0.999583      28.625506      81.412008       0.638631       0.413804      -1.067069      -0.021265      -0.025468       0.033503       0.047151       0.027735      -0.001735      -0.030990       0.053701       0.148602      -0.069986       0.010089       0.059897              8.760628      10.298317       2.460242       1.785196       5.694338       0.606615      10.289229           0.002476
          116              C       0.121298       2.191562      12.881461      -0.091449      25.725080 0.37586516E+03  0.85822392E+04                                 7.767849                            6.543103      -0.192977       1.962368                    0.995880      27.711295      80.374125       0.628016       0.427136      -1.049896       0.068298      -0.055716      -0.013259       0.089133       0.034120      -0.024053      -0.019001       0.069391      -0.038624      -0.045250      -0.020920       0.066170              8.665290       9.130899       1.063379      -0.366380      11.021012       1.249611       5.843959           0.000692
          117              C       0.267037       0.703826      13.051157      -0.198981      24.416108 0.39474619E+03  0.90766722E+04                                 7.352612                            6.584389       0.096802       2.028816                    0.999078      28.631211      81.915746       0.646775       0.411855      -1.065082       0.033298       0.045565      -0.067893       0.088286      -0.032406      -0.014126       0.017409      -0.032483      -0.030996      -0.031650      -0.018017       0.049667              7.889606       6.191642      -0.135387      -0.432675      11.548972       1.499501       5.928204          -0.000076
          118              C       1.086252       0.032342      11.964418      -0.203423      26.032370 0.43645401E+03  0.10306134E+05                                 7.757827                            6.993821      -0.010044       1.991944                    0.998704      29.304717      85.377086       0.617201       0.420264      -1.058145      -0.037353      -0.040788       0.075200       0.093349      -0.036110       0.005334       0.006604      -0.033049      -0.057628      -0.034403      -0.015019       0.049422              8.385029       6.563892       0.025462      -0.659475      12.231366       1.410477       6.359830          -0.000100
          119              C       1.163195      13.897862      12.127257      -0.101092      25.623491 0.38439422E+03  0.88276880E+04                                 7.746735                            6.622374      -0.262672       1.936784                    0.995971      28.016933      81.535063       0.623382       0.427840      -1.049305      -0.059953       0.056153      -0.029424       0.087254       0.041749       0.032550       0.029413       0.066456      -0.046572      -0.052672      -0.027252       0.079924              8.555740       8.719026       0.923659       0.444583      11.104653      -0.154807       5.843542           0.000790
          120              C       7.868085      13.026166      12.372374       0.075892      23.338558 0.32071067E+03  0.70240513E+04                                 7.177525                            6.049396       0.375025       2.141996                    0.999053      26.067984      73.569114       0.653567       0.427900      -1.051518      -0.012432      -0.013476      -0.036068       0.040461       0.001900      -0.007861      -0.003654      -0.026698       0.090549      -0.029548      -0.002120       0.031668              7.755587       9.626987       2.450929      -0.608901       5.822210       0.123905       7.817565          -0.002089
          121              C       8.771485      12.753568      10.408015      -0.116138      27.600355 0.40417235E+03  0.93356365E+04                                 7.914635                            6.701420       0.383891       2.107028                    0.999194      28.611026      81.678297       0.636400       0.416676      -1.063440       0.015015       0.041191       0.030263       0.053273       0.023320      -0.007184       0.035657       0.040227       0.139940      -0.065404       0.006339       0.059065              8.430972      10.724213       1.877675      -1.394470       5.361659       0.284509       9.207043           0.002237
          122              C       7.510527      12.260736      10.389160      -0.043543      27.609782 0.39219847E+03  0.90314578E+04                                 8.013947                            6.670960       0.117686       2.020134                    0.999593      28.599697      82.719573       0.625104       0.425502      -1.053167      -0.056683       0.015398       0.049787       0.076998       0.005547      -0.011274       0.017368       0.016094       0.111989      -0.034100      -0.009356       0.043456              8.601652      10.631301       2.160724       1.080213       5.669075       0.682588       9.504579           0.000755
          123              C       6.507555       9.349947      15.303485      -0.024394      35.495370 0.44628592E+03  0.10505458E+05                                 9.369297                            7.018841       0.091298       2.031433                    0.999435      27.455652      77.630015       0.628573       0.413951      -1.071427       0.013866      -0.012356       0.039657       0.043791      -0.003258      -0.003499       0.008233      -0.011677      -0.017762      -0.010146      -0.003518       0.013664             11.125474       7.833600       0.457792       4.173302      11.210973      -3.250312      14.331850           0.010762
          124              C       7.211808      10.207783      16.117682      -0.161998      34.404626 0.46680986E+03  0.11263382E+05                                 9.363549                            7.340425      -0.155045       1.905177                    0.999557      31.262823      93.515374       0.586467       0.432846      -1.045372      -0.004950      -0.016966       0.009133       0.019894      -0.017487      -0.031009      -0.006585      -0.011683      -0.084273      -0.048974       0.012745       0.036228             10.667509       8.289218       1.127640       4.648711       8.712780      -0.689483      15.000528           0.000227
          125              C       7.765797       9.759614       0.166268      -0.029633      37.147023 0.46614333E+03  0.11090910E+05                                 9.670771                            7.186551       0.104922       2.031013                    0.999385      27.804734      78.990711       0.619592       0.415483      -1.070637      -0.017399      -0.027033      -0.031597       0.045076       0.000556       0.001129      -0.011265      -0.007567      -0.000053      -0.009786      -0.003531       0.013318             11.540148       9.071313       2.631744       5.208097      10.705001       1.271728      14.844129           0.009349
          126              C       7.565745       8.436668       0.553654      -0.123766      30.653587 0.45794297E+03  0.10984787E+05                                 8.696581                            7.297777      -0.104313       1.940541                    0.998967      30.167742      89.660235       0.585497       0.436115      -1.044529      -0.002852       0.003695      -0.023389       0.023850      -0.013693      -0.001473      -0.015028       0.029754       0.055069      -0.033502       0.009838       0.023663              9.332145       7.611205       2.099476       2.712309      10.419351       0.671191       9.965878          -0.001561
          127              C       6.839767       7.586533      16.907882      -0.096320      29.566392 0.43333224E+03  0.10225838E+05                                 8.384700                            7.013505       0.129012       2.017746                    0.999657      29.363448      85.842902       0.609744       0.425677      -1.053551       0.001334       0.026411      -0.008735       0.027850       0.012455       0.010382      -0.012530      -0.029112      -0.008910      -0.026596       0.002911       0.023685              9.008131       6.894058       1.736851       2.583647       9.653046       0.004832      10.477290           0.000883
          128              C       6.346427       8.017761      15.680587      -0.105471      31.084373 0.46432835E+03  0.11188508E+05                                 8.842759                            7.390082      -0.177310       1.920193                    0.998600      30.178024      90.207891       0.576308       0.441067      -1.040475       0.012305       0.012422       0.015368       0.023278       0.008080      -0.006670       0.018054       0.027095      -0.042192      -0.030792       0.007880       0.022911              9.571689       6.806878       1.224253       2.174506      11.341605      -1.696100      10.566584           0.000009
          129              C       5.939988       9.835079      14.002483       0.568969      22.616596 0.26707598E+03  0.56395935E+04                                 7.469098                            5.852758      -0.215824       1.977200                    0.999029      23.195882      66.246272       0.603081       0.480970      -1.011846      -0.023655       0.040329      -0.043090       0.063583      -0.004756      -0.060617       0.003980       0.104514      -0.112053      -0.064577      -0.033759       0.098336              8.636146       6.370783      -0.705904       2.854693       9.367043      -3.017228      10.170612           0.001048
          130              C       8.564192      10.694454       1.066170       0.570725      22.504682 0.26174281E+03  0.55020023E+04                                 7.438402                            5.800025      -0.021332       2.044037                    0.999582      23.079729      65.875877       0.604566       0.481966      -1.010804       0.036965       0.020466       0.049268       0.064904      -0.068720      -0.032961       0.011633       0.081507      -0.095445      -0.065452      -0.039046       0.104498              8.478653       6.886408       2.322553       2.683336       7.808846       1.295955      10.740707           0.001716
          131              C       6.925762      12.276137       3.791589       0.091506      23.217126 0.30769732E+03  0.66886516E+04                                 7.232274                            5.972286       0.246627       2.110074                    0.997835      25.852525      73.367756       0.648190       0.434699      -1.044401       0.025284       0.002489       0.039350       0.046840       0.003082      -0.002380      -0.001430      -0.034767       0.065242      -0.028628       0.006606       0.022022              7.928653       9.667412      -2.444318      -0.949319       5.387037       0.795160       8.731511          -0.001241
          132              C       7.547641      11.640076       5.731950      -0.049333      27.214417 0.37768627E+03  0.85958846E+04                                 7.830419                            6.467947       0.228389       2.047836                    0.999795      28.445620      81.180757       0.647908       0.415368      -1.061973       0.043326       0.012987      -0.049024       0.066702      -0.008107       0.003359      -0.022480       0.015551       0.124256      -0.037054      -0.011468       0.048522              8.436128      10.572280      -2.284807       0.519105       5.349924      -0.153237       9.386181          -0.000015
          133              C       6.288494      12.143688       5.862222      -0.123675      28.713247 0.41249810E+03  0.95605839E+04                                 8.108453                            6.746717       0.495373       2.141399                    0.999583      28.625578      81.412247       0.638630       0.413804      -1.067070      -0.021267       0.025464      -0.033503       0.047150      -0.027734       0.001735      -0.030993       0.053704       0.148606      -0.069989       0.010089       0.059900              8.760644      10.298335      -2.460247      -1.785194       5.694351       0.606613      10.289246           0.002480
          134              C       4.647348      13.209438       4.259538      -0.091447      25.724928 0.37586232E+03  0.85821580E+04                                 7.767817                            6.543076      -0.192980       1.962369                    0.995880      27.711189      80.373734       0.628018       0.427136      -1.049896       0.068298       0.055715       0.013258       0.089132      -0.034120       0.024053      -0.019002       0.069389      -0.038629      -0.045249      -0.020921       0.066170              8.665253       9.130849      -1.063365       0.366380      11.020965       1.249611       5.843946           0.000693
          135              C       4.793087      14.697174       4.089843      -0.198980      24.416025 0.39474436E+03  0.90766200E+04                                 7.352595                            6.584373       0.096804       2.028818                    0.999078      28.631155      81.915551       0.646776       0.411855      -1.065082       0.033298      -0.045567       0.067892       0.088287       0.032406       0.014127       0.017412      -0.032475      -0.030992      -0.031648      -0.018020       0.049668              7.889588       6.191631       0.135388       0.432672      11.548938       1.499501       5.928196          -0.000076
          136              C       5.612302      -0.032342       5.176582      -0.203423      26.032400 0.43645461E+03  0.10306152E+05                                 7.757831                            6.993824      -0.010045       1.991944                    0.998704      29.304747      85.377205       0.617202       0.420263      -1.058145      -0.037354       0.040787      -0.075201       0.093349       0.036109      -0.005337       0.006603      -0.033053      -0.057638      -0.034404      -0.015019       0.049423              8.385035       6.563895      -0.025462       0.659474      12.231375       1.410481       6.359836          -0.000100
          137              C       5.689245       1.503138       5.013742      -0.101094      25.623624 0.38439678E+03  0.88277631E+04                                 7.746763                            6.622397      -0.262667       1.936784                    0.995971      28.017061      81.535554       0.623381       0.427841      -1.049305      -0.059953      -0.056154       0.029423       0.087254      -0.041749      -0.032551       0.029414       0.066460      -0.046573      -0.052675      -0.027251       0.079926              8.555773       8.719059      -0.923666      -0.444588      11.104698      -0.154804       5.843561           0.000788
          138              C       3.342035       2.374834       4.768626       0.075896      23.338490 0.32070961E+03  0.70240228E+04                                 7.177520                            6.049393       0.375012       2.141995                    0.999053      26.067904      73.568873       0.653566       0.427901      -1.051518      -0.012434       0.013473       0.036069       0.040461      -0.001899       0.007861      -0.003655      -0.026702       0.090543      -0.029549      -0.002117       0.031666              7.755583       9.626985      -2.450931       0.608905       5.822208       0.123902       7.817555          -0.002091
          139              C       4.245435       2.647432       6.732985      -0.116142      27.600708 0.40417874E+03  0.93358251E+04                                 7.914706                            6.701476       0.383868       2.107016                    0.999194      28.611307      81.679394       0.636397       0.416676      -1.063439       0.015012      -0.041198      -0.030263       0.053277      -0.023321       0.007185       0.035654       0.040233       0.139937      -0.065405       0.006343       0.059062              8.431050      10.724320      -1.877696       1.394483       5.361703       0.284510       9.207125           0.002232
          140              C       2.984477       3.140264       6.751840      -0.043539      27.609863 0.39219960E+03  0.90314925E+04                                 8.013965                            6.670973       0.117667       2.020127                    0.999593      28.599776      82.719906       0.625102       0.425503      -1.053167      -0.056687      -0.015404      -0.049787       0.077003      -0.005549       0.011271       0.017365       0.016094       0.111977      -0.034098      -0.009353       0.043450              8.601674      10.631342      -2.160733      -1.080213       5.669085       0.682585       9.504596           0.000747
          141              C       1.981505       6.051053       1.837515      -0.024387      35.495175 0.44628223E+03  0.10505352E+05                                 9.369278                            7.018819       0.091290       2.031432                    0.999435      27.455525      77.629637       0.628572       0.413952      -1.071426       0.013867       0.012358      -0.039651       0.043787       0.003258       0.003499       0.008234      -0.011676      -0.017760      -0.010146      -0.003519       0.013665             11.125463       7.833588      -0.457784      -4.173313      11.210947      -3.250312      14.331854           0.010758
          142              C       2.685758       5.193217       1.023318      -0.162003      34.404825 0.46681243E+03  0.11263464E+05                                 9.363592                            7.340448      -0.155064       1.905169                    0.999557      31.262973      93.516016       0.586466       0.432847      -1.045372      -0.004946       0.016966      -0.009133       0.019893       0.017486       0.031007      -0.006586      -0.011688      -0.084269      -0.048971       0.012746       0.036225             10.667569       8.289257      -1.127639      -4.648749       8.712820      -0.689502      15.000629           0.000225
          143              C       3.239747       5.641386      16.974732      -0.029641      37.147363 0.46614750E+03  0.11091040E+05                                 9.670844                            7.186592       0.104904       2.031004                    0.999385      27.804900      78.991439       0.619588       0.415484      -1.070636      -0.017396       0.027033       0.031600       0.045078      -0.000558      -0.001131      -0.011264      -0.007569      -0.000054      -0.009786      -0.003532       0.013317             11.540250       9.071388      -2.631771      -5.208158      10.705086       1.271740      14.844275           0.009349
          144              C       3.039695       6.964332      16.587346      -0.123779      30.653907 0.45794848E+03  0.10984955E+05                                 8.696638                            7.297817      -0.104310       1.940538                    0.998967      30.168008      89.661252       0.585496       0.436115      -1.044529      -0.002850      -0.003694       0.023392       0.023853       0.013693       0.001471      -0.015030       0.029750       0.055078      -0.033501       0.009834       0.023668              9.332211       7.611255      -2.099496      -2.712333      10.419427       0.671199       9.965953          -0.001560
          145              C       2.313717       7.814467       0.233118      -0.096330      29.566685 0.43333731E+03  0.10225991E+05                                 8.384758                            7.013547       0.128994       2.017737                    0.999657      29.363681      85.843826       0.609742       0.425677      -1.053550       0.001339      -0.026411       0.008737       0.027851      -0.012456      -0.010384      -0.012531      -0.029117      -0.008909      -0.026600       0.002912       0.023688              9.008197       6.894103      -1.736868      -2.583669       9.653122       0.004835      10.477366           0.000883
          146              C       1.820377       7.383239       1.460413      -0.105474      31.084411 0.46432892E+03  0.11188529E+05                                 8.842781                            7.390098      -0.177334       1.920186                    0.998600      30.178043      90.208074       0.576306       0.441068      -1.040473       0.012309      -0.012422      -0.015363       0.023277      -0.008079       0.006668       0.018053       0.027097      -0.042182      -0.030790       0.007880       0.022910              9.571717       6.806892      -1.224248      -2.174519      11.341631      -1.696116      10.566628           0.000007
          147              C       1.413938       5.565921       3.138517       0.568963      22.616445 0.26707381E+03  0.56395406E+04                                 7.469081                            5.852744      -0.215852       1.977192                    0.999029      23.195883      66.246398       0.603080       0.480971      -1.011845      -0.023653      -0.040331       0.043090       0.063583       0.004756       0.060613       0.003978       0.104508      -0.112057      -0.064576      -0.033755       0.098331              8.636128       6.370774       0.705900      -2.854692       9.367011      -3.017212      10.170599           0.001044
          148              C       4.038142       4.706546      16.074830       0.570726      22.504618 0.26174170E+03  0.55019747E+04                                 7.438392                            5.800014      -0.021345       2.044033                    0.999582      23.079718      65.875872       0.604566       0.481966      -1.010803       0.036966      -0.020465      -0.049267       0.064904       0.068721       0.032961       0.011630       0.081505      -0.095438      -0.065454      -0.039042       0.104497              8.478647       6.886403      -2.322553      -2.683340       7.808834       1.295958      10.740703           0.001715
          149              N       3.391822      11.364398      13.003163      -0.264287      40.360080 0.57197175E+03  0.14217602E+05                                10.021215                            7.821515      -0.265469       1.911679                    0.999290      29.617573      83.950717       0.614350       0.401087      -1.088129      -0.092652      -0.051370       0.072687       0.128478      -0.002746       0.040522       0.015585      -0.018464       0.155725      -0.053080      -0.016881       0.069961             11.933052      17.745843       3.700117      -2.304358       7.089107      -1.738604      10.964205           0.053213
          150              N       1.379540      10.558926      13.179715       0.069892      26.911878 0.34184683E+03  0.74131102E+04                                 7.474115                            5.893458       0.120181       2.131219                    0.998806      22.778731      58.784983       0.741305       0.381013      -1.110842      -0.015247      -0.032256       0.020844       0.041321       0.072261      -0.000612       0.034072       0.100976       0.064766      -0.106291       0.024718       0.081573              8.593641      12.230010       4.472589       0.071802       6.947562      -0.152201       6.603352           0.001168
          151              N       8.991451       5.539740      14.053906       0.071854      26.267974 0.34436831E+03  0.74893203E+04                                 7.370743                            5.937141       0.122207       2.131529                    0.998854      22.880413      59.334020       0.733709       0.383851      -1.107629       0.020078       0.028845       0.018205       0.039580       0.067177       0.001548      -0.042676       0.103655       0.060835      -0.107076       0.026484       0.080591              8.338279      11.725428       4.003592      -0.912067       6.737897      -0.939941       6.551511           0.001238
          152              N       6.952918       4.740428      14.072761      -0.263975      40.403757 0.57604820E+03  0.14328506E+05                                10.003931                            7.832342      -0.115563       1.963280                    0.999418      29.420948      83.120168       0.616607       0.399352      -1.090516       0.105487       0.024465       0.063563       0.125564       0.004079      -0.025419      -0.016486      -0.023430       0.201418      -0.050774      -0.024803       0.075577             11.905358      17.762789       4.395645       1.775939       7.823972       1.309178      10.129314           0.052351
          153              N       7.917872       4.036602       4.137837      -0.264280      40.359907 0.57196864E+03  0.14217511E+05                                10.021207                            7.821508      -0.265496       1.911672                    0.999290      29.617487      83.950533       0.614348       0.401088      -1.088128      -0.092649       0.051375      -0.072688       0.128479       0.002749      -0.040522       0.015585      -0.018464       0.155725      -0.053082      -0.016879       0.069961             11.933045      17.745851      -3.700107       2.304360       7.089094      -1.738601      10.964189           0.053208
          154              N       5.905590       4.842074       3.961285       0.069892      26.911972 0.34184815E+03  0.74131482E+04                                 7.474139                            5.893474       0.120169       2.131214                    0.998806      22.778788      58.785226       0.741303       0.381014      -1.110841      -0.015246       0.032258      -0.020845       0.041322      -0.072260       0.000613       0.034071       0.100978       0.064764      -0.106291       0.024718       0.081573              8.593670      12.230061      -4.472608      -0.071806       6.947585      -0.152199       6.603366           0.001167
          155              N       4.465401       9.861260       3.087094       0.071852      26.267937 0.34436786E+03  0.74893061E+04                                 7.370728                            5.937132       0.122215       2.131532                    0.998854      22.880390      59.333889       0.733711       0.383851      -1.107629       0.020078      -0.028842      -0.018205       0.039578      -0.067177      -0.001547      -0.042676       0.103654       0.060833      -0.107075       0.026483       0.080592              8.338258      11.725392      -4.003577       0.912065       6.737882      -0.939938       6.551500           0.001239
          156              N       2.426868      10.660572       3.068239      -0.263975      40.403608 0.57604629E+03  0.14328442E+05                                10.003894                            7.832321      -0.115551       1.963285                    0.999418      29.420882      83.119830       0.616609       0.399351      -1.090517       0.105488      -0.024464      -0.063562       0.125564      -0.004079       0.025417      -0.016487      -0.023430       0.201417      -0.050773      -0.024803       0.075576             11.905302      17.762686      -4.395615      -1.775926       7.823944       1.309168      10.129278           0.052353
          157              N       3.391822       3.663898      12.708337      -0.264277      40.359788 0.57196611E+03  0.14217432E+05                                10.021190                            7.821492      -0.265500       1.911672                    0.999290      29.617411      83.950272       0.614349       0.401088      -1.088128      -0.092653      -0.051366      -0.072684       0.128476      -0.002749      -0.040522      -0.015586      -0.018466       0.155729      -0.053083      -0.016879       0.069962             11.933030      17.745818       3.700109       2.304382       7.089084       1.738606      10.964187           0.053206
          158              N       1.379540       2.858426      12.531785       0.069892      26.912013 0.34184872E+03  0.74131654E+04                                 7.474152                            5.893483       0.120152       2.131208                    0.998806      22.778817      58.785370       0.741302       0.381014      -1.110840      -0.015248      -0.032255      -0.020844       0.041320       0.072262       0.000612      -0.034071       0.100976       0.064765      -0.106291       0.024717       0.081574              8.593686      12.230081       4.472617      -0.071800       6.947599       0.152205       6.603379           0.001167
          159              N       8.991451      13.240240      11.657594       0.071854      26.267915 0.34436746E+03  0.74892941E+04                                 7.370722                            5.937127       0.122212       2.131531                    0.998854      22.880369      59.333794       0.733712       0.383850      -1.107630       0.020080       0.028838      -0.018202       0.039575       0.067178      -0.001547       0.042676       0.103652       0.060835      -0.107076       0.026484       0.080592              8.338252      11.725386       4.003579       0.912061       6.737884       0.939934       6.551487           0.001240
          160              N       6.952918      12.440928      11.638739      -0.263980      40.403932 0.57605179E+03  0.14328614E+05                                10.003943                            7.832356      -0.115550       1.963282                    0.999418      29.421046      83.120422       0.616608       0.399351      -1.090517       0.105492       0.024457      -0.063560       0.125565       0.004078       0.025417       0.016488      -0.023428       0.201418      -0.050773      -0.024804       0.075577             11.905365      17.762791       4.395637      -1.775944       7.823981      -1.309183      10.129322           0.052354
          161              N       7.917872      11.737102       4.432663      -0.264279      40.359642 0.57196422E+03  0.14217368E+05                                10.021153                            7.821470      -0.265483       1.911678                    0.999290      29.617347      83.949934       0.614351       0.401088      -1.088129      -0.092652       0.051368       0.072685       0.128476       0.002749       0.040522      -0.015587      -0.018466       0.155724      -0.053083      -0.016878       0.069961             11.932974      17.745716      -3.700086      -2.304355       7.089059       1.738590      10.964147           0.053211
          162              N       5.905590      12.542574       4.609215       0.069891      26.911966 0.34184820E+03  0.74131505E+04                                 7.474141                            5.893477       0.120160       2.131211                    0.998806      22.778792      58.785265       0.741302       0.381014      -1.110841      -0.015248       0.032253       0.020844       0.041319      -0.072261      -0.000612      -0.034072       0.100976       0.064762      -0.106291       0.024716       0.081574              8.593670      12.230050      -4.472603       0.071801       6.947586       0.152203       6.603373           0.001168
          163              N       4.465401       2.160760       5.483406       0.071855      26.267939 0.34436782E+03  0.74893067E+04                                 7.370734                            5.937135       0.122201       2.131527                    0.998854      22.880395      59.333948       0.733710       0.383851      -1.107629       0.020079      -0.028841       0.018203       0.039577      -0.067177       0.001547       0.042676       0.103653       0.060835      -0.107075       0.026483       0.080592              8.338267      11.725405      -4.003588      -0.912069       6.737896       0.939939       6.551500           0.001238
          164              N       2.426868       2.960072       5.502261      -0.263972      40.403604 0.57604599E+03  0.14328436E+05                                10.003905                            7.832327      -0.115557       1.963284                    0.999418      29.420873      83.119885       0.616607       0.399352      -1.090516       0.105491      -0.024458       0.063560       0.125565      -0.004078      -0.025418       0.016486      -0.023434       0.201418      -0.050776      -0.024801       0.075577             11.905323      17.762721      -4.395623       1.775954       7.823953      -1.309185      10.129294           0.052348
          165              O       5.983438       3.388220      11.887283      -0.575680      42.263609 0.59825769E+03  0.14817764E+05                                 9.809492                            7.625921       0.017794       2.030932                    0.997509      28.865507      77.813145       0.678397       0.364525      -1.131082      -0.016696      -0.049819       0.015499       0.054780      -0.012135       0.003228       0.034907      -0.025831      -0.065711      -0.042625      -0.001928       0.044553             11.946755       8.924299      -1.870280      -2.077702      14.979229       7.336311      11.936735           0.075422
          166              O       5.504582       1.310625      12.524929      -0.580752      27.449577 0.47401193E+03  0.11052702E+05                                 7.040006                            6.664960       0.794928       2.275893                    0.999572      28.210406      73.266203       0.747463       0.351429      -1.143950      -0.000992       0.012681      -0.019454       0.023243       0.030900       0.039519      -0.081909       0.102565      -0.096183      -0.128245       0.047048       0.081197              7.063393       6.801600       1.009053      -1.607804       7.384618      -1.015585       7.003962           0.001988
          167              O       8.820366       2.555026       6.361025      -0.575895      43.298413 0.64457797E+03  0.16275781E+05                                10.015708                            7.987797       0.067886       2.052414                    0.996556      28.958611      78.983529       0.653476       0.371202      -1.125248       0.019382       0.033233       0.043840       0.058327      -0.022012      -0.004598      -0.010607       0.026507       0.084086      -0.041607       0.011602       0.030005             11.887682      10.194418       1.028496      -4.259601       7.990343      -3.073278      17.478286           0.061177
          168              O       8.928086       4.090506       7.953424      -0.598209      28.540087 0.46839594E+03  0.10888498E+05                                 7.214388                            6.597067       0.818035       2.278129                    0.999515      28.414984      73.668290       0.756191       0.348433      -1.146481      -0.007206      -0.021998      -0.010403       0.025379      -0.027583       0.066104       0.044368       0.008775      -0.220135      -0.121113       0.048098       0.073016              7.282063       6.158011       1.660114       0.294629       8.847333       0.965609       6.840844           0.000726
          169              O       1.457388      12.012780       5.253716      -0.575669      42.262782 0.59824449E+03  0.14817349E+05                                 9.809354                            7.625829       0.017808       2.030940                    0.997509      28.865233      77.812071       0.678403       0.364524      -1.131083      -0.016698       0.049818      -0.015498       0.054780       0.012134      -0.003227       0.034906      -0.025833      -0.065709      -0.042624      -0.001929       0.044553             11.946564       8.924161       1.870231       2.077641      14.979026       7.336163      11.936506           0.075432
          170              O       0.978532      14.090375       4.616071      -0.580767      27.450073 0.47402340E+03  0.11053042E+05                                 7.040110                            6.665057       0.794886       2.275876                    0.999572      28.210604      73.267066       0.747455       0.351430      -1.143948      -0.000992      -0.012686       0.019452       0.023245      -0.030898      -0.039521      -0.081907       0.102577      -0.096183      -0.128245       0.047042       0.081203              7.063499       6.801703      -1.009065       1.607833       7.384731      -1.015591       7.004064           0.001989
          171              O       4.294316      12.845974      10.779975      -0.575878      43.298053 0.64457191E+03  0.16275589E+05                                10.015650                            7.987759       0.067880       2.052414                    0.996556      28.958481      78.983053       0.653478       0.371202      -1.125248       0.019378      -0.033231      -0.043837       0.058322       0.022013       0.004598      -0.010607       0.026513       0.084088      -0.041610       0.011604       0.030006             11.887602      10.194351      -1.028487       4.259565       7.990300      -3.073254      17.478156           0.061188
          172              O       4.402036      11.310494       9.187576      -0.598165      28.539504 0.46838351E+03  0.10888141E+05                                 7.214319                            6.597004       0.818037       2.278142                    0.999515      28.414498      73.666885       0.756190       0.348436      -1.146478      -0.007206       0.021998       0.010397       0.025376       0.027581      -0.066103       0.044371       0.008788      -0.220108      -0.121108       0.048092       0.073016              7.281993       6.157951      -1.660096      -0.294631       8.847258       0.965602       6.840770           0.000774
          173              O       5.983438      11.088720      13.824216      -0.575658      42.262521 0.59823998E+03  0.14817209E+05                                 9.809319                            7.625805       0.017799       2.030940                    0.997509      28.865111      77.811675       0.678403       0.364525      -1.131083      -0.016697      -0.049817      -0.015492       0.054777      -0.012134      -0.003226      -0.034907      -0.025829      -0.065701      -0.042622      -0.001929       0.044552             11.946519       8.924127      -1.870227       2.077636      14.978967      -7.336131      11.936463           0.075438
          174              O       5.504582       9.011125      13.186571      -0.580748      27.449988 0.47402148E+03  0.11052987E+05                                 7.040105                            6.665052       0.794887       2.275881                    0.999572      28.210486      73.266752       0.747453       0.351431      -1.143947      -0.000994       0.012679       0.019459       0.023246       0.030900      -0.039521       0.081906       0.102571      -0.096201      -0.128245       0.047042       0.081203              7.063495       6.801703       1.009064       1.607834       7.384719       1.015592       7.004063           0.002005
          175              O       8.820366      10.255526       2.209475      -0.575887      43.298012 0.64457139E+03  0.16275569E+05                                10.015634                            7.987748       0.067905       2.052421                    0.996556      28.958477      78.982970       0.653480       0.371201      -1.125249       0.019383       0.033233      -0.043843       0.058330      -0.022009       0.004600       0.010608       0.026506       0.084085      -0.041605       0.011600       0.030006             11.887578      10.194323       1.028475       4.259548       7.990282       3.073217      17.478129           0.061192
          176              O       8.928086      11.791006       0.617076      -0.598240      28.540957 0.46841434E+03  0.10889042E+05                                 7.214574                            6.597231       0.817970       2.278104                    0.999515      28.415273      73.669650       0.756175       0.348437      -1.146477      -0.007204      -0.022001       0.010396       0.025377      -0.027583      -0.066107      -0.044368       0.008789      -0.220123      -0.121113       0.048092       0.073021              7.282253       6.158164       1.660166      -0.294629       8.847568      -0.965630       6.841026           0.000716
          177              O       1.457388       4.312280       3.316783      -0.575686      42.263710 0.59825972E+03  0.14817828E+05                                 9.809511                            7.625937       0.017796       2.030932                    0.997509      28.865536      77.813275       0.678396       0.364525      -1.131082      -0.016696       0.049826       0.015493       0.054786       0.012134       0.003220      -0.034908      -0.025827      -0.065689      -0.042619      -0.001933       0.044552             11.946776       8.924311       1.870279      -2.077707      14.979267      -7.336316      11.936749           0.075433
          178              O       0.978532       6.389875       3.954429      -0.580809      27.450939 0.47404287E+03  0.11053615E+05                                 7.040275                            6.665208       0.794864       2.275860                    0.999572      28.211032      73.268684       0.747443       0.351432      -1.143947      -0.000992      -0.012673      -0.019462       0.023245      -0.030898       0.039523       0.081909       0.102572      -0.096210      -0.128248       0.047043       0.081205              7.063667       6.801865      -1.009090      -1.607884       7.384907       1.015611       7.004230           0.001964
          179              O       4.294316       5.145474      14.931525      -0.575897      43.298488 0.64457877E+03  0.16275806E+05                                10.015716                            7.987798       0.067900       2.052417                    0.996556      28.958627      78.983567       0.653477       0.371201      -1.125248       0.019383      -0.033232       0.043847       0.058332       0.022006      -0.004600       0.010612       0.026504       0.084082      -0.041603       0.011597       0.030006             11.887697      10.194418      -1.028499      -4.259615       7.990347       3.073268      17.478325           0.061191
          180              O       4.402036       3.609994      16.523924      -0.598260      28.541339 0.46842243E+03  0.10889279E+05                                 7.214644                            6.597292       0.817934       2.278087                    0.999515      28.415466      73.670357       0.756170       0.348438      -1.146476      -0.007207       0.022001      -0.010388       0.025376       0.027588       0.066107      -0.044372       0.008785      -0.220129      -0.121117       0.048096       0.073022              7.282323       6.158222      -1.660188       0.294627       8.847649      -0.965638       6.841098           0.000706

******************************************************
Auxiliary information for the entire system
The total spin magnetic moment of the unit cell is   3.999219
The total net atomic charge of the unit cell is   0.000005
Accuracy of reproducing the electrostatic potential in the unit cell:
  The inner radius (bohr) =    5.0000
  The outer radius (bohr) =   12.0000
  Valid grid points have density less than (e/(bohr^3)) =    0.0001
  The number of valid grid points were=        56224
  The rms potential error without charges in kcal/mol is=      5.41020
  The rms potential error with partial charges in kcal/mol is=      0.38983
  The RRMSE value at monopole order=      0.07205
  The rms potential error with partial charges and cloud penetration in kcal/mol is=      0.39437
  The RRMSE value at monopole order with cloud penetration is=      0.07289
  The rms potential error with partial charges and atomic dipoles in kcal/mol is=      0.26815
  The RRMSE value at dipole order=      0.04956
  The rms potential error with partial charges, atomic dipoles and cloud penetration in kcal/mol is=      0.26858
  The RRMSE value at dipole order with cloud penetration=      0.04964

******************************************************
The electron densities and ab initio electrostatic potential were computed in VASP using the PBE functional and
projector augmented wave method. See the main text of the journal article for a description of computational details.
The atomic charges, dipoles, and quadrupoles were computed with the DDEC6 method as described in
(a) T. A. Manz and N. Gabaldon Limas, RSC Adv. 6 (2016) 47771-47801 DOI: 10.1039/c6ra04656h
(b) N. Gabaldon Limas and T. A. Manz, RSC Adv. 8 (2018) 2678-2707 DOI: 10.1039/c7ra11829e.
For each atom in the material, the electron cloud parameters were fit to the spherically averaged atom-in-material
electron density using radial positions for which this density was between 10^-4 and 10^-2 electrons per cubic bohr.
The polarizabilities, dispersion coefficients, and quantum Drude oscillator (QDO) parameters were fit using the MCLF method.
The magnetic structure of the system was optimized in VASP from the default ferromagnetic initial guess using spin polarization.
The atomic spin moments (ASMs) were computed on this optimized magnetic structure using the DDEC6 partition as inputs
to the method of T. A. Manz and D. S. Sholl, J. Chem. Theory Comput. 7 (2011) 4146-4164 DOI: 10.1021/ct200539n.
The RMSE and RRMSE were computed using a uniform grid with Ewald summation.
