# Supplementary material for: A collection of forcefield precursors for metal–organic frameworks
Source: RSC Adv. 2019 Nov 13;9(63):36492–507. doi: 10.1039/c9ra07327b (PMC9075174; doi:10.1039/c9ra07327b)
Supplement: RA-009-C9RA07327B-s5144 [file RA-009-C9RA07327B-s5144.xyz]

  174
jmolscript: load "" {1 1 1} spacegroup "x,y,z" unitcell [{     15.038400     0.000000     0.000000 }, {      4.652588    14.300591     0.000000 }, {      4.652588     3.378944    13.895670 }]
In    10.738482    11.513171    12.643809     1.291325
In    17.592183     5.569029     8.199696     1.291329
In    14.270593    13.856987     3.473918     1.291328
In    13.605094     6.166364     1.251861     1.291327
In     6.751393    12.110506     5.695974     1.291329
In    10.072983     3.822548    10.421753     1.291330
H     16.056595    11.697152    12.129530     0.111192
H     14.041026    10.659288    12.483870     0.122058
H     18.803642    10.767380     8.499981     0.111193
H     18.274283     8.820045     7.407782     0.122058
H     16.090868    14.538735     8.454126     0.111192
H     14.480346    14.506037     6.819995     0.122058
H     20.424496    14.869343     8.713975     0.111192
H     17.382430     2.164338     8.359635     0.122058
H     20.458769    11.969417    12.343524     0.111192
H      7.435938    11.870336    13.435723     0.122058
H     17.711722    15.715881    12.389379     0.111192
H     13.588493    13.858328     0.127840     0.122058
H      8.286981     5.982383     1.766140     0.111192
H     10.302550     7.020247     1.411800     0.122058
H      5.539934     6.912155     5.395689     0.111192
H      6.069293     8.859490     6.487888     0.122058
H      8.252708     3.140800     5.441544     0.111192
H      9.863230     3.173498     7.075675     0.122058
H      3.919080     2.810192     5.181695     0.111192
H      6.961146    15.515197     5.536035     0.122058
H      3.884807     5.710118     1.552146     0.111192
H     16.907638     5.809199     0.459947     0.122058
H      6.631854     1.963654     1.506291     0.111192
H     10.755083     3.821207    13.767830     0.122058
C     12.989738    13.577913    11.978762     0.046717
C     14.213001    14.172735    11.706129     0.087328
C     15.273242    12.195286    12.057968     0.064675
C     14.060669    11.570221    12.295028     0.072705
C     14.370536    15.628760    11.330668     0.564588
C     11.683785    14.325596    11.967785     0.554232
C     18.138089     7.758827    10.363113     0.046718
C     18.398275     8.960552    11.005510     0.087325
C     18.607088    10.007559     9.000920     0.064674
C     18.310543     8.828904     8.337541     0.072704
C     18.427234     9.116793    12.509021     0.564594
C     17.891904     6.465591    11.092219     0.554231
C     16.930531    13.565667     5.090540     0.046717
C     17.874623    13.532124     6.106452     0.087328
C     16.322209    14.256775     7.597458     0.064675
C     15.352664    14.260365     6.608920     0.072705
C     19.307951    13.096254     5.903020     0.564589
C     17.237494    13.206913     3.661648     0.554233
C     14.932245     4.067014     8.864743     0.046717
C     13.988153     3.087793     9.137376     0.087329
C     20.193155    15.768376     8.785537     0.064675
C     16.510112     2.427484     8.548477     0.072705
C     12.554825     3.388453     9.512837     0.564588
C     14.625282     5.540213     8.875720     0.554233
C      8.487226    11.671529    10.480392     0.046718
C      7.263963    11.795898     9.837995     0.087329
C     21.242122    11.921254    11.842585     0.064675
C      7.416295    11.838596    12.505964     0.072705
C      7.106428    11.816698     8.334484     0.564587
C      9.793179    11.505533     9.751286     0.554234
C     13.724687    11.237421     1.857295     0.046718
C     13.464501    10.329270     0.841383     0.087327
C     17.908276    15.408657    13.246047     0.064675
C     13.552233    12.952801     0.338915     0.072705
C     13.435542     8.831414     1.044815     0.564590
C     13.970872    10.834526     3.286187     0.554233
C     11.353838     4.101622     1.916908     0.046718
C     10.130575     3.506800     2.189541     0.087326
C      9.070334     5.484249     1.837702     0.064674
C     10.282907     6.109314     1.600642     0.072704
C      9.973040     2.050775     2.565002     0.564591
C     12.659791     3.353939     1.927885     0.554228
C      6.205487     9.920708     3.532557     0.046718
C      5.945301     8.718983     2.890160     0.087326
C      5.736488     7.671976     4.894750     0.064675
C      6.033033     8.850631     5.558129     0.072705
C      5.916342     8.562742     1.386649     0.564590
C      6.451672    11.213944     2.803451     0.554231
C      7.413045     4.113868     8.805130     0.046717
C      6.468953     4.147411     7.789218     0.087326
C      8.021367     3.422760     6.298212     0.064674
C      8.990912     3.419170     7.286750     0.072704
C      5.035625     4.583281     7.992650     0.564591
C      7.106082     4.472622    10.234022     0.554234
C      9.411331    13.612521     5.030927     0.046717
C     10.355423    14.591742     4.758294     0.087325
C      4.150421     1.911159     5.110133     0.064674
C      7.833464    15.252051     5.347193     0.072704
C     11.788751    14.291082     4.382833     0.564592
C      9.718294    12.139322     5.019950     0.554230
C     15.856350     6.008006     3.415278     0.046717
C     17.079613     5.883637     4.057675     0.087329
C      3.101454     5.758281     2.053085     0.064675
C     16.927281     5.840939     1.389706     0.072705
C     17.237148     5.862837     5.561186     0.564587
C     14.550397     6.174002     4.144384     0.554232
C     10.618889     6.442114    12.038375     0.046718
C     10.879075     7.350265    13.054287     0.087325
C      6.435300     2.270878     0.649623     0.064674
C     10.791343     4.726734    13.556755     0.072705
C     10.908034     8.848121    12.850855     0.564592
C     10.372704     6.845009    10.609483     0.554229
N     12.923821    12.259089    12.253897    -0.171458
N     15.361838    13.488096    11.728779    -0.181022
N     18.075599     7.709840     9.016622    -0.171461
N     18.620802    10.096264    10.334905    -0.181021
N     15.656017    13.914607     5.361088    -0.171461
N     17.579001    13.862309     7.368457    -0.181021
N     16.206759     3.721679     8.589608    -0.171460
N     18.936363    16.084097     9.114726    -0.181021
N      8.553143    11.715797    11.826883    -0.171460
N     21.153526    11.935656    10.508600    -0.181020
N     13.787177    12.557361     1.586747    -0.171460
N     17.894562    14.091485    13.475048    -0.181021
N     11.419755     5.420446     1.641773    -0.171460
N      8.981738     4.191439     2.166891    -0.181021
N      6.267977     9.969695     4.879048    -0.171460
N      5.722774     7.583271     3.560765    -0.181021
N      8.687559     3.764928     8.534582    -0.171461
N      6.764575     3.817226     6.527213    -0.181020
N      8.136817    13.957856     5.306062    -0.171460
N      5.407213     1.595438     4.780944    -0.181021
N     15.790433     5.963738     2.068787    -0.171460
N      3.190050     5.743879     3.387070    -0.181022
N     10.556399     5.122174    12.308923    -0.171461
N      6.449014     3.588050     0.420622    -0.181019
O     10.647178    13.663082    12.289608    -0.521118
O      6.961189     8.181342     0.812063    -0.539366
O      4.849553     8.745814     0.764540    -0.515308
O     11.704566    15.507775    11.652353    -0.340889
O     17.719709     5.431525    10.372423    -0.521121
O      4.742260     5.777478     7.757814    -0.539367
O      4.171879     3.742467     8.317531    -0.515307
O     17.872492     6.493759    12.315454    -0.340882
O     16.286778    13.335141     2.826935    -0.521119
O      9.933608     1.755103     3.780873    -0.539367
O      9.817087     1.193204     1.671232    -0.515308
O     18.368103    12.818664     3.399993    -0.340893
O     15.575998     6.320994     8.553897    -0.521118
O     17.276580     4.751254     6.135772    -0.539366
O     17.393101     6.933926     6.183295    -0.515308
O     13.494673     5.886196     9.191152    -0.340893
O     10.829786    11.349361    10.471082    -0.521118
O      9.863187     9.496554    13.085691    -0.539367
O     11.974823     9.409358    12.525974    -0.515308
O      9.772398    11.532708     8.528051    -0.340891
O     14.143067    11.778270     4.120900    -0.521118
O     12.082116    14.237105     3.166962    -0.539367
O     12.652497    14.174068     5.276603    -0.515308
O     13.990284     9.639271     3.547842    -0.340888
O     13.696398     4.016453     1.606062    -0.521119
O     17.382387     9.498193    13.083607    -0.539367
O     19.494023     8.933721    13.131130    -0.515309
O     12.639010     2.171760     2.243317    -0.340877
O      6.623867    12.248010     3.523247    -0.521118
O     19.601316    11.902057     6.137856    -0.539367
O     20.171697    13.937068     5.578139    -0.515307
O      6.471084    11.185776     1.580216    -0.340882
O      8.056798     4.344394    11.068735    -0.521120
O     14.409968    15.924432    10.114797    -0.539367
O     14.526489    16.486331    12.224438    -0.515308
O      5.975473     4.860871    10.495677    -0.340892
O      8.767578    11.358541     5.341773    -0.521119
O      7.066996    12.928281     7.759898    -0.539366
O      6.950475    10.745609     7.712375    -0.515308
O     10.848903    11.793339     4.704518    -0.340880
O     13.513790     6.330174     3.424588    -0.521117
O     14.480389     8.182981     0.809979    -0.539367
O     12.368753     8.270177     1.369696    -0.515308
O     14.571178     6.146827     5.367619    -0.340886
O     10.200509     5.901265     9.774770    -0.521119
O     12.261460     3.442430    10.728708    -0.539366
O     11.691079     3.505467     8.619067    -0.515308
O     10.353292     8.040264    10.347828    -0.340877

The following XYZ coordinates are in angstroms. Other properties are in atomic units.
The sperically averaged electron density of each atom fit to a function of the form exp(a - br)
eigen_1, eigen_2 and eigen_3 are the three eigenvalues of traceless quadrupole moment tensor
  atom number  atomic symbol              X              Y              Z     net charge C6 coefficient C8 coefficient C10 coefficient fluctuating dipole atomic polarizability isotropic forcefield polarizability              a              b squared Pearson coefficient          <r^3>          <r^4>         wp_QDO          m_QDO          q_QDO       dipole_x       dipole_y       dipole_z         dipole            Qxy            Qxz            Qyz     Q(x^2-y^2)  Q(3z^2 - R^2)        eigen_1        eigen_2        eigen_3 static polarizability      alpha(xx)      alpha(xy)      alpha(xz)      alpha(yy)      alpha(yz)      alpha(zz) atomic spin moment
            1             In      10.738482      11.513171      12.643809       1.291325     164.478651 0.40242698E+04  0.14967659E+06                                20.499397                           17.530465       1.533124       2.168774                    0.997175      76.116251     200.083345       0.575053       0.286372      -1.288459       0.000001      -0.020019       0.025474       0.032399      -0.054815      -0.043083       0.047712      -0.192933       0.146520      -0.140339       0.011341       0.128998             23.984390      19.886655       4.667789       3.668764      25.710917      -1.325564      26.355597           0.015898
            2             In      17.592183       5.569029       8.199696       1.291329     164.478230 0.40242598E+04  0.14967614E+06                                20.499384                           17.530462       1.533104       2.168770                    0.997175      76.116113     200.082989       0.575053       0.286373      -1.288458       0.019037      -0.006193      -0.025471       0.032396      -0.101082       0.032041      -0.055730       0.091491       0.146531      -0.140339       0.011343       0.128996             23.984368      27.899990       2.060717      -0.125488      17.697592       3.898850      26.355523           0.015896
            3             In      14.270593      13.856987       3.473918       1.291328     164.478389 0.40242642E+04  0.14967634E+06                                20.499381                           17.530458       1.533113       2.168772                    0.997175      76.116152     200.083070       0.575053       0.286372      -1.288458      -0.019037       0.026211       0.000001       0.032395       0.007251      -0.105791      -0.076830       0.004718      -0.113803      -0.140340       0.011342       0.128997             23.984363      27.899958       0.364974       2.032020      27.662458       1.475753      16.390672           0.015894
            4             In      13.605094       6.166364       1.251861       1.291327     164.478358 0.40242639E+04  0.14967633E+06                                20.499385                           17.530463       1.533111       2.168771                    0.997175      76.116149     200.083085       0.575053       0.286373      -1.288458      -0.000001       0.020018      -0.025469       0.032394      -0.054814      -0.043083       0.047712      -0.192936       0.146522      -0.140340       0.011342       0.128998             23.984366      19.886661       4.667776       3.668765      25.710875      -1.325560      26.355561           0.015895
            5             In       6.751393      12.110506       5.695974       1.291329     164.478213 0.40242591E+04  0.14967612E+06                                20.499393                           17.530468       1.533100       2.168769                    0.997175      76.116121     200.083041       0.575052       0.286373      -1.288458      -0.019037       0.006193       0.025472       0.032397      -0.101083       0.032041      -0.055729       0.091491       0.146524      -0.140339       0.011342       0.128997             23.984380      27.899951       2.060718      -0.125467      17.697602       3.898870      26.355587           0.015898
            6             In      10.072983       3.822548      10.421753       1.291330     164.478113 0.40242543E+04  0.14967589E+06                                20.499382                           17.530455       1.533097       2.168768                    0.997175      76.116073     200.082881       0.575052       0.286373      -1.288458       0.019037      -0.026214      -0.000000       0.032397       0.007250      -0.105791      -0.076830       0.004718      -0.113797      -0.140339       0.011342       0.128997             23.984373      27.899965       0.364987       2.032006      27.662484       1.475748      16.390669           0.015898
            7              H      16.056595      11.697152      12.129530       0.111192       1.124813 0.77130472E+01  0.75766322E+02                                 1.849530                            1.667495      -1.215527       2.311703                    0.994762       3.670356      10.610421       0.461234       1.351869      -0.692502       0.039030      -0.021985       0.004417       0.045013      -0.002847      -0.000144      -0.003050       0.007545      -0.030737      -0.011034       0.001148       0.009885              1.951274       2.489900      -0.622033       0.100132       1.917905      -0.070575       1.446017           0.001594
            8              H      14.041026      10.659288      12.483870       0.122058       1.125771 0.78444408E+01  0.76550180E+02                                 1.785910                            1.636382      -0.989744       2.423733                    0.998256       3.394454       9.440804       0.490324       1.280084      -0.709651      -0.000289      -0.047087       0.005061       0.047360      -0.007545      -0.000653      -0.000838      -0.011385      -0.032459      -0.010960      -0.003909       0.014869              1.864558       1.596091       0.097408      -0.016851       2.552906      -0.291192       1.444677           0.000710
            9              H      18.803642      10.767380       8.499981       0.111193       1.124813 0.77130509E+01  0.75766380E+02                                 1.849531                            1.667497      -1.215532       2.311701                    0.994762       3.670358      10.610434       0.461233       1.351870      -0.692502       0.011217       0.037394      -0.022406       0.045013       0.005196      -0.000890      -0.002584      -0.017042       0.006310      -0.011034       0.001148       0.009885              1.951275       1.511223       0.268729      -0.150909       2.418634      -0.611387       1.923968           0.001593
           10              H      18.274283       8.820045       7.407782       0.122058       1.125773 0.78444633E+01  0.76550430E+02                                 1.785909                            1.636382      -0.989751       2.423730                    0.998256       3.394458       9.440807       0.490325       1.280080      -0.709652      -0.005993       0.001646      -0.046950       0.047360       0.000899       0.001858      -0.008151      -0.010686       0.030791      -0.010961      -0.003909       0.014869              1.864558       1.398115       0.071051       0.026482       1.570814       0.095104       2.624744           0.000710
           11              H      16.090868      14.538735       8.454126       0.111192       1.124814 0.77130547E+01  0.75766422E+02                                 1.849532                            1.667497      -1.215529       2.311701                    0.994762       3.670360      10.610438       0.461234       1.351870      -0.692502      -0.008832       0.014669       0.041630       0.045013      -0.002881       0.000616       0.005330       0.009150       0.025068      -0.011034       0.001148       0.009885              1.951275       1.606649      -0.114187      -0.316660       1.575422       0.415111       2.671755           0.001593
           12              H      14.480346      14.506037       6.819995       0.122058       1.125775 0.78444736E+01  0.76550566E+02                                 1.785912                            1.636384      -0.989750       2.423730                    0.998256       3.394459       9.440816       0.490325       1.280082      -0.709652      -0.044867       0.008295       0.012693       0.047360      -0.003204      -0.008946       0.003368       0.015662       0.013546      -0.010961      -0.003909       0.014869              1.864560       2.518641      -0.322035      -0.130337       1.489055       0.108426       1.585985           0.000710
           13              H      20.424496      14.869343       8.713975       0.111192       1.124813 0.77130453E+01  0.75766306E+02                                 1.849531                            1.667496      -1.215527       2.311703                    0.994762       3.670357      10.610427       0.461234       1.351870      -0.692502       0.008832      -0.043917      -0.004417       0.045013      -0.000083      -0.002944       0.000807      -0.009451      -0.030737      -0.011034       0.001148       0.009885              1.951274       1.606648      -0.334674      -0.036133       2.801157       0.117054       1.446017           0.001593
           14              H      17.382430       2.164338       8.359635       0.122058       1.125773 0.78444565E+01  0.76550350E+02                                 1.785909                            1.636382      -0.989749       2.423731                    0.998256       3.394455       9.440799       0.490325       1.280081      -0.709652       0.044867      -0.014293      -0.005061       0.047360      -0.009450      -0.000999      -0.000361       0.000327      -0.032459      -0.010961      -0.003909       0.014869              1.864558       2.518638      -0.202737      -0.282119       1.630358       0.074065       1.444677           0.000711
           15              H      20.458769      11.969417      12.343524       0.111192       1.124812 0.77130397E+01  0.75766231E+02                                 1.849529                            1.667495      -1.215525       2.311704                    0.994762       3.670354      10.610414       0.461234       1.351869      -0.692502      -0.039030       0.000903       0.022407       0.045013      -0.000812      -0.002733      -0.000047       0.019894       0.006309      -0.011034       0.001148       0.009885              1.951273       2.489897      -0.049677      -0.628079       1.439955       0.045646       1.923966           0.001593
           16              H       7.435938      11.870336      13.435723       0.122058       1.125773 0.78444620E+01  0.76550416E+02                                 1.785910                            1.636382      -0.989749       2.423730                    0.998256       3.394457       9.440805       0.490325       1.280081      -0.709652       0.000289       0.006208       0.046950       0.047360      -0.002417      -0.007177       0.004288       0.009698       0.030791      -0.010961      -0.003909       0.014869              1.864558       1.596091       0.006642       0.098631       1.372838      -0.004241       2.624746           0.000710
           17              H      17.711722      15.715881      12.389379       0.111192       1.124814 0.77130515E+01  0.75766383E+02                                 1.849531                            1.667496      -1.215529       2.311701                    0.994762       3.670359      10.610435       0.461234       1.351870      -0.692502      -0.011217       0.012937      -0.041630       0.045013       0.000363       0.005259      -0.001064      -0.010789       0.025068      -0.011034       0.001148       0.009885              1.951275       1.511223      -0.083141       0.296777       1.670848      -0.429552       2.671754           0.001593
           18              H      13.588493      13.858328       0.127840       0.122058       1.125774 0.78444662E+01  0.76550463E+02                                 1.785910                            1.636382      -0.989750       2.423730                    0.998256       3.394456       9.440801       0.490325       1.280081      -0.709652       0.005993       0.045232      -0.012693       0.047360       0.002017       0.000434      -0.009549      -0.016434       0.013546      -0.010961      -0.003909       0.014869              1.864558       1.398115       0.042520       0.062782       2.609576      -0.157487       1.585983           0.000710
           19              H       8.286981       5.982383       1.766140       0.111192       1.124812 0.77130374E+01  0.75766213E+02                                 1.849530                            1.667495      -1.215530       2.311702                    0.994762       3.670355      10.610422       0.461234       1.351871      -0.692502      -0.039030       0.021985      -0.004417       0.045013      -0.002847      -0.000144      -0.003050       0.007545      -0.030737      -0.011034       0.001148       0.009885              1.951273       2.489899      -0.622033       0.100132       1.917904      -0.070575       1.446017           0.001593
           20              H      10.302550       7.020247       1.411800       0.122058       1.125770 0.78444358E+01  0.76550116E+02                                 1.785909                            1.636381      -0.989745       2.423733                    0.998256       3.394453       9.440799       0.490324       1.280084      -0.709651       0.000289       0.047088      -0.005061       0.047360      -0.007545      -0.000653      -0.000838      -0.011385      -0.032459      -0.010961      -0.003909       0.014869              1.864557       1.596090       0.097408      -0.016851       2.552904      -0.291192       1.444677           0.000710
           21              H       5.539934       6.912155       5.395689       0.111192       1.124813 0.77130506E+01  0.75766374E+02                                 1.849531                            1.667497      -1.215529       2.311702                    0.994762       3.670358      10.610433       0.461233       1.351870      -0.692502      -0.011217      -0.037394       0.022406       0.045013       0.005196      -0.000890      -0.002584      -0.017042       0.006309      -0.011034       0.001148       0.009885              1.951275       1.511223       0.268729      -0.150909       2.418634      -0.611387       1.923968           0.001593
           22              H       6.069293       8.859490       6.487888       0.122058       1.125773 0.78444600E+01  0.76550396E+02                                 1.785910                            1.636382      -0.989750       2.423730                    0.998256       3.394457       9.440807       0.490325       1.280082      -0.709652       0.005993      -0.001646       0.046950       0.047360       0.000899       0.001858      -0.008151      -0.010686       0.030791      -0.010961      -0.003909       0.014869              1.864558       1.398115       0.071051       0.026482       1.570814       0.095104       2.624746           0.000710
           23              H       8.252708       3.140800       5.441544       0.111192       1.124812 0.77130375E+01  0.75766214E+02                                 1.849530                            1.667495      -1.215529       2.311702                    0.994762       3.670355      10.610422       0.461234       1.351871      -0.692502       0.008831      -0.014669      -0.041630       0.045013      -0.002881       0.000616       0.005330       0.009151       0.025069      -0.011034       0.001148       0.009885              1.951274       1.606648      -0.114187      -0.316660       1.575421       0.415111       2.671752           0.001593
           24              H       9.863230       3.173498       7.075675       0.122058       1.125773 0.78444627E+01  0.76550436E+02                                 1.785911                            1.636383      -0.989751       2.423730                    0.998256       3.394457       9.440810       0.490325       1.280082      -0.709652       0.044867      -0.008295      -0.012693       0.047360      -0.003204      -0.008946       0.003367       0.015662       0.013546      -0.010961      -0.003909       0.014869              1.864559       2.518640      -0.322034      -0.130336       1.489054       0.108426       1.585984           0.000710
           25              H       3.919080       2.810192       5.181695       0.111192       1.124811 0.77130280E+01  0.75766098E+02                                 1.849529                            1.667494      -1.215528       2.311702                    0.994762       3.670353      10.610415       0.461234       1.351871      -0.692501      -0.008831       0.043917       0.004417       0.045013      -0.000082      -0.002944       0.000807      -0.009451      -0.030737      -0.011034       0.001148       0.009885              1.951272       1.606647      -0.334674      -0.036133       2.801154       0.117054       1.446016           0.001593
           26              H       6.961146      15.515197       5.536035       0.122058       1.125773 0.78444611E+01  0.76550398E+02                                 1.785909                            1.636381      -0.989750       2.423730                    0.998256       3.394456       9.440799       0.490326       1.280080      -0.709652      -0.044867       0.014293       0.005061       0.047360      -0.009450      -0.000999      -0.000361       0.000327      -0.032459      -0.010961      -0.003909       0.014869              1.864557       2.518637      -0.202736      -0.282119       1.630358       0.074065       1.444677           0.000710
           27              H       3.884807       5.710118       1.552146       0.111192       1.124813 0.77130479E+01  0.75766331E+02                                 1.849530                            1.667496      -1.215525       2.311703                    0.994762       3.670356      10.610421       0.461234       1.351869      -0.692502       0.039030      -0.000903      -0.022407       0.045013      -0.000812      -0.002733      -0.000047       0.019894       0.006309      -0.011034       0.001148       0.009885              1.951274       2.489899      -0.049677      -0.628079       1.439955       0.045646       1.923967           0.001593
           28              H      16.907638       5.809199       0.459947       0.122058       1.125774 0.78444655E+01  0.76550462E+02                                 1.785911                            1.636383      -0.989750       2.423730                    0.998256       3.394457       9.440807       0.490325       1.280081      -0.709652      -0.000289      -0.006208      -0.046950       0.047360      -0.002417      -0.007177       0.004288       0.009698       0.030791      -0.010961      -0.003909       0.014869              1.864559       1.596091       0.006641       0.098631       1.372839      -0.004241       2.624748           0.000710
           29              H       6.631854       1.963654       1.506291       0.111192       1.124813 0.77130422E+01  0.75766268E+02                                 1.849530                            1.667496      -1.215531       2.311701                    0.994762       3.670356      10.610424       0.461234       1.351870      -0.692502       0.011217      -0.012936       0.041630       0.045013       0.000363       0.005259      -0.001064      -0.010789       0.025069      -0.011034       0.001148       0.009885              1.951274       1.511222      -0.083141       0.296776       1.670847      -0.429551       2.671752           0.001593
           30              H      10.755083       3.821207      13.767830       0.122058       1.125774 0.78444713E+01  0.76550527E+02                                 1.785910                            1.636383      -0.989752       2.423729                    0.998256       3.394458       9.440808       0.490325       1.280081      -0.709652      -0.005993      -0.045232       0.012692       0.047360       0.002017       0.000434      -0.009549      -0.016434       0.013546      -0.010961      -0.003909       0.014869              1.864559       1.398116       0.042520       0.062783       2.609577      -0.157486       1.585984           0.000710
           31              C      12.989738      13.577913      11.978762       0.046717      33.163625 0.40991185E+03  0.94603748E+04                                 9.021300                            6.830795       0.224163       2.091309                    0.999606      26.488587      74.520757       0.621734       0.426858      -1.061652       0.020930      -0.056312       0.013770       0.061634      -0.001242       0.015362       0.024545      -0.031136       0.254348      -0.060096      -0.031310       0.091406             10.422662      13.851182       1.064113      -1.272524      12.269807      -2.042591       5.146996           0.026936
           32              C      14.213001      14.172735      11.706129       0.087328      36.084329 0.40572017E+03  0.93513169E+04                                 9.636382                            6.834460      -0.186225       1.962476                    0.998673      26.307898      74.267125       0.615527       0.431731      -1.057318       0.027437      -0.029473       0.009815       0.041446       0.004711       0.019764       0.037517      -0.026533       0.326058      -0.069813      -0.049949       0.119762             11.791273      12.237939       2.027750      -1.221347      17.103005      -3.632618       6.032876           0.011404
           33              C      15.273242      12.195286      12.057968       0.064675      27.115177 0.33547715E+03  0.74013683E+04                                 7.930850                            6.162388       0.086200       2.052144                    0.998884      25.839556      72.254748       0.654019       0.424489      -1.057787       0.004275       0.039772      -0.006183       0.040477      -0.018820       0.008241       0.027691      -0.006447       0.161118      -0.051793      -0.010856       0.062649              8.935648      11.291913      -0.764704      -0.097479      10.843352      -1.617529       4.671680           0.004663
           34              C      14.060669      11.570221      12.295028       0.072705      25.811248 0.31422739E+03  0.68186432E+04                                 7.660141                            5.968775       0.421804       2.174095                    0.999678      25.151657      69.703578       0.663888       0.425165      -1.057587      -0.049844       0.021382      -0.010454       0.055235      -0.011092       0.013748       0.025281      -0.028146       0.156577      -0.048937      -0.012896       0.061833              8.604300      11.199670       0.111954      -0.507543      10.187333      -1.488198       4.425896           0.009487
           35              C      14.370536      15.628760      11.330668       0.564588      24.726002 0.27089957E+03  0.57447954E+04                                 7.948702                            5.898930      -0.352306       1.930481                    0.998950      23.380535      67.072418       0.599612       0.481692      -1.010745       0.007842       0.037746      -0.019031       0.042994      -0.032009      -0.005269       0.003660       0.155427      -0.141662      -0.060926      -0.046955       0.107881              9.491235       5.103407       1.967475      -0.334944      14.306452      -2.113022       9.063846           0.005561
           36              C      11.683785      14.325596      11.967785       0.554232      23.918597 0.25994072E+03  0.54223847E+04                                 7.568866                            5.722950      -0.058133       2.042851                    0.999308      22.360647      62.357389       0.621431       0.472495      -1.021884      -0.069610       0.020862       0.017563       0.074761      -0.005418       0.018867       0.050110       0.031525       0.282198      -0.079776      -0.030878       0.110654              8.540891       9.847371       1.315238      -1.071529      10.889519      -2.154458       4.885783           0.001129
           37              C      18.138089       7.758827      10.363113       0.046718      33.163471 0.40990991E+03  0.94603223E+04                                 9.021299                            6.830799       0.224158       2.091308                    0.999606      26.488480      74.520516       0.621731       0.426860      -1.061650       0.006544       0.019869      -0.057968       0.061627      -0.031643      -0.005129      -0.003418       0.136699      -0.095594      -0.060088      -0.031311       0.091399             10.422658       4.911963       1.923237       0.242512      13.545931       1.324613      12.810078           0.026936
           38              C      18.398275       8.960552      11.005510       0.087325      36.084177 0.40571873E+03  0.93512732E+04                                 9.636350                            6.834443      -0.186199       1.962486                    0.998673      26.307836      74.266856       0.615528       0.431730      -1.057318       0.010935       0.025295      -0.030956       0.041445      -0.038046      -0.001034       0.000237       0.173621      -0.149821      -0.069811      -0.049947       0.119758             11.791227       5.260907       1.562263       0.047068      11.959845       2.360128      18.152929           0.011405
           39              C      18.607088      10.007559       9.000920       0.064674      27.115232 0.33547813E+03  0.74013948E+04                                 7.930858                            6.162394       0.086202       2.052144                    0.998884      25.839590      72.254859       0.654020       0.424489      -1.057788       0.004546       0.003016       0.040106       0.040476      -0.024240       0.000248      -0.021358       0.078722      -0.096079      -0.051791      -0.010855       0.062647              8.935657       4.783231       1.842151      -0.241747      10.782194      -0.678515      11.241547           0.004661
           40              C      18.310543       8.828904       8.337541       0.072704      25.811270 0.31422777E+03  0.68186544E+04                                 7.660148                            5.968780       0.421802       2.174094                    0.999678      25.151682      69.703688       0.663887       0.425165      -1.057586      -0.020276      -0.045819       0.023246       0.055235      -0.020851       0.002997      -0.015725       0.093801      -0.060141      -0.048936      -0.012896       0.061831              8.604307       4.472563       1.721898       0.071459      10.791323       0.217261      10.549036           0.009486
           41              C      18.427234       9.116793      12.509021       0.564594      24.725713 0.27089579E+03  0.57446976E+04                                 7.948668                            5.898910      -0.352327       1.930480                    0.998949      23.380332      67.071818       0.599610       0.481695      -1.010743      -0.006679       0.010414       0.041173       0.042992       0.033069      -0.007648      -0.028910      -0.133993      -0.166206      -0.060928      -0.046959       0.107886              9.491190       8.154054      -0.853096      -0.024448       5.335574       2.101561      14.983942           0.005560
           42              C      17.891904       6.465591      11.092219       0.554231      23.917825 0.25993107E+03  0.54221311E+04                                 7.568720                            5.722851      -0.058152       2.042856                    0.999308      22.360124      62.355552       0.621436       0.472496      -1.021884      -0.000620      -0.072998       0.016111       0.074757      -0.027271       0.005074      -0.011882       0.132892      -0.231114      -0.079770      -0.030857       0.110627              8.540721       4.339332       1.061522      -0.035516       9.739434       1.621679      11.543396           0.001126
           43              C      16.930531      13.565667       5.090540       0.046717      33.163575 0.40991108E+03  0.94603541E+04                                 9.021300                            6.830796       0.224159       2.091307                    0.999606      26.488559      74.520710       0.621733       0.426859      -1.061651      -0.047074       0.022199       0.033012       0.061632       0.024896      -0.016515      -0.025688      -0.110777      -0.149117      -0.060095      -0.031310       0.091405             10.422662      13.047303      -1.956703       1.840086       5.324052       1.306285      12.896629           0.026936
           44              C      17.874623      13.532124       6.106452       0.087328      36.084322 0.40572001E+03  0.93513121E+04                                 9.636380                            6.834457      -0.186220       1.962478                    0.998673      26.307893      74.267101       0.615527       0.431731      -1.057318      -0.019539       0.017856       0.031893       0.041446       0.039663      -0.013759      -0.034143      -0.142975      -0.183859      -0.069812      -0.049949       0.119761             11.791270      17.830471      -3.674540       1.107848       6.321430       1.224228      11.221910           0.011405
           45              C      16.322209      14.256775       7.597458       0.064675      27.115224 0.33547789E+03  0.74013891E+04                                 7.930859                            6.162395       0.086198       2.052143                    0.998884      25.839594      72.254894       0.654019       0.424489      -1.057787       0.039143      -0.007955      -0.006546       0.040476       0.024021      -0.023454      -0.017200      -0.084666      -0.042076      -0.051793      -0.010855       0.062648              8.935659      10.436346      -1.638839      -0.102019       5.251229       1.975598      11.119402           0.004661
           46              C      15.352664      14.260365       6.608920       0.072705      25.811255 0.31422764E+03  0.68186502E+04                                 7.660143                            5.968777       0.421802       2.174094                    0.999678      25.151665      69.703616       0.663887       0.425165      -1.057587       0.004912      -0.022920      -0.050014       0.055235       0.023417      -0.023446      -0.014423      -0.071205      -0.086155      -0.048937      -0.012895       0.061832              8.604301      10.350108      -1.435933       0.748839       4.784773       1.498075      10.678022           0.009486
           47              C      19.307951      13.096254       5.903020       0.564589      24.725918 0.27089839E+03  0.57447650E+04                                 7.948692                            5.898923      -0.352309       1.930481                    0.998949      23.380486      67.072274       0.599612       0.481693      -1.010745       0.038320      -0.019489       0.000394       0.042993       0.006487       0.018847       0.029557      -0.016533       0.298768      -0.060926      -0.046956       0.107882              9.491221      14.583217      -2.317004      -0.585843       8.981202      -0.675035       4.909245           0.005560
           48              C      17.237494      13.206913       3.661648       0.554233      23.918349 0.25993764E+03  0.54223024E+04                                 7.568810                            5.722912      -0.058131       2.042855                    0.999308      22.360478      62.356737       0.621434       0.472494      -1.021885      -0.001699      -0.000099      -0.074741       0.074760       0.053127      -0.007883      -0.026568      -0.151156      -0.075681      -0.079774      -0.030873       0.110647              8.540826      11.563565      -2.134021       1.297822       4.963290       0.671288       9.095622           0.001126
           49              C      14.932245       4.067014       8.864743       0.046717      33.163621 0.40991155E+03  0.94603668E+04                                 9.021301                            6.830794       0.224160       2.091308                    0.999606      26.488587      74.520769       0.621734       0.426858      -1.061652       0.047073      -0.037326      -0.013770       0.061634      -0.010165       0.028093       0.007015       0.023714       0.254350      -0.060097      -0.031310       0.091406             10.422663      13.047298       1.325650      -2.336076      13.073694      -0.578156       5.146997           0.026936
           50              C      13.988153       3.087793       9.137376       0.087329      36.084349 0.40572025E+03  0.93513196E+04                                 9.636386                            6.834461      -0.186226       1.962475                    0.998673      26.307907      74.267166       0.615527       0.431731      -1.057318       0.019539      -0.035209      -0.009815       0.041446      -0.003997       0.041791       0.007188       0.026997       0.326059      -0.069813      -0.049950       0.119762             11.791280      17.830482       0.208257      -3.832262      11.510477      -0.037564       6.032879           0.011404
           51              C      20.193155      15.768376       8.785537       0.064675      27.115212 0.33547768E+03  0.74013833E+04                                 7.930858                            6.162394       0.086198       2.052143                    0.998884      25.839582      72.254855       0.654019       0.424489      -1.057787      -0.039143       0.008240       0.006183       0.040476      -0.017115       0.028883      -0.000730      -0.016935       0.161118      -0.051793      -0.010855       0.062648              8.935658      10.436346      -0.486356      -1.568332      11.698944       0.407737       4.671685           0.004661
           52              C      16.510112       2.427484       8.548477       0.072705      25.811228 0.31422718E+03  0.68186374E+04                                 7.660136                            5.968772       0.421802       2.174095                    0.999678      25.151650      69.703545       0.663888       0.425165      -1.057587      -0.004912       0.054014       0.010454       0.055235      -0.017249       0.028294       0.005252       0.009705       0.156576      -0.048937      -0.012895       0.061833              8.604293      10.350100       0.388348      -1.572209      11.036886      -0.022224       4.425894           0.009487
           53              C      12.554825       3.388453       9.512837       0.564588      24.726005 0.27089960E+03  0.57447963E+04                                 7.948702                            5.898930      -0.352305       1.930481                    0.998950      23.380540      67.072433       0.599612       0.481692      -1.010745      -0.038321       0.004221       0.019031       0.042994       0.019845       0.001850      -0.006142      -0.163342      -0.141662      -0.060926      -0.046955       0.107881              9.491234      14.583237      -1.116715      -2.112979       4.826619       0.335215       9.063847           0.005560
           54              C      14.625282       5.540213       8.875720       0.554233      23.918595 0.25994072E+03  0.54223848E+04                                 7.568868                            5.722952      -0.058132       2.042852                    0.999308      22.360639      62.357374       0.621431       0.472495      -1.021884       0.001697       0.072649      -0.017563       0.074761       0.004894       0.053487       0.002438      -0.031866       0.282197      -0.079776      -0.030878       0.110654              8.540894      11.563654       0.756853      -2.380267       9.173244      -0.352410       4.885784           0.001127
           55              C       8.487226      11.671529      10.480392       0.046718      33.163619 0.40991176E+03  0.94603726E+04                                 9.021302                            6.830797       0.224160       2.091308                    0.999606      26.488577      74.520738       0.621734       0.426858      -1.061652      -0.020931      -0.000075       0.057971       0.061634       0.014634      -0.004837      -0.003819      -0.147784      -0.095592      -0.060097      -0.031311       0.091407             10.422664      13.851184      -0.985064       1.334658       4.606735      -0.179196      12.810073           0.026936
           56              C       7.263963      11.795898       9.837995       0.087329      36.084347 0.40572029E+03  0.93513203E+04                                 9.636384                            6.834460      -0.186227       1.962475                    0.998673      26.307906      74.267148       0.615527       0.431731      -1.057318      -0.027437      -0.002573       0.030959       0.041447       0.020318      -0.000092      -0.001056      -0.185162      -0.149828      -0.069813      -0.049949       0.119762             11.791277      12.237940      -0.707648       2.258917       4.982878      -0.685422      18.153012           0.011405
           57              C      21.242122      11.921254      11.842585       0.064675      27.115234 0.33547804E+03  0.74013926E+04                                 7.930861                            6.162396       0.086200       2.052144                    0.998884      25.839580      72.254835       0.654019       0.424489      -1.057787      -0.004275      -0.003389      -0.040107       0.040477       0.003561      -0.020235       0.006844      -0.092180      -0.096083      -0.051793      -0.010855       0.062648              8.935662      11.291925      -0.275406      -0.720021       4.273503      -0.019967      11.241558           0.004661
           58              C       7.416295      11.838596      12.505964       0.072705      25.811223 0.31422697E+03  0.68186319E+04                                 7.660135                            5.968770       0.421803       2.174095                    0.999678      25.151652      69.703554       0.663888       0.425165      -1.057587       0.049844       0.005106      -0.023247       0.055235       0.010738      -0.014026       0.007715      -0.100385      -0.060139      -0.048937      -0.012895       0.061833              8.604293      11.199659      -0.466720       0.228706       4.064194       0.000734      10.549025           0.009486
           59              C       7.106428      11.816698       8.334484       0.564587      24.726026 0.27089981E+03  0.57448018E+04                                 7.948706                            5.898932      -0.352303       1.930481                    0.998950      23.380550      67.072464       0.599612       0.481692      -1.010745      -0.007842       0.009573      -0.041174       0.042994      -0.012683      -0.029858       0.001671       0.147248      -0.166199      -0.060926      -0.046955       0.107881              9.491240       5.103410       0.139416       1.990910       8.386277      -0.673436      14.984032           0.005560
           60              C       9.793179      11.505533       9.751286       0.554234      23.918539 0.25993997E+03  0.54223638E+04                                 7.568846                            5.722936      -0.058125       2.042854                    0.999308      22.360614      62.357217       0.621433       0.472494      -1.021885       0.069610      -0.021995      -0.016122       0.074762       0.017052      -0.009722       0.008501      -0.139588      -0.231141      -0.079776      -0.030878       0.110654              8.540867       9.847339      -0.730421       1.531172       4.231668      -0.535500      11.543595           0.001126
           61              C      13.724687      11.237421       1.857295       0.046718      33.163571 0.40991124E+03  0.94603580E+04                                 9.021298                            6.830795       0.224163       2.091309                    0.999606      26.488555      74.520680       0.621734       0.426859      -1.061652      -0.006546       0.051633      -0.033011       0.061632      -0.012460      -0.029537      -0.007757       0.118867      -0.149114      -0.060093      -0.031310       0.091404             10.422656       4.911962       0.690070       1.811482      13.459387       1.345669      12.896621           0.026936
           62              C      13.464501      10.329270       0.841383       0.087327      36.084321 0.40572013E+03  0.93513148E+04                                 9.636377                            6.834457      -0.186217       1.962479                    0.998673      26.307897      74.267099       0.615527       0.431730      -1.057318      -0.010935       0.024104      -0.031893       0.041446      -0.009994      -0.036725      -0.002520       0.162280      -0.183858      -0.069812      -0.049949       0.119761             11.791265       5.260920       0.414868       1.506913      18.890968       0.674742      11.221907           0.011405
           63              C      17.908276      15.408657      13.246047       0.064675      27.115204 0.33547758E+03  0.74013807E+04                                 7.930857                            6.162393       0.086197       2.052143                    0.998884      25.839576      72.254839       0.654019       0.424489      -1.057787      -0.004546      -0.039684       0.006546       0.040476      -0.005487      -0.023612      -0.016982       0.096726      -0.042077      -0.051793      -0.010856       0.062648              8.935657       4.783231       0.200359       1.847111      10.904339      -0.708225      11.119400           0.004662
           64              C      13.552233      12.952801       0.338915       0.072705      25.811243 0.31422748E+03  0.68186456E+04                                 7.660141                            5.968776       0.421802       2.174094                    0.999678      25.151653      69.703568       0.663887       0.425165      -1.057587       0.020276      -0.011762       0.050014       0.055235      -0.002014      -0.020969      -0.017833       0.085132      -0.086155      -0.048937      -0.012896       0.061833              8.604298       4.472558       0.476285       1.656256      10.662314       0.248629      10.678022           0.009487
           65              C      13.435542       8.831414       1.044815       0.564590      24.725915 0.27089841E+03  0.57447654E+04                                 7.948691                            5.898924      -0.352312       1.930480                    0.998949      23.380479      67.072252       0.599611       0.481693      -1.010745       0.006678      -0.042470      -0.000394       0.042994       0.000381       0.033938       0.008778       0.021002       0.298770      -0.060927      -0.046957       0.107883              9.491219       8.154078      -0.225330      -0.823165      15.410335      -0.348261       4.909245           0.005561
           66              C      13.970872      10.834526       3.286187       0.554233      23.918312 0.25993721E+03  0.54222915E+04                                 7.568806                            5.722911      -0.058138       2.042853                    0.999308      22.360453      62.356668       0.621434       0.472494      -1.021884       0.000620       0.001586       0.074740       0.074760      -0.001514      -0.027703       0.000723       0.184738      -0.075678      -0.079773      -0.030872       0.110645              8.540821       4.339376       0.216311       1.039872      12.187473       1.026463       9.095613           0.001129
           67              C      11.353838       4.101622       1.916908       0.046718      33.163521 0.40991062E+03  0.94603422E+04                                 9.021301                            6.830799       0.224157       2.091307                    0.999606      26.488520      74.520621       0.621732       0.426860      -1.061651      -0.020922       0.056310      -0.013771       0.061629      -0.001243       0.015361       0.024544      -0.031129       0.254336      -0.060091      -0.031311       0.091402             10.422659      13.851167       1.064117      -1.272523      12.269814      -2.042592       5.146997           0.026936
           68              C      10.130575       3.506800       2.189541       0.087326      36.084242 0.40571943E+03  0.93512939E+04                                 9.636362                            6.834450      -0.186208       1.962482                    0.998673      26.307863      74.266961       0.615528       0.431730      -1.057318      -0.027437       0.029472      -0.009815       0.041446       0.004709       0.019764       0.037516      -0.026533       0.326051      -0.069812      -0.049948       0.119759             11.791245      12.237903       2.027740      -1.221341      17.102967      -3.632608       6.032864           0.011404
           69              C       9.070334       5.484249       1.837702       0.064674      27.115205 0.33547763E+03  0.74013810E+04                                 7.930852                            6.162389       0.086203       2.052145                    0.998884      25.839577      72.254804       0.654020       0.424489      -1.057788      -0.004275      -0.039772       0.006183       0.040476      -0.018820       0.008241       0.027691      -0.006446       0.161113      -0.051791      -0.010855       0.062646              8.935651      11.291917      -0.764702      -0.097480      10.843355      -1.617529       4.671681           0.004662
           70              C      10.282907       6.109314       1.600642       0.072704      25.811271 0.31422780E+03  0.68186546E+04                                 7.660146                            5.968779       0.421804       2.174095                    0.999678      25.151675      69.703648       0.663887       0.425165      -1.057587       0.049844      -0.021381       0.010454       0.055235      -0.011092       0.013748       0.025281      -0.028145       0.156572      -0.048936      -0.012895       0.061831              8.604305      11.199680       0.111957      -0.507544      10.187337      -1.488199       4.425898           0.009487
           71              C       9.973040       2.050775       2.565002       0.564591      24.725824 0.27089724E+03  0.57447353E+04                                 7.948683                            5.898919      -0.352319       1.930480                    0.998949      23.380410      67.072055       0.599610       0.481694      -1.010744      -0.007839      -0.037746       0.019031       0.042993      -0.032009      -0.005269       0.003660       0.155433      -0.141670      -0.060927      -0.046958       0.107885              9.491209       5.103391       1.967462      -0.334940      14.306409      -2.113012       9.063827           0.005559
           72              C      12.659791       3.353939       1.927885       0.554228      23.918151 0.25993528E+03  0.54222406E+04                                 7.568778                            5.722893      -0.058147       2.042853                    0.999308      22.360332      62.356254       0.621434       0.472495      -1.021884       0.069609      -0.020855      -0.017565       0.074759      -0.005424       0.018864       0.050104       0.031531       0.282148      -0.079772      -0.030864       0.110636              8.540788       9.847247       1.315214      -1.071512      10.889388      -2.154428       4.885730           0.001122
           73              C       6.205487       9.920708       3.532557       0.046718      33.163555 0.40991092E+03  0.94603500E+04                                 9.021302                            6.830798       0.224161       2.091308                    0.999606      26.488537      74.520658       0.621733       0.426859      -1.061651      -0.006546      -0.019875       0.057970       0.061630      -0.031644      -0.005129      -0.003418       0.136706      -0.095592      -0.060092      -0.031311       0.091403             10.422662       4.911963       1.923238       0.242510      13.545945       1.324613      12.810079           0.026936
           74              C       5.945301       8.718983       2.890160       0.087326      36.084308 0.40572006E+03  0.93513128E+04                                 9.636375                            6.834456      -0.186214       1.962480                    0.998673      26.307892      74.267080       0.615527       0.431730      -1.057318      -0.010935      -0.025295       0.030958       0.041446      -0.038046      -0.001033       0.000237       0.173624      -0.149826      -0.069812      -0.049949       0.119761             11.791263       5.260919       1.562267       0.047067      11.959879       2.360139      18.152990           0.011404
           75              C       5.736488       7.671976       4.894750       0.064675      27.115245 0.33547828E+03  0.74013998E+04                                 7.930865                            6.162399       0.086197       2.052143                    0.998884      25.839592      72.254898       0.654019       0.424489      -1.057787      -0.004545      -0.003016      -0.040107       0.040476      -0.024240       0.000248      -0.021359       0.078724      -0.096082      -0.051793      -0.010856       0.062648              8.935666       4.783235       1.842152      -0.241749      10.782202      -0.678519      11.241560           0.004661
           76              C       6.033033       8.850631       5.558129       0.072705      25.811242 0.31422735E+03  0.68186427E+04                                 7.660141                            5.968775       0.421802       2.174094                    0.999678      25.151664      69.703617       0.663887       0.425165      -1.057586       0.020276       0.045819      -0.023246       0.055235      -0.020851       0.002997      -0.015725       0.093803      -0.060140      -0.048937      -0.012896       0.061832              8.604299       4.472558       1.721894       0.071459      10.791309       0.217259      10.549031           0.009486
           77              C       5.916342       8.562742       1.386649       0.564590      24.725886 0.27089800E+03  0.57447550E+04                                 7.948690                            5.898923      -0.352316       1.930480                    0.998949      23.380452      67.072181       0.599611       0.481694      -1.010744       0.006678      -0.010417      -0.041175       0.042994       0.033067      -0.007648      -0.028910      -0.133990      -0.166203      -0.060927      -0.046957       0.107884              9.491220       8.154071      -0.853098      -0.024450       5.335589       2.101571      14.984000           0.005559
           78              C       6.451672      11.213944       2.803451       0.554231      23.918230 0.25993611E+03  0.54222635E+04                                 7.568796                            5.722903      -0.058142       2.042854                    0.999308      22.360400      62.356520       0.621434       0.472495      -1.021884       0.000620       0.072999      -0.016116       0.074759      -0.027275       0.005074      -0.011879       0.132912      -0.231127      -0.079772      -0.030868       0.110640              8.540810       4.339370       1.061535      -0.035517       9.739540       1.621703      11.543519           0.001122
           79              C       7.413045       4.113868       8.805130       0.046717      33.163532 0.40991055E+03  0.94603402E+04                                 9.021302                            6.830798       0.224157       2.091307                    0.999606      26.488526      74.520644       0.621732       0.426860      -1.061651       0.047074      -0.022198      -0.033008       0.061630       0.024895      -0.016513      -0.025687      -0.110775      -0.149108      -0.060091      -0.031311       0.091402             10.422664      13.047311      -1.956706       1.840084       5.324055       1.306284      12.896625           0.026935
           80              C       6.468953       4.147411       7.789218       0.087326      36.084252 0.40571932E+03  0.93512913E+04                                 9.636365                            6.834450      -0.186207       1.962483                    0.998673      26.307862      74.266970       0.615528       0.431730      -1.057318       0.019538      -0.017856      -0.031893       0.041445       0.039662      -0.013759      -0.034143      -0.142973      -0.183856      -0.069812      -0.049948       0.119759             11.791251      17.830440      -3.674532       1.107848       6.321420       1.224224      11.221892           0.011406
           81              C       8.021367       3.422760       6.298212       0.064674      27.115190 0.33547744E+03  0.74013759E+04                                 7.930849                            6.162387       0.086205       2.052145                    0.998884      25.839574      72.254792       0.654020       0.424489      -1.057788      -0.039143       0.007955       0.006545       0.040476       0.024020      -0.023453      -0.017199      -0.084664      -0.042075      -0.051791      -0.010855       0.062646              8.935647      10.436333      -1.638837      -0.102016       5.251222       1.975592      11.119386           0.004661
           82              C       8.990912       3.419170       7.286750       0.072704      25.811263 0.31422780E+03  0.68186547E+04                                 7.660145                            5.968779       0.421802       2.174094                    0.999678      25.151669      69.703633       0.663887       0.425165      -1.057587      -0.004912       0.022920       0.050014       0.055235       0.023417      -0.023445      -0.014422      -0.071204      -0.086153      -0.048936      -0.012895       0.061831              8.604304      10.350113      -1.435934       0.748841       4.784774       1.498073      10.678024           0.009486
           83              C       5.035625       4.583281       7.992650       0.564591      24.725805 0.27089690E+03  0.57447262E+04                                 7.948677                            5.898914      -0.352315       1.930481                    0.998949      23.380406      67.072030       0.599611       0.481694      -1.010744      -0.038319       0.019490      -0.000393       0.042993       0.006487       0.018848       0.029558      -0.016532       0.298772      -0.060927      -0.046958       0.107884              9.491203      14.583184      -2.316996      -0.585841       8.981187      -0.675035       4.909237           0.005561
           84              C       7.106082       4.472622      10.234022       0.554234      23.918059 0.25993396E+03  0.54222071E+04                                 7.568763                            5.722880      -0.058137       2.042857                    0.999308      22.360284      62.356118       0.621435       0.472495      -1.021884       0.001703       0.000098       0.074739       0.074759       0.053123      -0.007884      -0.026565      -0.151148      -0.075660      -0.079772      -0.030865       0.110637              8.540773      11.563494      -2.134008       1.297810       4.963264       0.671283       9.095562           0.001128
           85              C       9.411331      13.612521       5.030927       0.046717      33.163522 0.40991041E+03  0.94603374E+04                                 9.021305                            6.830801       0.224155       2.091306                    0.999606      26.488518      74.520648       0.621732       0.426860      -1.061650      -0.047074       0.037315       0.013771       0.061628      -0.010163       0.028092       0.007014       0.023705       0.254334      -0.060090      -0.031311       0.091400             10.422666      13.047314       1.325647      -2.336077      13.073685      -0.578154       5.147001           0.026936
           86              C      10.355423      14.591742       4.758294       0.087325      36.084231 0.40571917E+03  0.93512866E+04                                 9.636360                            6.834448      -0.186205       1.962484                    0.998673      26.307860      74.266953       0.615528       0.431730      -1.057318      -0.019537       0.035209       0.009814       0.041445      -0.003999       0.041790       0.007188       0.026995       0.326050      -0.069811      -0.049947       0.119759             11.791242      17.830423       0.208252      -3.832245      11.510441      -0.037563       6.032862           0.011405
           87              C       4.150421       1.911159       5.110133       0.064674      27.115186 0.33547736E+03  0.74013737E+04                                 7.930849                            6.162387       0.086204       2.052145                    0.998884      25.839570      72.254781       0.654020       0.424489      -1.057788       0.039143      -0.008240      -0.006183       0.040476      -0.017114       0.028882      -0.000730      -0.016934       0.161113      -0.051791      -0.010855       0.062647              8.935647      10.436334      -0.486351      -1.568329      11.698928       0.407735       4.671679           0.004661
           88              C       7.833464      15.252051       5.347193       0.072704      25.811260 0.31422770E+03  0.68186520E+04                                 7.660145                            5.968779       0.421802       2.174094                    0.999678      25.151671      69.703634       0.663887       0.425165      -1.057587       0.004912      -0.054014      -0.010454       0.055235      -0.017249       0.028294       0.005252       0.009704       0.156573      -0.048936      -0.012895       0.061832              8.604303      10.350111       0.388353      -1.572210      11.036899      -0.022224       4.425898           0.009486
           89              C      11.788751      14.291082       4.382833       0.564592      24.725772 0.27089657E+03  0.57447182E+04                                 7.948677                            5.898915      -0.352323       1.930480                    0.998949      23.380381      67.071980       0.599610       0.481695      -1.010743       0.038319      -0.004224      -0.019030       0.042993       0.019848       0.001850      -0.006143      -0.163348      -0.141672      -0.060927      -0.046958       0.107886              9.491201      14.583179      -1.116715      -2.112964       4.826605       0.335215       9.063820           0.005560
           90              C       9.718294      12.139322       5.019950       0.554230      23.918059 0.25993412E+03  0.54222118E+04                                 7.568772                            5.722887      -0.058153       2.042853                    0.999308      22.360268      62.356103       0.621433       0.472496      -1.021883      -0.001706      -0.072645       0.017565       0.074758       0.004890       0.053480       0.002437      -0.031880       0.282137      -0.079770      -0.030861       0.110632              8.540782      11.563498       0.756835      -2.380230       9.173120      -0.352402       4.885727           0.001126
           91              C      15.856350       6.008006       3.415278       0.046717      33.163628 0.40991199E+03  0.94603788E+04                                 9.021302                            6.830797       0.224162       2.091308                    0.999606      26.488587      74.520762       0.621734       0.426858      -1.061652       0.020930       0.000075      -0.057971       0.061634       0.014634      -0.004838      -0.003820      -0.147782      -0.095590      -0.060096      -0.031310       0.091406             10.422662      13.851182      -0.985065       1.334656       4.606735      -0.179198      12.810070           0.026936
           92              C      17.079613       5.883637       4.057675       0.087329      36.084347 0.40572034E+03  0.93513219E+04                                 9.636384                            6.834460      -0.186227       1.962475                    0.998673      26.307910      74.267165       0.615527       0.431731      -1.057318       0.027437       0.002573      -0.030959       0.041447       0.020318      -0.000092      -0.001056      -0.185162      -0.149828      -0.069813      -0.049949       0.119762             11.791275      12.237937      -0.707648       2.258911       4.982879      -0.685424      18.153010           0.011404
           93              C       3.101454       5.758281       2.053085       0.064675      27.115223 0.33547788E+03  0.74013886E+04                                 7.930861                            6.162397       0.086197       2.052143                    0.998884      25.839574      72.254830       0.654019       0.424489      -1.057787       0.004274       0.003389       0.040107       0.040476       0.003561      -0.020235       0.006844      -0.092181      -0.096083      -0.051794      -0.010855       0.062649              8.935662      11.291924      -0.275406      -0.720023       4.273503      -0.019967      11.241558           0.004661
           94              C      16.927281       5.840939       1.389706       0.072705      25.811205 0.31422676E+03  0.68186262E+04                                 7.660132                            5.968768       0.421802       2.174095                    0.999678      25.151643      69.703525       0.663888       0.425165      -1.057587      -0.049844      -0.005106       0.023247       0.055235       0.010737      -0.014026       0.007715      -0.100385      -0.060139      -0.048938      -0.012895       0.061833              8.604288      11.199652      -0.466721       0.228705       4.064192       0.000734      10.549021           0.009486
           95              C      17.237148       5.862837       5.561186       0.564587      24.726014 0.27089968E+03  0.57447981E+04                                 7.948703                            5.898931      -0.352305       1.930481                    0.998950      23.380542      67.072434       0.599612       0.481692      -1.010745       0.007842      -0.009573       0.041175       0.042994      -0.012683      -0.029858       0.001671       0.147249      -0.166200      -0.060926      -0.046956       0.107882              9.491236       5.103406       0.139416       1.990904       8.386275      -0.673437      14.984026           0.005560
           96              C      14.550397       6.174002       4.144384       0.554232      23.918537 0.25993999E+03  0.54223642E+04                                 7.568846                            5.722937      -0.058123       2.042855                    0.999308      22.360608      62.357194       0.621433       0.472494      -1.021885      -0.069610       0.021995       0.016122       0.074761       0.017052      -0.009722       0.008500      -0.139586      -0.231140      -0.079775      -0.030877       0.110653              8.540867       9.847339      -0.730422       1.531170       4.231668      -0.535502      11.543593           0.001127
           97              C      10.618889       6.442114      12.038375       0.046718      33.163517 0.40991043E+03  0.94603378E+04                                 9.021305                            6.830801       0.224157       2.091307                    0.999606      26.488511      74.520625       0.621732       0.426860      -1.061650       0.006545      -0.051632       0.033005       0.061628      -0.012461      -0.029536      -0.007755       0.118865      -0.149104      -0.060090      -0.031311       0.091401             10.422666       4.911965       0.690069       1.811481      13.459407       1.345669      12.896626           0.026937
           98              C      10.879075       7.350265      13.054287       0.087325      36.084260 0.40571949E+03  0.93512960E+04                                 9.636366                            6.834450      -0.186206       1.962483                    0.998673      26.307867      74.266982       0.615528       0.431730      -1.057318       0.010935      -0.024103       0.031893       0.041445      -0.009994      -0.036724      -0.002521       0.162278      -0.183854      -0.069811      -0.049948       0.119759             11.791251       5.260914       0.414868       1.506909      18.890946       0.674743      11.221892           0.011404
           99              C       6.435300       2.270878       0.649623       0.064674      27.115211 0.33547772E+03  0.74013834E+04                                 7.930852                            6.162389       0.086204       2.052145                    0.998884      25.839585      72.254827       0.654020       0.424488      -1.057788       0.004546       0.039684      -0.006545       0.040476      -0.005486      -0.023611      -0.016981       0.096724      -0.042074      -0.051791      -0.010855       0.062646              8.935651       4.783227       0.200360       1.847108      10.904334      -0.708220      11.119391           0.004661
          100              C      10.791343       4.726734      13.556755       0.072705      25.811275 0.31422796E+03  0.68186586E+04                                 7.660146                            5.968780       0.421802       2.174094                    0.999678      25.151675      69.703644       0.663887       0.425165      -1.057587      -0.020276       0.011762      -0.050014       0.055235      -0.002014      -0.020968      -0.017833       0.085130      -0.086152      -0.048936      -0.012896       0.061831              8.604305       4.472561       0.476286       1.656256      10.662324       0.248632      10.678029           0.009487
          101              C      10.908034       8.848121      12.850855       0.564592      24.725786 0.27089672E+03  0.57447218E+04                                 7.948677                            5.898915      -0.352321       1.930480                    0.998949      23.380394      67.072014       0.599610       0.481695      -1.010744      -0.006678       0.042469       0.000392       0.042993       0.000382       0.033939       0.008779       0.021001       0.298775      -0.060927      -0.046958       0.107885              9.491202       8.154065      -0.225329      -0.823164      15.410305      -0.348259       4.909237           0.005559
          102              C      10.372704       6.845009      10.609483       0.554229      23.918086 0.25993434E+03  0.54222180E+04                                 7.568775                            5.722889      -0.058151       2.042853                    0.999308      22.360301      62.356217       0.621433       0.472496      -1.021883      -0.000620      -0.001591      -0.074739       0.074758      -0.001514      -0.027700       0.000721       0.184724      -0.075650      -0.079771      -0.030862       0.110633              8.540786       4.339360       0.216308       1.039865      12.187426       1.026455       9.095572           0.001123
          103              N      12.923821      12.259089      12.253897      -0.171458      35.950711 0.48784361E+03  0.11574665E+05                                 9.103651                            7.174119      -0.028447       2.029106                    0.998794      26.776103      72.522491       0.652515       0.395629      -1.099306       0.132283       0.051281      -0.028567       0.144723      -0.054182       0.024647       0.018500      -0.102960       0.167240      -0.108097       0.043915       0.064182             10.397202      12.597535      -0.590596      -0.344489      13.069655      -1.918298       5.524416           0.028103
          104              N      15.361838      13.488096      11.728779      -0.181022      32.285496 0.45591528E+03  0.10609214E+05                                 8.354227                            6.849922       0.540056       2.198175                    0.999803      26.768726      71.221646       0.682007       0.385939      -1.108896      -0.173902      -0.089322       0.048935       0.201531      -0.109286       0.054676       0.024397      -0.191476       0.209306      -0.193776       0.083365       0.110411              9.174166       9.134087      -2.044697       0.500593      12.956776      -2.041784       5.431634           0.055682
          105              N      18.075599       7.709840       9.016622      -0.171461      35.950695 0.48784349E+03  0.11574665E+05                                 9.103663                            7.174129      -0.028455       2.029103                    0.998794      26.776085      72.522523       0.652513       0.395630      -1.099305       0.026050       0.130624       0.056574       0.144713      -0.032704      -0.009479      -0.058403       0.127770       0.050711      -0.108094       0.043913       0.064181             10.397216       5.506755       1.832659      -0.125537      12.155622      -0.477030      13.529272           0.028104
          106              N      18.620802      10.096264      10.334905      -0.181021      32.285463 0.45591489E+03  0.10609204E+05                                 8.354232                            6.849928       0.540046       2.198172                    0.999803      26.768687      71.221586       0.682005       0.385940      -1.108895      -0.028653      -0.173543      -0.098351       0.201522      -0.040025      -0.018187      -0.119334       0.202807       0.150444      -0.193767       0.083360       0.110407              9.174170       5.320059       1.244164      -0.733154       8.728239      -1.975159      13.474212           0.055683
          107              N      15.656017      13.914607       5.361088      -0.171461      35.950769 0.48784472E+03  0.11574701E+05                                 9.103670                            7.174135      -0.028451       2.029104                    0.998794      26.776123      72.522627       0.652513       0.395630      -1.099305       0.089689      -0.001784       0.113564       0.144721       0.006996      -0.077960      -0.005699      -0.076798      -0.121619      -0.108096       0.043914       0.064182             10.397225      12.676992      -2.021748      -0.142772       6.063322       1.950280      12.451361           0.028103
          108              N      17.579001      13.862309       7.368457      -0.181021      32.285493 0.45591511E+03  0.10609208E+05                                 8.354225                            6.849920       0.540058       2.198175                    0.999803      26.768725      71.221636       0.682007       0.385939      -1.108896      -0.138740       0.015006      -0.145396       0.201529       0.004790      -0.150078       0.012447      -0.105378      -0.185472      -0.193773       0.083363       0.110410              9.174164      11.387775      -2.392512      -2.277094       6.234569       2.194307       9.900148           0.055686
          109              N      16.206759       3.721679       8.589608      -0.171460      35.950751 0.48784430E+03  0.11574687E+05                                 9.103662                            7.174128      -0.028444       2.029106                    0.998794      26.776117      72.522570       0.652514       0.395629      -1.099306      -0.089691      -0.109928       0.028567       0.144723      -0.074101       0.025218       0.017714       0.019490       0.167242      -0.108097       0.043915       0.064182             10.397216      12.676982      -0.616437      -1.930770      12.990243       0.265892       5.524423           0.028104
          110              N      18.936363      16.084097       9.114726      -0.181021      32.285470 0.45591463E+03  0.10609193E+05                                 8.354217                            6.849912       0.540062       2.198177                    0.999803      26.768724      71.221597       0.682008       0.385938      -1.108896       0.138742       0.137735      -0.048935       0.201532      -0.144698       0.040115       0.044446       0.026213       0.209303      -0.193775       0.083364       0.110411              9.174155      11.387762      -2.777919      -1.786736      10.703076       1.107720       5.431627           0.055684
          111              N       8.553143      11.715797      11.826883      -0.171460      35.950760 0.48784439E+03  0.11574690E+05                                 9.103663                            7.174128      -0.028447       2.029105                    0.998794      26.776119      72.522572       0.652514       0.395629      -1.099306      -0.132284       0.015642      -0.056579       0.144723       0.011147      -0.058471       0.009056      -0.141804       0.050718      -0.108098       0.043914       0.064184             10.397216      12.597555      -0.474280      -0.492475       5.064816       0.028205      13.529278           0.028104
          112              N      21.153526      11.935656      10.508600      -0.181020      32.285430 0.45591406E+03  0.10609176E+05                                 8.354207                            6.849906       0.540068       2.198179                    0.999803      26.768710      71.221526       0.682009       0.385938      -1.108896       0.173902      -0.026445       0.098356       0.201532       0.027306      -0.119111       0.019626      -0.211093       0.150450      -0.193775       0.083364       0.110411              9.174143       9.134063       0.003296      -2.105076       4.914193      -0.086105      13.474173           0.055687
          113              N      13.787177      12.557361       1.586747      -0.171460      35.950756 0.48784462E+03  0.11574697E+05                                 9.103667                            7.174133      -0.028447       2.029105                    0.998794      26.776114      72.522584       0.652513       0.395629      -1.099305      -0.026051      -0.085841      -0.113563       0.144720      -0.016938      -0.029539      -0.072372       0.070329      -0.121618      -0.108096       0.043914       0.064182             10.397220       5.506756       0.311038       1.810429      13.233547      -0.739140      12.451357           0.028103
          114              N      17.894562      14.091485      13.475048      -0.181021      32.285486 0.45591504E+03  0.10609206E+05                                 8.354225                            6.849920       0.540057       2.198175                    0.999803      26.768718      71.221614       0.682007       0.385939      -1.108896       0.028654       0.136576       0.145396       0.201529      -0.027130      -0.034595      -0.146565       0.090842      -0.185472      -0.193773       0.083363       0.110410              9.174163       5.320054      -0.418425       1.382165      12.302288      -2.844252       9.900148           0.055685
          115              N      11.419755       5.420446       1.641773      -0.171460      35.950675 0.48784315E+03  0.11574654E+05                                 9.103655                            7.174124      -0.028457       2.029103                    0.998794      26.776082      72.522487       0.652513       0.395630      -1.099305      -0.132278      -0.051278       0.028566       0.144716      -0.054181       0.024647       0.018500      -0.102956       0.167238      -0.108095       0.043914       0.064181             10.397207      12.597545      -0.590588      -0.344490      13.069657      -1.918298       5.524418           0.028104
          116              N       8.981738       4.191439       2.166891      -0.181021      32.285434 0.45591427E+03  0.10609186E+05                                 8.354224                            6.849921       0.540052       2.198174                    0.999803      26.768681      71.221540       0.682006       0.385939      -1.108895       0.173896       0.089320      -0.048934       0.201525      -0.109284       0.054674       0.024396      -0.191471       0.209296      -0.193770       0.083362       0.110408              9.174162       9.134081      -2.044693       0.500592      12.956772      -2.041783       5.431632           0.055683
          117              N       6.267977       9.969695       4.879048      -0.171460      35.950721 0.48784383E+03  0.11574675E+05                                 9.103663                            7.174129      -0.028449       2.029105                    0.998794      26.776100      72.522551       0.652513       0.395630      -1.099305      -0.026051      -0.130628      -0.056576       0.144718      -0.032705      -0.009478      -0.058403       0.127773       0.050715      -0.108095       0.043914       0.064182             10.397217       5.506751       1.832654      -0.125540      12.155619      -0.477034      13.529281           0.028104
          118              N       5.722774       7.583271       3.560765      -0.181021      32.285501 0.45591543E+03  0.10609218E+05                                 8.354226                            6.849922       0.540055       2.198174                    0.999803      26.768731      71.221652       0.682007       0.385939      -1.108896       0.028654       0.173550       0.098355       0.201529      -0.040025      -0.018187      -0.119337       0.202814       0.150447      -0.193773       0.083363       0.110410              9.174164       5.320055       1.244163      -0.733155       8.728233      -1.975162      13.474204           0.055684
          119              N       8.687559       3.764928       8.534582      -0.171461      35.950740 0.48784434E+03  0.11574691E+05                                 9.103673                            7.174138      -0.028457       2.029102                    0.998794      26.776106      72.522618       0.652512       0.395630      -1.099305      -0.089686       0.001784      -0.113560       0.144716       0.006996      -0.077959      -0.005699      -0.076798      -0.121616      -0.108095       0.043913       0.064182             10.397229      12.677001      -2.021749      -0.142769       6.063324       1.950277      12.451362           0.028103
          120              N       6.764575       3.817226       6.527213      -0.181020      32.285423 0.45591400E+03  0.10609178E+05                                 8.354222                            6.849918       0.540053       2.198174                    0.999803      26.768674      71.221512       0.682006       0.385939      -1.108895       0.138737      -0.015006       0.145392       0.201524       0.004790      -0.150074       0.012447      -0.105375      -0.185467      -0.193769       0.083361       0.110408              9.174159      11.387770      -2.392509      -2.277089       6.234566       2.194303       9.900141           0.055684
          121              N       8.136817      13.957856       5.306062      -0.171460      35.950701 0.48784366E+03  0.11574670E+05                                 9.103662                            7.174129      -0.028454       2.029103                    0.998794      26.776091      72.522530       0.652513       0.395630      -1.099305       0.089685       0.109923      -0.028565       0.144715      -0.074099       0.025218       0.017714       0.019486       0.167238      -0.108095       0.043914       0.064181             10.397215      12.676982      -0.616427      -1.930768      12.990239       0.265892       5.524423           0.028104
          122              N       5.407213       1.595438       4.780944      -0.181021      32.285425 0.45591398E+03  0.10609177E+05                                 8.354221                            6.849917       0.540053       2.198174                    0.999803      26.768679      71.221521       0.682006       0.385939      -1.108895      -0.138737      -0.137730       0.048934       0.201524      -0.144694       0.040114       0.044445       0.026211       0.209294      -0.193769       0.083361       0.110408              9.174159      11.387768      -2.777916      -1.786736      10.703078       1.107719       5.431629           0.055683
          123              N      15.790433       5.963738       2.068787      -0.171460      35.950751 0.48784434E+03  0.11574688E+05                                 9.103662                            7.174129      -0.028445       2.029106                    0.998794      26.776118      72.522574       0.652514       0.395629      -1.099306       0.132284      -0.015642       0.056579       0.144723       0.011147      -0.058471       0.009056      -0.141804       0.050718      -0.108098       0.043914       0.064183             10.397214      12.597552      -0.474284      -0.492477       5.064815       0.028203      13.529276           0.028104
          124              N       3.190050       5.743879       3.387070      -0.181022      32.285489 0.45591508E+03  0.10609206E+05                                 8.354216                            6.849913       0.540065       2.198177                    0.999803      26.768742      71.221632       0.682008       0.385938      -1.108896      -0.173904       0.026445      -0.098357       0.201534       0.027306      -0.119112       0.019626      -0.211095       0.150449      -0.193777       0.083365       0.110412              9.174153       9.134074       0.003297      -2.105081       4.914198      -0.086107      13.474189           0.055684
          125              N      10.556399       5.122174      12.308923      -0.171461      35.950725 0.48784412E+03  0.11574684E+05                                 9.103669                            7.174135      -0.028452       2.029104                    0.998794      26.776095      72.522569       0.652512       0.395630      -1.099305       0.026050       0.085837       0.113559       0.144714      -0.016938      -0.029539      -0.072371       0.070329      -0.121614      -0.108095       0.043913       0.064182             10.397225       5.506757       0.311038       1.810426      13.233559      -0.739135      12.451358           0.028105
          126              N       6.449014       3.588050       0.420622      -0.181019      32.285414 0.45591383E+03  0.10609173E+05                                 8.354222                            6.849918       0.540052       2.198174                    0.999803      26.768663      71.221486       0.682006       0.385940      -1.108895      -0.028653      -0.136572      -0.145391       0.201523      -0.027129      -0.034594      -0.146562       0.090839      -0.185466      -0.193768       0.083361       0.110407              9.174160       5.320052      -0.418424       1.382163      12.302285      -2.844246       9.900142           0.055686
          127              O      10.647178      13.663082      12.289608      -0.521118      34.927706 0.50837138E+03  0.12082302E+05                                 8.560432                            7.047091       0.109260       2.090096                    0.996778      27.360977      72.115607       0.703506       0.366328      -1.130336       0.010419       0.048578       0.007774       0.050287       0.061963      -0.020496      -0.006193      -0.030904       0.055699      -0.074817       0.012974       0.061842              9.607126      11.872992       4.652806      -1.551622      10.470935      -1.587334       6.477451           0.041570
          128              O       6.961189       8.181342       0.812063      -0.539366      34.033389 0.53716084E+03  0.12935003E+05                                 8.414443                            7.239490       0.301745       2.150542                    0.995947      27.578942      73.010243       0.695186       0.365884      -1.131427      -0.009348       0.003176       0.008947       0.013323      -0.005265      -0.047206       0.004567      -0.023331      -0.058052      -0.058668       0.018730       0.039938              9.321071       9.957729      -1.909062      -3.162380       6.720523       1.810585      11.284960           0.010585
          129              O       4.849553       8.745814       0.764540      -0.515308      32.203108 0.50254151E+03  0.11902789E+05                                 8.112267                            7.005711       0.298485       2.156959                    0.995270      27.176208      71.376984       0.706099       0.366238      -1.131028       0.008844       0.019428      -0.004621       0.021841       0.007728       0.061520      -0.032626      -0.029113      -0.066612      -0.083333       0.024868       0.058465              8.883585      10.216361      -0.068298       3.585812       5.467686       0.410146      10.966708           0.027684
          130              O      11.704566      15.507775      11.652353      -0.340889      25.268684 0.34736422E+03  0.74736569E+04                                 6.770286                            5.736306       0.897619       2.398058                    0.998824      24.042990      59.451466       0.801396       0.355231      -1.143981      -0.019765      -0.019930       0.029680       0.040851       0.030096      -0.009018       0.000490      -0.021613       0.007150      -0.034763       0.003167       0.031596              7.355704       5.336216       0.614250      -0.307062      11.620409      -2.560963       5.110486           0.238576
          131              O      17.719709       5.431525      10.372423      -0.521121      34.927054 0.50836110E+03  0.12081990E+05                                 8.560320                            7.047011       0.109344       2.090125                    0.996779      27.360741      72.114655       0.703511       0.366327      -1.130337       0.021322       0.004020       0.045365       0.050287      -0.015962       0.012188       0.064449       0.025933       0.029168      -0.074817       0.012959       0.061858              9.606992       6.296061       1.406034       1.043095      11.548215       4.800395      10.976701           0.041571
          132              O       4.742260       5.777478       7.757814      -0.539367      34.033327 0.53715942E+03  0.12934959E+05                                 8.414430                            7.239478       0.301754       2.150545                    0.995947      27.578924      73.010157       0.695187       0.365883      -1.131427       0.006089      -0.011810       0.000972       0.013323      -0.034272       0.014611       0.001596      -0.065948       0.050916      -0.058668       0.018730       0.039938              9.321056       9.605797      -3.409410       0.190247      12.213418      -1.226846       6.143953           0.010587
          133              O       4.171879       3.742467       8.317531      -0.515307      32.203041 0.50254017E+03  0.11902750E+05                                 8.112259                            7.005704       0.298492       2.156962                    0.995270      27.176165      71.376860       0.706099       0.366239      -1.131028       0.002832       0.008379       0.019970       0.021840       0.058946      -0.019286      -0.001114       0.047384       0.113897      -0.083331       0.024867       0.058464              8.883576      12.828229       2.618385      -1.136756       8.236148      -0.590924       5.586352           0.027687
          134              O      17.872492       6.493759      12.315454      -0.340882      25.267802 0.34734898E+03  0.74732719E+04                                 6.770306                            5.736326       0.897516       2.398039                    0.998824      24.041813      59.448973       0.801361       0.355249      -1.143963       0.016829      -0.026270      -0.026391       0.040864      -0.005715       0.011697       0.029176       0.009991       0.026768      -0.034689       0.003101       0.031588              7.355724       4.307208       0.181553      -0.535016       5.327018       0.878000      12.432946           0.238545
          135              O      16.286778      13.335141       2.826935      -0.521119      34.927524 0.50836845E+03  0.12082214E+05                                 8.560407                            7.047074       0.109338       2.090122                    0.996779      27.360887      72.115300       0.703506       0.366328      -1.130336       0.049417       0.006345      -0.006814       0.050286      -0.002197       0.042738      -0.033245       0.033470      -0.137639      -0.074817       0.012970       0.061847              9.607095      13.342814      -0.946790       4.526451       6.166304      -0.295094       9.312167           0.041567
          136              O       9.933608       1.755103       3.780873      -0.539367      34.033357 0.53716021E+03  0.12934983E+05                                 8.414436                            7.239484       0.301751       2.150544                    0.995947      27.578936      73.010209       0.695187       0.365883      -1.131427       0.000128       0.006362      -0.011706       0.013323      -0.012599      -0.008382      -0.035923       0.055356       0.070006      -0.058668       0.018730       0.039938              9.321062       5.907072       0.582633      -0.750114       9.618195      -3.287021      12.437918           0.010585
          137              O       9.817087       1.193204       1.671232      -0.515308      32.203037 0.50254025E+03  0.11902751E+05                                 8.112254                            7.005701       0.298489       2.156961                    0.995270      27.176179      71.376875       0.706100       0.366238      -1.131029       0.021211      -0.003923       0.003423       0.021841      -0.012200       0.000582       0.064836       0.017176      -0.112984      -0.083333       0.024868       0.058465              8.883570       5.882015       1.773993       0.949569      12.409141       2.649026       8.359553           0.027684
          138              O      18.368103      12.818664       3.399993      -0.340893      25.268494 0.34736106E+03  0.74735783E+04                                 6.770300                            5.736320       0.897592       2.398053                    0.998824      24.042697      59.450868       0.801386       0.355236      -1.143976      -0.025069       0.025855      -0.019287       0.040853       0.001989       0.018026      -0.014640       0.028557      -0.065779      -0.034746       0.003153       0.031593              7.355718      11.380357      -2.778165      -0.716013       5.366236       0.551398       5.320562           0.238551
          139              O      15.575998       6.320994       8.553897      -0.521118      34.927525 0.50836811E+03  0.12082203E+05                                 8.560400                            7.047065       0.109325       2.090118                    0.996779      27.360897      72.115292       0.703507       0.366328      -1.130336      -0.049418       0.005122      -0.007775       0.050288       0.041008      -0.012231      -0.017575       0.097907       0.055697      -0.074816       0.012973       0.061842              9.607090      13.342807       4.174579      -1.989494       9.001034      -0.984404       6.477429           0.041569
          140              O      17.276580       4.751254       6.135772      -0.539366      34.033484 0.53716271E+03  0.12935061E+05                                 8.414463                            7.239506       0.301734       2.150538                    0.995947      27.578979      73.010408       0.695185       0.365884      -1.131426      -0.000128       0.009871      -0.008948       0.013323      -0.011120      -0.010261      -0.046302       0.012668      -0.058052      -0.058667       0.018730       0.039937              9.321093       5.907091      -0.591214       0.743378      10.771204      -3.567399      11.284985           0.010586
          141              O      17.393101       6.933926       6.183295      -0.515308      32.203170 0.50254253E+03  0.11902821E+05                                 8.112282                            7.005722       0.298476       2.156956                    0.995270      27.176228      71.377095       0.706098       0.366239      -1.131028      -0.021211      -0.002399       0.004621       0.021840      -0.002318      -0.011991       0.068594       0.032632      -0.066607      -0.083331       0.024866       0.058465              8.883603       5.882034       1.341848       1.499408       9.802044       3.283004      10.966732           0.027685
          142              O      13.494673       5.886196       9.191152      -0.340893      25.268830 0.34736690E+03  0.74737301E+04                                 6.770318                            5.736333       0.897614       2.398056                    0.998824      24.043038      59.451675       0.801393       0.355232      -1.143980       0.025066       0.012629      -0.029679       0.040850       0.017976      -0.002325      -0.008727       0.052898       0.007154      -0.034765       0.003168       0.031597              7.355738      11.380387      -1.352171      -2.530331       5.576319       0.500320       5.110509           0.238565
          143              O      10.829786      11.349361      10.471082      -0.521118      34.927720 0.50837171E+03  0.12082312E+05                                 8.560434                            7.047093       0.109264       2.090097                    0.996778      27.360980      72.115612       0.703505       0.366328      -1.130336      -0.010418      -0.019032      -0.045366       0.050287      -0.005275       0.065051      -0.008348      -0.039766       0.029108      -0.074817       0.012975       0.061842              9.607128      11.872989      -0.408322       4.887679       5.971532      -0.493234      10.976862           0.041569
          144              O       9.863187       9.496554      13.085691      -0.539367      34.033320 0.53715942E+03  0.12934959E+05                                 8.414429                            7.239478       0.301754       2.150545                    0.995947      27.578919      73.010137       0.695187       0.365883      -1.131427       0.009347      -0.009444      -0.000972       0.013323      -0.047113       0.006038       0.013400       0.012992       0.050917      -0.058668       0.018730       0.039938              9.321054       9.957715      -3.523904      -1.107795      11.861493       0.560471       6.143953           0.010585
          145              O      11.974823       9.409358      12.525974      -0.515308      32.203058 0.50254058E+03  0.11902761E+05                                 8.112259                            7.005705       0.298491       2.156962                    0.995270      27.176176      71.376882       0.706099       0.366238      -1.131028      -0.008844      -0.000100      -0.019970       0.021841       0.061604      -0.007027      -0.017995       0.031057       0.113903      -0.083333       0.024868       0.058465              8.883576      10.216354       3.468137      -0.913621      10.848022      -0.898167       5.586353           0.027685
          146              O       9.772398      11.532708       8.528051      -0.340891      25.268668 0.34736388E+03  0.74736476E+04                                 6.770282                            5.736303       0.897623       2.398060                    0.998824      24.042993      59.451464       0.801396       0.355231      -1.143981       0.019765      -0.024131       0.026377       0.040850      -0.001651       0.031375       0.002095      -0.015019       0.026964      -0.034766       0.003171       0.031595              7.355699       5.336213      -0.153232       0.669408       4.297979      -0.780401      12.432904           0.238565
          147              O      14.143067      11.778270       4.120900      -0.521118      34.927411 0.50836665E+03  0.12082159E+05                                 8.560380                            7.047054       0.109303       2.090111                    0.996778      27.360871      72.115170       0.703508       0.366327      -1.130336      -0.021322      -0.045030       0.006813       0.050287       0.008070      -0.018391       0.050928      -0.029650      -0.137641      -0.074817       0.012969       0.061848              9.607063       6.296100       1.345790       1.119770      13.212954       4.395656       9.312135           0.041569
          148              O      12.082116      14.237105       3.166962      -0.539367      34.033311 0.53715934E+03  0.12934957E+05                                 8.414426                            7.239477       0.301757       2.150546                    0.995947      27.578917      73.010125       0.695187       0.365883      -1.131427      -0.006089       0.001846       0.011706       0.013323       0.006099      -0.036754       0.003143      -0.059586       0.070006      -0.058669       0.018731       0.039938              9.321050       9.605787      -0.620716      -3.357818       5.919457       0.303623      12.437906           0.010586
          149              O      12.652497      14.174068       5.276603      -0.515308      32.203070 0.50254090E+03  0.11902771E+05                                 8.112262                            7.005707       0.298492       2.156962                    0.995270      27.176180      71.376899       0.706099       0.366238      -1.131028      -0.002832      -0.021384      -0.003423       0.021841      -0.004811       0.061836      -0.019505      -0.028245      -0.112985      -0.083333       0.024868       0.058465              8.883579      12.828229      -0.485898       2.812840       5.462948       0.083424       8.359559           0.027685
          150              O      13.990284       9.639271       3.547842      -0.340888      25.268330 0.34735816E+03  0.74735016E+04                                 6.770279                            5.736303       0.897591       2.398054                    0.998824      24.042580      59.450554       0.801386       0.355237      -1.143975      -0.016831       0.031840       0.019287       0.040854       0.010011      -0.008342       0.021674      -0.020752      -0.065746      -0.034740       0.003146       0.031593              7.355695       4.307192      -0.476966       0.302824      12.439346      -0.851474       5.320546           0.238561
          151              O      13.696398       4.016453       1.606062      -0.521119      34.927266 0.50836450E+03  0.12082094E+05                                 8.560356                            7.047037       0.109293       2.090107                    0.996778      27.360831      72.115009       0.703509       0.366327      -1.130337      -0.010420      -0.048577      -0.007774       0.050287       0.061967      -0.020498      -0.006200      -0.030916       0.055669      -0.074816       0.012963       0.061853              9.607033      11.872874       4.652747      -1.551603      10.470829      -1.587313       6.477397           0.041571
          152              O      17.382387       9.498193      13.083607      -0.539367      34.033269 0.53715867E+03  0.12934935E+05                                 8.414417                            7.239470       0.301763       2.150549                    0.995947      27.578902      73.010049       0.695188       0.365883      -1.131427       0.009347      -0.003177      -0.008947       0.013323      -0.005266      -0.047207       0.004568      -0.023332      -0.058054      -0.058669       0.018730       0.039939              9.321039       9.957700      -1.909055      -3.162366       6.720504       1.810577      11.284915           0.010586
          153              O      19.494023       8.933721      13.131130      -0.515309      32.202984 0.50253922E+03  0.11902720E+05                                 8.112245                            7.005694       0.298498       2.156964                    0.995270      27.176147      71.376764       0.706100       0.366238      -1.131029      -0.008844      -0.019428       0.004621       0.021841       0.007729       0.061519      -0.032626      -0.029113      -0.066609      -0.083333       0.024868       0.058464              8.883560      10.216335      -0.068300       3.585802       5.467674       0.410144      10.966671           0.027687
          154              O      12.639010       2.171760       2.243317      -0.340877      25.267922 0.34735121E+03  0.74733220E+04                                 6.770262                            5.736291       0.897566       2.398052                    0.998824      24.042141      59.449541       0.801376       0.355242      -1.143969       0.019772       0.019937      -0.029682       0.040859       0.030084      -0.009035       0.000490      -0.021482       0.007013      -0.034715       0.003125       0.031590              7.355675       5.336197       0.614242      -0.307058      11.620360      -2.560949       5.110469           0.238585
          155              O       6.623867      12.248010       3.523247      -0.521118      34.927401 0.50836655E+03  0.12082156E+05                                 8.560383                            7.047056       0.109315       2.090115                    0.996778      27.360850      72.115129       0.703508       0.366328      -1.130336      -0.021323      -0.004020      -0.045366       0.050288      -0.015963       0.012188       0.064445       0.025937       0.029142      -0.074816       0.012966       0.061850              9.607068       6.296102       1.406047       1.043102      11.548309       4.800442      10.976792           0.041570
          156              O      19.601316      11.902057       6.137856      -0.539367      34.033429 0.53716146E+03  0.12935023E+05                                 8.414452                            7.239496       0.301741       2.150540                    0.995947      27.578964      73.010341       0.695185       0.365884      -1.131427      -0.006089       0.011810      -0.000972       0.013323      -0.034272       0.014611       0.001597      -0.065947       0.050914      -0.058667       0.018730       0.039938              9.321081       9.605825      -3.409423       0.190247      12.213451      -1.226848       6.143968           0.010586
          157              O      20.171697      13.937068       5.578139      -0.515307      32.203079 0.50254086E+03  0.11902770E+05                                 8.112264                            7.005708       0.298483       2.156958                    0.995270      27.176192      71.376948       0.706099       0.366238      -1.131028      -0.002832      -0.008378      -0.019970       0.021840       0.058946      -0.019285      -0.001116       0.047384       0.113896      -0.083330       0.024866       0.058464              8.883583      12.828238       2.618388      -1.136758       8.236155      -0.590923       5.586355           0.027686
          158              O       6.471084      11.185776       1.580216      -0.340882      25.268187 0.34735552E+03  0.74734355E+04                                 6.770288                            5.736309       0.897575       2.398052                    0.998824      24.042358      59.450095       0.801379       0.355240      -1.143972      -0.016830       0.026265       0.026384       0.040856      -0.005734       0.011698       0.029182       0.010095       0.026866      -0.034727       0.003135       0.031592              7.355705       4.307196       0.181552      -0.535015       5.327002       0.878001      12.432917           0.238579
          159              O       8.056798       4.344394      11.068735      -0.521120      34.927365 0.50836584E+03  0.12082136E+05                                 8.560386                            7.047058       0.109364       2.090131                    0.996779      27.360802      72.115016       0.703507       0.366328      -1.130335      -0.049418      -0.006345       0.006814       0.050287      -0.002201       0.042738      -0.033244       0.033480      -0.137643      -0.074816       0.012964       0.061852              9.607072      13.342783      -0.946790       4.526436       6.166292      -0.295095       9.312140           0.041569
          160              O      14.409968      15.924432      10.114797      -0.539367      34.033507 0.53716297E+03  0.12935069E+05                                 8.414469                            7.239510       0.301732       2.150537                    0.995947      27.578986      73.010448       0.695184       0.365884      -1.131426      -0.000128      -0.006362       0.011705       0.013323      -0.012598      -0.008381      -0.035923       0.055354       0.070006      -0.058667       0.018729       0.039937              9.321101       5.907095       0.582641      -0.750121       9.618238      -3.287038      12.437969           0.010587
          161              O      14.526489      16.486331      12.224438      -0.515308      32.203162 0.50254251E+03  0.11902821E+05                                 8.112284                            7.005724       0.298475       2.156956                    0.995270      27.176211      71.377058       0.706097       0.366239      -1.131028      -0.021211       0.003923      -0.003422       0.021840      -0.012200       0.000581       0.064834       0.017172      -0.112980      -0.083329       0.024865       0.058464              8.883605       5.882037       1.774006       0.949572      12.409195       2.649034       8.359583           0.027684
          162              O       5.975473       4.860871      10.495677      -0.340892      25.268268 0.34735708E+03  0.74734816E+04                                 6.770332                            5.736345       0.897546       2.398043                    0.998824      24.042280      59.450058       0.801371       0.355243      -1.143969       0.025075      -0.025856       0.019288       0.040858       0.001990       0.018043      -0.014631       0.028564      -0.065633      -0.034718       0.003127       0.031591              7.355754      11.380414      -2.778181      -0.716016       5.366261       0.551401       5.320587           0.238536
          163              O       8.767578      11.358541       5.341773      -0.521119      34.927052 0.50836074E+03  0.12081980E+05                                 8.560318                            7.047008       0.109372       2.090134                    0.996779      27.360735      72.114633       0.703512       0.366327      -1.130337       0.049419      -0.005121       0.007775       0.050288       0.041009      -0.012238      -0.017575       0.097923       0.055667      -0.074817       0.012961       0.061855              9.606992      13.342661       4.174526      -1.989466       9.000942      -0.984391       6.477372           0.041570
          164              O       7.066996      12.928281       7.759898      -0.539366      34.033506 0.53716307E+03  0.12935072E+05                                 8.414467                            7.239509       0.301733       2.150537                    0.995947      27.578988      73.010440       0.695185       0.365884      -1.131426       0.000128      -0.009871       0.008948       0.013323      -0.011120      -0.010261      -0.046302       0.012668      -0.058052      -0.058667       0.018729       0.039938              9.321098       5.907094      -0.591215       0.743382      10.771207      -3.567400      11.284992           0.010587
          165              O       6.950475      10.745609       7.712375      -0.515308      32.203166 0.50254240E+03  0.11902817E+05                                 8.112283                            7.005722       0.298476       2.156956                    0.995270      27.176220      71.377080       0.706097       0.366239      -1.131028       0.021211       0.002399      -0.004620       0.021840      -0.002318      -0.011992       0.068593       0.032631      -0.066602      -0.083329       0.024865       0.058464              8.883605       5.882036       1.341848       1.499413       9.802045       3.283007      10.966734           0.027686
          166              O      10.848903      11.793339       4.704518      -0.340880      25.268051 0.34735351E+03  0.74733896E+04                                 6.770322                            5.736340       0.897539       2.398044                    0.998824      24.042046      59.449528       0.801366       0.355246      -1.143965      -0.025078      -0.012634       0.029682       0.040860       0.018011      -0.002332      -0.008747       0.052747       0.006979      -0.034704       0.003114       0.031590              7.355742      11.380388      -1.352175      -2.530330       5.576324       0.500322       5.110512           0.238563
          167              O      13.513790       6.330174       3.424588      -0.521117      34.927665 0.50837082E+03  0.12082286E+05                                 8.560430                            7.047091       0.109264       2.090097                    0.996778      27.360944      72.115517       0.703505       0.366328      -1.130335       0.010418       0.019032       0.045365       0.050287      -0.005275       0.065051      -0.008348      -0.039765       0.029116      -0.074816       0.012973       0.061843              9.607121      11.872984      -0.408324       4.887673       5.971528      -0.493237      10.976852           0.041570
          168              O      14.480389       8.182981       0.809979      -0.539367      34.033419 0.53716133E+03  0.12935018E+05                                 8.414449                            7.239494       0.301743       2.150541                    0.995947      27.578961      73.010317       0.695186       0.365884      -1.131427      -0.009347       0.009445       0.000972       0.013323      -0.047113       0.006038       0.013400       0.012992       0.050916      -0.058668       0.018730       0.039938              9.321076       9.957740      -3.523915      -1.107798      11.861523       0.560471       6.143966           0.010586
          169              O      12.368753       8.270177       1.369696      -0.515308      32.203075 0.50254082E+03  0.11902768E+05                                 8.112261                            7.005706       0.298483       2.156959                    0.995270      27.176194      71.376936       0.706099       0.366238      -1.131028       0.008844       0.000100       0.019970       0.021841       0.061603      -0.007028      -0.017994       0.031056       0.113901      -0.083332       0.024867       0.058465              8.883578      10.216360       3.468140      -0.913621      10.848022      -0.898169       5.586354           0.027685
          170              O      14.571178       6.146827       5.367619      -0.340886      25.268519 0.34736132E+03  0.74735797E+04                                 6.770265                            5.736289       0.897625       2.398063                    0.998824      24.042872      59.451139       0.801396       0.355232      -1.143980      -0.019766       0.024130      -0.026378       0.040850      -0.001652       0.031375       0.002095      -0.015007       0.026956      -0.034762       0.003166       0.031596              7.355679       5.336198      -0.153231       0.669404       4.297970      -0.780400      12.432869           0.238586
          171              O      10.200509       5.901265       9.774770      -0.521119      34.927323 0.50836534E+03  0.12082120E+05                                 8.560374                            7.047049       0.109331       2.090121                    0.996778      27.360806      72.114988       0.703508       0.366328      -1.130336       0.021323       0.045031      -0.006813       0.050288       0.008071      -0.018390       0.050927      -0.029665      -0.137643      -0.074816       0.012962       0.061854              9.607057       6.296096       1.345786       1.119768      13.212950       4.395650       9.312125           0.041570
          172              O      12.261460       3.442430      10.728708      -0.539366      34.033510 0.53716299E+03  0.12935070E+05                                 8.414469                            7.239509       0.301732       2.150537                    0.995947      27.578987      73.010450       0.695184       0.365884      -1.131426       0.006090      -0.001847      -0.011705       0.013323       0.006099      -0.036753       0.003144      -0.059582       0.070006      -0.058667       0.018729       0.039938              9.321101       9.605847      -0.620718      -3.357845       5.919483       0.303623      12.437972           0.010586
          173              O      11.691079       3.505467       8.619067      -0.515308      32.203187 0.50254301E+03  0.11902836E+05                                 8.112289                            7.005729       0.298476       2.156956                    0.995270      27.176217      71.377089       0.706097       0.366239      -1.131028       0.002832       0.021384       0.003422       0.021840      -0.004812       0.061832      -0.019505      -0.028241      -0.112980      -0.083329       0.024865       0.058464              8.883611      12.828281      -0.485898       2.812850       5.462964       0.083425       8.359587           0.027685
          174              O      10.353292       8.040264      10.347828      -0.340877      25.268011 0.34735246E+03  0.74733602E+04                                 6.770305                            5.736323       0.897551       2.398048                    0.998824      24.042060      59.449499       0.801369       0.355245      -1.143967       0.016829      -0.031847      -0.019289       0.040860       0.010014      -0.008325       0.021691      -0.020758      -0.065575      -0.034707       0.003116       0.031591              7.355725       4.307206      -0.476970       0.302825      12.439402      -0.851478       5.320566           0.238579

******************************************************
Auxiliary information for the entire system
The total spin magnetic moment of the unit cell is   5.659457
The total net atomic charge of the unit cell is   -0.000009
Accuracy of reproducing the electrostatic potential in the unit cell:
  The inner radius (bohr) =    5.0000
  The outer radius (bohr) =   12.0000
  Valid grid points have density less than (e/(bohr^3)) =    0.0001
  The number of valid grid points were=        95558
  The rms potential error without charges in kcal/mol is=     11.49018
  The rms potential error with partial charges in kcal/mol is=      2.07359
  The RRMSE value at monopole order=      0.18047
  The rms potential error with partial charges and cloud penetration in kcal/mol is=      2.08217
  The RRMSE value at monopole order with cloud penetration is=      0.18121
  The rms potential error with partial charges and atomic dipoles in kcal/mol is=      0.77919
  The RRMSE value at dipole order=      0.06781
  The rms potential error with partial charges, atomic dipoles and cloud penetration in kcal/mol is=      0.75930
  The RRMSE value at dipole order with cloud penetration=      0.06608

******************************************************
The electron densities and ab initio electrostatic potential were computed in VASP using the PBE functional and
projector augmented wave method. See the main text of the journal article for a description of computational details.
The atomic charges, dipoles, and quadrupoles were computed with the DDEC6 method as described in
(a) T. A. Manz and N. Gabaldon Limas, RSC Adv. 6 (2016) 47771-47801 DOI: 10.1039/c6ra04656h
(b) N. Gabaldon Limas and T. A. Manz, RSC Adv. 8 (2018) 2678-2707 DOI: 10.1039/c7ra11829e.
For each atom in the material, the electron cloud parameters were fit to the spherically averaged atom-in-material
electron density using radial positions for which this density was between 10^-4 and 10^-2 electrons per cubic bohr.
The polarizabilities, dispersion coefficients, and quantum Drude oscillator (QDO) parameters were fit using the MCLF method.
The magnetic structure of the system was optimized in VASP from the default ferromagnetic initial guess using spin polarization.
The atomic spin moments (ASMs) were computed on this optimized magnetic structure using the DDEC6 partition as inputs
to the method of T. A. Manz and D. S. Sholl, J. Chem. Theory Comput. 7 (2011) 4146-4164 DOI: 10.1021/ct200539n.
The RMSE and RRMSE were computed using a uniform grid with Ewald summation.
