# Supplementary material for: A collection of forcefield precursors for metal–organic frameworks
Source: RSC Adv. 2019 Nov 13;9(63):36492–507. doi: 10.1039/c9ra07327b (PMC9075174; doi:10.1039/c9ra07327b)
Supplement: RA-009-C9RA07327B-s5145 [file RA-009-C9RA07327B-s5145.xyz]

  174
jmolscript: load "" {1 1 1} spacegroup "x,y,z" unitcell [{     14.976900     0.000000     0.000000 }, {      4.485912    14.289301     0.000000 }, {      4.485912     3.293489    13.904570 }]
In    14.015480     6.577107    12.685695     1.294378
In    17.421694     9.220623     3.476142     1.294376
In    10.473093    14.972153     8.171160     1.294378
In     9.933244    11.005683     1.218875     1.294377
In     6.527030     8.362167    10.428427     1.294377
In    13.475631     2.610637     5.733410     1.294378
H     14.188622     9.998131    12.420952     0.122457
H     15.771636    11.574898    12.049700     0.107004
H     17.980065     9.226804     6.866077     0.122457
H     18.456280    10.736492     8.485959     0.107004
H     13.788915    14.516439     7.395841     0.122457
H     15.767440    14.394442     8.491521     0.107004
H      7.157271    15.831632     8.435903     0.122457
H     20.155646    14.793571     8.807155     0.107004
H     17.248552     8.689739     0.086208     0.122457
H     20.151450    11.981060    12.370896     0.107004
H     13.457109     3.277020    13.461014     0.122457
H     17.466806    15.642091    12.365334     0.107004
H      9.760102     7.584659     1.483618     0.122457
H      8.177088     6.007892     1.854870     0.107004
H      5.968659     8.355986     7.038493     0.122457
H      5.492444     6.846298     5.418611     0.107004
H     10.159809     3.066351     6.508729     0.122457
H      8.181284     3.188348     5.413049     0.107004
H     16.791453     1.751158     5.468667     0.122457
H      3.793078     2.789219     5.097415     0.107004
H      6.700172     8.893051    13.818362     0.122457
H      3.797274     5.601730     1.533674     0.107005
H     10.491615    14.305770     0.443556     0.122457
H      6.481918     1.940699     1.539236     0.107004
C     17.577616     9.088573    11.701669     0.087872
C     16.981669     6.641003    12.039689     0.550326
C     16.648429     8.110590    12.007430     0.046800
C     15.064370     9.732838    12.254098     0.071837
C     16.015031    10.677105    11.999644     0.069368
C     19.027661     8.791892    11.291901     0.567554
C     18.127344    12.732640     6.146793     0.087872
C     17.724431    12.234505     3.687214     0.550329
C     17.917838    11.824512     5.124668     0.046799
C     18.029123    10.129292     6.646384     0.071837
C     18.285281    11.045282     7.623876     0.069368
C     18.115994    14.256024     5.952546     0.567555
C     13.936194    14.624570    10.973070     0.087870
C     11.422495    14.991407    11.055246     0.550325
C     12.724799    14.785282    10.324977     0.046801
C     13.798108    14.564973     8.324666     0.071837
C     14.983767    14.461237     8.990695     0.069368
C     14.087455    14.565188    12.500208     0.567555
C      7.009992    12.325796     9.155186     0.087874
C      9.523691    12.161281     8.817166     0.550331
C      8.221387    12.919396     8.849425     0.046798
C      7.148078    14.916629     8.602757     0.071838
C     20.939319    14.292442     8.857211     0.069370
C      6.858731    10.853461     9.564954     0.567552
C     13.859558     9.599296     0.805492     0.087874
C     14.455505     9.834509     3.265071     0.550328
C     14.788745     9.527179     1.827617     0.046799
C     16.372804     8.913247     0.305901     0.071838
C     19.908055    12.236698    13.232979     0.069370
C     12.409513    10.066412     0.999739     0.567551
C     13.309830     3.168890     9.883785     0.087873
C     13.712743     5.677060     9.801609     0.550328
C     13.519336     4.372806    10.531878     0.046799
C     13.408051     3.282786    12.532189     0.071838
C     17.637805    16.409791    11.866160     0.069369
C     13.321180     3.006788     8.356647     0.567552
C      6.371108     8.494217     2.202901     0.087872
C      6.967055    10.941787     1.864881     0.550328
C      7.300295     9.472200     1.897140     0.046800
C      8.884354     7.849952     1.650472     0.071837
C      7.933693     6.905685     1.904926     0.069369
C      4.921063     8.790898     2.612669     0.567554
C      5.821380     4.850150     7.757777     0.087875
C      6.224293     5.348285    10.217356     0.550330
C      6.030886     5.758278     8.779902     0.046798
C      5.919601     7.453498     7.258186     0.071838
C      5.663443     6.537508     6.280694     0.069370
C      5.832730     3.326766     7.952024     0.567549
C     10.012530     2.958220     2.931500     0.087875
C     12.526229     2.591383     2.849324     0.550330
C     11.223925     2.797508     3.579593     0.046798
C     10.150616     3.017817     5.579904     0.071838
C      8.964957     3.121553     4.913875     0.069370
C      9.861269     3.017602     1.404362     0.567551
C     16.938732     5.256994     4.749384     0.087873
C     14.425033     5.421509     5.087404     0.550331
C     15.727337     4.663394     5.055145     0.046799
C     16.800646     2.666161     5.301813     0.071837
C      3.009405     3.290348     5.047359     0.069368
C     17.089993     6.729329     4.339616     0.567553
C     10.089166     7.983494    13.099078     0.087870
C      9.493219     7.748281    10.639499     0.550326
C      9.159979     8.055611    12.076953     0.046801
C      7.575920     8.669543    13.598669     0.071837
C      4.040669     5.346092     0.671591     0.069368
C     11.539211     7.516378    12.904831     0.567556
C     10.638894    14.413900     4.020785     0.087874
C     10.235981    11.905730     4.102961     0.550330
C     10.429388    13.209984     3.372692     0.046798
C     10.540673    14.300004     1.372381     0.071838
C      6.310919     1.172999     2.038410     0.069370
C     10.627544    14.576002     5.547923     0.567552
N     15.370452     8.437937    12.268558    -0.169277
N     17.255181    10.381364    11.685540    -0.180530
N     17.849473    10.506501     5.383015    -0.169278
N     18.300084    12.340461     7.408494    -0.180530
N     12.654335    14.735747     8.982908    -0.169278
N     15.073056    14.448721    10.300645    -0.180529
N      8.291851    14.236748     8.588297    -0.169277
N     20.850030    13.020647     9.171315    -0.180531
N     16.066722     9.197633     1.569270    -0.169276
N     18.667905    12.610510    13.448361    -0.180531
N     13.587701     4.425198    11.873947    -0.169277
N     17.623002    16.320853    10.556210    -0.180530
N      8.578272     9.144853     1.636012    -0.169277
N      6.693543     7.201426     2.219030    -0.180531
N      6.099251     7.076289     8.521555    -0.169277
N      5.648640     5.242329     6.496076    -0.180530
N     11.294389     2.847043     4.921662    -0.169277
N      8.875668     3.134069     3.603925    -0.180532
N     15.656873     3.346042     5.316273    -0.169278
N      3.098694     4.562143     4.733255    -0.180531
N      7.882002     8.385157    12.335300    -0.169278
N      5.280819     4.972280     0.456209    -0.180528
N     10.361023    13.157592     2.030623    -0.169277
N      6.325722     1.261937     3.348360    -0.180530
O     16.030331     5.853479    12.369505    -0.525316
O     18.125891     6.317716    11.727531    -0.343500
O     19.314273     8.685639    10.106120    -0.525318
O      4.734609     2.783342     8.222885    -0.526468
O     17.572506    11.285083     2.844875    -0.525318
O     17.706251    13.439493     3.444579    -0.343502
O     17.077594    14.882418     6.122460    -0.525318
O      9.664324     1.928468     0.813139    -0.526468
O     10.386179    15.157507    10.325534    -0.525318
O     11.456769    14.961592    12.283714    -0.343495
O     14.071926    13.481695    13.070574    -0.525318
O      4.073676     8.850500     1.689127    -0.526468
O     10.560007    12.833062     8.487350    -0.525316
O      9.489417    10.972760     9.129324    -0.343505
O      6.874260    10.548183    10.750735    -0.525317
O     12.386598     8.401316    12.633970    -0.526469
O     15.406843     9.695086     4.107410    -0.525314
O     13.311283    10.212775     3.507706    -0.343495
O     12.122901    11.244757     0.829825    -0.525318
O     11.725665    14.437686     6.139146    -0.526467
O     13.864668     6.715548    10.531321    -0.525316
O     13.730923     5.635428     8.573141    -0.343498
O     14.359580     2.697073     7.786281    -0.525318
O     17.286938     7.555664     5.263158    -0.526467
O      7.918393    11.729311     1.535065    -0.525319
O      5.822833    11.265074     2.177039    -0.343497
O      4.634451     8.897151     3.798450    -0.525318
O     19.214115    14.799448     5.681685    -0.526467
O      6.376218     6.297707    11.059695    -0.525314
O      6.242473     4.143297    10.459991    -0.343506
O      6.871130     2.700372     7.782110    -0.525317
O     14.284400    15.654322    13.091431    -0.526469
O     13.562545     2.425283     3.579036    -0.525315
O     12.491955     2.621198     1.620856    -0.343501
O      9.876798     4.101095     0.833996    -0.525318
O     19.875048     8.732290    12.215443    -0.526468
O     13.388717     4.749728     5.417220    -0.525318
O     14.459307     6.610030     4.775246    -0.343506
O     17.074464     7.034607     3.153835    -0.525318
O     11.562126     9.181474     1.270600    -0.526467
O      8.541881     7.887704     9.797160    -0.525317
O     10.637441     7.370015    10.396864    -0.343492
O     11.825823     6.338033    13.074745    -0.525318
O     12.223059     3.145104     7.765424    -0.526468
O     10.084056    10.867242     3.373249    -0.525316
O     10.217801    11.947362     5.331429    -0.343503
O      9.589144    14.885717     6.118289    -0.525317
O      6.661786    10.027126     8.641412    -0.526468

The following XYZ coordinates are in angstroms. Other properties are in atomic units.
The sperically averaged electron density of each atom fit to a function of the form exp(a - br)
eigen_1, eigen_2 and eigen_3 are the three eigenvalues of traceless quadrupole moment tensor
  atom number  atomic symbol              X              Y              Z     net charge C6 coefficient C8 coefficient C10 coefficient fluctuating dipole atomic polarizability isotropic forcefield polarizability              a              b squared Pearson coefficient          <r^3>          <r^4>         wp_QDO          m_QDO          q_QDO       dipole_x       dipole_y       dipole_z         dipole            Qxy            Qxz            Qyz     Q(x^2-y^2)  Q(3z^2 - R^2)        eigen_1        eigen_2        eigen_3 static polarizability      alpha(xx)      alpha(xy)      alpha(xz)      alpha(yy)      alpha(yz)      alpha(zz) atomic spin moment
            1             In      14.015480       6.577107      12.685695       1.294378     162.715216 0.39629366E+04  0.14686568E+06                                20.430976                           17.464890       1.524571       2.167096                    0.997258      75.973477     199.504663       0.572608       0.288633      -1.285621      -0.018713       0.005875       0.024803       0.031620      -0.100832       0.032206      -0.054307       0.102949       0.155210      -0.143857       0.014574       0.129283             23.874404      27.630428       1.952619      -0.369401      17.665542       3.804344      26.327243           0.015250
            2             In      17.421694       9.220623       3.476142       1.294376     162.715231 0.39629392E+04  0.14686580E+06                                20.430975                           17.464894       1.524570       2.167096                    0.997258      75.973487     199.504702       0.572608       0.288633      -1.285621       0.018713      -0.025490       0.000000       0.031621       0.008100      -0.105540      -0.077488       0.005086      -0.138373      -0.143857       0.014572       0.129284             23.874395      27.630453       0.090582       1.985191      27.573519       1.457493      16.419212           0.015252
            3             In      10.473093      14.972153       8.171160       1.294378     162.715202 0.39629356E+04  0.14686563E+06                                20.430978                           17.464889       1.524569       2.167096                    0.997258      75.973476     199.504663       0.572607       0.288633      -1.285621       0.000000       0.019614      -0.024806       0.031624      -0.053322      -0.042167       0.046993      -0.199734       0.155209      -0.143856       0.014574       0.129282             23.874410      19.675526       4.449941       3.519033      25.620493      -1.491930      26.327212           0.015253
            4             In       9.933244      11.005683       1.218875       1.294377     162.715255 0.39629384E+04  0.14686576E+06                                20.430973                           17.464889       1.524571       2.167096                    0.997258      75.973482     199.504667       0.572608       0.288633      -1.285621       0.018716      -0.005876      -0.024803       0.031623      -0.100833       0.032207      -0.054306       0.102944       0.155207      -0.143856       0.014573       0.129284             23.874398      27.630413       1.952610      -0.369395      17.665546       3.804349      26.327235           0.015252
            5             In       6.527030       8.362167      10.428427       1.294377     162.715259 0.39629385E+04  0.14686576E+06                                20.430978                           17.464893       1.524574       2.167097                    0.997258      75.973501     199.504734       0.572608       0.288633      -1.285621      -0.018713       0.025490       0.000000       0.031621       0.008098      -0.105540      -0.077486       0.005089      -0.138379      -0.143857       0.014575       0.129282             23.874405      27.630398       0.090608       1.985180      27.573608       1.457491      16.419207           0.015252
            6             In      13.475631       2.610637       5.733410       1.294378     162.715292 0.39629392E+04  0.14686579E+06                                20.430968                           17.464884       1.524576       2.167098                    0.997258      75.973494     199.504668       0.572608       0.288633      -1.285621      -0.000001      -0.019617       0.024805       0.031624      -0.053321      -0.042164       0.046994      -0.199736       0.155208      -0.143856       0.014573       0.129283             23.874394      19.675526       4.449931       3.519047      25.620413      -1.491925      26.327242           0.015251
            7              H      14.188622       9.998131      12.420952       0.122457       1.121120 0.78019060E+01  0.75967617E+02                                 1.777241                            1.629463      -0.978054       2.431147                    0.998356       3.361935       9.314386       0.492900       1.276203      -0.710789      -0.044761       0.014236       0.003860       0.047128      -0.009554      -0.000485      -0.000406       0.002229      -0.034481      -0.011545      -0.003821       0.015366              1.853488       2.515548      -0.195299      -0.261185       1.620972       0.058251       1.423944           0.000685
            8              H      15.771636      11.574898      12.049700       0.107004       1.140293 0.78021139E+01  0.76810021E+02                                 1.861609                            1.673073      -1.205996       2.313360                    0.994740       3.686339      10.645013       0.462436       1.345391      -0.693799      -0.008429       0.042408       0.003945       0.043417      -0.000569      -0.002309       0.000737      -0.009004      -0.033963      -0.011752       0.001517       0.010235              1.967576       1.617494      -0.360692      -0.031504       2.839124       0.085627       1.446110           0.001860
            9              H      17.980065       9.226804       6.866077       0.122457       1.121121 0.78019119E+01  0.75967681E+02                                 1.777241                            1.629463      -0.978054       2.431147                    0.998356       3.361935       9.314383       0.492900       1.276202      -0.710789      -0.006693      -0.044813       0.012963       0.047128       0.002859       0.000353      -0.009738      -0.017565       0.011874      -0.011545      -0.003821       0.015366              1.853488       1.384202       0.056002       0.052942       2.591885      -0.152710       1.584376           0.000686
           10              H      18.456280      10.736492       8.485959       0.107004       1.140293 0.78021206E+01  0.76810103E+02                                 1.861610                            1.673073      -1.205997       2.313360                    0.994740       3.686341      10.645020       0.462436       1.345391      -0.693799       0.010463      -0.012119       0.040357       0.043417       0.001194       0.005219      -0.001661      -0.011751       0.026071      -0.011752       0.001517       0.010235              1.967577       1.498777      -0.076520       0.268147       1.677240      -0.444440       2.726714           0.001860
           11              H      13.788915      14.516439       7.395841       0.122457       1.121118 0.78018933E+01  0.75967462E+02                                 1.777240                            1.629462      -0.978055       2.431147                    0.998356       3.361934       9.314381       0.492900       1.276203      -0.710789       0.000175      -0.007070      -0.046595       0.047128      -0.002179      -0.006886       0.004992       0.009764       0.033060      -0.011545      -0.003821       0.015366              1.853486       1.589604      -0.000059       0.098040       1.363995       0.013549       2.606860           0.000685
           12              H      15.767440      14.394442       8.491521       0.107004       1.140292 0.78021116E+01  0.76809996E+02                                 1.861609                            1.673073      -1.205998       2.313360                    0.994740       3.686338      10.645012       0.462436       1.345392      -0.693799       0.037937      -0.000943      -0.021094       0.043417      -0.000690      -0.002960       0.000887       0.020714       0.007967      -0.011752       0.001517       0.010235              1.967576       2.523378      -0.078368      -0.644366       1.447001       0.059468       1.932349           0.001860
           13              H       7.157271      15.831632       8.435903       0.122457       1.121116 0.78018685E+01  0.75967161E+02                                 1.777237                            1.629460      -0.978051       2.431149                    0.998356       3.361930       9.314367       0.492900       1.276203      -0.710789      -0.000176       0.046970      -0.003860       0.047128      -0.007203      -0.000533      -0.000341      -0.012750      -0.034482      -0.011545      -0.003821       0.015366              1.853483       1.589602       0.095387      -0.022654       2.546907      -0.266640       1.423941           0.000686
           14              H      20.155646      14.793571       8.807155       0.107004       1.140292 0.78021087E+01  0.76809954E+02                                 1.861608                            1.673072      -1.205992       2.313362                    0.994740       3.686337      10.645005       0.462437       1.345391      -0.693799      -0.037937       0.020744      -0.003945       0.043417      -0.003040       0.000011      -0.002424       0.006738      -0.033963      -0.011752       0.001517       0.010235              1.967575       2.523376      -0.645079       0.072260       1.933240      -0.055704       1.446109           0.001860
           15              H      17.248552       8.689739       0.086208       0.122457       1.121120 0.78019014E+01  0.75967547E+02                                 1.777239                            1.629462      -0.978053       2.431148                    0.998356       3.361933       9.314373       0.492901       1.276201      -0.710789       0.044761      -0.007037      -0.012963       0.047128      -0.002674      -0.009185       0.003254       0.017681       0.011874      -0.011545      -0.003821       0.015366              1.853486       2.515545      -0.299166      -0.129841       1.460539       0.096251       1.584375           0.000685
           16              H      20.151450      11.981060      12.370896       0.107004       1.140293 0.78021203E+01  0.76810095E+02                                 1.861609                            1.673073      -1.205994       2.313361                    0.994740       3.686340      10.645015       0.462436       1.345390      -0.693799       0.008429      -0.013613      -0.040357       0.043417      -0.002378      -0.000021       0.005477       0.011008       0.026071      -0.011752       0.001517       0.010235              1.967577       1.617495      -0.113790      -0.343719       1.558522       0.388956       2.726713           0.001860
           17              H      13.457109       3.277020      13.461014       0.122457       1.121118 0.78018894E+01  0.75967408E+02                                 1.777239                            1.629461      -0.978052       2.431148                    0.998356       3.361931       9.314369       0.492900       1.276202      -0.710789       0.006693      -0.002285       0.046595       0.047128       0.001002       0.002700      -0.008065      -0.010503       0.033061      -0.011545      -0.003821       0.015366              1.853486       1.384201       0.064424       0.042291       1.569397       0.089481       2.606859           0.000684
           18              H      17.466806      15.642091      12.365334       0.107004       1.140291 0.78021032E+01  0.76809884E+02                                 1.861607                            1.673071      -1.205993       2.313362                    0.994740       3.686336      10.645000       0.462437       1.345391      -0.693799      -0.010463      -0.036477       0.021094       0.043417       0.005354      -0.000041      -0.003090      -0.017786       0.007967      -0.011752       0.001517       0.010235              1.967574       1.498775       0.243290      -0.136264       2.471600      -0.632594       1.932348           0.001860
           19              H       9.760102       7.584659       1.483618       0.122457       1.121119 0.78018967E+01  0.75967503E+02                                 1.777240                            1.629463      -0.978054       2.431147                    0.998356       3.361933       9.314379       0.492900       1.276203      -0.710789       0.044761      -0.014236      -0.003860       0.047128      -0.009554      -0.000485      -0.000406       0.002229      -0.034482      -0.011545      -0.003821       0.015366              1.853487       2.515546      -0.195299      -0.261185       1.620971       0.058251       1.423944           0.000685
           20              H       8.177088       6.007892       1.854870       0.107004       1.140292 0.78021093E+01  0.76809957E+02                                 1.861608                            1.673072      -1.205995       2.313361                    0.994740       3.686337      10.645003       0.462437       1.345390      -0.693799       0.008429      -0.042408      -0.003945       0.043417      -0.000569      -0.002309       0.000737      -0.009003      -0.033963      -0.011752       0.001517       0.010235              1.967575       1.617493      -0.360692      -0.031504       2.839123       0.085627       1.446109           0.001861
           21              H       5.968659       8.355986       7.038493       0.122457       1.121117 0.78018836E+01  0.75967333E+02                                 1.777238                            1.629460      -0.978049       2.431150                    0.998356       3.361929       9.314361       0.492900       1.276202      -0.710789       0.006693       0.044813      -0.012963       0.047128       0.002859       0.000353      -0.009738      -0.017565       0.011874      -0.011545      -0.003821       0.015366              1.853484       1.384200       0.056001       0.052942       2.591880      -0.152710       1.584373           0.000685
           22              H       5.492444       6.846298       5.418611       0.107004       1.140291 0.78020970E+01  0.76809802E+02                                 1.861606                            1.673070      -1.205988       2.313364                    0.994740       3.686334      10.644990       0.462437       1.345390      -0.693799      -0.010463       0.012119      -0.040357       0.043417       0.001194       0.005219      -0.001661      -0.011751       0.026071      -0.011752       0.001517       0.010235              1.967572       1.498774      -0.076520       0.268146       1.677237      -0.444438       2.726706           0.001860
           23              H      10.159809       3.066351       6.508729       0.122457       1.121118 0.78018882E+01  0.75967400E+02                                 1.777239                            1.629462      -0.978053       2.431148                    0.998356       3.361933       9.314378       0.492900       1.276203      -0.710789      -0.000176       0.007070       0.046595       0.047128      -0.002179      -0.006886       0.004992       0.009764       0.033061      -0.011545      -0.003821       0.015366              1.853486       1.589604      -0.000059       0.098040       1.363995       0.013549       2.606859           0.000685
           24              H       8.181284       3.188348       5.413049       0.107004       1.140296 0.78021411E+01  0.76810359E+02                                 1.861613                            1.673076      -1.205997       2.313359                    0.994740       3.686345      10.645037       0.462436       1.345391      -0.693799      -0.037936       0.000943       0.021095       0.043417      -0.000690      -0.002961       0.000887       0.020714       0.007967      -0.011752       0.001517       0.010235              1.967580       2.523384      -0.078368      -0.644369       1.447004       0.059468       1.932354           0.001860
           25              H      16.791453       1.751158       5.468667       0.122457       1.121118 0.78018907E+01  0.75967431E+02                                 1.777239                            1.629462      -0.978054       2.431147                    0.998356       3.361934       9.314381       0.492900       1.276203      -0.710789       0.000176      -0.046970       0.003860       0.047128      -0.007203      -0.000533      -0.000341      -0.012750      -0.034481      -0.011545      -0.003821       0.015366              1.853486       1.589604       0.095387      -0.022654       2.546910      -0.266641       1.423943           0.000685
           26              H       3.793078       2.789219       5.097415       0.107004       1.140295 0.78021328E+01  0.76810260E+02                                 1.861612                            1.673075      -1.205999       2.313359                    0.994740       3.686344      10.645034       0.462436       1.345392      -0.693799       0.037936      -0.020744       0.003945       0.043417      -0.003040       0.000011      -0.002424       0.006737      -0.033963      -0.011752       0.001517       0.010235              1.967579       2.523382      -0.645082       0.072260       1.933244      -0.055705       1.446112           0.001860
           27              H       6.700172       8.893051      13.818362       0.122457       1.121120 0.78019085E+01  0.75967640E+02                                 1.777241                            1.629463      -0.978056       2.431146                    0.998356       3.361935       9.314383       0.492900       1.276202      -0.710789      -0.044761       0.007037       0.012963       0.047128      -0.002674      -0.009185       0.003254       0.017681       0.011874      -0.011545      -0.003821       0.015366              1.853488       2.515547      -0.299166      -0.129841       1.460540       0.096251       1.584376           0.000685
           28              H       3.797274       5.601730       1.533674       0.107005       1.140291 0.78021022E+01  0.76809878E+02                                 1.861607                            1.673071      -1.205997       2.313360                    0.994740       3.686336      10.645003       0.462436       1.345391      -0.693799      -0.008428       0.013613       0.040357       0.043417      -0.002378      -0.000021       0.005477       0.011008       0.026072      -0.011752       0.001517       0.010235              1.967574       1.617493      -0.113790      -0.343719       1.558520       0.388955       2.726710           0.001860
           29              H      10.491615      14.305770       0.443556       0.122457       1.121121 0.78019125E+01  0.75967697E+02                                 1.777242                            1.629464      -0.978053       2.431148                    0.998356       3.361936       9.314390       0.492900       1.276203      -0.710789      -0.006693       0.002285      -0.046595       0.047128       0.001002       0.002700      -0.008065      -0.010503       0.033060      -0.011545      -0.003821       0.015366              1.853489       1.384203       0.064424       0.042291       1.569400       0.089481       2.606865           0.000685
           30              H       6.481918       1.940699       1.539236       0.107004       1.140293 0.78021217E+01  0.76810117E+02                                 1.861610                            1.673073      -1.205994       2.313361                    0.994740       3.686341      10.645020       0.462436       1.345391      -0.693799       0.010463       0.036477      -0.021094       0.043417       0.005353      -0.000041      -0.003090      -0.017786       0.007966      -0.011752       0.001517       0.010235              1.967577       1.498777       0.243291      -0.136264       2.471603      -0.632595       1.932350           0.001860
           31              C      17.577616       9.088573      11.701669       0.087872      35.769226 0.40581509E+03  0.93473193E+04                                 9.571859                            6.828416      -0.162400       1.970698                    0.998700      26.240796      73.879244       0.617169       0.430867      -1.058609      -0.018090       0.036194       0.014522       0.042990      -0.002890       0.047372       0.014223       0.029395       0.318393      -0.071131      -0.050014       0.121145             11.678051      17.534690       0.109767      -3.826700      11.469946      -0.228108       6.029517           0.013385
           32              C      16.981669       6.641003      12.039689       0.550326      24.260177 0.26437915E+03  0.55351062E+04                                 7.628369                            5.763510      -0.036763       2.047628                    0.999358      22.447917      62.594538       0.620911       0.471171      -1.023203      -0.001383      -0.074738       0.020644       0.077549       0.005741       0.051128       0.005694      -0.034021       0.284133      -0.079692      -0.030392       0.110084              8.617549      11.738180       0.829938      -2.402594       9.190054      -0.554299       4.924414           0.001468
           33              C      16.648429       8.110590      12.007430       0.046800      32.666145 0.40585493E+03  0.93417216E+04                                 8.919496                            6.787783       0.235013       2.094547                    0.999648      26.428795      74.207457       0.625077       0.425712      -1.062566      -0.046509       0.037221       0.014083       0.061212      -0.008927       0.029002       0.012379       0.018448       0.259643      -0.059961      -0.033898       0.093859             10.269513      12.773546       1.224929      -2.294019      12.926373      -0.852292       5.108621           0.029142
           34              C      15.064370       9.732838      12.254098       0.071837      25.504767 0.30847898E+03  0.66643394E+04                                 7.598837                            5.913213       0.436019       2.180354                    0.999695      25.026855      69.247180       0.666994       0.425062      -1.057450       0.006375      -0.055477      -0.007936       0.056404      -0.016543       0.027356       0.009494       0.010743       0.159563      -0.049850      -0.012477       0.062327              8.536209      10.271948       0.467278      -1.507726      10.978752      -0.257441       4.357927           0.010078
           35              C      16.015031      10.677105      11.999644       0.069368      26.360600 0.31968897E+03  0.69748695E+04                                 7.782226                            6.013209       0.081595       2.054694                    0.998929      25.554507      71.271006       0.661883       0.424147      -1.057043       0.039479      -0.010023      -0.003821       0.040910      -0.016903       0.031208       0.002378      -0.019673       0.170865      -0.055389      -0.010957       0.066347              8.781416      10.328307      -0.503925      -1.554087      11.447994       0.208861       4.567948           0.004883
           36              C      19.027661       8.791892      11.291901       0.567554      24.268117 0.26665297E+03  0.56315203E+04                                 7.844110                            5.852204      -0.311970       1.945671                    0.998877      23.260681      66.555614       0.602148       0.481641      -1.010938       0.039630      -0.005366      -0.017297       0.043571       0.016985       0.002861      -0.012961      -0.166033      -0.146699      -0.061734      -0.048451       0.110186              9.327694      14.002206      -1.004708      -2.137376       4.763898       0.506346       9.216978           0.006154
           37              C      18.127344      12.732640       6.146793       0.087872      35.769170 0.40581450E+03  0.93473019E+04                                 9.571849                            6.828411      -0.162395       1.970700                    0.998700      26.240776      73.879166       0.617169       0.430867      -1.058609       0.016023      -0.023990       0.031872       0.042990      -0.003198      -0.029195      -0.005226       0.168156      -0.194715      -0.071131      -0.050013       0.121144             11.678037       5.117857       0.199710       1.265821      18.633018       0.639009      11.283235           0.013385
           38              C      17.724431      12.234505       3.687214       0.550329      24.259931 0.26437612E+03  0.55350244E+04                                 7.628312                            5.763472      -0.036759       2.047633                    0.999358      22.447754      62.593895       0.620914       0.471170      -1.023204       0.002316      -0.002179      -0.077483       0.077549      -0.002380      -0.023759       0.000962       0.185555      -0.078755      -0.079690      -0.030388       0.110078              8.617482       4.288738       0.192014       0.847866      12.351697       1.160669       9.212012           0.001469
           39              C      17.917838      11.824512       5.124668       0.046799      32.666127 0.40585469E+03  0.93417153E+04                                 8.919497                            6.787785       0.235011       2.094546                    0.999648      26.428777      74.207415       0.625076       0.425713      -1.062565       0.007329      -0.051048       0.032971       0.061210      -0.012470      -0.023801      -0.008639       0.127360      -0.151987      -0.059960      -0.033898       0.093858             10.269515       4.711850       0.580925       1.461491      13.203333       1.344673      12.893361           0.029142
           40              C      18.029123      10.129292       6.646384       0.071837      25.504791 0.30847936E+03  0.66643496E+04                                 7.598842                            5.913216       0.436019       2.180353                    0.999695      25.026867      69.247222       0.666994       0.425062      -1.057450      -0.017658       0.012225      -0.052155       0.056404      -0.002474      -0.016836      -0.018196       0.086911      -0.095100      -0.049850      -0.012477       0.062327              8.536214       4.326578       0.507030       1.437504      10.539549       0.389524      10.742515           0.010078
           41              C      18.285281      11.045282       7.623876       0.069368      26.360598 0.31968903E+03  0.69748705E+04                                 7.782222                            6.013208       0.081599       2.054695                    0.998929      25.554503      71.270973       0.661884       0.424147      -1.057043       0.006073       0.039472      -0.008873       0.040910      -0.004660      -0.021229      -0.018114       0.106013      -0.047075      -0.055389      -0.010957       0.066346              8.781413       4.572023       0.178707       1.610734      10.783407      -0.644189      10.988808           0.004882
           42              C      18.115994      14.256024       5.952546       0.567555      24.268062 0.26665225E+03  0.56315014E+04                                 7.844104                            5.852200      -0.311974       1.945671                    0.998877      23.260636      66.555474       0.602147       0.481642      -1.010938      -0.005368       0.043222      -0.001236       0.043571       0.002022       0.027161       0.008105       0.017635       0.314922      -0.061734      -0.048452       0.110186              9.327685       8.316618      -0.526493      -0.666389      14.893107      -0.299160       4.773331           0.006154
           43              C      13.936194      14.624570      10.973070       0.087870      35.769169 0.40581449E+03  0.93473016E+04                                 9.571849                            6.828411      -0.162390       1.970701                    0.998700      26.240767      73.879134       0.617169       0.430867      -1.058609       0.029114       0.007654      -0.030689       0.042989       0.028401      -0.000532       0.003958      -0.183542      -0.149960      -0.071131      -0.050013       0.121144             11.678038      12.076749      -0.906873       2.088458       5.001420      -0.757746      17.955946           0.013386
           44              C      11.422495      14.991407      11.055246       0.550325      24.259886 0.26437550E+03  0.55350102E+04                                 7.628315                            5.763472      -0.036768       2.047631                    0.999358      22.447739      62.593924       0.620912       0.471171      -1.023203      -0.071721       0.024943       0.015735       0.077548       0.019031      -0.009662       0.006344      -0.137463      -0.231734      -0.079690      -0.030384       0.110073              8.617487       9.892913      -0.890054       1.658997       4.295258      -0.529809      11.664289           0.001466
           45              C      12.724799      14.785282      10.324977       0.046801      32.666087 0.40585411E+03  0.93416996E+04                                 8.919497                            6.787785       0.235009       2.094546                    0.999648      26.428747      74.207349       0.625076       0.425714      -1.062565       0.021577       0.000907      -0.057272       0.061209       0.019471      -0.006723      -0.004858      -0.147012      -0.105387      -0.059958      -0.033899       0.093857             10.269515      13.612738      -1.238268       1.281374       4.612092      -0.162845      12.583715           0.029143
           46              C      13.798108      14.564973       8.324666       0.071837      25.504782 0.30847914E+03  0.66643432E+04                                 7.598838                            5.913212       0.436022       2.180354                    0.999695      25.026860      69.247180       0.666994       0.425062      -1.057451      -0.051021      -0.002490       0.023917       0.056404       0.014366      -0.014198       0.006001      -0.100573      -0.058985      -0.049849      -0.012477       0.062327              8.536211      11.182417      -0.636624       0.337268       4.050615       0.063973      10.375600           0.010077
           47              C      14.983767      14.461237       8.990695       0.069368      26.360603 0.31968908E+03  0.69748714E+04                                 7.782222                            6.013207       0.081602       2.054696                    0.998929      25.554501      71.270951       0.661884       0.424146      -1.057044       0.002262       0.005655       0.040454       0.040910       0.006811      -0.021644       0.007171      -0.095603      -0.106410      -0.055388      -0.010957       0.066346              8.781412      11.059528      -0.428099      -0.652370       4.201436      -0.002051      11.083273           0.004883
           48              C      14.087455      14.565188      12.500208       0.567555      24.268017 0.26665155E+03  0.56314836E+04                                 7.844099                            5.852196      -0.311978       1.945671                    0.998877      23.260608      66.555401       0.602147       0.481643      -1.010938       0.006749      -0.007745       0.042342       0.043571      -0.018923      -0.029955       0.004904       0.148453      -0.168321      -0.061735      -0.048452       0.110187              9.327680       5.018459       0.265610       1.802925       8.474892      -0.941982      14.489688           0.006154
           49              C       7.009992      12.325796       9.155186       0.087874      35.769240 0.40581515E+03  0.93473212E+04                                 9.571863                            6.828418      -0.162407       1.970695                    0.998700      26.240800      73.879266       0.617169       0.430867      -1.058609      -0.029114       0.028102      -0.014523       0.042991       0.006029       0.027759       0.040937      -0.027424       0.318398      -0.071132      -0.050015       0.121147             11.678058      12.076781       1.823208      -1.363821      16.927872      -3.582693       6.029520           0.013385
           50              C       9.523691      12.161281       8.817166       0.550331      24.260231 0.26437989E+03  0.55351245E+04                                 7.628373                            5.763513      -0.036746       2.047633                    0.999358      22.447953      62.594622       0.620912       0.471170      -1.023204       0.071722      -0.021069      -0.020643       0.077550      -0.005009       0.020748       0.047077       0.034478       0.284152      -0.079694      -0.030396       0.110091              8.617553       9.893004       1.409198      -1.248479      11.035239      -2.126264       4.924416           0.001468
           51              C       8.221387      12.919396       8.849425       0.046798      32.666180 0.40585531E+03  0.93417301E+04                                 8.919490                            6.787778       0.235017       2.094548                    0.999648      26.428819      74.207462       0.625079       0.425711      -1.062567      -0.021586       0.055524      -0.014082       0.061214      -0.002053       0.020498       0.023963      -0.025346       0.259648      -0.059964      -0.033897       0.093861             10.269507      13.612750       0.961473      -1.500272      12.087153      -1.933418       5.108619           0.029142
           52              C       7.148078      14.916629       8.602757       0.071838      25.504730 0.30847848E+03  0.66643250E+04                                 7.598827                            5.913206       0.436021       2.180355                    0.999695      25.026826      69.247052       0.666995       0.425062      -1.057451       0.051021      -0.022700       0.007936       0.056404      -0.010505       0.017252       0.023257      -0.027726       0.159564      -0.049851      -0.012477       0.062328              8.536198      11.182394       0.181456      -0.697219      10.068276      -1.361394       4.357923           0.010078
           53              C      20.939319      14.292442       8.857211       0.069370      26.360569 0.31968850E+03  0.69748565E+04                                 7.782220                            6.013206       0.081598       2.054695                    0.998929      25.554480      71.270907       0.661883       0.424147      -1.057043      -0.002262      -0.040669       0.003822       0.040911      -0.019493       0.011617       0.029063      -0.003179       0.170867      -0.055390      -0.010957       0.066348              8.781410      11.059522      -0.733479      -0.266211      10.716764      -1.545295       4.567945           0.004883
           54              C       6.858731      10.853461       9.564954       0.567552      24.268186 0.26665384E+03  0.56315421E+04                                 7.844116                            5.852207      -0.311963       1.945672                    0.998877      23.260724      66.555717       0.602149       0.481640      -1.010939      -0.006751      -0.039418       0.017297       0.043572      -0.033510      -0.011508       0.006611       0.155656      -0.146696      -0.061734      -0.048450       0.110185              9.327701       5.018470       1.815607      -0.157092      13.747650      -2.190909       9.216984           0.006155
           55              C      13.859558       9.599296       0.805492       0.087874      35.769251 0.40581519E+03  0.93473229E+04                                 9.571867                            6.828419      -0.162412       1.970694                    0.998700      26.240805      73.879299       0.617169       0.430867      -1.058609       0.018091      -0.022474      -0.031872       0.042991       0.045431      -0.013730      -0.026290      -0.141643      -0.194716      -0.071131      -0.050015       0.121146             11.678062      17.534710      -3.698371       0.988819       6.216217       1.016309      11.283260           0.013384
           56              C      14.455505       9.834509       3.265071       0.550328      24.260424 0.26438238E+03  0.55351898E+04                                 7.628408                            5.763538      -0.036756       2.047627                    0.999358      22.448074      62.595036       0.620911       0.471169      -1.023204       0.001380      -0.002861       0.077485       0.077550       0.051078      -0.006197      -0.022961      -0.154996      -0.078787      -0.079694      -0.030399       0.110093              8.617594      11.738236      -2.146627       1.361365       4.902407       0.461299       9.212138           0.001468
           57              C      14.788745       9.527179       1.827617       0.046799      32.666212 0.40585574E+03  0.93417430E+04                                 8.919495                            6.787781       0.235016       2.094547                    0.999648      26.428841      74.207544       0.625079       0.425711      -1.062567       0.046509      -0.022283      -0.032978       0.061214       0.026164      -0.015372      -0.020122      -0.118764      -0.152001      -0.059964      -0.033897       0.093861             10.269513      12.773543      -1.949923       1.720692       5.141625       0.991632      12.893370           0.029143
           58              C      16.372804       8.913247       0.305901       0.071838      25.504752 0.30847878E+03  0.66643334E+04                                 7.598832                            5.913210       0.436020       2.180354                    0.999695      25.026844      69.247123       0.666994       0.425062      -1.057451      -0.006376       0.020509       0.052155       0.056404       0.022807      -0.022403      -0.010613      -0.074145      -0.095102      -0.049851      -0.012477       0.062328              8.536203      10.271937      -1.359429       0.802201       4.594171       1.254835      10.742500           0.010078
           59              C      19.908055      12.236698      13.232979       0.069370      26.360576 0.31968866E+03  0.69748607E+04                                 7.782220                            6.013206       0.081598       2.054695                    0.998929      25.554487      71.270928       0.661884       0.424147      -1.057043      -0.039479       0.006029       0.008873       0.040910       0.026472      -0.023642      -0.014830      -0.092320      -0.047076      -0.055390      -0.010957       0.066348              8.781410      10.328295      -1.628392      -0.132166       5.027130       1.729734      10.988806           0.004882
           60              C      12.409513      10.066412       0.999739       0.567551      24.268221 0.26665428E+03  0.56315541E+04                                 7.844124                            5.852212      -0.311964       1.945671                    0.998877      23.260748      66.555811       0.602148       0.481640      -1.010939      -0.039631       0.018068       0.001234       0.043572       0.006698       0.015867       0.023486      -0.012161       0.314915      -0.061734      -0.048450       0.110184              9.327712      14.002241      -2.311405      -0.485023       9.207551      -0.546191       4.773342           0.006153
           61              C      13.309830       3.168890       9.883785       0.087873      35.769245 0.40581515E+03  0.93473214E+04                                 9.571864                            6.828418      -0.162404       1.970696                    0.998700      26.240802      73.879277       0.617169       0.430867      -1.058609      -0.016023      -0.025484       0.030692       0.042990      -0.029146       0.003617      -0.001692       0.183076      -0.149963      -0.071131      -0.050015       0.121146             11.678060       5.117864       1.277770      -0.097420      11.960327       2.219542      17.955989           0.013384
           62              C      13.712743       5.677060       9.801609       0.550328      24.260187 0.26437927E+03  0.55351076E+04                                 7.628358                            5.763502      -0.036757       2.047630                    0.999358      22.447933      62.594514       0.620913       0.471169      -1.023204      -0.002317       0.075900      -0.015743       0.077550      -0.023670       0.003161      -0.011114       0.134574      -0.231749      -0.079693      -0.030394       0.110087              8.617537       4.288761       0.869299      -0.008576       9.899493       1.741543      11.664355           0.001467
           63              C      13.519336       4.372806      10.531878       0.046799      32.666185 0.40585555E+03  0.93417384E+04                                 8.919498                            6.787785       0.235013       2.094547                    0.999648      26.428815      74.207492       0.625078       0.425712      -1.062566      -0.007330      -0.020321       0.057274       0.061213      -0.026036      -0.006648      -0.004959       0.142899      -0.105383      -0.059963      -0.033897       0.093860             10.269517       4.711850       1.556034       0.228431      13.512987       1.271325      12.583712           0.029143
           64              C      13.408051       3.282786      12.532189       0.071838      25.504750 0.30847866E+03  0.66643303E+04                                 7.598832                            5.913208       0.436020       2.180354                    0.999695      25.026841      69.247115       0.666994       0.425062      -1.057450       0.017658       0.047933      -0.023917       0.056404      -0.016953       0.001473      -0.015344       0.098950      -0.058984      -0.049850      -0.012477       0.062327              8.536203       4.326572       1.515661       0.162054      10.906442       0.302619      10.375596           0.010077
           65              C      17.637805      16.409791      11.866160       0.069369      26.360568 0.31968851E+03  0.69748563E+04                                 7.782218                            6.013204       0.081600       2.054696                    0.998929      25.554478      71.270882       0.661884       0.424147      -1.057043      -0.006073      -0.000464      -0.040454       0.040910      -0.021732       0.000359      -0.022799       0.086236      -0.106412      -0.055390      -0.010957       0.066347              8.781408       4.572020       1.608554      -0.197356      10.688932      -0.621811      11.083271           0.004881
           66              C      13.321180       3.006788       8.356647       0.567552      24.268179 0.26665360E+03  0.56315365E+04                                 7.844119                            5.852207      -0.311967       1.945671                    0.998877      23.260712      66.555699       0.602148       0.481641      -1.010939       0.005368      -0.008761      -0.042343       0.043572       0.026895      -0.004293      -0.030049      -0.143443      -0.168319      -0.061734      -0.048451       0.110185              9.327706       8.316627      -0.769797      -0.358722       5.176753       2.002304      14.489739           0.006154
           67              C       6.371108       8.494217       2.202901       0.087872      35.769161 0.40581433E+03  0.93472967E+04                                 9.571846                            6.828409      -0.162393       1.970700                    0.998700      26.240765      73.879119       0.617170       0.430867      -1.058609       0.018089      -0.036194      -0.014522       0.042990      -0.002890       0.047371       0.014223       0.029395       0.318393      -0.071131      -0.050014       0.121145             11.678035      17.534669       0.109769      -3.826694      11.469926      -0.228108       6.029509           0.013386
           68              C       6.967055      10.941787       1.864881       0.550328      24.259945 0.26437639E+03  0.55350313E+04                                 7.628317                            5.763476      -0.036760       2.047632                    0.999358      22.447751      62.593890       0.620913       0.471170      -1.023204       0.001385       0.074738      -0.020645       0.077549       0.005740       0.051127       0.005694      -0.034025       0.284116      -0.079690      -0.030387       0.110078              8.617487      11.738090       0.829930      -2.402571       9.189989      -0.554294       4.924382           0.001466
           69              C       7.300295       9.472200       1.897140       0.046800      32.666107 0.40585451E+03  0.93417093E+04                                 8.919491                            6.787781       0.235012       2.094547                    0.999648      26.428770      74.207367       0.625077       0.425713      -1.062566       0.046510      -0.037219      -0.014084       0.061211      -0.008926       0.029002       0.012378       0.018446       0.259638      -0.059959      -0.033898       0.093858             10.269507      12.773546       1.224934      -2.294018      12.926354      -0.852292       5.108619           0.029143
           70              C       8.884354       7.849952       1.650472       0.071837      25.504763 0.30847897E+03  0.66643386E+04                                 7.598835                            5.913212       0.436020       2.180354                    0.999695      25.026851      69.247155       0.666994       0.425062      -1.057450      -0.006375       0.055478       0.007935       0.056404      -0.016543       0.027356       0.009494       0.010742       0.159561      -0.049850      -0.012477       0.062327              8.536207      10.271947       0.467281      -1.507726      10.978748      -0.257440       4.357926           0.010078
           71              C       7.933693       6.905685       1.904926       0.069369      26.360545 0.31968815E+03  0.69748460E+04                                 7.782210                            6.013198       0.081604       2.054697                    0.998929      25.554472      71.270841       0.661885       0.424146      -1.057044      -0.039479       0.010023       0.003821       0.040910      -0.016903       0.031208       0.002378      -0.019672       0.170862      -0.055388      -0.010957       0.066346              8.781398      10.328288      -0.503922      -1.554083      11.447968       0.208860       4.567939           0.004884
           72              C       4.921063       8.790898       2.612669       0.567554      24.268063 0.26665221E+03  0.56315003E+04                                 7.844103                            5.852199      -0.311973       1.945672                    0.998877      23.260634      66.555459       0.602148       0.481642      -1.010938      -0.039629       0.005366       0.017296       0.043571       0.016985       0.002861      -0.012961      -0.166034      -0.146701      -0.061734      -0.048452       0.110186              9.327685      14.002192      -1.004708      -2.137371       4.763892       0.506346       9.216969           0.006155
           73              C       5.821380       4.850150       7.757777       0.087875      35.769333 0.40581611E+03  0.93473501E+04                                 9.571882                            6.828429      -0.162418       1.970691                    0.998700      26.240840      73.879435       0.617168       0.430867      -1.058609      -0.016023       0.023993      -0.031872       0.042991      -0.003198      -0.029196      -0.005225       0.168162      -0.194721      -0.071133      -0.050016       0.121148             11.678084       5.117873       0.199711       1.265826      18.633101       0.639022      11.283279           0.013386
           74              C       6.224293       5.348285      10.217356       0.550330      24.260550 0.26438383E+03  0.55352285E+04                                 7.628432                            5.763553      -0.036747       2.047628                    0.999358      22.448171      62.595381       0.620910       0.471169      -1.023204      -0.002316       0.002169       0.077487       0.077552      -0.002380      -0.023766       0.000967       0.185583      -0.078807      -0.079696      -0.030406       0.110102              8.617622       4.288798       0.192018       0.847882      12.351901       1.160700       9.212166           0.001471
           75              C       6.030886       5.758278       8.779902       0.046798      32.666239 0.40585601E+03  0.93417494E+04                                 8.919492                            6.787777       0.235018       2.094548                    0.999648      26.428857      74.207554       0.625080       0.425711      -1.062567      -0.007330       0.051048      -0.032982       0.061216      -0.012471      -0.023803      -0.008640       0.127364      -0.152010      -0.059967      -0.033897       0.093864             10.269511       4.711846       0.580924       1.461490      13.203318       1.344679      12.893368           0.029143
           76              C       5.919601       7.453498       7.258186       0.071838      25.504716 0.30847826E+03  0.66643192E+04                                 7.598826                            5.913205       0.436019       2.180355                    0.999695      25.026813      69.247016       0.666995       0.425062      -1.057450       0.017657      -0.012226       0.052155       0.056404      -0.002474      -0.016837      -0.018196       0.086912      -0.095104      -0.049852      -0.012477       0.062329              8.536195       4.326569       0.507028       1.437498      10.539527       0.389520      10.742490           0.010078
           77              C       5.663443       6.537508       6.280694       0.069370      26.360592 0.31968896E+03  0.69748693E+04                                 7.782229                            6.013213       0.081594       2.054694                    0.998929      25.554487      71.270956       0.661882       0.424147      -1.057043      -0.006073      -0.039472       0.008873       0.040910      -0.004660      -0.021230      -0.018115       0.106018      -0.047077      -0.055392      -0.010958       0.066349              8.781419       4.572027       0.178706       1.610734      10.783417      -0.644192      10.988814           0.004882
           78              C       5.832730       3.326766       7.952024       0.567549      24.268314 0.26665548E+03  0.56315847E+04                                 7.844133                            5.852218      -0.311955       1.945672                    0.998877      23.260811      66.555983       0.602149       0.481639      -1.010940       0.005367      -0.043223       0.001233       0.043573       0.002021       0.027160       0.008104       0.017637       0.314911      -0.061734      -0.048449       0.110183              9.327724       8.316644      -0.526496      -0.666391      14.893182      -0.299154       4.773348           0.006155
           79              C      10.012530       2.958220       2.931500       0.087875      35.769256 0.40581519E+03  0.93473232E+04                                 9.571868                            6.828420      -0.162411       1.970694                    0.998700      26.240804      73.879299       0.617169       0.430867      -1.058609      -0.029113      -0.007655       0.030692       0.042991       0.028402      -0.000530       0.003958      -0.183545      -0.149966      -0.071132      -0.050016       0.121147             11.678065      12.076776      -0.906874       2.088464       5.001428      -0.757749      17.955992           0.013386
           80              C      12.526229       2.591383       2.849324       0.550330      24.260384 0.26438180E+03  0.55351739E+04                                 7.628393                            5.763526      -0.036746       2.047630                    0.999358      22.448070      62.594982       0.620912       0.471169      -1.023204       0.071722      -0.024944      -0.015745       0.077551       0.019036      -0.009655       0.006344      -0.137498      -0.231756      -0.079694      -0.030400       0.110095              8.617577       9.893025      -0.890065       1.659019       4.295296      -0.529815      11.664409           0.001472
           81              C      11.223925       2.797508       3.579593       0.046798      32.666213 0.40585581E+03  0.93417443E+04                                 8.919494                            6.787780       0.235017       2.094548                    0.999648      26.428838      74.207521       0.625079       0.425711      -1.062567      -0.021588      -0.000906       0.057275       0.061215       0.019473      -0.006722      -0.004858      -0.147025      -0.105382      -0.059965      -0.033898       0.093863             10.269512      13.612747      -1.238269       1.281375       4.612090      -0.162845      12.583700           0.029144
           82              C      10.150616       3.017817       5.579904       0.071838      25.504745 0.30847856E+03  0.66643272E+04                                 7.598829                            5.913205       0.436022       2.180355                    0.999695      25.026835      69.247076       0.666995       0.425062      -1.057451       0.051021       0.002490      -0.023918       0.056404       0.014366      -0.014198       0.006001      -0.100575      -0.058982      -0.049851      -0.012477       0.062327              8.536200      11.182401      -0.636623       0.337266       4.050610       0.063973      10.375589           0.010078
           83              C       8.964957       3.121553       4.913875       0.069370      26.360590 0.31968877E+03  0.69748636E+04                                 7.782223                            6.013207       0.081598       2.054695                    0.998929      25.554491      71.270944       0.661884       0.424147      -1.057043      -0.002261      -0.005655      -0.040455       0.040911       0.006811      -0.021645       0.007171      -0.095605      -0.106411      -0.055390      -0.010957       0.066347              8.781415      11.059531      -0.428099      -0.652377       4.201436      -0.002050      11.083277           0.004883
           84              C       9.861269       3.017602       1.404362       0.567551      24.268249 0.26665456E+03  0.56315609E+04                                 7.844125                            5.852212      -0.311958       1.945673                    0.998877      23.260764      66.555845       0.602149       0.481640      -1.010940      -0.006752       0.007746      -0.042343       0.043572      -0.018922      -0.029956       0.004904       0.148446      -0.168317      -0.061734      -0.048450       0.110184              9.327715       5.018475       0.265611       1.802932       8.474915      -0.941987      14.489754           0.006156
           85              C      16.938732       5.256994       4.749384       0.087873      35.769169 0.40581446E+03  0.93473007E+04                                 9.571848                            6.828410      -0.162397       1.970699                    0.998700      26.240775      73.879162       0.617169       0.430867      -1.058609       0.029114      -0.028100       0.014522       0.042990       0.006029       0.027759       0.040936      -0.027424       0.318393      -0.071131      -0.050014       0.121145             11.678036      12.076759       1.823196      -1.363815      16.927838      -3.582685       6.029510           0.013386
           86              C      14.425033       5.421509       5.087404       0.550331      24.260005 0.26437708E+03  0.55350506E+04                                 7.628331                            5.763485      -0.036753       2.047634                    0.999358      22.447805      62.594108       0.620913       0.471170      -1.023203      -0.071721       0.021065       0.020644       0.077549      -0.005012       0.020747       0.047075       0.034480       0.284128      -0.079692      -0.030390       0.110082              8.617504       9.892945       1.409186      -1.248469      11.035177      -2.126250       4.924390           0.001469
           87              C      15.727337       4.663394       5.055145       0.046799      32.666134 0.40585479E+03  0.93417173E+04                                 8.919494                            6.787783       0.235013       2.094547                    0.999648      26.428787      74.207426       0.625077       0.425713      -1.062566       0.021581      -0.055523       0.014083       0.061212      -0.002054       0.020497       0.023963      -0.025342       0.259642      -0.059961      -0.033898       0.093859             10.269511      13.612754       0.961470      -1.500270      12.087159      -1.933418       5.108620           0.029142
           88              C      16.800646       2.666161       5.301813       0.071837      25.504773 0.30847909E+03  0.66643421E+04                                 7.598838                            5.913213       0.436019       2.180353                    0.999695      25.026857      69.247181       0.666994       0.425062      -1.057450      -0.051021       0.022699      -0.007936       0.056404      -0.010505       0.017252       0.023257      -0.027725       0.159563      -0.049850      -0.012477       0.062327              8.536210      11.182415       0.181455      -0.697219      10.068287      -1.361396       4.357928           0.010077
           89              C       3.009405       3.290348       5.047359       0.069368      26.360597 0.31968890E+03  0.69748675E+04                                 7.782223                            6.013207       0.081597       2.054694                    0.998929      25.554507      71.270997       0.661884       0.424147      -1.057043       0.002262       0.040668      -0.003821       0.040910      -0.019492       0.011616       0.029063      -0.003180       0.170864      -0.055389      -0.010957       0.066346              8.781414      11.059531      -0.733481      -0.266210      10.716765      -1.545295       4.567946           0.004881
           90              C      17.089993       6.729329       4.339616       0.567553      24.268097 0.26665273E+03  0.56315140E+04                                 7.844107                            5.852203      -0.311970       1.945672                    0.998877      23.260666      66.555562       0.602148       0.481642      -1.010938       0.006751       0.039417      -0.017296       0.043571      -0.033510      -0.011509       0.006611       0.155657      -0.146701      -0.061734      -0.048452       0.110186              9.327688       5.018462       1.815599      -0.157089      13.747628      -2.190903       9.216975           0.006154
           91              C      10.089166       7.983494      13.099078       0.087870      35.769145 0.40581419E+03  0.93472928E+04                                 9.571844                            6.828408      -0.162391       1.970701                    0.998700      26.240759      73.879099       0.617170       0.430867      -1.058609      -0.018088       0.022473       0.031872       0.042989       0.045429      -0.013732      -0.026288      -0.141639      -0.194711      -0.071131      -0.050013       0.121143             11.678031      17.534664      -3.698358       0.988814       6.216202       1.016306      11.283229           0.013384
           92              C       9.493219       7.748281      10.639499       0.550326      24.259868 0.26437540E+03  0.55350062E+04                                 7.628307                            5.763469      -0.036767       2.047632                    0.999358      22.447703      62.593759       0.620913       0.471171      -1.023203      -0.001389       0.002864      -0.077482       0.077548       0.051070      -0.006199      -0.022954      -0.154975      -0.078739      -0.079689      -0.030382       0.110070              8.617477      11.738077      -2.146594       1.361337       4.902348       0.461293       9.212006           0.001465
           93              C       9.159979       8.055611      12.076953       0.046801      32.666082 0.40585403E+03  0.93416979E+04                                 8.919498                            6.787785       0.235009       2.094546                    0.999648      26.428749      74.207368       0.625076       0.425714      -1.062565      -0.046509       0.022282       0.032967       0.061208       0.026163      -0.015370      -0.020121      -0.118761      -0.151980      -0.059958      -0.033898       0.093856             10.269516      12.773560      -1.949926       1.720688       5.141627       0.991632      12.893359           0.029142
           94              C       7.575920       8.669543      13.598669       0.071837      25.504790 0.30847935E+03  0.66643492E+04                                 7.598840                            5.913215       0.436021       2.180354                    0.999695      25.026872      69.247226       0.666994       0.425062      -1.057450       0.006375      -0.020509      -0.052155       0.056404       0.022807      -0.022402      -0.010613      -0.074144      -0.095098      -0.049849      -0.012477       0.062327              8.536212      10.271950      -1.359430       0.802205       4.594175       1.254836      10.742511           0.010078
           95              C       4.040669       5.346092       0.671591       0.069368      26.360592 0.31968897E+03  0.69748681E+04                                 7.782217                            6.013204       0.081604       2.054697                    0.998929      25.554502      71.270934       0.661885       0.424146      -1.057044       0.039479      -0.006028      -0.008873       0.040910       0.026471      -0.023641      -0.014829      -0.092317      -0.047074      -0.055388      -0.010957       0.066345              8.781406      10.328293      -1.628390      -0.132160       5.027127       1.729732      10.988799           0.004882
           96              C      11.539211       7.516378      12.904831       0.567556      24.267999 0.26665141E+03  0.56314803E+04                                 7.844098                            5.852196      -0.311981       1.945670                    0.998877      23.260598      66.555379       0.602147       0.481643      -1.010937       0.039628      -0.018068      -0.001237       0.043570       0.006698       0.015869       0.023486      -0.012159       0.314924      -0.061735      -0.048453       0.110187              9.327678      14.002184      -2.311390      -0.485021       9.207522      -0.546191       4.773328           0.006153
           97              C      10.638894      14.413900       4.020785       0.087874      35.769271 0.40581543E+03  0.93473302E+04                                 9.571871                            6.828422      -0.162410       1.970694                    0.998700      26.240815      73.879340       0.617168       0.430867      -1.058609       0.016023       0.025484      -0.030692       0.042991      -0.029146       0.003617      -0.001692       0.183077      -0.149965      -0.071132      -0.050015       0.121147             11.678068       5.117867       1.277770      -0.097423      11.960339       2.219542      17.955999           0.013384
           98              C      10.235981      11.905730       4.102961       0.550330      24.260297 0.26438053E+03  0.55351418E+04                                 7.628382                            5.763517      -0.036750       2.047630                    0.999358      22.448017      62.594840       0.620912       0.471169      -1.023204       0.002316      -0.075900       0.015745       0.077550      -0.023672       0.003161      -0.011112       0.134581      -0.231754      -0.079694      -0.030398       0.110092              8.617566       4.288773       0.869302      -0.008578       9.899528       1.741552      11.664396           0.001466
           99              C      10.429388      13.209984       3.372692       0.046798      32.666216 0.40585591E+03  0.93417479E+04                                 8.919498                            6.787783       0.235017       2.094548                    0.999648      26.428835      74.207530       0.625078       0.425711      -1.062567       0.007330       0.020324      -0.057275       0.061214      -0.026036      -0.006648      -0.004959       0.142903      -0.105381      -0.059965      -0.033897       0.093862             10.269517       4.711849       1.556034       0.228428      13.512994       1.271320      12.583708           0.029141
          100              C      10.540673      14.300004       1.372381       0.071838      25.504742 0.30847851E+03  0.66643264E+04                                 7.598831                            5.913207       0.436020       2.180354                    0.999695      25.026838      69.247110       0.666995       0.425062      -1.057450      -0.017657      -0.047933       0.023918       0.056404      -0.016953       0.001473      -0.015344       0.098951      -0.058984      -0.049851      -0.012477       0.062328              8.536202       4.326571       1.515659       0.162054      10.906440       0.302617      10.375596           0.010078
          101              C       6.310919       1.172999       2.038410       0.069370      26.360597 0.31968892E+03  0.69748682E+04                                 7.782226                            6.013210       0.081595       2.054694                    0.998929      25.554498      71.270981       0.661883       0.424147      -1.057043       0.006073       0.000464       0.040455       0.040910      -0.021733       0.000358      -0.022800       0.086237      -0.106413      -0.055391      -0.010957       0.066348              8.781417       4.572025       1.608556      -0.197357      10.688944      -0.621812      11.083283           0.004882
          102              C      10.627544      14.576002       5.547923       0.567552      24.268214 0.26665411E+03  0.56315492E+04                                 7.844121                            5.852209      -0.311962       1.945672                    0.998877      23.260736      66.555761       0.602149       0.481640      -1.010939      -0.005368       0.008761       0.042343       0.043572       0.026895      -0.004293      -0.030049      -0.143442      -0.168318      -0.061734      -0.048450       0.110184              9.327710       8.316629      -0.769798      -0.358724       5.176757       2.002307      14.489744           0.006154
          103              N      15.370452       8.437937      12.268558      -0.169277      35.582827 0.48404866E+03  0.11457700E+05                                 9.031870                            7.138707      -0.012918       2.035386                    0.998849      26.663769      72.040547       0.655415       0.394804      -1.100314       0.088800       0.109147      -0.030976       0.144076      -0.072769       0.027907       0.020458       0.019663       0.164981      -0.107942       0.043062       0.064879             10.298457      12.483331      -0.459746      -1.828943      12.963000      -0.053734       5.449039           0.027727
          104              N      17.255181      10.381364      11.685540      -0.180530      31.905768 0.44633300E+03  0.10339318E+05                                 8.295700                            6.784742       0.559971       2.205853                    0.999803      26.684038      71.017247       0.683651       0.386758      -1.107441      -0.136067      -0.137634       0.054624       0.201099      -0.142187       0.044544       0.050146       0.030750       0.217214      -0.195980       0.089160       0.106820              9.114014      11.485706      -2.791740      -1.746258      10.501381       0.887201       5.354955           0.061646
          105              N      17.849473      10.506501       5.383015      -0.169278      35.582833 0.48404865E+03  0.11457701E+05                                 9.031875                            7.138710      -0.012924       2.035384                    0.998849      26.663771      72.040582       0.655414       0.394804      -1.100314       0.021841       0.086216       0.113346       0.144075      -0.013465      -0.025446      -0.072970       0.074996      -0.124801      -0.107941       0.043062       0.064879             10.298463       5.343795       0.355687       1.554312      12.963653      -0.515012      12.587940           0.027726
          106              N      18.300084      12.340461       7.408494      -0.180530      31.905778 0.44633329E+03  0.10339328E+05                                 8.295707                            6.784749       0.559967       2.205851                    0.999803      26.684030      71.017263       0.683650       0.386758      -1.107440      -0.020308      -0.136237      -0.146516       0.201097      -0.022513      -0.028286      -0.146896       0.101641      -0.202452      -0.195978       0.089159       0.106819              9.114022       5.177153      -0.362221       1.164667      12.334885      -2.791069       9.830028           0.061649
          107              N      12.654335      14.735747       8.982908      -0.169278      35.582802 0.48404797E+03  0.11457681E+05                                 9.031871                            7.138705      -0.012924       2.035384                    0.998849      26.663752      72.040518       0.655414       0.394804      -1.100314       0.130730      -0.018149       0.057768       0.144073       0.014659      -0.059062       0.010956      -0.139597       0.044130      -0.107941       0.043062       0.064879             10.298460      12.657207      -0.701492      -0.362397       5.063465       0.101051      13.174707           0.027727
          108              N      15.073056      14.448721      10.300645      -0.180529      31.905708 0.44633228E+03  0.10339298E+05                                 8.295695                            6.784740       0.559968       2.205852                    0.999803      26.683996      71.017133       0.683650       0.386758      -1.107440      -0.172066       0.032733      -0.098799       0.201095       0.034671      -0.119083       0.021257      -0.214029       0.138405      -0.195977       0.089158       0.106818              9.114007       8.994083      -0.148453      -2.029969       4.894176      -0.013506      13.453762           0.061648
          109              N       8.291851      14.236748       8.588297      -0.169277      35.582850 0.48404899E+03  0.11457709E+05                                 9.031872                            7.138708      -0.012916       2.035386                    0.998849      26.663780      72.040569       0.655415       0.394804      -1.100314      -0.130736      -0.052033       0.030977       0.144080      -0.054093       0.027878       0.020497      -0.099319       0.164983      -0.107943       0.043063       0.064880             10.298460      12.657203      -0.514324      -0.599077      12.789136      -1.728882       5.449040           0.027727
          110              N      20.850030      13.020647       9.171315      -0.180531      31.905783 0.44633332E+03  0.10339326E+05                                 8.295693                            6.784737       0.559979       2.205855                    0.999803      26.684063      71.017269       0.683652       0.386757      -1.107441       0.172075       0.088598      -0.054626       0.201105      -0.107890       0.061188       0.027480      -0.187768       0.217219      -0.195985       0.089163       0.106822              9.114007       8.994086      -2.009533       0.323426      12.992984      -1.931820       5.354950           0.061644
          111              N      16.066722       9.197633       1.569270      -0.169276      35.582827 0.48404850E+03  0.11457694E+05                                 9.031866                            7.138703      -0.012915       2.035387                    0.998849      26.663774      72.040538       0.655415       0.394804      -1.100315      -0.088803       0.004986      -0.113350       0.144080       0.010383      -0.077242      -0.002421      -0.076931      -0.124806      -0.107942       0.043063       0.064880             10.298451      12.483327      -1.885665      -0.025826       5.824103       1.637210      12.587925           0.027728
          112              N      18.667905      12.610510      13.448361      -0.180531      31.905807 0.44633368E+03  0.10339337E+05                                 8.295704                            6.784745       0.559974       2.205853                    0.999803      26.684061      71.017309       0.683651       0.386757      -1.107441       0.136069      -0.021431       0.146521       0.201103       0.010573      -0.148627       0.017011      -0.109142      -0.202460      -0.195984       0.089163       0.106821              9.114018      11.485708      -2.342701      -2.314090       6.026320       1.947182       9.830027           0.061645
          113              N      13.587701       4.425198      11.873947      -0.169277      35.582846 0.48404862E+03  0.11457699E+05                                 9.031874                            7.138708      -0.012919       2.035386                    0.998849      26.663781      72.040595       0.655415       0.394804      -1.100314      -0.021841      -0.130169      -0.057771       0.144078      -0.027864      -0.007237      -0.059632       0.131309       0.044134      -0.107942       0.043063       0.064880             10.298463       5.343793       1.594443      -0.012137      12.376879      -0.376031      13.174715           0.027726
          114              N      17.623002      16.320853      10.556210      -0.180530      31.905749 0.44633279E+03  0.10339311E+05                                 8.295693                            6.784737       0.559977       2.205855                    0.999803      26.684034      71.017206       0.683651       0.386757      -1.107441       0.020308       0.173976       0.098801       0.201101      -0.032713      -0.015387      -0.119986       0.215264       0.138407      -0.195981       0.089161       0.106820              9.114006       5.177144       1.049819      -0.620907       8.711111      -1.932732      13.453763           0.061647
          115              N       8.578272       9.144853       1.636012      -0.169277      35.582801 0.48404829E+03  0.11457690E+05                                 9.031869                            7.138707      -0.012922       2.035385                    0.998849      26.663755      72.040519       0.655414       0.394804      -1.100314      -0.088799      -0.109145       0.030976       0.144074      -0.072769       0.027907       0.020458       0.019663       0.164980      -0.107941       0.043062       0.064879             10.298456      12.483333      -0.459738      -1.828941      12.962996      -0.053733       5.449038           0.027727
          116              N       6.693543       7.201426       2.219030      -0.180531      31.905736 0.44633250E+03  0.10339305E+05                                 8.295701                            6.784743       0.559966       2.205852                    0.999803      26.684007      71.017181       0.683650       0.386758      -1.107440       0.136065       0.137632      -0.054624       0.201097      -0.142185       0.044544       0.050146       0.030749       0.217213      -0.195978       0.089160       0.106819              9.114015      11.485710      -2.791738      -1.746257      10.501379       0.887200       5.354955           0.061644
          117              N       6.099251       7.076289       8.521555      -0.169277      35.582863 0.48404903E+03  0.11457709E+05                                 9.031870                            7.138706      -0.012910       2.035388                    0.998849      26.663791      72.040581       0.655416       0.394803      -1.100315      -0.021842      -0.086222      -0.113352       0.144083      -0.013465      -0.025446      -0.072972       0.074996      -0.124812      -0.107944       0.043064       0.064881             10.298457       5.343789       0.355685       1.554306      12.963651      -0.515020      12.587930           0.027728
          118              N       5.648640       5.242329       6.496076      -0.180530      31.905770 0.44633312E+03  0.10339318E+05                                 8.295680                            6.784727       0.559990       2.205858                    0.999803      26.684079      71.017250       0.683654       0.386756      -1.107442       0.020309       0.136245       0.146526       0.201109      -0.022514      -0.028287      -0.146903       0.101646      -0.202462      -0.195988       0.089164       0.106824              9.113991       5.177137      -0.362220       1.164662      12.334840      -2.791062       9.829997           0.061650
          119              N      11.294389       2.847043       4.921662      -0.169277      35.582862 0.48404886E+03  0.11457706E+05                                 9.031875                            7.138708      -0.012917       2.035386                    0.998849      26.663785      72.040594       0.655415       0.394804      -1.100314      -0.130737       0.018150      -0.057772       0.144081       0.014660      -0.059062       0.010956      -0.139602       0.044136      -0.107943       0.043063       0.064880             10.298464      12.657212      -0.701492      -0.362402       5.063465       0.101051      13.174714           0.027727
          120              N       8.875668       3.134069       3.603925      -0.180532      31.905846 0.44633447E+03  0.10339361E+05                                 8.295712                            6.784752       0.559972       2.205852                    0.999803      26.684075      71.017370       0.683650       0.386758      -1.107441       0.172073      -0.032734       0.098802       0.201103       0.034673      -0.119086       0.021257      -0.214038       0.138408      -0.195984       0.089163       0.106821              9.114028       8.994105      -0.148453      -2.029981       4.894184      -0.013506      13.453796           0.061646
          121              N      15.656873       3.346042       5.316273      -0.169278      35.582849 0.48404902E+03  0.11457711E+05                                 9.031875                            7.138711      -0.012920       2.035385                    0.998849      26.663778      72.040585       0.655415       0.394804      -1.100314       0.130733       0.052032      -0.030976       0.144076      -0.054093       0.027878       0.020497      -0.099317       0.164982      -0.107942       0.043062       0.064880             10.298462      12.657215      -0.514325      -0.599075      12.789130      -1.728881       5.449041           0.027725
          122              N       3.098694       4.562143       4.733255      -0.180531      31.905825 0.44633403E+03  0.10339349E+05                                 8.295716                            6.784754       0.559964       2.205850                    0.999803      26.684054      71.017347       0.683649       0.386758      -1.107440      -0.172069      -0.088595       0.054624       0.201098      -0.107886       0.061185       0.027479      -0.187764       0.217214      -0.195979       0.089160       0.106819              9.114032       8.994112      -2.009540       0.323428      12.993020      -1.931826       5.354964           0.061644
          123              N       7.882002       8.385157      12.335300      -0.169278      35.582825 0.48404853E+03  0.11457698E+05                                 9.031876                            7.138711      -0.012927       2.035383                    0.998849      26.663764      72.040574       0.655414       0.394804      -1.100314       0.088797      -0.004985       0.113345       0.144072       0.010383      -0.077241      -0.002421      -0.076932      -0.124798      -0.107940       0.043061       0.064879             10.298465      12.483346      -1.885663      -0.025817       5.824110       1.637213      12.587938           0.027727
          124              N       5.280819       4.972280       0.456209      -0.180528      31.905710 0.44633213E+03  0.10339294E+05                                 8.295697                            6.784741       0.559968       2.205852                    0.999803      26.683993      71.017141       0.683650       0.386758      -1.107440      -0.136064       0.021431      -0.146514       0.201094       0.010573      -0.148622       0.017011      -0.109137      -0.202450      -0.195976       0.089158       0.106818              9.114010      11.485701      -2.342698      -2.314083       6.026315       1.947177       9.830015           0.061648
          125              N      10.361023      13.157592       2.030623      -0.169277      35.582843 0.48404855E+03  0.11457697E+05                                 9.031871                            7.138705      -0.012916       2.035386                    0.998849      26.663781      72.040579       0.655415       0.394804      -1.100314       0.021842       0.130171       0.057772       0.144080      -0.027864      -0.007237      -0.059632       0.131311       0.044135      -0.107943       0.043063       0.064880             10.298459       5.343790       1.594438      -0.012140      12.376876      -0.376037      13.174711           0.027727
          126              N       6.325722       1.261937       3.348360      -0.180530      31.905806 0.44633376E+03  0.10339338E+05                                 8.295697                            6.784740       0.559979       2.205855                    0.999803      26.684075      71.017313       0.683652       0.386757      -1.107441      -0.020308      -0.173979      -0.098803       0.201105      -0.032714      -0.015388      -0.119987       0.215268       0.138409      -0.195984       0.089163       0.106822              9.114011       5.177147       1.049819      -0.620909       8.711116      -1.932734      13.453770           0.061648
          127              O      16.030331       5.853479      12.369505      -0.525316      35.378344 0.51589411E+03  0.12305864E+05                                 8.637450                            7.101962       0.099052       2.085676                    0.996738      27.456548      72.493002       0.700369       0.366629      -1.130134       0.048706      -0.004142       0.008515       0.049618       0.043604      -0.013791      -0.015073       0.097285       0.057099      -0.075750       0.012321       0.063429              9.708172      13.385700       4.258929      -2.027397       9.168640      -1.083666       6.570176           0.035591
          128              O      18.125891       6.317716      11.727531      -0.343500      25.446329 0.35054795E+03  0.75586456E+04                                 6.802583                            5.762349       0.876406       2.389781                    0.998784      24.112774      59.670266       0.799699       0.355208      -1.144110      -0.022331      -0.012169       0.027083       0.037152       0.018174      -0.004264      -0.005816       0.057941       0.012759      -0.036805       0.003597       0.033208              7.395049      11.539008      -1.236746      -2.509305       5.552706       0.396604       5.093433           0.228449
          129              O      19.314273       8.685639      10.106120      -0.525318      32.926200 0.50942882E+03  0.12117319E+05                                 8.234032                            7.060063       0.286592       2.151481                    0.996130      27.220347      71.843797       0.701808       0.366915      -1.129549      -0.007644      -0.001719       0.011579       0.013980       0.005517      -0.031206       0.003336      -0.070828       0.036748      -0.056320       0.026393       0.029927              9.111004       9.338710      -0.703219      -3.223450       5.813790       0.522104      12.180513           0.008206
          130              O       4.734609       2.783342       8.222885      -0.526468      32.657386 0.51345296E+03  0.12221124E+05                                 8.175078                            7.073440       0.316515       2.158928                    0.995402      27.361266      71.932324       0.704212       0.365420      -1.132179       0.004988       0.002148       0.020945       0.021637       0.060052      -0.011503      -0.016144       0.040531       0.100716      -0.080534       0.020495       0.060039              8.946198      10.499932       3.437282      -0.719865      10.793358      -0.777212       5.545304           0.032369
          131              O      17.572506      11.285083       2.844875      -0.525318      35.378105 0.51589049E+03  0.12305753E+05                                 8.637403                            7.101930       0.099064       2.085681                    0.996739      27.456487      72.492700       0.700372       0.366629      -1.130135       0.021583       0.044274      -0.005994       0.049618       0.006081      -0.015710       0.052736      -0.029257      -0.141892      -0.075750       0.012319       0.063431              9.708116       6.298260       1.233793       1.013219      13.309451       4.515333       9.516636           0.035590
          132              O      17.706251      13.439493       3.444579      -0.343502      25.446046 0.35054309E+03  0.75585189E+04                                 6.802564                            5.762335       0.876390       2.389779                    0.998784      24.112516      59.669648       0.799694       0.355211      -1.144107       0.015779      -0.028361      -0.018086       0.037154       0.007771      -0.006927       0.021746      -0.022174      -0.079761      -0.036788       0.003585       0.033203              7.395026       4.297350      -0.453385       0.249241      12.537334      -0.733416       5.350394           0.228438
          133              O      17.077594      14.882418       6.122460      -0.525318      32.926162 0.50942834E+03  0.12117304E+05                                 8.234026                            7.060060       0.286596       2.151483                    0.996130      27.220324      71.843714       0.701808       0.366915      -1.129549       0.008082      -0.010549      -0.004342       0.013980      -0.039931       0.010253       0.009947       0.012850       0.080663      -0.056320       0.026393       0.029927              9.110996       9.945493      -3.489229      -0.899589      11.469681       0.343909       5.917815           0.008205
          134              O       9.664324       1.928468       0.813139      -0.526468      32.657354 0.51345227E+03  0.12221103E+05                                 8.175072                            7.073434       0.316520       2.158930                    0.995402      27.361249      71.932259       0.704213       0.365420      -1.132179       0.021412      -0.001493      -0.002737       0.021637      -0.003285      -0.010583       0.067348       0.018700      -0.078174      -0.080534       0.020496       0.060038              8.946192       5.978677       1.511141       1.511769       9.996714       3.204990      10.863185           0.032369
          135              O      10.386179      15.157507      10.325534      -0.525318      35.378137 0.51589102E+03  0.12305768E+05                                 8.637412                            7.101935       0.099078       2.085686                    0.996739      27.456476      72.492680       0.700372       0.366629      -1.130135       0.010637       0.019282       0.044465       0.049620      -0.003360       0.066139      -0.010766      -0.038940       0.030234      -0.075750       0.012316       0.063434              9.708129      11.981058      -0.513717       4.951575       6.060745      -0.540898      11.082584           0.035592
          136              O      11.456769      14.961592      12.283714      -0.343495      25.446231 0.35054592E+03  0.75586038E+04                                 6.802647                            5.762400       0.876371       2.389775                    0.998784      24.112388      59.669649       0.799680       0.355216      -1.144102      -0.018304       0.022284      -0.023432       0.037157       0.000600       0.032190      -0.000507      -0.019019       0.035714      -0.036771       0.003572       0.033199              7.395120       5.382957      -0.202762       0.763156       4.317716      -0.762210      12.484688           0.228448
          137              O      14.071926      13.481695      13.070574      -0.525318      32.926169 0.50942845E+03  0.12117306E+05                                 8.234025                            7.060059       0.286600       2.151484                    0.996130      27.220321      71.843689       0.701808       0.366914      -1.129549      -0.003930       0.009705      -0.009264       0.013980      -0.009620      -0.013869      -0.038850       0.030329      -0.065540      -0.056321       0.026394       0.029927              9.110996       5.728101      -0.355601       0.526411      10.584411      -3.506603      11.020477           0.008206
          138              O       4.073676       8.850500       1.689127      -0.526468      32.657231 0.51345019E+03  0.12221040E+05                                 8.175049                            7.073417       0.316533       2.158935                    0.995402      27.361192      71.932033       0.704214       0.365419      -1.132179       0.003543       0.021330      -0.000822       0.021638      -0.004314       0.063566      -0.020748      -0.026300      -0.084335      -0.080536       0.020497       0.060039              8.946163      12.731525      -0.300607       2.883604       5.501873       0.270734       8.605092           0.032370
          139              O      10.560007      12.833062       8.487350      -0.525316      35.378394 0.51589507E+03  0.12305893E+05                                 8.637459                            7.101970       0.099041       2.085673                    0.996738      27.456557      72.493047       0.700369       0.366630      -1.130134      -0.010636      -0.047711      -0.008515       0.049618       0.063580      -0.018511      -0.008641      -0.029983       0.057111      -0.075750       0.012325       0.063424              9.708183      11.981135       4.699879      -1.641164      10.573230      -1.609735       6.570184           0.035590
          140              O       9.489417      10.972760       9.129324      -0.343505      25.446449 0.35055010E+03  0.75586980E+04                                 6.802566                            5.762335       0.876416       2.389782                    0.998784      24.113008      59.670725       0.799707       0.355204      -1.144114       0.018296       0.017659      -0.027082       0.037149       0.031476      -0.006820      -0.002326      -0.026817       0.012810      -0.036826       0.003614       0.033212              7.395029       5.382893       0.695864      -0.373193      11.708773      -2.512883       5.093420           0.228451
          141              O       6.874260      10.548183      10.750735      -0.525317      32.926221 0.50942910E+03  0.12117328E+05                                 8.234037                            7.060067       0.286588       2.151480                    0.996130      27.220354      71.843833       0.701807       0.366915      -1.129548       0.003929       0.006778      -0.011579       0.013980      -0.015713      -0.006164      -0.030773       0.064426       0.036749      -0.056320       0.026393       0.029927              9.111011       5.728107       0.430278      -0.467358       9.424402      -3.231841      12.180523           0.008205
          142              O      12.386598       8.401316      12.633970      -0.526469      32.657234 0.51345018E+03  0.12221040E+05                                 8.175052                            7.073419       0.316536       2.158936                    0.995402      27.361185      71.932029       0.704214       0.365420      -1.132179      -0.003543      -0.004117      -0.020945       0.021638       0.060861      -0.018849      -0.006137       0.035386       0.100723      -0.080537       0.020498       0.060038              8.946167      12.731535       2.736680      -0.957144       8.561679      -0.454022       5.545289           0.032367
          143              O      15.406843       9.695086       4.107410      -0.525314      35.378446 0.51589588E+03  0.12305918E+05                                 8.637465                            7.101974       0.099031       2.085669                    0.996738      27.456597      72.493181       0.700369       0.366629      -1.130134      -0.048706      -0.007331       0.005993       0.049618      -0.003366       0.045608      -0.030785       0.030946      -0.141889      -0.075750       0.012326       0.063424              9.708188      13.385717      -0.991186       4.611556       6.222136      -0.385744       9.516712           0.035595
          144              O      13.311283      10.212775       3.507706      -0.343495      25.446407 0.35054948E+03  0.75586771E+04                                 6.802531                            5.762308       0.876443       2.389789                    0.998784      24.113093      59.670798       0.799714       0.355202      -1.144117       0.022326      -0.023549       0.018080       0.037147       0.000040       0.018655      -0.013135       0.027073      -0.079964      -0.036836       0.003622       0.033214              7.394990      11.538909      -2.726768      -0.625084       5.295693       0.457468       5.350366           0.228491
          145              O      12.122901      11.244757       0.829825      -0.525318      32.926280 0.50943039E+03  0.12117367E+05                                 8.234050                            7.060078       0.286583       2.151478                    0.996130      27.220373      71.843924       0.701806       0.366915      -1.129548       0.007644      -0.010871       0.004341       0.013981      -0.029094       0.012561       0.006803      -0.056189       0.080662      -0.056319       0.026392       0.029927              9.111025       9.338732      -3.298751       0.058674      12.076512      -0.961301       5.917831           0.008202
          146              O      11.725665      14.437686       6.139146      -0.526467      32.657316 0.51345161E+03  0.12221084E+05                                 8.175066                            7.073430       0.316523       2.158932                    0.995402      27.361224      71.932174       0.704213       0.365420      -1.132179      -0.004989      -0.020876       0.002738       0.021638       0.002649       0.061086      -0.030269      -0.019100      -0.078176      -0.080535       0.020496       0.060038              8.946186      10.499914       0.091764       3.510652       5.475468       0.482400      10.863176           0.032366
          147              O      13.864668       6.715548      10.531321      -0.525316      35.378302 0.51589335E+03  0.12305840E+05                                 8.637439                            7.101953       0.099040       2.085673                    0.996738      27.456541      72.492939       0.700370       0.366629      -1.130135      -0.021583      -0.004372      -0.044463       0.049618      -0.013886       0.009539       0.066323       0.028120       0.030215      -0.075749       0.012323       0.063426              9.708159       6.298283       1.270317       0.967047      11.743578       4.886274      11.082617           0.035591
          148              O      13.730923       5.635428       8.573141      -0.343498      25.446427 0.35054944E+03  0.75586843E+04                                 6.802586                            5.762350       0.876423       2.389786                    0.998784      24.112892      59.670546       0.799701       0.355207      -1.144111      -0.015780       0.024132       0.023427       0.037151      -0.004960       0.009160       0.030872       0.016392       0.035811      -0.036816       0.003607       0.033209              7.395052       4.297361       0.138032      -0.498626       5.403230       0.956412      12.484564           0.228473
          149              O      14.359580       2.697073       7.786281      -0.525318      32.926271 0.50943023E+03  0.12117361E+05                                 8.234046                            7.060075       0.286588       2.151479                    0.996130      27.220365      71.843876       0.701807       0.366915      -1.129548      -0.008082       0.006656       0.009264       0.013980       0.000774      -0.041219      -0.001597      -0.035884      -0.065540      -0.056320       0.026393       0.029927              9.111022       9.945517      -1.679595      -3.187952       6.367033       1.552554      11.020515           0.008205
          150              O      17.286938       7.555664       5.263158      -0.526467      32.657235 0.51345021E+03  0.12221040E+05                                 8.175048                            7.073416       0.316532       2.158935                    0.995402      27.361199      71.932045       0.704214       0.365419      -1.132179      -0.021412       0.003008       0.000821       0.021638      -0.011055      -0.000757       0.066862       0.016649      -0.084334      -0.080535       0.020497       0.060039              8.946162       5.978660       1.819352       1.122009      12.254735       2.670128       8.605092           0.032373
          151              O       7.918393      11.729311       1.535065      -0.525319      35.378099 0.51589035E+03  0.12305749E+05                                 8.637402                            7.101929       0.099063       2.085680                    0.996738      27.456488      72.492705       0.700372       0.366629      -1.130135      -0.048707       0.004143      -0.008515       0.049619       0.043605      -0.013792      -0.015073       0.097287       0.057093      -0.075750       0.012319       0.063431              9.708114      13.385609       4.258896      -2.027376       9.168590      -1.083657       6.570142           0.035592
          152              O       5.822833      11.265074       2.177039      -0.343497      25.445898 0.35054077E+03  0.75584556E+04                                 6.802536                            5.762314       0.876393       2.389781                    0.998784      24.112448      59.669408       0.799696       0.355211      -1.144107       0.022334       0.012171      -0.027084       0.037155       0.018181      -0.004265      -0.005822       0.057901       0.012719      -0.036786       0.003584       0.033203              7.394995      11.538913      -1.236737      -2.509278       5.552671       0.396601       5.093399           0.228454
          153              O       4.634451       8.897151       3.798450      -0.525318      32.926145 0.50942777E+03  0.12117287E+05                                 8.234021                            7.060054       0.286598       2.151483                    0.996130      27.220326      71.843706       0.701808       0.366914      -1.129549       0.007644       0.001719      -0.011579       0.013980       0.005517      -0.031207       0.003336      -0.070828       0.036749      -0.056320       0.026393       0.029927              9.110992       9.338697      -0.703218      -3.223442       5.813783       0.522106      12.180495           0.008206
          154              O      19.214115      14.799448       5.681685      -0.526467      32.657205 0.51344963E+03  0.12221023E+05                                 8.175042                            7.073411       0.316533       2.158935                    0.995402      27.361196      71.932027       0.704215       0.365419      -1.132179      -0.004989      -0.002147      -0.020945       0.021638       0.060053      -0.011501      -0.016145       0.040533       0.100721      -0.080536       0.020497       0.060039              8.946156      10.499885       3.437263      -0.719863      10.793299      -0.777212       5.545283           0.032370
          155              O       6.376218       6.297707      11.059695      -0.525314      35.378619 0.51589853E+03  0.12305998E+05                                 8.637496                            7.101996       0.099015       2.085664                    0.996738      27.456644      72.493390       0.700367       0.366630      -1.130134      -0.021583      -0.044274       0.005994       0.049618       0.006081      -0.015712       0.052734      -0.029230      -0.141888      -0.075750       0.012331       0.063418              9.708227       6.298323       1.233809       1.013233      13.309613       4.515397       9.516745           0.035592
          156              O       6.242473       4.143297      10.459991      -0.343506      25.446720 0.35055473E+03  0.75588121E+04                                 6.802539                            5.762311       0.876460       2.389791                    0.998784      24.113458      59.671622       0.799723       0.355197      -1.144122      -0.015781       0.028351       0.018078       0.037143       0.007768      -0.006954       0.021723      -0.022168      -0.080076      -0.036862       0.003642       0.033220              7.394999       4.297336      -0.453383       0.249240      12.537288      -0.733408       5.350372           0.228468
          157              O       6.871130       2.700372       7.782110      -0.525317      32.926340 0.50943138E+03  0.12117397E+05                                 8.234063                            7.060087       0.286576       2.151475                    0.996130      27.220390      71.844007       0.701805       0.366915      -1.129548      -0.008082       0.010549       0.004341       0.013980      -0.039931       0.010254       0.009947       0.012851       0.080660      -0.056319       0.026392       0.029927              9.111042       9.945539      -3.489250      -0.899595      11.469747       0.343915       5.917840           0.008205
          158              O      14.284400      15.654322      13.091431      -0.526469      32.657261 0.51345059E+03  0.12221053E+05                                 8.175057                            7.073423       0.316535       2.158936                    0.995402      27.361193      71.932066       0.704213       0.365420      -1.132179      -0.021412       0.001493       0.002738       0.021638      -0.003284      -0.010584       0.067349       0.018703      -0.078177      -0.080536       0.020498       0.060038              8.946175       5.978668       1.511136       1.511768       9.996696       3.204982      10.863161           0.032369
          159              O      13.562545       2.425283       3.579036      -0.525315      35.378489 0.51589658E+03  0.12305938E+05                                 8.637470                            7.101977       0.099029       2.085669                    0.996738      27.456609      72.493206       0.700369       0.366629      -1.130134      -0.010636      -0.019283      -0.044464       0.049618      -0.003358       0.066134      -0.010765      -0.038952       0.030200      -0.075749       0.012327       0.063422              9.708196      11.981149      -0.513720       4.951615       6.060780      -0.540901      11.082659           0.035595
          160              O      12.491955       2.621198       1.620856      -0.343501      25.446713 0.35055441E+03  0.75588116E+04                                 6.802588                            5.762351       0.876453       2.389792                    0.998784      24.113240      59.671314       0.799710       0.355202      -1.144116       0.018294      -0.022283       0.023422       0.037146       0.000624       0.032204      -0.000509      -0.019183       0.035868      -0.036844       0.003629       0.033215              7.395054       5.382909      -0.202759       0.763149       4.317682      -0.762201      12.484572           0.228468
          161              O       9.876798       4.101095       0.833996      -0.525318      32.926325 0.50943129E+03  0.12117393E+05                                 8.234057                            7.060084       0.286583       2.151477                    0.996130      27.220387      71.843971       0.701806       0.366915      -1.129548       0.003929      -0.009704       0.009265       0.013981      -0.009619      -0.013870      -0.038849       0.030329      -0.065541      -0.056320       0.026392       0.029927              9.111034       5.728120      -0.355602       0.526412      10.584451      -3.506621      11.020532           0.008206
          162              O      19.875048       8.732290      12.215443      -0.526468      32.657322 0.51345198E+03  0.12221094E+05                                 8.175066                            7.073432       0.316526       2.158933                    0.995402      27.361226      71.932174       0.704213       0.365420      -1.132179      -0.003543      -0.021330       0.000822       0.021638      -0.004313       0.063566      -0.020749      -0.026299      -0.084335      -0.080536       0.020497       0.060039              8.946184      12.731556      -0.300607       2.883610       5.501885       0.270737       8.605110           0.032368
          163              O      13.388717       4.749728       5.417220      -0.525318      35.378243 0.51589290E+03  0.12305826E+05                                 8.637430                            7.101950       0.099059       2.085679                    0.996738      27.456523      72.492866       0.700371       0.366629      -1.130135       0.010636       0.047711       0.008515       0.049618       0.063582      -0.018512      -0.008643      -0.029986       0.057100      -0.075750       0.012321       0.063429              9.708147      11.981090       4.699858      -1.641156      10.573188      -1.609727       6.570162           0.035591
          164              O      14.459307       6.610030       4.775246      -0.343506      25.446242 0.35054652E+03  0.75586089E+04                                 6.802582                            5.762349       0.876397       2.389780                    0.998784      24.112681      59.670063       0.799696       0.355210      -1.144109      -0.018300      -0.017661       0.027083       0.037152       0.031469      -0.006827      -0.002326      -0.026760       0.012749      -0.036800       0.003594       0.033206              7.395046       5.382904       0.695863      -0.373194      11.708803      -2.512890       5.093431           0.228422
          165              O      17.074464       7.034607       3.153835      -0.525318      32.926187 0.50942867E+03  0.12117314E+05                                 8.234029                            7.060062       0.286595       2.151482                    0.996130      27.220344      71.843785       0.701808       0.366915      -1.129549      -0.003929      -0.006778       0.011579       0.013980      -0.015714      -0.006164      -0.030773       0.064426       0.036747      -0.056320       0.026393       0.029928              9.111000       5.728101       0.430274      -0.467356       9.424390      -3.231837      12.180510           0.008206
          166              O      11.562126       9.181474       1.270600      -0.526467      32.657325 0.51345183E+03  0.12221090E+05                                 8.175067                            7.073431       0.316519       2.158930                    0.995402      27.361234      71.932206       0.704213       0.365420      -1.132179       0.003543       0.004117       0.020945       0.021638       0.060860      -0.018848      -0.006139       0.035386       0.100717      -0.080534       0.020496       0.060038              8.946185      12.731562       2.736686      -0.957148       8.561696      -0.454022       5.545298           0.032369
          167              O       8.541881       7.887704       9.797160      -0.525317      35.378025 0.51588923E+03  0.12305715E+05                                 8.637391                            7.101921       0.099078       2.085686                    0.996739      27.456454      72.492581       0.700373       0.366629      -1.130135       0.048707       0.007331      -0.005993       0.049618      -0.003373       0.045611      -0.030784       0.030968      -0.141895      -0.075750       0.012314       0.063436              9.708102      13.385595      -0.991175       4.611505       6.222088      -0.385742       9.516623           0.035590
          168              O      10.637441       7.370015      10.396864      -0.343492      25.445872 0.35054014E+03  0.75584460E+04                                 6.802579                            5.762349       0.876368       2.389775                    0.998784      24.112226      59.669065       0.799685       0.355216      -1.144102      -0.022337       0.023550      -0.018088       0.037158       0.000042       0.018684      -0.013117       0.027080      -0.079656      -0.036765       0.003568       0.033197              7.395043      11.538996      -2.726790      -0.625090       5.295729       0.457473       5.350406           0.228463
          169              O      11.825823       6.338033      13.074745      -0.525318      32.926145 0.50942802E+03  0.12117293E+05                                 8.234019                            7.060054       0.286603       2.151485                    0.996130      27.220325      71.843691       0.701809       0.366914      -1.129549      -0.007644       0.010871      -0.004342       0.013981      -0.029095       0.012561       0.006802      -0.056190       0.080663      -0.056321       0.026394       0.029927              9.110989       9.338693      -3.298731       0.058675      12.076462      -0.961297       5.917812           0.008204
          170              O      12.223059       3.145104       7.765424      -0.526468      32.657316 0.51345158E+03  0.12221082E+05                                 8.175064                            7.073428       0.316524       2.158932                    0.995402      27.361230      71.932180       0.704213       0.365419      -1.132179       0.004989       0.020876      -0.002738       0.021638       0.002649       0.061087      -0.030270      -0.019100      -0.078177      -0.080535       0.020497       0.060039              8.946183      10.499912       0.091764       3.510652       5.475465       0.482399      10.863173           0.032369
          171              O      10.084056      10.867242       3.373249      -0.525316      35.378533 0.51589708E+03  0.12305954E+05                                 8.637485                            7.101987       0.099032       2.085670                    0.996738      27.456596      72.493218       0.700367       0.366630      -1.130134       0.021583       0.004372       0.044463       0.049618      -0.013886       0.009538       0.066322       0.028124       0.030205      -0.075749       0.012327       0.063423              9.708215       6.298312       1.270324       0.967050      11.743648       4.886310      11.082686           0.035589
          172              O      10.217801      11.947362       5.331429      -0.343503      25.446738 0.35055464E+03  0.75588216E+04                                 6.802618                            5.762373       0.876433       2.389787                    0.998784      24.113138      59.671177       0.799704       0.355204      -1.144114       0.015780      -0.024129      -0.023424       0.037147      -0.004965       0.009160       0.030876       0.016430       0.035850      -0.036833       0.003619       0.033214              7.395089       4.297378       0.138033      -0.498630       5.403255       0.956422      12.484633           0.228466
          173              O       9.589144      14.885717       6.118289      -0.525317      32.926271 0.50943023E+03  0.12117361E+05                                 8.234048                            7.060076       0.286585       2.151478                    0.996130      27.220360      71.843872       0.701807       0.366915      -1.129548       0.008082      -0.006656      -0.009264       0.013980       0.000774      -0.041219      -0.001597      -0.035884      -0.065540      -0.056319       0.026392       0.029927              9.111024       9.945518      -1.679597      -3.187954       6.367037       1.552558      11.020517           0.008204
          174              O       6.661786      10.027126       8.641412      -0.526468      32.657335 0.51345209E+03  0.12221097E+05                                 8.175068                            7.073432       0.316524       2.158932                    0.995402      27.361237      71.932207       0.704213       0.365420      -1.132179       0.021412      -0.003008      -0.000822       0.021637      -0.011055      -0.000757       0.066863       0.016650      -0.084333      -0.080536       0.020497       0.060039              8.946186       5.978674       1.819362       1.122010      12.254772       2.670131       8.605111           0.032367

******************************************************
Auxiliary information for the entire system
The total spin magnetic moment of the unit cell is   5.631327
The total net atomic charge of the unit cell is   0.000001
Accuracy of reproducing the electrostatic potential in the unit cell:
  The inner radius (bohr) =    5.0000
  The outer radius (bohr) =   12.0000
  Valid grid points have density less than (e/(bohr^3)) =    0.0001
  The number of valid grid points were=        95374
  The rms potential error without charges in kcal/mol is=     11.35417
  The rms potential error with partial charges in kcal/mol is=      1.96817
  The RRMSE value at monopole order=      0.17334
  The rms potential error with partial charges and cloud penetration in kcal/mol is=      1.97494
  The RRMSE value at monopole order with cloud penetration is=      0.17394
  The rms potential error with partial charges and atomic dipoles in kcal/mol is=      0.82280
  The RRMSE value at dipole order=      0.07247
  The rms potential error with partial charges, atomic dipoles and cloud penetration in kcal/mol is=      0.80114
  The RRMSE value at dipole order with cloud penetration=      0.07056

******************************************************
The electron densities and ab initio electrostatic potential were computed in VASP using the PBE functional and
projector augmented wave method. See the main text of the journal article for a description of computational details.
The atomic charges, dipoles, and quadrupoles were computed with the DDEC6 method as described in
(a) T. A. Manz and N. Gabaldon Limas, RSC Adv. 6 (2016) 47771-47801 DOI: 10.1039/c6ra04656h
(b) N. Gabaldon Limas and T. A. Manz, RSC Adv. 8 (2018) 2678-2707 DOI: 10.1039/c7ra11829e.
For each atom in the material, the electron cloud parameters were fit to the spherically averaged atom-in-material
electron density using radial positions for which this density was between 10^-4 and 10^-2 electrons per cubic bohr.
The polarizabilities, dispersion coefficients, and quantum Drude oscillator (QDO) parameters were fit using the MCLF method.
The magnetic structure of the system was optimized in VASP from the default ferromagnetic initial guess using spin polarization.
The atomic spin moments (ASMs) were computed on this optimized magnetic structure using the DDEC6 partition as inputs
to the method of T. A. Manz and D. S. Sholl, J. Chem. Theory Comput. 7 (2011) 4146-4164 DOI: 10.1021/ct200539n.
The RMSE and RRMSE were computed using a uniform grid with Ewald summation.
