# Supplementary material for: A collection of forcefield precursors for metal–organic frameworks
Source: RSC Adv. 2019 Nov 13;9(63):36492–507. doi: 10.1039/c9ra07327b (PMC9075174; doi:10.1039/c9ra07327b)
Supplement: RA-009-C9RA07327B-s5146 [file RA-009-C9RA07327B-s5146.xyz]

  228
jmolscript: load "" {1 1 1} spacegroup "x,y,z" unitcell [{     12.816400     0.000000     0.000000 }, {      0.000000    22.286600     0.000000 }, {      0.000000   -11.143300    19.300762 }]
Cu     3.204100    -4.224425     7.316919     0.851354
Cu     3.204100    -2.994205     5.186115     0.812019
Cu     3.204100     8.448850     0.000000     0.851320
Cu     3.204100     5.988409     0.000000     0.812039
Cu     3.204100     6.918875    11.983843     0.851622
Cu     3.204100     8.149095    14.114647     0.811877
Cu     9.612300    -6.918875    11.983843     0.851455
Cu     9.612300    -8.149095    14.114647     0.811955
Cu     9.612300    13.837750     0.000000     0.851471
Cu     9.612300    16.298191     0.000000     0.811966
Cu     9.612300     4.224425     7.316919     0.851307
Cu     9.612300     2.994205     5.186115     0.812054
H      1.230374    14.694670     6.429084     0.120059
H      1.230374     9.363715     3.360263     0.120056
H      1.230374     9.371515     9.511416     0.120056
H      7.638574    -3.551370    12.871678     0.120054
H      7.638574     1.779585    15.940499     0.120062
H      7.638574     1.771785     9.789346     0.120055
H      5.177826     3.551370    12.871678     0.120058
H      5.177826    -1.779585    15.940499     0.120054
H      5.177826    -1.771785     9.789346     0.120059
H     11.586026     7.591930     6.429084     0.120055
H     11.586026    12.922885     3.360263     0.120058
H     11.586026    12.915085     9.511416     0.120059
H     11.586026    -3.551370    12.871678     0.120054
H     11.586026     1.779585    15.940499     0.120062
H     11.586026     1.771785     9.789346     0.120055
H      5.177826    14.694670     6.429084     0.120059
H      5.177826     9.363715     3.360263     0.120056
H      5.177826     9.371515     9.511416     0.120056
H      7.638574     7.591930     6.429084     0.120055
H      7.638574    12.922885     3.360263     0.120058
H      7.638574    12.915085     9.511416     0.120058
H      1.230374     3.551370    12.871678     0.120058
H      1.230374    -1.779585    15.940499     0.120054
H      1.230374    -1.771785     9.789346     0.120059
H      0.000000    17.033091     3.033115     0.132725
H      0.000000     5.253509     3.033115     0.132726
H      0.000000    11.143300    13.234533     0.132730
H      6.408200    -5.889791    16.267647     0.132724
H      6.408200     5.889791    16.267647     0.132733
H      6.408200     0.000000     6.066229     0.132725
H      0.000000    -5.889791    16.267647     0.132724
H      0.000000     5.889791    16.267647     0.132733
H      0.000000     0.000000     6.066229     0.132724
H      6.408200    17.033091     3.033115     0.132725
H      6.408200     5.253509     3.033115     0.132726
H      6.408200    11.143300    13.234533     0.132730
H      0.000000    11.143300     3.948936     0.107470
H      0.000000     8.991529     7.675913     0.107468
H      0.000000    13.295071     7.675913     0.107470
H      6.408200     0.000000    15.351826     0.107469
H      6.408200     2.151771    11.624849     0.107468
H      6.408200    -2.151771    11.624849     0.107472
H      0.000000     0.000000    15.351826     0.107469
H      0.000000     2.151771    11.624849     0.107468
H      0.000000    -2.151771    11.624849     0.107472
H      6.408200    11.143300     3.948936     0.107470
H      6.408200     8.991529     7.675913     0.107468
H      6.408200    13.295071     7.675913     0.107470
C      0.671579    14.754844     5.494927    -0.123211
C      1.505927    17.074879     5.332801     0.575267
C      0.681832    15.965006     4.788519    -0.019720
C      0.671579     8.524624     3.775229    -0.123217
C      1.505927     7.224201     1.847083     0.575266
C      0.681832     7.307776     3.080402    -0.019724
C      0.671579    10.150432    10.030606    -0.123195
C      1.505927     9.130820    12.120879     0.575280
C      0.681832    10.157118    11.431841    -0.019723
C      7.079779    -3.611544    13.805835    -0.123217
C      7.914127    -5.931579    13.967961     0.575265
C      7.090032    -4.821706    14.512243    -0.019722
C      7.079779     2.618676    15.525533    -0.123189
C      7.914127     3.919099    17.453679     0.575274
C      7.090032     3.835524    16.220360    -0.019717
C      7.079779     0.992868     9.270156    -0.123215
C      7.914127     2.012480     7.179883     0.575265
C      7.090032     0.986182     7.868921    -0.019722
C      5.736621     3.611544    13.805835    -0.123191
C      4.902273     5.931579    13.967961     0.575280
C      5.726368     4.821706    14.512243    -0.019719
C      5.736621    -2.618675    15.525533    -0.123216
C      4.902273    -3.919099    17.453679     0.575266
C      5.726368    -3.835524    16.220360    -0.019724
C      5.736621    -0.992868     9.270156    -0.123217
C      4.902273    -2.012480     7.179883     0.575268
C      5.726368    -0.986182     7.868921    -0.019724
C     12.144821     7.531756     5.494927    -0.123215
C     11.310473     5.211721     5.332801     0.575266
C     12.134568     6.321594     4.788519    -0.019723
C     12.144821    13.761975     3.775229    -0.123217
C     11.310473    15.062399     1.847083     0.575269
C     12.134568    14.978824     3.080402    -0.019724
C     12.144821    12.136168    10.030606    -0.123189
C     11.310473    13.155780    12.120879     0.575271
C     12.134568    12.129482    11.431841    -0.019714
C     12.144821    -3.611544    13.805835    -0.123217
C     11.310473    -5.931579    13.967961     0.575266
C     12.134568    -4.821706    14.512243    -0.019722
C     12.144821     2.618676    15.525533    -0.123189
C     11.310473     3.919099    17.453679     0.575274
C     12.134568     3.835524    16.220360    -0.019717
C     12.144821     0.992868     9.270156    -0.123215
C     11.310473     2.012480     7.179883     0.575266
C     12.134568     0.986182     7.868921    -0.019722
C      5.736621    14.754844     5.494927    -0.123212
C      4.902273    17.074879     5.332801     0.575267
C      5.726368    15.965006     4.788519    -0.019720
C      5.736621     8.524624     3.775229    -0.123217
C      4.902273     7.224201     1.847083     0.575266
C      5.726368     7.307776     3.080402    -0.019724
C      5.736621    10.150432    10.030606    -0.123195
C      4.902273     9.130820    12.120879     0.575280
C      5.726368    10.157118    11.431841    -0.019724
C      7.079779     7.531756     5.494927    -0.123215
C      7.914127     5.211721     5.332801     0.575266
C      7.090032     6.321594     4.788519    -0.019723
C      7.079779    13.761975     3.775229    -0.123217
C      7.914127    15.062399     1.847083     0.575269
C      7.090032    14.978824     3.080402    -0.019724
C      7.079779    12.136168    10.030606    -0.123189
C      7.914127    13.155780    12.120879     0.575271
C      7.090032    12.129482    11.431841    -0.019714
C      0.671579     3.611544    13.805835    -0.123191
C      1.505927     5.931579    13.967961     0.575279
C      0.681832     4.821706    14.512243    -0.019719
C      0.671579    -2.618675    15.525533    -0.123216
C      1.505927    -3.919099    17.453679     0.575266
C      0.681832    -3.835524    16.220360    -0.019724
C      0.671579    -0.992868     9.270156    -0.123217
C      1.505927    -2.012480     7.179883     0.575268
C      0.681832    -0.986182     7.868921    -0.019724
C      0.000000    12.361263     5.730396     0.081405
C      0.000000    13.636613     4.994072     0.064107
C      0.000000    16.090368     3.577396    -0.094616
C      0.000000     9.925337     5.730396     0.081409
C      0.000000     8.649987     4.994072     0.064101
C      0.000000     6.196232     3.577396    -0.094624
C      0.000000    11.143300     7.839970     0.081404
C      0.000000    11.143300     9.312618     0.064099
C      0.000000    11.143300    12.145970    -0.094652
C      6.408200    -1.217963    13.570366     0.081410
C      6.408200    -2.493313    14.306690     0.064101
C      6.408200    -4.947068    15.723366    -0.094619
C      6.408200     1.217963    13.570366     0.081400
C      6.408200     2.493313    14.306690     0.064104
C      6.408200     4.947068    15.723366    -0.094651
C      6.408200     0.000000    11.460792     0.081409
C      6.408200     0.000000     9.988144     0.064102
C      6.408200     0.000000     7.154792    -0.094623
C      0.000000    -1.217963    13.570366     0.081409
C      0.000000    -2.493313    14.306690     0.064101
C      0.000000    -4.947068    15.723366    -0.094619
C      0.000000     1.217963    13.570366     0.081400
C      0.000000     2.493313    14.306690     0.064103
C      0.000000     4.947068    15.723366    -0.094651
C      0.000000     0.000000    11.460792     0.081409
C      0.000000     0.000000     9.988144     0.064102
C      0.000000     0.000000     7.154792    -0.094624
C      6.408200    12.361263     5.730396     0.081405
C      6.408200    13.636613     4.994072     0.064107
C      6.408200    16.090368     3.577396    -0.094617
C      6.408200     9.925337     5.730396     0.081409
C      6.408200     8.649987     4.994072     0.064101
C      6.408200     6.196232     3.577396    -0.094625
C      6.408200    11.143300     7.839970     0.081404
C      6.408200    11.143300     9.312618     0.064099
C      6.408200    11.143300    12.145970    -0.094653
C      0.000000    11.143300     5.041359    -0.178979
C      0.000000     9.937595     7.129701    -0.178982
C      0.000000    12.349005     7.129701    -0.178982
C      6.408200     0.000000    14.259403    -0.178982
C      6.408200     1.205705    12.171061    -0.178984
C      6.408200    -1.205705    12.171061    -0.178977
C      0.000000     0.000000    14.259403    -0.178982
C      0.000000     1.205705    12.171061    -0.178985
C      0.000000    -1.205705    12.171061    -0.178977
C      6.408200    11.143300     5.041359    -0.178980
C      6.408200     9.937595     7.129701    -0.178983
C      6.408200    12.349005     7.129701    -0.178982
O      1.823774    18.025402     4.547260    -0.501968
O      1.858378    16.923330     6.556469    -0.522324
O      1.823774     6.068641     1.416676    -0.501965
O      1.858378     8.359704     1.366494    -0.522322
O      1.823774     9.335857    13.336827    -0.501962
O      1.858378     8.146867    11.377799    -0.522343
O      8.231974    -6.882102    14.753502    -0.501970
O      8.266578    -5.780030    12.744293    -0.522314
O      8.231974     5.074659    17.884086    -0.501965
O      8.266578     2.783596    17.934268    -0.522351
O      8.231974     1.807443     5.963935    -0.501966
O      8.266578     2.996433     7.922963    -0.522327
O      4.584426     6.882102    14.753502    -0.501964
O      4.549822     5.780030    12.744293    -0.522344
O      4.584426    -5.074659    17.884086    -0.501965
O      4.549822    -2.783596    17.934268    -0.522321
O      4.584426    -1.807443     5.963935    -0.501965
O      4.549822    -2.996433     7.922963    -0.522324
O     10.992626     4.261198     4.547260    -0.501965
O     10.958022     5.363270     6.556469    -0.522326
O     10.992626    16.217959     1.416676    -0.501961
O     10.958022    13.926896     1.366494    -0.522304
O     10.992626    12.950743    13.336827    -0.501974
O     10.958022    14.139733    11.377799    -0.522362
O     10.992626    -6.882102    14.753502    -0.501970
O     10.958022    -5.780030    12.744293    -0.522314
O     10.992626     5.074659    17.884086    -0.501965
O     10.958022     2.783596    17.934268    -0.522351
O     10.992626     1.807443     5.963935    -0.501966
O     10.958022     2.996433     7.922963    -0.522326
O      4.584426    18.025402     4.547260    -0.501968
O      4.549822    16.923330     6.556469    -0.522324
O      4.584426     6.068641     1.416676    -0.501965
O      4.549822     8.359704     1.366494    -0.522322
O      4.584426     9.335857    13.336827    -0.501962
O      4.549822     8.146867    11.377799    -0.522343
O      8.231974     4.261198     4.547260    -0.501965
O      8.266578     5.363270     6.556469    -0.522326
O      8.231974    16.217959     1.416676    -0.501961
O      8.266578    13.926896     1.366494    -0.522304
O      8.231974    12.950743    13.336827    -0.501974
O      8.266578    14.139733    11.377799    -0.522362
O      1.823774     6.882102    14.753502    -0.501964
O      1.858378     5.780030    12.744293    -0.522344
O      1.823774    -5.074659    17.884086    -0.501965
O      1.858378    -2.783596    17.934268    -0.522321
O      1.823774    -1.807443     5.963935    -0.501965
O      1.858378    -2.996433     7.922963    -0.522324

The following XYZ coordinates are in angstroms. Other properties are in atomic units.
The sperically averaged electron density of each atom fit to a function of the form exp(a - br)
eigen_1, eigen_2 and eigen_3 are the three eigenvalues of traceless quadrupole moment tensor
  atom number  atomic symbol              X              Y              Z     net charge C6 coefficient C8 coefficient C10 coefficient fluctuating dipole atomic polarizability isotropic forcefield polarizability              a              b squared Pearson coefficient          <r^3>          <r^4>         wp_QDO          m_QDO          q_QDO       dipole_x       dipole_y       dipole_z         dipole            Qxy            Qxz            Qyz     Q(x^2-y^2)  Q(3z^2 - R^2)        eigen_1        eigen_2        eigen_3 static polarizability      alpha(xx)      alpha(xy)      alpha(xz)      alpha(yy)      alpha(yz)      alpha(zz) atomic spin moment
            1             Cu       3.204100      -4.224425       7.316919       0.851354      52.218370 0.74748948E+03  0.18847120E+05                                12.131829                            9.384849       1.028596       2.264689                    0.996053      39.884164      95.866526       0.549776       0.441856      -1.119540      -0.000000      -0.086203       0.149302       0.172401       0.000000       0.000000       0.062140       0.038870      -0.182402      -0.096674       0.046839       0.049835             16.693312      17.263257       0.000001       0.000000      21.093396       8.114721      11.723283           0.664898
            2             Cu       3.204100      -2.994205       5.186115       0.812019      51.445702 0.80689207E+03  0.20748911E+05                                12.098343                            9.835397       1.092470       2.273206                    0.995823      40.693257      98.954205       0.529818       0.449572      -1.114095       0.000000       0.092001      -0.159346       0.183998       0.000000      -0.000000       0.054922       0.021596      -0.148464      -0.081193       0.035542       0.045651             15.712932      16.539095       0.000000       0.000000      19.248199       6.838727      11.351503          -0.666775
            3             Cu       3.204100       8.448850       0.000000       0.851320      52.221747 0.74754011E+03  0.18848748E+05                                12.132425                            9.385228       1.028511       2.264655                    0.996053      39.884975      95.869907       0.549758       0.441862      -1.119534       0.000000       0.172402      -0.000002       0.172402       0.000000      -0.000000      -0.000006       0.146533       0.140541      -0.096690       0.046847       0.049843             16.694278      17.264198      -0.000000      -0.000001       7.038566      -0.000012      25.780069           0.664820
            4             Cu       3.204100       5.988409       0.000000       0.812039      51.442712 0.80684257E+03  0.20747283E+05                                12.097783                            9.835018       1.092521       2.273227                    0.995824      40.692667      98.951357       0.529835       0.449565      -1.114102       0.000000      -0.183999       0.000002       0.183999      -0.000000      -0.000000      -0.000006       0.116698       0.136917      -0.081169       0.035529       0.045639             15.712095      16.538230      -0.000000      -0.000001       7.402873       0.000002      23.195181          -0.666648
            5             Cu       3.204100       6.918875      11.983843       0.851622      52.198961 0.74716888E+03  0.18836797E+05                                12.128359                            9.382385       1.029454       2.265010                    0.996057      39.879023      95.844827       0.549894       0.441814      -1.119579       0.000000      -0.086193      -0.149290       0.172385      -0.000000       0.000000      -0.062151       0.038882      -0.182413      -0.096687       0.046844       0.049843             16.688133      17.258140       0.000000      -0.000000      21.086503      -8.111830      11.719755          -0.665419
            6             Cu       3.204100       8.149095      14.114647       0.811877      51.454983 0.80706600E+03  0.20754585E+05                                12.099950                            9.836608       1.092137       2.273070                    0.995822      40.696282      98.965723       0.529771       0.449586      -1.114082       0.000000       0.092012       0.159371       0.184025      -0.000000       0.000000      -0.054917       0.021595      -0.148423      -0.081180       0.035535       0.045645             15.715175      16.541359      -0.000000       0.000000      19.251097      -6.839879      11.353068           0.666759
            7             Cu       9.612300      -6.918875      11.983843       0.851455      52.211543 0.74737420E+03  0.18843418E+05                                12.130644                            9.383992       1.028897       2.264804                    0.996054      39.882133      95.858468       0.549814       0.441843      -1.119552       0.000000       0.086190      -0.149301       0.172393      -0.000000      -0.000000       0.062156       0.038884      -0.182425      -0.096694       0.046848       0.049846             16.691572      17.261542      -0.000000      -0.000000      21.091097       8.113751      11.722076          -0.664925
            8             Cu       9.612300      -8.149095      14.114647       0.811955      51.449280 0.80695883E+03  0.20751090E+05                                12.098966                            9.835864       1.092305       2.273143                    0.995823      40.694400      98.958602       0.529800       0.449578      -1.114090       0.000000      -0.092006       0.159357       0.184010      -0.000000      -0.000000       0.054911       0.021593      -0.148417      -0.081173       0.035533       0.045641             15.713808      16.539983      -0.000000      -0.000000      19.249311       6.839187      11.352129           0.666997
            9             Cu       9.612300      13.837750       0.000000       0.851471      52.209905 0.74734897E+03  0.18842595E+05                                12.130319                            9.383771       1.028997       2.264838                    0.996055      39.881900      95.856986       0.549827       0.441838      -1.119557       0.000000      -0.172396      -0.000008       0.172396      -0.000000       0.000000       0.000001       0.146523       0.140527      -0.096683       0.046842       0.049841             16.691059      17.261027       0.000000       0.000000       7.037439      -0.000020      25.774711          -0.664804
           10             Cu       9.612300      16.298191       0.000000       0.811966      51.447154 0.80692292E+03  0.20749905E+05                                12.098555                            9.835580       1.092367       2.273164                    0.995823      40.694043      98.956638       0.529813       0.449572      -1.114096       0.000000       0.184017      -0.000001       0.184017      -0.000000       0.000000      -0.000003       0.116688       0.136905      -0.081161       0.035526       0.045635             15.713190      16.539339      -0.000000       0.000000       7.403290       0.000015      23.196940           0.666873
           11             Cu       9.612300       4.224425       7.316919       0.851307      52.224424 0.74757900E+03  0.18850005E+05                                12.132920                            9.385540       1.028436       2.264628                    0.996052      39.885473      95.872329       0.549742       0.441868      -1.119528       0.000000       0.086199       0.149301       0.172398       0.000000      -0.000000      -0.062168       0.038888      -0.182460      -0.096712       0.046859       0.049854             16.695076      17.264987       0.000001      -0.000000      21.095778      -8.115777      11.724464          -0.664327
           12             Cu       9.612300       2.994205       5.186115       0.812054      51.441009 0.80681774E+03  0.20746469E+05                                12.097469                            9.834834       1.092485       2.273218                    0.995823      40.692387      98.950000       0.529843       0.449562      -1.114104       0.000000      -0.091995      -0.159340       0.183991       0.000000      -0.000000      -0.054909       0.021592      -0.148397      -0.081168       0.035529       0.045639             15.711583      16.537714       0.000000       0.000000      19.246417      -6.837963      11.350616           0.667154
           13              H       1.230374      14.694670       6.429084       0.120059       1.629439 0.13659488E+02  0.15079225E+03                                 2.141024                            2.042129      -1.422364       2.171869                    0.995537       3.950969      11.116692       0.484616       1.144889      -0.741006       0.028932       0.001650       0.043237       0.052050      -0.001730       0.016258      -0.003153       0.006351       0.031081      -0.013246      -0.008748       0.021993              2.176755       2.061452       0.210158       0.444925       2.083616      -0.075238       2.385199           0.000243
           14              H       1.230374       9.363715       3.360263       0.120056       1.629327 0.13658255E+02  0.15077463E+03                                 2.140891                            2.042010      -1.422345       2.171876                    0.995537       3.950817      11.115970       0.484642       1.144859      -0.741013       0.028934       0.036621      -0.023047       0.052052       0.014950      -0.006631      -0.006526      -0.010413      -0.019229      -0.013249      -0.008749       0.021997              2.176617       2.061325       0.280211      -0.404423       2.374805      -0.092964       2.093722           0.000245
           15              H       1.230374       9.371515       9.511416       0.120056       1.629437 0.13659469E+02  0.15079204E+03                                 2.141025                            2.042130      -1.422381       2.171858                    0.995536       3.950982      11.116742       0.484616       1.144891      -0.741005       0.028933      -0.038270      -0.020190       0.052051      -0.013220      -0.009626       0.009681      -0.004949      -0.002839      -0.013248      -0.008748       0.021996              2.176756       2.061452      -0.490395      -0.040461       2.244645       0.168211       2.224173          -0.000255
           16              H       7.638574      -3.551370      12.871678       0.120054       1.629457 0.13659678E+02  0.15079489E+03                                 2.141042                            2.042145      -1.422366       2.171867                    0.995537       3.950993      11.116785       0.484614       1.144891      -0.741005       0.028932      -0.001650      -0.043237       0.052050       0.001730      -0.016258      -0.003152       0.006349       0.031079      -0.013246      -0.008747       0.021993              2.176774       2.061469      -0.210161      -0.444932       2.083633      -0.075238       2.385221          -0.000245
           17              H       7.638574       1.779585      15.940499       0.120062       1.629320 0.13658181E+02  0.15077362E+03                                 2.140886                            2.042005      -1.422360       2.171872                    0.995537       3.950800      11.115919       0.484643       1.144859      -0.741013       0.028935      -0.036622       0.023047       0.052054      -0.014950       0.006633      -0.006525      -0.010411      -0.019237      -0.013249      -0.008750       0.021999              2.176612       2.061320      -0.280212       0.404421       2.374801      -0.092965       2.093714          -0.000257
           18              H       7.638574       1.771785       9.789346       0.120055       1.629415 0.13659246E+02  0.15078910E+03                                 2.141014                            2.042120      -1.422366       2.171865                    0.995537       3.950965      11.116706       0.484614       1.144899      -0.741003       0.028933       0.038269       0.020189       0.052051       0.013217       0.009627       0.009681      -0.004951      -0.002841      -0.013246      -0.008749       0.021995              2.176746       2.061443       0.490392       0.040458       2.244635       0.168206       2.224162          -0.000244
           19              H       5.177826       3.551370      12.871678       0.120058       1.629425 0.13659346E+02  0.15079038E+03                                 2.141018                            2.042123      -1.422382       2.171860                    0.995536       3.950963      11.116688       0.484615       1.144894      -0.741004      -0.028933       0.001650      -0.043238       0.052052       0.001726       0.016261       0.003154       0.006356       0.031074      -0.013247      -0.008748       0.021996              2.176749       2.061445      -0.210156       0.444922       2.083608       0.075241       2.385193          -0.000255
           20              H       5.177826      -1.779585      15.940499       0.120054       1.629457 0.13659685E+02  0.15079507E+03                                 2.141046                            2.042149      -1.422366       2.171866                    0.995537       3.951004      11.116839       0.484612       1.144894      -0.741004      -0.028932       0.036619       0.023047       0.052050      -0.014945      -0.006631       0.006528      -0.010416      -0.019221      -0.013246      -0.008747       0.021993              2.176779       2.061473      -0.280242      -0.404473       2.374986       0.092971       2.093878           0.000245
           21              H       5.177826      -1.771785       9.789346       0.120059       1.629319 0.13658168E+02  0.15077328E+03                                 2.140876                            2.041996      -1.422342       2.171877                    0.995537       3.950800      11.115873       0.484647       1.144850      -0.741016      -0.028934      -0.038270       0.020191       0.052052       0.013218      -0.009632      -0.009681      -0.004949      -0.002836      -0.013249      -0.008749       0.021998              2.176601       2.061310       0.490340      -0.040458       2.244485      -0.168194       2.224007           0.000244
           22              H      11.586026       7.591930       6.429084       0.120055       1.629409 0.13659187E+02  0.15078827E+03                                 2.141009                            2.042116      -1.422363       2.171867                    0.995537       3.950956      11.116672       0.484614       1.144899      -0.741003      -0.028933      -0.001650       0.043237       0.052051      -0.001729      -0.016260       0.003153       0.006354       0.031077      -0.013246      -0.008749       0.021995              2.176741       2.061438       0.210157      -0.444920       2.083604       0.075238       2.385181          -0.000243
           23              H      11.586026      12.922885       3.360263       0.120058       1.629453 0.13659634E+02  0.15079431E+03                                 2.141039                            2.042142      -1.422361       2.171869                    0.995537       3.950988      11.116772       0.484614       1.144891      -0.741005      -0.028931      -0.036620      -0.023047       0.052050       0.014945       0.006631       0.006527      -0.010417      -0.019216      -0.013247      -0.008746       0.021993              2.176771       2.061466       0.280241       0.404469       2.374979       0.092972       2.093868          -0.000246
           24              H      11.586026      12.915085       9.511416       0.120059       1.629329 0.13658268E+02  0.15077482E+03                                 2.140894                            2.042012      -1.422367       2.171868                    0.995537       3.950813      11.115964       0.484642       1.144859      -0.741013      -0.028936       0.038270      -0.020191       0.052054      -0.013219       0.009630      -0.009682      -0.004943      -0.002835      -0.013248      -0.008750       0.021999              2.176620       2.061327      -0.490348       0.040459       2.244505      -0.168197       2.224026          -0.000256
           25              H      11.586026      -3.551370      12.871678       0.120054       1.629457 0.13659678E+02  0.15079490E+03                                 2.141042                            2.042145      -1.422366       2.171867                    0.995537       3.950993      11.116786       0.484614       1.144891      -0.741005      -0.028932      -0.001650      -0.043237       0.052050      -0.001730       0.016258      -0.003152       0.006349       0.031079      -0.013246      -0.008747       0.021993              2.176775       2.061469       0.210161       0.444932       2.083634      -0.075238       2.385221          -0.000245
           26              H      11.586026       1.779585      15.940499       0.120062       1.629320 0.13658184E+02  0.15077367E+03                                 2.140887                            2.042006      -1.422360       2.171872                    0.995537       3.950800      11.115921       0.484642       1.144860      -0.741013      -0.028935      -0.036622       0.023047       0.052054       0.014950      -0.006633      -0.006525      -0.010411      -0.019237      -0.013249      -0.008750       0.021999              2.176612       2.061320       0.280212      -0.404421       2.374802      -0.092965       2.093714          -0.000257
           27              H      11.586026       1.771785       9.789346       0.120055       1.629415 0.13659246E+02  0.15078910E+03                                 2.141014                            2.042120      -1.422366       2.171865                    0.995537       3.950965      11.116706       0.484614       1.144899      -0.741003      -0.028933       0.038269       0.020189       0.052051      -0.013217      -0.009627       0.009681      -0.004951      -0.002841      -0.013246      -0.008749       0.021995              2.176746       2.061443      -0.490392      -0.040458       2.244635       0.168206       2.224162          -0.000244
           28              H       5.177826      14.694670       6.429084       0.120059       1.629439 0.13659492E+02  0.15079230E+03                                 2.141024                            2.042129      -1.422364       2.171869                    0.995537       3.950970      11.116693       0.484617       1.144888      -0.741006      -0.028932       0.001650       0.043237       0.052050       0.001730      -0.016258      -0.003153       0.006351       0.031081      -0.013246      -0.008748       0.021993              2.176755       2.061451      -0.210158      -0.444925       2.083615      -0.075238       2.385199           0.000243
           29              H       5.177826       9.363715       3.360263       0.120056       1.629327 0.13658254E+02  0.15077462E+03                                 2.140891                            2.042010      -1.422345       2.171876                    0.995537       3.950817      11.115969       0.484642       1.144858      -0.741013      -0.028934       0.036621      -0.023047       0.052052      -0.014950       0.006631      -0.006526      -0.010413      -0.019229      -0.013249      -0.008749       0.021997              2.176617       2.061325      -0.280211       0.404423       2.374805      -0.092964       2.093722           0.000245
           30              H       5.177826       9.371515       9.511416       0.120056       1.629437 0.13659473E+02  0.15079211E+03                                 2.141026                            2.042130      -1.422382       2.171858                    0.995536       3.950982      11.116744       0.484615       1.144891      -0.741005      -0.028933      -0.038270      -0.020190       0.052051       0.013220       0.009626       0.009681      -0.004949      -0.002839      -0.013248      -0.008748       0.021996              2.176757       2.061453       0.490395       0.040461       2.244646       0.168211       2.224173          -0.000255
           31              H       7.638574       7.591930       6.429084       0.120055       1.629409 0.13659189E+02  0.15078829E+03                                 2.141009                            2.042116      -1.422364       2.171867                    0.995537       3.950956      11.116672       0.484614       1.144899      -0.741003       0.028933      -0.001650       0.043237       0.052051       0.001729       0.016260       0.003153       0.006354       0.031077      -0.013246      -0.008749       0.021995              2.176741       2.061438      -0.210157       0.444920       2.083604       0.075238       2.385182          -0.000243
           32              H       7.638574      12.922885       3.360263       0.120058       1.629453 0.13659636E+02  0.15079434E+03                                 2.141039                            2.042142      -1.422362       2.171869                    0.995537       3.950988      11.116773       0.484614       1.144891      -0.741005       0.028931      -0.036620      -0.023047       0.052050      -0.014945      -0.006631       0.006527      -0.010417      -0.019216      -0.013247      -0.008746       0.021993              2.176771       2.061466      -0.280242      -0.404469       2.374979       0.092972       2.093868          -0.000246
           33              H       7.638574      12.915085       9.511416       0.120058       1.629329 0.13658271E+02  0.15077486E+03                                 2.140895                            2.042012      -1.422367       2.171868                    0.995537       3.950813      11.115965       0.484641       1.144860      -0.741013       0.028936       0.038270      -0.020191       0.052054       0.013219      -0.009630      -0.009682      -0.004943      -0.002835      -0.013248      -0.008750       0.021999              2.176620       2.061328       0.490349      -0.040459       2.244506      -0.168197       2.224027          -0.000256
           34              H       1.230374       3.551370      12.871678       0.120058       1.629425 0.13659348E+02  0.15079043E+03                                 2.141018                            2.042124      -1.422382       2.171860                    0.995536       3.950963      11.116690       0.484615       1.144895      -0.741004       0.028933       0.001650      -0.043238       0.052052      -0.001727      -0.016261       0.003154       0.006356       0.031074      -0.013247      -0.008748       0.021996              2.176749       2.061445       0.210156      -0.444923       2.083609       0.075241       2.385193          -0.000255
           35              H       1.230374      -1.779585      15.940499       0.120054       1.629457 0.13659685E+02  0.15079507E+03                                 2.141046                            2.042149      -1.422366       2.171866                    0.995537       3.951004      11.116839       0.484612       1.144894      -0.741004       0.028932       0.036619       0.023047       0.052050       0.014945       0.006631       0.006528      -0.010416      -0.019221      -0.013246      -0.008747       0.021993              2.176779       2.061473       0.280242       0.404473       2.374986       0.092971       2.093878           0.000245
           36              H       1.230374      -1.771785       9.789346       0.120059       1.629320 0.13658172E+02  0.15077334E+03                                 2.140876                            2.041996      -1.422343       2.171877                    0.995537       3.950801      11.115875       0.484647       1.144850      -0.741016       0.028934      -0.038270       0.020191       0.052052      -0.013218       0.009632      -0.009681      -0.004949      -0.002836      -0.013249      -0.008749       0.021998              2.176601       2.061310      -0.490340       0.040458       2.244485      -0.168194       2.224007           0.000244
           37              H       0.000000      17.033091       3.033115       0.132725       1.665082 0.13833151E+02  0.15198422E+03                                 2.126979                            2.023518      -1.405540       2.198187                    0.994606       3.719145      10.172984       0.502232       1.110004      -0.752697       0.000000       0.049912      -0.028816       0.057633       0.001087       0.001884      -0.012992      -0.032449       0.002444      -0.017087      -0.006231       0.023318              2.136628       1.813097       0.114166       0.197740       2.495159      -0.340806       2.101629          -0.000003
           38              H       0.000000       5.253509       3.033115       0.132726       1.665039 0.13832694E+02  0.15197759E+03                                 2.126915                            2.023463      -1.405546       2.198183                    0.994606       3.719122      10.172790       0.502248       1.109980      -0.752703      -0.000000      -0.049911      -0.028816       0.057632       0.001088      -0.001884       0.012993      -0.032450       0.002447      -0.017088      -0.006231       0.023319              2.136562       1.813049       0.114159      -0.197730       2.495071       0.340788       2.101566          -0.000005
           39              H       0.000000      11.143300      13.234533       0.132730       1.665074 0.13833103E+02  0.15198357E+03                                 2.126968                            2.023511      -1.405564       2.198175                    0.994606       3.719159      10.173023       0.502234       1.110000      -0.752697      -0.000000       0.000001       0.057628       0.057628      -0.002175       0.000000       0.000000      -0.009941       0.069962      -0.017086      -0.006235       0.023321              2.136616       1.813093      -0.228330      -0.000001       1.904860       0.000001       2.691896           0.000527
           40              H       6.408200      -5.889791      16.267647       0.132724       1.665059 0.13832897E+02  0.15198053E+03                                 2.126945                            2.023489      -1.405544       2.198186                    0.994606       3.719129      10.172867       0.502240       1.109991      -0.752700       0.000000      -0.049911       0.028816       0.057633      -0.001087      -0.001883      -0.012993      -0.032449       0.002446      -0.017087      -0.006231       0.023318              2.136593       1.813071      -0.114163      -0.197734       2.495115      -0.340797       2.101594          -0.000006
           41              H       6.408200       5.889791      16.267647       0.132733       1.665048 0.13832814E+02  0.15197946E+03                                 2.126936                            2.023482      -1.405552       2.198180                    0.994606       3.719128      10.172873       0.502241       1.109991      -0.752700       0.000000       0.049907       0.028815       0.057628      -0.001087       0.001884       0.012995      -0.032449       0.002438      -0.017086      -0.006235       0.023321              2.136584       1.813067      -0.114162       0.197734       2.495097       0.340790       2.101587           0.000529
           42              H       6.408200       0.000000       6.066229       0.132725       1.665088 0.13833233E+02  0.15198533E+03                                 2.126980                            2.023521      -1.405553       2.198180                    0.994605       3.719169      10.173055       0.502233       1.110000      -0.752697      -0.000000      -0.000000      -0.057632       0.057632       0.002176      -0.000000       0.000000      -0.009946       0.069955      -0.017087      -0.006231       0.023318              2.136628       1.813100       0.228332       0.000001       1.904868       0.000002       2.691917          -0.000003
           43              H       0.000000      -5.889791      16.267647       0.132724       1.665059 0.13832902E+02  0.15198060E+03                                 2.126946                            2.023489      -1.405544       2.198185                    0.994606       3.719129      10.172869       0.502240       1.109992      -0.752700       0.000000      -0.049911       0.028816       0.057633       0.001087       0.001883      -0.012993      -0.032449       0.002446      -0.017087      -0.006231       0.023318              2.136594       1.813071       0.114163       0.197735       2.495116      -0.340797       2.101595          -0.000006
           44              H       0.000000       5.889791      16.267647       0.132733       1.665048 0.13832816E+02  0.15197948E+03                                 2.126936                            2.023483      -1.405552       2.198180                    0.994606       3.719128      10.172874       0.502241       1.109991      -0.752700      -0.000000       0.049907       0.028815       0.057628       0.001087      -0.001884       0.012995      -0.032449       0.002438      -0.017086      -0.006235       0.023321              2.136584       1.813067       0.114162      -0.197734       2.495098       0.340791       2.101587           0.000529
           45              H       0.000000       0.000000       6.066229       0.132724       1.665089 0.13833241E+02  0.15198544E+03                                 2.126981                            2.023522      -1.405553       2.198180                    0.994605       3.719170      10.173058       0.502233       1.110000      -0.752697       0.000000      -0.000000      -0.057632       0.057632      -0.002176       0.000000       0.000000      -0.009946       0.069955      -0.017087      -0.006231       0.023318              2.136629       1.813101      -0.228332      -0.000001       1.904869       0.000002       2.691918          -0.000003
           46              H       6.408200      17.033091       3.033115       0.132725       1.665082 0.13833148E+02  0.15198418E+03                                 2.126979                            2.023519      -1.405540       2.198188                    0.994606       3.719144      10.172982       0.502232       1.110004      -0.752697      -0.000000       0.049912      -0.028816       0.057633      -0.001087      -0.001884      -0.012992      -0.032449       0.002444      -0.017087      -0.006231       0.023318              2.136628       1.813097      -0.114166      -0.197740       2.495159      -0.340806       2.101629          -0.000003
           47              H       6.408200       5.253509       3.033115       0.132726       1.665040 0.13832704E+02  0.15197772E+03                                 2.126916                            2.023464      -1.405546       2.198183                    0.994606       3.719123      10.172794       0.502248       1.109980      -0.752703       0.000000      -0.049911      -0.028816       0.057632      -0.001088       0.001884       0.012993      -0.032450       0.002447      -0.017088      -0.006231       0.023319              2.136563       1.813049      -0.114159       0.197730       2.495072       0.340788       2.101566          -0.000005
           48              H       6.408200      11.143300      13.234533       0.132730       1.665074 0.13833098E+02  0.15198350E+03                                 2.126967                            2.023511      -1.405563       2.198175                    0.994606       3.719159      10.173021       0.502234       1.110000      -0.752697       0.000000       0.000001       0.057628       0.057628       0.002175      -0.000000       0.000000      -0.009941       0.069962      -0.017086      -0.006235       0.023321              2.136616       1.813093       0.228330       0.000001       1.904859       0.000001       2.691895           0.000527
           49              H       0.000000      11.143300       3.948936       0.107470       1.668974 0.14064744E+02  0.15608264E+03                                 2.151347                            2.052525      -1.408421       2.165441                    0.995987       4.030942      11.295103       0.491368       1.123250      -0.746087       0.000001      -0.000001      -0.048341       0.048341       0.004600       0.000001       0.000000      -0.013936       0.064217      -0.019052      -0.002353       0.021406              2.180582       1.669560      -0.162118       0.000000       2.139702      -0.000002       2.732483           0.000000
           50              H       0.000000       8.991529       7.675913       0.107468       1.669030 0.14065397E+02  0.15609230E+03                                 2.151431                            2.052601      -1.408440       2.165432                    0.995987       4.031036      11.295599       0.491347       1.123281      -0.746079      -0.000001      -0.041865       0.024170       0.048341      -0.002300      -0.003984      -0.010886      -0.032793       0.007653      -0.019053      -0.002352       0.021406              2.180669       1.669616       0.081065       0.140407       2.584396      -0.256692       2.287994           0.000014
           51              H       0.000000      13.295071       7.675913       0.107470       1.668976 0.14064775E+02  0.15608305E+03                                 2.151348                            2.052526      -1.408416       2.165443                    0.995988       4.030944      11.295107       0.491368       1.123249      -0.746087      -0.000001       0.041865       0.024170       0.048341      -0.002299       0.003984       0.010886      -0.032791       0.007651      -0.019052      -0.002353       0.021406              2.180583       1.669561       0.081060      -0.140398       2.584291       0.256681       2.287896          -0.000003
           52              H       6.408200       0.000000      15.351826       0.107469       1.668989 0.14064912E+02  0.15608501E+03                                 2.151362                            2.052539      -1.408420       2.165440                    0.995987       4.030964      11.295194       0.491366       1.123252      -0.746086       0.000000      -0.000001       0.048341       0.048341      -0.004600      -0.000001      -0.000000      -0.013936       0.064216      -0.019052      -0.002353       0.021405              2.180598       1.669570       0.162120      -0.000001       2.139718      -0.000004       2.732505          -0.000002
           53              H       6.408200       2.151771      11.624849       0.107468       1.669040 0.14065503E+02  0.15609378E+03                                 2.151439                            2.052608      -1.408439       2.165431                    0.995987       4.031051      11.295652       0.491346       1.123280      -0.746079       0.000001       0.041864      -0.024171       0.048340       0.002300       0.003984      -0.010886      -0.032794       0.007655      -0.019054      -0.002352       0.021406              2.180677       1.669621      -0.081064      -0.140409       2.584405      -0.256694       2.288004           0.000013
           54              H       6.408200      -2.151771      11.624849       0.107472       1.668951 0.14064501E+02  0.15607919E+03                                 2.151324                            2.052504      -1.408417       2.165445                    0.995987       4.030907      11.294960       0.491372       1.123247      -0.746088      -0.000000      -0.041864      -0.024171       0.048341       0.002300      -0.003984       0.010886      -0.032791       0.007651      -0.019052      -0.002354       0.021406              2.180558       1.669545      -0.081058       0.140396       2.584260       0.256677       2.287869          -0.000001
           55              H       0.000000       0.000000      15.351826       0.107469       1.668989 0.14064908E+02  0.15608495E+03                                 2.151362                            2.052538      -1.408420       2.165440                    0.995987       4.030964      11.295193       0.491366       1.123251      -0.746086      -0.000000      -0.000001       0.048341       0.048341       0.004600       0.000001      -0.000000      -0.013936       0.064216      -0.019052      -0.002353       0.021405              2.180597       1.669570      -0.162120       0.000001       2.139717      -0.000004       2.732504          -0.000002
           56              H       0.000000       2.151771      11.624849       0.107468       1.669039 0.14065501E+02  0.15609374E+03                                 2.151438                            2.052608      -1.408439       2.165431                    0.995987       4.031051      11.295651       0.491346       1.123280      -0.746079      -0.000001       0.041863      -0.024171       0.048340      -0.002300      -0.003984      -0.010886      -0.032794       0.007655      -0.019054      -0.002352       0.021406              2.180676       1.669621       0.081064       0.140409       2.584405      -0.256694       2.288004           0.000013
           57              H       0.000000      -2.151771      11.624849       0.107472       1.668951 0.14064502E+02  0.15607920E+03                                 2.151324                            2.052505      -1.408417       2.165445                    0.995987       4.030907      11.294961       0.491372       1.123247      -0.746088       0.000000      -0.041864      -0.024171       0.048341      -0.002300       0.003984       0.010886      -0.032791       0.007651      -0.019052      -0.002354       0.021406              2.180558       1.669545       0.081058      -0.140396       2.584260       0.256677       2.287869          -0.000001
           58              H       6.408200      11.143300       3.948936       0.107470       1.668974 0.14064743E+02  0.15608262E+03                                 2.151346                            2.052524      -1.408421       2.165441                    0.995987       4.030942      11.295101       0.491368       1.123249      -0.746087      -0.000001      -0.000001      -0.048341       0.048341      -0.004600      -0.000001       0.000000      -0.013936       0.064217      -0.019052      -0.002353       0.021406              2.180581       1.669560       0.162118      -0.000000       2.139702      -0.000002       2.732482           0.000000
           59              H       6.408200       8.991529       7.675913       0.107468       1.669030 0.14065396E+02  0.15609229E+03                                 2.151431                            2.052601      -1.408440       2.165432                    0.995987       4.031036      11.295598       0.491347       1.123281      -0.746079       0.000001      -0.041865       0.024170       0.048341       0.002300       0.003984      -0.010886      -0.032793       0.007653      -0.019053      -0.002352       0.021406              2.180668       1.669616      -0.081065      -0.140407       2.584396      -0.256692       2.287994           0.000014
           60              H       6.408200      13.295071       7.675913       0.107470       1.668976 0.14064768E+02  0.15608295E+03                                 2.151348                            2.052526      -1.408415       2.165443                    0.995988       4.030943      11.295104       0.491368       1.123249      -0.746087       0.000001       0.041865       0.024170       0.048341       0.002299      -0.003984       0.010886      -0.032791       0.007651      -0.019052      -0.002353       0.021406              2.180583       1.669561      -0.081059       0.140398       2.584291       0.256681       2.287896          -0.000003
           61              C       0.671579      14.754844       5.494927      -0.123211      39.612988 0.49134859E+03  0.11878346E+05                                10.058089                            7.358944       0.071835       1.985513                    0.999578      30.078453      86.915061       0.613010       0.413307      -1.069083      -0.010635       0.017102      -0.019159       0.027797      -0.017155      -0.016676       0.009064       0.055228       0.038552      -0.039300       0.000091       0.039209             12.247500       8.733580       4.988078       2.393319      18.795334      -0.822531       9.213586          -0.000484
           62              C       1.505927      17.074879       5.332801       0.575267      24.608660 0.27189021E+03  0.57341264E+04                                 7.894013                            5.852734      -0.029689       2.042532                    0.999703      22.618365      63.364303       0.614720       0.472449      -1.022196       0.021763       0.039613       0.022863       0.050652      -0.098264      -0.045631       0.006753       0.062274      -0.074853      -0.097724      -0.028969       0.126693             10.164005       9.139503       5.766619       3.098718      12.840452       2.824143       8.512061           0.000323
           63              C       0.681832      15.965006       4.788519      -0.019720      42.051812 0.43553102E+03  0.10164510E+05                                10.474630                            6.901777      -0.050531       1.984478                    0.999147      27.326400      76.307273       0.639889       0.410142      -1.076595      -0.022544      -0.030837      -0.014423       0.040831       0.000395      -0.013068       0.007770       0.004898       0.015430      -0.014203      -0.003186       0.017390             14.444451      12.693242       7.221900       6.326721      17.871362       3.023250      12.768747          -0.001339
           64              C       0.671579       8.524624       3.775229      -0.123217      39.613111 0.49135053E+03  0.11878398E+05                                10.058109                            7.358962       0.071829       1.985509                    0.999578      30.078456      86.914928       0.613009       0.413307      -1.069083      -0.010634      -0.025144      -0.005229       0.027797      -0.005858       0.023193      -0.024835       0.027910      -0.043407      -0.039301       0.000097       0.039204             12.247540       8.733591      -0.421421      -5.516484      12.321367       4.560364      15.687663          -0.000484
           65              C       1.505927       7.224201       1.847083       0.575266      24.608855 0.27189163E+03  0.57341673E+04                                 7.894083                            5.852765      -0.029690       2.042531                    0.999703      22.618409      63.364616       0.614715       0.472452      -1.022194       0.021765      -0.000008      -0.045738       0.050653       0.009615       0.107916      -0.000652       0.072838      -0.043160      -0.097725      -0.028968       0.126693             10.164138       9.139637      -0.199721      -6.543524       7.148429       0.462144      14.204349           0.000324
           66              C       0.681832       7.307776       3.080402      -0.019724      42.052477 0.43553669E+03  0.10164688E+05                                10.474777                            6.901844      -0.050553       1.984469                    0.999147      27.326610      76.308331       0.639882       0.410144      -1.076592      -0.022544       0.002928       0.033918       0.040832      -0.011512       0.006188      -0.008284       0.004003       0.012753      -0.014202      -0.003182       0.017384             14.444719      12.693515       1.868185      -9.417971      11.426284       0.697835      19.214359          -0.001338
           67              C       0.671579      10.150432      10.030606      -0.123195      39.612705 0.49134471E+03  0.11878237E+05                                10.058073                            7.358939       0.071809       1.985507                    0.999578      30.078289      86.914736       0.613006       0.413309      -1.069080      -0.010650       0.008038       0.024389       0.027801       0.023023      -0.006520       0.015775       0.012218      -0.090507      -0.039305       0.000090       0.039215             12.247460       8.733537      -4.566664       3.123086      10.896611      -3.737667      17.112233          -0.000288
           68              C       1.505927       9.130820      12.120879       0.575280      24.608611 0.27188951E+03  0.57341111E+04                                 7.894028                            5.852745      -0.029733       2.042519                    0.999703      22.618293      63.364210       0.614716       0.472452      -1.022194       0.021764      -0.039619       0.022856       0.050654       0.088652      -0.062282      -0.006094       0.061142      -0.078225      -0.097729      -0.028960       0.126689             10.164020       9.139529      -5.566870       3.444696      12.039918      -3.286326       9.312614          -0.000516
           69              C       0.681832      10.157118      11.431841      -0.019723      42.052337 0.43553618E+03  0.10164674E+05                                10.474750                            6.901840      -0.050568       1.984464                    0.999147      27.326588      76.308278       0.639882       0.410144      -1.076591      -0.022553       0.027898      -0.019488       0.040826       0.011121       0.006880       0.000510      -0.009443      -0.027595      -0.014204      -0.003179       0.017383             14.444625      12.693416      -9.090187       3.090974      16.662829      -3.721103      13.977629           0.000577
           70              C       7.079779      -3.611544      13.805835      -0.123217      39.613136 0.49135075E+03  0.11878413E+05                                10.058114                            7.358960       0.071836       1.985512                    0.999578      30.078544      86.915426       0.613009       0.413307      -1.069083      -0.010635      -0.017101       0.019161       0.027797       0.017154       0.016673       0.009064       0.055228       0.038557      -0.039300       0.000094       0.039206             12.247531       8.733611      -4.988083      -2.393345      18.795353      -0.822525       9.213629           0.000483
           71              C       7.914127      -5.931579      13.967961       0.575265      24.608701 0.27189060E+03  0.57341371E+04                                 7.894031                            5.852745      -0.029691       2.042532                    0.999703      22.618348      63.364281       0.614718       0.472450      -1.022195       0.021763      -0.039612      -0.022870       0.050653       0.098264       0.045635       0.006754       0.062274      -0.074847      -0.097725      -0.028968       0.126693             10.164038       9.139530      -5.766645      -3.098722      12.840511       2.824154       8.512072          -0.000324
           72              C       7.090032      -4.821706      14.512243      -0.019722      42.051861 0.43553148E+03  0.10164525E+05                                10.474644                            6.901783      -0.050529       1.984478                    0.999147      27.326419      76.307383       0.639888       0.410142      -1.076594      -0.022543       0.030836       0.014424       0.040831      -0.000396       0.013067       0.007772       0.004895       0.015430      -0.014205      -0.003184       0.017388             14.444480      12.693276      -7.221913      -6.326753      17.871374       3.023277      12.768789           0.001325
           73              C       7.079779       2.618676      15.525533      -0.123189      39.612172 0.49133767E+03  0.11878006E+05                                10.057959                            7.358871       0.071806       1.985508                    0.999578      30.077987      86.913212       0.613012       0.413308      -1.069083      -0.010648       0.025140       0.005235       0.027799       0.005863      -0.023203      -0.024835       0.027920      -0.043416      -0.039306       0.000088       0.039217             12.247322       8.733431       0.421398       5.516340      12.321200       4.560277      15.687334          -0.000290
           74              C       7.914127       3.919099      17.453679       0.575274      24.608748 0.27189085E+03  0.57341482E+04                                 7.894066                            5.852764      -0.029734       2.042517                    0.999703      22.618375      63.364558       0.614714       0.472453      -1.022193       0.021764      -0.000008       0.045738       0.050652      -0.009616      -0.107913      -0.000648       0.072829      -0.043171      -0.097726      -0.028962       0.126688             10.164082       9.139589       0.199734       6.543458       7.148422       0.462165      14.204236          -0.000512
           75              C       7.090032       3.835524      16.220360      -0.019717      42.052119 0.43553344E+03  0.10164589E+05                                10.474705                            6.901811      -0.050580       1.984462                    0.999147      27.326496      76.307842       0.639885       0.410144      -1.076592      -0.022553      -0.002930      -0.033904       0.040825       0.011517      -0.006193      -0.008273       0.004004       0.012740      -0.014200      -0.003182       0.017382             14.444572      12.693379      -1.868182       9.417827      11.426231       0.697833      19.214105           0.000590
           76              C       7.079779       0.992868       9.270156      -0.123215      39.613183 0.49135123E+03  0.11878429E+05                                10.058131                            7.358971       0.071836       1.985512                    0.999578      30.078525      86.915435       0.613007       0.413308      -1.069082      -0.010632      -0.008044      -0.024391       0.027797      -0.023016       0.006518       0.015772       0.012213      -0.090505      -0.039301       0.000093       0.039208             12.247565       8.733620       4.566737      -3.123152      10.896736      -3.737754      17.112339           0.000483
           77              C       7.914127       2.012480       7.179883       0.575265      24.608748 0.27189088E+03  0.57341452E+04                                 7.894045                            5.852749      -0.029692       2.042532                    0.999703      22.618366      63.364370       0.614718       0.472451      -1.022195       0.021766       0.039606      -0.022876       0.050653      -0.088651       0.062284      -0.006101       0.061143      -0.078244      -0.097724      -0.028969       0.126694             10.164070       9.139577       5.566952      -3.444682      12.040060      -3.286324       9.312573          -0.000318
           78              C       7.090032       0.986182       7.868921      -0.019722      42.052268 0.43553488E+03  0.10164633E+05                                10.474735                            6.901826      -0.050539       1.984474                    0.999147      27.326538      76.308023       0.639884       0.410144      -1.076592      -0.022542      -0.027910       0.019495       0.040831      -0.011118      -0.006876       0.000515      -0.009453      -0.027626      -0.014203      -0.003185       0.017387             14.444637      12.693437       9.090230      -3.090984      16.662891      -3.721118      13.977582           0.001343
           79              C       5.736621       3.611544      13.805835      -0.123191      39.612451 0.49134163E+03  0.11878140E+05                                10.058026                            7.358912       0.071815       1.985511                    0.999578      30.078161      86.914199       0.613008       0.413309      -1.069081       0.010650       0.017102       0.019154       0.027800       0.017159      -0.016681      -0.009063       0.055239       0.038548      -0.039305       0.000087       0.039218             12.247399       8.733489      -4.987978       2.393282      18.795159       0.822604       9.213548          -0.000288
           80              C       4.902273       5.931579      13.967961       0.575280      24.608574 0.27188913E+03  0.57341005E+04                                 7.894014                            5.852737      -0.029734       2.042518                    0.999703      22.618291      63.364173       0.614717       0.472452      -1.022194      -0.021763       0.039604      -0.022884       0.050654       0.098264      -0.045634      -0.006747       0.062270      -0.074843      -0.097728      -0.028961       0.126689             10.163996       9.139499      -5.766610       3.098685      12.840460      -2.824107       8.512028          -0.000516
           81              C       5.726368       4.821706      14.512243      -0.019719      42.052064 0.43553346E+03  0.10164590E+05                                10.474693                            6.901811      -0.050563       1.984467                    0.999147      27.326492      76.307824       0.639885       0.410143      -1.076593       0.022553      -0.030826       0.014416       0.040825      -0.000396      -0.013072      -0.007764       0.004889       0.015398      -0.014204      -0.003181       0.017384             14.444533      12.693326      -7.221914       6.326785      17.871411      -3.023259      12.768862           0.000577
           82              C       5.736621      -2.618675      15.525533      -0.123216      39.613247 0.49135184E+03  0.11878450E+05                                10.058147                            7.358978       0.071827       1.985509                    0.999578      30.078577      86.915671       0.613007       0.413308      -1.069081       0.010634      -0.025145       0.005230       0.027798       0.005863       0.023192       0.024836       0.027909      -0.043404      -0.039300       0.000093       0.039206             12.247583       8.733646       0.421355      -5.516514      12.321432      -4.560299      15.687672          -0.000483
           83              C       4.902273      -3.919099      17.453679       0.575266      24.608727 0.27189077E+03  0.57341424E+04                                 7.894041                            5.852748      -0.029688       2.042533                    0.999703      22.618359      63.364351       0.614717       0.472451      -1.022195      -0.021764      -0.000008       0.045738       0.050652      -0.009615       0.107916       0.000653       0.072838      -0.043158      -0.097725      -0.028968       0.126693             10.164058       9.139554       0.199727      -6.543445       7.148401      -0.462159      14.204218           0.000324
           84              C       5.726368      -3.835524      16.220360      -0.019724      42.052071 0.43553335E+03  0.10164584E+05                                10.474690                            6.901806      -0.050533       1.984476                    0.999147      27.326480      76.307700       0.639886       0.410143      -1.076593       0.022543       0.002928      -0.033918       0.040831       0.011514       0.006190       0.008285       0.004004       0.012750      -0.014203      -0.003184       0.017387             14.444556      12.693349      -1.868196      -9.417796      11.426260      -0.697831      19.214059          -0.001340
           85              C       5.736621      -0.992868       9.270156      -0.123217      39.613077 0.49135026E+03  0.11878386E+05                                10.058093                            7.358953       0.071830       1.985509                    0.999578      30.078458      86.914836       0.613010       0.413306      -1.069084       0.010635       0.008043      -0.024391       0.027797      -0.023015      -0.006523      -0.015773       0.012212      -0.090498      -0.039301       0.000097       0.039204             12.247509       8.733570       4.566685       3.123192      10.896664       3.737814      17.112295          -0.000485
           86              C       4.902273      -2.012480       7.179883       0.575268      24.608821 0.27189144E+03  0.57341616E+04                                 7.894067                            5.852757      -0.029691       2.042531                    0.999703      22.618416      63.364597       0.614717       0.472451      -1.022195      -0.021764      -0.039607      -0.022875       0.050652      -0.088650      -0.062284       0.006099       0.061144      -0.078242      -0.097725      -0.028967       0.126692             10.164107       9.139613       5.566972       3.444718      12.040086       3.286361       9.312622           0.000324
           87              C       5.726368      -0.986182       7.868921      -0.019724      42.052509 0.43553746E+03  0.10164709E+05                                10.474777                            6.901847      -0.050556       1.984467                    0.999147      27.326631      76.308371       0.639883       0.410144      -1.076592       0.022545       0.027910       0.019495       0.040832      -0.011116       0.006876      -0.000515      -0.009456      -0.027620      -0.014202      -0.003183       0.017385             14.444708      12.693502       9.090273       3.091091      16.662956       3.721247      13.977666          -0.001337
           88              C      12.144821       7.531756       5.494927      -0.123215      39.613159 0.49135139E+03  0.11878433E+05                                10.058127                            7.358972       0.071836       1.985512                    0.999578      30.078514      86.915389       0.613007       0.413308      -1.069082       0.010633      -0.017102      -0.019162       0.027797      -0.017153       0.016674      -0.009064       0.055232       0.038551      -0.039301       0.000093       0.039208             12.247559       8.733618       4.988096      -2.393335      18.795415       0.822549       9.213642           0.000484
           89              C      11.310473       5.211721       5.332801       0.575266      24.608787 0.27189116E+03  0.57341514E+04                                 7.894052                            5.852751      -0.029692       2.042531                    0.999703      22.618359      63.364312       0.614718       0.472451      -1.022195      -0.021765      -0.039614       0.022862       0.050653      -0.098265       0.045632      -0.006753       0.062273      -0.074856      -0.097724      -0.028969       0.126694             10.164086       9.139586       5.766671      -3.098787      12.840515      -2.824210       8.512157          -0.000318
           90              C      12.134568       6.321594       4.788519      -0.019723      42.052243 0.43553463E+03  0.10164625E+05                                10.474729                            6.901822      -0.050540       1.984474                    0.999147      27.326533      76.307987       0.639884       0.410144      -1.076592       0.022543       0.030838      -0.014423       0.040831       0.000396       0.013066      -0.007770       0.004897       0.015426      -0.014203      -0.003185       0.017387             14.444633      12.693437       7.221997      -6.326881      17.871489      -3.023362      12.768973           0.001343
           91              C      12.144821      13.761975       3.775229      -0.123217      39.613195 0.49135189E+03  0.11878446E+05                                10.058117                            7.358965       0.071838       1.985512                    0.999578      30.078598      86.915585       0.613009       0.413306      -1.069083       0.010637       0.025143      -0.005229       0.027797      -0.005862      -0.023193       0.024837       0.027903      -0.043405      -0.039300       0.000095       0.039205             12.247522       8.733597      -0.421342       5.516453      12.321411      -4.560277      15.687559           0.000483
           92              C      11.310473      15.062399       1.847083       0.575269      24.608759 0.27189171E+03  0.57341639E+04                                 7.894031                            5.852751      -0.029687       2.042532                    0.999703      22.618355      63.364234       0.614719       0.472450      -1.022196      -0.021763      -0.000000      -0.045740       0.050653       0.009611      -0.107918       0.000656       0.072835      -0.043162      -0.097728      -0.028965       0.126693             10.164018       9.139509      -0.199749       6.543390       7.148401      -0.462189      14.204143          -0.000324
           93              C      12.134568      14.978824       3.080402      -0.019724      42.051925 0.43553325E+03  0.10164573E+05                                10.474631                            6.901784      -0.050519       1.984480                    0.999147      27.326498      76.307538       0.639890       0.410141      -1.076596       0.022545      -0.002927       0.033918       0.040832      -0.011514      -0.006187       0.008286       0.004001       0.012763      -0.014206      -0.003180       0.017386             14.444427      12.693218       1.868182       9.417658      11.426222      -0.697849      19.213841           0.001325
           94              C      12.144821      12.136168      10.030606      -0.123189      39.612123 0.49133646E+03  0.11877971E+05                                10.057959                            7.358866       0.071805       1.985508                    0.999578      30.077945      86.913110       0.613012       0.413308      -1.069083       0.010646      -0.008036       0.024390       0.027799       0.023026       0.006523      -0.015771       0.012226      -0.090512      -0.039306       0.000087       0.039218             12.247333       8.733447      -4.566613      -3.123126      10.896511       3.737734      17.112040          -0.000290
           95              C      11.310473      13.155780      12.120879       0.575271      24.608651 0.27188948E+03  0.57341158E+04                                 7.894059                            5.852756      -0.029737       2.042517                    0.999703      22.618376      63.364673       0.614713       0.472454      -1.022192      -0.021764       0.039614       0.022862       0.050652       0.088646       0.062284       0.006100       0.061147      -0.078223      -0.097723      -0.028965       0.126688             10.164087       9.139602      -5.566950      -3.444712      12.040043       3.286349       9.312615          -0.000512
           96              C      12.134568      12.129482      11.431841      -0.019714      42.052089 0.43553214E+03  0.10164556E+05                                10.474727                            6.901815      -0.050589       1.984461                    0.999147      27.326421      76.307728       0.639882       0.410145      -1.076591       0.022552      -0.027896      -0.019489       0.040823       0.011125      -0.006876      -0.000512      -0.009436      -0.027595      -0.014199      -0.003186       0.017385             14.444632      12.693443      -9.090228      -3.091060      16.662871       3.721208      13.977583           0.000589
           97              C      12.144821      -3.611544      13.805835      -0.123217      39.613138 0.49135076E+03  0.11878413E+05                                10.058115                            7.358961       0.071836       1.985512                    0.999578      30.078544      86.915431       0.613009       0.413307      -1.069083       0.010635      -0.017101       0.019161       0.027797      -0.017154      -0.016673       0.009064       0.055228       0.038557      -0.039300       0.000094       0.039206             12.247532       8.733612       4.988084       2.393345      18.795355      -0.822525       9.213630           0.000483
           98              C      11.310473      -5.931579      13.967961       0.575266      24.608699 0.27189059E+03  0.57341367E+04                                 7.894031                            5.852745      -0.029691       2.042532                    0.999703      22.618347      63.364279       0.614718       0.472450      -1.022195      -0.021763      -0.039612      -0.022870       0.050653      -0.098264      -0.045635       0.006754       0.062274      -0.074847      -0.097725      -0.028968       0.126693             10.164037       9.139530       5.766645       3.098721      12.840510       2.824153       8.512071          -0.000324
           99              C      12.134568      -4.821706      14.512243      -0.019722      42.051864 0.43553151E+03  0.10164526E+05                                10.474644                            6.901783      -0.050529       1.984478                    0.999147      27.326420      76.307389       0.639888       0.410142      -1.076594       0.022543       0.030836       0.014424       0.040831       0.000396      -0.013067       0.007772       0.004895       0.015430      -0.014205      -0.003184       0.017388             14.444481      12.693277       7.221913       6.326753      17.871376       3.023277      12.768790           0.001325
          100              C      12.144821       2.618676      15.525533      -0.123189      39.612171 0.49133765E+03  0.11878006E+05                                10.057959                            7.358871       0.071806       1.985508                    0.999578      30.077986      86.913212       0.613012       0.413308      -1.069083       0.010648       0.025140       0.005235       0.027799      -0.005863       0.023203      -0.024835       0.027920      -0.043416      -0.039306       0.000088       0.039217             12.247322       8.733431      -0.421398      -5.516340      12.321201       4.560276      15.687334          -0.000290
          101              C      11.310473       3.919099      17.453679       0.575274      24.608746 0.27189083E+03  0.57341478E+04                                 7.894066                            5.852763      -0.029734       2.042517                    0.999703      22.618374      63.364555       0.614714       0.472453      -1.022193      -0.021764      -0.000008       0.045738       0.050652       0.009616       0.107913      -0.000648       0.072830      -0.043171      -0.097726      -0.028962       0.126688             10.164082       9.139589      -0.199733      -6.543458       7.148422       0.462165      14.204236          -0.000512
          102              C      12.134568       3.835524      16.220360      -0.019717      42.052120 0.43553346E+03  0.10164590E+05                                10.474705                            6.901811      -0.050580       1.984462                    0.999147      27.326497      76.307844       0.639885       0.410144      -1.076593       0.022553      -0.002930      -0.033904       0.040825      -0.011517       0.006193      -0.008273       0.004004       0.012740      -0.014200      -0.003182       0.017382             14.444572      12.693379       1.868182      -9.417826      11.426231       0.697833      19.214105           0.000590
          103              C      12.144821       0.992868       9.270156      -0.123215      39.613184 0.49135125E+03  0.11878430E+05                                10.058132                            7.358971       0.071836       1.985512                    0.999578      30.078525      86.915438       0.613007       0.413308      -1.069082       0.010632      -0.008044      -0.024391       0.027797       0.023016      -0.006518       0.015772       0.012213      -0.090505      -0.039301       0.000093       0.039208             12.247565       8.733620      -4.566737       3.123152      10.896736      -3.737754      17.112340           0.000483
          104              C      11.310473       2.012480       7.179883       0.575266      24.608745 0.27189085E+03  0.57341443E+04                                 7.894045                            5.852749      -0.029691       2.042532                    0.999703      22.618364      63.364366       0.614717       0.472451      -1.022195      -0.021766       0.039606      -0.022876       0.050653       0.088651      -0.062284      -0.006101       0.061143      -0.078244      -0.097724      -0.028969       0.126694             10.164070       9.139577      -5.566952       3.444682      12.040060      -3.286324       9.312572          -0.000318
          105              C      12.134568       0.986182       7.868921      -0.019722      42.052269 0.43553489E+03  0.10164633E+05                                10.474735                            6.901826      -0.050539       1.984474                    0.999147      27.326538      76.308025       0.639884       0.410144      -1.076592       0.022542      -0.027910       0.019495       0.040831       0.011118       0.006876       0.000515      -0.009453      -0.027626      -0.014203      -0.003185       0.017387             14.444637      12.693437      -9.090230       3.090984      16.662891      -3.721118      13.977583           0.001343
          106              C       5.736621      14.754844       5.494927      -0.123212      39.612988 0.49134858E+03  0.11878345E+05                                10.058090                            7.358944       0.071835       1.985513                    0.999578      30.078453      86.915061       0.613010       0.413307      -1.069083       0.010635       0.017102      -0.019159       0.027797       0.017155       0.016676       0.009064       0.055228       0.038552      -0.039300       0.000091       0.039209             12.247501       8.733580      -4.988078      -2.393319      18.795335      -0.822532       9.213586          -0.000484
          107              C       4.902273      17.074879       5.332801       0.575267      24.608659 0.27189020E+03  0.57341262E+04                                 7.894013                            5.852734      -0.029689       2.042532                    0.999703      22.618364      63.364301       0.614720       0.472449      -1.022196      -0.021764       0.039613       0.022863       0.050652       0.098264       0.045631       0.006753       0.062274      -0.074853      -0.097724      -0.028969       0.126693             10.164006       9.139504      -5.766619      -3.098719      12.840452       2.824143       8.512062           0.000324
          108              C       5.726368      15.965006       4.788519      -0.019720      42.051814 0.43553104E+03  0.10164511E+05                                10.474631                            6.901777      -0.050531       1.984477                    0.999147      27.326401      76.307277       0.639889       0.410142      -1.076595       0.022544      -0.030837      -0.014423       0.040831      -0.000395       0.013068       0.007770       0.004898       0.015430      -0.014203      -0.003186       0.017390             14.444451      12.693243      -7.221900      -6.326721      17.871363       3.023250      12.768748          -0.001339
          109              C       5.736621       8.524624       3.775229      -0.123217      39.613109 0.49135052E+03  0.11878397E+05                                10.058108                            7.358961       0.071829       1.985509                    0.999578      30.078456      86.914925       0.613009       0.413307      -1.069083       0.010634      -0.025144      -0.005229       0.027797       0.005858      -0.023193      -0.024835       0.027910      -0.043407      -0.039301       0.000097       0.039204             12.247539       8.733591       0.421421       5.516483      12.321366       4.560364      15.687661          -0.000483
          110              C       4.902273       7.224201       1.847083       0.575266      24.608853 0.27189162E+03  0.57341670E+04                                 7.894083                            5.852765      -0.029690       2.042531                    0.999703      22.618408      63.364610       0.614715       0.472452      -1.022194      -0.021765      -0.000008      -0.045738       0.050653      -0.009615      -0.107916      -0.000652       0.072838      -0.043160      -0.097725      -0.028968       0.126693             10.164137       9.139636       0.199721       6.543523       7.148428       0.462144      14.204347           0.000324
          111              C       5.726368       7.307776       3.080402      -0.019724      42.052481 0.43553674E+03  0.10164689E+05                                10.474777                            6.901844      -0.050553       1.984469                    0.999147      27.326612      76.308338       0.639882       0.410144      -1.076592       0.022544       0.002928       0.033918       0.040832       0.011512      -0.006188      -0.008284       0.004003       0.012753      -0.014202      -0.003182       0.017384             14.444720      12.693516      -1.868185       9.417971      11.426285       0.697835      19.214359          -0.001338
          112              C       5.736621      10.150432      10.030606      -0.123195      39.612703 0.49134469E+03  0.11878236E+05                                10.058072                            7.358938       0.071808       1.985507                    0.999578      30.078289      86.914734       0.613006       0.413309      -1.069080       0.010650       0.008038       0.024389       0.027801      -0.023023       0.006520       0.015775       0.012218      -0.090507      -0.039305       0.000090       0.039215             12.247459       8.733536       4.566663      -3.123086      10.896610      -3.737666      17.112231          -0.000288
          113              C       4.902273       9.130820      12.120879       0.575280      24.608612 0.27188951E+03  0.57341111E+04                                 7.894028                            5.852745      -0.029733       2.042519                    0.999703      22.618293      63.364208       0.614716       0.472452      -1.022194      -0.021764      -0.039619       0.022856       0.050654      -0.088652       0.062282      -0.006094       0.061142      -0.078225      -0.097729      -0.028960       0.126689             10.164020       9.139528       5.566869      -3.444696      12.039917      -3.286326       9.312614          -0.000516
          114              C       5.726368      10.157118      11.431841      -0.019724      42.052341 0.43553621E+03  0.10164675E+05                                10.474751                            6.901841      -0.050569       1.984464                    0.999147      27.326589      76.308284       0.639882       0.410144      -1.076591       0.022553       0.027898      -0.019488       0.040826      -0.011121      -0.006880       0.000510      -0.009443      -0.027595      -0.014204      -0.003179       0.017383             14.444626      12.693417       9.090188      -3.090975      16.662831      -3.721103      13.977630           0.000577
          115              C       7.079779       7.531756       5.494927      -0.123215      39.613157 0.49135136E+03  0.11878433E+05                                10.058127                            7.358972       0.071835       1.985512                    0.999578      30.078513      86.915387       0.613007       0.413308      -1.069082      -0.010633      -0.017102      -0.019162       0.027797       0.017153      -0.016674      -0.009064       0.055232       0.038551      -0.039301       0.000093       0.039208             12.247558       8.733618      -4.988095       2.393335      18.795415       0.822549       9.213642           0.000484
          116              C       7.914127       5.211721       5.332801       0.575266      24.608785 0.27189115E+03  0.57341510E+04                                 7.894051                            5.852751      -0.029692       2.042531                    0.999703      22.618358      63.364304       0.614718       0.472450      -1.022195       0.021766      -0.039614       0.022862       0.050653       0.098265      -0.045632      -0.006753       0.062273      -0.074856      -0.097724      -0.028969       0.126694             10.164084       9.139584      -5.766670       3.098786      12.840513      -2.824210       8.512156          -0.000318
          117              C       7.090032       6.321594       4.788519      -0.019723      42.052248 0.43553469E+03  0.10164627E+05                                10.474730                            6.901823      -0.050541       1.984474                    0.999147      27.326535      76.307996       0.639884       0.410144      -1.076592      -0.022543       0.030838      -0.014423       0.040831      -0.000396      -0.013066      -0.007770       0.004897       0.015426      -0.014203      -0.003185       0.017387             14.444635      12.693438      -7.221997       6.326881      17.871491      -3.023362      12.768975           0.001343
          118              C       7.079779      13.761975       3.775229      -0.123217      39.613195 0.49135189E+03  0.11878447E+05                                10.058116                            7.358964       0.071838       1.985512                    0.999578      30.078599      86.915586       0.613009       0.413306      -1.069083      -0.010637       0.025143      -0.005229       0.027797       0.005862       0.023193       0.024837       0.027903      -0.043405      -0.039300       0.000095       0.039205             12.247521       8.733596       0.421342      -5.516453      12.321410      -4.560277      15.687558           0.000483
          119              C       7.914127      15.062399       1.847083       0.575269      24.608758 0.27189170E+03  0.57341635E+04                                 7.894031                            5.852751      -0.029687       2.042532                    0.999703      22.618354      63.364230       0.614719       0.472450      -1.022196       0.021763      -0.000000      -0.045740       0.050653      -0.009611       0.107918       0.000656       0.072835      -0.043162      -0.097728      -0.028965       0.126693             10.164017       9.139509       0.199749      -6.543390       7.148401      -0.462189      14.204142          -0.000324
          120              C       7.090032      14.978824       3.080402      -0.019724      42.051930 0.43553331E+03  0.10164575E+05                                10.474632                            6.901785      -0.050519       1.984479                    0.999147      27.326500      76.307547       0.639890       0.410141      -1.076596      -0.022545      -0.002927       0.033918       0.040832       0.011514       0.006187       0.008286       0.004001       0.012763      -0.014206      -0.003180       0.017386             14.444428      12.693219      -1.868183      -9.417659      11.426223      -0.697849      19.213843           0.001325
          121              C       7.079779      12.136168      10.030606      -0.123189      39.612121 0.49133644E+03  0.11877971E+05                                10.057958                            7.358865       0.071805       1.985508                    0.999578      30.077945      86.913108       0.613012       0.413308      -1.069083      -0.010646      -0.008036       0.024390       0.027799      -0.023026      -0.006523      -0.015771       0.012226      -0.090512      -0.039306       0.000087       0.039218             12.247332       8.733447       4.566613       3.123125      10.896510       3.737733      17.112038          -0.000290
          122              C       7.914127      13.155780      12.120879       0.575271      24.608650 0.27188947E+03  0.57341156E+04                                 7.894059                            5.852755      -0.029737       2.042517                    0.999703      22.618375      63.364667       0.614713       0.472454      -1.022192       0.021764       0.039614       0.022862       0.050652      -0.088646      -0.062284       0.006100       0.061147      -0.078223      -0.097723      -0.028965       0.126688             10.164086       9.139602       5.566949       3.444712      12.040042       3.286349       9.312614          -0.000512
          123              C       7.090032      12.129482      11.431841      -0.019714      42.052095 0.43553222E+03  0.10164558E+05                                10.474727                            6.901816      -0.050589       1.984460                    0.999147      27.326424      76.307736       0.639882       0.410145      -1.076591      -0.022552      -0.027896      -0.019489       0.040823      -0.011125       0.006876      -0.000512      -0.009436      -0.027595      -0.014199      -0.003186       0.017385             14.444633      12.693443       9.090228       3.091060      16.662872       3.721208      13.977583           0.000590
          124              C       0.671579       3.611544      13.805835      -0.123191      39.612452 0.49134164E+03  0.11878141E+05                                10.058026                            7.358912       0.071814       1.985510                    0.999578      30.078161      86.914202       0.613008       0.413309      -1.069081      -0.010650       0.017102       0.019155       0.027800      -0.017159       0.016681      -0.009063       0.055239       0.038548      -0.039305       0.000087       0.039218             12.247399       8.733489       4.987978      -2.393282      18.795160       0.822604       9.213548          -0.000288
          125              C       1.505927       5.931579      13.967961       0.575279      24.608573 0.27188913E+03  0.57341004E+04                                 7.894015                            5.852737      -0.029734       2.042518                    0.999703      22.618291      63.364173       0.614717       0.472452      -1.022194       0.021763       0.039604      -0.022884       0.050654      -0.098264       0.045634      -0.006747       0.062270      -0.074843      -0.097728      -0.028961       0.126689             10.163996       9.139499       5.766611      -3.098685      12.840461      -2.824107       8.512028          -0.000516
          126              C       0.681832       4.821706      14.512243      -0.019719      42.052059 0.43553341E+03  0.10164588E+05                                10.474692                            6.901810      -0.050563       1.984467                    0.999147      27.326490      76.307818       0.639885       0.410144      -1.076593      -0.022553      -0.030826       0.014416       0.040825       0.000396       0.013072      -0.007764       0.004889       0.015398      -0.014204      -0.003181       0.017384             14.444532      12.693325       7.221914      -6.326785      17.871410      -3.023259      12.768862           0.000578
          127              C       0.671579      -2.618675      15.525533      -0.123216      39.613249 0.49135187E+03  0.11878451E+05                                10.058147                            7.358978       0.071827       1.985509                    0.999578      30.078578      86.915674       0.613007       0.413308      -1.069081      -0.010634      -0.025145       0.005230       0.027798      -0.005863      -0.023192       0.024836       0.027909      -0.043404      -0.039300       0.000093       0.039206             12.247583       8.733646      -0.421354       5.516514      12.321432      -4.560299      15.687672          -0.000483
          128              C       1.505927      -3.919099      17.453679       0.575266      24.608726 0.27189076E+03  0.57341420E+04                                 7.894040                            5.852748      -0.029687       2.042533                    0.999703      22.618358      63.364345       0.614718       0.472451      -1.022195       0.021764      -0.000008       0.045738       0.050652       0.009615      -0.107916       0.000653       0.072838      -0.043158      -0.097725      -0.028968       0.126693             10.164057       9.139553      -0.199727       6.543445       7.148401      -0.462159      14.204217           0.000324
          129              C       0.681832      -3.835524      16.220360      -0.019724      42.052072 0.43553338E+03  0.10164584E+05                                10.474690                            6.901806      -0.050533       1.984476                    0.999147      27.326481      76.307701       0.639886       0.410143      -1.076593      -0.022543       0.002928      -0.033918       0.040831      -0.011514      -0.006190       0.008285       0.004004       0.012750      -0.014203      -0.003184       0.017387             14.444555      12.693348       1.868196       9.417796      11.426260      -0.697831      19.214058          -0.001340
          130              C       0.671579      -0.992868       9.270156      -0.123217      39.613076 0.49135024E+03  0.11878386E+05                                10.058093                            7.358953       0.071830       1.985509                    0.999578      30.078457      86.914835       0.613010       0.413306      -1.069084      -0.010635       0.008043      -0.024391       0.027797       0.023015       0.006523      -0.015773       0.012212      -0.090498      -0.039301       0.000097       0.039204             12.247510       8.733570      -4.566685      -3.123192      10.896664       3.737814      17.112295          -0.000485
          131              C       1.505927      -2.012480       7.179883       0.575268      24.608820 0.27189143E+03  0.57341613E+04                                 7.894067                            5.852757      -0.029690       2.042531                    0.999703      22.618415      63.364593       0.614717       0.472451      -1.022195       0.021764      -0.039607      -0.022875       0.050652       0.088650       0.062284       0.006099       0.061144      -0.078242      -0.097725      -0.028967       0.126692             10.164107       9.139613      -5.566972      -3.444718      12.040086       3.286361       9.312622           0.000324
          132              C       0.681832      -0.986182       7.868921      -0.019724      42.052506 0.43553743E+03  0.10164708E+05                                10.474776                            6.901846      -0.050556       1.984468                    0.999147      27.326630      76.308367       0.639883       0.410144      -1.076592      -0.022545       0.027910       0.019495       0.040832       0.011116      -0.006876      -0.000515      -0.009456      -0.027620      -0.014202      -0.003183       0.017385             14.444707      12.693501      -9.090272      -3.091091      16.662954       3.721247      13.977665          -0.001337
          133              C       0.000000      12.361263       5.730396       0.081405      42.073351 0.42508682E+03  0.99092640E+04                                10.607101                            6.919677      -0.291413       1.906696                    0.998766      27.168901      77.049024       0.622038       0.422401      -1.063464       0.000000      -0.002336       0.001349       0.002698       0.005800       0.010046      -0.020689       0.006849      -0.054628      -0.033103       0.015478       0.017625             13.864821       5.396953       0.098974       0.171420      20.884367      -4.824809      15.313143           0.000022
          134              C       0.000000      13.636613       4.994072       0.064107      42.439903 0.42183574E+03  0.98037006E+04                                10.627412                            6.872261      -0.225915       1.930263                    0.998846      27.033806      76.271849       0.627729       0.419843      -1.066266      -0.000000      -0.001111       0.000641       0.001282      -0.012243      -0.021204      -0.003454      -0.013541       0.005564      -0.028694       0.007837       0.020856             14.131903       8.177526       1.933207       3.348391      20.366651      -5.642230      13.851533           0.000007
          135              C       0.000000      16.090368       3.577396      -0.094616      38.037962 0.46271161E+03  0.11005897E+05                                 9.740446                            7.116710       0.046467       1.983053                    0.999448      29.392576      83.910423       0.627352       0.410468      -1.072237      -0.000000      -0.020304       0.011723       0.023446      -0.014829      -0.025686      -0.008292       0.018836      -0.037997      -0.034840       0.001701       0.033139             12.094688      11.190709       3.922043       6.793141      11.309035       2.143704      13.784319          -0.000000
          136              C       0.000000       9.925337       5.730396       0.081409      42.073466 0.42508685E+03  0.99092735E+04                                10.607152                            6.919697      -0.291429       1.906692                    0.998766      27.168911      77.049298       0.622034       0.422404      -1.063461       0.000000       0.002336       0.001348       0.002697       0.005802      -0.010050       0.020688       0.006850      -0.054628      -0.033104       0.015481       0.017624             13.864904       5.396975       0.098976      -0.171420      20.884470       4.824806      15.313266          -0.000010
          137              C       0.000000       8.649987       4.994072       0.064101      42.439975 0.42183605E+03  0.98037092E+04                                10.627422                            6.872260      -0.225896       1.930269                    0.998846      27.033818      76.271880       0.627730       0.419843      -1.066267       0.000000       0.001110       0.000641       0.001282      -0.012241       0.021204       0.003456      -0.013540       0.005558      -0.028692       0.007839       0.020853             14.131938       8.177515       1.933173      -3.348385      20.366702       5.642318      13.851596           0.000000
          138              C       0.000000       6.196232       3.577396      -0.094624      38.038886 0.46272381E+03  0.11006272E+05                                 9.740649                            7.116841       0.046442       1.983043                    0.999448      29.392924      83.912043       0.627341       0.410472      -1.072233      -0.000001       0.020304       0.011722       0.023445      -0.014826       0.025682       0.008296       0.018831      -0.037984      -0.034836       0.001705       0.033131             12.094990      11.191034       3.922143      -6.793403      11.309195      -2.143819      13.784741          -0.000001
          139              C       0.000000      11.143300       7.839970       0.081404      42.073622 0.42508929E+03  0.99093417E+04                                10.607164                            6.919707      -0.291409       1.906696                    0.998766      27.168995      77.049514       0.622035       0.422403      -1.063462      -0.000003       0.000000      -0.002697       0.002697      -0.011602      -0.000000      -0.000000       0.042681       0.052883      -0.033104       0.015477       0.017628             13.864909       5.396979      -0.197935       0.000003      12.527673       0.000004      23.670077           0.000241
          140              C       0.000000      11.143300       9.312618       0.064099      42.439854 0.42183529E+03  0.98036869E+04                                10.627408                            6.872259      -0.225905       1.930268                    0.998846      27.033766      76.271709       0.627729       0.419843      -1.066266      -0.000001      -0.000001      -0.001280       0.001280       0.024486       0.000002      -0.000000      -0.007553       0.023512      -0.028694       0.007837       0.020857             14.131900       8.177493      -3.866352      -0.000017      10.593944       0.000040      23.624263           0.001170
          141              C       0.000000      11.143300      12.145970      -0.094652      38.039876 0.46273766E+03  0.11006692E+05                                 9.740823                            7.116952       0.046363       1.983013                    0.999448      29.393407      83.913967       0.627335       0.410473      -1.072232       0.000001       0.000001      -0.023439       0.023439       0.029659       0.000000       0.000004       0.033168       0.005131      -0.034836       0.001710       0.033126             12.095214      11.191247      -7.844491      -0.000035      15.022718       0.000045      10.071676          -0.002157
          142              C       6.408200      -1.217963      13.570366       0.081410      42.073214 0.42508514E+03  0.99092164E+04                                10.607088                            6.919670      -0.291420       1.906694                    0.998766      27.168832      77.048829       0.622037       0.422402      -1.063463      -0.000000       0.002336      -0.001348       0.002697      -0.005800      -0.010046      -0.020688       0.006853      -0.054630      -0.033103       0.015480       0.017622             13.864809       5.396949      -0.098965      -0.171429      20.884334      -4.824832      15.313144           0.000022
          143              C       6.408200      -2.493313      14.306690       0.064101      42.440002 0.42183667E+03  0.98037274E+04                                10.627426                            6.872266      -0.225908       1.930265                    0.998846      27.033844      76.271974       0.627729       0.419843      -1.066266       0.000000       0.001110      -0.000641       0.001282       0.012242       0.021204      -0.003456      -0.013544       0.005562      -0.028694       0.007840       0.020854             14.131933       8.177547      -1.933198      -3.348418      20.366665      -5.642245      13.851585           0.000008
          144              C       6.408200      -4.947068      15.723366      -0.094619      38.038124 0.46271343E+03  0.11005955E+05                                 9.740495                            7.116741       0.046460       1.983051                    0.999448      29.392597      83.910624       0.627349       0.410470      -1.072236       0.000001       0.020304      -0.011723       0.023445       0.014831       0.025686      -0.008294       0.018840      -0.037991      -0.034841       0.001700       0.033140             12.094770      11.190803      -3.922079      -6.793219      11.309073       2.143751      13.784433          -0.000002
          145              C       6.408200       1.217963      13.570366       0.081400      42.073711 0.42509034E+03  0.99093718E+04                                10.607168                            6.919710      -0.291403       1.906697                    0.998766      27.169055      77.049687       0.622036       0.422402      -1.063463       0.000002      -0.002336      -0.001349       0.002698      -0.005801       0.010048       0.020691       0.006840      -0.054627      -0.033105       0.015474       0.017630             13.864910       5.396979      -0.098972       0.171413      20.884463       4.824773      15.313288           0.000241
          146              C       6.408200       2.493313      14.306690       0.064104      42.439755 0.42183445E+03  0.98036626E+04                                10.627395                            6.872255      -0.225912       1.930267                    0.998846      27.033723      76.271574       0.627729       0.419844      -1.066266       0.000001      -0.001109      -0.000641       0.001280       0.012242      -0.021207       0.003454      -0.013535       0.005559      -0.028694       0.007835       0.020859             14.131875       8.177473      -1.933157       3.348350      20.366628       5.642306      13.851525           0.001171
          147              C       6.408200       4.947068      15.723366      -0.094651      38.039686 0.46273552E+03  0.11006621E+05                                 9.740766                            7.116920       0.046371       1.983015                    0.999448      29.393362      83.913581       0.627339       0.410471      -1.072234      -0.000002      -0.020299      -0.011719       0.023439       0.014830      -0.025686       0.008293       0.018805      -0.037949      -0.034836       0.001711       0.033125             12.095126      11.191160      -3.922198       6.793472      11.309344      -2.143837      13.784875          -0.002155
          148              C       6.408200       0.000000      11.460792       0.081409      42.073524 0.42508759E+03  0.99092944E+04                                10.607162                            6.919703      -0.291429       1.906691                    0.998766      27.168924      77.049340       0.622034       0.422404      -1.063461       0.000000      -0.000000       0.002697       0.002697       0.011604       0.000000      -0.000000       0.042683       0.052871      -0.033104       0.015480       0.017624             13.864918       5.396980       0.197941      -0.000011      12.527658      -0.000018      23.670116          -0.000010
          149              C       6.408200       0.000000       9.988144       0.064102      42.439965 0.42183586E+03  0.98037034E+04                                10.627419                            6.872258      -0.225897       1.930269                    0.998846      27.033819      76.271874       0.627730       0.419843      -1.066267       0.000000      -0.000000       0.001282       0.001282      -0.024484      -0.000001       0.000000      -0.007554       0.023517      -0.028693       0.007839       0.020854             14.131931       8.177512       3.866370       0.000005      10.593974       0.000025      23.624307          -0.000000
          150              C       6.408200       0.000000       7.154792      -0.094623      38.038894 0.46272386E+03  0.11006277E+05                                 9.740652                            7.116839       0.046442       1.983043                    0.999448      29.392941      83.912188       0.627341       0.410472      -1.072233       0.000001      -0.000001       0.023445       0.023445      -0.029654      -0.000001       0.000001       0.033197       0.005115      -0.034836       0.001705       0.033130             12.094989      11.191021       7.844314       0.000036      15.022420       0.000046      10.071526          -0.000000
          151              C       0.000000      -1.217963      13.570366       0.081409      42.073213 0.42508512E+03  0.99092159E+04                                10.607088                            6.919670      -0.291420       1.906695                    0.998766      27.168832      77.048826       0.622038       0.422402      -1.063463       0.000000       0.002336      -0.001348       0.002697       0.005800       0.010046      -0.020688       0.006853      -0.054630      -0.033103       0.015481       0.017622             13.864808       5.396948       0.098965       0.171429      20.884333      -4.824832      15.313143           0.000022
          152              C       0.000000      -2.493313      14.306690       0.064101      42.440004 0.42183669E+03  0.98037282E+04                                10.627426                            6.872266      -0.225908       1.930265                    0.998846      27.033845      76.271977       0.627729       0.419843      -1.066266      -0.000000       0.001110      -0.000641       0.001282      -0.012242      -0.021204      -0.003456      -0.013544       0.005562      -0.028694       0.007840       0.020854             14.131933       8.177547       1.933199       3.348418      20.366666      -5.642245      13.851586           0.000008
          153              C       0.000000      -4.947068      15.723366      -0.094619      38.038122 0.46271341E+03  0.11005954E+05                                 9.740495                            7.116740       0.046460       1.983051                    0.999448      29.392597      83.910623       0.627349       0.410470      -1.072236      -0.000001       0.020304      -0.011723       0.023445      -0.014831      -0.025686      -0.008294       0.018840      -0.037991      -0.034841       0.001700       0.033140             12.094769      11.190802       3.922078       6.793218      11.309073       2.143750      13.784431          -0.000002
          154              C       0.000000       1.217963      13.570366       0.081400      42.073706 0.42509029E+03  0.99093702E+04                                10.607168                            6.919709      -0.291402       1.906697                    0.998766      27.169053      77.049682       0.622036       0.422402      -1.063463      -0.000002      -0.002336      -0.001349       0.002698       0.005801      -0.010048       0.020691       0.006840      -0.054627      -0.033105       0.015474       0.017630             13.864910       5.396979       0.098972      -0.171413      20.884462       4.824773      15.313287           0.000241
          155              C       0.000000       2.493313      14.306690       0.064103      42.439753 0.42183442E+03  0.98036618E+04                                10.627395                            6.872255      -0.225912       1.930267                    0.998846      27.033722      76.271571       0.627729       0.419844      -1.066266      -0.000001      -0.001109      -0.000641       0.001280      -0.012242       0.021207       0.003454      -0.013535       0.005559      -0.028694       0.007835       0.020859             14.131875       8.177473       1.933158      -3.348350      20.366628       5.642306      13.851525           0.001171
          156              C       0.000000       4.947068      15.723366      -0.094651      38.039692 0.46273561E+03  0.11006624E+05                                 9.740768                            7.116921       0.046370       1.983015                    0.999448      29.393365      83.913594       0.627339       0.410471      -1.072234       0.000002      -0.020299      -0.011719       0.023439      -0.014830       0.025686       0.008293       0.018806      -0.037949      -0.034836       0.001711       0.033125             12.095128      11.191162       3.922199      -6.793473      11.309346      -2.143837      13.784877          -0.002156
          157              C       0.000000       0.000000      11.460792       0.081409      42.073522 0.42508755E+03  0.99092935E+04                                10.607162                            6.919702      -0.291429       1.906691                    0.998766      27.168923      77.049336       0.622034       0.422404      -1.063461      -0.000000      -0.000000       0.002697       0.002697      -0.011604      -0.000000      -0.000000       0.042683       0.052871      -0.033104       0.015480       0.017624             13.864917       5.396980      -0.197941       0.000011      12.527657      -0.000018      23.670115          -0.000010
          158              C       0.000000       0.000000       9.988144       0.064102      42.439963 0.42183583E+03  0.98037027E+04                                10.627419                            6.872258      -0.225897       1.930269                    0.998846      27.033818      76.271871       0.627730       0.419843      -1.066267      -0.000000      -0.000000       0.001282       0.001282       0.024484       0.000001       0.000000      -0.007554       0.023517      -0.028693       0.007839       0.020854             14.131930       8.177512      -3.866370      -0.000005      10.593973       0.000024      23.624306          -0.000000
          159              C       0.000000       0.000000       7.154792      -0.094624      38.038898 0.46272391E+03  0.11006278E+05                                 9.740653                            7.116840       0.046441       1.983043                    0.999448      29.392943      83.912198       0.627341       0.410472      -1.072233      -0.000001      -0.000001       0.023445       0.023445       0.029654       0.000001       0.000001       0.033197       0.005115      -0.034836       0.001705       0.033130             12.094990      11.191022      -7.844314      -0.000036      15.022421       0.000046      10.071527          -0.000000
          160              C       6.408200      12.361263       5.730396       0.081405      42.073351 0.42508681E+03  0.99092638E+04                                10.607101                            6.919677      -0.291413       1.906696                    0.998766      27.168901      77.049026       0.622038       0.422401      -1.063463      -0.000000      -0.002336       0.001349       0.002698      -0.005800      -0.010046      -0.020689       0.006849      -0.054628      -0.033103       0.015478       0.017625             13.864821       5.396953      -0.098974      -0.171420      20.884367      -4.824810      15.313143           0.000022
          161              C       6.408200      13.636613       4.994072       0.064107      42.439901 0.42183571E+03  0.98036997E+04                                10.627411                            6.872261      -0.225915       1.930263                    0.998846      27.033805      76.271844       0.627729       0.419843      -1.066266       0.000000      -0.001111       0.000641       0.001282       0.012243       0.021204      -0.003454      -0.013541       0.005564      -0.028694       0.007837       0.020856             14.131903       8.177525      -1.933207      -3.348391      20.366651      -5.642230      13.851532           0.000007
          162              C       6.408200      16.090368       3.577396      -0.094617      38.037970 0.46271171E+03  0.11005900E+05                                 9.740447                            7.116712       0.046467       1.983053                    0.999448      29.392579      83.910438       0.627352       0.410468      -1.072237       0.000000      -0.020304       0.011723       0.023446       0.014829       0.025686      -0.008292       0.018836      -0.037997      -0.034840       0.001701       0.033139             12.094690      11.190712      -3.922044      -6.793143      11.309037       2.143704      13.784322          -0.000000
          163              C       6.408200       9.925337       5.730396       0.081409      42.073465 0.42508685E+03  0.99092733E+04                                10.607152                            6.919697      -0.291429       1.906691                    0.998766      27.168911      77.049300       0.622034       0.422404      -1.063461      -0.000000       0.002336       0.001348       0.002697      -0.005802       0.010050       0.020688       0.006850      -0.054628      -0.033104       0.015481       0.017624             13.864904       5.396975      -0.098976       0.171420      20.884471       4.824806      15.313266          -0.000010
          164              C       6.408200       8.649987       4.994072       0.064101      42.439971 0.42183600E+03  0.98037079E+04                                10.627422                            6.872260      -0.225896       1.930269                    0.998846      27.033816      76.271876       0.627729       0.419843      -1.066266      -0.000000       0.001110       0.000641       0.001282       0.012241      -0.021204       0.003456      -0.013540       0.005558      -0.028692       0.007839       0.020853             14.131938       8.177515      -1.933173       3.348384      20.366703       5.642318      13.851596           0.000000
          165              C       6.408200       6.196232       3.577396      -0.094625      38.038885 0.46272378E+03  0.11006271E+05                                 9.740649                            7.116841       0.046442       1.983043                    0.999448      29.392924      83.912043       0.627341       0.410472      -1.072233       0.000001       0.020304       0.011722       0.023445       0.014826      -0.025682       0.008296       0.018831      -0.037984      -0.034836       0.001705       0.033131             12.094989      11.191033      -3.922142       6.793403      11.309195      -2.143818      13.784741          -0.000001
          166              C       6.408200      11.143300       7.839970       0.081404      42.073621 0.42508928E+03  0.99093414E+04                                10.607163                            6.919707      -0.291409       1.906696                    0.998766      27.168995      77.049513       0.622035       0.422403      -1.063462       0.000003       0.000000      -0.002697       0.002697       0.011602       0.000001      -0.000000       0.042681       0.052883      -0.033104       0.015477       0.017628             13.864909       5.396979       0.197935      -0.000003      12.527672       0.000004      23.670075           0.000241
          167              C       6.408200      11.143300       9.312618       0.064099      42.439852 0.42183526E+03  0.98036860E+04                                10.627407                            6.872258      -0.225905       1.930268                    0.998846      27.033765      76.271703       0.627729       0.419843      -1.066266       0.000001      -0.000001      -0.001280       0.001280      -0.024486      -0.000002      -0.000000      -0.007553       0.023512      -0.028694       0.007837       0.020857             14.131899       8.177492       3.866352       0.000017      10.593944       0.000040      23.624261           0.001171
          168              C       6.408200      11.143300      12.145970      -0.094653      38.039880 0.46273772E+03  0.11006694E+05                                 9.740824                            7.116952       0.046363       1.983013                    0.999448      29.393409      83.913974       0.627335       0.410473      -1.072232      -0.000001       0.000001      -0.023439       0.023439      -0.029659      -0.000000       0.000004       0.033168       0.005131      -0.034836       0.001710       0.033126             12.095215      11.191249       7.844492       0.000035      15.022720       0.000045      10.071677          -0.002157
          169              C       0.000000      11.143300       5.041359      -0.178979      41.666574 0.51978198E+03  0.12745289E+05                                10.361352                            7.546471       0.044881       1.970218                    0.999789      31.025985      90.328288       0.607967       0.410864      -1.070534       0.000004      -0.000001       0.016954       0.016954       0.001142      -0.000004       0.000001       0.055308       0.062896      -0.038160       0.017195       0.020965             12.416173       5.299942      -0.378447       0.000001      20.924744      -0.000043      11.023834           0.000029
          170              C       0.000000       9.937595       7.129701      -0.178982      41.667343 0.51979191E+03  0.12745622E+05                                10.361557                            7.546597       0.044843       1.970205                    0.999789      31.026280      90.330134       0.607954       0.410870      -1.070528      -0.000003       0.014683      -0.008479       0.016955      -0.000572      -0.000992      -0.025591       0.010966      -0.070072      -0.038155       0.017185       0.020970             12.416438       5.300034       0.189237       0.327758      13.499369       4.287307      18.449912           0.000039
          171              C       0.000000      12.349005       7.129701      -0.178982      41.666696 0.51978395E+03  0.12745350E+05                                10.361367                            7.546482       0.044880       1.970216                    0.999789      31.026064      90.328558       0.607967       0.410863      -1.070535      -0.000003      -0.014683      -0.008478       0.016955      -0.000574       0.000987       0.025593       0.010978      -0.070085      -0.038161       0.017194       0.020967             12.416183       5.299949       0.189231      -0.327748      13.499120      -4.287238      18.449481           0.000112
          172              C       6.408200       0.000000      14.259403      -0.178982      41.666715 0.51978416E+03  0.12745358E+05                                10.361373                            7.546486       0.044878       1.970216                    0.999789      31.026076      90.328642       0.607966       0.410864      -1.070534       0.000002      -0.000002      -0.016955       0.016955      -0.001142       0.000003      -0.000002       0.055307       0.062902      -0.038161       0.017193       0.020967             12.416194       5.299951       0.378453      -0.000007      20.924759      -0.000084      11.023871           0.000113
          173              C       6.408200       1.205705      12.171061      -0.178984      41.667509 0.51979429E+03  0.12745697E+05                                10.361583                            7.546615       0.044841       1.970203                    0.999789      31.026372      90.330495       0.607953       0.410870      -1.070528       0.000003      -0.014685       0.008476       0.016956       0.000573       0.000991      -0.025593       0.010965      -0.070060      -0.038155       0.017183       0.020972             12.416467       5.300046      -0.189231      -0.327767      13.499374       4.287288      18.449982           0.000038
          174              C       6.408200      -1.205705      12.171061      -0.178977      41.666398 0.51977952E+03  0.12745211E+05                                10.361321                            7.546452       0.044884       1.970221                    0.999789      31.025885      90.327862       0.607968       0.410864      -1.070535      -0.000002       0.014682       0.008477       0.016954       0.000574      -0.000988       0.025592       0.010985      -0.070086      -0.038161       0.017197       0.020964             12.416137       5.299930      -0.189225       0.327739      13.499053      -4.287249      18.449427           0.000029
          175              C       0.000000       0.000000      14.259403      -0.178982      41.666718 0.51978421E+03  0.12745359E+05                                10.361374                            7.546486       0.044878       1.970216                    0.999789      31.026077      90.328647       0.607966       0.410864      -1.070534      -0.000002      -0.000002      -0.016955       0.016955       0.001142      -0.000003      -0.000002       0.055307       0.062902      -0.038161       0.017193       0.020967             12.416195       5.299951      -0.378453       0.000007      20.924762      -0.000084      11.023871           0.000113
          176              C       0.000000       1.205705      12.171061      -0.178985      41.667514 0.51979436E+03  0.12745699E+05                                10.361585                            7.546616       0.044840       1.970203                    0.999789      31.026374      90.330503       0.607953       0.410870      -1.070528      -0.000003      -0.014685       0.008476       0.016956      -0.000573      -0.000991      -0.025593       0.010965      -0.070060      -0.038155       0.017183       0.020972             12.416469       5.300046       0.189231       0.327767      13.499375       4.287289      18.449984           0.000039
          177              C       0.000000      -1.205705      12.171061      -0.178977      41.666403 0.51977958E+03  0.12745213E+05                                10.361322                            7.546452       0.044884       1.970220                    0.999789      31.025887      90.327870       0.607968       0.410864      -1.070535       0.000002       0.014682       0.008477       0.016954      -0.000574       0.000988       0.025592       0.010985      -0.070086      -0.038161       0.017197       0.020964             12.416137       5.299930       0.189225      -0.327739      13.499054      -4.287249      18.449428           0.000029
          178              C       6.408200      11.143300       5.041359      -0.178980      41.666584 0.51978212E+03  0.12745294E+05                                10.361354                            7.546472       0.044880       1.970218                    0.999789      31.025989      90.328307       0.607967       0.410864      -1.070534      -0.000004      -0.000001       0.016954       0.016954      -0.001142       0.000004       0.000001       0.055308       0.062896      -0.038160       0.017195       0.020965             12.416177       5.299944       0.378447      -0.000001      20.924750      -0.000043      11.023836           0.000029
          179              C       6.408200       9.937595       7.129701      -0.178983      41.667350 0.51979201E+03  0.12745626E+05                                10.361559                            7.546599       0.044842       1.970205                    0.999789      31.026283      90.330148       0.607953       0.410870      -1.070528       0.000003       0.014683      -0.008479       0.016955       0.000572       0.000992      -0.025591       0.010966      -0.070072      -0.038155       0.017185       0.020970             12.416441       5.300035      -0.189237      -0.327758      13.499371       4.287308      18.449916           0.000039
          180              C       6.408200      12.349005       7.129701      -0.178982      41.666704 0.51978407E+03  0.12745353E+05                                10.361369                            7.546484       0.044879       1.970216                    0.999789      31.026067      90.328572       0.607966       0.410863      -1.070535       0.000003      -0.014683      -0.008478       0.016955       0.000574      -0.000987       0.025593       0.010978      -0.070085      -0.038161       0.017193       0.020967             12.416185       5.299950      -0.189231       0.327748      13.499122      -4.287239      18.449484           0.000112
          181              O       1.823774      18.025402       4.547260      -0.501968      29.264416 0.45028878E+03  0.10352157E+05                                 7.515069                            6.501992       0.449862       2.193649                    0.999250      26.816637      68.862612       0.756717       0.352073      -1.144915      -0.013295      -0.005275      -0.000133       0.014304      -0.003083      -0.046553      -0.030553      -0.016775      -0.136784      -0.078368       0.027629       0.050739              8.497304       8.010271       3.805348       0.771870      11.281545       0.498104       6.200095          -0.057892
          182              O       1.858378      16.923330       6.556469      -0.522324      31.965517 0.48777404E+03  0.11442569E+05                                 8.027544                            6.788937       0.391324       2.167117                    0.999212      27.270081      70.781571       0.736860       0.354337      -1.142863      -0.018964      -0.003553      -0.009459       0.021488      -0.042066       0.021706       0.025652       0.057065       0.108750      -0.078394       0.029756       0.048638              9.579128       8.896215       3.535151       3.345824       9.942020       3.608809       9.899150           0.057843
          183              O       1.823774       6.068641       1.416676      -0.501965      29.263804 0.45027795E+03  0.10351839E+05                                 7.514939                            6.501894       0.449878       2.193657                    0.999250      26.816490      68.861873       0.756726       0.352071      -1.144917      -0.013297       0.002521       0.004638       0.014307      -0.038776       0.025945       0.048524       0.014345      -0.043418      -0.078368       0.027625       0.050743              8.497139       8.010118      -1.234195      -3.681357       7.038982       1.951244      10.442316          -0.057893
          184              O       1.858378       8.359704       1.366494      -0.522322      31.965816 0.48777762E+03  0.11442678E+05                                 8.027614                            6.788970       0.391307       2.167111                    0.999212      27.270098      70.781777       0.736857       0.354338      -1.142862      -0.018962      -0.006416       0.007808       0.021487       0.039831       0.025576      -0.048723       0.017101      -0.011135      -0.078392       0.029756       0.048636              9.579256       8.896337       1.130023      -4.734552       6.784595      -1.785895      13.056836           0.057840
          185              O       1.823774       9.335857      13.336827      -0.501962      29.262851 0.45025742E+03  0.10351229E+05                                 7.514703                            6.501676       0.449935       2.193677                    0.999250      26.816171      68.860162       0.756753       0.352064      -1.144925      -0.013287       0.002763      -0.004477       0.014291       0.041882       0.020611      -0.017971       0.067257       0.115360      -0.078387       0.027640       0.050746              8.496875       8.009862      -2.570957       2.909449       7.901382      -2.449237       9.579381           0.057863
          186              O       1.858378       8.146867      11.377799      -0.522343      31.966692 0.48779917E+03  0.11443320E+05                                 8.027792                            6.789163       0.391269       2.167088                    0.999212      27.270626      70.783756       0.736839       0.354342      -1.142857      -0.018970       0.010004       0.001659       0.021510       0.002234      -0.047268       0.023079      -0.027299      -0.144456      -0.078385       0.029754       0.048631              9.579428       8.896503      -4.665261       1.388657      13.035589      -1.823044       6.806192          -0.058061
          187              O       8.231974      -6.882102      14.753502      -0.501970      29.263653 0.45027373E+03  0.10351711E+05                                 7.514886                            6.501837       0.449884       2.193659                    0.999250      26.816447      68.861502       0.756735       0.352068      -1.144920      -0.013291       0.005265       0.000140       0.014297       0.003091       0.046565      -0.030560      -0.016779      -0.136794      -0.078384       0.027639       0.050745              8.497089       8.010060      -3.805237      -0.771831      11.281265       0.498070       6.199942           0.057891
          188              O       8.266578      -5.780030      12.744293      -0.522314      31.965583 0.48777608E+03  0.11442637E+05                                 8.027593                            6.788984       0.391301       2.167110                    0.999212      27.270024      70.781633       0.736852       0.354340      -1.142859      -0.018974       0.003554       0.009470       0.021502       0.042050      -0.021706       0.025651       0.057059       0.108720      -0.078376       0.029745       0.048631              9.579194       8.896268      -3.535169      -3.345835       9.942109       3.608845       9.899204          -0.057875
          189              O       8.231974       5.074659      17.884086      -0.501965      29.263428 0.45026988E+03  0.10351600E+05                                 7.514846                            6.501810       0.449902       2.193666                    0.999250      26.816363      68.861206       0.756736       0.352068      -1.144920      -0.013293      -0.002507      -0.004635       0.014300       0.038785      -0.025949       0.048524       0.014338      -0.043394      -0.078374       0.027627       0.050747              8.497031       8.010014       1.234190       3.681301       7.038906       1.951235      10.442173           0.057898
          190              O       8.266578       2.783596      17.934268      -0.522351      31.966559 0.48779467E+03  0.11443182E+05                                 8.027739                            6.789099       0.391272       2.167090                    0.999212      27.270605      70.783493       0.736848       0.354339      -1.142860      -0.018955       0.006429      -0.007825       0.021491      -0.039829      -0.025581      -0.048734       0.017113      -0.011196      -0.078403       0.029762       0.048641              9.579371       8.896458      -1.130031       4.734563       6.784702      -1.785907      13.056953          -0.057984
          191              O       8.231974       1.807443       5.963935      -0.501966      29.263086 0.45026568E+03  0.10351474E+05                                 7.514760                            6.501763       0.449892       2.193658                    0.999250      26.816409      68.861116       0.756742       0.352066      -1.144922      -0.013297      -0.002756       0.004505       0.014307      -0.041861      -0.020608      -0.017966       0.067260       0.115338      -0.078365       0.027627       0.050738              8.496898       8.009888       2.570933      -2.909409       7.901411      -2.449182       9.579395           0.057927
          192              O       8.266578       2.996433       7.922963      -0.522327      31.966511 0.48778901E+03  0.11443020E+05                                 8.027763                            6.789073       0.391309       2.167110                    0.999212      27.270216      70.782468       0.736847       0.354340      -1.142859      -0.018960      -0.009969      -0.001655       0.021485      -0.002236       0.047284       0.023068      -0.027330      -0.144436      -0.078393       0.029760       0.048633              9.579475       8.896545       4.665405      -1.388716      13.035713      -1.823114       6.806166          -0.057787
          193              O       4.584426       6.882102      14.753502      -0.501964      29.263066 0.45026149E+03  0.10351349E+05                                 7.514751                            6.501715       0.449930       2.193675                    0.999250      26.816242      68.860508       0.756748       0.352065      -1.144924       0.013286      -0.005257       0.000152       0.014290       0.003092      -0.046577       0.030553      -0.016788      -0.136782      -0.078389       0.027642       0.050747              8.496932       8.009914      -3.805166       0.771794      11.281065      -0.498027       6.199818           0.057863
          194              O       4.549822       5.780030      12.744293      -0.522344      31.966678 0.48779910E+03  0.11443318E+05                                 8.027788                            6.789162       0.391271       2.167088                    0.999212      27.270632      70.783771       0.736839       0.354342      -1.142857       0.018970      -0.003564       0.009492       0.021509       0.042054       0.021699      -0.025646       0.057097       0.108730      -0.078386       0.029755       0.048631              9.579415       8.896486      -3.535233       3.345893       9.942337      -3.608920       9.899423          -0.058060
          195              O       4.584426      -5.074659      17.884086      -0.501965      29.263581 0.45027404E+03  0.10351723E+05                                 7.514883                            6.501853       0.449872       2.193654                    0.999250      26.816458      68.861613       0.756731       0.352070      -1.144919       0.013298       0.002521      -0.004638       0.014307       0.038775       0.025947      -0.048522       0.014347      -0.043410      -0.078367       0.027627       0.050740              8.497064       8.010036       1.234181      -3.681303       7.038943      -1.951227      10.442213          -0.057895
          196              O       4.549822      -2.783596      17.934268      -0.522321      31.965962 0.48778047E+03  0.11442765E+05                                 8.027651                            6.789002       0.391313       2.167115                    0.999212      27.270089      70.781866       0.736853       0.354339      -1.142860       0.018962      -0.006415      -0.007807       0.021487      -0.039832       0.025575       0.048725       0.017100      -0.011139      -0.078393       0.029755       0.048638              9.579303       8.896380      -1.130014      -4.734584       6.784613       1.785875      13.056918           0.057839
          197              O       4.584426      -1.807443       5.963935      -0.501965      29.264417 0.45028852E+03  0.10352150E+05                                 7.515075                            6.501994       0.449874       2.193654                    0.999250      26.816595      68.862518       0.756716       0.352074      -1.144914       0.013295       0.002755       0.004501       0.014305      -0.041856       0.020609       0.017968       0.067269       0.115351      -0.078367       0.027624       0.050742              8.497320       8.010300       2.571152       2.909607       7.901848       2.449399       9.579813          -0.057893
          198              O       4.549822      -2.996433       7.922963      -0.522324      31.965366 0.48777089E+03  0.11442474E+05                                 8.027508                            6.788903       0.391316       2.167113                    0.999212      27.270076      70.781438       0.736864       0.354335      -1.142864       0.018964       0.009971      -0.001651       0.021490      -0.002235      -0.047283      -0.023071      -0.027331      -0.144433      -0.078392       0.029756       0.048635              9.579089       8.896185       4.665134       1.388595      13.035155       1.822931       6.805928           0.057845
          199              O      10.992626       4.261198       4.547260      -0.501965      29.262617 0.45025681E+03  0.10351212E+05                                 7.514649                            6.501673       0.449897       2.193660                    0.999250      26.816328      68.860557       0.756753       0.352064      -1.144925       0.013297       0.005279      -0.000134       0.014307      -0.003083       0.046557       0.030551      -0.016774      -0.136757      -0.078365       0.027626       0.050739              8.496764       8.009747       3.805009      -0.771761      11.280783      -0.497978       6.199763           0.057925
          200              O      10.958022       5.363270       6.556469      -0.522326      31.966447 0.48778770E+03  0.11442981E+05                                 8.027750                            6.789063       0.391310       2.167111                    0.999212      27.270196      70.782380       0.736848       0.354340      -1.142859       0.018960       0.003552      -0.009460       0.021484      -0.042067      -0.021706      -0.025654       0.057060       0.108733      -0.078393       0.029759       0.048633              9.579461       8.896532       3.535362      -3.345996       9.942408      -3.609027       9.899443          -0.057786
          201              O      10.992626      16.217959       1.416676      -0.501961      29.263173 0.45026509E+03  0.10351459E+05                                 7.514792                            6.501767       0.449897       2.193665                    0.999250      26.816289      68.860847       0.756740       0.352067      -1.144921       0.013293      -0.002508       0.004632       0.014299      -0.038781      -0.025958      -0.048529       0.014343      -0.043423      -0.078383       0.027637       0.050746              8.496963       8.009939      -1.234179       3.681256       7.038860      -1.951218      10.442089           0.057888
          202              O      10.958022      13.926896       1.366494      -0.522304      31.965212 0.48776968E+03  0.11442445E+05                                 8.027519                            6.788931       0.391314       2.167116                    0.999212      27.269915      70.781139       0.736856       0.354339      -1.142860       0.018978       0.006421       0.007815       0.021506       0.039822      -0.025562       0.048718       0.017105      -0.011145      -0.078374       0.029743       0.048631              9.579085       8.896164       1.129988       4.734376       6.784530       1.785836      13.056560          -0.057871
          203              O      10.992626      12.950743      13.336827      -0.501974      29.264377 0.45028742E+03  0.10352114E+05                                 7.515050                            6.501969       0.449883       2.193658                    0.999250      26.816604      68.862423       0.756721       0.352072      -1.144916       0.013291      -0.002756      -0.004491       0.014297       0.041866      -0.020613       0.017974       0.067260       0.115359      -0.078376       0.027630       0.050746              8.497290       8.010275      -2.571140      -2.909603       7.901805       2.449385       9.579791           0.057903
          204              O      10.958022      14.139733      11.377799      -0.522362      31.967002 0.48780251E+03  0.11443417E+05                                 8.027827                            6.789164       0.391258       2.167084                    0.999212      27.270736      70.784083       0.736842       0.354340      -1.142859       0.018951      -0.009990       0.001660       0.021487       0.002240       0.047285      -0.023085      -0.027313      -0.144473      -0.078406       0.029765       0.048641              9.579496       8.896577      -4.665354      -1.388685      13.035703       1.823058       6.806207          -0.057989
          205              O      10.992626      -6.882102      14.753502      -0.501970      29.263653 0.45027374E+03  0.10351711E+05                                 7.514886                            6.501837       0.449884       2.193659                    0.999250      26.816447      68.861502       0.756735       0.352068      -1.144920       0.013291       0.005265       0.000140       0.014297      -0.003091      -0.046565      -0.030560      -0.016779      -0.136794      -0.078384       0.027639       0.050745              8.497089       8.010060       3.805237       0.771831      11.281266       0.498070       6.199942           0.057891
          206              O      10.958022      -5.780030      12.744293      -0.522314      31.965583 0.48777607E+03  0.11442636E+05                                 8.027593                            6.788984       0.391302       2.167110                    0.999212      27.270022      70.781629       0.736852       0.354340      -1.142859       0.018974       0.003554       0.009470       0.021502      -0.042050       0.021706       0.025651       0.057059       0.108720      -0.078376       0.029745       0.048631              9.579194       8.896268       3.535169       3.345835       9.942109       3.608845       9.899205          -0.057875
          207              O      10.992626       5.074659      17.884086      -0.501965      29.263427 0.45026988E+03  0.10351600E+05                                 7.514846                            6.501810       0.449902       2.193666                    0.999250      26.816363      68.861205       0.756736       0.352068      -1.144920       0.013293      -0.002507      -0.004635       0.014300      -0.038785       0.025949       0.048524       0.014338      -0.043394      -0.078374       0.027627       0.050747              8.497031       8.010013      -1.234190      -3.681301       7.038906       1.951235      10.442173           0.057898
          208              O      10.958022       2.783596      17.934268      -0.522351      31.966556 0.48779463E+03  0.11443181E+05                                 8.027739                            6.789099       0.391273       2.167090                    0.999212      27.270604      70.783489       0.736848       0.354339      -1.142860       0.018955       0.006429      -0.007825       0.021491       0.039829       0.025581      -0.048734       0.017113      -0.011196      -0.078403       0.029762       0.048641              9.579370       8.896458       1.130031      -4.734563       6.784701      -1.785906      13.056952          -0.057984
          209              O      10.992626       1.807443       5.963935      -0.501966      29.263090 0.45026575E+03  0.10351476E+05                                 7.514760                            6.501764       0.449892       2.193658                    0.999250      26.816409      68.861119       0.756742       0.352067      -1.144922       0.013297      -0.002756       0.004505       0.014307       0.041861       0.020608      -0.017967       0.067260       0.115338      -0.078365       0.027627       0.050738              8.496899       8.009889      -2.570933       2.909409       7.901413      -2.449183       9.579396           0.057927
          210              O      10.958022       2.996433       7.922963      -0.522326      31.966505 0.48778890E+03  0.11443017E+05                                 8.027761                            6.789072       0.391309       2.167111                    0.999212      27.270214      70.782459       0.736847       0.354340      -1.142859       0.018960      -0.009969      -0.001655       0.021484       0.002236      -0.047284       0.023068      -0.027330      -0.144436      -0.078393       0.029760       0.048633              9.579473       8.896543      -4.665404       1.388716      13.035710      -1.823114       6.806165          -0.057787
          211              O       4.584426      18.025402       4.547260      -0.501968      29.264411 0.45028870E+03  0.10352154E+05                                 7.515068                            6.501991       0.449862       2.193650                    0.999250      26.816635      68.862605       0.756717       0.352073      -1.144915       0.013295      -0.005275      -0.000133       0.014304       0.003083       0.046553      -0.030553      -0.016775      -0.136784      -0.078368       0.027629       0.050739              8.497303       8.010270      -3.805348      -0.771870      11.281544       0.498104       6.200094          -0.057892
          212              O       4.549822      16.923330       6.556469      -0.522324      31.965511 0.48777392E+03  0.11442566E+05                                 8.027542                            6.788936       0.391324       2.167117                    0.999212      27.270079      70.781562       0.736860       0.354337      -1.142863       0.018964      -0.003553      -0.009459       0.021488       0.042066      -0.021706       0.025652       0.057065       0.108750      -0.078394       0.029756       0.048638              9.579126       8.896213      -3.535150      -3.345824       9.942018       3.608808       9.899148           0.057843
          213              O       4.584426       6.068641       1.416676      -0.501965      29.263805 0.45027796E+03  0.10351839E+05                                 7.514939                            6.501894       0.449878       2.193657                    0.999250      26.816490      68.861873       0.756726       0.352071      -1.144917       0.013297       0.002521       0.004638       0.014307       0.038776      -0.025945       0.048523       0.014345      -0.043418      -0.078368       0.027625       0.050743              8.497139       8.010118       1.234195       3.681357       7.038982       1.951244      10.442317          -0.057893
          214              O       4.549822       8.359704       1.366494      -0.522322      31.965803 0.48777738E+03  0.11442671E+05                                 8.027611                            6.788968       0.391308       2.167112                    0.999212      27.270094      70.781759       0.736857       0.354338      -1.142862       0.018962      -0.006416       0.007808       0.021487      -0.039831      -0.025576      -0.048723       0.017101      -0.011136      -0.078392       0.029756       0.048636              9.579252       8.896334      -1.130023       4.734549       6.784593      -1.785894      13.056830           0.057840
          215              O       4.584426       9.335857      13.336827      -0.501962      29.262848 0.45025735E+03  0.10351227E+05                                 7.514702                            6.501676       0.449936       2.193678                    0.999250      26.816170      68.860157       0.756753       0.352064      -1.144925       0.013287       0.002763      -0.004477       0.014291      -0.041882      -0.020611      -0.017971       0.067257       0.115360      -0.078386       0.027640       0.050746              8.496874       8.009861       2.570956      -2.909448       7.901381      -2.449237       9.579380           0.057863
          216              O       4.549822       8.146867      11.377799      -0.522343      31.966690 0.48779913E+03  0.11443319E+05                                 8.027792                            6.789162       0.391269       2.167088                    0.999212      27.270625      70.783753       0.736839       0.354342      -1.142857       0.018970       0.010004       0.001659       0.021510      -0.002234       0.047268       0.023079      -0.027299      -0.144456      -0.078384       0.029754       0.048631              9.579428       8.896503       4.665261      -1.388657      13.035589      -1.823045       6.806191          -0.058061
          217              O       8.231974       4.261198       4.547260      -0.501965      29.262612 0.45025673E+03  0.10351209E+05                                 7.514648                            6.501672       0.449898       2.193660                    0.999250      26.816327      68.860551       0.756753       0.352064      -1.144925      -0.013297       0.005279      -0.000134       0.014307       0.003083      -0.046557       0.030551      -0.016774      -0.136757      -0.078365       0.027626       0.050739              8.496763       8.009746      -3.805008       0.771760      11.280781      -0.497978       6.199762           0.057926
          218              O       8.266578       5.363270       6.556469      -0.522326      31.966440 0.48778759E+03  0.11442978E+05                                 8.027749                            6.789062       0.391310       2.167111                    0.999212      27.270194      70.782371       0.736848       0.354340      -1.142859      -0.018960       0.003552      -0.009460       0.021484       0.042067       0.021706      -0.025654       0.057060       0.108733      -0.078393       0.029759       0.048633              9.579459       8.896530      -3.535362       3.345995       9.942406      -3.609026       9.899442          -0.057786
          219              O       8.231974      16.217959       1.416676      -0.501961      29.263170 0.45026504E+03  0.10351458E+05                                 7.514792                            6.501767       0.449897       2.193665                    0.999250      26.816288      68.860843       0.756740       0.352067      -1.144921      -0.013293      -0.002508       0.004632       0.014299       0.038781       0.025958      -0.048529       0.014343      -0.043423      -0.078383       0.027637       0.050746              8.496962       8.009938       1.234178      -3.681256       7.038860      -1.951218      10.442088           0.057888
          220              O       8.266578      13.926896       1.366494      -0.522304      31.965207 0.48776958E+03  0.11442442E+05                                 8.027518                            6.788930       0.391315       2.167116                    0.999212      27.269913      70.781131       0.736856       0.354339      -1.142860      -0.018978       0.006421       0.007815       0.021506      -0.039822       0.025562       0.048718       0.017105      -0.011145      -0.078374       0.029743       0.048631              9.579083       8.896163      -1.129988      -4.734376       6.784529       1.785836      13.056558          -0.057871
          221              O       8.231974      12.950743      13.336827      -0.501974      29.264369 0.45028726E+03  0.10352110E+05                                 7.515049                            6.501968       0.449884       2.193658                    0.999250      26.816601      68.862410       0.756721       0.352072      -1.144916      -0.013291      -0.002756      -0.004491       0.014297      -0.041866       0.020613       0.017974       0.067260       0.115360      -0.078376       0.027630       0.050746              8.497288       8.010273       2.571139       2.909602       7.901803       2.449384       9.579789           0.057903
          222              O       8.266578      14.139733      11.377799      -0.522362      31.966995 0.48780237E+03  0.11443413E+05                                 8.027826                            6.789162       0.391258       2.167084                    0.999212      27.270734      70.784073       0.736843       0.354340      -1.142859      -0.018951      -0.009990       0.001660       0.021487      -0.002240      -0.047285      -0.023084      -0.027313      -0.144473      -0.078406       0.029765       0.048641              9.579494       8.896575       4.665353       1.388685      13.035700       1.823057       6.806206          -0.057989
          223              O       1.823774       6.882102      14.753502      -0.501964      29.263066 0.45026148E+03  0.10351349E+05                                 7.514750                            6.501715       0.449930       2.193675                    0.999250      26.816243      68.860509       0.756749       0.352065      -1.144924      -0.013286      -0.005258       0.000152       0.014290      -0.003092       0.046577       0.030553      -0.016788      -0.136782      -0.078389       0.027642       0.050747              8.496932       8.009913       3.805165      -0.771794      11.281064      -0.498027       6.199817           0.057863
          224              O       1.858378       5.780030      12.744293      -0.522344      31.966678 0.48779911E+03  0.11443318E+05                                 8.027788                            6.789162       0.391271       2.167088                    0.999212      27.270631      70.783770       0.736839       0.354342      -1.142857      -0.018970      -0.003564       0.009492       0.021509      -0.042054      -0.021699      -0.025646       0.057097       0.108730      -0.078386       0.029755       0.048631              9.579416       8.896487       3.535233      -3.345893       9.942338      -3.608920       9.899423          -0.058061
          225              O       1.823774      -5.074659      17.884086      -0.501965      29.263571 0.45027386E+03  0.10351717E+05                                 7.514881                            6.501851       0.449873       2.193654                    0.999250      26.816454      68.861597       0.756732       0.352070      -1.144919      -0.013298       0.002521      -0.004638       0.014307      -0.038775      -0.025947      -0.048522       0.014347      -0.043410      -0.078367       0.027627       0.050740              8.497062       8.010034      -1.234181       3.681302       7.038941      -1.951226      10.442210          -0.057895
          226              O       1.858378      -2.783596      17.934268      -0.522321      31.965961 0.48778045E+03  0.11442764E+05                                 8.027651                            6.789002       0.391313       2.167115                    0.999212      27.270089      70.781864       0.736853       0.354339      -1.142860      -0.018962      -0.006415      -0.007807       0.021487       0.039832      -0.025575       0.048725       0.017100      -0.011139      -0.078393       0.029755       0.048638              9.579303       8.896379       1.130014       4.734583       6.784612       1.785875      13.056917           0.057839
          227              O       1.823774      -1.807443       5.963935      -0.501965      29.264415 0.45028849E+03  0.10352149E+05                                 7.515075                            6.501993       0.449874       2.193654                    0.999250      26.816595      68.862516       0.756716       0.352074      -1.144914      -0.013295       0.002755       0.004501       0.014305       0.041856      -0.020609       0.017968       0.067269       0.115351      -0.078367       0.027624       0.050742              8.497319       8.010299      -2.571152      -2.909607       7.901847       2.449399       9.579812          -0.057893
          228              O       1.858378      -2.996433       7.922963      -0.522324      31.965359 0.48777077E+03  0.11442471E+05                                 8.027506                            6.788902       0.391317       2.167114                    0.999212      27.270074      70.781428       0.736864       0.354335      -1.142864      -0.018964       0.009971      -0.001651       0.021490       0.002235       0.047283      -0.023071      -0.027331      -0.144433      -0.078392       0.029757       0.048635              9.579087       8.896183      -4.665133      -1.388594      13.035152       1.822930       6.805927           0.057845

******************************************************
Auxiliary information for the entire system
The total spin magnetic moment of the unit cell is   -0.000212
The total net atomic charge of the unit cell is   -0.000002
Accuracy of reproducing the electrostatic potential in the unit cell:
  The inner radius (bohr) =    5.0000
  The outer radius (bohr) =   12.0000
  Valid grid points have density less than (e/(bohr^3)) =    0.0001
  The number of valid grid points were=       597132
  The rms potential error without charges in kcal/mol is=      3.19358
  The rms potential error with partial charges in kcal/mol is=      1.47340
  The RRMSE value at monopole order=      0.46136
  The rms potential error with partial charges and cloud penetration in kcal/mol is=      1.49929
  The RRMSE value at monopole order with cloud penetration is=      0.46947
  The rms potential error with partial charges and atomic dipoles in kcal/mol is=      0.56212
  The RRMSE value at dipole order=      0.17602
  The rms potential error with partial charges, atomic dipoles and cloud penetration in kcal/mol is=      0.54327
  The RRMSE value at dipole order with cloud penetration=      0.17011

******************************************************
The electron densities and ab initio electrostatic potential were computed in VASP using the PBE functional and
projector augmented wave method. See the main text of the journal article for a description of computational details.
The atomic charges, dipoles, and quadrupoles were computed with the DDEC6 method as described in
(a) T. A. Manz and N. Gabaldon Limas, RSC Adv. 6 (2016) 47771-47801 DOI: 10.1039/c6ra04656h
(b) N. Gabaldon Limas and T. A. Manz, RSC Adv. 8 (2018) 2678-2707 DOI: 10.1039/c7ra11829e.
For each atom in the material, the electron cloud parameters were fit to the spherically averaged atom-in-material
electron density using radial positions for which this density was between 10^-4 and 10^-2 electrons per cubic bohr.
The polarizabilities, dispersion coefficients, and quantum Drude oscillator (QDO) parameters were fit using the MCLF method.
The magnetic structure of the system was optimized in VASP from the default ferromagnetic initial guess using spin polarization.
The atomic spin moments (ASMs) were computed on this optimized magnetic structure using the DDEC6 partition as inputs
to the method of T. A. Manz and D. S. Sholl, J. Chem. Theory Comput. 7 (2011) 4146-4164 DOI: 10.1021/ct200539n.
The RMSE and RRMSE were computed using a uniform grid with Ewald summation.
