# Supplementary material for: A collection of forcefield precursors for metal–organic frameworks
Source: RSC Adv. 2019 Nov 13;9(63):36492–507. doi: 10.1039/c9ra07327b (PMC9075174; doi:10.1039/c9ra07327b)
Supplement: RA-009-C9RA07327B-s5147 [file RA-009-C9RA07327B-s5147.xyz]

  110
jmolscript: load "" {1 1 1} spacegroup "x,y,z" unitcell [{      9.510400     0.000000     0.000000 }, {      0.725039    11.492151     0.000000 }, {      1.196789     5.046077    13.621139 }]
Sm     8.267265    10.989180     0.030511     2.079816
Sm     1.968174     0.502971    -0.030511     2.079816
H      9.514105     8.483316    11.430860     0.178181
H     10.400982     8.065664    10.210406     0.163753
H      4.537199     8.972101    12.027466     0.399056
H      3.881537     9.505725    10.924153     0.327346
H      9.693753    13.652640     7.581526     0.106221
H      8.899975     3.088005     6.316122     0.128225
H      3.335743     6.000230     5.329952     0.354872
H      3.060449     4.904303     4.360127     0.314151
H      8.516646     2.597661     3.860231     0.165250
H      8.154917     3.599152     2.698348     0.163565
H      2.036570     8.318397     5.907488     0.111474
H      1.983739     7.367728     7.153822     0.133784
H      7.133640     3.609181     8.250324     0.341685
H      6.867423     4.750794     9.169751     0.346796
H      6.176474    13.682985    10.982724     0.172190
H      7.545933    13.364392    10.305754     0.138844
H      1.710628    10.149420    12.363908     0.124953
H      1.029794     4.495931     0.096710     0.133250
H      1.918123     8.054912     2.190279     0.178181
H      1.031246     8.472564     3.410733     0.163753
H      6.895029     7.566127     1.593673     0.399056
H      7.550691     7.032503     2.696986     0.327345
H      1.738475     2.885588     6.039613     0.106221
H      2.532253    13.450223     7.305017     0.128225
H      8.096485    10.537998     8.291187     0.354871
H      8.371779    11.633925     9.261012     0.314151
H      2.915582    13.940567     9.760908     0.165250
H      3.277311    12.939076    10.922791     0.163565
H      9.395658     8.219831     7.713651     0.111474
H      9.448489     9.170500     6.467317     0.133784
H      4.298588    12.929047     5.370815     0.341685
H      4.564805    11.787434     4.451388     0.346796
H      5.255754     2.855243     2.638415     0.172190
H      3.886295     3.173836     3.315385     0.138845
H      9.721600     6.388808     1.257231     0.124953
H     10.402434    12.042297    13.524429     0.133250
C      9.032882     1.869658     2.003670     0.764188
C      9.387819     5.682000     9.263737     0.122877
C      1.245027     6.934029    11.858564     0.721739
C      9.866418     7.722313    10.943223    -0.367308
C      9.454009     2.825268     7.068009    -0.250507
C      9.942348     5.084727     4.304280     0.116119
C      8.820470     2.969092     3.017082    -0.360307
C      9.732523     4.023330     7.928865     0.223381
C      0.756639     6.768344     5.656859     0.237452
C      1.442641     7.804168     6.476852    -0.239371
C      7.060865    13.320123    11.144816    -0.373423
C      7.757873    14.226234    12.129624     0.678581
C      5.353169    11.658203    12.422479     0.154857
C      3.343620    11.104878    13.081742     0.251519
C      2.067199    10.369949    13.238385    -0.259819
C      2.399346    14.668570    11.617469     0.764188
C      2.044409    10.856228     4.357402     0.122877
C     10.187201     9.604199     1.762575     0.721739
C      1.565810     8.815915     2.677916    -0.367308
C      1.978219    13.712960     6.553130    -0.250507
C      1.489880    11.453501     9.316859     0.116119
C      2.611758    13.569136    10.604057    -0.360307
C      1.699705    12.514898     5.692274     0.223381
C      1.165189     9.769884     7.964280     0.237452
C      9.989587     8.734060     7.144287    -0.239372
C      4.371363     3.218105     2.476323    -0.373423
C      3.674355     2.311994     1.491515     0.678581
C      6.079059     4.880025     1.198660     0.154857
C      8.088608     5.433350     0.539397     0.251519
C      9.365029     6.168279     0.382754    -0.259819
S      0.905013     3.797514     3.233795     0.048196
S      6.872124    11.573962    11.583961     0.034664
S      8.489628     6.784783    10.262302     0.027493
S     10.527215    12.740714    10.387344     0.048196
S      4.560104     4.964266     2.037178     0.034664
S      2.942600     9.753445     3.358837     0.027493
N      4.396082    10.693670    12.328493     0.091338
N      2.418808     7.235569    -0.024518    -0.276865
N      1.405510     5.823510     4.933577     0.140413
N      1.162363     5.679156     9.017194    -0.259233
N      4.911704    12.627005    13.182538    -0.305760
N      8.758115     4.650167     8.634440     0.156890
N      4.545828     9.505508    11.565709    -0.698566
N      2.777438     5.539706     4.865471    -0.665550
N      1.367221     4.583990     8.133182    -0.297625
N      8.987043     6.624683     5.489319    -0.289118
N      8.776632     5.529042     4.625739    -0.297093
N      7.415295     4.290970     8.691649    -0.636481
N      7.036146     5.844558     1.292646     0.091338
N      7.816631     4.256582     0.024518    -0.276865
N     10.026718    10.714718     8.687562     0.140413
N     10.269865    10.859072     4.603945    -0.259233
N      6.520524     3.911223     0.438601    -0.305760
N      2.674113    11.888061     4.986699     0.156890
N      6.886400     7.032720     2.055430    -0.698565
N      8.654790    10.998522     8.755668    -0.665550
N     10.065007    11.954238     5.487957    -0.297625
N      2.445185     9.913545     8.131820    -0.289118
N      2.655596    11.009186     8.995400    -0.297093
N      4.016933    12.247258     4.929490    -0.636482
O      8.049285     1.151103     1.729885    -0.679160
O     10.282272     6.026218    12.606364    -0.782838
O      2.464331     7.206002    11.888530    -0.592753
O      0.688308     1.751655     1.526930    -0.648620
O      8.246419    13.820704    13.200246    -0.633080
O      7.853006    15.440992    11.782285    -0.739645
O      3.382943    15.387125    11.891254    -0.679160
O      1.149956    10.512010     1.014775    -0.782838
O      8.967897     9.332226     1.732609    -0.592753
O     10.743920    14.786573    12.094209    -0.648620
O      3.185809     2.717524     0.420893    -0.633080
O      3.579222     1.097236     1.838854    -0.739645

The following XYZ coordinates are in angstroms. Other properties are in atomic units.
The sperically averaged electron density of each atom fit to a function of the form exp(a - br)
eigen_1, eigen_2 and eigen_3 are the three eigenvalues of traceless quadrupole moment tensor
  atom number  atomic symbol              X              Y              Z     net charge C6 coefficient C8 coefficient C10 coefficient fluctuating dipole atomic polarizability isotropic forcefield polarizability              a              b squared Pearson coefficient          <r^3>          <r^4>         wp_QDO          m_QDO          q_QDO       dipole_x       dipole_y       dipole_z         dipole            Qxy            Qxz            Qyz     Q(x^2-y^2)  Q(3z^2 - R^2)        eigen_1        eigen_2        eigen_3 static polarizability      alpha(xx)      alpha(xy)      alpha(xz)      alpha(yy)      alpha(yz)      alpha(zz) atomic spin moment
            1             Sm       8.267265      10.989180       0.030511       2.079816     117.763141 0.29690514E+04  0.10057945E+06                                15.643904                           14.534797       2.429478       2.455091                    0.999801      80.239601     190.172133       0.677615       0.266828      -1.334453       0.020591       0.023406      -0.006909       0.031930      -0.093648      -0.138598      -0.002009       0.059747      -0.032707      -0.160344      -0.018226       0.178570             16.692776      15.595041       3.071202       2.301009      19.120317       3.680739      15.362968           0.000000
            2             Sm       1.968174       0.502971      -0.030511       2.079816     117.762993 0.29690467E+04  0.10057924E+06                                15.643888                           14.534783       2.429479       2.455091                    0.999801      80.239585     190.172044       0.677616       0.266828      -1.334453      -0.020591      -0.023406       0.006909       0.031930      -0.093648      -0.138598      -0.002009       0.059747      -0.032707      -0.160344      -0.018226       0.178570             16.692758      15.595026       3.071198       2.301006      19.120297       3.680734      15.362952           0.000000
            3              H       9.514105       8.483316      11.430860       0.178181       0.899492 0.65204644E+01  0.62104351E+02                                 1.667677                            1.588723      -1.144177       2.353737                    0.997608       3.590427      10.598507       0.443010       1.451606      -0.672763      -0.009580       0.021091       0.006881       0.024165       0.001702       0.000195      -0.003585       0.004255      -0.050115      -0.017260       0.006144       0.011116              1.717132       1.447556      -0.262028      -0.174564       1.945644       0.409794       1.758196          -0.000000
            4              H      10.400982       8.065664      10.210406       0.163753       0.930116 0.70198029E+01  0.68348376E+02                                 1.727354                            1.664832      -1.437794       2.222976                    0.991627       3.780228      11.414413       0.424870       1.480631      -0.667059       0.018527       0.009321      -0.018706       0.027929       0.007343      -0.002263      -0.001904       0.007986       0.011109      -0.010227       0.001881       0.008345              1.767296       1.436090       0.113654      -0.216989       1.668082      -0.246330       2.197718           0.000000
            5              H       4.537199       8.972101      12.027466       0.399056       0.323986 0.17430320E+01  0.11952745E+02                                 0.855109                            0.834211      -1.345581       2.424861                    0.999890       2.023244       5.089116       0.596577       1.497191      -0.666719       0.002328      -0.013636       0.009489       0.016775       0.000679       0.008098       0.008062      -0.026425       0.009137      -0.018061       0.000790       0.017271              0.863005       0.777597      -0.032417       0.045581       0.942029      -0.116061       0.869390          -0.000001
            6              H       3.881537       9.505725      10.924153       0.327346       0.618299 0.41008440E+01  0.35231697E+02                                 1.377565                            1.328392      -1.303696       2.386780                    0.997890       2.798725       8.181923       0.441810       1.613654      -0.646850      -0.013368      -0.004297      -0.017244       0.022238      -0.004466       0.016457       0.008055      -0.021774       0.000726      -0.024747       0.008509       0.016238              1.395911       1.414003       0.021141       0.344403       1.187587       0.020804       1.586144          -0.000000
            7              H       9.693753      13.652640       7.581526       0.106221       1.324647 0.10957089E+02  0.11803185E+03                                 2.080355                            1.993759      -1.646831       2.074007                    0.989885       4.389554      13.483331       0.417947       1.360446      -0.688332      -0.007917      -0.021494       0.004067       0.023264      -0.006379      -0.007928      -0.004654       0.005822      -0.050275      -0.020339       0.004337       0.016003              2.121231       1.782134       0.240764      -0.337834       2.407233      -0.427495       2.174328           0.000000
            8              H       8.899975       3.088005       6.316122       0.128225       1.132961 0.90052469E+01  0.91934247E+02                                 1.871198                            1.809209      -1.174700       2.324220                    0.993455       3.763475      11.084051       0.440161       1.363054      -0.691214      -0.012721       0.006394      -0.026343       0.029945      -0.004691       0.004438      -0.000628       0.016130       0.010992      -0.011184       0.000755       0.010429              1.902753       1.632016      -0.158800       0.316153       1.700283      -0.220609       2.375960          -0.000000
            9              H       3.335743       6.000230       5.329952       0.354872       0.548751 0.34854860E+01  0.28261125E+02                                 1.204852                            1.175472      -1.133954       2.500863                    0.999775       2.295460       6.162528       0.508145       1.486595      -0.671722       0.026230       0.018490       0.019543       0.037574      -0.002554       0.007855       0.027648       0.032532      -0.045760      -0.040682       0.014821       0.025861              1.201595       1.256969       0.114823       0.124287       1.183465       0.165170       1.164350          -0.000002
           10              H       3.060449       4.904303       4.360127       0.314151       0.635508 0.40404426E+01  0.34491373E+02                                 1.367265                            1.286966      -1.591628       2.217584                    0.995706       2.995253       8.652170       0.466754       1.537221      -0.656508       0.013872      -0.016496      -0.013145       0.025246      -0.010404       0.010226       0.022041       0.033123      -0.035603      -0.036880       0.010795       0.026085              1.403010       1.309004      -0.215804      -0.218182       1.496268       0.328207       1.403759          -0.000000
           11              H       8.516646       2.597661       3.860231       0.165250       1.064586 0.83244285E+01  0.83608887E+02                                 1.821765                            1.761398      -1.287566       2.293553                    0.994432       3.611674      10.666399       0.436331       1.397629      -0.684606      -0.013644      -0.010127       0.022485       0.028183       0.006758      -0.002997       0.001028       0.011820       0.007174      -0.010547       0.001884       0.008664              1.850937       1.476828       0.018279      -0.026847       1.681156      -0.321373       2.394828          -0.000001
           12              H       8.154917       3.599152       2.698348       0.163565       0.975774 0.74131047E+01  0.73167628E+02                                 1.779011                            1.706992      -1.576145       2.154966                    0.990704       3.873808      11.776625       0.421011       1.473989      -0.667815      -0.022910       0.016595      -0.007244       0.029201       0.000025       0.004367      -0.006428       0.006159      -0.024564      -0.012282       0.003489       0.008793              1.817356       1.795943      -0.397774       0.306752       1.958967      -0.290738       1.697159          -0.000001
           13              H       2.036570       8.318397       5.907488       0.111474       1.324989 0.10810451E+02  0.11578586E+03                                 2.079139                            1.980779      -1.459808       2.171648                    0.990474       4.167817      12.667081       0.420179       1.361005      -0.689894       0.010152       0.019766      -0.008282       0.023713      -0.005661      -0.001800      -0.000585      -0.006998      -0.011965      -0.006216      -0.002444       0.008660              2.126953       1.802422       0.329903      -0.369427       2.302301      -0.350437       2.276136          -0.000000
           14              H       1.983739       7.367728       7.153822       0.133784       1.269115 0.10417332E+02  0.11006208E+03                                 2.008303                            1.938926      -1.258456       2.286278                    0.993147       3.817240      11.358412       0.428379       1.353310      -0.693916       0.015322      -0.010257       0.024392       0.030577      -0.014980       0.004306       0.001326       0.009728      -0.010400      -0.015150      -0.002683       0.017833              2.040646       1.697965      -0.187317       0.279984       2.094800      -0.304712       2.329173          -0.000001
           15              H       7.133640       3.609181       8.250324       0.341685       0.546400 0.34269870E+01  0.27415904E+02                                 1.150188                            1.123245      -1.117978       2.486962                    0.999901       2.287404       5.919075       0.554559       1.380600      -0.690588      -0.015498      -0.025166      -0.014381       0.032868       0.013530      -0.008574       0.026794       0.026417      -0.049144      -0.041764       0.014395       0.027369              1.146521       1.098225       0.110917       0.036498       1.235249       0.168107       1.106088          -0.000001
           16              H       6.867423       4.750794       9.169751       0.346796       0.591043 0.37378971E+01  0.30823257E+02                                 1.255923                            1.207443      -1.179058       2.462937                    0.999861       2.395932       6.473775       0.507830       1.462638      -0.674869      -0.024818       0.012275       0.020339       0.034355       0.008034      -0.009989       0.021261       0.031128      -0.064619      -0.038535       0.009633       0.028903              1.265585       1.367088      -0.163349      -0.221340       1.195452       0.134302       1.234216          -0.000001
           17              H       6.176474      13.682985      10.982724       0.172190       0.965051 0.71951032E+01  0.69687668E+02                                 1.710616                            1.641553      -1.113262       2.383951                    0.996165       3.429710       9.950416       0.450281       1.404443      -0.683695      -0.030099       0.014652      -0.005082       0.033859      -0.003008       0.009793      -0.003656       0.006570      -0.013141      -0.010686      -0.002263       0.012949              1.756693       2.408465      -0.117986       0.018188       1.438983      -0.053539       1.422632          -0.000001
           18              H       7.545933      13.364392      10.305754       0.138844       1.173511 0.90929723E+01  0.93222451E+02                                 1.906914                            1.808864      -1.508016       2.156202                    0.993441       3.947361      11.718767       0.442746       1.349389      -0.691713       0.005845       0.003824      -0.020494       0.021652      -0.003882       0.005151       0.005116      -0.011289       0.030104      -0.013670       0.000920       0.012750              1.957756       1.999769       0.000474      -0.584321       1.605616       0.011764       2.267883          -0.000001
           19              H       1.710628      10.149420      12.363908       0.124953       0.933006 0.72311596E+01  0.70525780E+02                                 1.689740                            1.657886      -1.258540       2.283642                    0.991771       3.840710      11.392033       0.440589       1.425387      -0.677294      -0.015252      -0.007971      -0.023611       0.029217       0.000915       0.003517       0.011558       0.007663       0.031284      -0.014455      -0.002063       0.016519              1.712717       1.611654       0.116282       0.222003       1.495614       0.155989       2.030882          -0.000000
           20              H       1.029794       4.495931       0.096710       0.133250       0.944493 0.72330491E+01  0.70954492E+02                                 1.733898                            1.681060      -1.527481       2.159244                    0.990030       4.017158      12.175925       0.426159       1.465130      -0.668807       0.002878      -0.025150       0.013435       0.028658      -0.005592      -0.003365      -0.004297      -0.012439      -0.026193      -0.011843      -0.001269       0.013112              1.768773       1.562016      -0.077158       0.017881       2.067293      -0.381840       1.677011          -0.000001
           21              H       1.918123       8.054912       2.190279       0.178181       0.899492 0.65204652E+01  0.62104359E+02                                 1.667677                            1.588722      -1.144177       2.353737                    0.997608       3.590427      10.598506       0.443010       1.451606      -0.672763       0.009580      -0.021091      -0.006881       0.024165       0.001702       0.000195      -0.003585       0.004255      -0.050115      -0.017260       0.006144       0.011116              1.717132       1.447556      -0.262028      -0.174564       1.945644       0.409794       1.758196          -0.000000
           22              H       1.031246       8.472564       3.410733       0.163753       0.930115 0.70198011E+01  0.68348358E+02                                 1.727354                            1.664832      -1.437794       2.222975                    0.991627       3.780228      11.414415       0.424870       1.480632      -0.667059      -0.018527      -0.009321       0.018706       0.027929       0.007343      -0.002263      -0.001904       0.007986       0.011109      -0.010227       0.001881       0.008345              1.767297       1.436090       0.113655      -0.216989       1.668082      -0.246330       2.197718           0.000000
           23              H       6.895029       7.566127       1.593673       0.399056       0.323986 0.17430320E+01  0.11952745E+02                                 0.855109                            0.834211      -1.345581       2.424861                    0.999890       2.023244       5.089116       0.596577       1.497191      -0.666719      -0.002328       0.013636      -0.009489       0.016775       0.000679       0.008098       0.008062      -0.026425       0.009137      -0.018061       0.000790       0.017271              0.863005       0.777597      -0.032417       0.045581       0.942029      -0.116061       0.869390          -0.000001
           24              H       7.550691       7.032503       2.696986       0.327345       0.618299 0.41008420E+01  0.35231679E+02                                 1.377565                            1.328392      -1.303697       2.386780                    0.997890       2.798725       8.181925       0.441809       1.613656      -0.646850       0.013368       0.004297       0.017244       0.022238      -0.004466       0.016457       0.008055      -0.021774       0.000726      -0.024747       0.008509       0.016238              1.395912       1.414003       0.021141       0.344403       1.187588       0.020804       1.586144          -0.000000
           25              H       1.738475       2.885588       6.039613       0.106221       1.324647 0.10957090E+02  0.11803186E+03                                 2.080355                            1.993759      -1.646831       2.074007                    0.989885       4.389554      13.483332       0.417947       1.360446      -0.688332       0.007917       0.021494      -0.004067       0.023264      -0.006379      -0.007928      -0.004654       0.005822      -0.050275      -0.020339       0.004337       0.016003              2.121232       1.782134       0.240764      -0.337834       2.407233      -0.427495       2.174328           0.000000
           26              H       2.532253      13.450223       7.305017       0.128225       1.132961 0.90052463E+01  0.91934242E+02                                 1.871198                            1.809209      -1.174700       2.324220                    0.993455       3.763475      11.084052       0.440161       1.363054      -0.691213       0.012721      -0.006394       0.026343       0.029945      -0.004691       0.004438      -0.000628       0.016130       0.010992      -0.011184       0.000755       0.010429              1.902753       1.632016      -0.158800       0.316153       1.700283      -0.220609       2.375960          -0.000000
           27              H       8.096485      10.537998       8.291187       0.354871       0.548751 0.34854860E+01  0.28261123E+02                                 1.204852                            1.175472      -1.133953       2.500863                    0.999775       2.295460       6.162527       0.508145       1.486595      -0.671722      -0.026230      -0.018490      -0.019543       0.037574      -0.002554       0.007855       0.027648       0.032532      -0.045760      -0.040682       0.014821       0.025861              1.201595       1.256969       0.114823       0.124287       1.183465       0.165170       1.164350          -0.000002
           28              H       8.371779      11.633925       9.261012       0.314151       0.635508 0.40404396E+01  0.34491343E+02                                 1.367265                            1.286966      -1.591628       2.217584                    0.995706       2.995252       8.652168       0.466754       1.537222      -0.656508      -0.013872       0.016496       0.013145       0.025246      -0.010404       0.010226       0.022041       0.033123      -0.035603      -0.036880       0.010795       0.026085              1.403010       1.309004      -0.215804      -0.218182       1.496268       0.328207       1.403759          -0.000000
           29              H       2.915582      13.940567       9.760908       0.165250       1.064586 0.83244291E+01  0.83608891E+02                                 1.821765                            1.761398      -1.287565       2.293553                    0.994432       3.611674      10.666398       0.436331       1.397628      -0.684606       0.013644       0.010127      -0.022485       0.028183       0.006758      -0.002997       0.001028       0.011820       0.007174      -0.010547       0.001884       0.008664              1.850937       1.476828       0.018279      -0.026847       1.681156      -0.321373       2.394827          -0.000001
           30              H       3.277311      12.939076      10.922791       0.163565       0.975774 0.74131047E+01  0.73167628E+02                                 1.779011                            1.706992      -1.576145       2.154966                    0.990704       3.873808      11.776625       0.421011       1.473989      -0.667815       0.022910      -0.016595       0.007244       0.029201       0.000025       0.004367      -0.006428       0.006159      -0.024564      -0.012282       0.003489       0.008793              1.817356       1.795943      -0.397774       0.306752       1.958966      -0.290738       1.697159          -0.000001
           31              H       9.395658       8.219831       7.713651       0.111474       1.324987 0.10810435E+02  0.11578564E+03                                 2.079138                            1.980778      -1.459807       2.171649                    0.990474       4.167814      12.667071       0.420179       1.361005      -0.689894      -0.010152      -0.019766       0.008282       0.023713      -0.005661      -0.001800      -0.000585      -0.006998      -0.011965      -0.006216      -0.002444       0.008660              2.126952       1.802421       0.329903      -0.369426       2.302300      -0.350437       2.276134          -0.000000
           32              H       9.448489       9.170500       6.467317       0.133784       1.269116 0.10417344E+02  0.11006225E+03                                 2.008304                            1.938927      -1.258457       2.286278                    0.993147       3.817242      11.358419       0.428378       1.353309      -0.693916      -0.015322       0.010257      -0.024392       0.030577      -0.014980       0.004306       0.001326       0.009728      -0.010400      -0.015150      -0.002683       0.017833              2.040647       1.697966      -0.187317       0.279985       2.094801      -0.304713       2.329174          -0.000001
           33              H       4.298588      12.929047       5.370815       0.341685       0.546399 0.34269818E+01  0.27415851E+02                                 1.150187                            1.123244      -1.117978       2.486962                    0.999901       2.287402       5.919068       0.554560       1.380600      -0.690588       0.015498       0.025166       0.014381       0.032868       0.013530      -0.008574       0.026794       0.026417      -0.049144      -0.041764       0.014395       0.027369              1.146520       1.098224       0.110917       0.036497       1.235248       0.168107       1.106087          -0.000001
           34              H       4.564805      11.787434       4.451388       0.346796       0.591042 0.37378915E+01  0.30823200E+02                                 1.255922                            1.207442      -1.179058       2.462937                    0.999861       2.395930       6.473769       0.507830       1.462639      -0.674869       0.024818      -0.012275      -0.020339       0.034355       0.008034      -0.009989       0.021261       0.031128      -0.064619      -0.038535       0.009632       0.028903              1.265585       1.367087      -0.163349      -0.221339       1.195451       0.134302       1.234216          -0.000001
           35              H       5.255754       2.855243       2.638415       0.172190       0.965051 0.71950990E+01  0.69687617E+02                                 1.710616                            1.641553      -1.113261       2.383951                    0.996165       3.429709       9.950413       0.450281       1.404443      -0.683695       0.030099      -0.014652       0.005082       0.033859      -0.003008       0.009793      -0.003656       0.006570      -0.013141      -0.010686      -0.002263       0.012949              1.756693       2.408465      -0.117986       0.018188       1.438982      -0.053539       1.422632          -0.000001
           36              H       3.886295       3.173836       3.315385       0.138845       1.173510 0.90929693E+01  0.93222411E+02                                 1.906913                            1.808863      -1.508015       2.156202                    0.993441       3.947360      11.718763       0.442746       1.349389      -0.691713      -0.005845      -0.003824       0.020494       0.021652      -0.003882       0.005151       0.005116      -0.011289       0.030104      -0.013670       0.000920       0.012750              1.957755       1.999768       0.000474      -0.584321       1.605616       0.011764       2.267882          -0.000001
           37              H       9.721600       6.388808       1.257231       0.124953       0.933005 0.72311587E+01  0.70525770E+02                                 1.689740                            1.657886      -1.258540       2.283642                    0.991771       3.840710      11.392034       0.440589       1.425387      -0.677294       0.015252       0.007971       0.023611       0.029217       0.000915       0.003517       0.011558       0.007663       0.031284      -0.014455      -0.002063       0.016519              1.712717       1.611654       0.116282       0.222003       1.495614       0.155989       2.030882          -0.000000
           38              H      10.402434      12.042297      13.524429       0.133250       0.944493 0.72330488E+01  0.70954488E+02                                 1.733898                            1.681060      -1.527481       2.159244                    0.990030       4.017158      12.175924       0.426159       1.465130      -0.668807      -0.002878       0.025150      -0.013435       0.028658      -0.005592      -0.003365      -0.004297      -0.012439      -0.026193      -0.011843      -0.001269       0.013112              1.768773       1.562016      -0.077158       0.017881       2.067292      -0.381840       1.677011          -0.000001
           39              C       9.032882       1.869658       2.003670       0.764188      17.499810 0.21657849E+03  0.44041580E+04                                 6.675047                            5.559991      -0.540057       1.916783                    0.998021      21.557461      63.392301       0.562723       0.535259      -0.970764       0.003480      -0.030087      -0.018612       0.035549      -0.022958       0.017831      -0.068891      -0.034631       0.085896      -0.056317      -0.036083       0.092400              7.239023       7.278597       0.728514      -0.247573       7.865207       2.892663       6.573265           0.000003
           40              C       9.387819       5.682000       9.263737       0.122877      29.874838 0.43401090E+03  0.10280906E+05                                 8.838185                            7.292766      -0.179378       1.949888                    0.997476      27.890386      82.608015       0.562678       0.459531      -1.030063       0.002284      -0.001588       0.003647       0.004587       0.015987       0.008113       0.013013      -0.009309       0.011189      -0.018630      -0.006888       0.025518              9.969367       7.413543       0.428398      -0.685992      12.290161       5.470863      10.204397           0.000001
           41              C       1.245027       6.934029      11.858564       0.721739      18.923398 0.23460381E+03  0.48706619E+04                                 6.983136                            5.753501      -0.697517       1.840390                    0.998277      22.756810      67.782245       0.557561       0.529128      -0.972834       0.003437      -0.012129       0.018832       0.022662       0.000820      -0.026380       0.066077      -0.090033       0.063741      -0.070202      -0.025985       0.096187              7.555967       7.231592       0.395747       1.487330       7.788178      -2.668452       7.648131           0.000002
           42              C       9.866418       7.722313      10.943223      -0.367308      32.153149 0.53108419E+03  0.13197786E+05                                 8.930698                            7.706983      -0.490395       1.826735                    0.993884      32.098720      96.568884       0.587667       0.419408      -1.056555      -0.058580      -0.041759      -0.018832       0.074365       0.044999       0.003433       0.017082       0.042650      -0.106725      -0.047251      -0.021739       0.068990              9.760330       6.993594      -0.709570       1.659329      10.648065      -0.136452      11.639330          -0.000002
           43              C       9.454009       2.825268       7.068009      -0.250507      30.334655 0.44998730E+03  0.10817056E+05                                 8.747604                            7.149197      -0.570099       1.801870                    0.995999      31.497507      95.729584       0.598207       0.425937      -1.043886       0.096750      -0.011714      -0.026037       0.100874      -0.031797      -0.019992       0.024897       0.037245      -0.133077      -0.055415      -0.011663       0.067078             10.123127       6.627023      -1.364312      -1.379258      12.230225       3.745974      11.512133           0.000001
           44              C       9.942348       5.084727       4.304280       0.116119      29.998099 0.42540908E+03  0.99958670E+04                                 8.708728                            7.114792      -0.082631       1.973278                    0.998668      27.732420      80.985676       0.584176       0.446220      -1.040876      -0.004195      -0.003002       0.002217       0.005615       0.024930       0.009389       0.005813      -0.011595       0.002861      -0.026620      -0.002382       0.029003              9.938894       7.785622       0.561592       0.784987      11.966306       5.422468      10.064756           0.000001
           45              C       8.820470       2.969092       3.017082      -0.360307      30.324239 0.51338194E+03  0.12646683E+05                                 8.540570                            7.521861      -0.544910       1.816035                    0.995587      31.935683      95.571815       0.601629       0.413277      -1.060748       0.049341       0.036034       0.016450       0.063274       0.056501      -0.001474       0.010106       0.087251      -0.163120      -0.060302      -0.038332       0.098634              9.265287       6.890702      -0.195249       0.936023      10.645249       2.139361      10.259911          -0.000001
           46              C       9.732523       4.023330       7.928865       0.223381      29.120147 0.36740712E+03  0.83762617E+04                                 8.889620                            6.796997      -0.313107       1.931837                    0.997969      26.079386      76.616204       0.569752       0.471539      -1.020007      -0.002447      -0.021841      -0.032130       0.038928      -0.017117       0.001586       0.030921      -0.031283       0.048278      -0.036385      -0.008220       0.044605             10.590758       7.020995      -0.326718      -1.143527      13.603181       6.900448      11.148099           0.000002
           47              C       0.756639       6.768344       5.656859       0.237452      30.386489 0.35600597E+03  0.80345586E+04                                 9.102953                            6.656506      -0.160494       1.989094                    0.998467      25.396804      73.691503       0.581480       0.466731      -1.024923       0.016385       0.022473       0.030399       0.041202       0.000045       0.004726       0.018244      -0.043249       0.028924      -0.027202      -0.004772       0.031974             11.401798       7.344630       1.698059       1.310068      15.231578       7.782180      11.629185           0.000001
           48              C       1.442641       7.804168       6.476852      -0.239371      30.695553 0.41863119E+03  0.98882227E+04                                 8.814402                            6.870707      -0.539406       1.821123                    0.995756      30.762828      92.833284       0.613221       0.422866      -1.045247      -0.089571       0.040609       0.027583       0.102142      -0.032326      -0.015942       0.034806       0.000753      -0.069304      -0.045070      -0.014714       0.059785             10.761563       6.089725       0.492840      -0.034971      14.410082       4.807675      11.784883           0.000000
           49              C       7.060865      13.320123      11.144816      -0.373423      31.802589 0.53138141E+03  0.13223505E+05                                 8.832474                            7.694357      -0.547168       1.800435                    0.996880      32.857599      99.324473       0.589110       0.417801      -1.056251      -0.001914      -0.055680       0.033109       0.064808      -0.026057       0.002988      -0.051916      -0.064241      -0.025947      -0.050401      -0.025453       0.075854              9.523539      11.197510       2.740883      -0.341087       9.121386       0.361175       8.251721          -0.000003
           50              C       7.757873      14.226234      12.129624       0.678581      20.109389 0.24953309E+03  0.52552591E+04                                 7.192650                            5.880115      -0.578371       1.865318                    0.998821      23.469293      70.149755       0.559713       0.519607      -0.978353       0.003380       0.006395      -0.008743       0.011347      -0.027031      -0.055846      -0.020088       0.118876      -0.053654      -0.078712      -0.018775       0.097486              7.738937       6.778009       1.784242       2.308210       8.778705      -0.357333       7.660097           0.000001
           51              C       5.353169      11.658203      12.422479       0.154857      32.902282 0.42702646E+03  0.10097795E+05                                 9.485332                            7.262976      -0.306521       1.903229                    0.998515      28.072051      83.702214       0.559150       0.463240      -1.025625       0.014046      -0.010003       0.006380       0.018387       0.003069       0.015354      -0.026689      -0.012618      -0.083964      -0.044334       0.011648       0.032686             11.566609      18.535901       3.171957      -3.903702       9.092169       0.143361       7.071756          -0.000001
           52              C       3.343620      11.104878      13.081742       0.251519      30.163300 0.36252516E+03  0.82364827E+04                                 9.051580                            6.735828      -0.258980       1.939897                    0.998453      25.981053      76.168962       0.574417       0.469327      -1.021317      -0.026567      -0.017664       0.006312       0.032522       0.006519      -0.017904      -0.010385       0.027150      -0.032596      -0.022772      -0.007450       0.030222             11.155998      17.732552       4.134775      -3.587523       9.240140       0.054345       6.495303           0.000000
           53              C       2.067199      10.369949      13.238385      -0.259819      31.545120 0.47406901E+03  0.11527522E+05                                 8.983544                            7.366947      -0.603472       1.789570                    0.996323      31.585425      96.060612       0.586742       0.429304      -1.043453      -0.038325       0.069901       0.044916       0.091501      -0.019676      -0.032413       0.041914       0.029640      -0.078669      -0.060318      -0.004499       0.064817             10.548006      15.204125       1.900711      -2.645473       8.634545      -0.489198       7.805347          -0.000001
           54              C       2.399346      14.668570      11.617469       0.764188      17.499810 0.21657849E+03  0.44041581E+04                                 6.675047                            5.559991      -0.540057       1.916783                    0.998021      21.557461      63.392300       0.562723       0.535259      -0.970764      -0.003480       0.030087       0.018612       0.035549      -0.022958       0.017831      -0.068891      -0.034631       0.085896      -0.056317      -0.036083       0.092400              7.239023       7.278597       0.728514      -0.247574       7.865207       2.892663       6.573265           0.000003
           55              C       2.044409      10.856228       4.357402       0.122877      29.874841 0.43401096E+03  0.10280908E+05                                 8.838186                            7.292767      -0.179379       1.949888                    0.997476      27.890389      82.608030       0.562678       0.459531      -1.030063      -0.002284       0.001588      -0.003647       0.004587       0.015988       0.008113       0.013013      -0.009309       0.011189      -0.018630      -0.006888       0.025518              9.969368       7.413544       0.428398      -0.685992      12.290163       5.470864      10.204398           0.000001
           56              C      10.187201       9.604199       1.762575       0.721739      18.923397 0.23460381E+03  0.48706619E+04                                 6.983135                            5.753501      -0.697516       1.840390                    0.998277      22.756809      67.782238       0.557561       0.529128      -0.972835      -0.003437       0.012129      -0.018832       0.022662       0.000820      -0.026380       0.066077      -0.090033       0.063741      -0.070202      -0.025985       0.096187              7.555966       7.231591       0.395747       1.487330       7.788177      -2.668452       7.648130           0.000002
           57              C       1.565810       8.815915       2.677916      -0.367308      32.153146 0.53108413E+03  0.13197784E+05                                 8.930698                            7.706983      -0.490395       1.826735                    0.993884      32.098718      96.568876       0.587668       0.419408      -1.056555       0.058580       0.041759       0.018832       0.074365       0.044999       0.003433       0.017082       0.042650      -0.106726      -0.047251      -0.021739       0.068990              9.760329       6.993593      -0.709570       1.659329      10.648064      -0.136452      11.639329          -0.000002
           58              C       1.978219      13.712960       6.553130      -0.250507      30.334660 0.44998740E+03  0.10817060E+05                                 8.747605                            7.149198      -0.570099       1.801870                    0.995999      31.497511      95.729600       0.598207       0.425937      -1.043886      -0.096750       0.011714       0.026037       0.100874      -0.031797      -0.019992       0.024897       0.037245      -0.133077      -0.055415      -0.011663       0.067078             10.123129       6.627024      -1.364312      -1.379259      12.230227       3.745975      11.512135           0.000001
           59              C       1.489880      11.453501       9.316859       0.116119      29.998100 0.42540909E+03  0.99958673E+04                                 8.708728                            7.114793      -0.082631       1.973278                    0.998668      27.732420      80.985676       0.584176       0.446220      -1.040876       0.004195       0.003002      -0.002217       0.005615       0.024930       0.009389       0.005813      -0.011595       0.002861      -0.026620      -0.002382       0.029003              9.938895       7.785622       0.561592       0.784987      11.966306       5.422468      10.064756           0.000001
           60              C       2.611758      13.569136      10.604057      -0.360307      30.324239 0.51338193E+03  0.12646683E+05                                 8.540570                            7.521862      -0.544910       1.816035                    0.995587      31.935683      95.571818       0.601629       0.413277      -1.060747      -0.049341      -0.036034      -0.016449       0.063274       0.056501      -0.001474       0.010106       0.087251      -0.163119      -0.060302      -0.038333       0.098634              9.265288       6.890703      -0.195249       0.936024      10.645249       2.139361      10.259911          -0.000001
           61              C       1.699705      12.514898       5.692274       0.223381      29.120147 0.36740712E+03  0.83762616E+04                                 8.889621                            6.796997      -0.313108       1.931837                    0.997969      26.079386      76.616206       0.569752       0.471539      -1.020007       0.002447       0.021841       0.032130       0.038928      -0.017117       0.001586       0.030921      -0.031283       0.048278      -0.036385      -0.008220       0.044605             10.590759       7.020995      -0.326718      -1.143527      13.603183       6.900449      11.148100           0.000002
           62              C       1.165189       9.769884       7.964280       0.237452      30.386489 0.35600597E+03  0.80345585E+04                                 9.102953                            6.656506      -0.160494       1.989094                    0.998467      25.396803      73.691499       0.581480       0.466731      -1.024923      -0.016385      -0.022473      -0.030399       0.041202       0.000045       0.004726       0.018244      -0.043249       0.028924      -0.027202      -0.004772       0.031974             11.401798       7.344630       1.698058       1.310068      15.231577       7.782181      11.629186           0.000001
           63              C       9.989587       8.734060       7.144287      -0.239372      30.695556 0.41863124E+03  0.98882242E+04                                 8.814403                            6.870708      -0.539406       1.821123                    0.995756      30.762830      92.833293       0.613221       0.422866      -1.045247       0.089571      -0.040609      -0.027583       0.102142      -0.032326      -0.015943       0.034806       0.000753      -0.069304      -0.045070      -0.014714       0.059785             10.761564       6.089725       0.492840      -0.034971      14.410083       4.807676      11.784885           0.000000
           64              C       4.371363       3.218105       2.476323      -0.373423      31.802594 0.53138152E+03  0.13223508E+05                                 8.832475                            7.694358      -0.547168       1.800435                    0.996880      32.857601      99.324478       0.589110       0.417801      -1.056251       0.001914       0.055680      -0.033109       0.064808      -0.026057       0.002988      -0.051916      -0.064241      -0.025947      -0.050401      -0.025453       0.075854              9.523540      11.197510       2.740883      -0.341087       9.121387       0.361175       8.251721          -0.000003
           65              C       3.674355       2.311994       1.491515       0.678581      20.109389 0.24953309E+03  0.52552592E+04                                 7.192651                            5.880116      -0.578371       1.865318                    0.998821      23.469294      70.149761       0.559713       0.519607      -0.978353      -0.003380      -0.006395       0.008743       0.011347      -0.027031      -0.055846      -0.020088       0.118876      -0.053654      -0.078712      -0.018775       0.097486              7.738937       6.778009       1.784242       2.308210       8.778706      -0.357334       7.660097           0.000001
           66              C       6.079059       4.880025       1.198660       0.154857      32.902278 0.42702640E+03  0.10097794E+05                                 9.485331                            7.262976      -0.306520       1.903229                    0.998515      28.072049      83.702207       0.559150       0.463240      -1.025625      -0.014046       0.010003      -0.006380       0.018387       0.003069       0.015354      -0.026689      -0.012618      -0.083964      -0.044334       0.011648       0.032686             11.566608      18.535900       3.171957      -3.903702       9.092168       0.143361       7.071756          -0.000001
           67              C       8.088608       5.433350       0.539397       0.251519      30.163297 0.36252512E+03  0.82364817E+04                                 9.051580                            6.735828      -0.258980       1.939897                    0.998453      25.981052      76.168962       0.574417       0.469327      -1.021317       0.026567       0.017664      -0.006312       0.032522       0.006519      -0.017903      -0.010385       0.027150      -0.032596      -0.022772      -0.007450       0.030222             11.155998      17.732552       4.134775      -3.587522       9.240140       0.054345       6.495303           0.000000
           68              C       9.365029       6.168279       0.382754      -0.259819      31.545125 0.47406910E+03  0.11527525E+05                                 8.983545                            7.366948      -0.603472       1.789570                    0.996323      31.585428      96.060624       0.586742       0.429304      -1.043453       0.038325      -0.069901      -0.044916       0.091501      -0.019676      -0.032413       0.041914       0.029640      -0.078669      -0.060318      -0.004499       0.064817             10.548007      15.204126       1.900712      -2.645473       8.634546      -0.489198       7.805348          -0.000001
           69              S       0.905013       3.797514       3.233795       0.048196     133.208227 0.34312215E+04  0.12714417E+06                                18.024346                           16.101560       1.491305       2.158494                    0.998361      65.168538     192.404149       0.583364       0.283347      -1.246043      -0.164027      -0.068668      -0.046468       0.183792       0.188388      -0.040609       0.405452       0.059444      -0.611448      -0.525985       0.101515       0.424470             19.992805      14.886687       2.533476       1.042298      24.239739       9.355892      20.851988          -0.000000
           70              S       6.872124      11.573962      11.583961       0.034664     136.383283 0.33193757E+04  0.12255274E+06                                18.553796                           15.935108       1.100084       2.026120                    0.999953      67.204598     201.082101       0.578302       0.286870      -1.236444      -0.000242       0.146121       0.078148       0.165706       0.116338      -0.333423      -0.215068      -0.243234      -0.915741      -0.530526       0.054221       0.476305             21.330017      30.882958       3.624734      -8.033755      18.081688      -3.110973      15.025405          -0.000004
           71              S       8.489628       6.784783      10.262302       0.027493     118.035889 0.30172914E+04  0.10915962E+06                                16.853224                           15.234460       1.248738       2.068897                    0.999913      67.323506     201.722268       0.586939       0.288448      -1.230384       0.165938       0.054350       0.050996       0.181906       0.130844       0.028962       0.543920       0.008664      -0.504502      -0.607165       0.061613       0.545552             18.027772      14.402910      -0.398254      -0.047747      20.702828       7.457661      18.977578          -0.000004
           72              S      10.527215      12.740714      10.387344       0.048196     133.208225 0.34312215E+04  0.12714417E+06                                18.024346                           16.101560       1.491304       2.158494                    0.998361      65.168536     192.404145       0.583364       0.283347      -1.246043       0.164027       0.068668       0.046468       0.183792       0.188388      -0.040609       0.405452       0.059444      -0.611448      -0.525985       0.101515       0.424470             19.992805      14.886688       2.533477       1.042298      24.239739       9.355892      20.851988          -0.000000
           73              S       4.560104       4.964266       2.037178       0.034664     136.383271 0.33193753E+04  0.12255272E+06                                18.553795                           15.935107       1.100085       2.026120                    0.999953      67.204595     201.082089       0.578302       0.286870      -1.236444       0.000242      -0.146121      -0.078148       0.165706       0.116338      -0.333423      -0.215068      -0.243234      -0.915741      -0.530526       0.054221       0.476305             21.330015      30.882956       3.624734      -8.033755      18.081687      -3.110972      15.025404          -0.000004
           74              S       2.942600       9.753445       3.358837       0.027493     118.035925 0.30172925E+04  0.10915967E+06                                16.853227                           15.234463       1.248738       2.068897                    0.999913      67.323516     201.722313       0.586939       0.288448      -1.230384      -0.165938      -0.054350      -0.050996       0.181907       0.130844       0.028962       0.543920       0.008664      -0.504503      -0.607166       0.061614       0.545552             18.027776      14.402914      -0.398254      -0.047747      20.702833       7.457662      18.977582          -0.000004
           75              N       4.396082      10.693670      12.328493       0.091338      25.813647 0.32621763E+03  0.70189569E+04                                 7.216320                            5.739792       0.143353       2.145935                    0.998065      22.807033      59.372127       0.751666       0.378718      -1.108233       0.028587      -0.113278      -0.063821       0.133124       0.010186      -0.024105       0.085276      -0.092351      -0.156368      -0.103640      -0.011980       0.115621              8.119607       9.395634       1.267297      -1.549102       9.225224       2.051678       5.737963          -0.000001
           76              N       2.418808       7.235569      -0.024518      -0.276865      36.084859 0.58063779E+03  0.14426596E+05                                 9.128787                            7.820432       0.263299       2.088870                    0.995519      29.369056      82.092615       0.624108       0.394991      -1.096905       0.166113      -0.050901      -0.109044       0.205122       0.105355       0.033945      -0.051876       0.067019      -0.115180      -0.132225       0.002404       0.129821             10.060632      12.399545       1.201709      -2.209858      10.324923       1.711783       7.457428          -0.000001
           77              N       1.405510       5.823510       4.933577       0.140413      24.134440 0.30489227E+03  0.64302534E+04                                 6.857390                            5.523948       0.169204       2.165090                    0.999479      21.958476      56.025623       0.773821       0.375305      -1.114185       0.122742      -0.034444       0.003888       0.127543      -0.011512       0.007224       0.080652       0.162959      -0.213200      -0.140784       0.022946       0.117838              7.643690       8.708175      -0.960438      -0.468699       7.881002       2.901957       6.341894          -0.000000
           78              N       1.162363       5.679156       9.017194      -0.259233      31.977586 0.54541920E+03  0.13346098E+05                                 8.408006                            7.567354       0.359577       2.113693                    0.997925      29.265847      81.278829       0.635760       0.393721      -1.097387      -0.106619      -0.165065      -0.101556       0.221196      -0.124414      -0.081222       0.006260      -0.066689       0.149495      -0.171202       0.029863       0.141339              8.891577       7.159908       0.544828      -0.307427      10.108055       3.161013       9.406768          -0.000000
           79              N       4.911704      12.627005      13.182538      -0.305760      37.040654 0.60844907E+03  0.15332795E+05                                 9.262398                            7.985070       0.238887       2.042026                    0.999662      31.058035      88.128406       0.618507       0.392975      -1.095636      -0.156741      -0.184892      -0.020033       0.243216      -0.091157      -0.079682      -0.059617       0.275923       0.162586      -0.216964       0.044106       0.172858             10.139637      14.018314       0.901566      -2.513865       9.275298       1.079134       7.125297          -0.000003
           80              N       8.758115       4.650167       8.634440       0.156890      23.595663 0.29603219E+03  0.62039514E+04                                 6.769974                            5.468650       0.109994       2.149629                    0.999294      21.793026      55.615348       0.771479       0.378837      -1.110428      -0.131721      -0.023531       0.012053       0.134348       0.043196      -0.030787       0.078988       0.138274      -0.200578      -0.142542       0.027149       0.115393              7.405087       9.114481       1.082112      -1.131606       7.080080       2.230764       6.020700          -0.000001
           81              N       4.545828       9.505508      11.565709      -0.698566      30.576904 0.50864523E+03  0.12376589E+05                                 8.504770                            7.610843      -0.343388       1.892979                    0.994905      31.437506      90.497835       0.589438       0.427053      -1.062663      -0.062511       0.106371       0.061263       0.137751       0.000084       0.134671       0.136109      -0.360910      -0.049375      -0.261258      -0.004416       0.265674              8.777492       7.430660       0.133878       1.090955      10.627556       1.520345       8.274262          -0.000006
           82              N       2.777438       5.539706       4.865471      -0.665550      33.337565 0.53280383E+03  0.13081915E+05                                 8.748865                            7.574747      -0.124848       1.945694                    0.996225      32.004508      91.770164       0.617735       0.403831      -1.080404      -0.149007       0.041262       0.016909       0.155537      -0.053888       0.043918       0.176733       0.282847      -0.382081      -0.290493       0.074934       0.215559              9.110227      12.097490      -1.809939      -1.492462       7.800918       1.963921       7.432273          -0.000006
           83              N       1.367221       4.583990       8.133182      -0.297625      32.422254 0.55285335E+03  0.13561702E+05                                 8.388839                            7.547292       0.349990       2.094830                    0.998664      29.887211      82.864681       0.646246       0.386370      -1.103559      -0.170096       0.117009       0.116107       0.236865       0.067076       0.092650       0.051432      -0.271915       0.176914      -0.205828       0.031871       0.173957              8.805376       7.190460       0.607221      -0.250310      10.336832       3.103568       8.888837          -0.000001
           84              N       8.987043       6.624683       5.489319      -0.289118      32.836200 0.54060441E+03  0.13192014E+05                                 8.475175                            7.464781       0.497722       2.138667                    0.999716      29.817349      82.554157       0.649365       0.386532      -1.103037       0.118844      -0.168935      -0.121371       0.239570       0.140228       0.111986       0.016347      -0.120498       0.124804      -0.204577       0.024756       0.179820              8.994223       8.244362       1.102266       1.168965       9.715492       3.575638       9.022816          -0.000003
           85              N       8.776632       5.529042       4.625739      -0.297093      33.696948 0.55770275E+03  0.13731541E+05                                 8.651803                            7.619352       0.447780       2.120356                    0.999339      30.184849      84.265192       0.637272       0.390359      -1.099047       0.174522       0.125148       0.106037       0.239507      -0.094857      -0.058136       0.035615      -0.238553       0.201653      -0.193402       0.040058       0.153344              9.174649       8.754701       0.311033       1.159402       9.542575       3.283579       9.226671          -0.000002
           86              N       7.415295       4.290970       8.691649      -0.636481      28.999526 0.44867297E+03  0.10503084E+05                                 7.803087                            6.829160       0.213266       2.080715                    0.996070      29.893208      82.410585       0.671248       0.389795      -1.095178       0.145288       0.028374       0.022962       0.149803       0.103965      -0.083551       0.157069       0.250078      -0.388531      -0.291179       0.061412       0.229767              8.025228      11.339437       1.260128      -1.382050       6.407762       0.682902       6.328484          -0.000007
           87              N       7.036146       5.844558       1.292646       0.091338      25.813646 0.32621761E+03  0.70189564E+04                                 7.216320                            5.739792       0.143353       2.145935                    0.998065      22.807032      59.372122       0.751666       0.378718      -1.108233      -0.028587       0.113278       0.063821       0.133124       0.010186      -0.024105       0.085276      -0.092351      -0.156368      -0.103640      -0.011980       0.115621              8.119607       9.395634       1.267297      -1.549102       9.225223       2.051678       5.737963          -0.000001
           88              N       7.816631       4.256582       0.024518      -0.276865      36.084858 0.58063775E+03  0.14426595E+05                                 9.128788                            7.820432       0.263299       2.088870                    0.995519      29.369055      82.092615       0.624108       0.394991      -1.096905      -0.166113       0.050901       0.109044       0.205122       0.105355       0.033945      -0.051876       0.067020      -0.115180      -0.132225       0.002404       0.129821             10.060632      12.399545       1.201709      -2.209858      10.324924       1.711783       7.457428          -0.000001
           89              N      10.026718      10.714718       8.687562       0.140413      24.134439 0.30489227E+03  0.64302534E+04                                 6.857390                            5.523948       0.169204       2.165090                    0.999479      21.958476      56.025624       0.773821       0.375305      -1.114185      -0.122742       0.034444      -0.003888       0.127543      -0.011512       0.007224       0.080652       0.162959      -0.213200      -0.140784       0.022946       0.117838              7.643690       8.708175      -0.960437      -0.468699       7.881002       2.901957       6.341894          -0.000000
           90              N      10.269865      10.859072       4.603945      -0.259233      31.977584 0.54541915E+03  0.13346097E+05                                 8.408005                            7.567354       0.359577       2.113693                    0.997925      29.265845      81.278824       0.635760       0.393721      -1.097387       0.106619       0.165065       0.101556       0.221196      -0.124414      -0.081222       0.006260      -0.066689       0.149495      -0.171202       0.029863       0.141339              8.891577       7.159907       0.544828      -0.307427      10.108055       3.161013       9.406768          -0.000000
           91              N       6.520524       3.911223       0.438601      -0.305760      37.040659 0.60844918E+03  0.15332799E+05                                 9.262400                            7.985071       0.238887       2.042026                    0.999662      31.058037      88.128417       0.618507       0.392975      -1.095635       0.156741       0.184892       0.020033       0.243216      -0.091157      -0.079682      -0.059617       0.275923       0.162586      -0.216964       0.044107       0.172858             10.139638      14.018317       0.901566      -2.513865       9.275300       1.079134       7.125298          -0.000003
           92              N       2.674113      11.888061       4.986699       0.156890      23.595662 0.29603219E+03  0.62039513E+04                                 6.769974                            5.468650       0.109993       2.149629                    0.999294      21.793026      55.615347       0.771479       0.378837      -1.110428       0.131721       0.023531      -0.012053       0.134348       0.043196      -0.030787       0.078988       0.138274      -0.200577      -0.142542       0.027149       0.115393              7.405087       9.114480       1.082111      -1.131606       7.080080       2.230764       6.020700          -0.000001
           93              N       6.886400       7.032720       2.055430      -0.698565      30.576895 0.50864505E+03  0.12376583E+05                                 8.504768                            7.610841      -0.343388       1.892979                    0.994905      31.437501      90.497814       0.589438       0.427053      -1.062663       0.062511      -0.106371      -0.061263       0.137751       0.000084       0.134671       0.136109      -0.360910      -0.049375      -0.261258      -0.004416       0.265674              8.777490       7.430658       0.133878       1.090956      10.627552       1.520344       8.274260          -0.000006
           94              N       8.654790      10.998522       8.755668      -0.665550      33.337569 0.53280394E+03  0.13081918E+05                                 8.748866                            7.574747      -0.124849       1.945694                    0.996225      32.004510      91.770172       0.617735       0.403831      -1.080404       0.149007      -0.041262      -0.016909       0.155537      -0.053888       0.043919       0.176733       0.282847      -0.382081      -0.290493       0.074934       0.215559              9.110228      12.097491      -1.809939      -1.492462       7.800919       1.963921       7.432274          -0.000006
           95              N      10.065007      11.954238       5.487957      -0.297625      32.422251 0.55285327E+03  0.13561699E+05                                 8.388838                            7.547291       0.349990       2.094830                    0.998664      29.887210      82.864673       0.646247       0.386370      -1.103559       0.170096      -0.117009      -0.116107       0.236864       0.067076       0.092650       0.051432      -0.271914       0.176914      -0.205828       0.031871       0.173957              8.805375       7.190459       0.607221      -0.250310      10.336830       3.103567       8.888835          -0.000001
           96              N       2.445185       9.913545       8.131820      -0.289118      32.836183 0.54060405E+03  0.13192002E+05                                 8.475171                            7.464778       0.497723       2.138668                    0.999716      29.817342      82.554121       0.649365       0.386532      -1.103037      -0.118844       0.168935       0.121371       0.239570       0.140228       0.111986       0.016347      -0.120498       0.124803      -0.204576       0.024756       0.179820              8.994218       8.244358       1.102265       1.168965       9.715486       3.575635       9.022811          -0.000004
           97              N       2.655596      11.009186       8.995400      -0.297093      33.696943 0.55770266E+03  0.13731537E+05                                 8.651801                            7.619350       0.447781       2.120356                    0.999339      30.184848      84.265181       0.637273       0.390359      -1.099047      -0.174522      -0.125148      -0.106037       0.239507      -0.094857      -0.058136       0.035615      -0.238553       0.201653      -0.193402       0.040058       0.153344              9.174647       8.754700       0.311033       1.159401       9.542573       3.283578       9.226669          -0.000003
           98              N       4.016933      12.247258       4.929490      -0.636482      28.999526 0.44867300E+03  0.10503085E+05                                 7.803087                            6.829161       0.213266       2.080715                    0.996070      29.893206      82.410575       0.671248       0.389795      -1.095178      -0.145288      -0.028374      -0.022962       0.149803       0.103965      -0.083551       0.157069       0.250078      -0.388531      -0.291179       0.061411       0.229767              8.025228      11.339437       1.260128      -1.382050       6.407762       0.682902       6.328484          -0.000007
           99              O       8.049285       1.151103       1.729885      -0.679160      37.502463 0.64450164E+03  0.16257767E+05                                 8.943433                            7.939027       0.130814       2.065284                    0.994886      29.784969      80.943160       0.662106       0.366726      -1.129749       0.034508       0.040410       0.057004       0.077931       0.016103       0.024192      -0.042337      -0.033574       0.033967      -0.055724       0.001668       0.054055              9.561307       9.849728       3.184404       2.028569      11.131609       2.882501       7.702585          -0.000006
          100              O      10.282272       6.026218      12.606364      -0.782838      54.084311 0.98492278E+03  0.27719604E+05                                11.589247                            9.962818      -0.349151       1.857971                    0.996740      33.938939      98.529474       0.575874       0.377914      -1.117418       0.014766       0.054044      -0.044524       0.071562      -0.008186      -0.053516       0.031311      -0.164996       0.123765      -0.120823       0.028080       0.092742             12.657780       8.184259       2.431093      -0.941174      16.423762      -5.061065      13.365319          -0.000001
          101              O       2.464331       7.206002      11.888530      -0.592753      30.884201 0.52244071E+03  0.12470278E+05                                 7.734851                            7.069802       0.462409       2.211443                    0.993143      27.537780      72.142307       0.715251       0.358764      -1.139112      -0.010185       0.062946      -0.042303       0.076522       0.029371      -0.020848       0.061284       0.064793      -0.081911      -0.093407       0.035843       0.057564              7.980953      10.402176       2.177838       1.377239       7.358823      -0.119980       6.181861          -0.000004
          102              O       0.688308       1.751655       1.526930      -0.648620      40.483316 0.74823133E+03  0.19551263E+05                                 9.419383                            8.600250      -0.146056       1.990565                    0.992386      29.555896      81.196138       0.632338       0.370696      -1.129052      -0.023758       0.027391       0.037478       0.052147      -0.010531      -0.001005      -0.055940       0.044676       0.013365      -0.068750       0.019877       0.048873              9.787873      11.854345      -1.054829      -2.614341       8.562984       2.094424       8.946291          -0.000001
          103              O       8.246419      13.820704      13.200246      -0.633080      38.815729 0.65308367E+03  0.16523335E+05                                 9.170741                            8.020253       0.100832       2.064184                    0.992880      29.372873      79.855442       0.655449       0.369350      -1.128111      -0.015737      -0.080936      -0.010679       0.083140      -0.034070      -0.008207      -0.063159       0.129529       0.181935      -0.125099       0.041749       0.083351              9.683923       9.174171       0.091087       3.228722       8.730144      -2.498389      11.147454          -0.000004
          104              O       7.853006      15.440992      11.782285      -0.739645      43.934759 0.79436225E+03  0.21167290E+05                                 9.967481                            8.863570      -0.085983       1.954221                    0.997357      32.589153      91.788975       0.619768       0.370877      -1.123696      -0.029925      -0.057484      -0.089426       0.110439      -0.013151      -0.030785      -0.040691       0.033592      -0.144619      -0.078995       0.028488       0.050508             10.449337       8.506271       1.969620       0.041177      14.818883      -2.175587       8.022857          -0.000007
          105              O       3.382943      15.387125      11.891254      -0.679160      37.502464 0.64450169E+03  0.16257769E+05                                 8.943433                            7.939027       0.130814       2.065284                    0.994886      29.784970      80.943164       0.662106       0.366726      -1.129749      -0.034508      -0.040410      -0.057004       0.077931       0.016103       0.024192      -0.042337      -0.033574       0.033966      -0.055724       0.001668       0.054055              9.561308       9.849728       3.184404       2.028569      11.131609       2.882501       7.702585          -0.000006
          106              O       1.149956      10.512010       1.014775      -0.782838      54.084305 0.98492268E+03  0.27719600E+05                                11.589247                            9.962818      -0.349151       1.857971                    0.996740      33.938937      98.529467       0.575874       0.377914      -1.117418      -0.014766      -0.054044       0.044524       0.071562      -0.008186      -0.053516       0.031311      -0.164996       0.123765      -0.120823       0.028080       0.092742             12.657779       8.184258       2.431092      -0.941174      16.423761      -5.061065      13.365318          -0.000001
          107              O       8.967897       9.332226       1.732609      -0.592753      30.884198 0.52244065E+03  0.12470276E+05                                 7.734851                            7.069801       0.462409       2.211443                    0.993143      27.537778      72.142301       0.715251       0.358764      -1.139111       0.010185      -0.062946       0.042303       0.076521       0.029371      -0.020848       0.061284       0.064793      -0.081911      -0.093407       0.035843       0.057564              7.980953      10.402175       2.177838       1.377239       7.358823      -0.119980       6.181861          -0.000004
          108              O      10.743920      14.786573      12.094209      -0.648620      40.483311 0.74823121E+03  0.19551259E+05                                 9.419383                            8.600250      -0.146055       1.990565                    0.992386      29.555894      81.196132       0.632338       0.370696      -1.129052       0.023758      -0.027391      -0.037478       0.052147      -0.010531      -0.001005      -0.055940       0.044676       0.013365      -0.068749       0.019877       0.048873              9.787873      11.854344      -1.054829      -2.614341       8.562983       2.094424       8.946290          -0.000001
          109              O       3.185809       2.717524       0.420893      -0.633080      38.815731 0.65308372E+03  0.16523337E+05                                 9.170742                            8.020253       0.100832       2.064184                    0.992880      29.372874      79.855446       0.655449       0.369350      -1.128111       0.015737       0.080936       0.010679       0.083140      -0.034070      -0.008207      -0.063159       0.129529       0.181935      -0.125099       0.041749       0.083351              9.683923       9.174171       0.091087       3.228722       8.730144      -2.498389      11.147454          -0.000004
          110              O       3.579222       1.097236       1.838854      -0.739645      43.934767 0.79436242E+03  0.21167296E+05                                 9.967483                            8.863571      -0.085984       1.954221                    0.997357      32.589155      91.788985       0.619768       0.370877      -1.123696       0.029925       0.057484       0.089426       0.110439      -0.013151      -0.030785      -0.040691       0.033592      -0.144620      -0.078995       0.028488       0.050508             10.449339       8.506272       1.969621       0.041177      14.818885      -2.175588       8.022858          -0.000007

******************************************************
Auxiliary information for the entire system
The total spin magnetic moment of the unit cell is   -0.000137
The total net atomic charge of the unit cell is   -0.000008
Accuracy of reproducing the electrostatic potential in the unit cell:
  The inner radius (bohr) =    5.0000
  The outer radius (bohr) =   12.0000
  Valid grid points have density less than (e/(bohr^3)) =    0.0001
  The number of valid grid points were=        17027
  The rms potential error without charges in kcal/mol is=      8.29794
  The rms potential error with partial charges in kcal/mol is=      1.97842
  The RRMSE value at monopole order=      0.23842
  The rms potential error with partial charges and cloud penetration in kcal/mol is=      1.97295
  The RRMSE value at monopole order with cloud penetration is=      0.23776
  The rms potential error with partial charges and atomic dipoles in kcal/mol is=      1.85178
  The RRMSE value at dipole order=      0.22316
  The rms potential error with partial charges, atomic dipoles and cloud penetration in kcal/mol is=      1.84068
  The RRMSE value at dipole order with cloud penetration=      0.22182

******************************************************
The electron densities and ab initio electrostatic potential were computed in VASP using the PBE functional and
projector augmented wave method. See the main text of the journal article for a description of computational details.
The atomic charges, dipoles, and quadrupoles were computed with the DDEC6 method as described in
(a) T. A. Manz and N. Gabaldon Limas, RSC Adv. 6 (2016) 47771-47801 DOI: 10.1039/c6ra04656h
(b) N. Gabaldon Limas and T. A. Manz, RSC Adv. 8 (2018) 2678-2707 DOI: 10.1039/c7ra11829e.
For each atom in the material, the electron cloud parameters were fit to the spherically averaged atom-in-material
electron density using radial positions for which this density was between 10^-4 and 10^-2 electrons per cubic bohr.
The polarizabilities, dispersion coefficients, and quantum Drude oscillator (QDO) parameters were fit using the MCLF method.
The magnetic structure of the system was optimized in VASP from the default ferromagnetic initial guess using spin polarization.
The atomic spin moments (ASMs) were computed on this optimized magnetic structure using the DDEC6 partition as inputs
to the method of T. A. Manz and D. S. Sholl, J. Chem. Theory Comput. 7 (2011) 4146-4164 DOI: 10.1021/ct200539n.
The RMSE and RRMSE were computed using a uniform grid with Ewald summation.
