# Supplementary material for: A collection of forcefield precursors for metal–organic frameworks
Source: RSC Adv. 2019 Nov 13;9(63):36492–507. doi: 10.1039/c9ra07327b (PMC9075174; doi:10.1039/c9ra07327b)
Supplement: RA-009-C9RA07327B-s5148 [file RA-009-C9RA07327B-s5148.xyz]

  110
jmolscript: load "" {1 1 1} spacegroup "x,y,z" unitcell [{      9.482900     0.000000     0.000000 }, {      0.738437    11.481278     0.000000 }, {      1.179608     5.046184    13.630087 }]
Eu     8.262339    10.977370     0.032576     1.383872
Eu     1.958998     0.503908    -0.032576     1.383869
H      9.465575     8.469141    11.447910     0.167849
H     10.358304     8.055257    10.230743     0.153061
H      4.483211     8.922877    12.130777     0.346838
H      3.805458     9.581016    10.931330     0.300691
H      9.679556    13.637621     7.579691     0.104969
H      8.877270     3.095749     6.324360     0.130230
H      3.327630     5.962094     5.377069     0.356776
H      3.058541     4.870716     4.398429     0.318279
H      8.486762     2.596272     3.846411     0.155459
H      8.135711     3.604158     2.689216     0.153995
H      2.050195     8.297389     5.929088     0.110966
H      1.966247     7.352015     7.177604     0.134739
H      7.099993     3.609732     8.258470     0.343650
H      6.831505     4.769067     9.153966     0.349444
H      6.146526    13.674985    10.992665     0.174660
H      7.513373    13.361459    10.307072     0.131234
H      1.715348    10.106170    12.387023     0.129049
H      1.051093     4.494638     0.129486     0.141747
H      1.935370     8.058321     2.182177     0.167849
H      1.042641     8.472205     3.399344     0.153061
H      6.917734     7.604585     1.499310     0.346839
H      7.595487     6.946446     2.698757     0.300692
H      1.721389     2.889841     6.050396     0.104969
H      2.523675    13.431713     7.305727     0.130230
H      8.073315    10.565368     8.253018     0.356777
H      8.342404    11.656746     9.231658     0.318279
H      2.914183    13.931190     9.783676     0.155460
H      3.265234    12.923304    10.940871     0.153995
H      9.350750     8.230073     7.700999     0.110966
H      9.434698     9.175447     6.452483     0.134740
H      4.300952    12.917730     5.371617     0.343650
H      4.569440    11.758395     4.476121     0.349444
H      5.254419     2.852477     2.637422     0.174660
H      3.887572     3.166003     3.323015     0.131234
H      9.685597     6.421292     1.243064     0.129049
H     10.349852    12.032824    13.500601     0.141748
C      9.002967     1.866778     1.984541     0.699078
C      9.352965     5.672865     9.284815     0.125637
C      1.225958     6.909575    11.884073     0.685576
C      9.817364     7.708822    10.957227    -0.384824
C      9.429359     2.824484     7.074015    -0.249097
C      9.928001     5.079806     4.305744     0.115619
C      8.796649     2.969711     3.006797    -0.366529
C      9.697621     4.008031     7.944978     0.218187
C      0.758285     6.756574     5.659212     0.243580
C      1.441291     7.792305     6.490647    -0.241783
C      7.033140    13.315097    11.149411    -0.392292
C      7.741200    14.228325    12.143045     0.651429
C      5.332246    11.665819    12.422461     0.144273
C      3.335076    11.113846    13.093062     0.256438
C      2.063775    10.353993    13.257986    -0.266465
C      2.397978    14.660684    11.645546     0.699078
C      2.047980    10.854597     4.345272     0.125636
C      0.692087     9.617887     1.746014     0.685577
C      1.583581     8.818640     2.672860    -0.384825
C      1.971586    13.702978     6.556072    -0.249097
C      1.472944    11.447656     9.324343     0.115619
C      2.604296    13.557751    10.623290    -0.366531
C      1.703324    12.519431     5.685109     0.218186
C      1.159760     9.770888     7.970875     0.243580
C      9.959654     8.735157     7.139440    -0.241783
C      4.367805     3.212365     2.480676    -0.392293
C      3.659745     2.299137     1.487042     0.651430
C      6.068699     4.861643     1.207626     0.144273
C      8.065869     5.413616     0.537025     0.256438
C      9.337170     6.173469     0.372101    -0.266465
S      0.903237     3.788640     3.238372     0.075730
S      6.854399    11.572037    11.588300     0.108055
S      8.444486     6.791858    10.261138     0.124508
S     10.497708    12.738822    10.391715     0.075733
S      4.546546     4.955425     2.041787     0.108058
S      2.956459     9.735604     3.368949     0.124510
N      4.391436    10.678369    12.344770     0.061430
N      2.425812     7.227150    -0.016356    -0.236685
N      1.399715     5.807870     4.944996     0.149724
N      1.143844     5.671551     9.017666    -0.231773
N      4.891686    12.621713    13.187109    -0.254782
N      8.727043     4.654880     8.634660     0.165329
N      4.533167     9.495511    11.584211    -0.592509
N      2.773584     5.508135     4.901379    -0.652851
N      1.362583     4.582012     8.149429    -0.271016
N      8.964308     6.632508     5.491562    -0.274180
N      8.747996     5.534112     4.605606    -0.296458
N      7.380883     4.298479     8.689180    -0.606012
N      7.009509     5.849093     1.285317     0.061430
N      7.795525     4.254128     0.016356    -0.236685
N     10.001230    10.719592     8.685091     0.149724
N     10.257101    10.855911     4.612421    -0.231772
N      6.509259     3.905749     0.442978    -0.254780
N      2.673902    11.872582     4.995427     0.165329
N      6.867778     7.031951     2.045876    -0.592510
N      8.627361    11.019327     8.728708    -0.652851
N     10.038362    11.945450     5.480658    -0.271016
N      2.436637     9.894954     8.138525    -0.274179
N      2.652949    10.993350     9.024481    -0.296459
N      4.020062    12.228983     4.940907    -0.606011
O      8.019343     1.141083     1.726932    -0.604653
O     10.218203     6.015344    12.613283    -0.656160
O      2.438738     7.196644    11.905881    -0.554930
O      0.684307     1.759781     1.515666    -0.588027
O      8.221614    13.816951    13.208917    -0.578375
O      7.841036    15.446679    11.790025    -0.612705
O      3.381602    15.386379    11.903155    -0.604652
O      1.182742    10.512118     1.016804    -0.656161
O      8.962207     9.330818     1.724206    -0.554932
O     10.716638    14.767681    12.114421    -0.588026
O      3.179331     2.710511     0.421170    -0.578374
O      3.559909     1.080783     1.840062    -0.612704

The following XYZ coordinates are in angstroms. Other properties are in atomic units.
The sperically averaged electron density of each atom fit to a function of the form exp(a - br)
eigen_1, eigen_2 and eigen_3 are the three eigenvalues of traceless quadrupole moment tensor
  atom number  atomic symbol              X              Y              Z     net charge C6 coefficient C8 coefficient C10 coefficient fluctuating dipole atomic polarizability isotropic forcefield polarizability              a              b squared Pearson coefficient          <r^3>          <r^4>         wp_QDO          m_QDO          q_QDO       dipole_x       dipole_y       dipole_z         dipole            Qxy            Qxz            Qyz     Q(x^2-y^2)  Q(3z^2 - R^2)        eigen_1        eigen_2        eigen_3 static polarizability      alpha(xx)      alpha(xy)      alpha(xz)      alpha(yy)      alpha(yz)      alpha(zz) atomic spin moment
            1             Eu       8.262339      10.977370       0.032576       1.383872     196.147653 0.57510424E+04  0.23281348E+06                                23.597953                           21.721351       0.428196       1.836422                    0.998539      93.021857     251.351005       0.491797       0.307651      -1.271331       0.023923       0.009607       0.004245       0.026127      -0.090458      -0.112417      -0.002822       0.097785      -0.096744      -0.137848      -0.029804       0.167652             25.354622      23.964374       5.135856       3.628164      29.432354       5.646358      22.667138           0.008504
            2             Eu       1.958998       0.503908      -0.032576       1.383869     196.147726 0.57510459E+04  0.23281367E+06                                23.597962                           21.721361       0.428196       1.836422                    0.998539      93.021865     251.351063       0.491797       0.307651      -1.271331      -0.023922      -0.009611      -0.004248       0.026128      -0.090459      -0.112418      -0.002822       0.097786      -0.096746      -0.137849      -0.029804       0.167654             25.354629      23.964382       5.135849       3.628156      29.432360       5.646355      22.667144           0.008511
            3              H       9.465575       8.469141      11.447910       0.167849       0.944282 0.69272414E+01  0.66910038E+02                                 1.711516                            1.628336      -1.172885       2.329575                    0.997727       3.692417      10.936425       0.441790       1.435354      -0.675410      -0.007259       0.019270       0.010070       0.022922       0.003933      -0.000340      -0.003802       0.004122      -0.051158      -0.017655       0.004513       0.013142              1.763957       1.482554      -0.269103      -0.183496       1.994540       0.431524       1.814776          -0.000226
            4              H      10.358304       8.055257      10.230743       0.153061       0.990105 0.76210735E+01  0.75750665E+02                                 1.796096                            1.730235      -1.567677       2.153295                    0.990391       3.943754      12.035755       0.418322       1.473076      -0.667845       0.021183       0.008969      -0.016181       0.028125       0.008405      -0.004924      -0.001943       0.004943       0.012584      -0.011000       0.000283       0.010718              1.837648       1.495595       0.124410      -0.232610       1.735847      -0.254391       2.281503           0.001320
            5              H       4.483211       8.922877      12.130777       0.346838       0.427225 0.25223147E+01  0.19187719E+02                                 1.075061                            1.039658      -1.282281       2.415764                    0.999942       2.441027       6.711636       0.501036       1.606989      -0.647621       0.003196      -0.018963       0.014710       0.024211       0.000356       0.006202       0.007843      -0.026311       0.004931      -0.016336      -0.000496       0.016832              1.089058       0.951323      -0.029072       0.044152       1.219293      -0.189760       1.096557           0.000036
            6              H       3.805458       9.581016      10.931330       0.300691       0.807472 0.58135184E+01  0.54443492E+02                                 1.627191                            1.562349      -1.636850       2.189809                    0.993348       3.276481       9.967197       0.415385       1.574520      -0.651499      -0.018222       0.001882      -0.021463       0.028218      -0.005584       0.015550       0.008367      -0.018803       0.003862      -0.023670       0.008309       0.015362              1.654113       1.690189      -0.000718       0.446441       1.384806      -0.002509       1.887344           0.000036
            7              H       9.679556      13.637621       7.579691       0.104969       1.322193 0.10915078E+02  0.11748791E+03                                 2.079733                            1.991226      -1.652247       2.071592                    0.990004       4.391486      13.492081       0.417729       1.362215      -0.687982      -0.007191      -0.021515       0.004500       0.023127      -0.006376      -0.008212      -0.004612       0.007448      -0.049419      -0.020227       0.003794       0.016432              2.121689       1.784772       0.248965      -0.340332       2.413938      -0.427460       2.166357           0.000088
            8              H       8.877270       3.095749       6.324360       0.130230       1.124542 0.89277617E+01  0.90995262E+02                                 1.866827                            1.805242      -1.188568       2.320405                    0.993144       3.751886      11.060293       0.439006       1.368862      -0.690109      -0.012232       0.006471      -0.027322       0.030627      -0.004647       0.004321      -0.000421       0.016478       0.009809      -0.011130       0.000723       0.010407              1.898368       1.629966      -0.164725       0.312958       1.701860      -0.226508       2.363276           0.000025
            9              H       3.327630       5.962094       5.377069       0.356776       0.534811 0.33660927E+01  0.27026965E+02                                 1.179838                            1.151728      -1.128856       2.507497                    0.999770       2.253972       6.000302       0.516214       1.477763      -0.673453       0.026650       0.017275       0.019880       0.037468      -0.003327       0.009040       0.026876       0.031746      -0.044414      -0.039975       0.014249       0.025726              1.176723       1.228053       0.107998       0.124430       1.155363       0.160193       1.146753           0.000174
           10              H       3.058541       4.870716       4.398429       0.318279       0.618251 0.39037317E+01  0.32995089E+02                                 1.336766                            1.260952      -1.567556       2.232702                    0.996408       2.924970       8.371028       0.474448       1.527385      -0.658433       0.014314      -0.016080      -0.011965       0.024630      -0.010933       0.010868       0.020173       0.033103      -0.036068      -0.035555       0.008899       0.026656              1.369948       1.279844      -0.208072      -0.208424       1.460187       0.313590       1.369813           0.000247
           11              H       8.486762       2.596272       3.846411       0.155459       1.113579 0.88304804E+01  0.89989706E+02                                 1.871920                            1.809384      -1.308908       2.274352                    0.993799       3.721499      11.062815       0.432304       1.390299      -0.685660      -0.013655      -0.013149       0.020459       0.027891       0.005930      -0.003352      -0.000933       0.012427       0.007568      -0.009863       0.000725       0.009138              1.901799       1.516598       0.020468      -0.029597       1.731775      -0.338959       2.457022           0.000327
           12              H       8.135711       3.604158       2.689216       0.153995       1.004447 0.76864926E+01  0.76554467E+02                                 1.810770                            1.735372      -1.592691       2.140297                    0.990380       3.966964      12.113646       0.418577       1.469224      -0.668369      -0.022934       0.014729      -0.009402       0.028833       0.000013       0.003863      -0.007166       0.007595      -0.025102      -0.012938       0.003699       0.009238              1.851207       1.822796      -0.407609       0.314861       2.001649      -0.302654       1.729175           0.000348
           13              H       2.050195       8.297389       5.929088       0.110966       1.357846 0.11172379E+02  0.12057336E+03                                 2.107200                            2.008923      -1.473959       2.162751                    0.990477       4.199281      12.784111       0.418975       1.354603      -0.691156       0.009544       0.018701      -0.007869       0.022422      -0.007032      -0.000606       0.000139      -0.006068      -0.015086      -0.005526      -0.004661       0.010186              2.153501       1.844335       0.340172      -0.381898       2.321244      -0.341409       2.294924           0.000541
           14              H       1.966247       7.352015       7.177604       0.134739       1.257726 0.10281459E+02  0.10827923E+03                                 1.996586                            1.926405      -1.253296       2.288324                    0.993463       3.805168      11.307317       0.429679       1.353542      -0.693831       0.015922      -0.009549       0.025127       0.031242      -0.015082       0.004793       0.001787       0.011456      -0.009734      -0.015925      -0.002242       0.018167              2.029836       1.674082      -0.177624       0.268783       2.087620      -0.313943       2.327805          -0.000004
           15              H       7.099993       3.609732       8.258470       0.343650       0.535422 0.33374824E+01  0.26527596E+02                                 1.136504                            1.110137      -1.117142       2.493025                    0.999900       2.257406       5.825297       0.556495       1.384732      -0.689974      -0.016368      -0.025404      -0.014121       0.033357       0.012399      -0.007280       0.025444       0.024626      -0.050615      -0.039615       0.013310       0.026305              1.132879       1.084577       0.109625       0.034122       1.226820       0.162071       1.087241           0.000645
           16              H       6.831505       4.769067       9.153966       0.349444       0.592616 0.37442903E+01  0.30829416E+02                                 1.247974                            1.200474      -1.215794       2.448228                    0.999837       2.377749       6.379321       0.515398       1.443336      -0.678427      -0.026775       0.013026       0.017897       0.034740       0.006130      -0.007824       0.019935       0.030930      -0.071357      -0.037533       0.008611       0.028922              1.257206       1.360568      -0.168084      -0.212855       1.195848       0.133987       1.215201           0.000453
           17              H       6.146526      13.674985      10.992665       0.174660       0.981843 0.73638613E+01  0.71840603E+02                                 1.738138                            1.666603      -1.192310       2.348007                    0.995310       3.483365      10.190793       0.443866       1.414458      -0.681495      -0.029427       0.015949      -0.004391       0.033758      -0.002394       0.008396      -0.003471       0.007932      -0.007518      -0.008426      -0.003234       0.011660              1.785845       2.452706      -0.120085       0.009942       1.460694      -0.055253       1.444136           0.000253
           18              H       7.513373      13.361459      10.307072       0.131234       1.218737 0.95274972E+01  0.98726649E+02                                 1.943868                            1.841849      -1.531647       2.137459                    0.993628       4.038165      12.013893       0.442680       1.335244      -0.694220       0.005467       0.005421      -0.020409       0.021813      -0.004107       0.004393       0.004289      -0.010421       0.033021      -0.013426       0.000599       0.012827              1.996786       2.042484       0.005159      -0.600373       1.631234       0.005284       2.316639           0.000642
           19              H       1.715348      10.106170      12.387023       0.129049       0.925466 0.71687234E+01  0.69811568E+02                                 1.684754                            1.654277      -1.273319       2.278767                    0.991736       3.832124      11.382563       0.439354       1.431547      -0.676117      -0.015715      -0.009974      -0.022394       0.029119       0.001492       0.004516       0.010642       0.006946       0.031435      -0.013466      -0.002976       0.016443              1.706694       1.606344       0.122095       0.210340       1.502897       0.174313       2.010842           0.000599
           20              H       1.051093       4.494638       0.129486       0.141747       0.925662 0.70695954E+01  0.68993955E+02                                 1.714807                            1.665599      -1.537997       2.158680                    0.990302       3.972183      12.030240       0.426493       1.471559      -0.667707       0.001429      -0.026046       0.013545       0.029392      -0.004656      -0.004068      -0.004415      -0.011781      -0.024584      -0.011854      -0.000188       0.012042              1.747460       1.546894      -0.081197       0.022054       2.019162      -0.383468       1.676323           0.000876
           21              H       1.935370       8.058321       2.182177       0.167849       0.944281 0.69272304E+01  0.66909910E+02                                 1.711515                            1.628336      -1.172885       2.329575                    0.997727       3.692415      10.936420       0.441790       1.435355      -0.675410       0.007259      -0.019270      -0.010070       0.022922       0.003933      -0.000340      -0.003802       0.004122      -0.051158      -0.017655       0.004513       0.013142              1.763956       1.482553      -0.269103      -0.183496       1.994539       0.431523       1.814775          -0.000226
           22              H       1.042641       8.472205       3.399344       0.153061       0.990105 0.76210759E+01  0.75750697E+02                                 1.796096                            1.730235      -1.567677       2.153295                    0.990391       3.943755      12.035759       0.418322       1.473076      -0.667845      -0.021183      -0.008969       0.016181       0.028125       0.008405      -0.004924      -0.001943       0.004943       0.012584      -0.011000       0.000283       0.010717              1.837649       1.495595       0.124410      -0.232610       1.735847      -0.254391       2.281504           0.001319
           23              H       6.917734       7.604585       1.499310       0.346839       0.427224 0.25223138E+01  0.19187711E+02                                 1.075060                            1.039657      -1.282282       2.415764                    0.999942       2.441027       6.711636       0.501036       1.606988      -0.647621      -0.003196       0.018963      -0.014710       0.024211       0.000356       0.006202       0.007843      -0.026311       0.004931      -0.016336      -0.000496       0.016832              1.089057       0.951323      -0.029072       0.044152       1.219292      -0.189760       1.096557           0.000036
           24              H       7.595487       6.946446       2.698757       0.300692       0.807473 0.58135296E+01  0.54443618E+02                                 1.627192                            1.562349      -1.636852       2.189807                    0.993348       3.276483       9.967202       0.415385       1.574518      -0.651500       0.018222      -0.001882       0.021463       0.028218      -0.005584       0.015550       0.008367      -0.018803       0.003862      -0.023670       0.008309       0.015361              1.654114       1.690190      -0.000718       0.446442       1.384807      -0.002509       1.887345           0.000036
           25              H       1.721389       2.889841       6.050396       0.104969       1.322199 0.10915138E+02  0.11748872E+03                                 2.079738                            1.991231      -1.652252       2.071589                    0.990004       4.391498      13.492126       0.417728       1.362214      -0.687982       0.007191       0.021515      -0.004500       0.023127      -0.006376      -0.008212      -0.004612       0.007448      -0.049420      -0.020227       0.003794       0.016432              2.121694       1.784776       0.248966      -0.340333       2.413944      -0.427461       2.166363           0.000087
           26              H       2.523675      13.431713       7.305727       0.130230       1.124541 0.89277502E+01  0.90995117E+02                                 1.866826                            1.805241      -1.188568       2.320405                    0.993144       3.751884      11.060286       0.439006       1.368862      -0.690109       0.012232      -0.006471       0.027322       0.030627      -0.004647       0.004321      -0.000421       0.016478       0.009809      -0.011130       0.000723       0.010407              1.898367       1.629965      -0.164725       0.312958       1.701859      -0.226508       2.363275           0.000026
           27              H       8.073315      10.565368       8.253018       0.356777       0.534810 0.33660909E+01  0.27026949E+02                                 1.179838                            1.151728      -1.128858       2.507497                    0.999770       2.253971       6.000301       0.516214       1.477764      -0.673453      -0.026649      -0.017275      -0.019880       0.037468      -0.003327       0.009040       0.026876       0.031745      -0.044413      -0.039975       0.014249       0.025726              1.176723       1.228053       0.107998       0.124430       1.155363       0.160193       1.146753           0.000176
           28              H       8.342404      11.656746       9.231658       0.318279       0.618249 0.39037181E+01  0.32994955E+02                                 1.336765                            1.260951      -1.567553       2.232704                    0.996408       2.924967       8.371025       0.474447       1.527388      -0.658433      -0.014314       0.016080       0.011965       0.024630      -0.010933       0.010868       0.020172       0.033103      -0.036067      -0.035555       0.008899       0.026656              1.369947       1.279843      -0.208072      -0.208424       1.460186       0.313590       1.369812           0.000249
           29              H       2.914183      13.931190       9.783676       0.155460       1.113578 0.88304711E+01  0.89989589E+02                                 1.871919                            1.809383      -1.308908       2.274352                    0.993799       3.721497      11.062808       0.432304       1.390299      -0.685660       0.013655       0.013149      -0.020459       0.027891       0.005930      -0.003352      -0.000933       0.012427       0.007568      -0.009863       0.000725       0.009138              1.901797       1.516597       0.020468      -0.029597       1.731774      -0.338959       2.457021           0.000329
           30              H       3.265234      12.923304      10.940871       0.153995       1.004448 0.76865024E+01  0.76554602E+02                                 1.810773                            1.735374      -1.592696       2.140295                    0.990380       3.966968      12.113668       0.418577       1.469226      -0.668368       0.022934      -0.014729       0.009402       0.028833       0.000013       0.003863      -0.007166       0.007595      -0.025102      -0.012938       0.003699       0.009238              1.851209       1.822799      -0.407610       0.314862       2.001652      -0.302655       1.729177           0.000349
           31              H       9.350750       8.230073       7.700999       0.110966       1.357847 0.11172390E+02  0.12057351E+03                                 2.107201                            2.008924      -1.473959       2.162751                    0.990477       4.199283      12.784118       0.418975       1.354603      -0.691156      -0.009544      -0.018701       0.007869       0.022421      -0.007032      -0.000606       0.000139      -0.006068      -0.015086      -0.005526      -0.004661       0.010187              2.153502       1.844336       0.340172      -0.381898       2.321245      -0.341409       2.294925           0.000542
           32              H       9.434698       9.175447       6.452483       0.134740       1.257726 0.10281456E+02  0.10827917E+03                                 1.996585                            1.926404      -1.253296       2.288324                    0.993463       3.805167      11.307313       0.429679       1.353541      -0.693831      -0.015922       0.009549      -0.025127       0.031242      -0.015082       0.004793       0.001786       0.011456      -0.009734      -0.015925      -0.002242       0.018167              2.029835       1.674081      -0.177624       0.268783       2.087619      -0.313943       2.327804          -0.000005
           33              H       4.300952      12.917730       5.371617       0.343650       0.535423 0.33374910E+01  0.26527683E+02                                 1.136506                            1.110139      -1.117141       2.493025                    0.999900       2.257410       5.825311       0.556495       1.384732      -0.689974       0.016368       0.025404       0.014122       0.033357       0.012399      -0.007281       0.025444       0.024626      -0.050615      -0.039615       0.013310       0.026306              1.132881       1.084579       0.109625       0.034122       1.226822       0.162071       1.087242           0.000645
           34              H       4.569440      11.758395       4.476121       0.349444       0.592616 0.37442886E+01  0.30829396E+02                                 1.247973                            1.200474      -1.215795       2.448228                    0.999837       2.377749       6.379320       0.515398       1.443336      -0.678427       0.026775      -0.013026      -0.017897       0.034741       0.006130      -0.007824       0.019935       0.030930      -0.071358      -0.037533       0.008611       0.028922              1.257205       1.360567      -0.168084      -0.212855       1.195847       0.133987       1.215200           0.000454
           35              H       5.254419       2.852477       2.637422       0.174660       0.981845 0.73638724E+01  0.71840732E+02                                 1.738139                            1.666604      -1.192309       2.348007                    0.995310       3.483366      10.190794       0.443866       1.414457      -0.681495       0.029426      -0.015949       0.004391       0.033757      -0.002394       0.008396      -0.003471       0.007932      -0.007518      -0.008426      -0.003234       0.011660              1.785846       2.452708      -0.120085       0.009942       1.460694      -0.055253       1.444136           0.000252
           36              H       3.887572       3.166003       3.323015       0.131234       1.218739 0.95275208E+01  0.98726942E+02                                 1.943870                            1.841850      -1.531650       2.137457                    0.993628       4.038168      12.013900       0.442680       1.335242      -0.694221      -0.005466      -0.005421       0.020409       0.021812      -0.004107       0.004393       0.004289      -0.010421       0.033021      -0.013426       0.000599       0.012827              1.996787       2.042486       0.005159      -0.600374       1.631235       0.005284       2.316642           0.000641
           37              H       9.685597       6.421292       1.243064       0.129049       0.925466 0.71687319E+01  0.69811675E+02                                 1.684755                            1.654278      -1.273321       2.278766                    0.991736       3.832127      11.382575       0.439354       1.431547      -0.676117       0.015715       0.009974       0.022394       0.029119       0.001493       0.004516       0.010642       0.006946       0.031435      -0.013466      -0.002976       0.016443              1.706696       1.606345       0.122095       0.210340       1.502898       0.174314       2.010843           0.000599
           38              H      10.349852      12.032824      13.500601       0.141748       0.925660 0.70695762E+01  0.68993719E+02                                 1.714805                            1.665597      -1.537994       2.158681                    0.990302       3.972177      12.030217       0.426493       1.471559      -0.667707      -0.001429       0.026046      -0.013545       0.029392      -0.004656      -0.004068      -0.004415      -0.011781      -0.024584      -0.011854      -0.000188       0.012042              1.747457       1.546892      -0.081197       0.022054       2.019158      -0.383467       1.676320           0.000877
           39              C       9.002967       1.866778       1.984541       0.699078      18.604538 0.23229488E+03  0.47806691E+04                                 6.800429                            5.651158      -0.327209       1.973284                    0.998694      21.976941      63.848734       0.577285       0.515545      -0.985355       0.002113      -0.023890      -0.019605       0.030976      -0.027804       0.019206      -0.047756      -0.061836       0.110210      -0.059960      -0.021926       0.081886              7.381605       7.451456       0.810395      -0.263722       8.036871       2.939793       6.656486          -0.000351
           40              C       9.352965       5.672865       9.284815       0.125637      29.910807 0.43242070E+03  0.10232225E+05                                 8.859135                            7.288999      -0.195545       1.946349                    0.997446      27.785529      82.210750       0.561800       0.460745      -1.029547       0.010230      -0.015006       0.013345       0.022537       0.020087       0.016314       0.008395      -0.016340       0.037401      -0.030044      -0.000676       0.030720             10.018636       7.409863       0.350827      -0.730032      12.320531       5.571756      10.325514           0.013715
           41              C       1.225958       6.909575      11.884073       0.685576      19.294791 0.23893418E+03  0.49562331E+04                                 6.937096                            5.711401      -0.486130       1.907883                    0.998437      22.556982      65.973527       0.576759       0.511963      -0.986245       0.007735      -0.008783       0.017577       0.021117      -0.020306      -0.007768       0.053758      -0.074259       0.063135      -0.053667      -0.027141       0.080808              7.502789       7.167471       0.546802       1.330610       7.808361      -2.684859       7.532536           0.003530
           42              C       9.817364       7.708822      10.957227      -0.384824      33.160840 0.55558789E+03  0.13975158E+05                                 9.128528                            7.897260      -0.590770       1.788464                    0.996466      32.985015     100.116181       0.578457       0.420951      -1.054690      -0.054628      -0.042228      -0.007969       0.069505       0.061844      -0.007263       0.021241       0.047340      -0.119335      -0.065020      -0.021387       0.086407              9.963381       7.129541      -0.650412       1.661627      10.858793      -0.012450      11.901808           0.003769
           43              C       9.429359       2.824484       7.074015      -0.249097      30.243362 0.44261779E+03  0.10603028E+05                                 8.735207                            7.090566      -0.577376       1.799899                    0.996175      31.443114      95.603257       0.600262       0.425955      -1.043190       0.098403      -0.011933      -0.024048       0.101999      -0.029001      -0.016808       0.024500       0.038105      -0.120564      -0.051715      -0.010092       0.061807             10.153843       6.639132      -1.442452      -1.461316      12.258527       3.823341      11.563869           0.000058
           44              C       9.928001       5.079806       4.305744       0.115619      30.080538 0.42550131E+03  0.99981609E+04                                 8.724221                            7.115733      -0.074478       1.975424                    0.998878      27.725579      80.955235       0.584140       0.446241      -1.040907      -0.006959       0.005251       0.003462       0.009380       0.027379       0.012288      -0.004159      -0.010169       0.009135      -0.033429       0.006105       0.027325              9.965027       7.815560       0.593732       0.927982      11.978793       5.434982      10.100726           0.003033
           45              C       8.796649       2.969711       3.006797      -0.366529      30.981603 0.52861033E+03  0.13136139E+05                                 8.687088                            7.652867      -0.549557       1.802712                    0.996294      32.655552      98.614623       0.593239       0.415474      -1.057826       0.047919       0.032722       0.013839       0.059653       0.055019       0.001401      -0.002796       0.091846      -0.162621      -0.055132      -0.043638       0.098769              9.420865       7.026161      -0.185698       0.968432      10.822592       2.138113      10.413844           0.001807
           46              C       9.697621       4.008031       7.944978       0.218187      29.489596 0.36919098E+03  0.84235728E+04                                 8.962410                            6.810769      -0.291284       1.940269                    0.997991      26.027358      76.388138       0.569755       0.471164      -1.020640       0.000284      -0.026473      -0.029034       0.039292      -0.016507       0.003318       0.028052      -0.024919       0.056549      -0.035719      -0.005277       0.040996             10.731014       7.012961      -0.416561      -1.170006      13.867696       7.088518      11.312384           0.001213
           47              C       0.758285       6.756574       5.659212       0.243580      30.072205 0.35207239E+03  0.79272643E+04                                 9.063179                            6.634909      -0.173199       1.987256                    0.998434      25.291087      73.405645       0.580157       0.468888      -1.023287       0.016053       0.024237       0.024716       0.038157      -0.002246       0.005641       0.016210      -0.043244       0.031963      -0.028322      -0.001671       0.029993             11.342580       7.314880       1.616641       1.319326      15.121719       7.745405      11.591141           0.000500
           48              C       1.441291       7.792305       6.490647      -0.241783      30.767768 0.42135759E+03  0.99695759E+04                                 8.830844                            6.894582      -0.544950       1.818026                    0.995713      30.866370      93.249167       0.611905       0.423055      -1.045048      -0.090576       0.043701       0.026441       0.103986      -0.033832      -0.010361       0.035548       0.003403      -0.067165      -0.047454      -0.010994       0.058448             10.766707       6.114107       0.496944      -0.031679      14.417687       4.798913      11.768328           0.000397
           49              C       7.033140      13.315097      11.149411      -0.392292      32.768285 0.55529637E+03  0.13974347E+05                                 9.013123                            7.874220      -0.556414       1.786616                    0.997432      33.612087     102.242839       0.581270       0.418718      -1.055462      -0.002632      -0.049479       0.034878       0.060594      -0.026022      -0.002359      -0.047710      -0.064701      -0.015850      -0.051532      -0.019342       0.070874              9.711768      11.484452       2.749622      -0.402729       9.207666       0.279500       8.443185           0.004971
           50              C       7.741200      14.228325      12.143045       0.651429      20.553536 0.25541308E+03  0.53642132E+04                                 7.121242                            5.826217      -0.432403       1.913335                    0.998811      22.925828      66.536466       0.585170       0.498381      -0.997139       0.000462       0.011490       0.001649       0.011617      -0.015484      -0.044409       0.018797       0.114799      -0.053025      -0.057759      -0.031056       0.088814              7.674007       6.701615       1.766165       2.281423       8.731491      -0.412514       7.588916           0.004386
           51              C       5.332246      11.665819      12.422461       0.144273      33.000346 0.42971403E+03  0.10172301E+05                                 9.490930                            7.276398      -0.305344       1.904123                    0.998380      28.107696      83.719229       0.559992       0.462045      -1.026792       0.011527      -0.007406       0.003737       0.014201       0.003321       0.017378      -0.031777      -0.011489      -0.068375      -0.045882       0.010037       0.035846             11.547039      18.380161       3.236201      -3.920411       9.173974       0.118673       7.086984           0.008892
           52              C       3.335076      11.113846      13.093062       0.256438      29.686851 0.36104575E+03  0.81996276E+04                                 8.976515                            6.742124      -0.277420       1.934892                    0.998522      25.972732      76.285553       0.571231       0.472131      -1.019158      -0.029019      -0.019166       0.003995       0.035006       0.002287      -0.016839      -0.017196       0.028881      -0.021260      -0.028502      -0.000629       0.029131             10.983941      17.221204       4.013707      -3.471431       9.280737       0.134815       6.449883           0.018608
           53              C       2.063775      10.353993      13.257986      -0.266465      31.552835 0.48046138E+03  0.11711502E+05                                 8.969497                            7.408953      -0.591483       1.794164                    0.996104      31.560056      95.815895       0.586497       0.428437      -1.044930      -0.041015       0.069174       0.041417       0.090458      -0.017075      -0.035604       0.039098       0.023738      -0.086946      -0.060729      -0.002692       0.063421             10.476653      15.000314       1.848378      -2.583978       8.671880      -0.477887       7.757766           0.001245
           54              C       2.397978      14.660684      11.645546       0.699078      18.604537 0.23229488E+03  0.47806685E+04                                 6.800426                            5.651155      -0.327207       1.973285                    0.998694      21.976934      63.848687       0.577286       0.515544      -0.985355      -0.002113       0.023890       0.019604       0.030976      -0.027804       0.019206      -0.047755      -0.061836       0.110209      -0.059960      -0.021925       0.081885              7.381600       7.451454       0.810393      -0.263722       8.036865       2.939790       6.656481          -0.000349
           55              C       2.047980      10.854597       4.345272       0.125636      29.910814 0.43242078E+03  0.10232227E+05                                 8.859137                            7.289000      -0.195544       1.946349                    0.997446      27.785530      82.210751       0.561800       0.460745      -1.029547      -0.010230       0.015006      -0.013345       0.022537       0.020087       0.016314       0.008395      -0.016340       0.037401      -0.030045      -0.000676       0.030720             10.018638       7.409864       0.350828      -0.730031      12.320536       5.571759      10.325515           0.013715
           56              C       0.692087       9.617887       1.746014       0.685577      19.294779 0.23893400E+03  0.49562288E+04                                 6.937094                            5.711399      -0.486132       1.907882                    0.998437      22.556980      65.973531       0.576759       0.511963      -0.986245      -0.007735       0.008783      -0.017577       0.021117      -0.020306      -0.007768       0.053758      -0.074259       0.063135      -0.053667      -0.027141       0.080808              7.502788       7.167470       0.546801       1.330611       7.808359      -2.684858       7.532535           0.003529
           57              C       1.583581       8.818640       2.672860      -0.384825      33.160851 0.55558813E+03  0.13975165E+05                                 9.128531                            7.897263      -0.590771       1.788464                    0.996466      32.985022     100.116218       0.578456       0.420951      -1.054690       0.054629       0.042228       0.007969       0.069505       0.061844      -0.007263       0.021241       0.047340      -0.119334      -0.065020      -0.021387       0.086407              9.963384       7.129544      -0.650413       1.661629      10.858796      -0.012451      11.901813           0.003768
           58              C       1.971586      13.702978       6.556072      -0.249097      30.243354 0.44261762E+03  0.10603023E+05                                 8.735206                            7.090564      -0.577378       1.799899                    0.996175      31.443116      95.603270       0.600262       0.425955      -1.043190      -0.098403       0.011932       0.024048       0.101999      -0.029002      -0.016809       0.024501       0.038105      -0.120565      -0.051715      -0.010092       0.061807             10.153841       6.639131      -1.442451      -1.461316      12.258527       3.823338      11.563866           0.000058
           59              C       1.472944      11.447656       9.324343       0.115619      30.080459 0.42550009E+03  0.99981246E+04                                 8.724207                            7.115724      -0.074474       1.975426                    0.998878      27.725522      80.955025       0.584141       0.446241      -1.040907       0.006959      -0.005253      -0.003463       0.009382       0.027379       0.012288      -0.004161      -0.010170       0.009139      -0.033431       0.006107       0.027324              9.965009       7.815550       0.593730       0.927979      11.978769       5.434969      10.100707           0.003036
           60              C       2.604296      13.557751      10.623290      -0.366531      30.981584 0.52860997E+03  0.13136127E+05                                 8.687081                            7.652861      -0.549555       1.802713                    0.996294      32.655534      98.614528       0.593240       0.415474      -1.057826      -0.047919      -0.032721      -0.013838       0.059652       0.055019       0.001401      -0.002796       0.091845      -0.162621      -0.055132      -0.043637       0.098769              9.420857       7.026157      -0.185701       0.968431      10.822581       2.138106      10.413833           0.001811
           61              C       1.703324      12.519431       5.685109       0.218186      29.489611 0.36919117E+03  0.84235785E+04                                 8.962414                            6.810771      -0.291287       1.940268                    0.997991      26.027368      76.388181       0.569755       0.471164      -1.020640      -0.000284       0.026473       0.029034       0.039292      -0.016507       0.003318       0.028053      -0.024918       0.056548      -0.035719      -0.005277       0.040996             10.731018       7.012964      -0.416560      -1.170007      13.867705       7.088521      11.312386           0.001209
           62              C       1.159760       9.770888       7.970875       0.243580      30.072140 0.35207158E+03  0.79272414E+04                                 9.063167                            6.634903      -0.173200       1.987257                    0.998434      25.291050      73.405515       0.580157       0.468888      -1.023287      -0.016052      -0.024237      -0.024716       0.038157      -0.002246       0.005641       0.016209      -0.043244       0.031963      -0.028322      -0.001670       0.029993             11.342564       7.314873       1.616639       1.319324      15.121697       7.745391      11.591123           0.000502
           63              C       9.959654       8.735157       7.139440      -0.241783      30.767788 0.42135796E+03  0.99695867E+04                                 8.830848                            6.894585      -0.544949       1.818026                    0.995713      30.866383      93.249213       0.611905       0.423054      -1.045048       0.090577      -0.043701      -0.026441       0.103986      -0.033832      -0.010361       0.035548       0.003404      -0.067165      -0.047454      -0.010994       0.058448             10.766712       6.114109       0.496944      -0.031679      14.417694       4.798915      11.768332           0.000398
           64              C       4.367805       3.212365       2.480676      -0.392293      32.768197 0.55529444E+03  0.13974284E+05                                 9.013099                            7.874201      -0.556411       1.786618                    0.997432      33.612023     102.242534       0.581271       0.418717      -1.055462       0.002632       0.049479      -0.034878       0.060593      -0.026022      -0.002357      -0.047709      -0.064698      -0.015846      -0.051530      -0.019342       0.070872              9.711741      11.484422       2.749607      -0.402731       9.207636       0.279499       8.443167           0.004970
           65              C       3.659745       2.299137       1.487042       0.651430      20.553572 0.25541364E+03  0.53642282E+04                                 7.121255                            5.826228      -0.432398       1.913336                    0.998811      22.925842      66.536536       0.585168       0.498382      -0.997139      -0.000462      -0.011491      -0.001649       0.011617      -0.015485      -0.044411       0.018798       0.114803      -0.053028      -0.057761      -0.031057       0.088818              7.674021       6.701627       1.766168       2.281428       8.731507      -0.412515       7.588930           0.004396
           66              C       6.068699       4.861643       1.207626       0.144273      33.000220 0.42971227E+03  0.10172249E+05                                 9.490911                            7.276387      -0.305343       1.904125                    0.998380      28.107617      83.718956       0.559992       0.462046      -1.026791      -0.011525       0.007406      -0.003739       0.014200       0.003320       0.017379      -0.031778      -0.011489      -0.068370      -0.045882       0.010036       0.035847             11.547013      18.380113       3.236190      -3.920400       9.173956       0.118674       7.086970           0.008891
           67              C       8.065869       5.413616       0.537025       0.256438      29.686814 0.36104525E+03  0.81996155E+04                                 8.976519                            6.742127      -0.277430       1.934888                    0.998522      25.972720      76.285579       0.571230       0.472132      -1.019157       0.029019       0.019165      -0.003996       0.035006       0.002286      -0.016838      -0.017197       0.028880      -0.021256      -0.028502      -0.000628       0.029130             10.983946      17.221210       4.013708      -3.471431       9.280742       0.134816       6.449885           0.018611
           68              C       9.337170       6.173469       0.372101      -0.266465      31.552821 0.48046119E+03  0.11711496E+05                                 8.969494                            7.408952      -0.591483       1.794164                    0.996104      31.560046      95.815854       0.586497       0.428437      -1.044930       0.041015      -0.069174      -0.041417       0.090458      -0.017075      -0.035604       0.039098       0.023738      -0.086945      -0.060729      -0.002692       0.063420             10.476649      15.000308       1.848376      -2.583976       8.671876      -0.477885       7.757764           0.001244
           69              S       0.903237       3.788640       3.238372       0.075730     132.251811 0.33950213E+04  0.12553536E+06                                17.967443                           16.037979       1.488585       2.157726                    0.998443      64.911081     191.768028       0.583035       0.284111      -1.244553      -0.177756      -0.082253      -0.073327       0.209140       0.163760      -0.027528       0.361502       0.023048      -0.507208      -0.455331       0.071667       0.383664             19.936372      14.913355       2.621524       1.139913      24.076519       9.335168      20.819242           0.014032
           70              S       6.854399      11.572037      11.588300       0.108055     133.209052 0.32457505E+04  0.11929475E+06                                18.379275                           15.856895       1.012588       2.006803                    0.999914      66.141895     198.162796       0.573651       0.290504      -1.231212      -0.003202       0.151991       0.069303       0.167077       0.122246      -0.266648      -0.191376      -0.172435      -0.739649      -0.424753       0.011423       0.413330             21.052413      30.404274       3.603314      -7.809823      17.895103      -3.136327      14.857861           0.118683
           71              S       8.444486       6.791858      10.261138       0.124508     109.238702 0.27272938E+04  0.96172306E+05                                16.029996                           14.499329       1.350672       2.115243                    0.999902      64.427331     190.364776       0.600887       0.289065      -1.230168       0.164222       0.040615       0.130611       0.213723       0.088828       0.001683       0.450863      -0.056239      -0.263008      -0.472177       0.011339       0.460838             17.133021      13.805296      -0.430230      -0.021842      19.630044       7.087769      17.963722           0.102184
           72              S      10.497708      12.738822      10.391715       0.075733     132.251125 0.33950000E+04  0.12553442E+06                                17.967419                           16.037962       1.488569       2.157723                    0.998443      64.910775     191.767173       0.583033       0.284112      -1.244551       0.177755       0.082252       0.073331       0.209140       0.163758      -0.027524       0.361486       0.023038      -0.507178      -0.455308       0.071655       0.383653             19.936343      14.913341       2.621519       1.139910      24.076476       9.335149      20.819210           0.014039
           73              S       4.546546       4.955425       2.041787       0.108058     133.208200 0.32457251E+04  0.11929363E+06                                18.379259                           15.856886       1.012563       2.006799                    0.999914      66.141419     198.161489       0.573648       0.290506      -1.231209       0.003202      -0.151991      -0.069305       0.167077       0.122251      -0.266624      -0.191373      -0.172428      -0.739589      -0.424718       0.011403       0.413315             21.052391      30.404237       3.603306      -7.809813      17.895084      -3.136326      14.857851           0.118698
           74              S       2.956459       9.735604       3.368949       0.124510     109.238662 0.27272925E+04  0.96172247E+05                                16.029990                           14.499323       1.350672       2.115243                    0.999902      64.427332     190.364753       0.600887       0.289065      -1.230168      -0.164222      -0.040616      -0.130611       0.213724       0.088829       0.001681       0.450866      -0.056237      -0.263009      -0.472181       0.011341       0.460840             17.133014      13.805291      -0.430229      -0.021839      19.630035       7.087769      17.963716           0.102192
           75              N       4.391436      10.678369      12.344770       0.061430      26.818044 0.34425428E+03  0.75247386E+04                                 7.452162                            5.935469       0.077480       2.112397                    0.998103      23.517629      62.174192       0.730184       0.383762      -1.102023       0.026797      -0.104484      -0.064369       0.125612       0.011772      -0.024205       0.071977      -0.079861      -0.158732      -0.095566      -0.004653       0.100220              8.371668       9.514628       1.386993      -1.487847       9.738217       2.142810       5.862158           0.001115
           76              N       2.425812       7.227150      -0.016356      -0.236685      34.113487 0.54012498E+03  0.13171464E+05                                 8.800450                            7.552083       0.250497       2.101374                    0.995145      28.337325      78.314944       0.634301       0.395978      -1.096893       0.151899      -0.041719      -0.116307       0.195809       0.099889       0.036646      -0.053691       0.060059      -0.136953      -0.130952       0.003776       0.127176              9.670894      11.765221       1.137573      -2.119112       9.977303       1.712593       7.270158           0.018916
           77              N       1.399715       5.807870       4.944996       0.149724      23.707352 0.29694482E+03  0.62193907E+04                                 6.764499                            5.441933       0.161935       2.166238                    0.999419      21.732765      55.198984       0.781937       0.373992      -1.115526       0.120030      -0.035823      -0.000108       0.125262      -0.014394       0.012456       0.073243       0.160244      -0.207985      -0.133031       0.016732       0.116298              7.545942       8.519653      -0.958466      -0.321736       7.839222       2.887169       6.278949           0.006007
           78              N       1.143844       5.671551       9.017666      -0.231773      30.974651 0.52145235E+03  0.12624240E+05                                 8.257448                            7.421812       0.298760       2.104266                    0.997594      28.694423      79.414460       0.638674       0.396129      -1.095096      -0.103736      -0.170676      -0.085921       0.217426      -0.125246      -0.075885       0.001958      -0.067210       0.175422      -0.174422       0.038988       0.135434              8.732273       7.036396       0.489559      -0.396609       9.964863       3.094122       9.195561           0.002929
           79              N       4.891686      12.621713      13.187109      -0.254782      33.916513 0.54443910E+03  0.13313195E+05                                 8.681391                            7.512202       0.369850       2.103696                    0.999779      29.460374      81.732869       0.644402       0.388702      -1.101155      -0.157346      -0.168296      -0.027351       0.232012      -0.089953      -0.079402      -0.055542       0.223454       0.133885      -0.193030       0.037251       0.155780              9.468437      12.945715       0.832184      -2.342044       8.709561       1.028436       6.750034           0.026602
           80              N       8.727043       4.654880       8.634660       0.165329      23.475840 0.29445920E+03  0.61642217E+04                                 6.758139                            5.459566       0.069720       2.136879                    0.999232      21.742020      55.497372       0.770780       0.379597      -1.109611      -0.123367      -0.026202       0.019289       0.127585       0.042358      -0.024038       0.073643       0.141899      -0.190988      -0.134911       0.020356       0.114554              7.399380       9.058681       1.004297      -1.082449       7.103585       2.295848       6.035874           0.022941
           81              N       4.533167       9.495511      11.584211      -0.592509      31.503655 0.52672285E+03  0.12904327E+05                                 8.472359                            7.550308      -0.283146       1.910252                    0.995146      31.304687      89.864798       0.615991       0.405862      -1.078316      -0.074490       0.060737       0.078005       0.123784       0.005259       0.140188       0.116274      -0.399345      -0.033645      -0.275746       0.010844       0.264903              8.762317       7.445323       0.010215       1.158202      10.542471       1.083850       8.299156           0.002673
           82              N       2.773584       5.508135       4.901379      -0.652851      32.915290 0.52697453E+03  0.12894562E+05                                 8.679119                            7.541437      -0.125683       1.950343                    0.996101      31.661994      90.433512       0.618499       0.404716      -1.080541      -0.143592       0.043417       0.014494       0.150711      -0.061804       0.052683       0.166247       0.282774      -0.375255      -0.283069       0.064969       0.218100              9.020415      11.971731      -1.824110      -1.330237       7.734926       1.899911       7.354588           0.012446
           83              N       1.362583       4.582012       8.149429      -0.271016      31.479419 0.53213338E+03  0.12922005E+05                                 8.224226                            7.403039       0.378809       2.112894                    0.998626      29.286812      80.639983       0.653079       0.386217      -1.104298      -0.169474       0.105637       0.124022       0.235079       0.066374       0.098137       0.039993      -0.272447       0.183962      -0.210947       0.045153       0.165795              8.629766       7.046287       0.563752      -0.262174      10.159967       3.025326       8.683044           0.034333
           84              N       8.964308       6.632508       5.491562      -0.274180      32.174729 0.53123522E+03  0.12901124E+05                                 8.370770                            7.405885       0.510164       2.149531                    0.999658      29.436151      81.185085       0.651429       0.387167      -1.103074       0.113850      -0.160968      -0.123126       0.232449       0.137194       0.112376       0.010422      -0.122663       0.131903      -0.205680       0.031831       0.173849              8.867679       8.172398       1.048872       1.198212       9.477054       3.487681       8.953584           0.007499
           85              N       8.747996       5.534112       4.605606      -0.296458      33.959549 0.56766322E+03  0.14024081E+05                                 8.695714                            7.682499       0.450542       2.122639                    0.999315      30.141622      83.998936       0.635883       0.389893      -1.100528       0.172471       0.119584       0.101653       0.233195      -0.089640      -0.056476       0.043940      -0.233358       0.179844      -0.183785       0.027610       0.156175              9.217400       8.851987       0.266938       1.325301       9.471823       3.209746       9.328391           0.001007
           86              N       7.380883       4.298479       8.689180      -0.606012      28.578161 0.44157887E+03  0.10299939E+05                                 7.762794                            6.805152       0.164674       2.070936                    0.996119      29.541359      81.398319       0.667700       0.393277      -1.092319       0.134459       0.025131       0.018380       0.138017       0.090563      -0.066226       0.138019       0.241470      -0.409146      -0.264235       0.043809       0.220427              7.977186      11.297761       1.197383      -1.326109       6.415625       0.686491       6.218172           0.047493
           87              N       7.009509       5.849093       1.285317       0.061430      26.818027 0.34425412E+03  0.75247332E+04                                 7.452155                            5.935464       0.077483       2.112398                    0.998103      23.517616      62.174118       0.730185       0.383762      -1.102023      -0.026797       0.104484       0.064370       0.125612       0.011772      -0.024205       0.071978      -0.079862      -0.158734      -0.095567      -0.004653       0.100220              8.371659       9.514617       1.386990      -1.487845       9.738207       2.142807       5.862153           0.001115
           88              N       7.795525       4.254128       0.016356      -0.236685      34.113422 0.54012380E+03  0.13171430E+05                                 8.800446                            7.552081       0.250489       2.101373                    0.995145      28.337283      78.314845       0.634301       0.395978      -1.096893      -0.151896       0.041719       0.116308       0.195807       0.099887       0.036647      -0.053693       0.060059      -0.136953      -0.130954       0.003779       0.127175              9.670889      11.765213       1.137574      -2.119109       9.977300       1.712592       7.270154           0.018918
           89              N      10.001230      10.719592       8.685091       0.149724      23.707302 0.29694412E+03  0.62193723E+04                                 6.764491                            5.441928       0.161939       2.166240                    0.999419      21.732733      55.198882       0.781938       0.373992      -1.115526      -0.120029       0.035824       0.000108       0.125261      -0.014394       0.012456       0.073241       0.160243      -0.207984      -0.133029       0.016731       0.116298              7.545932       8.519644      -0.958465      -0.321736       7.839212       2.887164       6.278942           0.006008
           90              N      10.257101      10.855911       4.612421      -0.231772      30.974618 0.52145162E+03  0.12624217E+05                                 8.257438                            7.421803       0.298764       2.104267                    0.997594      28.694409      79.414380       0.638674       0.396129      -1.095096       0.103736       0.170676       0.085922       0.217426      -0.125246      -0.075886       0.001959      -0.067209       0.175420      -0.174422       0.038987       0.135435              8.732263       7.036389       0.489559      -0.396608       9.964852       3.094118       9.195548           0.002925
           91              N       6.509259       3.905749       0.442978      -0.254780      33.916445 0.54443783E+03  0.13313157E+05                                 8.681386                            7.512198       0.369845       2.103695                    0.999779      29.460321      81.732725       0.644401       0.388702      -1.101155       0.157346       0.168297       0.027353       0.232013      -0.089955      -0.079400      -0.055545       0.223453       0.133886      -0.193032       0.037255       0.155778              9.468431      12.945705       0.832183      -2.342042       8.709557       1.028435       6.750031           0.026606
           92              N       2.673902      11.872582       4.995427       0.165329      23.475850 0.29445933E+03  0.61642256E+04                                 6.758142                            5.459568       0.069718       2.136878                    0.999232      21.742027      55.497408       0.770780       0.379597      -1.109611       0.123367       0.026202      -0.019289       0.127585       0.042358      -0.024038       0.073643       0.141899      -0.190987      -0.134910       0.020356       0.114554              7.399384       9.058686       1.004298      -1.082448       7.103590       2.295850       6.035877           0.022943
           93              N       6.867778       7.031951       2.045876      -0.592510      31.503652 0.52672280E+03  0.12904325E+05                                 8.472357                            7.550307      -0.283142       1.910253                    0.995147      31.304690      89.864794       0.615991       0.405862      -1.078316       0.074490      -0.060737      -0.078006       0.123785       0.005260       0.140188       0.116273      -0.399344      -0.033645      -0.275746       0.010844       0.264902              8.762315       7.445323       0.010214       1.158202      10.542467       1.083847       8.299156           0.002670
           94              N       8.627361      11.019327       8.728708      -0.652851      32.915252 0.52697386E+03  0.12894542E+05                                 8.679117                            7.541436      -0.125685       1.950342                    0.996101      31.661957      90.433414       0.618499       0.404716      -1.080541       0.143591      -0.043417      -0.014493       0.150710      -0.061803       0.052682       0.166244       0.282770      -0.375250      -0.283065       0.064967       0.218097              9.020413      11.971726      -1.824110      -1.330237       7.734925       1.899911       7.354588           0.012449
           95              N      10.038362      11.945450       5.480658      -0.271016      31.479403 0.53213304E+03  0.12921995E+05                                 8.224223                            7.403037       0.378810       2.112895                    0.998626      29.286802      80.639946       0.653079       0.386217      -1.104298       0.169474      -0.105637      -0.124022       0.235079       0.066374       0.098137       0.039992      -0.272447       0.183962      -0.210947       0.045153       0.165794              8.629763       7.046285       0.563752      -0.262174      10.159964       3.025324       8.683039           0.034338
           96              N       2.436637       9.894954       8.138525      -0.274179      32.174684 0.53123432E+03  0.12901099E+05                                 8.370773                            7.405888       0.510160       2.149531                    0.999658      29.436091      81.184954       0.651427       0.387168      -1.103073      -0.113851       0.160968       0.123125       0.232449       0.137195       0.112376       0.010419      -0.122665       0.131909      -0.205683       0.031835       0.173847              8.867682       8.172401       1.048873       1.198213       9.477058       3.487683       8.953587           0.007500
           97              N       2.652949      10.993350       9.024481      -0.296459      33.959510 0.56766243E+03  0.14024056E+05                                 8.695709                            7.682495       0.450542       2.122640                    0.999315      30.141592      83.998835       0.635883       0.389893      -1.100527      -0.172471      -0.119583      -0.101653       0.233195      -0.089640      -0.056477       0.043940      -0.233357       0.179843      -0.183785       0.027610       0.156174              9.217395       8.851982       0.266938       1.325300       9.471817       3.209744       9.328386           0.001011
           98              N       4.020062      12.228983       4.940907      -0.606011      28.578200 0.44157968E+03  0.10299964E+05                                 7.762804                            6.805161       0.164665       2.070932                    0.996119      29.541382      81.398428       0.667699       0.393277      -1.092318      -0.134459      -0.025131      -0.018380       0.138017       0.090563      -0.066226       0.138020       0.241471      -0.409148      -0.264237       0.043809       0.220428              7.977196      11.297777       1.197386      -1.326110       6.415633       0.686491       6.218178           0.047496
           99              O       8.019343       1.141083       1.726932      -0.604653      33.417923 0.55134493E+03  0.13336464E+05                                 8.183955                            7.257831       0.386537       2.172837                    0.995887      27.996354      73.795231       0.706752       0.358279      -1.139676       0.038527       0.007184       0.007047       0.039819       0.029942       0.045939      -0.029533      -0.031038      -0.009779      -0.074151       0.035047       0.039104              8.744962       9.003683       2.962427       1.801879      10.224387       2.578003       7.006817           0.014956
          100              O      10.218203       6.015344      12.613283      -0.656160      45.214252 0.77456251E+03  0.20477533E+05                                10.208504                            8.767822      -0.259263       1.936776                    0.994765      30.420416      84.904832       0.622482       0.372184      -1.124480       0.024486       0.017753      -0.005863       0.030808       0.002133      -0.043960       0.019574      -0.117066       0.083254      -0.089566       0.027250       0.062316             11.125940       7.409695       2.340668      -1.001715      14.408269      -4.436735      11.559855           0.020365
          101              O       2.438738       7.196644      11.905881      -0.554930      29.452735 0.49035289E+03  0.11506910E+05                                 7.454703                            6.823116       0.538790       2.247871                    0.993548      26.783759      69.307730       0.733108       0.356031      -1.142624      -0.000491       0.014162      -0.002658       0.014418       0.009514      -0.003085       0.046688       0.074116      -0.083577      -0.072867       0.020527       0.052340              7.690271       9.986297       2.113506       1.279822       7.137593      -0.135589       5.946923           0.046536
          102              O       0.684307       1.759781       1.515666      -0.588027      37.642991 0.67730735E+03  0.17251652E+05                                 8.932571                            8.151079      -0.093735       2.024229                    0.992315      28.403844      76.877970       0.653711       0.367854      -1.131959      -0.024388      -0.002006       0.002314       0.024580      -0.012099      -0.014824      -0.039240       0.047358       0.000278      -0.057099       0.023922       0.033177              9.271823      11.212068      -0.997231      -2.524990       8.103252       1.953163       8.500147           0.018093
          103              O       8.221614      13.816951      13.208917      -0.578375      35.924428 0.58914236E+03  0.14498826E+05                                 8.669412                            7.584120       0.243988       2.131754                    0.993096      28.026013      74.679745       0.679786       0.366118      -1.132753       0.006134      -0.014399       0.005559       0.016609      -0.041450      -0.002913      -0.042993       0.111177       0.163174      -0.107352       0.038163       0.069188              9.167413       8.618801       0.125447       2.989956       8.311512      -2.366329      10.571926           0.028091
          104              O       7.841036      15.446679      11.790025      -0.612705      34.292463 0.57696861E+03  0.14096187E+05                                 8.247225                            7.377464       0.496133       2.181778                    0.998494      28.733265      75.773573       0.708701       0.353747      -1.144889      -0.002096      -0.035749      -0.010718       0.037380       0.007551      -0.027770      -0.002358      -0.014452      -0.089052      -0.044518       0.014487       0.030032              8.633950       7.016155       1.552954       0.032780      12.177841      -1.762800       6.707854           0.090223
          105              O       3.381602      15.386379      11.903155      -0.604652      33.417880 0.55134411E+03  0.13336440E+05                                 8.183953                            7.257830       0.386534       2.172837                    0.995887      27.996320      73.795150       0.706752       0.358280      -1.139676      -0.038527      -0.007184      -0.007046       0.039819       0.029941       0.045939      -0.029533      -0.031037      -0.009780      -0.074151       0.035047       0.039104              8.744959       9.003681       2.962425       1.801878      10.224382       2.578001       7.006814           0.014957
          106              O       1.182742      10.512118       1.016804      -0.656161      45.214278 0.77456310E+03  0.20477553E+05                                10.208509                            8.767826      -0.259263       1.936776                    0.994765      30.420427      84.904878       0.622482       0.372185      -1.124480      -0.024486      -0.017754       0.005863       0.030808       0.002133      -0.043961       0.019573      -0.117067       0.083254      -0.089566       0.027251       0.062316             11.125945       7.409699       2.340670      -1.001715      14.408275      -4.436737      11.559860           0.020363
          107              O       8.962207       9.330818       1.724206      -0.554932      29.452816 0.49035463E+03  0.11506961E+05                                 7.454718                            6.823129       0.538789       2.247869                    0.993548      26.783799      69.307878       0.733107       0.356031      -1.142624       0.000491      -0.014162       0.002658       0.014418       0.009514      -0.003085       0.046689       0.074116      -0.083577      -0.072868       0.020528       0.052340              7.690287       9.986318       2.113511       1.279826       7.137608      -0.135590       5.946935           0.046530
          108              O      10.716638      14.767681      12.114421      -0.588026      37.642966 0.67730684E+03  0.17251638E+05                                 8.932573                            8.151081      -0.093736       2.024229                    0.992315      28.403828      76.877952       0.653710       0.367855      -1.131959       0.024388       0.002006      -0.002314       0.024580      -0.012098      -0.014824      -0.039239       0.047355       0.000275      -0.057097       0.023921       0.033176              9.271825      11.212074      -0.997231      -2.524991       8.103252       1.953162       8.500149           0.018094
          109              O       3.179331       2.710511       0.421170      -0.578374      35.924281 0.58913929E+03  0.14498726E+05                                 8.669371                            7.584086       0.244000       2.131759                    0.993095      28.025982      74.679505       0.679790       0.366117      -1.132755      -0.006134       0.014397      -0.005560       0.016608      -0.041450      -0.002914      -0.042992       0.111186       0.163181      -0.107355       0.038167       0.069189              9.167368       8.618757       0.125442       2.989939       8.311469      -2.366317      10.571880           0.028089
          110              O       3.559909       1.080783       1.840062      -0.612704      34.292400 0.57696728E+03  0.14096139E+05                                 8.247188                            7.377433       0.496147       2.181783                    0.998494      28.733320      75.773550       0.708707       0.353745      -1.144892       0.002094       0.035748       0.010715       0.037378       0.007552      -0.027777      -0.002359      -0.014458      -0.089082      -0.044531       0.014492       0.030039              8.633910       7.016123       1.552944       0.032779      12.177784      -1.762790       6.707824           0.090225

******************************************************
Auxiliary information for the entire system
The total spin magnetic moment of the unit cell is   1.435634
The total net atomic charge of the unit cell is   0.000001
Accuracy of reproducing the electrostatic potential in the unit cell:
  The inner radius (bohr) =    5.0000
  The outer radius (bohr) =   12.0000
  Valid grid points have density less than (e/(bohr^3)) =    0.0001
  The number of valid grid points were=        16715
  The rms potential error without charges in kcal/mol is=      8.80405
  The rms potential error with partial charges in kcal/mol is=      2.79274
  The RRMSE value at monopole order=      0.31721
  The rms potential error with partial charges and cloud penetration in kcal/mol is=      2.77780
  The RRMSE value at monopole order with cloud penetration is=      0.31551
  The rms potential error with partial charges and atomic dipoles in kcal/mol is=      1.66549
  The RRMSE value at dipole order=      0.18917
  The rms potential error with partial charges, atomic dipoles and cloud penetration in kcal/mol is=      1.65187
  The RRMSE value at dipole order with cloud penetration=      0.18763

******************************************************
The electron densities and ab initio electrostatic potential were computed in VASP using the PBE functional and
projector augmented wave method. See the main text of the journal article for a description of computational details.
The atomic charges, dipoles, and quadrupoles were computed with the DDEC6 method as described in
(a) T. A. Manz and N. Gabaldon Limas, RSC Adv. 6 (2016) 47771-47801 DOI: 10.1039/c6ra04656h
(b) N. Gabaldon Limas and T. A. Manz, RSC Adv. 8 (2018) 2678-2707 DOI: 10.1039/c7ra11829e.
For each atom in the material, the electron cloud parameters were fit to the spherically averaged atom-in-material
electron density using radial positions for which this density was between 10^-4 and 10^-2 electrons per cubic bohr.
The polarizabilities, dispersion coefficients, and quantum Drude oscillator (QDO) parameters were fit using the MCLF method.
The magnetic structure of the system was optimized in VASP from the default ferromagnetic initial guess using spin polarization.
The atomic spin moments (ASMs) were computed on this optimized magnetic structure using the DDEC6 partition as inputs
to the method of T. A. Manz and D. S. Sholl, J. Chem. Theory Comput. 7 (2011) 4146-4164 DOI: 10.1021/ct200539n.
The RMSE and RRMSE were computed using a uniform grid with Ewald summation.
