# Supplementary material for: A collection of forcefield precursors for metal–organic frameworks
Source: RSC Adv. 2019 Nov 13;9(63):36492–507. doi: 10.1039/c9ra07327b (PMC9075174; doi:10.1039/c9ra07327b)
Supplement: RA-009-C9RA07327B-s5149 [file RA-009-C9RA07327B-s5149.xyz]

  110
jmolscript: load "" {1 1 1} spacegroup "x,y,z" unitcell [{      9.464200     0.000000     0.000000 }, {      0.712464    11.451859     0.000000 }, {      1.161292     4.977378    13.649459 }]
Tb     8.226142    10.945060     0.034397     2.073433
Tb     1.950522     0.506799    -0.034397     2.073434
H      9.435472     8.410566    11.479195     0.176711
H     10.334549     8.000789    10.264393     0.163434
H      4.421385     8.863233    12.120720     0.356802
H      3.770553     9.523591    11.042412     0.307792
H      9.627511    13.564931     7.597289     0.107300
H      8.835433     3.051135     6.341539     0.128979
H      3.314640     5.938520     5.353318     0.356220
H      3.037251     4.856541     4.367827     0.313028
H      8.468149     2.541587     3.845053     0.164679
H      8.094528     3.556613     2.699863     0.161768
H      2.007232     8.273634     5.915676     0.112102
H      1.965696     7.317349     7.159141     0.134179
H      7.075676     3.539738     8.290681     0.340766
H      6.793538     4.703337     9.176531     0.349728
H      6.112062    13.600056    11.028763     0.173788
H      7.478003    13.291439    10.339465     0.139323
H      1.675492    10.043189    12.395074     0.125388
H      1.036479     4.475921     0.105101     0.133479
H      1.902484     8.018671     2.170264     0.176711
H      1.003407     8.428448     3.385066     0.163434
H      6.916571     7.566004     1.528739     0.356802
H      7.567403     6.905646     2.607047     0.307792
H      1.710445     2.864306     6.052170     0.107300
H      2.502523    13.378102     7.307920     0.128979
H      8.023316    10.490717     8.296141     0.356220
H      8.300705    11.572696     9.281632     0.313028
H      2.869807    13.887650     9.804406     0.164679
H      3.243428    12.872624    10.949596     0.161768
H      9.330724     8.155603     7.733783     0.112102
H      9.372260     9.111888     6.490318     0.134179
H      4.262280    12.889499     5.358778     0.340767
H      4.544418    11.725900     4.472928     0.349728
H      5.225894     2.829181     2.620696     0.173788
H      3.859953     3.137798     3.309994     0.139323
H      9.662464     6.386048     1.254385     0.125388
H     10.301477    11.953316    13.544358     0.133479
C      8.990602     1.839522     1.966887     0.767838
C      9.320959     5.634608     9.287092     0.126586
C      1.192803     6.837774    11.905058     0.732692
C      9.785307     7.653211    10.985085    -0.371877
C      9.394519     2.785160     7.088164    -0.251229
C      9.887518     5.043861     4.303674     0.109684
C      8.766465     2.928814     3.006976    -0.359315
C      9.660630     3.970917     7.956270     0.221452
C     10.192049     6.716710     5.665890     0.237580
C      1.419136     7.754993     6.487588    -0.242670
C      7.000127    13.238955    11.181637    -0.373643
C      7.702739    14.137405    12.172588     0.676326
C      5.300971    11.581615    12.449672     0.156944
C      3.300499    11.032491    13.107575     0.243318
C      2.030174    10.275354    13.267274    -0.262250
C      2.347354    14.589715    11.682572     0.767838
C      2.016997    10.794629     4.362367     0.126586
C      0.680953     9.591463     1.744401     0.732692
C      1.552649     8.776026     2.664374    -0.371877
C      1.943437    13.644077     6.561295    -0.251230
C      1.450438    11.385376     9.345785     0.109684
C      2.571491    13.500423    10.642483    -0.359315
C      1.677326    12.458320     5.693189     0.221452
C      1.145907     9.712527     7.983569     0.237579
C      9.918820     8.674244     7.161871    -0.242671
C      4.337829     3.190282     2.467822    -0.373644
C      3.635217     2.291832     1.476871     0.676326
C      6.036985     4.847622     1.199787     0.156944
C      8.037457     5.396746     0.541884     0.243318
C      9.307782     6.153883     0.382185    -0.262250
S      0.890596     3.765952     3.230281     0.050453
S      6.822231    11.498295    11.607227     0.036185
S      8.408165     6.748777    10.271354     0.032476
S     10.447360    12.663285    10.419178     0.050453
S      4.515725     4.930942     2.042232     0.036185
S      2.929791     9.680460     3.378105     0.032476
N      4.360473    10.602642    12.352760     0.069792
N      3.568148    12.201813    13.607146    -0.267552
N      1.384596     5.782975     4.942469     0.143898
N      1.127025     5.636084     9.030482    -0.259127
N      4.856863    12.541187    13.203122    -0.301483
N      8.691339     4.614426     8.646932     0.157293
N      4.506137     9.419459    11.604770    -0.617872
N      2.756446     5.488670     4.879682    -0.668390
N      1.341724     4.546174     8.158282    -0.297371
N      8.923024     6.566410     5.514381    -0.281424
N      8.712698     5.482028     4.635356    -0.299406
N      7.348052     4.238000     8.713815    -0.641300
N      6.977483     5.826595     1.296699     0.069792
N      7.769808     4.227424     0.042313    -0.267552
N      9.953360    10.646262     8.706990     0.143898
N     10.210931    10.793153     4.618977    -0.259127
N      6.481093     3.888050     0.446337    -0.301483
N      2.646617    11.814811     5.002527     0.157293
N      6.831819     7.009778     2.044689    -0.617871
N      8.581510    10.940567     8.769777    -0.668390
N      9.996232    11.883063     5.491177    -0.297371
N      2.414932     9.862827     8.135078    -0.281424
N      2.625258    10.947209     9.014103    -0.299406
N      3.989904    12.191237     4.935644    -0.641300
O      8.006384     1.108328     1.710960    -0.684013
O     10.152850     5.932042    12.630800    -0.786153
O      2.409504     7.104348    11.951466    -0.600705
O      0.675140     1.763254     1.478236    -0.643349
O      8.181870    13.737453    13.242705    -0.629240
O      7.811285    15.364092    11.824526    -0.743048
O      3.331572    15.320909    11.938499    -0.684013
O      1.185106    10.497195     1.018659    -0.786153
O      8.928452     9.324889     1.697993    -0.600705
O     10.662816    14.665983    12.171223    -0.643349
O      3.156086     2.691784     0.406754    -0.629240
O      3.526671     1.065145     1.824933    -0.743048

The following XYZ coordinates are in angstroms. Other properties are in atomic units.
The sperically averaged electron density of each atom fit to a function of the form exp(a - br)
eigen_1, eigen_2 and eigen_3 are the three eigenvalues of traceless quadrupole moment tensor
  atom number  atomic symbol              X              Y              Z     net charge C6 coefficient C8 coefficient C10 coefficient fluctuating dipole atomic polarizability isotropic forcefield polarizability              a              b squared Pearson coefficient          <r^3>          <r^4>         wp_QDO          m_QDO          q_QDO       dipole_x       dipole_y       dipole_z         dipole            Qxy            Qxz            Qyz     Q(x^2-y^2)  Q(3z^2 - R^2)        eigen_1        eigen_2        eigen_3 static polarizability      alpha(xx)      alpha(xy)      alpha(xz)      alpha(yy)      alpha(yz)      alpha(zz) atomic spin moment
            1             Tb       8.226142      10.945060       0.034397       2.073433     102.266511 0.24399707E+04  0.78572220E+05                                14.339330                           13.266262       2.293470       2.462006                    0.999828      73.641426     169.275479       0.703198       0.270485      -1.332061       0.001005       0.035003      -0.002763       0.035126      -0.103333      -0.147152      -0.009865       0.087136      -0.058310      -0.175470      -0.019587       0.195057             15.352544      14.221651       2.866987       2.081367      17.703286       3.348754      14.132695          -0.000002
            2             Tb       1.950522       0.506799      -0.034397       2.073434     102.266407 0.24399676E+04  0.78572092E+05                                14.339318                           13.266251       2.293470       2.462006                    0.999828      73.641415     169.275416       0.703199       0.270485      -1.332061      -0.001005      -0.035003       0.002763       0.035126      -0.103333      -0.147152      -0.009865       0.087136      -0.058310      -0.175470      -0.019587       0.195057             15.352531      14.221639       2.866983       2.081365      17.703270       3.348750      14.132683          -0.000002
            3              H       9.435472       8.410566      11.479195       0.176711       0.900728 0.65338888E+01  0.62275633E+02                                 1.669906                            1.590895      -1.152545       2.348950                    0.997604       3.603715      10.647816       0.442402       1.452588      -0.672526      -0.010704       0.021098       0.007102       0.024701       0.001729       0.000567      -0.003471       0.004473      -0.050597      -0.017400       0.006127       0.011273              1.719531       1.449253      -0.257950      -0.175495       1.943805       0.413856       1.765535          -0.000000
            4              H      10.334549       8.000789      10.264393       0.163434       0.933257 0.70642615E+01  0.68846854E+02                                 1.727686                            1.667555      -1.423147       2.229804                    0.991684       3.767618      11.358551       0.425759       1.476130      -0.667985       0.018498       0.009566      -0.019177       0.028310       0.007672      -0.002700      -0.002327       0.009295       0.009593      -0.010607       0.001246       0.009360              1.765745       1.447156       0.119793      -0.220549       1.671399      -0.240429       2.178679           0.000000
            5              H       4.421385       8.863233      12.120720       0.356802       0.387872 0.22130619E+01  0.16229453E+02                                 0.992895                            0.962077      -1.284375       2.423701                    0.999943       2.294844       6.115878       0.532523       1.568402      -0.654142       0.002029      -0.015962       0.012534       0.020396       0.002512       0.006906       0.007132      -0.022038       0.008152      -0.015064      -0.000320       0.015384              1.005068       0.883686      -0.022161       0.038911       1.125453      -0.169922       1.006064          -0.000000
            6              H       3.770553       9.523591      11.042412       0.307792       0.657308 0.44794232E+01  0.39364009E+02                                 1.432684                            1.384088      -1.412506       2.316300                    0.995872       2.983589       8.836757       0.434603       1.603749      -0.647504      -0.018548       0.003671      -0.014776       0.023997      -0.003046       0.014952       0.006395      -0.014696      -0.008798      -0.020888       0.007808       0.013080              1.452278       1.508991      -0.013673       0.364358       1.244632      -0.009907       1.603210           0.000000
            7              H       9.627511      13.564931       7.597289       0.107300       1.311140 0.10807636E+02  0.11605135E+03                                 2.068428                            1.981786      -1.640561       2.077463                    0.990108       4.375275      13.428830       0.418574       1.362743      -0.687873      -0.006580      -0.021099       0.003736       0.022415      -0.006785      -0.008024      -0.004955       0.005305      -0.049283      -0.020330       0.004298       0.016032              2.109059       1.767121       0.239600      -0.331805       2.403577      -0.427086       2.156478           0.000000
            8              H       8.835433       3.051135       6.341539       0.128979       1.131024 0.90030819E+01  0.91894198E+02                                 1.868741                            1.808897      -1.169837       2.327440                    0.993435       3.753245      11.047964       0.440293       1.362911      -0.691325      -0.012840       0.006628      -0.026163       0.029888      -0.004403       0.004106      -0.000648       0.015220       0.011235      -0.010679       0.000915       0.009763              1.898706       1.636777      -0.162868       0.314595       1.699781      -0.219546       2.359559          -0.000000
            9              H       3.314640       5.938520       5.353318       0.356220       0.545339 0.34581479E+01  0.27995220E+02                                 1.201909                            1.172533      -1.131981       2.503328                    0.999777       2.289469       6.149413       0.507490       1.490864      -0.670980       0.025986       0.017395       0.019949       0.037092      -0.003067       0.008119       0.027545       0.032915      -0.044863      -0.040689       0.014787       0.025903              1.198613       1.253914       0.111559       0.127918       1.174134       0.164085       1.167791          -0.000001
           10              H       3.037251       4.856541       4.367827       0.313028       0.637060 0.40551058E+01  0.34642354E+02                                 1.368422                            1.288436      -1.590875       2.216891                    0.995762       3.001153       8.667902       0.467032       1.535163      -0.656833       0.013789      -0.017208      -0.013282       0.025743      -0.011223       0.010528       0.021597       0.034369      -0.034544      -0.037013       0.010112       0.026901              1.403763       1.308246      -0.212869      -0.218564       1.490721       0.329248       1.412323          -0.000000
           11              H       8.468149       2.541587       3.845053       0.164679       1.063101 0.83107470E+01  0.83402456E+02                                 1.816224                            1.756926      -1.204024       2.329708                    0.995389       3.610897      10.645222       0.438197       1.392830      -0.685480      -0.014009      -0.010512       0.022113       0.028209       0.006904      -0.002882       0.001221       0.011086       0.006207      -0.010341       0.001824       0.008517              1.844441       1.472843       0.016821      -0.022216       1.687562      -0.334031       2.372920          -0.000001
           12              H       8.094528       3.556613       2.699863       0.161768       0.979487 0.74518785E+01  0.73627705E+02                                 1.781380                            1.709760      -1.570341       2.156629                    0.990714       3.881214      11.795604       0.421400       1.471078      -0.668314      -0.023369       0.016640      -0.007517       0.029657      -0.000266       0.004043      -0.006645       0.006308      -0.025762      -0.012573       0.003591       0.008982              1.819616       1.808535      -0.403276       0.304297       1.958415      -0.284156       1.691898          -0.000000
           13              H       2.007232       8.273634       5.915676       0.112102       1.328829 0.10841767E+02  0.11621206E+03                                 2.081709                            1.982313      -1.463485       2.167990                    0.990653       4.186176      12.730280       0.420416       1.359175      -0.690086       0.009512       0.019598      -0.007273       0.022967      -0.005932      -0.001187      -0.000633      -0.007650      -0.013333      -0.005999      -0.003281       0.009280              2.129736       1.798389       0.330100      -0.370200       2.310102      -0.356964       2.280716           0.000000
           14              H       1.965696       7.317349       7.159141       0.134179       1.255540 0.10287413E+02  0.10830748E+03                                 1.991612                            1.925175      -1.235763       2.297265                    0.993292       3.791756      11.248656       0.430614       1.351031      -0.694474       0.015891      -0.009895       0.023884       0.030346      -0.014680       0.004157       0.000932       0.009889      -0.010028      -0.014729      -0.002823       0.017551              2.021880       1.691353      -0.189490       0.276390       2.078397      -0.298355       2.295891          -0.000000
           15              H       7.075676       3.539738       8.290681       0.340766       0.549489 0.34565040E+01  0.27716475E+02                                 1.154694                            1.128134      -1.117655       2.484821                    0.999901       2.300945       5.964621       0.553210       1.380750      -0.690443      -0.015953      -0.025936      -0.013329       0.033239       0.013322      -0.009790       0.026455       0.025014      -0.052645      -0.041996       0.014848       0.027148              1.150689       1.099135       0.110023       0.029484       1.252343       0.162951       1.100588          -0.000001
           16              H       6.793538       4.703337       9.176531       0.349728       0.580532 0.36537080E+01  0.29938626E+02                                 1.238061                            1.191550      -1.180980       2.464387                    0.999856       2.367400       6.363035       0.512963       1.457209      -0.675932      -0.024992       0.011579       0.019788       0.033915       0.008120      -0.010799       0.020176       0.028493      -0.068523      -0.038192       0.009615       0.028577              1.247018       1.351541      -0.164823      -0.210981       1.184199       0.129682       1.205314          -0.000000
           17              H       6.112062      13.600056      11.028763       0.173788       0.954600 0.70891671E+01  0.68406683E+02                                 1.698152                            1.629308      -1.108898       2.386718                    0.996305       3.413571       9.884808       0.452023       1.404243      -0.683728      -0.029798       0.014242      -0.005744       0.033522      -0.003255       0.009902      -0.003782       0.006429      -0.013350      -0.010829      -0.002342       0.013171              1.744575       2.392128      -0.114489       0.010818       1.428863      -0.053080       1.412735          -0.000001
           18              H       7.478003      13.291439      10.339465       0.139323       1.166670 0.90250637E+01  0.92377001E+02                                 1.901090                            1.803369      -1.519490       2.151740                    0.993565       3.944909      11.711974       0.442835       1.351295      -0.691289       0.005553       0.004134      -0.020607       0.021739      -0.003630       0.005847       0.005151      -0.011797       0.032120      -0.014312       0.000750       0.013562              1.951511       1.984137       0.007212      -0.577995       1.600004       0.001857       2.270391          -0.000000
           19              H       1.675492      10.043189      12.395074       0.125388       0.928852 0.71984327E+01  0.70134046E+02                                 1.685178                            1.654688      -1.255073       2.285199                    0.991850       3.836422      11.377155       0.440747       1.426348      -0.677112      -0.015782      -0.009021      -0.022885       0.029227       0.000416       0.003630       0.011362       0.007068       0.030521      -0.014081      -0.002117       0.016198              1.707259       1.611770       0.120129       0.217171       1.498686       0.164052       2.011322          -0.000000
           20              H       1.036479       4.475921       0.105101       0.133479       0.938109 0.71719320E+01  0.70192508E+02                                 1.724651                            1.673061      -1.512208       2.165876                    0.990204       4.003589      12.113255       0.427595       1.463587      -0.669111       0.003234      -0.025746       0.013677       0.029332      -0.005684      -0.003105      -0.004291      -0.012008      -0.027367      -0.011891      -0.001318       0.013210              1.759070       1.556059      -0.080622       0.020142       2.049111      -0.381020       1.672040          -0.000001
           21              H       1.902484       8.018671       2.170264       0.176711       0.900728 0.65338936E+01  0.62275686E+02                                 1.669906                            1.590895      -1.152546       2.348950                    0.997604       3.603716      10.647817       0.442402       1.452587      -0.672526       0.010704      -0.021098      -0.007102       0.024701       0.001729       0.000567      -0.003471       0.004473      -0.050597      -0.017400       0.006127       0.011273              1.719531       1.449253      -0.257950      -0.175495       1.943805       0.413856       1.765535          -0.000000
           22              H       1.003407       8.428448       3.385066       0.163434       0.933256 0.70642544E+01  0.68846775E+02                                 1.727686                            1.667555      -1.423147       2.229804                    0.991684       3.767617      11.358551       0.425759       1.476131      -0.667984      -0.018498      -0.009566       0.019177       0.028310       0.007672      -0.002700      -0.002327       0.009295       0.009593      -0.010607       0.001246       0.009360              1.765745       1.447156       0.119793      -0.220549       1.671399      -0.240429       2.178679           0.000000
           23              H       6.916571       7.566004       1.528739       0.356802       0.387872 0.22130629E+01  0.16229461E+02                                 0.992894                            0.962077      -1.284375       2.423701                    0.999943       2.294844       6.115876       0.532523       1.568401      -0.654142      -0.002029       0.015962      -0.012534       0.020396       0.002512       0.006906       0.007132      -0.022038       0.008152      -0.015064      -0.000320       0.015384              1.005068       0.883686      -0.022161       0.038910       1.125453      -0.169922       1.006063          -0.000000
           24              H       7.567403       6.905646       2.607047       0.307792       0.657308 0.44794232E+01  0.39364009E+02                                 1.432684                            1.384088      -1.412506       2.316299                    0.995872       2.983589       8.836757       0.434603       1.603749      -0.647504       0.018548      -0.003671       0.014776       0.023997      -0.003046       0.014952       0.006395      -0.014696      -0.008798      -0.020888       0.007808       0.013080              1.452278       1.508991      -0.013673       0.364358       1.244632      -0.009907       1.603210           0.000000
           25              H       1.710445       2.864306       6.052170       0.107300       1.311140 0.10807637E+02  0.11605136E+03                                 2.068428                            1.981786      -1.640561       2.077463                    0.990108       4.375275      13.428829       0.418574       1.362743      -0.687873       0.006580       0.021099      -0.003736       0.022415      -0.006785      -0.008024      -0.004955       0.005305      -0.049283      -0.020330       0.004298       0.016032              2.109059       1.767121       0.239600      -0.331805       2.403577      -0.427086       2.156478           0.000000
           26              H       2.502523      13.378102       7.307920       0.128979       1.131023 0.90030781E+01  0.91894154E+02                                 1.868741                            1.808896      -1.169837       2.327441                    0.993435       3.753244      11.047962       0.440293       1.362912      -0.691325       0.012840      -0.006628       0.026163       0.029888      -0.004403       0.004106      -0.000648       0.015220       0.011235      -0.010679       0.000915       0.009763              1.898706       1.636777      -0.162868       0.314595       1.699781      -0.219546       2.359559          -0.000000
           27              H       8.023316      10.490717       8.296141       0.356220       0.545339 0.34581478E+01  0.27995220E+02                                 1.201909                            1.172533      -1.131980       2.503328                    0.999777       2.289469       6.149413       0.507490       1.490864      -0.670980      -0.025986      -0.017395      -0.019949       0.037092      -0.003067       0.008119       0.027545       0.032915      -0.044863      -0.040689       0.014787       0.025903              1.198613       1.253914       0.111559       0.127918       1.174134       0.164085       1.167791          -0.000001
           28              H       8.300705      11.572696       9.281632       0.313028       0.637059 0.40551032E+01  0.34642326E+02                                 1.368422                            1.288435      -1.590874       2.216891                    0.995762       3.001152       8.667898       0.467032       1.535163      -0.656833      -0.013789       0.017208       0.013282       0.025743      -0.011223       0.010528       0.021597       0.034369      -0.034544      -0.037013       0.010112       0.026901              1.403763       1.308246      -0.212869      -0.218563       1.490721       0.329248       1.412322          -0.000000
           29              H       2.869807      13.887650       9.804406       0.164679       1.063101 0.83107460E+01  0.83402443E+02                                 1.816224                            1.756926      -1.204024       2.329709                    0.995389       3.610897      10.645221       0.438197       1.392830      -0.685480       0.014009       0.010512      -0.022113       0.028209       0.006904      -0.002882       0.001221       0.011086       0.006207      -0.010341       0.001824       0.008517              1.844441       1.472843       0.016821      -0.022216       1.687561      -0.334031       2.372919          -0.000001
           30              H       3.243428      12.872624      10.949596       0.161768       0.979487 0.74518785E+01  0.73627705E+02                                 1.781380                            1.709760      -1.570341       2.156629                    0.990714       3.881214      11.795604       0.421400       1.471078      -0.668314       0.023369      -0.016640       0.007517       0.029657      -0.000266       0.004043      -0.006645       0.006308      -0.025762      -0.012573       0.003591       0.008982              1.819616       1.808535      -0.403276       0.304297       1.958415      -0.284156       1.691898          -0.000000
           31              H       9.330724       8.155603       7.733783       0.112102       1.328829 0.10841772E+02  0.11621213E+03                                 2.081710                            1.982313      -1.463485       2.167989                    0.990653       4.186177      12.730285       0.420416       1.359176      -0.690086      -0.009512      -0.019598       0.007273       0.022967      -0.005932      -0.001187      -0.000633      -0.007650      -0.013333      -0.005999      -0.003281       0.009280              2.129736       1.798389       0.330100      -0.370200       2.310103      -0.356965       2.280716          -0.000000
           32              H       9.372260       9.111888       6.490318       0.134179       1.255540 0.10287408E+02  0.10830742E+03                                 1.991612                            1.925175      -1.235763       2.297265                    0.993292       3.791755      11.248655       0.430614       1.351032      -0.694474      -0.015891       0.009895      -0.023884       0.030346      -0.014680       0.004157       0.000932       0.009889      -0.010028      -0.014729      -0.002823       0.017551              2.021880       1.691353      -0.189490       0.276390       2.078397      -0.298355       2.295891          -0.000000
           33              H       4.262280      12.889499       5.358778       0.340767       0.549489 0.34565035E+01  0.27716469E+02                                 1.154694                            1.128133      -1.117655       2.484821                    0.999901       2.300945       5.964620       0.553210       1.380749      -0.690443       0.015953       0.025936       0.013329       0.033239       0.013322      -0.009790       0.026455       0.025014      -0.052645      -0.041996       0.014848       0.027148              1.150688       1.099135       0.110023       0.029484       1.252343       0.162951       1.100587          -0.000001
           34              H       4.544418      11.725900       4.472928       0.349728       0.580532 0.36537105E+01  0.29938653E+02                                 1.238061                            1.191550      -1.180980       2.464387                    0.999856       2.367401       6.363039       0.512963       1.457209      -0.675932       0.024992      -0.011579      -0.019788       0.033915       0.008120      -0.010799       0.020176       0.028493      -0.068523      -0.038192       0.009615       0.028577              1.247019       1.351542      -0.164823      -0.210982       1.184199       0.129682       1.205315          -0.000000
           35              H       5.225894       2.829181       2.620696       0.173788       0.954599 0.70891622E+01  0.68406627E+02                                 1.698152                            1.629308      -1.108898       2.386718                    0.996305       3.413570       9.884806       0.452023       1.404244      -0.683728       0.029798      -0.014242       0.005744       0.033522      -0.003255       0.009902      -0.003782       0.006429      -0.013350      -0.010829      -0.002342       0.013171              1.744575       2.392128      -0.114489       0.010818       1.428863      -0.053080       1.412735          -0.000001
           36              H       3.859953       3.137798       3.309994       0.139323       1.166669 0.90250588E+01  0.92376941E+02                                 1.901089                            1.803369      -1.519490       2.151741                    0.993565       3.944908      11.711971       0.442835       1.351295      -0.691289      -0.005553      -0.004134       0.020607       0.021739      -0.003630       0.005847       0.005151      -0.011797       0.032120      -0.014312       0.000750       0.013562              1.951510       1.984137       0.007212      -0.577995       1.600004       0.001857       2.270391          -0.000000
           37              H       9.662464       6.386048       1.254385       0.125388       0.928851 0.71984271E+01  0.70133982E+02                                 1.685178                            1.654688      -1.255073       2.285199                    0.991850       3.836421      11.377153       0.440747       1.426349      -0.677112       0.015782       0.009021       0.022885       0.029227       0.000416       0.003630       0.011362       0.007068       0.030521      -0.014081      -0.002117       0.016198              1.707259       1.611769       0.120129       0.217170       1.498686       0.164052       2.011321          -0.000000
           38              H      10.301477      11.953316      13.544358       0.133479       0.938108 0.71719262E+01  0.70192441E+02                                 1.724651                            1.673061      -1.512208       2.165876                    0.990204       4.003588      12.113253       0.427595       1.463588      -0.669111      -0.003234       0.025746      -0.013677       0.029332      -0.005684      -0.003105      -0.004291      -0.012008      -0.027367      -0.011891      -0.001318       0.013210              1.759070       1.556059      -0.080622       0.020142       2.049110      -0.381020       1.672040          -0.000001
           39              C       8.990602       1.839522       1.966887       0.767838      17.356198 0.21509334E+03  0.43678112E+04                                 6.645272                            5.548007      -0.537153       1.918973                    0.998011      21.528373      63.327214       0.562071       0.536634      -0.969837       0.004181      -0.030179      -0.019605       0.036230      -0.024512       0.021758      -0.070187      -0.033049       0.077302      -0.057333      -0.036955       0.094288              7.201049       7.263746       0.795555      -0.340334       7.764067       2.812861       6.575335           0.000003
           40              C       9.320959       5.634608       9.287092       0.126586      29.502478 0.42556451E+03  0.10030469E+05                                 8.761301                            7.217918      -0.151571       1.960535                    0.997508      27.705805      81.830781       0.566058       0.459081      -1.030413       0.002490       0.000295       0.003331       0.004169       0.014397       0.010107       0.010949      -0.011836       0.020023      -0.019183      -0.005300       0.024483              9.889635       7.358625       0.377264      -0.722099      12.129146       5.438573      10.181135           0.000002
           41              C       1.192803       6.837774      11.905058       0.732692      18.672102 0.23099168E+03  0.47789260E+04                                 6.932612                            5.718940      -0.715356       1.837080                    0.998138      22.626393      67.359947       0.557579       0.530965      -0.971621       0.008252      -0.011737       0.017847       0.022899       0.002552      -0.029299       0.068032      -0.083512       0.061422      -0.072089      -0.024400       0.096489              7.499063       7.180236       0.446487       1.433610       7.799133      -2.623565       7.517821           0.000003
           42              C       9.785307       7.653211      10.985085      -0.371877      32.386342 0.53686378E+03  0.13377259E+05                                 8.973854                            7.749192      -0.605470       1.796026                    0.995648      32.255019      97.162179       0.586034       0.419450      -1.056553      -0.059324      -0.041106      -0.019700       0.074814       0.044812       0.003112       0.016438       0.048798      -0.113008      -0.048406      -0.022596       0.071002              9.807070       6.993470      -0.707245       1.640108      10.709189      -0.130831      11.718553           0.000000
           43              C       9.394519       2.785160       7.088164      -0.251229      30.360606 0.44625866E+03  0.10710202E+05                                 8.761200                            7.125411      -0.587017       1.797321                    0.996045      31.482697      95.755674       0.598178       0.426643      -1.042960       0.099968      -0.008813      -0.027605       0.104083      -0.031739      -0.020599       0.023857       0.036176      -0.124449      -0.052455      -0.013205       0.065661             10.168804       6.646810      -1.424574      -1.462422      12.248594       3.840652      11.611008           0.000002
           44              C       9.887518       5.043861       4.303674       0.109684      30.212226 0.42848149E+03  0.10084610E+05                                 8.743914                            7.135376      -0.078360       1.973611                    0.998812      27.807048      81.228769       0.584045       0.445587      -1.041408      -0.002588      -0.005044       0.002943       0.006388       0.024778       0.010623       0.006510      -0.009129       0.002316      -0.026239      -0.003436       0.029675              9.985968       7.777825       0.548195       0.780701      11.930618       5.508258      10.249462           0.000002
           45              C       8.766465       2.928814       3.006976      -0.359315      30.302193 0.51580729E+03  0.12718270E+05                                 8.537435                            7.541648      -0.541790       1.817121                    0.995543      31.935973      95.540130       0.600744       0.413501      -1.060866       0.046395       0.036925       0.018823       0.062212       0.057356       0.000730       0.012434       0.083870      -0.167635      -0.062188      -0.037058       0.099246              9.250190       6.918875      -0.227257       0.916630      10.536074       2.103634      10.295621           0.000000
           46              C       9.660630       3.970917       7.956270       0.221452      29.292275 0.36689246E+03  0.83595673E+04                                 8.917098                            6.785808      -0.305181       1.934544                    0.998021      26.041822      76.422522       0.571170       0.470647      -1.020737      -0.003137      -0.023115      -0.034633       0.041756      -0.015425       0.001023       0.029760      -0.028210       0.047676      -0.033738      -0.008809       0.042547             10.656608       6.983619      -0.400140      -1.177956      13.729309       7.024561      11.256897           0.000003
           47              C      10.192049       6.716710       5.665890       0.237580      30.007906 0.35090666E+03  0.78940335E+04                                 9.035412                            6.612962      -0.160483       1.990837                    0.998498      25.332098      73.478947       0.582595       0.467339      -1.024191       0.019279       0.021848       0.029484       0.041453       0.000181       0.004877       0.017632      -0.050644       0.033743      -0.031577      -0.002183       0.033760             11.295243       7.330780       1.662965       1.251898      15.024651       7.699538      11.530297           0.000001
           48              C       1.419136       7.754993       6.487588      -0.242670      30.738058 0.42066065E+03  0.99465223E+04                                 8.823333                            6.888153      -0.541207       1.820216                    0.995839      30.800868      92.945937       0.612438       0.422965      -1.045359      -0.092221       0.039510       0.030124       0.104753      -0.032488      -0.014327       0.034592      -0.003235      -0.066920      -0.044159      -0.014943       0.059102             10.755505       6.103335       0.487832      -0.061796      14.371063       4.798397      11.792119           0.000001
           49              C       7.000127      13.238955      11.181637      -0.373643      31.855894 0.53160594E+03  0.13231860E+05                                 8.848008                            7.700791      -0.555734       1.797904                    0.996996      32.864971      99.390777       0.588251       0.418323      -1.055812      -0.001763      -0.051917       0.032299       0.061169      -0.023493       0.005775      -0.047979      -0.066100      -0.022083      -0.044165      -0.028487       0.072652              9.550780      11.243935       2.769455      -0.323504       9.119700       0.350178       8.288705           0.000000
           50              C       7.702739      14.137405      12.172588       0.676326      20.325995 0.25255972E+03  0.53339665E+04                                 7.244678                            5.914038      -0.586024       1.861360                    0.998941      23.547302      70.434825       0.558450       0.519320      -0.978688       0.002000       0.005362      -0.006279       0.008496      -0.031720      -0.055418      -0.021828       0.118588      -0.061674      -0.082412      -0.016176       0.098589              7.810221       6.886305       1.856893       2.351804       8.817457      -0.322628       7.726903           0.000002
           51              C       5.300971      11.581615      12.449672       0.156944      32.559023 0.42142649E+03  0.99377995E+04                                 9.432762                            7.223196      -0.315210       1.901652                    0.998466      28.027596      83.598360       0.559461       0.464267      -1.024515       0.014002      -0.010761       0.005083       0.018376       0.001901       0.015575      -0.028645      -0.004544      -0.079519      -0.044937       0.013285       0.031652             11.490702      18.318220       3.199895      -3.861148       9.152797       0.135225       7.001088           0.000001
           52              C       3.300499      11.032491      13.107575       0.243318      30.082750 0.36544240E+03  0.83183126E+04                                 9.021370                            6.755505      -0.264172       1.935434                    0.998611      26.139627      76.672409       0.574595       0.468304      -1.022009      -0.027792      -0.020291       0.006402       0.035001       0.007850      -0.019470      -0.012506       0.034945      -0.036236      -0.026251      -0.009122       0.035373             11.075405      17.403852       4.165711      -3.476665       9.410079       0.066810       6.412284           0.000001
           53              C       2.030174      10.275354      13.267274      -0.262250      31.679304 0.48067060E+03  0.11721867E+05                                 9.002422                            7.417019      -0.598814       1.790635                    0.996259      31.636339      96.175980       0.585214       0.429183      -1.044120      -0.041411       0.068213       0.045025       0.091626      -0.021133      -0.034443       0.040945       0.025954      -0.079831      -0.059662      -0.006765       0.066427             10.540987      15.101952       1.947479      -2.591457       8.749851      -0.500368       7.771159           0.000001
           54              C       2.347354      14.589715      11.682572       0.767838      17.356199 0.21509335E+03  0.43678115E+04                                 6.645272                            5.548007      -0.537153       1.918973                    0.998011      21.528374      63.327217       0.562071       0.536634      -0.969837      -0.004181       0.030179       0.019605       0.036230      -0.024512       0.021758      -0.070187      -0.033049       0.077302      -0.057333      -0.036955       0.094288              7.201049       7.263746       0.795555      -0.340334       7.764067       2.812861       6.575335           0.000003
           55              C       2.016997      10.794629       4.362367       0.126586      29.502477 0.42556449E+03  0.10030468E+05                                 8.761300                            7.217917      -0.151570       1.960535                    0.997508      27.705803      81.830770       0.566058       0.459081      -1.030413      -0.002490      -0.000295      -0.003331       0.004169       0.014397       0.010107       0.010949      -0.011836       0.020023      -0.019183      -0.005300       0.024483              9.889634       7.358625       0.377264      -0.722099      12.129145       5.438572      10.181134           0.000002
           56              C       0.680953       9.591463       1.744401       0.732692      18.672103 0.23099169E+03  0.47789263E+04                                 6.932611                            5.718940      -0.715356       1.837080                    0.998138      22.626393      67.359945       0.557579       0.530965      -0.971621      -0.008252       0.011737      -0.017847       0.022899       0.002552      -0.029299       0.068032      -0.083513       0.061422      -0.072089      -0.024400       0.096489              7.499063       7.180236       0.446487       1.433610       7.799133      -2.623565       7.517821           0.000003
           57              C       1.552649       8.776026       2.664374      -0.371877      32.386345 0.53686385E+03  0.13377261E+05                                 8.973854                            7.749192      -0.605470       1.796026                    0.995648      32.255021      97.162186       0.586034       0.419450      -1.056553       0.059324       0.041106       0.019700       0.074814       0.044812       0.003112       0.016438       0.048798      -0.113008      -0.048406      -0.022596       0.071002              9.807071       6.993470      -0.707245       1.640109      10.709189      -0.130831      11.718553           0.000000
           58              C       1.943437      13.644077       6.561295      -0.251230      30.360609 0.44625871E+03  0.10710204E+05                                 8.761201                            7.125412      -0.587017       1.797321                    0.996045      31.482699      95.755683       0.598178       0.426643      -1.042960      -0.099968       0.008813       0.027605       0.104083      -0.031739      -0.020599       0.023857       0.036176      -0.124449      -0.052455      -0.013205       0.065661             10.168805       6.646811      -1.424574      -1.462423      12.248596       3.840652      11.611010           0.000002
           59              C       1.450438      11.385376       9.345785       0.109684      30.212223 0.42848146E+03  0.10084609E+05                                 8.743914                            7.135376      -0.078361       1.973611                    0.998812      27.807047      81.228769       0.584045       0.445587      -1.041408       0.002588       0.005044      -0.002944       0.006388       0.024778       0.010623       0.006510      -0.009129       0.002316      -0.026239      -0.003436       0.029675              9.985968       7.777825       0.548195       0.780701      11.930618       5.508258      10.249462           0.000002
           60              C       2.571491      13.500423      10.642483      -0.359315      30.302199 0.51580742E+03  0.12718274E+05                                 8.537437                            7.541649      -0.541790       1.817121                    0.995543      31.935978      95.540153       0.600744       0.413501      -1.060866      -0.046395      -0.036925      -0.018823       0.062212       0.057356       0.000730       0.012434       0.083870      -0.167635      -0.062188      -0.037058       0.099246              9.250192       6.918876      -0.227257       0.916631      10.536076       2.103635      10.295623           0.000000
           61              C       1.677326      12.458320       5.693189       0.221452      29.292277 0.36689249E+03  0.83595683E+04                                 8.917098                            6.785808      -0.305181       1.934544                    0.998021      26.041822      76.422517       0.571170       0.470647      -1.020738       0.003137       0.023115       0.034633       0.041756      -0.015425       0.001023       0.029760      -0.028210       0.047676      -0.033738      -0.008809       0.042547             10.656608       6.983619      -0.400140      -1.177956      13.729308       7.024560      11.256897           0.000003
           62              C       1.145907       9.712527       7.983569       0.237579      30.007909 0.35090670E+03  0.78940343E+04                                 9.035412                            6.612962      -0.160482       1.990837                    0.998498      25.332098      73.478942       0.582595       0.467339      -1.024191      -0.019279      -0.021848      -0.029484       0.041453       0.000181       0.004877       0.017632      -0.050644       0.033743      -0.031577      -0.002183       0.033760             11.295243       7.330780       1.662966       1.251898      15.024652       7.699538      11.530297           0.000001
           63              C       9.918820       8.674244       7.161871      -0.242671      30.738065 0.42066076E+03  0.99465256E+04                                 8.823334                            6.888154      -0.541207       1.820216                    0.995839      30.800873      92.945957       0.612438       0.422965      -1.045359       0.092221      -0.039510      -0.030124       0.104753      -0.032488      -0.014327       0.034592      -0.003235      -0.066920      -0.044159      -0.014943       0.059102             10.755507       6.103335       0.487832      -0.061796      14.371065       4.798398      11.792121           0.000001
           64              C       4.337829       3.190282       2.467822      -0.373644      31.855903 0.53160615E+03  0.13231867E+05                                 8.848010                            7.700792      -0.555734       1.797904                    0.996996      32.864977      99.390800       0.588251       0.418323      -1.055812       0.001763       0.051917      -0.032299       0.061169      -0.023493       0.005775      -0.047979      -0.066100      -0.022083      -0.044165      -0.028487       0.072652              9.550782      11.243937       2.769456      -0.323503       9.119702       0.350179       8.288706           0.000000
           65              C       3.635217       2.291832       1.476871       0.676326      20.325994 0.25255971E+03  0.53339664E+04                                 7.244677                            5.914038      -0.586024       1.861360                    0.998941      23.547302      70.434825       0.558450       0.519320      -0.978688      -0.002000      -0.005362       0.006279       0.008496      -0.031720      -0.055418      -0.021828       0.118588      -0.061674      -0.082412      -0.016176       0.098589              7.810221       6.886305       1.856893       2.351804       8.817457      -0.322629       7.726902           0.000002
           66              C       6.036985       4.847622       1.199787       0.156944      32.559021 0.42142647E+03  0.99377987E+04                                 9.432762                            7.223196      -0.315210       1.901652                    0.998466      28.027595      83.598358       0.559461       0.464267      -1.024515      -0.014002       0.010761      -0.005083       0.018376       0.001901       0.015575      -0.028645      -0.004544      -0.079519      -0.044937       0.013285       0.031652             11.490702      18.318220       3.199895      -3.861149       9.152797       0.135225       7.001088           0.000001
           67              C       8.037457       5.396746       0.541884       0.243318      30.082749 0.36544238E+03  0.83183122E+04                                 9.021371                            6.755505      -0.264172       1.935434                    0.998611      26.139627      76.672412       0.574595       0.468304      -1.022009       0.027792       0.020291      -0.006402       0.035001       0.007850      -0.019470      -0.012506       0.034945      -0.036236      -0.026251      -0.009122       0.035373             11.075405      17.403852       4.165711      -3.476666       9.410079       0.066810       6.412284           0.000001
           68              C       9.307782       6.153883       0.382185      -0.262250      31.679310 0.48067072E+03  0.11721871E+05                                 9.002423                            7.417019      -0.598814       1.790634                    0.996259      31.636341      96.175987       0.585214       0.429183      -1.044120       0.041411      -0.068213      -0.045025       0.091626      -0.021133      -0.034443       0.040945       0.025954      -0.079831      -0.059662      -0.006765       0.066427             10.540989      15.101954       1.947479      -2.591458       8.749852      -0.500368       7.771160           0.000001
           69              S       0.890596       3.765952       3.230281       0.050453     133.309279 0.34222646E+04  0.12674343E+06                                18.034820                           16.081214       1.483873       2.156597                    0.998360      65.116585     192.267943       0.583632       0.283371      -1.245879      -0.168125      -0.068591      -0.044277       0.186899       0.188678      -0.039735       0.407658       0.056456      -0.591785      -0.524744       0.098581       0.426163             20.023247      14.877759       2.501799       1.062083      24.105886       9.499293      21.086097           0.000004
           70              S       6.822231      11.498295      11.607227       0.036185     135.399368 0.33023543E+04  0.12176861E+06                                18.466112                           15.893423       1.110504       2.030481                    0.999968      67.056548     200.515863       0.579098       0.286842      -1.236465      -0.001545       0.142836       0.073279       0.160544       0.119866      -0.332345      -0.212215      -0.256035      -0.917136      -0.529928       0.051136       0.478792             21.199040      30.608713       3.647060      -7.977869      18.045254      -3.088807      14.943154           0.000000
           71              S       8.408165       6.748777      10.271354       0.032476     117.187728 0.29929876E+04  0.10804956E+06                                16.775582                           15.176231       1.259192       2.073898                    0.999920      67.051255     200.618968       0.587941       0.288572      -1.230390       0.161225       0.049521       0.062568       0.179890       0.117898       0.041019       0.543428       0.019826      -0.468312      -0.601545       0.060193       0.541352             17.932134      14.388799      -0.560643       0.005322      20.431397       7.342171      18.976205          -0.000001
           72              S      10.447360      12.663285      10.419178       0.050453     133.309294 0.34222651E+04  0.12674346E+06                                18.034822                           16.081215       1.483872       2.156597                    0.998360      65.116588     192.267961       0.583632       0.283371      -1.245879       0.168125       0.068591       0.044277       0.186899       0.188678      -0.039735       0.407658       0.056456      -0.591786      -0.524744       0.098581       0.426163             20.023249      14.877761       2.501799       1.062083      24.105889       9.499294      21.086099           0.000004
           73              S       4.515725       4.930942       2.042232       0.036185     135.399371 0.33023544E+04  0.12176861E+06                                18.466113                           15.893424       1.110504       2.030481                    0.999968      67.056547     200.515863       0.579098       0.286842      -1.236465       0.001545      -0.142836      -0.073279       0.160544       0.119866      -0.332345      -0.212216      -0.256035      -0.917136      -0.529928       0.051136       0.478792             21.199041      30.608714       3.647060      -7.977870      18.045255      -3.088807      14.943154           0.000000
           74              S       2.929791       9.680460       3.378105       0.032476     117.187742 0.29929881E+04  0.10804958E+06                                16.775584                           15.176232       1.259192       2.073897                    0.999920      67.051255     200.618977       0.587941       0.288572      -1.230390      -0.161225      -0.049521      -0.062568       0.179890       0.117898       0.041019       0.543428       0.019826      -0.468312      -0.601545       0.060193       0.541352             17.932136      14.388801      -0.560642       0.005322      20.431400       7.342171      18.976207          -0.000002
           75              N       4.360473      10.602642      12.352760       0.069792      26.238639 0.33501228E+03  0.72651478E+04                                 7.321311                            5.836661       0.140096       2.139842                    0.997916      23.168383      60.792620       0.740667       0.381329      -1.104981       0.029472      -0.110014      -0.061562       0.129466       0.008382      -0.025650       0.078838      -0.083545      -0.157125      -0.099853      -0.007239       0.107092              8.217794       9.306079       1.399198      -1.400085       9.634684       2.120769       5.712619           0.000001
           76              N       3.568148      12.201813      13.607146      -0.267552      35.341149 0.56119218E+03  0.13833407E+05                                 9.006675                            7.692381       0.256014       2.090391                    0.995541      29.105507      81.191312       0.628416       0.395404      -1.095969       0.166042      -0.055293      -0.106522       0.204876       0.102790       0.038369      -0.052469       0.065096      -0.101116      -0.133364       0.008691       0.124673              9.936363      12.240964       1.162226      -2.177827      10.272130       1.669370       7.295996           0.000001
           77              N       1.384596       5.782975       4.942469       0.143898      23.983761 0.30207211E+03  0.63568714E+04                                 6.831956                            5.499979       0.173432       2.167719                    0.999464      21.888448      55.811182       0.775052       0.375528      -1.113865       0.124027      -0.035537       0.004974       0.129113      -0.011145       0.008313       0.080118       0.164603      -0.212778      -0.140613       0.022042       0.118572              7.616324       8.644953      -1.002175      -0.474515       7.838941       2.919741       6.365079           0.000001
           78              N       1.127025       5.636084       9.030482      -0.259127      31.636124 0.53500543E+03  0.13035515E+05                                 8.349283                            7.496126       0.354019       2.112368                    0.998179      29.203345      81.078020       0.638248       0.393864      -1.096683      -0.106422      -0.166159      -0.102622       0.222409      -0.124955      -0.078490       0.000453      -0.067159       0.164414      -0.174220       0.038216       0.136003              8.832761       7.115187       0.507298      -0.378308      10.039976       3.143761       9.343120           0.000001
           79              N       4.856863      12.541187      13.203122      -0.301483      36.639806 0.59508012E+03  0.14921116E+05                                 9.203262                            7.902561       0.241206       2.044855                    0.999643      30.899378      87.617967       0.620710       0.393542      -1.094633      -0.159113      -0.187566      -0.019338       0.246722      -0.092346      -0.077022      -0.058263       0.278599       0.165181      -0.217734       0.045806       0.171928             10.096706      14.002265       0.913329      -2.500351       9.245822       1.080108       7.042030          -0.000001
           80              N       8.691339       4.614426       8.646932       0.157293      23.512294 0.29479253E+03  0.61708191E+04                                 6.752534                            5.454348       0.103860       2.148314                    0.999311      21.764284      55.490009       0.773178       0.378443      -1.110839      -0.127418      -0.026120       0.017444       0.131232       0.043927      -0.032103       0.077345       0.137604      -0.204928      -0.141966       0.025596       0.116370              7.388755       9.031311       1.076113      -1.114638       7.108892       2.259315       6.026064           0.000001
           81              N       4.506137       9.419459      11.604770      -0.617872      29.850692 0.49582200E+03  0.11978310E+05                                 8.246757                            7.394411      -0.295695       1.913299                    0.994895      30.897716      88.396470       0.613089       0.413535      -1.072091      -0.055676       0.075693       0.077583       0.121854       0.024698       0.151102       0.114997      -0.357530      -0.053229      -0.266681       0.008761       0.257920              8.511409       7.360973      -0.014018       0.916579      10.407092       1.067986       7.766161          -0.000004
           82              N       2.756446       5.488670       4.879682      -0.668390      33.375807 0.53449611E+03  0.13131209E+05                                 8.748811                            7.581613      -0.117534       1.947556                    0.996278      32.028310      91.804637       0.618210       0.403283      -1.080990      -0.146746       0.042622       0.015153       0.153559      -0.059042       0.046072       0.177065       0.288485      -0.372481      -0.292358       0.073904       0.218454              9.101443      12.071094      -1.812750      -1.442583       7.761680       1.958858       7.471555          -0.000003
           83              N       1.341724       4.546174       8.158282      -0.297371      32.377592 0.55092068E+03  0.13499665E+05                                 8.372629                            7.526027       0.368856       2.100399                    0.998795      29.863057      82.696833       0.648334       0.385544      -1.104379      -0.173844       0.118299       0.116022       0.240161       0.068731       0.093074       0.052086      -0.275744       0.176261      -0.208060       0.031707       0.176353              8.790540       7.154910       0.566232      -0.287534      10.335222       3.121075       8.881488           0.000001
           84              N       8.923024       6.566410       5.514381      -0.281424      32.388165 0.53107185E+03  0.12907515E+05                                 8.409520                            7.408622       0.474127       2.134148                    0.999696      29.644329      82.027445       0.650225       0.387572      -1.101816       0.119048      -0.165277      -0.123474       0.238190       0.138804       0.113279       0.013687      -0.123583       0.125291      -0.205890       0.027981       0.177908              8.915297       8.205063       1.104131       1.111056       9.538254       3.545517       9.002573          -0.000002
           85              N       8.712698       5.482028       4.635356      -0.299406      33.909204 0.56331189E+03  0.13897346E+05                                 8.678674                            7.647417       0.468564       2.125760                    0.999419      30.244075      84.375039       0.637692       0.389325      -1.100334       0.178919       0.124656       0.109465       0.243995      -0.097171      -0.060006       0.039621      -0.232990       0.199992      -0.192449       0.035074       0.157375              9.201638       8.780451       0.330567       1.171965       9.459963       3.309110       9.364498          -0.000000
           86              N       7.348052       4.238000       8.713815      -0.641300      29.148594 0.45345614E+03  0.10640990E+05                                 7.831202                            6.868530       0.212807       2.079422                    0.996043      29.982583      82.700923       0.669015       0.390143      -1.095165       0.147838       0.030781       0.018619       0.152152       0.105902      -0.087528       0.153639       0.236203      -0.417139      -0.291418       0.060641       0.230777              8.045453      11.350592       1.267773      -1.404553       6.498267       0.647366       6.287500          -0.000003
           87              N       6.977483       5.826595       1.296699       0.069792      26.238637 0.33501226E+03  0.72651472E+04                                 7.321311                            5.836661       0.140096       2.139842                    0.997916      23.168382      60.792618       0.740667       0.381329      -1.104981      -0.029472       0.110014       0.061562       0.129466       0.008382      -0.025650       0.078838      -0.083545      -0.157125      -0.099853      -0.007239       0.107092              8.217794       9.306079       1.399198      -1.400085       9.634683       2.120769       5.712619           0.000001
           88              N       7.769808       4.227424       0.042313      -0.267552      35.341151 0.56119222E+03  0.13833408E+05                                 9.006676                            7.692381       0.256014       2.090391                    0.995541      29.105508      81.191317       0.628416       0.395404      -1.095969      -0.166042       0.055293       0.106522       0.204876       0.102790       0.038369      -0.052469       0.065096      -0.101116      -0.133364       0.008691       0.124673              9.936364      12.240965       1.162226      -2.177827      10.272131       1.669371       7.295996           0.000001
           89              N       9.953360      10.646262       8.706990       0.143898      23.983763 0.30207214E+03  0.63568720E+04                                 6.831957                            5.499979       0.173432       2.167719                    0.999464      21.888449      55.811185       0.775052       0.375528      -1.113865      -0.124027       0.035537      -0.004974       0.129113      -0.011145       0.008313       0.080118       0.164603      -0.212778      -0.140613       0.022042       0.118572              7.616324       8.644953      -1.002174      -0.474515       7.838941       2.919742       6.365079           0.000001
           90              N      10.210931      10.793153       4.618977      -0.259127      31.636116 0.53500525E+03  0.13035509E+05                                 8.349281                            7.496124       0.354019       2.112369                    0.998179      29.203341      81.078000       0.638248       0.393864      -1.096683       0.106422       0.166159       0.102622       0.222409      -0.124955      -0.078490       0.000453      -0.067159       0.164414      -0.174219       0.038216       0.136003              8.832759       7.115186       0.507297      -0.378308      10.039973       3.143760       9.343118           0.000002
           91              N       6.481093       3.888050       0.446337      -0.301483      36.639804 0.59508008E+03  0.14921115E+05                                 9.203262                            7.902561       0.241206       2.044856                    0.999643      30.899377      87.617963       0.620710       0.393542      -1.094633       0.159113       0.187566       0.019338       0.246722      -0.092346      -0.077022      -0.058263       0.278599       0.165181      -0.217734       0.045806       0.171928             10.096705      14.002265       0.913328      -2.500351       9.245821       1.080108       7.042030          -0.000001
           92              N       2.646617      11.814811       5.002527       0.157293      23.512289 0.29479246E+03  0.61708171E+04                                 6.752533                            5.454347       0.103861       2.148314                    0.999311      21.764281      55.489998       0.773178       0.378443      -1.110839       0.127418       0.026120      -0.017444       0.131232       0.043927      -0.032103       0.077345       0.137604      -0.204928      -0.141966       0.025596       0.116370              7.388754       9.031310       1.076112      -1.114638       7.108891       2.259315       6.026063           0.000001
           93              N       6.831819       7.009778       2.044689      -0.617871      29.850685 0.49582184E+03  0.11978305E+05                                 8.246756                            7.394410      -0.295695       1.913299                    0.994895      30.897712      88.396454       0.613089       0.413535      -1.072091       0.055676      -0.075693      -0.077583       0.121854       0.024698       0.151102       0.114997      -0.357530      -0.053230      -0.266681       0.008761       0.257920              8.511407       7.360972      -0.014018       0.916579      10.407090       1.067986       7.766160          -0.000003
           94              N       8.581510      10.940567       8.769777      -0.668390      33.375807 0.53449612E+03  0.13131209E+05                                 8.748811                            7.581614      -0.117534       1.947556                    0.996278      32.028309      91.804636       0.618210       0.403283      -1.080990       0.146746      -0.042622      -0.015153       0.153559      -0.059042       0.046072       0.177066       0.288485      -0.372481      -0.292358       0.073904       0.218454              9.101444      12.071095      -1.812750      -1.442582       7.761680       1.958857       7.471556          -0.000003
           95              N       9.996232      11.883063       5.491177      -0.297371      32.377587 0.55092057E+03  0.13499662E+05                                 8.372628                            7.526026       0.368857       2.100399                    0.998795      29.863054      82.696821       0.648334       0.385544      -1.104379       0.173843      -0.118299      -0.116022       0.240161       0.068731       0.093074       0.052086      -0.275744       0.176261      -0.208060       0.031707       0.176353              8.790539       7.154909       0.566232      -0.287534      10.335221       3.121075       8.881487           0.000001
           96              N       2.414932       9.862827       8.135078      -0.281424      32.388141 0.53107134E+03  0.12907499E+05                                 8.409514                            7.408618       0.474129       2.134149                    0.999696      29.644317      82.027393       0.650226       0.387572      -1.101816      -0.119047       0.165277       0.123474       0.238190       0.138804       0.113279       0.013687      -0.123582       0.125291      -0.205889       0.027981       0.177908              8.915291       8.205059       1.104131       1.111056       9.538248       3.545514       9.002567          -0.000002
           97              N       2.625258      10.947209       9.014103      -0.299406      33.909203 0.56331188E+03  0.13897346E+05                                 8.678673                            7.647417       0.468565       2.125760                    0.999419      30.244075      84.375035       0.637692       0.389325      -1.100334      -0.178919      -0.124656      -0.109465       0.243995      -0.097171      -0.060006       0.039621      -0.232990       0.199992      -0.192449       0.035074       0.157375              9.201637       8.780451       0.330567       1.171965       9.459962       3.309109       9.364498          -0.000000
           98              N       3.989904      12.191237       4.935644      -0.641300      29.148594 0.45345613E+03  0.10640990E+05                                 7.831203                            6.868531       0.212806       2.079422                    0.996043      29.982582      82.700923       0.669015       0.390143      -1.095165      -0.147838      -0.030781      -0.018619       0.152152       0.105902      -0.087528       0.153639       0.236203      -0.417139      -0.291418       0.060641       0.230777              8.045454      11.350593       1.267773      -1.404554       6.498267       0.647366       6.287501          -0.000003
           99              O       8.006384       1.108328       1.710960      -0.684013      37.555799 0.64597400E+03  0.16298070E+05                                 8.939372                            7.937518       0.149166       2.070858                    0.994997      29.802131      80.898135       0.663742       0.365751      -1.130927       0.034109       0.041793       0.062373       0.082465       0.015833       0.023518      -0.043313      -0.025341       0.021954      -0.055252       0.003317       0.051935              9.565171       9.754478       3.187014       1.932434      11.259167       2.896993       7.681867          -0.000004
          100              O      10.152850       5.932042      12.630800      -0.786153      54.137326 0.98808579E+03  0.27834360E+05                                11.591888                            9.978728      -0.337994       1.859259                    0.996879      34.054324      98.950100       0.575351       0.377909      -1.117284       0.014766       0.056852      -0.049579       0.076866      -0.006307      -0.056478       0.040158      -0.161831       0.121155      -0.121196       0.020644       0.100553             12.649551       8.266699       2.612524      -1.050495      16.589349      -4.927933      13.092606           0.000001
          101              O       2.409504       7.104348      11.951466      -0.600705      31.379431 0.53138158E+03  0.12743464E+05                                 7.833975                            7.143776       0.320617       2.164353                    0.992516      27.687100      72.813380       0.709161       0.360147      -1.137493      -0.004357       0.068148      -0.047647       0.083267       0.027287      -0.022912       0.062258       0.058424      -0.071117      -0.092281       0.040341       0.051940              8.100535      10.524953       2.161420       1.505979       7.462459      -0.112938       6.314194          -0.000001
          102              O       0.675140       1.763254       1.478236      -0.643349      40.261205 0.73874190E+03  0.19258537E+05                                 9.404143                            8.564788      -0.189935       1.978011                    0.992524      29.495657      81.166729       0.630963       0.372367      -1.126803      -0.020467       0.030924       0.036768       0.052222      -0.007283       0.007724      -0.064244       0.035518       0.015125      -0.073105       0.012757       0.060348              9.789001      11.866991      -0.877113      -2.678005       8.520715       2.055518       8.979297           0.000001
          103              O       8.181870      13.737453      13.242705      -0.629240      38.888118 0.65003937E+03  0.16434666E+05                                 9.202018                            8.013805       0.061019       2.053248                    0.992820      29.326059      79.819687       0.653907       0.370484      -1.126730      -0.015804      -0.081241      -0.009713       0.083332      -0.035144      -0.011219      -0.059309       0.134987       0.168927      -0.124365       0.047626       0.076739              9.740636       9.209912       0.160720       3.211336       8.817366      -2.531485      11.194629          -0.000002
          104              O       7.811285      15.364092      11.824526      -0.743048      44.277827 0.80547449E+03  0.21523568E+05                                10.003856                            8.908125      -0.077152       1.954962                    0.997422      32.702389      92.034241       0.620428       0.369447      -1.125540      -0.030580      -0.056476      -0.096517       0.115932      -0.013385      -0.029517      -0.040676       0.027522      -0.161802      -0.081683       0.032363       0.049320             10.495161       8.581457       2.034624       0.069811      14.858492      -2.145324       8.045533          -0.000005
          105              O       3.331572      15.320909      11.938499      -0.684013      37.555803 0.64597411E+03  0.16298074E+05                                 8.939373                            7.937519       0.149166       2.070858                    0.994997      29.802132      80.898142       0.663742       0.365751      -1.130927      -0.034109      -0.041793      -0.062373       0.082465       0.015833       0.023518      -0.043313      -0.025341       0.021954      -0.055252       0.003317       0.051935              9.565172       9.754479       3.187015       1.932434      11.259168       2.896993       7.681868          -0.000004
          106              O       1.185106      10.497195       1.018659      -0.786153      54.137330 0.98808593E+03  0.27834365E+05                                11.591889                            9.978728      -0.337994       1.859259                    0.996879      34.054326      98.950108       0.575351       0.377909      -1.117284      -0.014766      -0.056852       0.049579       0.076866      -0.006307      -0.056478       0.040158      -0.161831       0.121155      -0.121196       0.020644       0.100553             12.649552       8.266699       2.612523      -1.050494      16.589349      -4.927933      13.092607           0.000001
          107              O       8.928452       9.324889       1.697993      -0.600705      31.379422 0.53138137E+03  0.12743457E+05                                 7.833973                            7.143774       0.320617       2.164353                    0.992516      27.687096      72.813364       0.709161       0.360147      -1.137493       0.004357      -0.068148       0.047647       0.083267       0.027287      -0.022912       0.062258       0.058424      -0.071117      -0.092281       0.040341       0.051940              8.100533      10.524950       2.161419       1.505979       7.462457      -0.112938       6.314193          -0.000001
          108              O      10.662816      14.665983      12.171223      -0.643349      40.261203 0.73874184E+03  0.19258536E+05                                 9.404143                            8.564788      -0.189935       1.978011                    0.992524      29.495656      81.166726       0.630963       0.372368      -1.126803       0.020467      -0.030924      -0.036768       0.052222      -0.007283       0.007724      -0.064244       0.035518       0.015125      -0.073105       0.012757       0.060348              9.789000      11.866990      -0.877114      -2.678005       8.520715       2.055518       8.979296           0.000001
          109              O       3.156086       2.691784       0.406754      -0.629240      38.888120 0.65003942E+03  0.16434668E+05                                 9.202018                            8.013805       0.061019       2.053247                    0.992820      29.326060      79.819691       0.653907       0.370484      -1.126730       0.015804       0.081241       0.009713       0.083332      -0.035144      -0.011219      -0.059309       0.134987       0.168927      -0.124365       0.047626       0.076739              9.740636       9.209912       0.160720       3.211337       8.817366      -2.531486      11.194630          -0.000002
          110              O       3.526671       1.065145       1.824933      -0.743048      44.277823 0.80547438E+03  0.21523564E+05                                10.003855                            8.908124      -0.077152       1.954962                    0.997422      32.702386      92.034231       0.620428       0.369447      -1.125540       0.030580       0.056476       0.096517       0.115932      -0.013385      -0.029517      -0.040676       0.027522      -0.161801      -0.081683       0.032363       0.049320             10.495160       8.581457       2.034624       0.069811      14.858491      -2.145324       8.045533          -0.000005

******************************************************
Auxiliary information for the entire system
The total spin magnetic moment of the unit cell is   0.000001
The total net atomic charge of the unit cell is   -0.000003
Accuracy of reproducing the electrostatic potential in the unit cell:
  The inner radius (bohr) =    5.0000
  The outer radius (bohr) =   12.0000
  Valid grid points have density less than (e/(bohr^3)) =    0.0001
  The number of valid grid points were=        16783
  The rms potential error without charges in kcal/mol is=      8.46499
  The rms potential error with partial charges in kcal/mol is=      2.05831
  The RRMSE value at monopole order=      0.24316
  The rms potential error with partial charges and cloud penetration in kcal/mol is=      2.05182
  The RRMSE value at monopole order with cloud penetration is=      0.24239
  The rms potential error with partial charges and atomic dipoles in kcal/mol is=      1.83389
  The RRMSE value at dipole order=      0.21664
  The rms potential error with partial charges, atomic dipoles and cloud penetration in kcal/mol is=      1.82202
  The RRMSE value at dipole order with cloud penetration=      0.21524

******************************************************
The electron densities and ab initio electrostatic potential were computed in VASP using the PBE functional and
projector augmented wave method. See the main text of the journal article for a description of computational details.
The atomic charges, dipoles, and quadrupoles were computed with the DDEC6 method as described in
(a) T. A. Manz and N. Gabaldon Limas, RSC Adv. 6 (2016) 47771-47801 DOI: 10.1039/c6ra04656h
(b) N. Gabaldon Limas and T. A. Manz, RSC Adv. 8 (2018) 2678-2707 DOI: 10.1039/c7ra11829e.
For each atom in the material, the electron cloud parameters were fit to the spherically averaged atom-in-material
electron density using radial positions for which this density was between 10^-4 and 10^-2 electrons per cubic bohr.
The polarizabilities, dispersion coefficients, and quantum Drude oscillator (QDO) parameters were fit using the MCLF method.
The magnetic structure of the system was optimized in VASP from the default ferromagnetic initial guess using spin polarization.
The atomic spin moments (ASMs) were computed on this optimized magnetic structure using the DDEC6 partition as inputs
to the method of T. A. Manz and D. S. Sholl, J. Chem. Theory Comput. 7 (2011) 4146-4164 DOI: 10.1021/ct200539n.
The RMSE and RRMSE were computed using a uniform grid with Ewald summation.
