# Supplementary material for: A collection of forcefield precursors for metal–organic frameworks
Source: RSC Adv. 2019 Nov 13;9(63):36492–507. doi: 10.1039/c9ra07327b (PMC9075174; doi:10.1039/c9ra07327b)
Supplement: RA-009-C9RA07327B-s5150 [file RA-009-C9RA07327B-s5150.xyz]

  110
jmolscript: load "" {1 1 1} spacegroup "x,y,z" unitcell [{      9.450400     0.000000     0.000000 }, {      0.739411    11.434117     0.000000 }, {      1.154002     4.955631    13.662256 }]
Dy     8.242949    10.928807     0.035522     2.071429
Dy     1.946862     0.505310    -0.035522     2.071429
H      9.414216     8.386227    11.491324     0.175740
H     10.315405     7.975896    10.278115     0.158367
H      4.466275     8.796257    12.145746     0.344083
H      3.868537     9.391142    11.011778     0.321331
H      9.632184    13.542620     7.600313     0.106588
H      8.822190     3.049186     6.344752     0.128639
H      3.317550     5.902358     5.384295     0.355400
H      3.046482     4.825165     4.391049     0.314773
H      8.465463     2.528588     3.837728     0.165408
H      8.094090     3.548135     2.695563     0.162876
H      2.034062     8.246615     5.933518     0.114213
H      1.970068     7.286264     7.172684     0.133136
H      7.052005     3.523785     8.302553     0.339433
H      6.770210     4.691835     9.183768     0.350756
H      6.115184    13.585483    11.047300     0.172652
H      7.477933    13.279653    10.349159     0.138410
H      1.681680    10.009205    12.416258     0.126371
H      1.046808     4.473339     0.117495     0.133689
H      1.929597     8.003521     2.170932     0.175740
H      1.028408     8.413852     3.384141     0.158367
H      6.877538     7.593491     1.516510     0.344083
H      7.475276     6.998606     2.650478     0.321331
H      1.711629     2.847128     6.061943     0.106588
H      2.521623    13.340562     7.317504     0.128639
H      8.026263    10.487390     8.277961     0.355400
H      8.297331    11.564583     9.271207     0.314773
H      2.878350    13.861160     9.824528     0.165408
H      3.249723    12.841613    10.966693     0.162876
H      9.309751     8.143133     7.728738     0.114213
H      9.373745     9.103484     6.489572     0.133137
H      4.291808    12.865963     5.359703     0.339433
H      4.573603    11.697913     4.478488     0.350756
H      5.228629     2.804265     2.614956     0.172653
H      3.865880     3.110095     3.313097     0.138411
H      9.662133     6.380543     1.245998     0.126371
H     10.297005    11.916409    13.544761     0.133689
C      8.981078     1.827903     1.956435     0.769025
C      9.300500     5.627610     9.298531     0.123872
C      1.180656     6.807926    11.918952     0.738300
C      9.762069     7.627771    10.995384    -0.366795
C      9.377713     2.778778     7.093443    -0.250199
C      9.884585     5.033413     4.306343     0.114598
C      8.764740     2.918211     3.001598    -0.362731
C      9.646002     3.959519     7.962363     0.221060
C     10.185907     6.703221     5.663005     0.235819
C      1.434924     7.730438     6.496403    -0.244301
C      7.003204    13.223450    11.193486    -0.371656
C      7.715420    14.119832    12.189465     0.672086
C      5.306815    11.548239    12.457245     0.156432
C      3.310063    10.996699    13.121231     0.244435
C      2.034735    10.247622    13.287910    -0.262704
C      2.362735    14.561845    11.705821     0.769025
C      2.043313    10.762138     4.363725     0.123872
C      0.712757     9.581822     1.743304     0.738300
C      1.581744     8.761977     2.666872    -0.366795
C      1.966100    13.610970     6.568813    -0.250199
C      1.459228    11.356335     9.355913     0.114598
C      2.579073    13.471537    10.660658    -0.362731
C      1.697811    12.430229     5.699893     0.221060
C      1.157906     9.686527     7.999251     0.235819
C      9.908889     8.659310     7.165853    -0.244302
C      4.340609     3.166298     2.468770    -0.371657
C      3.628393     2.269916     1.472791     0.672086
C      6.036998     4.841509     1.205011     0.156432
C      8.033750     5.393049     0.541025     0.244435
C      9.309078     6.142126     0.374346    -0.262704
S      0.901172     3.751688     3.230577     0.048541
S      6.825323    11.475005    11.611961     0.032760
S      8.387073     6.739078    10.272787     0.036880
S     10.442641    12.638060    10.431679     0.048541
S      4.518490     4.914743     2.050295     0.032760
S      2.956740     9.650670     3.389469     0.036879
N      4.365308    10.574451    12.370080     0.081536
N      2.424593     7.213821    -0.031423    -0.265938
N      1.392518     5.763071     4.943551     0.145953
N      1.122680     5.618066     9.038949    -0.258387
N      4.864499    12.510315    13.218233    -0.305092
N      8.670175     4.602467     8.650531     0.152857
N      4.511086     9.388854    11.617016    -0.624444
N      2.762157     5.457084     4.900651    -0.669108
N      1.342730     4.533219     8.172762    -0.295603
N      8.913842     6.562419     5.501790    -0.281441
N      8.709241     5.483669     4.608279    -0.301190
N      7.324218     4.224761     8.721984    -0.641124
N      6.978505     5.815297     1.292176     0.081536
N      7.765218     4.220296     0.031423    -0.265938
N      9.951295    10.626677     8.718705     0.145953
N     10.221133    10.771682     4.623307    -0.258387
N      6.479314     3.879433     0.444023    -0.305092
N      2.673638    11.787281     5.011725     0.152857
N      6.832727     7.000894     2.045240    -0.624444
N      8.581656    10.932664     8.761605    -0.669108
N     10.001083    11.856529     5.489494    -0.295603
N      2.429971     9.827329     8.160466    -0.281442
N      2.634572    10.906079     9.053977    -0.301190
N      4.019595    12.164987     4.940272    -0.641124
O      8.000186     1.102774     1.703683    -0.681135
O     10.119950     5.902849    12.633078    -0.790255
O      2.394002     7.072424    11.977973    -0.603858
O      0.681188     1.761211     1.460495    -0.645021
O      8.184725    13.703990    13.259083    -0.629112
O      7.831248    15.335787    11.838755    -0.737353
O      3.343627    15.286974    11.958573    -0.681135
O      1.223863    10.486899     1.029178    -0.790255
O      8.949811     9.317324     1.684283    -0.603858
O     10.662625    14.628537    12.201761    -0.645021
O      3.159088     2.685758     0.403173    -0.629112
O      3.512565     1.053961     1.823501    -0.737353

The following XYZ coordinates are in angstroms. Other properties are in atomic units.
The sperically averaged electron density of each atom fit to a function of the form exp(a - br)
eigen_1, eigen_2 and eigen_3 are the three eigenvalues of traceless quadrupole moment tensor
  atom number  atomic symbol              X              Y              Z     net charge C6 coefficient C8 coefficient C10 coefficient fluctuating dipole atomic polarizability isotropic forcefield polarizability              a              b squared Pearson coefficient          <r^3>          <r^4>         wp_QDO          m_QDO          q_QDO       dipole_x       dipole_y       dipole_z         dipole            Qxy            Qxz            Qyz     Q(x^2-y^2)  Q(3z^2 - R^2)        eigen_1        eigen_2        eigen_3 static polarizability      alpha(xx)      alpha(xy)      alpha(xz)      alpha(yy)      alpha(yz)      alpha(zz) atomic spin moment
            1             Dy       8.242949      10.928807       0.035522       2.071429      97.216060 0.22814714E+04  0.72208805E+05                                13.890574                           12.853752       2.270189       2.468530                    0.999864      71.619740     162.945178       0.712615       0.271566      -1.331398      -0.003298       0.037635      -0.001420       0.037806      -0.103719      -0.144711      -0.009706       0.089567      -0.059349      -0.173633      -0.020332       0.193965             14.866316      13.755602       2.738992       1.989817      17.127358       3.219524      13.715987          -0.000001
            2             Dy       1.946862       0.505310      -0.035522       2.071429      97.216009 0.22814699E+04  0.72208745E+05                                13.890568                           12.853747       2.270189       2.468530                    0.999864      71.619734     162.945145       0.712615       0.271566      -1.331398       0.003298      -0.037635       0.001420       0.037806      -0.103719      -0.144711      -0.009706       0.089567      -0.059348      -0.173633      -0.020332       0.193965             14.866309      13.755596       2.738990       1.989816      17.127350       3.219522      13.715981          -0.000001
            3              H       9.414216       8.386227      11.491324       0.175740       0.907362 0.65893755E+01  0.62942979E+02                                 1.678264                            1.597571      -1.163956       2.342311                    0.997679       3.620924      10.713554       0.441464       1.452471      -0.672480      -0.010194       0.020794       0.007109       0.024226       0.001436       0.000353      -0.003693       0.004541      -0.051810      -0.017845       0.006505       0.011340              1.728912       1.453860      -0.260451      -0.178343       1.954616       0.420620       1.778259          -0.000000
            4              H      10.315405       7.975896      10.278115       0.158367       0.945426 0.71801411E+01  0.70226360E+02                                 1.738554                            1.677786      -1.419709       2.228298                    0.991693       3.794920      11.442627       0.425959       1.470182      -0.668993       0.019515       0.010076      -0.019985       0.029695       0.007641      -0.002105      -0.002417       0.009275       0.009236      -0.010565       0.001601       0.008964              1.776704       1.458445       0.123086      -0.227645       1.682380      -0.242736       2.189287          -0.000000
            5              H       4.466275       8.796257      12.145746       0.344083       0.432094 0.25453745E+01  0.19384500E+02                                 1.078522                            1.040844      -1.234983       2.435638                    0.999949       2.431463       6.663453       0.503910       1.596065      -0.649487       0.001382      -0.016600       0.013463       0.021418       0.001772       0.007951       0.007804      -0.026501       0.012710      -0.018221       0.000907       0.017314              1.093082       0.948749      -0.031780       0.048695       1.226406      -0.202072       1.104091          -0.000000
            6              H       3.868537       9.391142      11.011778       0.321331       0.578802 0.37592129E+01  0.31549585E+02                                 1.310743                            1.265454      -1.182142       2.444533                    0.999592       2.719032       7.814073       0.456859       1.597449      -0.649560      -0.015956      -0.004424      -0.019395       0.025502      -0.002780       0.014698       0.008675      -0.024083      -0.002383      -0.023389       0.005846       0.017543              1.327108       1.334755       0.013443       0.314592       1.140474       0.011258       1.506096          -0.000000
            7              H       9.632184      13.542620       7.600313       0.106588       1.311771 0.10817512E+02  0.11619748E+03                                 2.069759                            1.983155      -1.646265       2.074587                    0.990034       4.383472      13.461434       0.418234       1.363380      -0.687712      -0.006823      -0.020917       0.003747       0.022319      -0.006922      -0.007997      -0.004522       0.005361      -0.049129      -0.020097       0.003905       0.016191              2.109951       1.773517       0.244233      -0.335711       2.402429      -0.422858       2.153906          -0.000000
            8              H       8.822190       3.049186       6.344752       0.128639       1.132594 0.90211635E+01  0.92120503E+02                                 1.870455                            1.810752      -1.170252       2.327722                    0.993439       3.752746      11.047255       0.440074       1.362972      -0.691351      -0.012500       0.006891      -0.026398       0.030010      -0.004507       0.004370      -0.000832       0.014928       0.010865      -0.010541       0.000545       0.009995              1.900275       1.635013      -0.162059       0.311491       1.701592      -0.221458       2.364221           0.000000
            9              H       3.317550       5.902358       5.384295       0.355400       0.543738 0.34454488E+01  0.27869431E+02                                 1.200299                            1.171005      -1.130626       2.504674                    0.999763       2.287594       6.143758       0.507365       1.492461      -0.670736       0.026037       0.017197       0.020028       0.037078      -0.003703       0.008822       0.027515       0.032491      -0.044203      -0.040749       0.014896       0.025853              1.197175       1.249295       0.108024       0.130252       1.170193       0.164500       1.172037           0.000000
           10              H       3.046482       4.825165       4.391049       0.314773       0.632874 0.40269416E+01  0.34364981E+02                                 1.366714                            1.287460      -1.597402       2.216294                    0.995628       2.992224       8.656503       0.464988       1.543560      -0.655497       0.013609      -0.016480      -0.012767       0.024896      -0.012092       0.011421       0.021459       0.033892      -0.033267      -0.037327       0.010206       0.027122              1.401443       1.307174      -0.212642      -0.216776       1.488133       0.325929       1.409022          -0.000000
           11              H       8.465463       2.528588       3.837728       0.165408       1.060239 0.82905321E+01  0.83183728E+02                                 1.815754                            1.756946      -1.279175       2.295668                    0.994571       3.614698      10.669976       0.437204       1.396259      -0.684773      -0.014116      -0.009856       0.021671       0.027677       0.006398      -0.002443       0.001216       0.010374       0.005413      -0.009552       0.001725       0.007827              1.843568       1.472445       0.018029      -0.023380       1.689352      -0.335945       2.368907           0.000000
           12              H       8.094090       3.548135       2.695563       0.162876       0.977850 0.74473834E+01  0.73616170E+02                                 1.783541                            1.712462      -1.592797       2.147647                    0.990514       3.889012      11.845042       0.419631       1.476622      -0.667286      -0.022872       0.016586      -0.007301       0.029181      -0.000096       0.004019      -0.006735       0.005850      -0.024973      -0.012447       0.003803       0.008644              1.821338       1.808655      -0.401890       0.303379       1.961939      -0.282307       1.693419           0.000000
           13              H       2.034062       8.246615       5.933518       0.114213       1.329059 0.10859348E+02  0.11646409E+03                                 2.083801                            1.985621      -1.470542       2.166248                    0.990620       4.177518      12.713274       0.419467       1.361509      -0.689693       0.009371       0.018781      -0.006590       0.022000      -0.005434      -0.001302      -0.000577      -0.007623      -0.014849      -0.006031      -0.003082       0.009113              2.130489       1.813215       0.337162      -0.371658       2.309450      -0.351964       2.268801           0.000000
           14              H       1.970068       7.286264       7.172684       0.133136       1.262349 0.10349055E+02  0.10914627E+03                                 1.999526                            1.931386      -1.248784       2.290423                    0.993165       3.812563      11.329368       0.429664       1.351665      -0.694221       0.015624      -0.010678       0.024261       0.030769      -0.014318       0.004241       0.000733       0.009549      -0.010662      -0.014226      -0.003085       0.017311              2.030768       1.687423      -0.185021       0.270127       2.090676      -0.309541       2.314206           0.000000
           15              H       7.052005       3.523785       8.302553       0.339433       0.551708 0.34775980E+01  0.27944237E+02                                 1.160740                            1.133939      -1.119648       2.483999                    0.999908       2.310218       6.006295       0.549745       1.386538      -0.689322      -0.015442      -0.026162      -0.013603       0.033286       0.013372      -0.009826       0.026412       0.024645      -0.052840      -0.041951       0.014849       0.027102              1.156694       1.104340       0.110823       0.028951       1.261129       0.162825       1.104611          -0.000000
           16              H       6.770210       4.691835       9.183768       0.350756       0.579044 0.36451312E+01  0.29863524E+02                                 1.238173                            1.191925      -1.184634       2.464157                    0.999862       2.366658       6.369385       0.511519       1.461559      -0.675141      -0.024459       0.011229       0.019694       0.033350       0.007949      -0.011391       0.019760       0.028280      -0.068735      -0.038018       0.009365       0.028653              1.247012       1.350348      -0.165567      -0.209436       1.186334       0.130052       1.204355           0.000001
           17              H       6.115184      13.585483      11.047300       0.172652       0.955046 0.70954753E+01  0.68498318E+02                                 1.699847                            1.630952      -1.114660       2.383769                    0.996205       3.422112       9.919114       0.451310       1.405828      -0.683380      -0.029626       0.013489      -0.005320       0.032984      -0.003549       0.010035      -0.003682       0.006042      -0.014431      -0.011132      -0.002205       0.013337              1.746241       2.394897      -0.116258       0.006055       1.430508      -0.051819       1.413319           0.000000
           18              H       7.477933      13.279653      10.349159       0.138410       1.168815 0.90510048E+01  0.92681653E+02                                 1.900420                            1.803501      -1.518135       2.151003                    0.993776       3.952556      11.725840       0.443856       1.347619      -0.691964       0.005589       0.003959      -0.020568       0.021678      -0.003728       0.005802       0.005216      -0.011999       0.031609      -0.014365       0.000916       0.013449              1.950222       1.979169       0.010696      -0.574817       1.598959      -0.002330       2.272538          -0.000000
           19              H       1.681680      10.009205      12.416258       0.126371       0.923018 0.71334078E+01  0.69298246E+02                                 1.674741                            1.644531      -1.228421       2.298087                    0.992229       3.806277      11.247564       0.443468       1.421734      -0.678099      -0.015666      -0.009051      -0.023128       0.029364       0.000266       0.003461       0.011404       0.007136       0.030905      -0.014180      -0.002054       0.016234              1.696621       1.598810       0.120902       0.217223       1.494022       0.166548       1.997031          -0.000000
           20              H       1.046808       4.473339       0.117495       0.133689       0.938709 0.71747278E+01  0.70256466E+02                                 1.728096                            1.675397      -1.527020       2.159508                    0.990077       4.014165      12.165238       0.426348       1.467105      -0.668426       0.003035      -0.025042       0.013632       0.028674      -0.005826      -0.003268      -0.004236      -0.012147      -0.027920      -0.012138      -0.001273       0.013411              1.763198       1.559871      -0.082943       0.022364       2.054760      -0.384730       1.674964          -0.000000
           21              H       1.929597       8.003521       2.170932       0.175740       0.907362 0.65893755E+01  0.62942980E+02                                 1.678264                            1.597571      -1.163956       2.342311                    0.997679       3.620924      10.713554       0.441464       1.452471      -0.672480       0.010194      -0.020794      -0.007109       0.024226       0.001436       0.000353      -0.003693       0.004541      -0.051810      -0.017845       0.006505       0.011340              1.728912       1.453860      -0.260451      -0.178343       1.954616       0.420620       1.778259          -0.000000
           22              H       1.028408       8.413852       3.384141       0.158367       0.945426 0.71801429E+01  0.70226378E+02                                 1.738554                            1.677785      -1.419708       2.228298                    0.991693       3.794920      11.442625       0.425959       1.470182      -0.668993      -0.019515      -0.010076       0.019985       0.029695       0.007641      -0.002105      -0.002417       0.009275       0.009236      -0.010565       0.001601       0.008964              1.776704       1.458444       0.123086      -0.227645       1.682380      -0.242736       2.189287          -0.000000
           23              H       6.877538       7.593491       1.516510       0.344083       0.432094 0.25453739E+01  0.19384495E+02                                 1.078522                            1.040844      -1.234983       2.435638                    0.999949       2.431463       6.663454       0.503909       1.596066      -0.649487      -0.001382       0.016600      -0.013463       0.021418       0.001772       0.007951       0.007804      -0.026501       0.012710      -0.018221       0.000907       0.017314              1.093082       0.948749      -0.031780       0.048695       1.226407      -0.202072       1.104091          -0.000000
           24              H       7.475276       6.998606       2.650478       0.321331       0.578802 0.37592098E+01  0.31549553E+02                                 1.310743                            1.265454      -1.182142       2.444534                    0.999592       2.719031       7.814070       0.456859       1.597450      -0.649560       0.015956       0.004424       0.019395       0.025502      -0.002780       0.014698       0.008675      -0.024083      -0.002383      -0.023389       0.005846       0.017543              1.327108       1.334755       0.013443       0.314592       1.140474       0.011258       1.506096          -0.000000
           25              H       1.711629       2.847128       6.061943       0.106588       1.311771 0.10817518E+02  0.11619755E+03                                 2.069759                            1.983155      -1.646265       2.074586                    0.990034       4.383473      13.461435       0.418235       1.363380      -0.687712       0.006823       0.020917      -0.003747       0.022319      -0.006922      -0.007997      -0.004522       0.005361      -0.049129      -0.020097       0.003905       0.016191              2.109951       1.773517       0.244233      -0.335711       2.402429      -0.422858       2.153906          -0.000000
           26              H       2.521623      13.340562       7.317504       0.128639       1.132593 0.90211592E+01  0.92120454E+02                                 1.870456                            1.810752      -1.170253       2.327722                    0.993439       3.752745      11.047254       0.440074       1.362972      -0.691351       0.012500      -0.006891       0.026398       0.030010      -0.004507       0.004370      -0.000832       0.014928       0.010864      -0.010541       0.000545       0.009995              1.900275       1.635013      -0.162059       0.311491       1.701592      -0.221458       2.364221           0.000000
           27              H       8.026263      10.487390       8.277961       0.355400       0.543739 0.34454511E+01  0.27869450E+02                                 1.200298                            1.171005      -1.130626       2.504674                    0.999763       2.287595       6.143758       0.507366       1.492459      -0.670736      -0.026037      -0.017197      -0.020028       0.037078      -0.003703       0.008822       0.027515       0.032491      -0.044203      -0.040749       0.014896       0.025853              1.197175       1.249295       0.108024       0.130252       1.170192       0.164500       1.172037           0.000000
           28              H       8.297331      11.564583       9.271207       0.314773       0.632873 0.40269387E+01  0.34364949E+02                                 1.366713                            1.287459      -1.597402       2.216294                    0.995628       2.992223       8.656498       0.464988       1.543559      -0.655497      -0.013609       0.016480       0.012767       0.024896      -0.012092       0.011421       0.021459       0.033892      -0.033267      -0.037327       0.010206       0.027122              1.401442       1.307174      -0.212642      -0.216776       1.488132       0.325928       1.409021          -0.000000
           29              H       2.878350      13.861160       9.824528       0.165408       1.060238 0.82905282E+01  0.83183678E+02                                 1.815754                            1.756946      -1.279175       2.295668                    0.994571       3.614697      10.669972       0.437204       1.396259      -0.684773       0.014116       0.009856      -0.021671       0.027677       0.006398      -0.002443       0.001216       0.010374       0.005412      -0.009552       0.001725       0.007827              1.843567       1.472445       0.018029      -0.023380       1.689351      -0.335945       2.368906           0.000000
           30              H       3.249723      12.841613      10.966693       0.162876       0.977849 0.74473796E+01  0.73616123E+02                                 1.783541                            1.712462      -1.592797       2.147647                    0.990514       3.889011      11.845038       0.419631       1.476622      -0.667286       0.022872      -0.016586       0.007301       0.029181      -0.000096       0.004019      -0.006735       0.005850      -0.024973      -0.012447       0.003803       0.008644              1.821337       1.808655      -0.401890       0.303379       1.961938      -0.282307       1.693418           0.000000
           31              H       9.309751       8.143133       7.728738       0.114213       1.329059 0.10859343E+02  0.11646402E+03                                 2.083800                            1.985621      -1.470542       2.166249                    0.990620       4.177517      12.713271       0.419467       1.361509      -0.689693      -0.009371      -0.018781       0.006590       0.022000      -0.005434      -0.001302      -0.000577      -0.007623      -0.014849      -0.006031      -0.003082       0.009113              2.130489       1.813215       0.337162      -0.371658       2.309450      -0.351964       2.268801           0.000000
           32              H       9.373745       9.103484       6.489572       0.133137       1.262348 0.10349054E+02  0.10914625E+03                                 1.999526                            1.931386      -1.248784       2.290423                    0.993165       3.812563      11.329368       0.429664       1.351664      -0.694222      -0.015624       0.010678      -0.024261       0.030769      -0.014318       0.004241       0.000733       0.009549      -0.010662      -0.014226      -0.003085       0.017311              2.030768       1.687423      -0.185021       0.270127       2.090676      -0.309541       2.314205           0.000000
           33              H       4.291808      12.865963       5.359703       0.339433       0.551708 0.34775945E+01  0.27944202E+02                                 1.160740                            1.133939      -1.119649       2.483999                    0.999908       2.310217       6.006291       0.549746       1.386537      -0.689322       0.015442       0.026162       0.013603       0.033286       0.013372      -0.009826       0.026412       0.024645      -0.052840      -0.041951       0.014849       0.027102              1.156693       1.104340       0.110823       0.028951       1.261129       0.162825       1.104610          -0.000000
           34              H       4.573603      11.697913       4.478488       0.350756       0.579044 0.36451333E+01  0.29863544E+02                                 1.238173                            1.191925      -1.184634       2.464157                    0.999862       2.366659       6.369386       0.511520       1.461557      -0.675141       0.024459      -0.011229      -0.019694       0.033350       0.007949      -0.011391       0.019760       0.028280      -0.068735      -0.038018       0.009365       0.028653              1.247012       1.350348      -0.165567      -0.209436       1.186334       0.130052       1.204355           0.000001
           35              H       5.228629       2.804265       2.614956       0.172653       0.955046 0.70954719E+01  0.68498277E+02                                 1.699846                            1.630952      -1.114660       2.383769                    0.996205       3.422111       9.919111       0.451311       1.405828      -0.683380       0.029626      -0.013489       0.005320       0.032984      -0.003549       0.010035      -0.003682       0.006042      -0.014431      -0.011132      -0.002205       0.013337              1.746241       2.394896      -0.116258       0.006055       1.430507      -0.051819       1.413319           0.000000
           36              H       3.865880       3.110095       3.313097       0.138411       1.168815 0.90510053E+01  0.92681657E+02                                 1.900420                            1.803501      -1.518135       2.151003                    0.993776       3.952556      11.725839       0.443856       1.347619      -0.691964      -0.005589      -0.003959       0.020568       0.021678      -0.003728       0.005802       0.005216      -0.011999       0.031609      -0.014365       0.000916       0.013449              1.950221       1.979168       0.010696      -0.574817       1.598958      -0.002330       2.272538          -0.000000
           37              H       9.662133       6.380543       1.245998       0.126371       0.923018 0.71334078E+01  0.69298246E+02                                 1.674741                            1.644531      -1.228421       2.298087                    0.992229       3.806277      11.247564       0.443468       1.421734      -0.678099       0.015666       0.009051       0.023128       0.029364       0.000266       0.003461       0.011404       0.007136       0.030906      -0.014180      -0.002054       0.016234              1.696621       1.598810       0.120902       0.217223       1.494022       0.166548       1.997030          -0.000000
           38              H      10.297005      11.916409      13.544761       0.133689       0.938709 0.71747296E+01  0.70256483E+02                                 1.728096                            1.675396      -1.527020       2.159509                    0.990077       4.014165      12.165235       0.426348       1.467104      -0.668426      -0.003035       0.025042      -0.013632       0.028674      -0.005826      -0.003268      -0.004236      -0.012147      -0.027920      -0.012138      -0.001273       0.013411              1.763198       1.559871      -0.082943       0.022364       2.054759      -0.384729       1.674964          -0.000000
           39              C       8.981078       1.827903       1.956435       0.769025      17.288923 0.21415238E+03  0.43440101E+04                                 6.629123                            5.537412      -0.536764       1.919964                    0.998101      21.486447      63.173116       0.562362       0.536935      -0.969685       0.003755      -0.029546      -0.021519       0.036744      -0.023641       0.022195      -0.070485      -0.034825       0.076603      -0.056763      -0.037915       0.094678              7.182027       7.253736       0.838802      -0.330396       7.730519       2.790794       6.561825           0.000004
           40              C       9.300500       5.627610       9.298531       0.123872      29.753851 0.42986908E+03  0.10155367E+05                                 8.807903                            7.251885      -0.149913       1.960043                    0.997637      27.778104      82.084145       0.565132       0.458772      -1.030798       0.002165       0.000115       0.003789       0.004366       0.016288       0.011932       0.011359      -0.013443       0.021248      -0.021761      -0.005378       0.027139              9.948177       7.383957       0.307086      -0.768149      12.188438       5.496507      10.272136           0.000001
           41              C       1.180656       6.807926      11.918952       0.738300      18.531270 0.22883655E+03  0.47255621E+04                                 6.908212                            5.700373      -0.728144       1.833755                    0.998193      22.600742      67.328378       0.557013       0.532491      -0.970451       0.006791      -0.015022       0.020562       0.026355       0.003063      -0.029033       0.066980      -0.083834       0.058683      -0.071761      -0.023453       0.095214              7.470324       7.168633       0.460106       1.444933       7.773862      -2.587926       7.468475           0.000004
           42              C       9.762069       7.627771      10.995384      -0.366795      32.201152 0.53260771E+03  0.13245344E+05                                 8.940019                            7.716899      -0.484298       1.827727                    0.994087      32.140977      96.736579       0.587409       0.419285      -1.056616      -0.056350      -0.038011      -0.023466       0.071908       0.045998       0.000771       0.015833       0.047788      -0.109249      -0.048599      -0.022190       0.070789              9.771075       6.954640      -0.701898       1.612047      10.653949      -0.103848      11.704636          -0.000002
           43              C       9.377713       2.778778       7.093443      -0.250199      30.384078 0.44564609E+03  0.10691997E+05                                 8.765010                            7.120146      -0.585062       1.798067                    0.996005      31.462485      95.683446       0.598437       0.426598      -1.042971       0.098949      -0.009581      -0.027465       0.103136      -0.032370      -0.019919       0.023264       0.035560      -0.125448      -0.052157      -0.013584       0.065740             10.180995       6.648007      -1.423268      -1.476058      12.252514       3.873914      11.642463          -0.000001
           44              C       9.884585       5.033413       4.306343       0.114598      29.926860 0.42331169E+03  0.99355159E+04                                 8.695107                            7.097635      -0.083302       1.973445                    0.998861      27.706374      80.896869       0.584760       0.446271      -1.040719      -0.003141      -0.003436       0.001252       0.004821       0.022899       0.010270       0.005500      -0.010824       0.008532      -0.025773      -0.001158       0.026931              9.914793       7.792439       0.535444       0.841776      11.830804       5.426722      10.121135           0.000000
           45              C       8.764740       2.918211       3.001598      -0.362731      30.354110 0.51763549E+03  0.12773271E+05                                 8.540882                            7.549090      -0.537114       1.817902                    0.995488      31.985747      95.692663       0.601217       0.412854      -1.061395       0.050150       0.037368       0.016802       0.064759       0.057561       0.000722       0.012059       0.082572      -0.171157      -0.062612      -0.036993       0.099605              9.251695       6.922074      -0.190846       0.933926      10.524260       2.107182      10.308752          -0.000001
           46              C       9.646002       3.959519       7.962363       0.221060      29.446527 0.36862259E+03  0.84074437E+04                                 8.940982                            6.797029      -0.290976       1.938399                    0.998065      26.070062      76.501431       0.571395       0.469989      -1.021268      -0.003132      -0.022192      -0.034015       0.040735      -0.014928       0.001154       0.030189      -0.031419       0.046146      -0.033877      -0.009501       0.043378             10.690959       7.002309      -0.379187      -1.157592      13.749660       7.067188      11.320906           0.000001
           47              C      10.185907       6.703221       5.663005       0.235819      30.122534 0.35446238E+03  0.79932106E+04                                 9.058733                            6.648158      -0.160173       1.989879                    0.998491      25.396610      73.726429       0.580886       0.467588      -1.024174       0.018943       0.021467       0.028993       0.040747       0.000309       0.004902       0.018958      -0.048731       0.041002      -0.031801      -0.003043       0.034844             11.293846       7.366527       1.653691       1.312680      14.925366       7.683900      11.589645           0.000000
           48              C       1.434924       7.730438       6.496403      -0.244301      30.766932 0.42481555E+03  0.10067328E+05                                 8.825205                            6.921602      -0.538421       1.820331                    0.995696      30.868439      93.189432       0.611150       0.422906      -1.045619      -0.090594       0.039062       0.031185       0.103468      -0.034281      -0.014367       0.035750       0.001080      -0.071657      -0.046923      -0.014440       0.061364             10.713294       6.129648       0.517143      -0.036938      14.234560       4.708547      11.775675          -0.000000
           49              C       7.003204      13.223450      11.193486      -0.371656      31.883362 0.53366703E+03  0.13292393E+05                                 8.850266                            7.713901      -0.544152       1.801360                    0.996835      32.853058      99.300797       0.588118       0.418128      -1.056223      -0.001916      -0.051371       0.032610       0.060877      -0.024107       0.006240      -0.050103      -0.068752      -0.028633      -0.045842      -0.030035       0.075877              9.548741      11.263446       2.761357      -0.312276       9.094819       0.337264       8.287959          -0.000001
           50              C       7.715420      14.119832      12.189465       0.672086      20.296054 0.25196916E+03  0.53186938E+04                                 7.231737                            5.904019      -0.575389       1.864533                    0.998882      23.580733      70.529823       0.559331       0.518775      -0.978887       0.001565       0.003931      -0.008197       0.009224      -0.034436      -0.056427      -0.022906       0.119875      -0.064005      -0.085459      -0.015157       0.100616              7.795735       6.860099       1.841637       2.307673       8.815231      -0.407838       7.711876           0.000002
           51              C       5.306815      11.548239      12.457245       0.156432      32.689672 0.42284358E+03  0.99805034E+04                                 9.461343                            7.240014      -0.311383       1.902542                    0.998481      28.057679      83.752145       0.558217       0.464869      -1.024090       0.014273      -0.011059       0.006436       0.019169       0.002116       0.015856      -0.028851      -0.005078      -0.080974      -0.045540       0.013512       0.032028             11.527998      18.350317       3.222830      -3.917123       9.186002       0.111629       7.047676           0.000000
           52              C       3.310063      10.996699      13.121231       0.244435      30.213411 0.36517827E+03  0.83103597E+04                                 9.053734                            6.756140      -0.263656       1.936978                    0.998574      26.080520      76.476929       0.574206       0.468731      -1.021830      -0.027775      -0.020814       0.005537       0.035147       0.007871      -0.017427      -0.012134       0.033194      -0.035565      -0.024879      -0.008285       0.033165             11.142676      17.603035       4.154172      -3.542984       9.377275       0.054429       6.447717          -0.000000
           53              C       2.034735      10.247622      13.287910      -0.262704      31.620567 0.47753342E+03  0.11629110E+05                                 8.993766                            7.393039      -0.597233       1.791010                    0.996336      31.621471      96.139150       0.585989       0.429214      -1.043850      -0.040182       0.070982       0.043624       0.092499      -0.019835      -0.033561       0.040564       0.023810      -0.077941      -0.058736      -0.005643       0.064379             10.544301      15.167222       1.894320      -2.590046       8.736639      -0.499363       7.729042          -0.000001
           54              C       2.362735      14.561845      11.705821       0.769025      17.288923 0.21415238E+03  0.43440103E+04                                 6.629123                            5.537413      -0.536764       1.919964                    0.998101      21.486448      63.173121       0.562362       0.536936      -0.969685      -0.003755       0.029546       0.021519       0.036744      -0.023641       0.022195      -0.070485      -0.034825       0.076603      -0.056763      -0.037915       0.094678              7.182027       7.253736       0.838802      -0.330396       7.730520       2.790794       6.561826           0.000004
           55              C       2.043313      10.762138       4.363725       0.123872      29.753853 0.42986910E+03  0.10155368E+05                                 8.807903                            7.251885      -0.149914       1.960043                    0.997637      27.778106      82.084156       0.565132       0.458772      -1.030798      -0.002165      -0.000115      -0.003789       0.004366       0.016288       0.011932       0.011359      -0.013443       0.021248      -0.021761      -0.005378       0.027139              9.948178       7.383958       0.307086      -0.768149      12.188439       5.496508      10.272137           0.000001
           56              C       0.712757       9.581822       1.743304       0.738300      18.531270 0.22883655E+03  0.47255620E+04                                 6.908212                            5.700373      -0.728144       1.833755                    0.998193      22.600742      67.328379       0.557013       0.532491      -0.970451      -0.006791       0.015022      -0.020562       0.026355       0.003063      -0.029033       0.066980      -0.083834       0.058683      -0.071761      -0.023453       0.095214              7.470324       7.168634       0.460106       1.444933       7.773862      -2.587926       7.468475           0.000004
           57              C       1.581744       8.761977       2.666872      -0.366795      32.201146 0.53260759E+03  0.13245340E+05                                 8.940019                            7.716898      -0.484298       1.827727                    0.994087      32.140974      96.736569       0.587409       0.419285      -1.056616       0.056350       0.038011       0.023466       0.071908       0.045998       0.000771       0.015833       0.047788      -0.109249      -0.048599      -0.022190       0.070789              9.771074       6.954640      -0.701898       1.612046      10.653949      -0.103848      11.704635          -0.000002
           58              C       1.966100      13.610970       6.568813      -0.250199      30.384080 0.44564612E+03  0.10691998E+05                                 8.765010                            7.120147      -0.585062       1.798067                    0.996005      31.462486      95.683449       0.598437       0.426598      -1.042971      -0.098949       0.009581       0.027465       0.103136      -0.032370      -0.019919       0.023264       0.035560      -0.125448      -0.052157      -0.013584       0.065741             10.180995       6.648007      -1.423268      -1.476058      12.252514       3.873914      11.642464          -0.000001
           59              C       1.459228      11.356335       9.355913       0.114598      29.926859 0.42331168E+03  0.99355156E+04                                 8.695107                            7.097635      -0.083302       1.973445                    0.998861      27.706373      80.896864       0.584760       0.446271      -1.040719       0.003141       0.003436      -0.001252       0.004821       0.022899       0.010270       0.005500      -0.010824       0.008532      -0.025773      -0.001158       0.026931              9.914793       7.792439       0.535444       0.841776      11.830804       5.426722      10.121135           0.000000
           60              C       2.579073      13.471537      10.660658      -0.362731      30.354113 0.51763556E+03  0.12773273E+05                                 8.540883                            7.549091      -0.537113       1.817902                    0.995488      31.985748      95.692666       0.601217       0.412854      -1.061395      -0.050150      -0.037368      -0.016802       0.064759       0.057561       0.000721       0.012059       0.082572      -0.171157      -0.062612      -0.036993       0.099605              9.251696       6.922074      -0.190846       0.933926      10.524260       2.107183      10.308753          -0.000001
           61              C       1.697811      12.430229       5.699893       0.221060      29.446526 0.36862255E+03  0.84074428E+04                                 8.940982                            6.797028      -0.290976       1.938399                    0.998065      26.070061      76.501429       0.571395       0.469989      -1.021268       0.003132       0.022192       0.034015       0.040735      -0.014928       0.001154       0.030189      -0.031419       0.046146      -0.033877      -0.009501       0.043378             10.690959       7.002309      -0.379187      -1.157592      13.749660       7.067188      11.320906           0.000001
           62              C       1.157906       9.686527       7.999251       0.235819      30.122534 0.35446237E+03  0.79932104E+04                                 9.058733                            6.648158      -0.160173       1.989879                    0.998491      25.396610      73.726430       0.580886       0.467588      -1.024174      -0.018943      -0.021467      -0.028994       0.040747       0.000309       0.004902       0.018958      -0.048731       0.041002      -0.031801      -0.003043       0.034843             11.293846       7.366527       1.653691       1.312680      14.925366       7.683900      11.589645           0.000000
           63              C       9.908889       8.659310       7.165853      -0.244302      30.766940 0.42481567E+03  0.10067332E+05                                 8.825207                            6.921603      -0.538421       1.820330                    0.995696      30.868443      93.189445       0.611150       0.422906      -1.045619       0.090594      -0.039062      -0.031185       0.103468      -0.034281      -0.014367       0.035750       0.001080      -0.071657      -0.046923      -0.014440       0.061364             10.713296       6.129649       0.517143      -0.036938      14.234563       4.708549      11.775677          -0.000000
           64              C       4.340609       3.166298       2.468770      -0.371657      31.883368 0.53366716E+03  0.13292397E+05                                 8.850268                            7.713903      -0.544152       1.801360                    0.996835      32.853062      99.300816       0.588118       0.418128      -1.056223       0.001916       0.051371      -0.032610       0.060877      -0.024107       0.006240      -0.050103      -0.068752      -0.028633      -0.045842      -0.030035       0.075877              9.548743      11.263448       2.761358      -0.312276       9.094822       0.337264       8.287961          -0.000001
           65              C       3.628393       2.269916       1.472791       0.672086      20.296055 0.25196918E+03  0.53186941E+04                                 7.231737                            5.904019      -0.575389       1.864532                    0.998882      23.580734      70.529827       0.559331       0.518775      -0.978887      -0.001565      -0.003931       0.008197       0.009224      -0.034436      -0.056427      -0.022906       0.119875      -0.064005      -0.085459      -0.015157       0.100616              7.795736       6.860099       1.841637       2.307673       8.815231      -0.407838       7.711877           0.000002
           66              C       6.036998       4.841509       1.205011       0.156432      32.689670 0.42284356E+03  0.99805028E+04                                 9.461342                            7.240014      -0.311382       1.902543                    0.998481      28.057678      83.752141       0.558217       0.464869      -1.024090      -0.014273       0.011059      -0.006436       0.019169       0.002116       0.015856      -0.028851      -0.005078      -0.080974      -0.045540       0.013512       0.032028             11.527998      18.350316       3.222830      -3.917123       9.186002       0.111629       7.047676           0.000001
           67              C       8.033750       5.393049       0.541025       0.244435      30.213411 0.36517827E+03  0.83103598E+04                                 9.053734                            6.756140      -0.263656       1.936978                    0.998574      26.080520      76.476928       0.574206       0.468731      -1.021830       0.027775       0.020814      -0.005537       0.035147       0.007871      -0.017427      -0.012134       0.033194      -0.035565      -0.024879      -0.008285       0.033165             11.142675      17.603035       4.154172      -3.542984       9.377275       0.054429       6.447717          -0.000000
           68              C       9.309078       6.142126       0.374346      -0.262704      31.620570 0.47753346E+03  0.11629111E+05                                 8.993767                            7.393040      -0.597233       1.791010                    0.996336      31.621473      96.139159       0.585989       0.429214      -1.043850       0.040182      -0.070982      -0.043624       0.092499      -0.019835      -0.033561       0.040564       0.023810      -0.077941      -0.058736      -0.005643       0.064379             10.544302      15.167224       1.894320      -2.590046       8.736640      -0.499363       7.729042          -0.000001
           69              S       0.901172       3.751688       3.230577       0.048541     133.349493 0.34296011E+04  0.12707435E+06                                18.037904                           16.097401       1.484700       2.156850                    0.998358      65.145179     192.353672       0.583435       0.283334      -1.246006      -0.169764      -0.067603      -0.048929       0.189166       0.187339      -0.038385       0.409193       0.059611      -0.592569      -0.525947       0.099592       0.426354             20.012784      14.922391       2.536616       1.082403      24.047289       9.487044      21.068673          -0.000001
           70              S       6.825323      11.475005      11.611961       0.032760     136.477251 0.33347417E+04  0.12327623E+06                                18.568022                           15.978210       1.093503       2.023948                    0.999955      67.299448     201.567944       0.577117       0.287095      -1.236062       0.000655       0.144868       0.077299       0.164202       0.118009      -0.332212      -0.211287      -0.255306      -0.923086      -0.530990       0.053899       0.477091             21.312119      30.735851       3.700511      -8.043565      18.158790      -3.086302      15.041717          -0.000002
           71              S       8.387073       6.739078      10.272787       0.036880     116.915863 0.29768044E+04  0.10734102E+06                                16.752791                           15.138650       1.246998       2.071150                    0.999919      66.951482     200.334030       0.588350       0.288706      -1.230004       0.163442       0.047886       0.067045       0.183033       0.112593       0.045825       0.541170       0.018346      -0.442292      -0.594861       0.055288       0.539573             17.910286      14.410862      -0.638106      -0.004623      20.369640       7.336982      18.950357          -0.000001
           72              S      10.442641      12.638060      10.431679       0.048541     133.349496 0.34296012E+04  0.12707436E+06                                18.037904                           16.097402       1.484700       2.156850                    0.998358      65.145179     192.353675       0.583435       0.283334      -1.246006       0.169764       0.067603       0.048929       0.189166       0.187339      -0.038385       0.409193       0.059611      -0.592569      -0.525947       0.099592       0.426354             20.012785      14.922391       2.536617       1.082403      24.047290       9.487044      21.068674          -0.000001
           73              S       4.518490       4.914743       2.050295       0.032760     136.477239 0.33347413E+04  0.12327621E+06                                18.568022                           15.978210       1.093503       2.023948                    0.999955      67.299443     201.567927       0.577117       0.287095      -1.236062      -0.000655      -0.144868      -0.077298       0.164202       0.118009      -0.332212      -0.211287      -0.255306      -0.923086      -0.530990       0.053899       0.477091             21.312118      30.735849       3.700511      -8.043565      18.158789      -3.086302      15.041717          -0.000002
           74              S       2.956740       9.650670       3.389469       0.036879     116.915919 0.29768063E+04  0.10734110E+06                                16.752797                           15.138655       1.246997       2.071150                    0.999919      66.951496     200.334095       0.588349       0.288706      -1.230004      -0.163442      -0.047886      -0.067045       0.183034       0.112593       0.045825       0.541170       0.018346      -0.442292      -0.594862       0.055288       0.539574             17.910293      14.410866      -0.638106      -0.004623      20.369648       7.336985      18.950364          -0.000001
           75              N       4.365308      10.574451      12.370080       0.081536      26.027265 0.32942538E+03  0.71085162E+04                                 7.263516                            5.774790       0.130591       2.138957                    0.997993      22.977518      59.990172       0.747718       0.379618      -1.107080       0.027294      -0.110257      -0.064125       0.130436       0.009246      -0.023742       0.080325      -0.082569      -0.146150      -0.098053      -0.009067       0.107120              8.167447       9.297050       1.297918      -1.502709       9.540009       2.052155       5.665281          -0.000000
           76              N       2.424593       7.213821      -0.031423      -0.265938      35.373413 0.56415648E+03  0.13921042E+05                                 9.011022                            7.710842       0.259563       2.091923                    0.995420      29.093685      81.129176       0.628056       0.395217      -1.096395       0.166213      -0.055433      -0.108363       0.206015       0.103110       0.036444      -0.050578       0.064731      -0.110303      -0.130948       0.004491       0.126456              9.934702      12.195657       1.141057      -2.185604      10.266735       1.698812       7.341713          -0.000000
           77              N       1.392518       5.763071       4.943551       0.145953      23.770367 0.29904777E+03  0.62758876E+04                                 6.780396                            5.464948       0.186317       2.173192                    0.999463      21.808463      55.486454       0.779307       0.374509      -1.114893       0.122993      -0.037433       0.006342       0.128720      -0.013852       0.011176       0.078188       0.163475      -0.207925      -0.138374       0.020677       0.117697              7.546028       8.582004      -0.996144      -0.375819       7.767962       2.864500       6.288120          -0.000001
           78              N       1.122680       5.618066       9.038949      -0.258387      31.666989 0.53371464E+03  0.12996689E+05                                 8.349344                            7.483104       0.357289       2.112980                    0.998222      29.207284      81.075652       0.639288       0.393447      -1.096934      -0.108469      -0.168008      -0.104419       0.225600      -0.125649      -0.078709      -0.002066      -0.068179       0.165016      -0.175910       0.040946       0.134964              8.838504       7.108586       0.452061      -0.425050      10.039967       3.170609       9.366958           0.000000
           79              N       4.864499      12.510315      13.218233      -0.305092      36.861752 0.60174537E+03  0.15129213E+05                                 9.241135                            7.947308       0.244513       2.044992                    0.999576      30.997573      87.994724       0.618933       0.393603      -1.094670      -0.157566      -0.187057      -0.019315       0.245338      -0.094166      -0.078056      -0.057985       0.273274       0.166971      -0.217184       0.045835       0.171349             10.132359      14.021776       0.908942      -2.523520       9.284246       1.082687       7.091053          -0.000002
           80              N       8.670175       4.602467       8.650531       0.152857      23.648722 0.29812315E+03  0.62552575E+04                                 6.773905                            5.481050       0.122388       2.152963                    0.999279      21.825622      55.629645       0.772491       0.377888      -1.111749      -0.128246      -0.027127       0.018731       0.132415       0.045572      -0.030971       0.078812       0.137518      -0.208820      -0.143854       0.026229       0.117625              7.410014       9.057359       1.059645      -1.134560       7.119652       2.265190       6.053032          -0.000000
           81              N       4.511086       9.388854      11.617016      -0.624444      30.042273 0.49454003E+03  0.11937678E+05                                 8.254762                            7.363746      -0.282574       1.917446                    0.994618      30.923565      88.387912       0.617107       0.411176      -1.073800      -0.071383       0.087218       0.082572       0.139716       0.015510       0.136909       0.113594      -0.381543      -0.009990      -0.265349       0.008245       0.257104              8.527901       7.065630       0.129526       0.957334      10.510173       1.191982       8.007901          -0.000003
           82              N       2.762157       5.457084       4.900651      -0.669108      33.485826 0.53779611E+03  0.13233351E+05                                 8.772526                            7.610143      -0.217055       1.921529                    0.996916      32.074415      92.026494       0.616389       0.403831      -1.080565      -0.146096       0.044555       0.013503       0.153334      -0.064410       0.052508       0.176383       0.289990      -0.369392      -0.294239       0.073102       0.221137              9.117645      12.075650      -1.854501      -1.351263       7.789915       1.941643       7.487369          -0.000003
           83              N       1.342730       4.533219       8.172762      -0.295603      32.422980 0.54976731E+03  0.13466020E+05                                 8.381297                            7.520117       0.354889       2.095881                    0.998808      29.859258      82.703342       0.648253       0.385746      -1.104097      -0.174375       0.118022       0.115060       0.239947       0.069486       0.093073       0.051123      -0.274537       0.178926      -0.208180       0.032599       0.175581              8.804040       7.167107       0.556612      -0.283759      10.344896       3.141985       8.900116          -0.000001
           84              N       8.913842       6.562419       5.501790      -0.281441      32.344895 0.53144108E+03  0.12913032E+05                                 8.388903                            7.401167       0.490305       2.139088                    0.999740      29.624264      81.842859       0.652163       0.386524      -1.103049       0.120212      -0.166209      -0.121577       0.238447       0.139796       0.113565       0.016982      -0.119699       0.135189      -0.205880       0.025203       0.180677              8.881367       8.196088       1.040374       1.127793       9.440171       3.517457       9.007842          -0.000001
           85              N       8.709241       5.483669       4.608279      -0.301190      33.983605 0.56460779E+03  0.13937236E+05                                 8.695040                            7.659782       0.471565       2.126892                    0.999389      30.246513      84.404128       0.636736       0.389688      -1.100084       0.175761       0.123560       0.109563       0.241170      -0.095522      -0.059805       0.038311      -0.233623       0.202580      -0.192224       0.036775       0.155449              9.216172       8.843972       0.270170       1.256692       9.430154       3.299730       9.374390          -0.000001
           86              N       7.324218       4.224761       8.721984      -0.641124      29.187911 0.45525214E+03  0.10693312E+05                                 7.836790                            6.879926       0.212382       2.078468                    0.996054      30.015468      82.821296       0.668804       0.389894      -1.095379       0.148664       0.028962       0.018049       0.152531       0.107716      -0.088671       0.153613       0.235249      -0.423563      -0.293084       0.060379       0.232705              8.048154      11.338178       1.262287      -1.404274       6.520683       0.644598       6.285599          -0.000003
           87              N       6.978505       5.815297       1.292176       0.081536      26.027265 0.32942538E+03  0.71085162E+04                                 7.263516                            5.774790       0.130591       2.138957                    0.997993      22.977518      59.990172       0.747718       0.379618      -1.107080      -0.027294       0.110257       0.064125       0.130436       0.009246      -0.023742       0.080325      -0.082569      -0.146150      -0.098053      -0.009067       0.107120              8.167447       9.297050       1.297918      -1.502709       9.540009       2.052155       5.665281          -0.000000
           88              N       7.765218       4.220296       0.031423      -0.265938      35.373412 0.56415644E+03  0.13921041E+05                                 9.011022                            7.710842       0.259563       2.091923                    0.995420      29.093684      81.129173       0.628056       0.395217      -1.096395      -0.166213       0.055433       0.108363       0.206015       0.103110       0.036444      -0.050578       0.064731      -0.110304      -0.130948       0.004491       0.126456              9.934701      12.195657       1.141057      -2.185604      10.266734       1.698812       7.341713           0.000000
           89              N       9.951295      10.626677       8.718705       0.145953      23.770367 0.29904777E+03  0.62758876E+04                                 6.780396                            5.464948       0.186317       2.173192                    0.999463      21.808463      55.486455       0.779307       0.374509      -1.114893      -0.122993       0.037433      -0.006343       0.128720      -0.013852       0.011176       0.078188       0.163475      -0.207925      -0.138374       0.020677       0.117697              7.546029       8.582003      -0.996144      -0.375819       7.767962       2.864500       6.288121          -0.000001
           90              N      10.221133      10.771682       4.623307      -0.258387      31.666989 0.53371464E+03  0.12996689E+05                                 8.349344                            7.483104       0.357290       2.112980                    0.998222      29.207285      81.075653       0.639288       0.393447      -1.096934       0.108469       0.168008       0.104419       0.225600      -0.125649      -0.078709      -0.002066      -0.068179       0.165015      -0.175910       0.040946       0.134964              8.838503       7.108586       0.452061      -0.425050      10.039967       3.170609       9.366957           0.000000
           91              N       6.479314       3.879433       0.444023      -0.305092      36.861751 0.60174534E+03  0.15129212E+05                                 9.241134                            7.947308       0.244513       2.044992                    0.999576      30.997572      87.994720       0.618933       0.393603      -1.094670       0.157566       0.187057       0.019315       0.245338      -0.094166      -0.078056      -0.057985       0.273274       0.166971      -0.217184       0.045835       0.171349             10.132358      14.021776       0.908941      -2.523519       9.284246       1.082687       7.091053          -0.000002
           92              N       2.673638      11.787281       5.011725       0.152857      23.648722 0.29812314E+03  0.62552574E+04                                 6.773906                            5.481051       0.122387       2.152962                    0.999279      21.825622      55.629649       0.772491       0.377888      -1.111749       0.128246       0.027127      -0.018731       0.132415       0.045572      -0.030971       0.078812       0.137518      -0.208820      -0.143854       0.026229       0.117625              7.410015       9.057359       1.059645      -1.134560       7.119652       2.265191       6.053032          -0.000000
           93              N       6.832727       7.000894       2.045240      -0.624444      30.042271 0.49454002E+03  0.11937677E+05                                 8.254762                            7.363745      -0.282574       1.917446                    0.994618      30.923563      88.387905       0.617107       0.411176      -1.073800       0.071383      -0.087218      -0.082572       0.139716       0.015510       0.136909       0.113594      -0.381543      -0.009990      -0.265349       0.008245       0.257104              8.527901       7.065630       0.129526       0.957334      10.510173       1.191982       8.007901          -0.000003
           94              N       8.581656      10.932664       8.761605      -0.669108      33.485831 0.53779621E+03  0.13233354E+05                                 8.772528                            7.610144      -0.217055       1.921529                    0.996916      32.074418      92.026503       0.616389       0.403831      -1.080565       0.146096      -0.044554      -0.013503       0.153335      -0.064411       0.052508       0.176383       0.289990      -0.369392      -0.294239       0.073102       0.221137              9.117646      12.075652      -1.854502      -1.351264       7.789916       1.941642       7.487370          -0.000003
           95              N      10.001083      11.856529       5.489494      -0.295603      32.422980 0.54976731E+03  0.13466020E+05                                 8.381297                            7.520117       0.354889       2.095881                    0.998808      29.859258      82.703342       0.648253       0.385746      -1.104097       0.174375      -0.118022      -0.115060       0.239947       0.069486       0.093073       0.051123      -0.274537       0.178926      -0.208180       0.032599       0.175581              8.804040       7.167107       0.556612      -0.283759      10.344896       3.141985       8.900116          -0.000001
           96              N       2.429971       9.827329       8.160466      -0.281442      32.344896 0.53144110E+03  0.12913033E+05                                 8.388903                            7.401167       0.490305       2.139088                    0.999740      29.624266      81.842861       0.652163       0.386524      -1.103049      -0.120212       0.166209       0.121577       0.238447       0.139796       0.113565       0.016982      -0.119699       0.135188      -0.205880       0.025203       0.180677              8.881366       8.196087       1.040374       1.127793       9.440170       3.517456       9.007841          -0.000001
           97              N       2.634572      10.906079       9.053977      -0.301190      33.983595 0.56460756E+03  0.13937229E+05                                 8.695039                            7.659781       0.471566       2.126892                    0.999389      30.246507      84.404105       0.636736       0.389688      -1.100084      -0.175761      -0.123560      -0.109563       0.241170      -0.095522      -0.059805       0.038311      -0.233622       0.202580      -0.192224       0.036775       0.155449              9.216170       8.843970       0.270170       1.256692       9.430152       3.299729       9.374388          -0.000001
           98              N       4.019595      12.164987       4.940272      -0.641124      29.187921 0.45525234E+03  0.10693318E+05                                 7.836793                            6.879928       0.212382       2.078468                    0.996054      30.015473      82.821318       0.668804       0.389894      -1.095379      -0.148664      -0.028962      -0.018049       0.152531       0.107716      -0.088670       0.153612       0.235249      -0.423563      -0.293084       0.060379       0.232705              8.048156      11.338182       1.262288      -1.404274       6.520685       0.644597       6.285602          -0.000003
           99              O       8.000186       1.102774       1.703683      -0.681135      37.297507 0.63941978E+03  0.16094489E+05                                 8.899608                            7.899755       0.145265       2.071040                    0.995030      29.713460      80.608649       0.664879       0.365993      -1.130539       0.033168       0.042991       0.063154       0.083287       0.013008       0.023487      -0.044992      -0.026412       0.023804      -0.054539       0.000143       0.054396              9.522047       9.730519       3.174978       1.919298      11.199354       2.875767       7.636269          -0.000003
          100              O      10.119950       5.902849      12.633078      -0.790255      53.898933 0.98425187E+03  0.27699129E+05                                11.548964                            9.954104      -0.332613       1.860944                    0.997009      34.059796      98.913949       0.576523       0.377511      -1.117590       0.014034       0.054773      -0.049427       0.075100      -0.007963      -0.055886       0.046007      -0.162058       0.118841      -0.120704       0.014321       0.106383             12.588456       8.261241       2.664474      -1.063616      16.583390      -4.853596      12.920738          -0.000000
          101              O       2.394002       7.072424      11.977973      -0.603858      31.630096 0.53579629E+03  0.12878620E+05                                 7.880462                            7.176965       0.316299       2.160490                    0.992908      27.778854      73.187582       0.706843       0.360507      -1.136973      -0.007586       0.070848      -0.046631       0.085155       0.024787      -0.022345       0.062321       0.055917      -0.065941      -0.090413       0.041935       0.048479              8.154338      10.611229       2.164833       1.576202       7.480808      -0.103337       6.370976          -0.000002
          102              O       0.681188       1.761211       1.460495      -0.645021      40.465842 0.74406871E+03  0.19430569E+05                                 9.437404                            8.596189      -0.196000       1.975753                    0.992485      29.539564      81.333658       0.629801       0.372418      -1.126864      -0.022300       0.032819       0.039191       0.055770      -0.005458       0.006456      -0.065447       0.037667       0.011145      -0.075063       0.015306       0.059758              9.825556      11.907339      -0.832493      -2.700439       8.550698       2.051956       9.018631          -0.000001
          103              O       8.184725      13.703990      13.259083      -0.629112      39.232503 0.65589233E+03  0.16620254E+05                                 9.261135                            8.053145       0.057223       2.050398                    0.992906      29.399635      80.117071       0.651885       0.370791      -1.126468      -0.014616      -0.084521      -0.014320       0.086963      -0.036902      -0.010057      -0.061941       0.133001       0.166752      -0.125437       0.047280       0.078156              9.808711       9.212868       0.157119       3.149132       8.937368      -2.660971      11.275898          -0.000003
          104              O       7.831248      15.335787      11.838755      -0.737353      44.119129 0.79850682E+03  0.21301586E+05                                 9.994012                            8.883265      -0.100744       1.948788                    0.997398      32.626305      91.890952       0.619548       0.370594      -1.124113      -0.030316      -0.058129      -0.098548       0.118363      -0.015033      -0.030588      -0.040430       0.037472      -0.163346      -0.083206       0.028253       0.054954             10.493663       8.587892       2.088978       0.067608      14.843271      -2.169574       8.049826          -0.000004
          105              O       3.343627      15.286974      11.958573      -0.681135      37.297511 0.63941986E+03  0.16094492E+05                                 8.899608                            7.899756       0.145265       2.071040                    0.995030      29.713462      80.608656       0.664879       0.365993      -1.130539      -0.033168      -0.042991      -0.063154       0.083287       0.013008       0.023487      -0.044992      -0.026412       0.023804      -0.054539       0.000143       0.054396              9.522048       9.730520       3.174978       1.919298      11.199354       2.875767       7.636269          -0.000003
          106              O       1.223863      10.486899       1.029178      -0.790255      53.898935 0.98425195E+03  0.27699131E+05                                11.548964                            9.954105      -0.332613       1.860944                    0.997009      34.059797      98.913954       0.576523       0.377511      -1.117590      -0.014034      -0.054773       0.049427       0.075100      -0.007963      -0.055886       0.046007      -0.162058       0.118841      -0.120704       0.014321       0.106383             12.588457       8.261242       2.664474      -1.063616      16.583390      -4.853596      12.920739          -0.000000
          107              O       8.949811       9.317324       1.684283      -0.603858      31.630094 0.53579626E+03  0.12878619E+05                                 7.880461                            7.176965       0.316299       2.160491                    0.992908      27.778853      73.187579       0.706843       0.360507      -1.136973       0.007587      -0.070848       0.046631       0.085155       0.024787      -0.022345       0.062321       0.055917      -0.065940      -0.090413       0.041935       0.048479              8.154337      10.611229       2.164833       1.576202       7.480807      -0.103337       6.370976          -0.000002
          108              O      10.662625      14.628537      12.201761      -0.645021      40.465840 0.74406865E+03  0.19430567E+05                                 9.437404                            8.596188      -0.196000       1.975753                    0.992485      29.539563      81.333655       0.629801       0.372418      -1.126864       0.022300      -0.032819      -0.039191       0.055770      -0.005458       0.006456      -0.065447       0.037667       0.011145      -0.075063       0.015306       0.059758              9.825556      11.907339      -0.832493      -2.700439       8.550698       2.051956       9.018630          -0.000001
          109              O       3.159088       2.685758       0.403173      -0.629112      39.232506 0.65589238E+03  0.16620256E+05                                 9.261135                            8.053145       0.057223       2.050398                    0.992906      29.399637      80.117076       0.651885       0.370791      -1.126468       0.014616       0.084521       0.014320       0.086963      -0.036902      -0.010057      -0.061941       0.133001       0.166752      -0.125437       0.047280       0.078156              9.808711       9.212868       0.157118       3.149132       8.937368      -2.660971      11.275898          -0.000003
          110              O       3.512565       1.053961       1.823501      -0.737353      44.119129 0.79850680E+03  0.21301586E+05                                 9.994012                            8.883264      -0.100744       1.948788                    0.997398      32.626305      91.890950       0.619548       0.370594      -1.124113       0.030316       0.058129       0.098548       0.118363      -0.015033      -0.030588      -0.040430       0.037472      -0.163346      -0.083207       0.028253       0.054954             10.493663       8.587892       2.088978       0.067608      14.843271      -2.169575       8.049826          -0.000004

******************************************************
Auxiliary information for the entire system
The total spin magnetic moment of the unit cell is   -0.000058
The total net atomic charge of the unit cell is   0.000001
Accuracy of reproducing the electrostatic potential in the unit cell:
  The inner radius (bohr) =    5.0000
  The outer radius (bohr) =   12.0000
  Valid grid points have density less than (e/(bohr^3)) =    0.0001
  The number of valid grid points were=        15955
  The rms potential error without charges in kcal/mol is=      8.22699
  The rms potential error with partial charges in kcal/mol is=      2.09650
  The RRMSE value at monopole order=      0.25483
  The rms potential error with partial charges and cloud penetration in kcal/mol is=      2.08898
  The RRMSE value at monopole order with cloud penetration is=      0.25392
  The rms potential error with partial charges and atomic dipoles in kcal/mol is=      1.84625
  The RRMSE value at dipole order=      0.22441
  The rms potential error with partial charges, atomic dipoles and cloud penetration in kcal/mol is=      1.83438
  The RRMSE value at dipole order with cloud penetration=      0.22297

******************************************************
The electron densities and ab initio electrostatic potential were computed in VASP using the PBE functional and
projector augmented wave method. See the main text of the journal article for a description of computational details.
The atomic charges, dipoles, and quadrupoles were computed with the DDEC6 method as described in
(a) T. A. Manz and N. Gabaldon Limas, RSC Adv. 6 (2016) 47771-47801 DOI: 10.1039/c6ra04656h
(b) N. Gabaldon Limas and T. A. Manz, RSC Adv. 8 (2018) 2678-2707 DOI: 10.1039/c7ra11829e.
For each atom in the material, the electron cloud parameters were fit to the spherically averaged atom-in-material
electron density using radial positions for which this density was between 10^-4 and 10^-2 electrons per cubic bohr.
The polarizabilities, dispersion coefficients, and quantum Drude oscillator (QDO) parameters were fit using the MCLF method.
The magnetic structure of the system was optimized in VASP from the default ferromagnetic initial guess using spin polarization.
The atomic spin moments (ASMs) were computed on this optimized magnetic structure using the DDEC6 partition as inputs
to the method of T. A. Manz and D. S. Sholl, J. Chem. Theory Comput. 7 (2011) 4146-4164 DOI: 10.1021/ct200539n.
The RMSE and RRMSE were computed using a uniform grid with Ewald summation.
