# Supplementary material for: A collection of forcefield precursors for metal–organic frameworks
Source: RSC Adv. 2019 Nov 13;9(63):36492–507. doi: 10.1039/c9ra07327b (PMC9075174; doi:10.1039/c9ra07327b)
Supplement: RA-009-C9RA07327B-s5151 [file RA-009-C9RA07327B-s5151.xyz]

   96
jmolscript: load "" {1 1 1} spacegroup "x,y,z" unitcell [{      8.497000     0.000000     0.000000 }, {      2.693717     9.099670     0.000000 }, {      0.355214     2.315179    13.939584 }]
Cu     6.514736     6.192831     1.994615     0.855899
Cu     6.850521     9.354341    12.576571     0.877769
Cu     5.031195     5.222018    11.944969     0.855879
Cu     4.695410     2.060508     1.363013     0.877670
H      3.027100     8.594364     2.425488     0.121049
H      9.227526     3.455100     0.142184     0.119166
H      6.032811     4.056910     4.034116     0.099478
H      4.855658     3.757444     5.973112     0.142928
H      4.026046     7.667292     5.954990     0.143298
H      5.214078     7.868713     4.017388     0.099979
H     10.045377     8.561226     8.910182     0.144152
H      8.581326     9.742276    10.219109     0.100840
H      7.884055     6.623660    12.448049     0.099711
H      9.259497     5.335928    11.143303     0.132798
H      2.201009     4.169729     9.699163     0.306979
H      8.518831     2.820485    11.514096     0.121050
H      2.318405     7.959749    13.797400     0.119179
H      5.513120     7.357939     9.905468     0.099458
H      6.690273     7.657405     7.966472     0.142927
H      7.519885     3.747557     7.984594     0.143288
H      6.331853     3.546136     9.922196     0.099968
H      1.500554     2.853623     5.029402     0.144120
H      2.964605     1.672573     3.720475     0.100812
H      3.661876     4.791189     1.491535     0.099679
H      2.286434     6.078921     2.796281     0.132769
H      9.344922     7.245120     4.240421     0.306982
C      5.040650     8.403851     0.736010     0.605961
C      1.416885     0.435381     1.010620    -0.074760
C      3.078660     9.380747     1.933420    -0.115068
C      7.929683     1.268292     2.135544    -0.050234
C      8.073003     2.479098     1.459474    -0.011573
C      9.124873     2.637602     0.572917    -0.150564
C      1.530508     1.626765     0.305277    -0.024199
C      2.933834     4.227392    13.202180     0.602804
C      6.803997     0.976976     3.115497     0.602420
C      7.185155     3.679779     1.610022     0.593051
C      5.607846     4.790545     4.418848     0.096359
C      4.904435     4.600088     5.584197    -0.168689
C      4.272249     5.677359     6.169660     0.087500
C      4.413916     6.914548     5.570258    -0.161996
C      5.129338     7.028121     4.407696     0.098461
C      3.455515     5.541414     7.383798     0.234730
C      2.186728     6.043276     8.964546     0.270683
C      9.803281     6.792753     9.872013     0.086690
C      9.602360     8.142619     9.611343    -0.145961
C      8.735540     8.846522    10.414263     0.090230
C      8.313451     7.011247    11.719008     0.083868
C      9.143330     6.236447    10.943967    -0.159610
C      6.505281     3.010998    13.203574     0.605950
C     10.129046    10.979468    12.928964    -0.074758
C      8.467271     2.034102    12.006164    -0.115066
C      3.616248    10.146557    11.804040    -0.050255
C      3.472928     8.935751    12.480110    -0.011590
C      2.421058     8.777247    13.366667    -0.150567
C     10.015423     9.788084    13.634307    -0.024214
C      8.612097     7.187457     0.737404     0.602812
C      4.741934    10.437873    10.824087     0.602423
C      4.360776     7.735070    12.329562     0.593054
C      5.938085     6.624304     9.520736     0.096338
C      6.641496     6.814761     8.355387    -0.168711
C      7.273682     5.737490     7.769924     0.087502
C      7.132015     4.500301     8.369326    -0.162005
C      6.416593     4.386728     9.531888     0.098452
C      8.090416     5.873435     6.555786     0.234715
C      9.359203     5.371573     4.975038     0.270682
C      1.742650     4.622096     4.067571     0.086671
C      1.943571     3.272230     4.328241    -0.145981
C      2.810391     2.568327     3.525321     0.090224
C      3.232480     4.403602     2.220576     0.083848
C      2.402601     5.178402     2.995617    -0.159643
N      5.711586     5.981740     3.805506    -0.247488
N      2.790141     6.582821     7.917684    -0.411578
N      3.297977     4.400347     8.025019    -0.215670
N      2.479114     4.738394     9.046790    -0.139167
N      8.105410     8.305373    11.456944    -0.237738
N      5.834345     5.433109    10.134078    -0.247494
N      8.755790     4.832028     6.021900    -0.411591
N      8.247954     7.014502     5.914565    -0.215692
N      9.066817     6.676455     4.892794    -0.139174
N      3.440521     3.109476     2.482640    -0.237769
O      5.144355     7.509136     1.605840    -0.556028
O      5.977733    10.759057    13.568791    -0.534488
O      4.038694     4.775490    13.620368    -0.580087
O      2.719890     4.084522    12.018709    -0.496834
O      5.668538     1.535261     2.964950    -0.579755
O      9.756092     9.301297     4.041085    -0.526208
O      7.687909     4.657946     2.223364    -0.516071
O      6.061742     3.714417     1.078924    -0.592841
O      6.401576     3.905713    12.333744    -0.556070
O      5.568198     0.655792     0.370793    -0.534555
O      7.507237     6.639359     0.319216    -0.580067
O      8.826041     7.330327     1.920875    -0.496714
O      5.877393     9.879588    10.974634    -0.579639
O      1.789839     2.113552     9.898499    -0.526153
O      3.858022     6.756903    11.716220    -0.516078
O      5.484189     7.700432    12.860660    -0.592865

The following XYZ coordinates are in angstroms. Other properties are in atomic units.
The sperically averaged electron density of each atom fit to a function of the form exp(a - br)
eigen_1, eigen_2 and eigen_3 are the three eigenvalues of traceless quadrupole moment tensor
  atom number  atomic symbol              X              Y              Z     net charge C6 coefficient C8 coefficient C10 coefficient fluctuating dipole atomic polarizability isotropic forcefield polarizability              a              b squared Pearson coefficient          <r^3>          <r^4>         wp_QDO          m_QDO          q_QDO       dipole_x       dipole_y       dipole_z         dipole            Qxy            Qxz            Qyz     Q(x^2-y^2)  Q(3z^2 - R^2)        eigen_1        eigen_2        eigen_3 static polarizability      alpha(xx)      alpha(xy)      alpha(xz)      alpha(yy)      alpha(yz)      alpha(zz) atomic spin moment
            1             Cu       6.514736       6.192831       1.994615       0.855899      56.494210 0.10074225E+04  0.27274373E+05                                12.713499                           10.941171       1.081371       2.276520                    0.996005      40.496268      99.732913       0.507710       0.445602      -1.121040       0.024445       0.013865      -0.082492       0.087148      -0.073257      -0.019840      -0.007258      -0.011498      -0.078911      -0.069265      -0.017966       0.087232             14.467335      13.666037      -2.394575      -3.688124      14.950764      -3.366816      14.785205           0.736932
            2             Cu       6.850521       9.354341      12.576571       0.877769      55.995437 0.96640346E+03  0.25880654E+05                                12.530166                           10.651119       1.260863       2.343641                    0.995258      39.942916      97.679670       0.519548       0.440213      -1.125007      -0.077530      -0.000249       0.050473       0.092512      -0.047730       0.049416      -0.028390      -0.080570       0.169423      -0.098483       0.001630       0.096853             14.292006      16.825053      -3.479982       0.458031      12.420895       3.668173      13.630069           0.732952
            3             Cu       5.031195       5.222018      11.944969       0.855879      56.496288 0.10074643E+04  0.27275845E+05                                12.713921                           10.941489       1.081222       2.276468                    0.996005      40.496661      99.735177       0.507695       0.445610      -1.121033      -0.024462      -0.013877       0.082498       0.087160      -0.073273      -0.019841      -0.007265      -0.011494      -0.078901      -0.069283      -0.017962       0.087245             14.467866      13.666517      -2.394661      -3.688296      14.951277      -3.366980      14.785803           0.736989
            4             Cu       4.695410       2.060508       1.363013       0.877670      56.001974 0.96653440E+03  0.25885250E+05                                12.531564                           10.652184       1.260497       2.343500                    0.995256      39.944216      97.687524       0.519493       0.440242      -1.124980       0.077548       0.000266      -0.050471       0.092526      -0.047817       0.049433      -0.028359      -0.080534       0.169617      -0.098562       0.001664       0.096898             14.293718      16.827186      -3.480529       0.458101      12.422283       3.668657      13.631686           0.733321
            5              H       3.027100       8.594364       2.425488       0.121049       0.952056 0.70039883E+01  0.67882117E+02                                 1.714325                            1.636890      -1.380023       2.230269                    0.993217       3.850247      11.447649       0.440526       1.434580      -0.675062      -0.002286      -0.032761       0.020129       0.038518      -0.000353       0.000291      -0.008228      -0.016962      -0.009752      -0.007206      -0.006829       0.014034              1.749904       1.528119       0.005492      -0.052333       2.125526      -0.387740       1.596069           0.000400
            6              H       9.227526       3.455100       0.142184       0.119166       0.823419 0.59263090E+01  0.54877071E+02                                 1.540962                            1.494610      -1.010835       2.408427                    0.996800       3.553187      10.197925       0.467947       1.413523      -0.680161       0.004354       0.031803      -0.016056       0.035891      -0.002126      -0.008153      -0.004784      -0.005825      -0.019812      -0.013345       0.005444       0.007901              1.563439       1.346400       0.040877      -0.046755       1.890850      -0.298102       1.453066           0.000085
            7              H       6.032811       4.056910       4.034116       0.099478       1.020644 0.74434601E+01  0.72821212E+02                                 1.762848                            1.661768      -1.227450       2.299479                    0.994459       3.772573      11.056654       0.450014       1.391224      -0.684242       0.021856      -0.042663      -0.013037       0.049677      -0.010623      -0.005794      -0.003627      -0.019069      -0.013120      -0.016028      -0.000480       0.016508              1.806844       1.676245      -0.357066      -0.307128       1.964475       0.445294       1.779811           0.000498
            8              H       4.855658       3.757444       5.973112       0.142928       1.037597 0.81073497E+01  0.79985160E+02                                 1.716128                            1.690301      -0.923109       2.465316                    0.998676       3.346708       9.441525       0.469781       1.321541      -0.702130       0.000406      -0.037516       0.015266       0.040505      -0.007930      -0.004468      -0.003438      -0.026830      -0.026555      -0.015398      -0.004774       0.020172              1.682885       1.447329       0.032445      -0.036613       1.920035      -0.224656       1.681292           0.000372
            9              H       4.026046       7.667292       5.954990       0.143298       0.996333 0.74336090E+01  0.71355285E+02                                 1.628249                            1.584734      -0.929149       2.458848                    0.999144       3.225650       8.809976       0.503657       1.266906      -0.713651      -0.014965       0.033344       0.015093       0.039542      -0.002752      -0.002360       0.001283      -0.028666      -0.023709      -0.011906      -0.006725       0.018632              1.605554       1.474822      -0.200487      -0.159000       1.744218       0.176150       1.597621           0.000431
           10              H       5.214078       7.868713       4.017388       0.099979       1.009301 0.70799308E+01  0.67647566E+02                                 1.685108                            1.572761      -0.837959       2.482945                    0.999186       3.456357       9.654264       0.489277       1.310170      -0.702345       0.002569       0.047912      -0.015832       0.050526      -0.002671      -0.009058      -0.001418      -0.028790      -0.028154      -0.018825      -0.000521       0.019346              1.730183       1.354632       0.080802      -0.048690       2.133618      -0.483475       1.702298           0.000703
           11              H      10.045377       8.561226       8.910182       0.144152       1.014071 0.75712865E+01  0.73118360E+02                                 1.658328                            1.607927      -0.952733       2.449745                    0.999034       3.249057       8.943622       0.495285       1.280543      -0.710698       0.017934       0.020724      -0.028646       0.039645       0.001899      -0.004185      -0.014361      -0.017626      -0.007970      -0.013156      -0.006857       0.020013              1.641503       1.544979       0.109876      -0.297483       1.555615      -0.157212       1.823915           0.000330
           12              H       8.581326       9.742276      10.219109       0.100840       1.064082 0.76793070E+01  0.74477946E+02                                 1.711719                            1.613372      -0.870634       2.467243                    0.998759       3.422809       9.464082       0.496846       1.271097      -0.711506      -0.006683       0.046303      -0.018358       0.050256      -0.000654      -0.009174      -0.012102      -0.025332      -0.004329      -0.018853      -0.001819       0.020672              1.739508       1.452377      -0.165175       0.007083       2.380676      -0.099045       1.385471           0.000550
           13              H       7.884055       6.623660      12.448049       0.099711       0.914225 0.65662550E+01  0.62541263E+02                                 1.660211                            1.578660      -1.263526       2.280126                    0.993855       3.808225      11.177886       0.451821       1.423282      -0.677261      -0.020544      -0.021477       0.039329       0.049296      -0.002986      -0.012794      -0.005798      -0.019877       0.024221      -0.020841       0.005118       0.015723              1.695688       1.619403       0.126829      -0.331110       1.534232      -0.264164       1.933429           0.000420
           14              H       9.259497       5.335928      11.143303       0.132798       0.821964 0.58530246E+01  0.54145654E+02                                 1.550961                            1.495859      -1.063194       2.391969                    0.996429       3.539737      10.225464       0.461839       1.433614      -0.676320       0.005006      -0.035588       0.008409       0.036910       0.000110      -0.011664      -0.001026      -0.017090      -0.005228      -0.016755       0.007009       0.009746              1.568226       1.360032      -0.120620       0.008786       1.943839      -0.182846       1.400807           0.000359
           15              H       2.201009       4.169729       9.699163       0.306979       0.609816 0.36826355E+01  0.31021110E+02                                 1.391668                            1.276495      -1.406551       2.313467                    0.997069       3.016004       8.937735       0.438225       1.659245      -0.637767      -0.011862      -0.020500       0.027941       0.036628      -0.005850      -0.011846      -0.001600       0.000937       0.010573      -0.013704       0.000085       0.013619              1.451485       1.186541       0.148856      -0.179410       1.533126      -0.405260       1.634788           0.000152
           16              H       8.518831       2.820485      11.514096       0.121050       0.952038 0.70038122E+01  0.67879977E+02                                 1.714304                            1.636871      -1.380007       2.230281                    0.993217       3.850194      11.447451       0.440528       1.434583      -0.675061       0.002285       0.032763      -0.020126       0.038519      -0.000353       0.000288      -0.008228      -0.016962      -0.009740      -0.007202      -0.006832       0.014034              1.749883       1.528102       0.005490      -0.052331       2.125495      -0.387732       1.596051           0.000402
           17              H       2.318405       7.959749      13.797400       0.119179       0.823392 0.59260590E+01  0.54874224E+02                                 1.540934                            1.494584      -1.010853       2.408427                    0.996800       3.553115      10.197697       0.467948       1.413533      -0.680160      -0.004350      -0.031806       0.016058       0.035894      -0.002126      -0.008153      -0.004783      -0.005826      -0.019815      -0.013345       0.005445       0.007901              1.563410       1.346378       0.040875      -0.046753       1.890812      -0.298093       1.453041           0.000085
           18              H       5.513120       7.357939       9.905468       0.099458       1.020726 0.74442052E+01  0.72830299E+02                                 1.762935                            1.661844      -1.227491       2.299445                    0.994458       3.772767      11.057346       0.450006       1.391213      -0.684244      -0.021858       0.042657       0.013037       0.049673      -0.010623      -0.005794      -0.003628      -0.019073      -0.013120      -0.016030      -0.000479       0.016509              1.806936       1.676327      -0.357094      -0.307154       1.964577       0.445328       1.779905           0.000497
           19              H       6.690273       7.657405       7.966472       0.142927       1.037623 0.81076100E+01  0.79988351E+02                                 1.716151                            1.690324      -0.923130       2.465300                    0.998676       3.346768       9.441724       0.469780       1.321533      -0.702131      -0.000406       0.037513      -0.015270       0.040503      -0.007930      -0.004468      -0.003438      -0.026830      -0.026553      -0.015398      -0.004773       0.020171              1.682908       1.447349       0.032445      -0.036615       1.920058      -0.224659       1.681318           0.000371
           20              H       7.519885       3.747557       7.984594       0.143288       0.996342 0.74336927E+01  0.71356241E+02                                 1.628255                            1.584740      -0.929198       2.458823                    0.999143       3.225668       8.810015       0.503658       1.266901      -0.713652       0.014963      -0.033343      -0.015095       0.039542      -0.002752      -0.002359       0.001283      -0.028667      -0.023706      -0.011906      -0.006726       0.018632              1.605560       1.474828      -0.200487      -0.159003       1.744223       0.176150       1.597629           0.000432
           21              H       6.331853       3.546136       9.922196       0.099968       1.009361 0.70804636E+01  0.67654036E+02                                 1.685182                            1.572825      -0.838033       2.482901                    0.999185       3.456502       9.654817       0.489264       1.310179      -0.702343      -0.002569      -0.047909       0.015834       0.050523      -0.002672      -0.009059      -0.001417      -0.028791      -0.028156      -0.018826      -0.000521       0.019347              1.730261       1.354685       0.080807      -0.048695       2.133721      -0.483509       1.702378           0.000703
           22              H       1.500554       2.853623       5.029402       0.144120       1.014143 0.75719674E+01  0.73126538E+02                                 1.658403                            1.607997      -0.952800       2.449702                    0.999033       3.249197       8.944089       0.495276       1.280539      -0.710699      -0.017935      -0.020724       0.028643       0.039643       0.001898      -0.004186      -0.014359      -0.017625      -0.007973      -0.013156      -0.006855       0.020011              1.641577       1.545046       0.109882      -0.297505       1.555683      -0.157221       1.824002           0.000330
           23              H       2.964605       1.672573       3.720475       0.100812       1.064154 0.76799616E+01  0.74485955E+02                                 1.711802                            1.613446      -0.870710       2.467197                    0.998758       3.422962       9.464641       0.496832       1.271104      -0.711504       0.006687      -0.046299       0.018355       0.050251      -0.000653      -0.009174      -0.012102      -0.025330      -0.004333      -0.018852      -0.001819       0.020671              1.739595       1.452442      -0.165190       0.007082       2.380811      -0.099050       1.385530           0.000550
           24              H       3.661876       4.791189       1.491535       0.099679       0.914279 0.65667353E+01  0.62546921E+02                                 1.660270                            1.578712      -1.263514       2.280117                    0.993854       3.808371      11.178376       0.451816       1.423271      -0.677263       0.020544       0.021469      -0.039329       0.049292      -0.002988      -0.012795      -0.005798      -0.019876       0.024221      -0.020842       0.005119       0.015723              1.695749       1.619460       0.126836      -0.331130       1.534284      -0.264178       1.933504           0.000419
           25              H       2.286434       6.078921       2.796281       0.132769       0.822021 0.58535373E+01  0.54151516E+02                                 1.551023                            1.495916      -1.063183       2.391957                    0.996428       3.539900      10.226000       0.461835       1.433598      -0.676322      -0.005005       0.035586      -0.008408       0.036907       0.000109      -0.011665      -0.001027      -0.017091      -0.005228      -0.016756       0.007009       0.009746              1.568289       1.360084      -0.120627       0.008785       1.943923      -0.182856       1.400861           0.000357
           26              H       9.344922       7.245120       4.240421       0.306982       0.609822 0.36826821E+01  0.31021630E+02                                 1.391681                            1.276505      -1.406579       2.313452                    0.997069       3.016038       8.937882       0.438221       1.659251      -0.637765       0.011863       0.020499      -0.027938       0.036626      -0.005852      -0.011845      -0.001599       0.000937       0.010577      -0.013705       0.000085       0.013620              1.451500       1.186551       0.148858      -0.179413       1.533144      -0.405267       1.634805           0.000151
           27              C       5.040650       8.403851       0.736010       0.605961      21.642978 0.24701306E+03  0.51547888E+04                                 7.368240                            5.718082      -0.296104       1.959808                    0.999017      23.100668      67.263385       0.591293       0.496378      -0.996172       0.029722      -0.055747      -0.011428       0.064201       0.063041       0.029514       0.008714       0.073609      -0.064846      -0.063610      -0.028125       0.091735              8.444537       7.463695      -3.293190      -1.220165      10.151233      -1.249248       7.718682           0.004813
           28              C       1.416885       0.435381       1.010620      -0.074760      38.490258 0.49235975E+03  0.11958497E+05                                10.098063                            7.544070      -0.245227       1.915102                    0.998499      29.183935      85.682474       0.581771       0.433471      -1.052046      -0.048434       0.020243       0.002140       0.052537      -0.004927       0.007089      -0.004913      -0.015352       0.062016      -0.020220      -0.002984       0.023204             12.035316      12.860244      -3.911455      -3.418181      15.423553      -0.897850       7.822152           0.013519
           29              C       3.078660       9.380747       1.933420      -0.115068      34.311184 0.48303240E+03  0.11795232E+05                                 9.510911                            7.594719      -0.435456       1.829116                    0.998574      31.192556      94.925147       0.560141       0.447794      -1.032981      -0.004925       0.014417      -0.019839       0.025014       0.015618       0.039261       0.006422      -0.017126       0.050873      -0.044946      -0.002031       0.046977             10.622394      12.971846      -2.883884      -3.329588      11.397955      -0.749837       7.497381           0.000419
           30              C       7.929683       1.268292       2.135544      -0.050234      35.851961 0.48956244E+03  0.11838334E+05                                 9.518707                            7.459221      -0.126956       1.957741                    0.998876      28.557127      82.848282       0.594311       0.426197      -1.059657       0.031102      -0.009376      -0.035872       0.048395       0.002667       0.028938       0.012664      -0.009565       0.051874      -0.031538      -0.006726       0.038264             10.756102      12.405659      -1.508205      -3.495406      12.195034      -1.604167       7.667611           0.004436
           31              C       8.073003       2.479098       1.459474      -0.011573      35.393122 0.46391894E+03  0.11076689E+05                                 9.522286                            7.311833      -0.156432       1.957713                    0.998865      27.859010      80.509107       0.593604       0.432157      -1.055190       0.027283      -0.023711      -0.012951       0.038397       0.016472       0.031330       0.023866       0.018369       0.051374      -0.029895      -0.023217       0.053111             11.140051      12.046810      -3.574128      -2.839435      14.379075      -0.677639       6.994268           0.004666
           32              C       9.124873       2.637602       0.572917      -0.150564      32.277085 0.46218774E+03  0.11091300E+05                                 8.946677                            7.293102      -0.012003       1.977233                    0.996960      29.991444      88.608309       0.591432       0.431556      -1.049251      -0.005439      -0.021185       0.010201       0.024134       0.018270       0.025081      -0.006429      -0.026360       0.027982      -0.040214       0.014608       0.025606             10.049920      12.398526      -2.788453      -3.427558      10.592317      -0.284674       7.158918           0.004210
           33              C       1.530508       1.626765       0.305277      -0.024199      35.883749 0.47032083E+03  0.11294643E+05                                 9.703379                            7.458607      -0.319217       1.895875                    0.998372      28.547158      83.375237       0.575010       0.443560      -1.045877      -0.041215      -0.003937       0.012438       0.043230       0.016895       0.016657       0.023452      -0.007605       0.029556      -0.022550      -0.017339       0.039889             11.322195      12.769355      -1.204859      -4.210321      12.749092      -1.643611       8.448137           0.003894
           34              C       2.933834       4.227392      13.202180       0.602804      20.922628 0.24622026E+03  0.51351043E+04                                 7.280033                            5.777395      -0.319344       1.952002                    0.999159      23.155536      67.444909       0.577709       0.508360      -0.990058       0.053189       0.020829      -0.021977       0.061203      -0.060492       0.009705       0.002351      -0.117178      -0.266892      -0.090874      -0.037833       0.128707              8.185808      10.244146       2.429195      -0.739869       5.503237      -0.200800       8.810042           0.000463
           35              C       6.803997       0.976976       3.115497       0.602420      22.847001 0.25890968E+03  0.54233544E+04                                 7.449225                            5.771139      -0.253261       1.973077                    0.998778      22.690170      64.482865       0.606150       0.482399      -1.011380      -0.066466      -0.008646       0.032533       0.074504       0.029208       0.013730       0.087519      -0.090523      -0.038443      -0.074811      -0.044297       0.119109              8.218315       9.623490      -1.663224      -0.506052       7.472311      -2.625066       7.559144          -0.001049
           36              C       7.185155       3.679779       1.610022       0.593051      21.666213 0.24337211E+03  0.50522746E+04                                 7.352456                            5.671481      -0.205473       1.991797                    0.999192      22.929976      66.260723       0.595301       0.495625      -0.998071      -0.018746       0.052156      -0.000854       0.055429       0.029833      -0.061339      -0.056339       0.012555       0.249346      -0.072641      -0.059019       0.131660              8.501137       9.572454      -1.663589       1.077659      10.511481       2.083029       5.419474          -0.002501
           37              C       5.607846       4.790545       4.418848       0.096359      25.288110 0.35819101E+03  0.81215001E+04                                 7.852036                            6.581211      -0.213939       1.950736                    0.997698      27.059888      79.504298       0.595739       0.453449      -1.029137      -0.002420       0.042904       0.002326       0.043035      -0.001846       0.034106       0.009466      -0.007436      -0.112113      -0.055306       0.022814       0.032492              8.544823       6.849459      -0.712747      -3.388360       7.870605       0.150804      10.914406          -0.000945
           38              C       4.904435       4.600088       5.584197      -0.168689      30.245497 0.45041342E+03  0.10763855E+05                                 8.662273                            7.241973      -0.198590       1.922194                    0.997067      30.045063      89.247122       0.586970       0.436650      -1.043785       0.005121      -0.001378      -0.001188       0.005435      -0.006603       0.016209      -0.002332      -0.020293      -0.055718      -0.028227       0.005404       0.022823              9.479544       7.851087      -0.904915      -4.192885       7.537736       0.797365      13.049808           0.003583
           39              C       4.272249       5.677359       6.169660       0.087500      35.947838 0.43064435E+03  0.10140305E+05                                 9.868735                            7.144781      -0.350671       1.903754                    0.998800      27.212233      79.306061       0.585172       0.444519      -1.042853       0.009719       0.005344      -0.013222       0.017258      -0.004496       0.005044       0.003703      -0.007564      -0.035842      -0.014571       0.002649       0.011922             12.278615      10.166493      -0.273859      -7.370315       8.028000      -0.547898      18.641352          -0.003330
           40              C       4.413916       6.914548       5.570258      -0.161996      30.186706 0.43585621E+03  0.10297934E+05                                 8.559725                            7.082729      -0.014782       1.984148                    0.998099      29.382326      85.884764       0.600634       0.431608      -1.050159       0.001618      -0.000763       0.003251       0.003711      -0.002701       0.019014       0.010858      -0.005156      -0.049672      -0.030289       0.011841       0.018447              9.318761       7.068581       0.373097      -3.811752       8.017360      -2.002074      12.870341           0.004358
           41              C       5.129338       7.028121       4.407696       0.098461      25.678221 0.34320859E+03  0.76548061E+04                                 7.738755                            6.320365       0.064625       2.035617                    0.999687      26.384839      75.450001       0.629177       0.436473      -1.045015       0.013799      -0.041084      -0.007613       0.044003      -0.001769       0.034465       0.000874      -0.021156      -0.080074      -0.049482       0.023478       0.026004              8.433131       6.155191      -0.240618      -2.989310       8.338638      -1.469872      10.805564           0.000316
           42              C       3.455515       5.541414       7.383798       0.234730      34.574820 0.36248989E+03  0.82420604E+04                                 9.899350                            6.678803      -0.464449       1.869712                    0.997880      26.403752      77.640436       0.583759       0.461458      -1.024824      -0.020671       0.029293       0.009615       0.037119       0.003625       0.006912       0.011666       0.038367       0.024133      -0.027119       0.005688       0.021431             13.023054      11.427580      -0.209804      -9.086237       6.705398      -0.546264      20.936183           0.000310
           43              C       2.186728       6.043276       8.964546       0.270683      31.241778 0.34537664E+03  0.77446371E+04                                 9.198963                            6.521994      -0.185627       1.974422                    0.998458      25.341773      73.568544       0.591424       0.461848      -1.026452       0.028111      -0.008951      -0.019240       0.035221      -0.001386       0.015755       0.003343      -0.021364      -0.012082      -0.022570       0.008933       0.013637             11.424313      10.887399      -3.842204      -6.806007       9.173679       3.607909      14.211860           0.000309
           44              C       9.803281       6.792753       9.872013       0.086690      33.843437 0.42539663E+03  0.99645436E+04                                 9.369714                            7.055045      -0.246569       1.940735                    0.998966      26.835387      77.455564       0.595945       0.438770      -1.048514       0.001797       0.018205       0.020817       0.027713       0.004929       0.007171      -0.011764      -0.001384       0.003032      -0.016090       0.003441       0.012649             11.081853      10.532450      -3.212454      -5.810651      10.112719       2.583666      12.600390          -0.003069
           45              C       9.602360       8.142619       9.611343      -0.145961      29.280677 0.43417366E+03  0.10248647E+05                                 8.394674                            7.083202      -0.041533       1.978845                    0.998047      29.190260      85.294027       0.598792       0.433338      -1.049070       0.006194      -0.000579       0.003556       0.007166       0.009320       0.022891      -0.018374       0.015200       0.011320      -0.034243       0.005396       0.028847              8.892038       7.883936      -2.433663      -3.104706      10.249984       1.791264       8.542192           0.003983
           46              C       8.735540       8.846522      10.414263       0.090230      24.649422 0.33999567E+03  0.75632517E+04                                 7.501044                            6.276066      -0.031534       2.005757                    0.999172      26.385061      75.283796       0.633779       0.434443      -1.046522      -0.017263      -0.034639       0.020740       0.043909       0.020228       0.036811      -0.033573       0.011252      -0.026430      -0.062284       0.022673       0.039611              7.985688       7.250365      -1.648831      -2.802827       9.132229       0.840091       7.574469          -0.000569
           47              C       8.313451       7.011247      11.719008       0.083868      25.690136 0.36640354E+03  0.83569099E+04                                 7.921584                            6.669243      -0.248964       1.936745                    0.997722      27.314820      80.553135       0.589923       0.455223      -1.027888       0.007211       0.042689      -0.022577       0.048827       0.018449       0.019586      -0.010262       0.011045       0.032505      -0.033942       0.007816       0.026125              8.610121       7.822531      -1.795822      -2.906608       9.752065       0.413002       8.255768          -0.001244
           48              C       9.143330       6.236447      10.943967      -0.159610      31.043661 0.46189481E+03  0.11094203E+05                                 8.792045                            7.344463      -0.204109       1.924191                    0.996659      29.822939      88.454004       0.582297       0.437934      -1.044309       0.009396       0.010383       0.005775       0.015148       0.005496       0.022289      -0.004556       0.000802      -0.056152      -0.032006       0.009492       0.022513              9.645053       9.254705      -1.792235      -3.970780       9.228081       0.237600      10.452375           0.003436
           49              C       6.505281       3.010998      13.203574       0.605950      21.642954 0.24701169E+03  0.51547517E+04                                 7.368219                            5.718051      -0.296038       1.959829                    0.999017      23.100688      67.263325       0.591298       0.496375      -0.996173      -0.029707       0.055752       0.011425       0.064198       0.063025       0.029522       0.008724       0.073602      -0.064904      -0.063584      -0.028149       0.091733              8.444529       7.463691      -3.293209      -1.220172      10.151216      -1.249229       7.718681           0.004822
           50              C      10.129046      10.979468      12.928964      -0.074758      38.490498 0.49236084E+03  0.11958544E+05                                10.098155                            7.544112      -0.245248       1.915091                    0.998500      29.184065      85.683254       0.581765       0.433475      -1.052043       0.048448      -0.020235      -0.002120       0.052547      -0.004917       0.007091      -0.004917      -0.015344       0.062033      -0.020214      -0.002996       0.023211             12.035460      12.860376      -3.911595      -3.418204      15.423795      -0.897835       7.822209           0.013507
           51              C       8.467271       2.034102      12.006164      -0.115066      34.311304 0.48303410E+03  0.11795291E+05                                 9.510957                            7.594750      -0.435515       1.829097                    0.998574      31.192641      94.925665       0.560138       0.447796      -1.032980       0.004935      -0.014406       0.019850       0.025018       0.015605       0.039258       0.006423      -0.017142       0.050882      -0.044944      -0.002026       0.046971             10.622451      12.971897      -2.883944      -3.329583      11.398052      -0.749824       7.497402           0.000425
           52              C       3.616248      10.146557      11.804040      -0.050255      35.852857 0.48957788E+03  0.11838800E+05                                 9.518837                            7.459320      -0.126949       1.957735                    0.998876      28.557674      82.850191       0.594309       0.426195      -1.059658      -0.031100       0.009385       0.035866       0.048390       0.002673       0.028918       0.012657      -0.009573       0.051891      -0.031520      -0.006729       0.038249             10.756246      12.405774      -1.508259      -3.495432      12.195267      -1.604171       7.667697           0.004437
           53              C       3.472928       8.935751      12.480110      -0.011590      35.393937 0.46393007E+03  0.11077020E+05                                 9.522405                            7.311900      -0.156409       1.957713                    0.998865      27.859465      80.510641       0.593604       0.432155      -1.055191      -0.027295       0.023713       0.012959       0.038409       0.016468       0.031325       0.023857       0.018339       0.051379      -0.029876      -0.023223       0.053099             11.140217      12.046951      -3.574273      -2.839451      14.379365      -0.677617       6.994334           0.004667
           54              C       2.421058       8.777247      13.366667      -0.150567      32.277224 0.46218978E+03  0.11091363E+05                                 8.946715                            7.293128      -0.012019       1.977228                    0.996960      29.991508      88.608619       0.591429       0.431557      -1.049250       0.005460       0.021190      -0.010190       0.024139       0.018262       0.025081      -0.006428      -0.026376       0.027984      -0.040213       0.014611       0.025603             10.049970      12.398573      -2.788506      -3.427567      10.592392      -0.284660       7.158944           0.004202
           55              C      10.015423       9.788084      13.634307      -0.024214      35.884239 0.47032814E+03  0.11294854E+05                                 9.703422                            7.458630      -0.319153       1.895891                    0.998372      28.547391      83.375858       0.575013       0.443556      -1.045880       0.041222       0.003946      -0.012414       0.043231       0.016888       0.016651       0.023453      -0.007597       0.029535      -0.022542      -0.017338       0.039880             11.322253      12.769403      -1.204904      -4.210331      12.749204      -1.643605       8.448153           0.003896
           56              C       8.612097       7.187457       0.737404       0.602812      20.922737 0.24622231E+03  0.51351531E+04                                 7.280034                            5.777403      -0.319302       1.952017                    0.999159      23.155445      67.444492       0.577711       0.508357      -0.990061      -0.053196      -0.020823       0.021975       0.061207      -0.060482       0.009718       0.002360      -0.117169      -0.266933      -0.090892      -0.037812       0.128704              8.185801      10.244110       2.429187      -0.739883       5.503249      -0.200801       8.810044           0.000449
           57              C       4.741934      10.437873      10.824087       0.602423      22.846816 0.25890850E+03  0.54233135E+04                                 7.449167                            5.771118      -0.253268       1.973080                    0.998778      22.689833      64.481429       0.606154       0.482397      -1.011382       0.066480       0.008649      -0.032523       0.074513       0.029188       0.013738       0.087515      -0.090518      -0.038508      -0.074812      -0.044288       0.119100              8.218232       9.623389      -1.663190      -0.506079       7.472238      -2.625016       7.559069          -0.001078
           58              C       4.360776       7.735070      12.329562       0.593054      21.666220 0.24337145E+03  0.50522639E+04                                 7.352492                            5.671497      -0.205520       1.991780                    0.999192      22.930081      66.261325       0.595295       0.495629      -0.998068       0.018746      -0.052169       0.000878       0.055442       0.029821      -0.061344      -0.056354       0.012555       0.249364      -0.072636      -0.059036       0.131672              8.501192       9.572477      -1.663656       1.077638      10.511592       2.083050       5.419505          -0.002493
           59              C       5.938085       6.624304       9.520736       0.096338      25.289016 0.35820444E+03  0.81218828E+04                                 7.852178                            6.581292      -0.213867       1.950743                    0.997699      27.060681      79.507076       0.595741       0.453443      -1.029140       0.002406      -0.042909      -0.002330       0.043040      -0.001854       0.034098       0.009472      -0.007435      -0.112105      -0.055300       0.022817       0.032483              8.545005       6.849594      -0.712781      -3.388473       7.870752       0.150819      10.914670          -0.000937
           60              C       6.641496       6.814761       8.355387      -0.168711      30.246572 0.45043067E+03  0.10764376E+05                                 8.662466                            7.242099      -0.198566       1.922189                    0.997068      30.045837      89.250029       0.586966       0.436649      -1.043786      -0.005128       0.001370       0.001175       0.005436      -0.006600       0.016202      -0.002343      -0.020300      -0.055715      -0.028221       0.005395       0.022826              9.479792       7.851290      -0.904937      -4.193056       7.537868       0.797384      13.050218           0.003582
           61              C       7.273682       5.737490       7.769924       0.087502      35.948198 0.43064537E+03  0.10140344E+05                                 9.868830                            7.144809      -0.350701       1.903742                    0.998800      27.212405      79.306874       0.585168       0.444521      -1.042851      -0.009729      -0.005345       0.013221       0.017262      -0.004497       0.005044       0.003704      -0.007570      -0.035851      -0.014574       0.002647       0.011926             12.278793      10.166637      -0.273854      -7.370485       8.028062      -0.547916      18.641681          -0.003328
           62              C       7.132015       4.500301       8.369326      -0.162005      30.187205 0.43586321E+03  0.10298144E+05                                 8.559816                            7.082780      -0.014778       1.984143                    0.998100      29.382653      85.885985       0.600633       0.431607      -1.050159      -0.001624       0.000763      -0.003262       0.003723      -0.002705       0.019011       0.010861      -0.005162      -0.049657      -0.030286       0.011843       0.018444              9.318887       7.068667       0.373119      -3.811847       8.017427      -2.002120      12.870568           0.004362
           63              C       6.416593       4.386728       9.531888       0.098452      25.678798 0.34321647E+03  0.76550351E+04                                 7.738876                            6.320434       0.064563       2.035587                    0.999687      26.385339      75.451992       0.629173       0.436473      -1.045014      -0.013802       0.041085       0.007618       0.044006      -0.001772       0.034465       0.000870      -0.021158      -0.080053      -0.049478       0.023472       0.026006              8.433285       6.155276      -0.240607      -2.989382       8.338785      -1.469939      10.805793           0.000324
           64              C       8.090416       5.873435       6.555786       0.234715      34.575584 0.36249668E+03  0.82422456E+04                                 9.899433                            6.678819      -0.464382       1.869725                    0.997881      26.404069      77.641269       0.583765       0.461452      -1.024828       0.020666      -0.029296      -0.009617       0.037119       0.003626       0.006902       0.011664       0.038365       0.024137      -0.027118       0.005697       0.021421             13.023227      11.427727      -0.209804      -9.086410       6.705451      -0.546270      20.936502           0.000308
           65              C       9.359203       5.371573       4.975038       0.270682      31.241948 0.34537671E+03  0.77446392E+04                                 9.198993                            6.521991      -0.185578       1.974434                    0.998459      25.341809      73.568654       0.591424       0.461848      -1.026452      -0.028113       0.008948       0.019242       0.035223      -0.001379       0.015755       0.003342      -0.021371      -0.012098      -0.022572       0.008928       0.013644             11.424392      10.887476      -3.842253      -6.806087       9.173743       3.607966      14.211959           0.000308
           66              C       1.742650       4.622096       4.067571       0.086671      33.843958 0.42540232E+03  0.99647006E+04                                 9.369754                            7.055049      -0.246493       1.940754                    0.998966      26.835640      77.456145       0.595950       0.438765      -1.048518      -0.001797      -0.018207      -0.020819       0.027715       0.004924       0.007154      -0.011755      -0.001386       0.003029      -0.016070       0.003432       0.012638             11.081936      10.532521      -3.212491      -5.810720      10.112806       2.583693      12.600480          -0.003071
           67              C       1.943571       3.272230       4.328241      -0.145981      29.281231 0.43418143E+03  0.10248879E+05                                 8.394761                            7.083242      -0.041473       1.978854                    0.998048      29.190723      85.295658       0.598793       0.433335      -1.049071      -0.006203       0.000579      -0.003565       0.007177       0.009327       0.022882      -0.018381       0.015200       0.011313      -0.034247       0.005409       0.028838              8.892157       7.884051      -2.433712      -3.104793      10.250106       1.791297       8.542313           0.003983
           68              C       2.810391       2.568327       3.525321       0.090224      24.649464 0.33999437E+03  0.75632258E+04                                 7.501076                            6.276063      -0.031572       2.005744                    0.999172      26.385158      75.284422       0.633777       0.434444      -1.046519       0.017267       0.034635      -0.020739       0.043906       0.020221       0.036811      -0.033564       0.011268      -0.026460      -0.062276       0.022663       0.039613              7.985746       7.250426      -1.648881      -2.802871       9.132309       0.840110       7.574501          -0.000567
           69              C       3.232480       4.403602       2.220576       0.083848      25.690527 0.36640761E+03  0.83570206E+04                                 7.921605                            6.669225      -0.248842       1.936774                    0.997723      27.315140      80.553994       0.589932       0.455216      -1.027893      -0.007213      -0.042691       0.022569       0.048826       0.018448       0.019573      -0.010256       0.011067       0.032540      -0.033934       0.007812       0.026122              8.610170       7.822569      -1.795866      -2.906652       9.752133       0.413014       8.255808          -0.001243
           70              C       2.402601       5.178402       2.995617      -0.159643      31.045199 0.46192078E+03  0.11094986E+05                                 8.792298                            7.344637      -0.204004       1.924203                    0.996660      29.824052      88.458028       0.582294       0.437930      -1.044311      -0.009395      -0.010390      -0.005769       0.015149       0.005494       0.022284      -0.004562       0.000762      -0.056177      -0.032012       0.009517       0.022495              9.645361       9.255000      -1.792330      -3.970940       9.228391       0.237635      10.452692           0.003433
           71              N       5.711586       5.981740       3.805506      -0.247488      35.228623 0.57042905E+03  0.14150262E+05                                 9.046762                            7.796129      -0.196497       1.947881                    0.998457      28.986381      81.710643       0.617953       0.399565      -1.090659      -0.069214      -0.011785       0.128546       0.146470      -0.031570       0.034609      -0.006959      -0.077420      -0.127705      -0.068144      -0.006147       0.074292              9.708019       7.167985      -0.791743      -2.990355       9.986061      -0.998964      11.970010           0.058144
           72              N       2.790141       6.582821       7.917684      -0.411578      37.867620 0.57969507E+03  0.14381446E+05                                 9.390826                            7.713960       0.359024       2.102682                    0.998587      30.275700      84.258792       0.641382       0.384934      -1.105220       0.007301      -0.150929       0.037730       0.155745      -0.000336      -0.021114       0.077357       0.214683       0.217048      -0.168533       0.060277       0.108256             10.755375      10.183753      -1.562811      -5.887468       7.092492       1.549333      14.989881          -0.000675
           73              N       3.297977       4.400347       8.025019      -0.215670      30.814600 0.48799166E+03  0.11592197E+05                                 8.165586                            7.105001       0.474653       2.158997                    0.999448      28.093438      76.419105       0.664669       0.387924      -1.103472      -0.131405       0.200527       0.094708       0.257776       0.082087      -0.065803      -0.033164       0.228876       0.394985      -0.207073       0.025398       0.181676              8.768716       7.324908       0.067415      -3.446353       7.099432      -1.275641      11.881809          -0.001203
           74              N       2.479114       4.738394       9.046790      -0.139167      28.465346 0.38673154E+03  0.88201692E+04                                 8.148919                            6.554977      -0.392542       1.934037                    0.993952      26.439374      74.595920       0.644577       0.416643      -1.065227       0.053100      -0.012564      -0.074066       0.091996      -0.008294      -0.031795       0.005378      -0.016364       0.026497      -0.035774       0.001325       0.034449              9.061563       6.774641      -0.069924      -3.276025       8.787154      -2.276697      11.622894          -0.000462
           75              N       8.105410       8.305373      11.456944      -0.237738      35.637917 0.56552097E+03  0.14005486E+05                                 9.124639                            7.769724      -0.272556       1.923252                    0.998797      28.925080      81.608804       0.617821       0.400308      -1.089589       0.077345      -0.086158      -0.088877       0.145961       0.019402       0.021536      -0.065561      -0.000680       0.022407      -0.075430       0.007496       0.067934              9.961582       9.413981      -2.051256      -3.276074      11.315848       0.653922       9.154916           0.051241
           76              N       5.834345       5.433109      10.134078      -0.247494      35.229219 0.57043833E+03  0.14150569E+05                                 9.046895                            7.796210      -0.196529       1.947865                    0.998457      28.986735      81.712218       0.617947       0.399567      -1.090656       0.069210       0.011780      -0.128547       0.146469      -0.031574       0.034609      -0.006966      -0.077420      -0.127705      -0.068145      -0.006152       0.074297              9.708192       7.168082      -0.791754      -2.990437       9.986224      -0.999017      11.970268           0.058125
           77              N       8.755790       4.832028       6.021900      -0.411591      37.868160 0.57970267E+03  0.14381684E+05                                 9.390919                            7.714010       0.359030       2.102680                    0.998588      30.275928      84.259616       0.641380       0.384934      -1.105220      -0.007305       0.150920      -0.037746       0.155740      -0.000337      -0.021123       0.077372       0.214666       0.217014      -0.168530       0.060269       0.108262             10.755518      10.183886      -1.562848      -5.887594       7.092569       1.549384      14.990100          -0.000675
           78              N       8.247954       7.014502       5.914565      -0.215692      30.815484 0.48800746E+03  0.11592672E+05                                 8.165753                            7.105122       0.474667       2.158993                    0.999449      28.093903      76.420832       0.664662       0.387925      -1.103471       0.131408      -0.200520      -0.094719       0.257775       0.082084      -0.065809      -0.033177       0.228855       0.394949      -0.207058       0.025382       0.181676              8.768922       7.325065       0.067422      -3.446471       7.099581      -1.275692      11.882121          -0.001209
           79              N       9.066817       6.676455       4.892794      -0.139174      28.465538 0.38673309E+03  0.88202172E+04                                 8.148963                            6.554991      -0.392543       1.934035                    0.993952      26.439494      74.596419       0.644576       0.416643      -1.065227      -0.053095       0.012571       0.074074       0.092000      -0.008297      -0.031800       0.005381      -0.016369       0.026478      -0.035780       0.001328       0.034452              9.061634       6.774686      -0.069922      -3.276073       8.787236      -2.276728      11.622981          -0.000465
           80              N       3.440521       3.109476       2.482640      -0.237769      35.638208 0.56552246E+03  0.14005584E+05                                 9.124839                            7.769843      -0.272593       1.923236                    0.998796      28.925346      81.610713       0.617801       0.400319      -1.089577      -0.077325       0.086140       0.088862       0.145931       0.019397       0.021545      -0.065565      -0.000664       0.022413      -0.075437       0.007501       0.067936              9.961853       9.414271      -2.051411      -3.276209      11.316162       0.653982       9.155125           0.051221
           81              O       5.144355       7.509136       1.605840      -0.556028      42.956888 0.62805371E+03  0.15719656E+05                                 9.806897                            7.823605       0.140940       2.090833                    0.996620      28.193562      75.985484       0.669594       0.365467      -1.132242      -0.005633       0.011526      -0.031322       0.033847       0.015053       0.031279      -0.025438       0.025850      -0.027361      -0.050502       0.012265       0.038237             11.286447       8.414308      -3.628242       1.598303      14.505633      -6.061361      10.939399           0.045489
           82              O       5.977733      10.759057      13.568791      -0.534488      39.123369 0.69253174E+03  0.17856615E+05                                 9.411047                            8.400891      -0.385946       1.918815                    0.995165      28.936271      80.537997       0.621591       0.382157      -1.113751       0.002599      -0.002379       0.015174       0.015577       0.024649      -0.005725       0.009279       0.021406       0.081210      -0.042124       0.013332       0.028792             10.122165       9.591912      -1.933912      -3.224815       9.721550       1.998763      11.053033           0.045318
           83              O       4.038694       4.775490      13.620368      -0.580087      46.151694 0.76500353E+03  0.20197229E+05                                10.427403                            8.716491      -0.328879       1.915786                    0.996851      30.021948      84.212662       0.622912       0.372436      -1.122336      -0.013243       0.006127      -0.017614       0.022873       0.011659       0.033929       0.014621       0.004756      -0.147955      -0.063308       0.013631       0.049677             11.836439      16.797259       3.424574       2.155501       8.320414       0.143254      10.391644           0.092268
           84              O       2.719890       4.084522      12.018709      -0.496834      33.265662 0.55319401E+03  0.13390576E+05                                 8.231555                            7.367558       0.247432       2.151961                    0.992371      26.850910      70.769353       0.687675       0.367960      -1.132259      -0.005320      -0.019091       0.005405       0.020542      -0.053159       0.043110       0.017796      -0.151805       0.027123      -0.114653       0.026270       0.088383              8.632700       6.857427       1.079983       1.646472       6.721782      -0.027241      12.318890           0.014762
           85              O       5.668538       1.535261       2.964950      -0.579755      40.083052 0.61952893E+03  0.15457425E+05                                 9.322104                            7.760212       0.229307       2.102639                    0.997858      28.759739      77.455046       0.673463       0.364516      -1.132684       0.039791      -0.021495       0.013462       0.047187      -0.033202       0.051374       0.029615      -0.013965      -0.003059      -0.078258       0.030471       0.047788             10.197008      14.260880      -4.689342       1.836341       9.050471      -0.879322       7.279672           0.072960
           86              O       9.756092       9.301297       4.041085      -0.526208      32.316236 0.46152249E+03  0.10669833E+05                                 7.982224                            6.607986       0.575494       2.238474                    0.997924      26.902572      69.146096       0.746732       0.354794      -1.143372      -0.030206       0.008908      -0.021670       0.038228       0.003608       0.047688       0.005378      -0.159371       0.021644      -0.103789       0.026880       0.076909              8.669356       5.607663      -0.491141       0.740925      10.442216      -4.710413       9.958189           0.034286
           87              O       7.687909       4.657946       2.223364      -0.516071      37.969356 0.62429139E+03  0.15608123E+05                                 9.060240                            7.842978       0.001750       2.055937                    0.994893      27.798295      74.974040       0.663036       0.369493      -1.128705      -0.011216      -0.008201      -0.016900       0.021878       0.023892      -0.016110      -0.001879      -0.062200       0.078885      -0.055024       0.020515       0.034509              9.950578       8.361451       0.578485       1.210880      13.680958       3.186369       7.809325           0.070429
           88              O       6.061742       3.714417       1.078924      -0.592841      42.766696 0.73044359E+03  0.18996939E+05                                 9.796022                            8.515971      -0.025714       2.017212                    0.994611      29.561366      81.368765       0.632552       0.372317      -1.126341       0.005506       0.013365      -0.029727       0.033055       0.028894       0.010238      -0.056075       0.142936       0.106933      -0.116293       0.056870       0.059423             10.814101      15.905057       1.053983       3.123294       8.866425       0.614660       7.670821           0.000105
           89              O       6.401576       3.905713      12.333744      -0.556070      42.958937 0.62808824E+03  0.15720744E+05                                 9.807197                            7.823812       0.141004       2.090835                    0.996621      28.194360      75.988305       0.669586       0.365466      -1.132242       0.005614      -0.011518       0.031355       0.033872       0.015041       0.031276      -0.025439       0.025858      -0.027339      -0.050494       0.012256       0.038238             11.286823       8.414573      -3.628409       1.598370      14.506100      -6.061599      10.939796           0.045486
           90              O       5.568198       0.655792       0.370793      -0.534555      39.124679 0.69255747E+03  0.17857442E+05                                 9.411224                            8.401007      -0.385788       1.918849                    0.995166      28.936898      80.540075       0.621591       0.382154      -1.113754      -0.002604       0.002434      -0.015157       0.015571       0.024650      -0.005713       0.009274       0.021411       0.081234      -0.042127       0.013330       0.028797             10.122389       9.592099      -1.934018      -3.224930       9.721765       1.998859      11.053302           0.045278
           91              O       7.507237       6.639359       0.319216      -0.580067      46.152409 0.76502219E+03  0.20197839E+05                                10.427499                            8.716599      -0.328950       1.915761                    0.996851      30.022247      84.213663       0.622908       0.372436      -1.122336       0.013260      -0.006133       0.017636       0.022901       0.011657       0.033929       0.014617       0.004733      -0.147985      -0.063316       0.013643       0.049674             11.836528      16.797398       3.424625       2.155436       8.320535       0.143245      10.391652           0.092266
           92              O       8.826041       7.330327       1.920875      -0.496714      33.262413 0.55312479E+03  0.13388484E+05                                 8.231074                            7.367144       0.247222       2.151932                    0.992369      26.849170      70.763696       0.687688       0.367965      -1.132255       0.005346       0.019122      -0.005387       0.020573      -0.053157       0.043104       0.017794      -0.151807       0.027104      -0.114647       0.026261       0.088386              8.632181       6.856987       1.079863       1.646361       6.721399      -0.027219      12.318156           0.014779
           93              O       5.877393       9.879588      10.974634      -0.579639      40.078917 0.61945372E+03  0.15455043E+05                                 9.321423                            7.759710       0.229322       2.102674                    0.997857      28.758170      77.448964       0.673490       0.364513      -1.132689      -0.039811       0.021507      -0.013478       0.047213      -0.033185       0.051366       0.029606      -0.013969      -0.003045      -0.078237       0.030458       0.047778             10.196217      14.259735      -4.688886       1.836101       9.049798      -0.879180       7.279118           0.073034
           94              O       1.789839       2.113552       9.898499      -0.526153      32.313016 0.46146786E+03  0.10668262E+05                                 7.981781                            6.607668       0.575443       2.238491                    0.997923      26.900828      69.140767       0.746737       0.354802      -1.143365       0.030167      -0.008877       0.021681       0.038195       0.003585       0.047679       0.005396      -0.159311       0.021616      -0.103755       0.026869       0.076886              8.668839       5.607358      -0.491072       0.740850      10.441562      -4.710047       9.957598           0.034438
           95              O       3.858022       6.756903      11.716220      -0.516078      37.969405 0.62429099E+03  0.15608109E+05                                 9.060238                            7.842964       0.001771       2.055942                    0.994894      27.798308      74.974047       0.663038       0.369492      -1.128706       0.011220       0.008171       0.016917       0.021883       0.023909      -0.016118      -0.001870      -0.062210       0.078922      -0.055046       0.020529       0.034517              9.950586       8.361438       0.578456       1.210859      13.680991       3.186375       7.809330           0.070394
           96              O       5.484189       7.700432      12.860660      -0.592865      42.768095 0.73047386E+03  0.18997932E+05                                 9.796248                            8.516160      -0.025778       2.017186                    0.994611      29.561931      81.370892       0.632543       0.372318      -1.126339      -0.005537      -0.013411       0.029746       0.033095       0.028910       0.010230      -0.056085       0.142927       0.106904      -0.116296       0.056860       0.059437             10.814353      15.905410       1.053967       3.123364       8.866653       0.614690       7.670996           0.000101

******************************************************
Auxiliary information for the entire system
The total spin magnetic moment of the unit cell is   3.994223
The total net atomic charge of the unit cell is   -0.000003
Accuracy of reproducing the electrostatic potential in the unit cell:
  The inner radius (bohr) =    5.0000
  The outer radius (bohr) =   12.0000
  Valid grid points have density less than (e/(bohr^3)) =    0.0001
  The number of valid grid points were=         2298
  The rms potential error without charges in kcal/mol is=      4.12858
  The rms potential error with partial charges in kcal/mol is=      1.60913
  The RRMSE value at monopole order=      0.38975
  The rms potential error with partial charges and cloud penetration in kcal/mol is=      1.61446
  The RRMSE value at monopole order with cloud penetration is=      0.39104
  The rms potential error with partial charges and atomic dipoles in kcal/mol is=      0.79068
  The RRMSE value at dipole order=      0.19151
  The rms potential error with partial charges, atomic dipoles and cloud penetration in kcal/mol is=      0.79727
  The RRMSE value at dipole order with cloud penetration=      0.19311

******************************************************
The electron densities and ab initio electrostatic potential were computed in VASP using the PBE functional and
projector augmented wave method. See the main text of the journal article for a description of computational details.
The atomic charges, dipoles, and quadrupoles were computed with the DDEC6 method as described in
(a) T. A. Manz and N. Gabaldon Limas, RSC Adv. 6 (2016) 47771-47801 DOI: 10.1039/c6ra04656h
(b) N. Gabaldon Limas and T. A. Manz, RSC Adv. 8 (2018) 2678-2707 DOI: 10.1039/c7ra11829e.
For each atom in the material, the electron cloud parameters were fit to the spherically averaged atom-in-material
electron density using radial positions for which this density was between 10^-4 and 10^-2 electrons per cubic bohr.
The polarizabilities, dispersion coefficients, and quantum Drude oscillator (QDO) parameters were fit using the MCLF method.
The magnetic structure of the system was optimized in VASP from the default ferromagnetic initial guess using spin polarization.
The atomic spin moments (ASMs) were computed on this optimized magnetic structure using the DDEC6 partition as inputs
to the method of T. A. Manz and D. S. Sholl, J. Chem. Theory Comput. 7 (2011) 4146-4164 DOI: 10.1021/ct200539n.
The RMSE and RRMSE were computed using a uniform grid with Ewald summation.
