# Supplementary material for: A collection of forcefield precursors for metal–organic frameworks
Source: RSC Adv. 2019 Nov 13;9(63):36492–507. doi: 10.1039/c9ra07327b (PMC9075174; doi:10.1039/c9ra07327b)
Supplement: RA-009-C9RA07327B-s5152 [file RA-009-C9RA07327B-s5152.xyz]

  200
jmolscript: load "" {1 1 1} spacegroup "x,y,z" unitcell [{      8.007000     0.000000     0.000000 }, {      0.000000    15.880000     0.000000 }, {      0.000000     0.000000    29.445000 }]
Eu     3.602750    11.224302    17.341927     1.333381
Eu     0.400750     3.284302    12.103073     1.333378
Eu     4.404250     4.655698     2.619427     1.333377
Eu     7.606250    12.595698    26.825573     1.333381
Eu     4.404250     4.655698    12.103073     1.333378
Eu     7.606250    12.595698    17.341927     1.333382
Eu     3.602750    11.224302    26.825573     1.333382
Eu     0.400750     3.284302     2.619427     1.333376
H      2.216338     8.175024    14.504607     0.129581
H      0.039234     7.096772    11.309824     0.114817
H      6.897230     9.116708    11.424660     0.111574
H      7.295178    10.574492    13.179582     0.122591
H      6.273484    14.809688    20.075601     0.113049
H      1.787162     0.235024    14.940393     0.129580
H      3.964266    15.036772    18.135175     0.114817
H      5.113270     1.176708    18.020340     0.111572
H      4.715322     2.634492    16.265418     0.122590
H      5.737015     6.869688     9.369399     0.113052
H      5.790662     7.704976    29.227107     0.129581
H      7.967766     8.783228    26.032325     0.114817
H      1.109770     6.763292    26.147160     0.111573
H      0.711822     5.305508    27.902082     0.122590
H      1.733515     1.070312     5.353101     0.113052
H      6.219838    15.644976     0.217893     0.129580
H      4.042734     0.843228     3.412676     0.114816
H      2.893730    14.703292     3.297840     0.111573
H      3.291678    13.245508     1.542918     0.122591
H      2.269984     9.010312    24.091899     0.113049
H      5.790662     7.704976    14.940393     0.129580
H      7.967766     8.783228    18.135175     0.114817
H      1.109770     6.763292    18.020340     0.111572
H      0.711822     5.305508    16.265418     0.122590
H      1.733515     1.070312     9.369399     0.113052
H      6.219838    15.644976    14.504607     0.129581
H      4.042734     0.843228    11.309824     0.114817
H      2.893730    14.703292    11.424660     0.111574
H      3.291678    13.245508    13.179582     0.122591
H      2.269984     9.010312    20.075601     0.113049
H      2.216338     8.175024     0.217893     0.129580
H      0.039234     7.096772     3.412676     0.114816
H      6.897230     9.116708     3.297840     0.111573
H      7.295178    10.574492     1.542918     0.122591
H      6.273484    14.809688    24.091899     0.113049
H      1.787162     0.235024    29.227107     0.129581
H      3.964266    15.036772    26.032325     0.114817
H      5.113270     1.176708    26.147160     0.111573
H      4.715322     2.634492    27.902082     0.122590
H      5.737015     6.869688     5.353101     0.113051
H      6.847586    15.811716    22.083750     0.110366
H      4.399046    11.879828    22.083750     0.127872
H      5.162914     7.871716     7.361250     0.110367
H      7.611454     3.939828     7.361250     0.127876
H      1.159414     0.068284     7.361250     0.110366
H      3.607954     4.000172     7.361250     0.127877
H      2.844086     8.008284    22.083750     0.110366
H      0.395546    11.940172    22.083750     0.127872
C      1.049718    10.437924    15.189792     0.589981
C      0.785487     9.515296    14.030837    -0.020880
C      1.519729     8.344940    13.910996    -0.115853
C      1.227473     7.427076    12.917521    -0.030272
C      0.233004     7.706564    11.983232    -0.075621
C      7.537790     8.907092    12.065678    -0.093084
C      7.793213     9.791608    13.103614    -0.083599
C      2.040984     6.169380    12.854215     0.553946
C      4.890676    12.575372    19.599770     0.582351
C      5.303036    13.228040    20.877683    -0.010065
C      6.025267    14.415864    20.878861    -0.088707
C      2.953782     2.497924    14.255208     0.589980
C      3.218013     1.575296    15.414163    -0.020879
C      2.483771     0.404940    15.534004    -0.115852
C      2.776027    15.367076    16.527479    -0.030272
C      3.770496    15.646564    17.461768    -0.075620
C      4.472710     0.967092    17.379322    -0.093084
C      4.217287     1.851608    16.341386    -0.083600
C      1.962516    14.109380    16.590785     0.553947
C      7.119824     4.635372     9.845230     0.582350
C      6.707464     5.288040     8.567317    -0.010062
C      5.985232     6.475864     8.566139    -0.088707
C      6.957282     5.442076     0.467292     0.589978
C      7.221513     6.364704    28.753337    -0.020880
C      6.487271     7.535060    28.633496    -0.115852
C      6.779527     8.452924    27.640021    -0.030271
C      7.773996     8.173436    26.705732    -0.075620
C      0.469210     6.972908    26.788178    -0.093084
C      0.213787     6.088392    27.826114    -0.083599
C      5.966016     9.710620    27.576715     0.553945
C      3.116324     3.304628     4.877270     0.582348
C      2.703964     2.651960     6.155183    -0.010061
C      1.981732     1.464136     6.156361    -0.088707
C      5.053218    13.382076    28.977708     0.589978
C      4.788987    14.304704     0.691663    -0.020880
C      5.523229    15.475060     0.811504    -0.115853
C      5.230973     0.512924     1.804978    -0.030272
C      4.236504     0.233436     2.739268    -0.075621
C      3.534290    14.912908     2.656822    -0.093085
C      3.789713    14.028392     1.618886    -0.083600
C      6.044484     1.770620     1.868285     0.553944
C      0.887176    11.244628    24.567730     0.582349
C      1.299536    10.591960    23.289817    -0.010064
C      2.021767     9.404136    23.288639    -0.088707
C      6.957282     5.442076    14.255208     0.589979
C      7.221513     6.364704    15.414163    -0.020879
C      6.487271     7.535060    15.534004    -0.115852
C      6.779527     8.452924    16.527479    -0.030272
C      7.773996     8.173436    17.461768    -0.075620
C      0.469210     6.972908    17.379322    -0.093084
C      0.213787     6.088392    16.341386    -0.083600
C      5.966016     9.710620    16.590785     0.553946
C      3.116324     3.304628     9.845230     0.582350
C      2.703964     2.651960     8.567317    -0.010062
C      1.981732     1.464136     8.566139    -0.088707
C      5.053218    13.382076    15.189792     0.589981
C      4.788987    14.304704    14.030837    -0.020880
C      5.523229    15.475060    13.910996    -0.115853
C      5.230973     0.512924    12.917521    -0.030272
C      4.236504     0.233436    11.983232    -0.075621
C      3.534290    14.912908    12.065678    -0.093084
C      3.789713    14.028392    13.103614    -0.083599
C      6.044484     1.770620    12.854215     0.553946
C      0.887176    11.244628    19.599770     0.582350
C      1.299536    10.591960    20.877683    -0.010065
C      2.021767     9.404136    20.878861    -0.088707
C      1.049718    10.437924    28.977708     0.589980
C      0.785487     9.515296     0.691663    -0.020880
C      1.519729     8.344940     0.811504    -0.115853
C      1.227473     7.427076     1.804978    -0.030272
C      0.233004     7.706564     2.739268    -0.075621
C      7.537790     8.907092     2.656822    -0.093084
C      7.793213     9.791608     1.618886    -0.083600
C      2.040984     6.169380     1.868285     0.553945
C      4.890676    12.575372    24.567730     0.582348
C      5.303036    13.228040    23.289817    -0.010064
C      6.025267    14.415864    23.288639    -0.088707
C      2.953782     2.497924     0.467292     0.589978
C      3.218013     1.575296    28.753337    -0.020880
C      2.483771     0.404940    28.633496    -0.115853
C      2.776027    15.367076    27.640021    -0.030272
C      3.770496    15.646564    26.705732    -0.075620
C      4.472710     0.967092    26.788178    -0.093084
C      4.217287     1.851608    27.826114    -0.083599
C      1.962516    14.109380    27.576715     0.553946
C      7.119824     4.635372     4.877270     0.582348
C      6.707464     5.288040     6.155183    -0.010062
C      5.985232     6.475864     6.156361    -0.088707
C      6.375974    15.011364    22.083750    -0.093001
C      4.917099    12.653184    22.083750    -0.109973
C      5.634526     7.071364     7.361250    -0.093002
C      7.093401     4.713184     7.361250    -0.109974
C      1.631026     0.868636     7.361250    -0.093002
C      3.089901     3.226816     7.361250    -0.109974
C      2.372474     8.808636    22.083750    -0.093001
C      0.913599    11.166816    22.083750    -0.109973
O      2.161890    10.314854    15.766031    -0.498683
O      0.147329    11.250821    15.507209    -0.513709
O      1.793568     5.288358    11.962031    -0.574925
O      5.383907    12.969196    18.490282    -0.574099
O      3.012233     6.051074    13.628913    -0.463321
O      4.027521    11.663384    19.642171    -0.526084
O      1.841610     2.374854    13.678969    -0.498681
O      3.856171     3.310821    13.937791    -0.513707
O      2.209932    13.228358    17.482969    -0.574925
O      6.626593     5.029196    10.954718    -0.574101
O      0.991267    13.991074    15.816087    -0.463322
O     -0.024021     3.723384     9.802829    -0.526086
O      5.845110     5.565146     1.043531    -0.498681
O      7.859671     4.629179     0.784709    -0.513706
O      6.213432    10.591642    26.684531    -0.574926
O      2.623093     2.910804     3.767782    -0.574097
O      4.994767     9.828926    28.351413    -0.463321
O      3.979479     4.216616     4.919671    -0.526086
O      6.165390    13.505146    28.401469    -0.498680
O      4.150829    12.569179    28.660291    -0.513708
O      5.797068     2.651642     2.760469    -0.574924
O      1.380407    10.850804    25.677218    -0.574098
O      7.015733     1.888926     1.093587    -0.463322
O      0.024021    12.156616    24.525329    -0.526082
O      5.845110     5.565146    13.678969    -0.498681
O      7.859671     4.629179    13.937791    -0.513707
O      6.213432    10.591642    17.482969    -0.574925
O      2.623093     2.910804    10.954718    -0.574101
O      4.994767     9.828926    15.816087    -0.463322
O      3.979479     4.216616     9.802829    -0.526086
O      6.165390    13.505146    15.766031    -0.498684
O      4.150829    12.569179    15.507209    -0.513709
O      5.797068     2.651642    11.962031    -0.574925
O      1.380407    10.850804    18.490282    -0.574099
O      7.015733     1.888926    13.628913    -0.463321
O      0.024021    12.156616    19.642171    -0.526084
O      2.161890    10.314854    28.401469    -0.498682
O      0.147329    11.250821    28.660291    -0.513709
O      1.793568     5.288358     2.760469    -0.574924
O      5.383907    12.969196    25.677218    -0.574097
O      3.012233     6.051074     1.093587    -0.463321
O      4.027521    11.663384    24.525329    -0.526082
O      1.841610     2.374854     1.043531    -0.498680
O      3.856171     3.310821     0.784709    -0.513706
O      2.209932    13.228358    26.684531    -0.574926
O      6.626593     5.029196     3.767782    -0.574097
O      0.991267    13.991074    28.351413    -0.463322
O     -0.024021     3.723384     4.919671    -0.526085

The following XYZ coordinates are in angstroms. Other properties are in atomic units.
The sperically averaged electron density of each atom fit to a function of the form exp(a - br)
eigen_1, eigen_2 and eigen_3 are the three eigenvalues of traceless quadrupole moment tensor
  atom number  atomic symbol              X              Y              Z     net charge C6 coefficient C8 coefficient C10 coefficient fluctuating dipole atomic polarizability isotropic forcefield polarizability              a              b squared Pearson coefficient          <r^3>          <r^4>         wp_QDO          m_QDO          q_QDO       dipole_x       dipole_y       dipole_z         dipole            Qxy            Qxz            Qyz     Q(x^2-y^2)  Q(3z^2 - R^2)        eigen_1        eigen_2        eigen_3 static polarizability      alpha(xx)      alpha(xy)      alpha(xz)      alpha(yy)      alpha(yz)      alpha(zz) atomic spin moment
            1             Eu       3.602750      11.224302      17.341927       1.333381     226.710494 0.61299240E+04  0.25197706E+06                                25.912155                           22.335280       0.497553       1.839027                    0.999648      94.826021     257.644960       0.488249       0.305182      -1.274725      -0.043187      -0.007280      -0.015671       0.046515      -0.018395       0.016832      -0.066000      -0.276310      -0.157796      -0.116307      -0.068313       0.184621             31.043744      41.904402      -1.361841      -1.202029      23.651796       2.853504      27.575035           0.010845
            2             Eu       0.400750       3.284302      12.103073       1.333378     226.710413 0.61299224E+04  0.25197698E+06                                25.912151                           22.335278       0.497551       1.839027                    0.999648      94.826001     257.644903       0.488249       0.305182      -1.274725       0.043185      -0.007276       0.015667       0.046512       0.018394       0.016833       0.066000      -0.276309      -0.157797      -0.116307      -0.068313       0.184620             31.043737      41.904390       1.361841      -1.202027      23.651789      -2.853505      27.575032           0.010838
            3             Eu       4.404250       4.655698       2.619427       1.333377     226.709950 0.61299084E+04  0.25197625E+06                                25.912113                           22.335250       0.497551       1.839027                    0.999648      94.825927     257.644588       0.488249       0.305182      -1.274725       0.043185       0.007277      -0.015666       0.046511      -0.018392      -0.016834       0.066000      -0.276307      -0.157797      -0.116306      -0.068313       0.184620             31.043685      41.904297      -1.361837       1.202017      23.651753      -2.853501      27.575003           0.010841
            4             Eu       7.606250      12.595698      26.825573       1.333381     226.709867 0.61299047E+04  0.25197605E+06                                25.912103                           22.335240       0.497555       1.839028                    0.999648      94.825925     257.644535       0.488249       0.305182      -1.274725      -0.043186       0.007277       0.015668       0.046513       0.018393      -0.016833      -0.066001      -0.276309      -0.157796      -0.116307      -0.068313       0.184620             31.043674      41.904287       1.361842       1.202025      23.651742       2.853496      27.574993           0.010850
            5             Eu       4.404250       4.655698      12.103073       1.333378     226.710205 0.61299153E+04  0.25197661E+06                                25.912134                           22.335264       0.497549       1.839027                    0.999648      94.825960     257.644740       0.488249       0.305182      -1.274725       0.043186       0.007278       0.015668       0.046513      -0.018394       0.016833      -0.066000      -0.276307      -0.157796      -0.116306      -0.068313       0.184620             31.043717      41.904358      -1.361837      -1.202019      23.651775       2.853504      27.575017           0.010838
            6             Eu       7.606250      12.595698      17.341927       1.333382     226.710536 0.61299251E+04  0.25197712E+06                                25.912159                           22.335282       0.497552       1.839027                    0.999648      94.826023     257.644979       0.488249       0.305182      -1.274725      -0.043186       0.007277      -0.015668       0.046513       0.018395       0.016833       0.066000      -0.276310      -0.157795      -0.116307      -0.068313       0.184621             31.043749      41.904408       1.361842      -1.202029      23.651798      -2.853507      27.575042           0.010845
            7             Eu       3.602750      11.224302      26.825573       1.333382     226.709871 0.61299044E+04  0.25197604E+06                                25.912103                           22.335239       0.497552       1.839028                    0.999648      94.825921     257.644527       0.488249       0.305182      -1.274725      -0.043184      -0.007278       0.015670       0.046512      -0.018393      -0.016833       0.066000      -0.276308      -0.157796      -0.116307      -0.068313       0.184620             31.043675      41.904289      -1.361843       1.202026      23.651742      -2.853499      27.574994           0.010850
            8             Eu       0.400750       3.284302       2.619427       1.333376     226.710072 0.61299128E+04  0.25197648E+06                                25.912123                           22.335259       0.497551       1.839027                    0.999648      94.825950     257.644685       0.488249       0.305182      -1.274725       0.043183      -0.007276      -0.015666       0.046510       0.018393      -0.016833      -0.066001      -0.276308      -0.157798      -0.116306      -0.068314       0.184620             31.043697      41.904315       1.361840       1.202024      23.651762       2.853502      27.575013           0.010841
            9              H       2.216338       8.175024      14.504607       0.129581       1.037433 0.79347382E+01  0.78271282E+02                                 1.730099                            1.677273      -1.289238       2.280303                    0.994879       3.617610      10.381257       0.467014       1.329555      -0.697405       0.032464      -0.005626       0.023686       0.040578      -0.002451       0.010430      -0.003511       0.015475       0.003007      -0.009563      -0.006133       0.015697              1.742052       1.924935      -0.089000       0.319706       1.617898       0.110165       1.683324           0.001291
           10              H       0.039234       7.096772      11.309824       0.114817       1.142401 0.81571329E+01  0.81001565E+02                                 1.845949                            1.698949      -1.106443       2.353709                    0.996670       3.667539      10.550417       0.464832       1.326950      -0.697932      -0.008815      -0.025927      -0.028150       0.039272      -0.005667       0.005711       0.008478      -0.002568       0.024073      -0.014215       0.001193       0.013022              1.957244       1.564977       0.183510       0.277170       2.127827       0.681493       2.178928           0.000543
           11              H       6.897230       9.116708      11.424660       0.111574       1.080277 0.76472131E+01  0.72462930E+02                                 1.592663                            1.507017      -0.753362       2.518988                    0.999808       3.090252       7.855253       0.580402       1.113690      -0.751918      -0.026178       0.009113      -0.024427       0.036947      -0.011156       0.012868       0.006533      -0.007531       0.001634      -0.021385       0.008665       0.012720              1.605758       1.656640      -0.115975       0.426963       1.396312      -0.046917       1.764322           0.000138
           12              H       7.295178      10.574492      13.179582       0.122591       1.059637 0.75608956E+01  0.72274445E+02                                 1.644085                            1.553729      -0.823973       2.495133                    0.999573       3.190199       8.458982       0.535163       1.197316      -0.729924      -0.025251       0.033580       0.003376       0.042150      -0.011752       0.007405       0.001866      -0.005885      -0.025108      -0.015296      -0.001416       0.016711              1.691105       1.569765      -0.410301      -0.030743       2.100688       0.156001       1.402860           0.000058
           13              H       6.273484      14.809688      20.075601       0.113049       1.112235 0.78806046E+01  0.76244027E+02                                 1.708832                            1.593540      -0.785239       2.504807                    0.999697       3.277689       8.792183       0.523917       1.208363      -0.727014       0.012998       0.016438      -0.032060       0.038301       0.010370      -0.003942      -0.007976      -0.007648       0.017212      -0.014029      -0.001839       0.015868              1.780813       1.438616       0.076977      -0.146255       1.564863      -0.341030       2.338960           0.000350
           14              H       1.787162       0.235024      14.940393       0.129580       1.037433 0.79347364E+01  0.78271264E+02                                 1.730100                            1.677273      -1.289235       2.280304                    0.994879       3.617610      10.381259       0.467014       1.329556      -0.697405      -0.032464      -0.005626      -0.023686       0.040578       0.002451       0.010429       0.003511       0.015475       0.003007      -0.009563      -0.006133       0.015697              1.742053       1.924935       0.089000       0.319707       1.617898      -0.110165       1.683325           0.001291
           15              H       3.964266      15.036772      18.135175       0.114817       1.142401 0.81571275E+01  0.81001476E+02                                 1.845946                            1.698947      -1.106442       2.353710                    0.996670       3.667536      10.550397       0.464833       1.326947      -0.697933       0.008815      -0.025927       0.028150       0.039272       0.005667       0.005710      -0.008477      -0.002568       0.024073      -0.014215       0.001193       0.013022              1.957241       1.564975      -0.183510       0.277170       2.127825      -0.681492       2.178924           0.000546
           16              H       5.113270       1.176708      18.020340       0.111572       1.080281 0.76472439E+01  0.72463300E+02                                 1.592667                            1.507021      -0.753364       2.518987                    0.999808       3.090255       7.855267       0.580401       1.113691      -0.751917       0.026179       0.009113       0.024427       0.036947       0.011156       0.012867      -0.006532      -0.007531       0.001635      -0.021385       0.008665       0.012720              1.605763       1.656645       0.115976       0.426965       1.396316       0.046917       1.764328           0.000148
           17              H       4.715322       2.634492      16.265418       0.122590       1.059641 0.75609393E+01  0.72275028E+02                                 1.644096                            1.553739      -0.823973       2.495134                    0.999573       3.190208       8.459039       0.535158       1.197324      -0.729923       0.025251       0.033580      -0.003376       0.042150       0.011752       0.007405      -0.001866      -0.005885      -0.025109      -0.015296      -0.001416       0.016712              1.691116       1.569776       0.410305      -0.030743       2.100704      -0.156003       1.402869           0.000062
           18              H       5.737015       6.869688       9.369399       0.113052       1.112229 0.78805636E+01  0.76243584E+02                                 1.708831                            1.593539      -0.785236       2.504809                    0.999697       3.277685       8.792190       0.523915       1.208369      -0.727012      -0.012998       0.016438       0.032060       0.038301      -0.010370      -0.003942       0.007976      -0.007648       0.017213      -0.014029      -0.001838       0.015868              1.780812       1.438616      -0.076977      -0.146254       1.564861       0.341028       2.338959           0.000345
           19              H       5.790662       7.704976      29.227107       0.129581       1.037426 0.79346740E+01  0.78270497E+02                                 1.730093                            1.677268      -1.289222       2.280311                    0.994879       3.617596      10.381210       0.467014       1.329557      -0.697405      -0.032464       0.005626       0.023686       0.040578      -0.002451      -0.010430       0.003510       0.015475       0.003007      -0.009563      -0.006134       0.015697              1.742046       1.924928      -0.089000      -0.319705       1.617892      -0.110164       1.683319           0.001293
           20              H       7.967766       8.783228      26.032325       0.114817       1.142395 0.81570785E+01  0.81000858E+02                                 1.845940                            1.698942      -1.106435       2.353714                    0.996670       3.667524      10.550350       0.464834       1.326947      -0.697933       0.008815       0.025927      -0.028150       0.039273      -0.005667      -0.005710      -0.008477      -0.002568       0.024073      -0.014215       0.001193       0.013022              1.957234       1.564970       0.183509      -0.277168       2.127816      -0.681488       2.178916           0.000547
           21              H       1.109770       6.763292      26.147160       0.111573       1.080271 0.76471525E+01  0.72462142E+02                                 1.592649                            1.507005      -0.753365       2.518987                    0.999808       3.090244       7.855196       0.580408       1.113681      -0.751920       0.026179      -0.009113      -0.024427       0.036947      -0.011156      -0.012868      -0.006532      -0.007531       0.001635      -0.021385       0.008664       0.012721              1.605744       1.656626      -0.115974      -0.426958       1.396301       0.046917       1.764307           0.000153
           22              H       0.711822       5.305508      27.902082       0.122590       1.059638 0.75609060E+01  0.72274585E+02                                 1.644088                            1.553732      -0.823970       2.495135                    0.999574       3.190200       8.458993       0.535161       1.197318      -0.729924       0.025251      -0.033580       0.003377       0.042150      -0.011752      -0.007405      -0.001866      -0.005885      -0.025108      -0.015296      -0.001416       0.016711              1.691108       1.569768      -0.410302       0.030743       2.100693      -0.156001       1.402862           0.000064
           23              H       1.733515       1.070312       5.353101       0.113052       1.112227 0.78805428E+01  0.76243351E+02                                 1.708830                            1.593539      -0.785231       2.504811                    0.999697       3.277682       8.792187       0.523914       1.208371      -0.727012      -0.012998      -0.016438      -0.032060       0.038301       0.010370       0.003941       0.007976      -0.007648       0.017213      -0.014029      -0.001838       0.015867              1.780811       1.438615       0.076977       0.146254       1.564861       0.341027       2.338958           0.000346
           24              H       6.219838      15.644976       0.217893       0.129580       1.037428 0.79346932E+01  0.78270729E+02                                 1.730095                            1.677269      -1.289227       2.280309                    0.994879       3.617600      10.381222       0.467014       1.329556      -0.697405       0.032464       0.005626      -0.023686       0.040578       0.002451      -0.010430      -0.003510       0.015475       0.003007      -0.009563      -0.006134       0.015697              1.742048       1.924930       0.089000      -0.319706       1.617894       0.110164       1.683320           0.001293
           25              H       4.042734       0.843228       3.412676       0.114816       1.142396 0.81570937E+01  0.81001087E+02                                 1.845946                            1.698946      -1.106437       2.353712                    0.996670       3.667531      10.550392       0.464831       1.326952      -0.697932      -0.008815       0.025927       0.028150       0.039273       0.005667      -0.005710       0.008478      -0.002568       0.024073      -0.014215       0.001193       0.013022              1.957240       1.564974      -0.183510      -0.277169       2.127823       0.681491       2.178923           0.000543
           26              H       2.893730      14.703292       3.297840       0.111573       1.080281 0.76472518E+01  0.72463417E+02                                 1.592670                            1.507023      -0.753363       2.518987                    0.999808       3.090256       7.855280       0.580399       1.113694      -0.751917      -0.026179      -0.009113       0.024427       0.036947       0.011156      -0.012868       0.006533      -0.007531       0.001634      -0.021385       0.008665       0.012720              1.605766       1.656648       0.115976      -0.426967       1.396318      -0.046917       1.764331           0.000142
           27              H       3.291678      13.245508       1.542918       0.122591       1.059637 0.75608914E+01  0.72274404E+02                                 1.644086                            1.553730      -0.823970       2.495135                    0.999574       3.190198       8.458983       0.535162       1.197317      -0.729924      -0.025251      -0.033580      -0.003377       0.042150       0.011752      -0.007405       0.001866      -0.005885      -0.025108      -0.015296      -0.001416       0.016711              1.691105       1.569766       0.410301       0.030743       2.100689       0.156001       1.402860           0.000061
           28              H       2.269984       9.010312      24.091899       0.113049       1.112233 0.78805825E+01  0.76243725E+02                                 1.708827                            1.593535      -0.785235       2.504808                    0.999697       3.277683       8.792149       0.523919       1.208359      -0.727014       0.012998      -0.016438       0.032060       0.038301      -0.010370       0.003941      -0.007976      -0.007648       0.017213      -0.014029      -0.001838       0.015868              1.780807       1.438612      -0.076977       0.146254       1.564858      -0.341028       2.338952           0.000352
           29              H       5.790662       7.704976      14.940393       0.129580       1.037430 0.79347138E+01  0.78270986E+02                                 1.730097                            1.677271      -1.289230       2.280307                    0.994879       3.617605      10.381241       0.467014       1.329556      -0.697405      -0.032464       0.005626      -0.023686       0.040578      -0.002451       0.010429      -0.003510       0.015475       0.003007      -0.009563      -0.006133       0.015697              1.742050       1.924933      -0.089000       0.319706       1.617896       0.110165       1.683322           0.001291
           30              H       7.967766       8.783228      18.135175       0.114817       1.142400 0.81571186E+01  0.81001363E+02                                 1.845945                            1.698946      -1.106440       2.353711                    0.996670       3.667534      10.550389       0.464833       1.326947      -0.697933       0.008815       0.025927       0.028150       0.039272      -0.005667       0.005710       0.008477      -0.002568       0.024074      -0.014215       0.001193       0.013022              1.957240       1.564974       0.183510       0.277169       2.127823       0.681491       2.178922           0.000546
           31              H       1.109770       6.763292      18.020340       0.111572       1.080283 0.76472623E+01  0.72463524E+02                                 1.592670                            1.507023      -0.753364       2.518987                    0.999808       3.090258       7.855279       0.580400       1.113692      -0.751917       0.026179      -0.009113       0.024427       0.036947      -0.011156       0.012868       0.006532      -0.007531       0.001635      -0.021385       0.008665       0.012720              1.605765       1.656647      -0.115976       0.426966       1.396318      -0.046917       1.764331           0.000148
           32              H       0.711822       5.305508      16.265418       0.122590       1.059641 0.75609313E+01  0.72274932E+02                                 1.644095                            1.553738      -0.823973       2.495134                    0.999573       3.190206       8.459032       0.535158       1.197324      -0.729923       0.025251      -0.033580      -0.003376       0.042150      -0.011752       0.007405       0.001866      -0.005885      -0.025108      -0.015296      -0.001416       0.016712              1.691115       1.569775      -0.410305      -0.030743       2.100703       0.156003       1.402868           0.000061
           33              H       1.733515       1.070312       9.369399       0.113052       1.112228 0.78805520E+01  0.76243464E+02                                 1.708831                            1.593540      -0.785234       2.504810                    0.999697       3.277684       8.792194       0.523914       1.208371      -0.727012      -0.012998      -0.016438       0.032060       0.038301       0.010370      -0.003941      -0.007976      -0.007648       0.017213      -0.014029      -0.001838       0.015868              1.780812       1.438616       0.076977      -0.146254       1.564861      -0.341028       2.338960           0.000345
           34              H       6.219838      15.644976      14.504607       0.129581       1.037434 0.79347474E+01  0.78271390E+02                                 1.730100                            1.677273      -1.289240       2.280302                    0.994879       3.617612      10.381262       0.467014       1.329554      -0.697405       0.032464       0.005626       0.023686       0.040578       0.002451       0.010430       0.003511       0.015475       0.003007      -0.009563      -0.006133       0.015697              1.742053       1.924935       0.089000       0.319707       1.617898      -0.110165       1.683325           0.001291
           35              H       4.042734       0.843228      11.309824       0.114817       1.142400 0.81571302E+01  0.81001542E+02                                 1.845950                            1.698950      -1.106444       2.353709                    0.996670       3.667539      10.550422       0.464831       1.326951      -0.697932      -0.008815       0.025927      -0.028150       0.039272       0.005667       0.005711      -0.008477      -0.002568       0.024073      -0.014215       0.001193       0.013022              1.957245       1.564978      -0.183511       0.277171       2.127828      -0.681493       2.178929           0.000542
           36              H       2.893730      14.703292      11.424660       0.111574       1.080278 0.76472195E+01  0.72463018E+02                                 1.592665                            1.507019      -0.753362       2.518988                    0.999808       3.090252       7.855259       0.580401       1.113692      -0.751917      -0.026178      -0.009113      -0.024427       0.036947       0.011156       0.012867      -0.006533      -0.007531       0.001634      -0.021385       0.008665       0.012720              1.605760       1.656642       0.115975       0.426964       1.396313       0.046917       1.764325           0.000138
           37              H       3.291678      13.245508      13.179582       0.122591       1.059638 0.75609021E+01  0.72274523E+02                                 1.644086                            1.553730      -0.823974       2.495133                    0.999573       3.190200       8.458986       0.535163       1.197316      -0.729924      -0.025251      -0.033580       0.003376       0.042150       0.011752       0.007405      -0.001866      -0.005885      -0.025108      -0.015296      -0.001416       0.016711              1.691105       1.569766       0.410301      -0.030743       2.100690      -0.156001       1.402861           0.000058
           38              H       2.269984       9.010312      20.075601       0.113049       1.112234 0.78805985E+01  0.76243958E+02                                 1.708832                            1.593539      -0.785238       2.504807                    0.999697       3.277688       8.792182       0.523917       1.208364      -0.727013       0.012998      -0.016438      -0.032060       0.038301      -0.010370      -0.003941       0.007976      -0.007648       0.017212      -0.014029      -0.001838       0.015868              1.780813       1.438616      -0.076977      -0.146255       1.564863       0.341030       2.338960           0.000350
           39              H       2.216338       8.175024       0.217893       0.129580       1.037432 0.79347244E+01  0.78271105E+02                                 1.730098                            1.677271      -1.289234       2.280305                    0.994879       3.617606      10.381240       0.467014       1.329554      -0.697405       0.032464      -0.005626      -0.023686       0.040578      -0.002451      -0.010430       0.003510       0.015475       0.003007      -0.009563      -0.006133       0.015697              1.742051       1.924933      -0.089000      -0.319706       1.617896      -0.110165       1.683323           0.001293
           40              H       0.039234       7.096772       3.412676       0.114816       1.142398 0.81571100E+01  0.81001282E+02                                 1.845947                            1.698947      -1.106441       2.353711                    0.996670       3.667534      10.550400       0.464832       1.326951      -0.697932      -0.008815      -0.025927       0.028150       0.039273      -0.005667      -0.005711      -0.008478      -0.002568       0.024073      -0.014215       0.001193       0.013022              1.957241       1.564975       0.183510      -0.277170       2.127824      -0.681492       2.178925           0.000543
           41              H       6.897230       9.116708       3.297840       0.111573       1.080279 0.76472344E+01  0.72463206E+02                                 1.592668                            1.507021      -0.753362       2.518988                    0.999808       3.090253       7.855268       0.580400       1.113694      -0.751917      -0.026179       0.009113       0.024427       0.036947      -0.011156      -0.012868      -0.006533      -0.007531       0.001634      -0.021385       0.008665       0.012721              1.605763       1.656645      -0.115976      -0.426966       1.396316       0.046917       1.764329           0.000142
           42              H       7.295178      10.574492       1.542918       0.122591       1.059637 0.75608920E+01  0.72274418E+02                                 1.644087                            1.553730      -0.823972       2.495134                    0.999574       3.190198       8.458986       0.535162       1.197318      -0.729924      -0.025251       0.033580      -0.003376       0.042150      -0.011752      -0.007405      -0.001866      -0.005885      -0.025108      -0.015296      -0.001416       0.016711              1.691106       1.569767      -0.410301       0.030743       2.100690      -0.156001       1.402861           0.000061
           43              H       6.273484      14.809688      24.091899       0.113049       1.112233 0.78805813E+01  0.76243731E+02                                 1.708828                            1.593536      -0.785234       2.504809                    0.999697       3.277683       8.792158       0.523918       1.208362      -0.727014       0.012998       0.016438       0.032060       0.038301       0.010370       0.003941       0.007976      -0.007648       0.017213      -0.014029      -0.001838       0.015867              1.780809       1.438614       0.076977       0.146255       1.564860       0.341029       2.338955           0.000352
           44              H       1.787162       0.235024      29.227107       0.129581       1.037428 0.79346901E+01  0.78270689E+02                                 1.730094                            1.677269      -1.289225       2.280310                    0.994879       3.617599      10.381218       0.467015       1.329556      -0.697405      -0.032464      -0.005626       0.023686       0.040578       0.002451      -0.010430      -0.003510       0.015475       0.003007      -0.009563      -0.006134       0.015697              1.742047       1.924929       0.089000      -0.319705       1.617893       0.110164       1.683320           0.001293
           45              H       3.964266      15.036772      26.032325       0.114817       1.142395 0.81570793E+01  0.81000877E+02                                 1.845941                            1.698942      -1.106435       2.353713                    0.996670       3.667525      10.550357       0.464833       1.326948      -0.697933       0.008815      -0.025927      -0.028150       0.039273       0.005667      -0.005710       0.008477      -0.002568       0.024073      -0.014215       0.001193       0.013022              1.957235       1.564971      -0.183509      -0.277169       2.127818       0.681489       2.178917           0.000547
           46              H       5.113270       1.176708      26.147160       0.111573       1.080275 0.76471888E+01  0.72462595E+02                                 1.592656                            1.507011      -0.753365       2.518986                    0.999808       3.090249       7.855223       0.580406       1.113684      -0.751919       0.026179       0.009113      -0.024427       0.036947       0.011156      -0.012868       0.006532      -0.007531       0.001635      -0.021385       0.008664       0.012721              1.605751       1.656632       0.115974      -0.426961       1.396306      -0.046917       1.764314           0.000153
           47              H       4.715322       2.634492      27.902082       0.122590       1.059639 0.75609172E+01  0.72274728E+02                                 1.644091                            1.553734      -0.823972       2.495134                    0.999573       3.190202       8.459004       0.535161       1.197319      -0.729924       0.025251       0.033580       0.003376       0.042150       0.011752      -0.007405       0.001866      -0.005885      -0.025108      -0.015296      -0.001416       0.016711              1.691110       1.569770       0.410303       0.030743       2.100696       0.156002       1.402864           0.000064
           48              H       5.737015       6.869688       5.353101       0.113051       1.112228 0.78805533E+01  0.76243465E+02                                 1.708831                            1.593539      -0.785232       2.504811                    0.999697       3.277683       8.792185       0.523914       1.208370      -0.727012      -0.012998       0.016438      -0.032060       0.038301      -0.010370       0.003941      -0.007976      -0.007648       0.017213      -0.014029      -0.001838       0.015867              1.780812       1.438615      -0.076977       0.146254       1.564861      -0.341028       2.338958           0.000346
           49              H       6.847586      15.811716      22.083750       0.110366       1.090540 0.76821599E+01  0.72556058E+02                                 1.573716                            1.487415      -0.763921       2.512799                    0.999726       3.069675       7.678641       0.600487       1.079972      -0.761072       0.020740       0.031224      -0.000000       0.037484       0.015367       0.000000       0.000000      -0.016902       0.032861      -0.023014       0.010954       0.012061              1.577988       1.456562       0.357132       0.000000       1.900499       0.000000       1.376904           0.000012
           50              H       4.399046      11.879828      22.083750       0.127872       1.066312 0.81401117E+01  0.80666186E+02                                 1.747833                            1.687447      -1.297166       2.273520                    0.994702       3.628232      10.374349       0.471177       1.311780      -0.701018      -0.022132      -0.032832       0.000000       0.039595       0.005886      -0.000000      -0.000000      -0.007907      -0.024206      -0.008069      -0.003056       0.011125              1.750376       1.741958       0.421460      -0.000000       1.783521      -0.000000       1.725648           0.000565
           51              H       5.162914       7.871716       7.361250       0.110367       1.090593 0.76826576E+01  0.72562247E+02                                 1.573803                            1.487492      -0.763924       2.512799                    0.999726       3.069721       7.678943       0.600451       1.080013      -0.761061      -0.020740       0.031224       0.000000       0.037484      -0.015366       0.000000       0.000000      -0.016901       0.032864      -0.023014       0.010955       0.012059              1.578076       1.456638      -0.357164       0.000000       1.900616      -0.000000       1.376975          -0.000013
           52              H       7.611454       3.939828       7.361250       0.127876       1.066303 0.81400194E+01  0.80665069E+02                                 1.747825                            1.687439      -1.297160       2.273524                    0.994702       3.628217      10.374304       0.471177       1.311783      -0.701018       0.022132      -0.032832      -0.000000       0.039595      -0.005886      -0.000000       0.000000      -0.007907      -0.024205      -0.008068      -0.003056       0.011125              1.750367       1.741950      -0.421457      -0.000000       1.783513       0.000000       1.725639           0.000560
           53              H       1.159414       0.068284       7.361250       0.110366       1.090603 0.76827430E+01  0.72563302E+02                                 1.573817                            1.487505      -0.763927       2.512798                    0.999726       3.069730       7.678995       0.600446       1.080019      -0.761060      -0.020740      -0.031224      -0.000000       0.037484       0.015366       0.000000       0.000000      -0.016901       0.032865      -0.023014       0.010955       0.012059              1.578091       1.456651       0.357169       0.000000       1.900636       0.000000       1.376986          -0.000013
           54              H       3.607954       4.000172       7.361250       0.127877       1.066300 0.81399980E+01  0.80664812E+02                                 1.747823                            1.687437      -1.297158       2.273526                    0.994702       3.628212      10.374290       0.471177       1.311784      -0.701018       0.022132       0.032832      -0.000000       0.039595       0.005886      -0.000000      -0.000000      -0.007907      -0.024205      -0.008068      -0.003056       0.011124              1.750366       1.741948       0.421456      -0.000000       1.783511      -0.000000       1.725637           0.000560
           55              H       2.844086       8.008284      22.083750       0.110366       1.090537 0.76821371E+01  0.72555785E+02                                 1.573713                            1.487413      -0.763918       2.512800                    0.999726       3.069671       7.678627       0.600487       1.079972      -0.761072       0.020740      -0.031224      -0.000000       0.037484      -0.015367       0.000000      -0.000000      -0.016902       0.032861      -0.023014       0.010954       0.012061              1.577986       1.456560      -0.357131       0.000000       1.900496      -0.000000       1.376902           0.000012
           56              H       0.395546      11.940172      22.083750       0.127872       1.066312 0.81401055E+01  0.80666113E+02                                 1.747833                            1.687446      -1.297166       2.273521                    0.994702       3.628231      10.374347       0.471177       1.311781      -0.701018      -0.022132       0.032832       0.000000       0.039595      -0.005886      -0.000000       0.000000      -0.007907      -0.024205      -0.008068      -0.003056       0.011125              1.750375       1.741958      -0.421460      -0.000000       1.783521       0.000000       1.725648           0.000565
           57              C       1.049718      10.437924      15.189792       0.589981      23.847776 0.25096706E+03  0.52093594E+04                                 7.679635                            5.650838      -0.033403       2.051437                    0.999432      22.345332      62.944535       0.618441       0.477134      -1.015488       0.018098       0.048306       0.045652       0.068885       0.027166      -0.031111      -0.071435      -0.047084      -0.006667      -0.062965      -0.034800       0.097765              9.434458       9.627542      -0.529869       1.183142       9.842303       4.606012       8.833530          -0.005390
           58              C       0.785487       9.515296      14.030837      -0.020880      36.155304 0.44286594E+03  0.10395562E+05                                 9.506675                            7.004857      -0.051716       1.989038                    0.999200      27.304869      76.868459       0.628019       0.415487      -1.071399      -0.007095      -0.031563      -0.037234       0.049325       0.002408      -0.006011      -0.005624       0.027301      -0.070095      -0.025306      -0.001097       0.026403             11.893906       8.221102      -1.099132       2.094038      15.178813       6.647461      12.281802           0.032766
           59              C       1.519729       8.344940      13.910996      -0.115853      35.365694 0.46038587E+03  0.11075404E+05                                 9.654506                            7.374529      -0.327499       1.867079                    0.998904      30.473747      91.165762       0.574765       0.442974      -1.038835      -0.010965       0.007489      -0.017023       0.021589       0.026667      -0.016045      -0.034873       0.064015      -0.006684      -0.056466      -0.000430       0.056896             11.867070       8.323601      -2.161619       0.671443      16.948186       6.578332      10.329423           0.016145
           60              C       1.227473       7.427076      12.917521      -0.030272      36.381039 0.44599607E+03  0.10500208E+05                                 9.550163                            7.041560      -0.099245       1.974270                    0.999007      27.514370      77.881249       0.624024       0.416906      -1.069189      -0.026642       0.032181       0.005833       0.042183       0.008631       0.005563       0.006126       0.013664      -0.001648      -0.011828      -0.003303       0.015131             11.846129       9.554712      -3.804978       1.279987      16.226536       4.740629       9.757140           0.011629
           61              C       0.233004       7.706564      11.983232      -0.075621      30.940291 0.43365571E+03  0.10257012E+05                                 8.794172                            7.132292      -0.156602       1.934665                    0.998756      29.324126      86.420409       0.588689       0.439890      -1.042732      -0.006753       0.008823       0.024623       0.027014       0.020456      -0.017102       0.007924       0.009015       0.032925      -0.033122       0.008714       0.024409              9.779446       8.084075      -1.799072       2.275460      11.954752       3.076847       9.299509           0.024515
           62              C       7.537790       8.907092      12.065678      -0.093084      29.786897 0.39353399E+03  0.90032820E+04                                 8.262120                            6.574638       0.305780       2.079211                    0.999787      28.196014      79.351877       0.649972       0.411901      -1.069614       0.008408      -0.010592       0.024401       0.027898      -0.016316       0.021144       0.002963       0.009582      -0.007420      -0.027243      -0.000270       0.027513              9.193800       6.861174      -1.500151       1.911137      11.312999       3.336696       9.407227           0.005572
           63              C       7.793213       9.791608      13.103614      -0.083599      30.026679 0.41376578E+03  0.96199104E+04                                 8.445613                            6.853638       0.037685       1.993192                    0.999660      28.699923      82.381137       0.618829       0.425715      -1.057038      -0.001124      -0.025760       0.004352       0.026149      -0.010191      -0.015919      -0.012927       0.004163      -0.080582      -0.037174       0.012809       0.024365              9.362934       7.279907      -1.038315       2.171951      10.856176       3.673760       9.952718           0.011234
           64              C       2.040984       6.169380      12.854215       0.553946      24.144825 0.26827930E+03  0.56487336E+04                                 7.673126                            5.781310      -0.003896       2.042666                    0.999592      22.985515      64.700252       0.622652       0.467193      -1.023310       0.014762      -0.057396       0.003791       0.059385       0.054625      -0.046105      -0.043762       0.016642       0.120240      -0.075420      -0.025792       0.101213              9.254344       9.132366      -3.208030       0.785028      11.875408       2.962499       6.755259          -0.003472
           65              C       4.890676      12.575372      19.599770       0.582351      24.331394 0.25794368E+03  0.53926873E+04                                 7.802997                            5.723179      -0.150608       2.007176                    0.999135      22.662304      64.132025       0.615240       0.476191      -1.015673      -0.011875      -0.029666      -0.051110       0.060277      -0.078113       0.002122      -0.031982       0.009065      -0.174583      -0.077780      -0.032889       0.110669              9.631369       7.449329       2.131271       0.407398       6.282746       1.505529      15.162033          -0.002369
           66              C       5.303036      13.228040      20.877683      -0.010065      37.197374 0.43377709E+03  0.10127013E+05                                 9.691359                            6.937637      -0.023694       2.003537                    0.999210      26.977352      75.677894       0.630527       0.416091      -1.071281       0.024885       0.008591       0.040861       0.048608      -0.001633      -0.003785      -0.005578       0.023303      -0.027451      -0.014301      -0.002507       0.016808             12.378511       7.095165       2.371183       0.906050       8.347891       1.535577      21.692477           0.020659
           67              C       6.025267      14.415864      20.878861      -0.088707      31.321254 0.42440120E+03  0.99368935E+04                                 8.706800                            6.955919       0.020926       1.983203                    0.999635      29.010585      83.756597       0.611883       0.427527      -1.055182       0.013096      -0.018355       0.020243       0.030302      -0.006824      -0.011622      -0.029576       0.017787       0.004541      -0.037695       0.010391       0.027304              9.672646       6.150734       2.007426       0.658040       8.328157       0.963249      14.539047           0.013472
           68              C       2.953782       2.497924      14.255208       0.589980      23.847747 0.25096678E+03  0.52093516E+04                                 7.679627                            5.650834      -0.033400       2.051438                    0.999432      22.345309      62.944437       0.618441       0.477134      -1.015488      -0.018098       0.048306      -0.045652       0.068885      -0.027165      -0.031111       0.071435      -0.047084      -0.006666      -0.062965      -0.034799       0.097764              9.434447       9.627533       0.529867       1.183142       9.842288      -4.606004       8.833520          -0.005390
           69              C       3.218013       1.575296      15.414163      -0.020879      36.155261 0.44286541E+03  0.10395548E+05                                 9.506671                            7.004855      -0.051712       1.989040                    0.999200      27.304847      76.868404       0.628019       0.415487      -1.071399       0.007094      -0.031563       0.037235       0.049325      -0.002408      -0.006012       0.005624       0.027301      -0.070097      -0.025306      -0.001097       0.026403             11.893898       8.221102       1.099135       2.094039      15.178799      -6.647449      12.281792           0.032769
           70              C       2.483771       0.404940      15.534004      -0.115852      35.365665 0.46038547E+03  0.11075392E+05                                 9.654504                            7.374528      -0.327498       1.867080                    0.998904      30.473728      91.165715       0.574765       0.442974      -1.038835       0.010964       0.007490       0.017024       0.021590      -0.026667      -0.016046       0.034873       0.064015      -0.006684      -0.056466      -0.000430       0.056896             11.867066       8.323602       2.161622       0.671443      16.948179      -6.578324      10.329416           0.016148
           71              C       2.776027      15.367076      16.527479      -0.030272      36.381036 0.44599604E+03  0.10500207E+05                                 9.550165                            7.041561      -0.099244       1.974271                    0.999007      27.514366      77.881248       0.624024       0.416906      -1.069189       0.026641       0.032181      -0.005833       0.042183      -0.008632       0.005563      -0.006126       0.013664      -0.001648      -0.011828      -0.003303       0.015131             11.846132       9.554717       3.804983       1.279987      16.226540      -4.740626       9.757138           0.011632
           72              C       3.770496      15.646564      17.461768      -0.075620      30.940250 0.43365494E+03  0.10256989E+05                                 8.794163                            7.132284      -0.156598       1.934667                    0.998756      29.324110      86.420329       0.588689       0.439890      -1.042732       0.006753       0.008823      -0.024623       0.027013      -0.020456      -0.017102      -0.007924       0.009016       0.032927      -0.033122       0.008713       0.024409              9.779435       8.084068       1.799074       2.275455      11.954744      -3.076841       9.299494           0.024527
           73              C       4.472710       0.967092      17.379322      -0.093084      29.786893 0.39353382E+03  0.90032782E+04                                 8.262124                            6.574640       0.305778       2.079210                    0.999787      28.196005      79.351887       0.649972       0.411901      -1.069614      -0.008407      -0.010592      -0.024400       0.027897       0.016317       0.021143      -0.002964       0.009582      -0.007419      -0.027243      -0.000270       0.027513              9.193806       6.861178       1.500153       1.911139      11.313008      -3.336699       9.407232           0.005590
           74              C       4.217287       1.851608      16.341386      -0.083600      30.026695 0.41376597E+03  0.96199187E+04                                 8.445625                            6.853645       0.037685       1.993192                    0.999660      28.699926      82.381237       0.618828       0.425716      -1.057038       0.001123      -0.025760      -0.004352       0.026149       0.010190      -0.015918       0.012927       0.004164      -0.080583      -0.037174       0.012808       0.024366              9.362948       7.279918       1.038322       2.171953      10.856197      -3.673765       9.952730           0.011242
           75              C       1.962516      14.109380      16.590785       0.553947      24.144825 0.26827929E+03  0.56487335E+04                                 7.673127                            5.781310      -0.003896       2.042666                    0.999592      22.985520      64.700280       0.622652       0.467193      -1.023309      -0.014762      -0.057396      -0.003790       0.059385      -0.054626      -0.046105       0.043762       0.016642       0.120240      -0.075421      -0.025792       0.101213              9.254346       9.132369       3.208032       0.785028      11.875410      -2.962498       6.755259          -0.003471
           76              C       7.119824       4.635372       9.845230       0.582350      24.331317 0.25794271E+03  0.53926616E+04                                 7.802980                            5.723168      -0.150608       2.007177                    0.999135      22.662255      64.131847       0.615241       0.476191      -1.015673       0.011875      -0.029666       0.051110       0.060277       0.078112       0.002122       0.031981       0.009065      -0.174579      -0.077778      -0.032888       0.110667              9.631347       7.449316      -2.131270       0.407401       6.282739      -1.505529      15.161987          -0.002375
           77              C       6.707464       5.288040       8.567317      -0.010062      37.197342 0.43377657E+03  0.10126998E+05                                 9.691360                            6.937637      -0.023691       2.003538                    0.999210      26.977325      75.677836       0.630526       0.416091      -1.071280      -0.024885       0.008591      -0.040860       0.048607       0.001633      -0.003785       0.005578       0.023303      -0.027450      -0.014301      -0.002507       0.016808             12.378509       7.095171      -2.371191       0.906061       8.347900      -1.535593      21.692455           0.020653
           78              C       5.985232       6.475864       8.566139      -0.088707      31.321309 0.42440186E+03  0.99369153E+04                                 8.706820                            6.955930       0.020932       1.983205                    0.999635      29.010594      83.756716       0.611882       0.427528      -1.055182      -0.013096      -0.018355      -0.020243       0.030302       0.006823      -0.011622       0.029575       0.017787       0.004544      -0.037694       0.010390       0.027304              9.672672       6.150750      -2.007440       0.658059       8.328186      -0.963287      14.539080           0.013459
           79              C       6.957282       5.442076       0.467292       0.589978      23.847670 0.25096591E+03  0.52093290E+04                                 7.679613                            5.650825      -0.033405       2.051438                    0.999432      22.345258      62.944267       0.618442       0.477134      -1.015488      -0.018098      -0.048306       0.045651       0.068885       0.027165       0.031110       0.071433      -0.047084      -0.006666      -0.062963      -0.034799       0.097762              9.434428       9.627516      -0.529868      -1.183139       9.842266      -4.605991       8.833501          -0.005388
           80              C       7.221513       6.364704      28.753337      -0.020880      36.155183 0.44286449E+03  0.10395521E+05                                 9.506664                            7.004853      -0.051715       1.989039                    0.999200      27.304807      76.868288       0.628018       0.415488      -1.071398       0.007094       0.031562      -0.037234       0.049325       0.002409       0.006012       0.005624       0.027302      -0.070097      -0.025307      -0.001098       0.026404             11.893887       8.221094      -1.099133      -2.094034      15.178784      -6.647442      12.281781           0.032768
           81              C       6.487271       7.535060      28.633496      -0.115852      35.365585 0.46038441E+03  0.11075359E+05                                 9.654490                            7.374520      -0.327495       1.867082                    0.998904      30.473671      91.165486       0.574765       0.442974      -1.038835       0.010964      -0.007490      -0.017024       0.021589       0.026667       0.016045       0.034873       0.064015      -0.006685      -0.056466      -0.000430       0.056896             11.867047       8.323588      -2.161617      -0.671440      16.948151      -6.578314      10.329402           0.016147
           82              C       6.779527       8.452924      27.640021      -0.030271      36.380947 0.44599500E+03  0.10500176E+05                                 9.550148                            7.041552      -0.099240       1.974272                    0.999007      27.514325      77.881076       0.624024       0.416906      -1.069190       0.026641      -0.032180       0.005833       0.042182       0.008631      -0.005564      -0.006126       0.013664      -0.001649      -0.011828      -0.003303       0.015132             11.846107       9.554696      -3.804972      -1.279984      16.226503      -4.740616       9.757121           0.011633
           83              C       7.773996       8.173436      26.705732      -0.075620      30.940209 0.43365444E+03  0.10256973E+05                                 8.794154                            7.132280      -0.156602       1.934666                    0.998756      29.324079      86.420192       0.588690       0.439890      -1.042732       0.006753      -0.008823       0.024623       0.027014       0.020457       0.017103      -0.007924       0.009016       0.032926      -0.033123       0.008713       0.024410              9.779423       8.084058      -1.799068      -2.275452      11.954725      -3.076837       9.299486           0.024528
           84              C       0.469210       6.972908      26.788178      -0.093084      29.786854 0.39353346E+03  0.90032643E+04                                 8.262106                            6.574630       0.305777       2.079210                    0.999787      28.195985      79.351700       0.649973       0.411900      -1.069615      -0.008407       0.010592       0.024401       0.027898      -0.016317      -0.021143      -0.002964       0.009582      -0.007419      -0.027243      -0.000270       0.027513              9.193783       6.861159      -1.500148      -1.911128      11.312983      -3.336692       9.407207           0.005593
           85              C       0.213787       6.088392      27.826114      -0.083599      30.026625 0.41376497E+03  0.96198877E+04                                 8.445607                            6.853635       0.037685       1.993193                    0.999660      28.699884      82.381032       0.618828       0.425716      -1.057038       0.001124       0.025760       0.004352       0.026149      -0.010190       0.015919       0.012927       0.004163      -0.080582      -0.037174       0.012809       0.024365              9.362926       7.279903      -1.038320      -2.171946      10.856169      -3.673751       9.952705           0.011247
           86              C       5.966016       9.710620      27.576715       0.553945      24.144761 0.26827853E+03  0.56487134E+04                                 7.673114                            5.781303      -0.003900       2.042666                    0.999592      22.985478      64.700134       0.622652       0.467193      -1.023309      -0.014761       0.057395       0.003790       0.059384       0.054625       0.046104       0.043761       0.016641       0.120239      -0.075420      -0.025791       0.101211              9.254329       9.132352      -3.208021      -0.785029      11.875383      -2.962492       6.755250          -0.003468
           87              C       3.116324       3.304628       4.877270       0.582348      24.331256 0.25794198E+03  0.53926425E+04                                 7.802969                            5.723161      -0.150610       2.007178                    0.999135      22.662210      64.131689       0.615241       0.476191      -1.015673       0.011875       0.029666      -0.051109       0.060276      -0.078110      -0.002121       0.031981       0.009064      -0.174576      -0.077777      -0.032887       0.110665              9.631332       7.449306       2.131268      -0.407400       6.282731      -1.505526      15.161960          -0.002375
           88              C       2.703964       2.651960       6.155183      -0.010061      37.197285 0.43377585E+03  0.10126977E+05                                 9.691353                            6.937633      -0.023688       2.003539                    0.999210      26.977296      75.677742       0.630526       0.416091      -1.071280      -0.024885      -0.008590       0.040860       0.048606      -0.001633       0.003785       0.005578       0.023303      -0.027449      -0.014301      -0.002507       0.016808             12.378498       7.095167       2.371191      -0.906061       8.347896      -1.535592      21.692433           0.020653
           89              C       1.981732       1.464136       6.156361      -0.088707      31.321296 0.42440163E+03  0.99369090E+04                                 8.706820                            6.955929       0.020937       1.983207                    0.999635      29.010579      83.756676       0.611882       0.427528      -1.055181      -0.013096       0.018355       0.020243       0.030302      -0.006823       0.011622       0.029575       0.017787       0.004546      -0.037693       0.010390       0.027304              9.672672       6.150750       2.007441      -0.658061       8.328186      -0.963290      14.539081           0.013460
           90              C       5.053218      13.382076      28.977708       0.589978      23.847706 0.25096627E+03  0.52093387E+04                                 7.679622                            5.650830      -0.033407       2.051437                    0.999432      22.345282      62.944360       0.618441       0.477134      -1.015488       0.018098      -0.048306      -0.045652       0.068885      -0.027165       0.031110      -0.071434      -0.047083      -0.006667      -0.062964      -0.034799       0.097763              9.434441       9.627527       0.529868      -1.183140       9.842281       4.606000       8.833514          -0.005389
           91              C       4.788987      14.304704       0.691663      -0.020880      36.155216 0.44286476E+03  0.10395529E+05                                 9.506666                            7.004852      -0.051716       1.989039                    0.999200      27.304820      76.868312       0.628019       0.415488      -1.071399      -0.007095       0.031563       0.037234       0.049325      -0.002409       0.006012      -0.005624       0.027302      -0.070096      -0.025306      -0.001098       0.026404             11.893893       8.221096       1.099131      -2.094037      15.178793       6.647451      12.281791           0.032766
           92              C       5.523229      15.475060       0.811504      -0.115853      35.365607 0.46038450E+03  0.11075362E+05                                 9.654491                            7.374519      -0.327495       1.867081                    0.998904      30.473690      91.165540       0.574766       0.442974      -1.038835      -0.010964      -0.007490       0.017023       0.021589      -0.026667       0.016045      -0.034873       0.064014      -0.006685      -0.056466      -0.000430       0.056896             11.867050       8.323589       2.161615      -0.671443      16.948154       6.578317      10.329405           0.016146
           93              C       5.230973       0.512924       1.804978      -0.030272      36.380960 0.44599501E+03  0.10500176E+05                                 9.550149                            7.041551      -0.099241       1.974272                    0.999007      27.514329      77.881090       0.624024       0.416906      -1.069190      -0.026641      -0.032180      -0.005833       0.042182      -0.008631      -0.005564       0.006126       0.013664      -0.001648      -0.011828      -0.003303       0.015131             11.846111       9.554695       3.804969      -1.279984      16.226510       4.740623       9.757127           0.011630
           94              C       4.236504       0.233436       2.739268      -0.075621      30.940275 0.43365565E+03  0.10257011E+05                                 8.794175                            7.132296      -0.156603       1.934665                    0.998756      29.324100      86.420347       0.588688       0.439891      -1.042731      -0.006753      -0.008823      -0.024623       0.027013      -0.020457       0.017103       0.007924       0.009016       0.032925      -0.033123       0.008713       0.024410              9.779447       8.084078       1.799075      -2.275460      11.954754       3.076845       9.299511           0.024515
           95              C       3.534290      14.912908       2.656822      -0.093085      29.786866 0.39353351E+03  0.90032686E+04                                 8.262114                            6.574633       0.305781       2.079211                    0.999787      28.196001      79.351839       0.649973       0.411901      -1.069614       0.008407       0.010592      -0.024401       0.027897       0.016317      -0.021144       0.002964       0.009582      -0.007420      -0.027243      -0.000270       0.027513              9.193794       6.861172       1.500149      -1.911140      11.312985       3.336691       9.407224           0.005575
           96              C       3.789713      14.028392       1.618886      -0.083600      30.026646 0.41376523E+03  0.96198946E+04                                 8.445608                            6.853634       0.037688       1.993193                    0.999660      28.699897      82.381048       0.618829       0.425715      -1.057038      -0.001124       0.025760      -0.004352       0.026149       0.010190       0.015919      -0.012927       0.004163      -0.080581      -0.037174       0.012809       0.024365              9.362929       7.279903       1.038313      -2.171951      10.856167       3.673758       9.952716           0.011238
           97              C       6.044484       1.770620       1.868285       0.553944      24.144785 0.26827881E+03  0.56487207E+04                                 7.673120                            5.781306      -0.003899       2.042665                    0.999592      22.985488      64.700169       0.622652       0.467194      -1.023309       0.014762       0.057395      -0.003791       0.059384      -0.054625       0.046105      -0.043762       0.016641       0.120239      -0.075420      -0.025792       0.101212              9.254336       9.132357       3.208025      -0.785027      11.875396       2.962497       6.755255          -0.003470
           98              C       0.887176      11.244628      24.567730       0.582349      24.331301 0.25794259E+03  0.53926583E+04                                 7.802977                            5.723167      -0.150610       2.007177                    0.999135      22.662240      64.131791       0.615241       0.476191      -1.015673      -0.011875       0.029666       0.051109       0.060276       0.078111      -0.002121      -0.031982       0.009064      -0.174579      -0.077779      -0.032887       0.110666              9.631344       7.449310      -2.131265      -0.407395       6.282731       1.505523      15.161990          -0.002370
           99              C       1.299536      10.591960      23.289817      -0.010064      37.197298 0.43377614E+03  0.10126985E+05                                 9.691350                            6.937632      -0.023689       2.003539                    0.999210      26.977313      75.677765       0.630527       0.416091      -1.071280       0.024885      -0.008590      -0.040860       0.048607       0.001633       0.003785      -0.005578       0.023304      -0.027450      -0.014301      -0.002507       0.016808             12.378499       7.095158      -2.371180      -0.906049       8.347882       1.535575      21.692455           0.020659
          100              C       2.021767       9.404136      23.288639      -0.088707      31.321216 0.42440064E+03  0.99368759E+04                                 8.706790                            6.955913       0.020929       1.983204                    0.999635      29.010560      83.756471       0.611884       0.427527      -1.055182       0.013096       0.018355      -0.020243       0.030302       0.006824       0.011622      -0.029576       0.017787       0.004543      -0.037695       0.010391       0.027304              9.672635       6.150728      -2.007424      -0.658039       8.328148       0.963247      14.539028           0.013474
          101              C       6.957282       5.442076      14.255208       0.589979      23.847710 0.25096636E+03  0.52093405E+04                                 7.679620                            5.650829      -0.033402       2.051438                    0.999432      22.345286      62.944359       0.618442       0.477134      -1.015488      -0.018098      -0.048306      -0.045652       0.068885       0.027165      -0.031110      -0.071434      -0.047084      -0.006665      -0.062964      -0.034799       0.097763              9.434438       9.627524      -0.529867       1.183141       9.842278       4.605998       8.833511          -0.005390
          102              C       7.221513       6.364704      15.414163      -0.020879      36.155224 0.44286493E+03  0.10395534E+05                                 9.506667                            7.004853      -0.051712       1.989040                    0.999200      27.304827      76.868341       0.628019       0.415488      -1.071399       0.007094       0.031562       0.037235       0.049325       0.002408      -0.006012      -0.005624       0.027302      -0.070097      -0.025306      -0.001097       0.026404             11.893892       8.221099      -1.099133       2.094038      15.178791       6.647446      12.281787           0.032769
          103              C       6.487271       7.535060      15.534004      -0.115852      35.365624 0.46038489E+03  0.11075375E+05                                 9.654497                            7.374524      -0.327495       1.867082                    0.998904      30.473700      91.165606       0.574765       0.442974      -1.038835       0.010964      -0.007490       0.017024       0.021589       0.026667      -0.016046      -0.034873       0.064015      -0.006685      -0.056466      -0.000430       0.056896             11.867056       8.323596      -2.161619       0.671443      16.948165       6.578318      10.329408           0.016147
          104              C       6.779527       8.452924      16.527479      -0.030272      36.381021 0.44599588E+03  0.10500203E+05                                 9.550162                            7.041560      -0.099242       1.974271                    0.999007      27.514359      77.881218       0.624024       0.416906      -1.069189       0.026641      -0.032181      -0.005833       0.042183       0.008632       0.005563       0.006126       0.013664      -0.001648      -0.011828      -0.003303       0.015131             11.846127       9.554714      -3.804982       1.279987      16.226533       4.740623       9.757134           0.011632
          105              C       7.773996       8.173436      17.461768      -0.075620      30.940240 0.43365480E+03  0.10256985E+05                                 8.794164                            7.132285      -0.156599       1.934667                    0.998756      29.324100      86.420307       0.588689       0.439890      -1.042732       0.006753      -0.008823      -0.024623       0.027013       0.020457      -0.017103       0.007924       0.009016       0.032927      -0.033123       0.008713       0.024410              9.779435       8.084069      -1.799075       2.275455      11.954745       3.076840       9.299492           0.024527
          106              C       0.469210       6.972908      17.379322      -0.093084      29.786880 0.39353358E+03  0.90032718E+04                                 8.262123                            6.574638       0.305779       2.079211                    0.999787      28.195997      79.351868       0.649972       0.411901      -1.069613      -0.008408       0.010592      -0.024400       0.027897      -0.016317       0.021143       0.002964       0.009582      -0.007419      -0.027243      -0.000270       0.027513              9.193804       6.861178      -1.500153       1.911140      11.313005       3.336697       9.407230           0.005590
          107              C       0.213787       6.088392      16.341386      -0.083600      30.026683 0.41376578E+03  0.96199131E+04                                 8.445623                            6.853644       0.037686       1.993193                    0.999660      28.699916      82.381199       0.618828       0.425716      -1.057038       0.001123       0.025760      -0.004352       0.026149      -0.010190      -0.015919      -0.012927       0.004163      -0.080582      -0.037174       0.012808       0.024365              9.362946       7.279916      -1.038321       2.171953      10.856194       3.673765       9.952728           0.011243
          108              C       5.966016       9.710620      16.590785       0.553946      24.144810 0.26827911E+03  0.56487286E+04                                 7.673123                            5.781308      -0.003895       2.042666                    0.999592      22.985509      64.700234       0.622652       0.467193      -1.023309      -0.014762       0.057396      -0.003790       0.059385       0.054625      -0.046105      -0.043762       0.016642       0.120240      -0.075421      -0.025792       0.101213              9.254341       9.132365      -3.208030       0.785029      11.875403       2.962496       6.755256          -0.003471
          109              C       3.116324       3.304628       9.845230       0.582350      24.331290 0.25794237E+03  0.53926529E+04                                 7.802975                            5.723164      -0.150610       2.007177                    0.999135      22.662239      64.131795       0.615241       0.476191      -1.015673       0.011875       0.029666       0.051110       0.060277      -0.078111       0.002121      -0.031981       0.009065      -0.174578      -0.077778      -0.032888       0.110666              9.631341       7.449312       2.131269       0.407402       6.282736       1.505529      15.161974          -0.002376
          110              C       2.703964       2.651960       8.567317      -0.010062      37.197340 0.43377653E+03  0.10126997E+05                                 9.691360                            6.937637      -0.023690       2.003538                    0.999210      26.977323      75.677833       0.630526       0.416091      -1.071280      -0.024885      -0.008591      -0.040860       0.048607      -0.001633      -0.003785      -0.005578       0.023303      -0.027449      -0.014301      -0.002507       0.016808             12.378509       7.095172       2.371193       0.906063       8.347902       1.535595      21.692454           0.020653
          111              C       1.981732       1.464136       8.566139      -0.088707      31.321323 0.42440206E+03  0.99369218E+04                                 8.706825                            6.955933       0.020934       1.983206                    0.999635      29.010598      83.756753       0.611881       0.427528      -1.055181      -0.013096       0.018355      -0.020243       0.030301      -0.006823      -0.011622      -0.029575       0.017787       0.004545      -0.037694       0.010390       0.027304              9.672678       6.150753       2.007442       0.658063       8.328191       0.963293      14.539090           0.013459
          112              C       5.053218      13.382076      15.189792       0.589981      23.847776 0.25096705E+03  0.52093593E+04                                 7.679635                            5.650838      -0.033403       2.051437                    0.999432      22.345333      62.944543       0.618441       0.477134      -1.015488       0.018098      -0.048306       0.045652       0.068885      -0.027166      -0.031111       0.071435      -0.047084      -0.006667      -0.062965      -0.034800       0.097765              9.434459       9.627544       0.529868       1.183142       9.842303      -4.606012       8.833531          -0.005390
          113              C       4.788987      14.304704      14.030837      -0.020880      36.155301 0.44286590E+03  0.10395561E+05                                 9.506674                            7.004856      -0.051716       1.989038                    0.999200      27.304868      76.868451       0.628019       0.415487      -1.071399      -0.007095       0.031563      -0.037234       0.049325      -0.002408      -0.006012       0.005624       0.027301      -0.070095      -0.025306      -0.001097       0.026403             11.893904       8.221102       1.099132       2.094038      15.178810      -6.647460      12.281801           0.032766
          114              C       5.523229      15.475060      13.910996      -0.115853      35.365697 0.46038591E+03  0.11075405E+05                                 9.654506                            7.374529      -0.327499       1.867079                    0.998904      30.473751      91.165773       0.574765       0.442974      -1.038835      -0.010965      -0.007489      -0.017023       0.021589      -0.026667      -0.016045       0.034873       0.064015      -0.006684      -0.056466      -0.000430       0.056896             11.867070       8.323602       2.161618       0.671444      16.948185      -6.578331      10.329424           0.016144
          115              C       5.230973       0.512924      12.917521      -0.030272      36.381044 0.44599612E+03  0.10500210E+05                                 9.550164                            7.041561      -0.099245       1.974270                    0.999007      27.514373      77.881263       0.624024       0.416906      -1.069189      -0.026642      -0.032181       0.005833       0.042183      -0.008631       0.005563      -0.006126       0.013664      -0.001648      -0.011828      -0.003303       0.015131             11.846131       9.554714       3.804979       1.279988      16.226537      -4.740629       9.757142           0.011629
          116              C       4.236504       0.233436      11.983232      -0.075621      30.940301 0.43365591E+03  0.10257019E+05                                 8.794175                            7.132294      -0.156601       1.934665                    0.998756      29.324132      86.420440       0.588689       0.439890      -1.042732      -0.006753      -0.008823       0.024623       0.027014      -0.020456      -0.017102      -0.007924       0.009015       0.032925      -0.033122       0.008714       0.024409              9.779449       8.084079       1.799073       2.275461      11.954755      -3.076848       9.299512           0.024514
          117              C       3.534290      14.912908      12.065678      -0.093084      29.786893 0.39353392E+03  0.90032799E+04                                 8.262119                            6.574637       0.305780       2.079211                    0.999787      28.196013      79.351875       0.649972       0.411901      -1.069614       0.008408       0.010592       0.024401       0.027897       0.016317       0.021143      -0.002964       0.009582      -0.007419      -0.027243      -0.000270       0.027513              9.193799       6.861174       1.500151       1.911138      11.312996      -3.336695       9.407226           0.005572
          118              C       3.789713      14.028392      13.103614      -0.083599      30.026680 0.41376578E+03  0.96199103E+04                                 8.445612                            6.853637       0.037685       1.993192                    0.999660      28.699925      82.381138       0.618829       0.425715      -1.057038      -0.001123       0.025760       0.004352       0.026149       0.010191      -0.015919       0.012927       0.004163      -0.080581      -0.037174       0.012808       0.024366              9.362933       7.279907       1.038315       2.171951      10.856174      -3.673759       9.952718           0.011234
          119              C       6.044484       1.770620      12.854215       0.553946      24.144844 0.26827954E+03  0.56487400E+04                                 7.673130                            5.781312      -0.003895       2.042666                    0.999592      22.985529      64.700304       0.622652       0.467193      -1.023309       0.014762       0.057396       0.003791       0.059385      -0.054625      -0.046105       0.043762       0.016642       0.120240      -0.075421      -0.025792       0.101213              9.254349       9.132371       3.208033       0.785028      11.875415      -2.962500       6.755262          -0.003472
          120              C       0.887176      11.244628      19.599770       0.582350      24.331364 0.25794333E+03  0.53926779E+04                                 7.802990                            5.723175      -0.150609       2.007176                    0.999135      22.662286      64.131957       0.615240       0.476191      -1.015673      -0.011875       0.029666      -0.051110       0.060277       0.078113       0.002121       0.031982       0.009065      -0.174581      -0.077780      -0.032888       0.110668              9.631360       7.449322      -2.131270       0.407397       6.282741      -1.505527      15.162016          -0.002370
          121              C       1.299536      10.591960      20.877683      -0.010065      37.197369 0.43377706E+03  0.10127012E+05                                 9.691358                            6.937637      -0.023693       2.003537                    0.999210      26.977350      75.677886       0.630527       0.416091      -1.071281       0.024885      -0.008591       0.040861       0.048607       0.001633      -0.003785       0.005578       0.023303      -0.027450      -0.014301      -0.002507       0.016808             12.378510       7.095165      -2.371183       0.906049       8.347891      -1.535577      21.692474           0.020658
          122              C       2.021767       9.404136      20.878861      -0.088707      31.321251 0.42440119E+03  0.99368934E+04                                 8.706799                            6.955919       0.020927       1.983203                    0.999635      29.010583      83.756591       0.611883       0.427527      -1.055182       0.013096       0.018355       0.020243       0.030302       0.006824      -0.011622       0.029576       0.017787       0.004542      -0.037695       0.010391       0.027304              9.672645       6.150734      -2.007426       0.658040       8.328157      -0.963247      14.539045           0.013472
          123              C       1.049718      10.437924      28.977708       0.589980      23.847748 0.25096673E+03  0.52093509E+04                                 7.679632                            5.650836      -0.033405       2.051436                    0.999432      22.345311      62.944473       0.618441       0.477134      -1.015488       0.018098       0.048306      -0.045652       0.068885       0.027166       0.031111       0.071435      -0.047084      -0.006666      -0.062965      -0.034800       0.097765              9.434455       9.627539      -0.529868      -1.183142       9.842297      -4.606010       8.833528          -0.005388
          124              C       0.785487       9.515296       0.691663      -0.020880      36.155277 0.44286554E+03  0.10395551E+05                                 9.506673                            7.004856      -0.051716       1.989038                    0.999200      27.304852      76.868412       0.628019       0.415487      -1.071399      -0.007095      -0.031563       0.037234       0.049325       0.002408       0.006011       0.005624       0.027301      -0.070096      -0.025306      -0.001097       0.026403             11.893903       8.221101      -1.099132      -2.094038      15.178808      -6.647459      12.281801           0.032766
          125              C       1.519729       8.344940       0.811504      -0.115853      35.365657 0.46038516E+03  0.11075382E+05                                 9.654499                            7.374523      -0.327497       1.867080                    0.998904      30.473725      91.165669       0.574766       0.442974      -1.038835      -0.010964       0.007489       0.017023       0.021589       0.026667       0.016045       0.034873       0.064015      -0.006684      -0.056466      -0.000430       0.056896             11.867061       8.323595      -2.161616      -0.671444      16.948172      -6.578325      10.329415           0.016145
          126              C       1.227473       7.427076       1.804978      -0.030272      36.380995 0.44599544E+03  0.10500189E+05                                 9.550154                            7.041554      -0.099242       1.974271                    0.999007      27.514347      77.881151       0.624024       0.416906      -1.069190      -0.026641       0.032181      -0.005833       0.042183       0.008631      -0.005564      -0.006126       0.013664      -0.001648      -0.011828      -0.003303       0.015131             11.846118       9.554698      -3.804970      -1.279984      16.226523      -4.740629       9.757134           0.011630
          127              C       0.233004       7.706564       2.739268      -0.075621      30.940296 0.43365597E+03  0.10257020E+05                                 8.794176                            7.132296      -0.156603       1.934665                    0.998756      29.324119      86.420398       0.588688       0.439891      -1.042732      -0.006753       0.008823      -0.024623       0.027014       0.020456       0.017103      -0.007924       0.009016       0.032925      -0.033123       0.008713       0.024409              9.779449       8.084077      -1.799073      -2.275460      11.954757      -3.076848       9.299513           0.024515
          128              C       7.537790       8.907092       2.656822      -0.093084      29.786875 0.39353364E+03  0.90032722E+04                                 8.262115                            6.574634       0.305782       2.079211                    0.999787      28.196005      79.351848       0.649973       0.411901      -1.069614       0.008407      -0.010592      -0.024401       0.027898      -0.016317      -0.021144      -0.002964       0.009582      -0.007421      -0.027243      -0.000270       0.027513              9.193795       6.861171      -1.500149      -1.911139      11.312988      -3.336693       9.407225           0.005575
          129              C       7.793213       9.791608       1.618886      -0.083600      30.026672 0.41376565E+03  0.96199070E+04                                 8.445613                            6.853638       0.037686       1.993192                    0.999660      28.699914      82.381119       0.618829       0.425715      -1.057038      -0.001124      -0.025760      -0.004352       0.026149      -0.010191       0.015919       0.012927       0.004163      -0.080582      -0.037174       0.012808       0.024365              9.362935       7.279908      -1.038315      -2.171952      10.856175      -3.673761       9.952722           0.011238
          130              C       2.040984       6.169380       1.868285       0.553945      24.144810 0.26827911E+03  0.56487284E+04                                 7.673124                            5.781309      -0.003897       2.042666                    0.999592      22.985500      64.700204       0.622652       0.467193      -1.023309       0.014762      -0.057395      -0.003791       0.059384       0.054625       0.046105       0.043762       0.016642       0.120240      -0.075420      -0.025792       0.101213              9.254342       9.132362      -3.208028      -0.785027      11.875406      -2.962501       6.755259          -0.003471
          131              C       4.890676      12.575372      24.567730       0.582348      24.331295 0.25794252E+03  0.53926565E+04                                 7.802975                            5.723166      -0.150611       2.007177                    0.999135      22.662235      64.131770       0.615241       0.476191      -1.015673      -0.011875      -0.029666       0.051109       0.060276      -0.078111      -0.002121       0.031981       0.009064      -0.174578      -0.077778      -0.032887       0.110665              9.631342       7.449309       2.131265      -0.407395       6.282730      -1.505523      15.161986          -0.002370
          132              C       5.303036      13.228040      23.289817      -0.010064      37.197286 0.43377598E+03  0.10126980E+05                                 9.691348                            6.937631      -0.023689       2.003539                    0.999210      26.977307      75.677746       0.630527       0.416091      -1.071280       0.024885       0.008590      -0.040860       0.048607      -0.001633       0.003785       0.005578       0.023304      -0.027450      -0.014301      -0.002507       0.016808             12.378496       7.095158       2.371180      -0.906048       8.347882      -1.535575      21.692450           0.020659
          133              C       6.025267      14.415864      23.288639      -0.088707      31.321215 0.42440058E+03  0.99368750E+04                                 8.706792                            6.955913       0.020930       1.983204                    0.999635      29.010556      83.756477       0.611883       0.427527      -1.055182       0.013097      -0.018355      -0.020243       0.030302      -0.006824       0.011622       0.029576       0.017788       0.004543      -0.037694       0.010391       0.027304              9.672637       6.150729       2.007424      -0.658039       8.328149      -0.963247      14.539034           0.013474
          134              C       2.953782       2.497924       0.467292       0.589978      23.847703 0.25096629E+03  0.52093388E+04                                 7.679620                            5.650830      -0.033404       2.051438                    0.999432      22.345278      62.944337       0.618441       0.477134      -1.015488      -0.018098       0.048306       0.045651       0.068885      -0.027165       0.031110      -0.071434      -0.047084      -0.006666      -0.062964      -0.034799       0.097763              9.434437       9.627525       0.529868      -1.183140       9.842276       4.605997       8.833511          -0.005389
          135              C       3.218013       1.575296      28.753337      -0.020880      36.155198 0.44286465E+03  0.10395526E+05                                 9.506664                            7.004852      -0.051715       1.989039                    0.999200      27.304815      76.868306       0.628018       0.415488      -1.071398       0.007094      -0.031562      -0.037235       0.049325      -0.002409       0.006012      -0.005624       0.027302      -0.070097      -0.025306      -0.001097       0.026404             11.893888       8.221095       1.099133      -2.094035      15.178784       6.647443      12.281783           0.032769
          136              C       2.483771       0.404940      28.633496      -0.115853      35.365603 0.46038464E+03  0.11075366E+05                                 9.654493                            7.374522      -0.327495       1.867082                    0.998904      30.473684      91.165534       0.574765       0.442974      -1.038835       0.010964       0.007490      -0.017024       0.021589      -0.026667       0.016045      -0.034873       0.064015      -0.006685      -0.056466      -0.000430       0.056896             11.867051       8.323591       2.161618      -0.671441      16.948156       6.578316      10.329406           0.016147
          137              C       2.776027      15.367076      27.640021      -0.030272      36.380968 0.44599524E+03  0.10500183E+05                                 9.550150                            7.041553      -0.099240       1.974272                    0.999007      27.514335      77.881107       0.624024       0.416906      -1.069190       0.026641       0.032181       0.005833       0.042183      -0.008631      -0.005564       0.006126       0.013664      -0.001648      -0.011828      -0.003303       0.015131             11.846110       9.554699       3.804974      -1.279984      16.226508       4.740617       9.757124           0.011633
          138              C       3.770496      15.646564      26.705732      -0.075620      30.940218 0.43365455E+03  0.10256977E+05                                 8.794157                            7.132282      -0.156600       1.934666                    0.998756      29.324083      86.420219       0.588689       0.439890      -1.042732       0.006753       0.008823       0.024623       0.027013      -0.020457       0.017103       0.007924       0.009016       0.032926      -0.033123       0.008713       0.024410              9.779427       8.084062       1.799070      -2.275453      11.954730       3.076838       9.299489           0.024528
          139              C       4.472710       0.967092      26.788178      -0.093084      29.786860 0.39353344E+03  0.90032650E+04                                 8.262110                            6.574632       0.305777       2.079210                    0.999787      28.195987      79.351744       0.649973       0.411901      -1.069614      -0.008407      -0.010592       0.024401       0.027897       0.016317      -0.021143       0.002964       0.009582      -0.007419      -0.027243      -0.000270       0.027513              9.193789       6.861164       1.500150      -1.911131      11.312988       3.336693       9.407215           0.005593
          140              C       4.217287       1.851608      27.826114      -0.083599      30.026645 0.41376523E+03  0.96198957E+04                                 8.445611                            6.853637       0.037684       1.993192                    0.999660      28.699896      82.381084       0.618828       0.425716      -1.057038       0.001124      -0.025760       0.004352       0.026149       0.010190       0.015919      -0.012927       0.004163      -0.080582      -0.037174       0.012809       0.024365              9.362932       7.279907       1.038320      -2.171948      10.856175       3.673755       9.952713           0.011247
          141              C       1.962516      14.109380      27.576715       0.553946      24.144774 0.26827868E+03  0.56487174E+04                                 7.673117                            5.781304      -0.003898       2.042666                    0.999592      22.985484      64.700154       0.622652       0.467193      -1.023309      -0.014762      -0.057395       0.003790       0.059384      -0.054625       0.046105      -0.043762       0.016641       0.120240      -0.075420      -0.025792       0.101212              9.254332       9.132355       3.208024      -0.785029      11.875389       2.962493       6.755253          -0.003469
          142              C       7.119824       4.635372       4.877270       0.582348      24.331276 0.25794224E+03  0.53926491E+04                                 7.802972                            5.723163      -0.150610       2.007177                    0.999135      22.662223      64.131728       0.615241       0.476191      -1.015673       0.011875      -0.029666      -0.051109       0.060276       0.078111      -0.002121      -0.031981       0.009064      -0.174577      -0.077778      -0.032887       0.110665              9.631336       7.449308      -2.131268      -0.407399       6.282732       1.505525      15.161968          -0.002375
          143              C       6.707464       5.288040       6.155183      -0.010062      37.197284 0.43377583E+03  0.10126977E+05                                 9.691353                            6.937633      -0.023688       2.003539                    0.999210      26.977296      75.677743       0.630526       0.416091      -1.071280      -0.024885       0.008590       0.040860       0.048607       0.001633       0.003785      -0.005578       0.023303      -0.027450      -0.014301      -0.002507       0.016808             12.378498       7.095166      -2.371190      -0.906059       8.347895       1.535589      21.692435           0.020653
          144              C       5.985232       6.475864       6.156361      -0.088707      31.321283 0.42440144E+03  0.99369030E+04                                 8.706816                            6.955927       0.020934       1.983206                    0.999635      29.010574      83.756648       0.611882       0.427528      -1.055182      -0.013096      -0.018355       0.020243       0.030302       0.006824       0.011622      -0.029575       0.017788       0.004545      -0.037694       0.010390       0.027304              9.672668       6.150747      -2.007439      -0.658058       8.328181       0.963284      14.539074           0.013461
          145              C       6.375974      15.011364      22.083750      -0.093001      30.616947 0.39026000E+03  0.89016817E+04                                 8.388267                            6.528218       0.255741       2.060652                    0.999802      28.184963      78.968015       0.655725       0.409512      -1.072142       0.000023      -0.033974      -0.000000       0.033974       0.030155       0.000000      -0.000000      -0.025834       0.014008      -0.035140       0.004669       0.030470              9.385756       5.693308       1.975053       0.000001       8.173239       0.000001      14.290721           0.000677
          146              C       4.917099      12.653184      22.083750      -0.109973      36.048076 0.44102180E+03  0.10462847E+05                                 9.685774                            7.146062      -0.064192       1.956095                    0.999558      29.653699      87.185796       0.594582       0.434215      -1.047363       0.016644       0.013955       0.000000       0.021721      -0.027060      -0.000001      -0.000000       0.025335      -0.160106      -0.053369      -0.003194       0.056563             12.304121       7.053516       1.944398      -0.000001       7.116190      -0.000001      22.742656           0.004188
          147              C       5.634526       7.071364       7.361250      -0.093002      30.617074 0.39026098E+03  0.89017215E+04                                 8.388316                            6.528239       0.255737       2.060651                    0.999802      28.185064      78.968716       0.655721       0.409514      -1.072139      -0.000023      -0.033974       0.000000       0.033974      -0.030155       0.000000       0.000000      -0.025833       0.014013      -0.035141       0.004671       0.030470              9.385814       5.693345      -1.975097       0.000001       8.173334      -0.000001      14.290761           0.000646
          148              C       7.093401       4.713184       7.361250      -0.109974      36.048116 0.44102267E+03  0.10462873E+05                                 9.685783                            7.146071      -0.064190       1.956096                    0.999558      29.653709      87.185852       0.594581       0.434215      -1.047363      -0.016644       0.013955      -0.000000       0.021720       0.027060      -0.000000       0.000000       0.025334      -0.160104      -0.053368      -0.003194       0.056562             12.304125       7.053523      -1.944402      -0.000000       7.116198      -0.000000      22.742653           0.004178
          149              C       1.631026       0.868636       7.361250      -0.093002      30.617092 0.39026111E+03  0.89017273E+04                                 8.388325                            6.528244       0.255737       2.060651                    0.999802      28.185076      78.968828       0.655720       0.409514      -1.072139      -0.000023       0.033974      -0.000000       0.033974       0.030155      -0.000000       0.000000      -0.025832       0.014014      -0.035141       0.004671       0.030469              9.385825       5.693353       1.975105       0.000001       8.173351       0.000001      14.290772           0.000646
          150              C       3.089901       3.226816       7.361250      -0.109974      36.048106 0.44102260E+03  0.10462871E+05                                 9.685781                            7.146071      -0.064189       1.956096                    0.999558      29.653702      87.185824       0.594581       0.434215      -1.047363      -0.016643      -0.013955      -0.000000       0.021720      -0.027060      -0.000000      -0.000000       0.025335      -0.160104      -0.053368      -0.003194       0.056562             12.304121       7.053521       1.944402      -0.000000       7.116197      -0.000000      22.742645           0.004178
          151              C       2.372474       8.808636      22.083750      -0.093001      30.616932 0.39025982E+03  0.89016760E+04                                 8.388262                            6.528215       0.255742       2.060652                    0.999802      28.184955      78.967968       0.655725       0.409512      -1.072142       0.000023       0.033974      -0.000000       0.033974      -0.030155       0.000000       0.000000      -0.025834       0.014008      -0.035140       0.004669       0.030471              9.385750       5.693305      -1.975051       0.000001       8.173234      -0.000001      14.290712           0.000675
          152              C       0.913599      11.166816      22.083750      -0.109973      36.048069 0.44102169E+03  0.10462844E+05                                 9.685773                            7.146061      -0.064192       1.956095                    0.999558      29.653694      87.185779       0.594582       0.434215      -1.047363       0.016644      -0.013955       0.000000       0.021721       0.027060      -0.000000       0.000000       0.025335      -0.160106      -0.053369      -0.003194       0.056563             12.304119       7.053515      -1.944398      -0.000001       7.116189       0.000001      22.742653           0.004188
          153              O       2.161890      10.314854      15.766031      -0.498683      38.897469 0.54597143E+03  0.13167233E+05                                 9.189744                            7.295650       0.162432       2.124484                    0.994556      26.780438      70.363747       0.694692       0.365586      -1.134537      -0.029798      -0.006087      -0.038260       0.048876      -0.004570      -0.002872      -0.018812       0.037874      -0.023069      -0.031095       0.007752       0.023344             10.935986      15.795904       2.584461       4.633346       7.947718       2.472119       9.064336           0.168895
          154              O       0.147329      11.250821      15.507209      -0.513709      37.595234 0.56991049E+03  0.13925800E+05                                 9.042879                            7.512958       0.041814       2.075741                    0.994930      27.397619      73.021728       0.674910       0.371404      -1.127392       0.017812      -0.016668      -0.032316       0.040489      -0.008083      -0.030290      -0.025051       0.025353      -0.087237      -0.054475       0.013835       0.040640             10.587994      11.287968      -4.103985      -2.685090      12.378382       3.735617       8.097633           0.141356
          155              O       1.793568       5.288358      11.962031      -0.574925      39.929963 0.63077792E+03  0.15824894E+05                                 9.449062                            7.910196      -0.058933       2.020210                    0.994404      28.766816      77.942100       0.656315       0.371988      -1.125825      -0.008192       0.039840       0.004877       0.040965       0.026857      -0.001078       0.022607      -0.039156       0.135472      -0.057115       0.002107       0.055008             11.090338       9.222112       0.048149       0.294021      13.562913       5.734524      10.485989           0.124793
          156              O       5.383907      12.969196      18.490282      -0.574099      44.528155 0.68220253E+03  0.17405316E+05                                10.118693                            8.192538      -0.023879       2.029832                    0.994371      28.819863      78.034819       0.650703       0.368939      -1.131278      -0.022812      -0.002533       0.032182       0.039528      -0.027063      -0.019209      -0.036646      -0.008497       0.020516      -0.055621       0.014499       0.041122             12.302603      10.338792      -0.212479      -3.407465       7.674659      -1.316972      18.894359           0.128666
          157              O       3.012233       6.051074      13.628913      -0.463321      29.308763 0.44048705E+03  0.10048761E+05                                 7.472587                            6.448179       0.682800       2.295581                    0.998639      25.800669      65.517715       0.758498       0.353975      -1.145933      -0.030459       0.007750       0.026663       0.041216       0.025045       0.017295      -0.025424       0.034515      -0.005999      -0.049237       0.017178       0.032059              8.280240      11.615532      -2.217848       2.049557       7.044686       0.389230       6.180501           0.167194
          158              O       4.027521      11.663384      19.642171      -0.526084      32.474046 0.50990509E+03  0.12086899E+05                                 8.043570                            6.993996       0.406610       2.194442                    0.996609      26.912462      70.061187       0.718270       0.359743      -1.139323       0.011712       0.026780       0.029954       0.041852       0.000993       0.002686      -0.002532       0.025627      -0.168256      -0.056251       0.015287       0.040964              8.700866      10.428599       3.590088       0.413183       7.286061       0.455451       8.387937           0.116621
          159              O       1.841610       2.374854      13.678969      -0.498681      38.897343 0.54596934E+03  0.13167172E+05                                 9.189735                            7.295645       0.162430       2.124484                    0.994556      26.780370      70.363580       0.694691       0.365587      -1.134537       0.029799      -0.006088       0.038261       0.048877       0.004573      -0.002875       0.018807       0.037872      -0.023065      -0.031091       0.007748       0.023343             10.935974      15.795885      -2.584457       4.633341       7.947709      -2.472115       9.064328           0.168898
          160              O       3.856171       3.310821      13.937791      -0.513707      37.595129 0.56990869E+03  0.13925744E+05                                 9.042863                            7.512947       0.041816       2.075742                    0.994930      27.397575      73.021575       0.674911       0.371404      -1.127392      -0.017811      -0.016668       0.032317       0.040490       0.008083      -0.030289       0.025051       0.025356      -0.087237      -0.054474       0.013834       0.040640             10.587973      11.287944       4.103974      -2.685083      12.378354      -3.735608       8.097620           0.141358
          161              O       2.209932      13.228358      17.482969      -0.574925      39.929996 0.63077862E+03  0.15824914E+05                                 9.449060                            7.910195      -0.058931       2.020210                    0.994404      28.766851      77.942171       0.656316       0.371988      -1.125825       0.008192       0.039841      -0.004876       0.040965      -0.026859      -0.001080      -0.022608      -0.039157       0.135475      -0.057118       0.002109       0.055009             11.090335       9.222110      -0.048150       0.294022      13.562908      -5.734522      10.485987           0.124801
          162              O       6.626593       5.029196      10.954718      -0.574101      44.528082 0.68220114E+03  0.17405279E+05                                10.118706                            8.192549      -0.023888       2.029830                    0.994371      28.819800      78.034753       0.650700       0.368941      -1.131276       0.022812      -0.002533      -0.032182       0.039529       0.027056      -0.019207       0.036643      -0.008500       0.020509      -0.055612       0.014494       0.041118             12.302618      10.338808       0.212480      -3.407465       7.674670       1.316969      18.894377           0.128662
          163              O       0.991267      13.991074      15.816087      -0.463322      29.308849 0.44048857E+03  0.10048806E+05                                 7.472607                            6.448194       0.682791       2.295578                    0.998639      25.800693      65.517838       0.758496       0.353975      -1.145932       0.030459       0.007750      -0.026663       0.041216      -0.025046       0.017294       0.025424       0.034513      -0.006000      -0.049237       0.017179       0.032058              8.280263      11.615569       2.217858       2.049563       7.044707      -0.389231       6.180515           0.167193
          164              O      -0.024021       3.723384       9.802829      -0.526086      32.474097 0.50990600E+03  0.12086929E+05                                 8.043591                            6.994013       0.406608       2.194441                    0.996609      26.912439      70.061204       0.718268       0.359744      -1.139322      -0.011712       0.026781      -0.029955       0.041853      -0.000995       0.002683       0.002532       0.025628      -0.168236      -0.056244       0.015283       0.040961              8.700892      10.428631      -3.590103       0.413185       7.286083      -0.455453       8.387961           0.116614
          165              O       5.845110       5.565146       1.043531      -0.498681      38.897225 0.54596737E+03  0.13167117E+05                                 9.189736                            7.295647       0.162421       2.124482                    0.994556      26.780288      70.363421       0.694688       0.365588      -1.134535       0.029799       0.006089      -0.038262       0.048878      -0.004577       0.002878       0.018800       0.037868      -0.023066      -0.031084       0.007742       0.023342             10.935974      15.795884       2.584455      -4.633340       7.947709      -2.472115       9.064329           0.168894
          166              O       7.859671       4.629179       0.784709      -0.513706      37.595014 0.56990661E+03  0.13925685E+05                                 9.042863                            7.512947       0.041809       2.075740                    0.994930      27.397491      73.021401       0.674909       0.371405      -1.127390      -0.017811       0.016669      -0.032318       0.040491      -0.008080       0.030283       0.025047       0.025363      -0.087238      -0.054467       0.013829       0.040638             10.587971      11.287944      -4.103973       2.685082      12.378351      -3.735606       8.097618           0.141360
          167              O       6.213432      10.591642      26.684531      -0.574926      39.929935 0.63077750E+03  0.15824884E+05                                 9.449068                            7.910202      -0.058940       2.020208                    0.994404      28.766787      77.942068       0.656314       0.371989      -1.125824       0.008193      -0.039842       0.004876       0.040967       0.026854       0.001074      -0.022605      -0.039154       0.135473      -0.057111       0.002104       0.055007             11.090344       9.222119       0.048152      -0.294024      13.562915      -5.734526      10.485998           0.124799
          168              O       2.623093       2.910804       3.767782      -0.574097      44.527842 0.68219663E+03  0.17405141E+05                                10.118689                            8.192537      -0.023894       2.029829                    0.994371      28.819683      78.034455       0.650698       0.368942      -1.131275       0.022812       0.002532       0.032184       0.039530      -0.027048       0.019204       0.036638      -0.008505       0.020499      -0.055602       0.014488       0.041114             12.302595      10.338788      -0.212479       3.407459       7.674657       1.316967      18.894341           0.128670
          169              O       4.994767       9.828926      28.351413      -0.463321      29.308774 0.44048720E+03  0.10048769E+05                                 7.472609                            6.448196       0.682786       2.295576                    0.998639      25.800610      65.517667       0.758494       0.353977      -1.145931       0.030460      -0.007752       0.026663       0.041217       0.025046      -0.017295       0.025418       0.034501      -0.006008      -0.049230       0.017173       0.032057              8.280264      11.615568      -2.217855      -2.049564       7.044707      -0.389233       6.180518           0.167193
          170              O       3.979479       4.216616       4.919671      -0.526086      32.474035 0.50990483E+03  0.12086898E+05                                 8.043598                            6.994018       0.406599       2.194438                    0.996609      26.912365      70.061071       0.718265       0.359746      -1.139320      -0.011712      -0.026781       0.029958       0.041855       0.000995      -0.002679       0.002531       0.025630      -0.168211      -0.056236       0.015278       0.040957              8.700900      10.428639       3.590105      -0.413186       7.286088      -0.455454       8.387972           0.116613
          171              O       6.165390      13.505146      28.401469      -0.498680      38.897281 0.54596825E+03  0.13167142E+05                                 9.189736                            7.295645       0.162424       2.124483                    0.994556      26.780326      70.363494       0.694689       0.365587      -1.134536      -0.029799       0.006089       0.038262       0.048878       0.004575       0.002876      -0.018803       0.037869      -0.023067      -0.031087       0.007745       0.023342             10.935975      15.795887      -2.584456      -4.633341       7.947709       2.472115       9.064329           0.168899
          172              O       4.150829      12.569179      28.660291      -0.513708      37.595112 0.56990833E+03  0.13925737E+05                                 9.042875                            7.512956       0.041809       2.075740                    0.994930      27.397538      73.021546       0.674909       0.371405      -1.127390       0.017811       0.016669       0.032317       0.040491       0.008080       0.030285      -0.025048       0.025360      -0.087238      -0.054469       0.013831       0.040638             10.587988      11.287961       4.103980       2.685088      12.378371       3.735614       8.097631           0.141359
          173              O       5.797068       2.651642       2.760469      -0.574924      39.929868 0.63077608E+03  0.15824839E+05                                 9.449055                            7.910192      -0.058937       2.020209                    0.994404      28.766757      77.941948       0.656314       0.371989      -1.125824      -0.008193      -0.039841      -0.004877       0.040966      -0.026854       0.001075       0.022605      -0.039154       0.135471      -0.057111       0.002105       0.055006             11.090328       9.222105      -0.048152      -0.294023      13.562897       5.734518      10.485984           0.124796
          174              O       1.380407      10.850804      25.677218      -0.574098      44.527969 0.68219901E+03  0.17405212E+05                                10.118692                            8.192538      -0.023887       2.029831                    0.994371      28.819755      78.034603       0.650700       0.368941      -1.131276      -0.022812       0.002531      -0.032184       0.039529       0.027053       0.019206      -0.036642      -0.008503       0.020505      -0.055609       0.014492       0.041117             12.302602      10.338791       0.212478       3.407464       7.674657      -1.316972      18.894357           0.128669
          175              O       7.015733       1.888926       1.093587      -0.463322      29.308760 0.44048705E+03  0.10048763E+05                                 7.472597                            6.448187       0.682795       2.295579                    0.998639      25.800637      65.517686       0.758496       0.353976      -1.145932      -0.030460      -0.007752      -0.026663       0.041216      -0.025046      -0.017296      -0.025420       0.034507      -0.006005      -0.049233       0.017175       0.032058              8.280251      11.615548       2.217851      -2.049560       7.044695       0.389231       6.180509           0.167191
          176              O       0.024021      12.156616      24.525329      -0.526082      32.473959 0.50990347E+03  0.12086856E+05                                 8.043578                            6.994003       0.406600       2.194439                    0.996609      26.912359      70.060997       0.718267       0.359745      -1.139321       0.011712      -0.026781      -0.029958       0.041855      -0.000994      -0.002681      -0.002531       0.025629      -0.168220      -0.056239       0.015280       0.040959              8.700875      10.428608      -3.590090      -0.413184       7.286066       0.455452       8.387951           0.116623
          177              O       5.845110       5.565146      13.678969      -0.498681      38.897315 0.54596882E+03  0.13167159E+05                                 9.189742                            7.295650       0.162424       2.124482                    0.994556      26.780336      70.363537       0.694689       0.365588      -1.134536       0.029799       0.006088       0.038262       0.048877      -0.004575      -0.002876      -0.018804       0.037870      -0.023064      -0.031088       0.007746       0.023342             10.935983      15.795898       2.584460       4.633345       7.947716       2.472118       9.064335           0.168895
          178              O       7.859671       4.629179      13.937791      -0.513707      37.595106 0.56990829E+03  0.13925734E+05                                 9.042867                            7.512950       0.041812       2.075741                    0.994930      27.397551      73.021539       0.674910       0.371405      -1.127391      -0.017811       0.016668       0.032317       0.040490      -0.008082      -0.030287      -0.025049       0.025358      -0.087237      -0.054472       0.013833       0.040639             10.587977      11.287949      -4.103975      -2.685084      12.378358       3.735609       8.097622           0.141358
          179              O       6.213432      10.591642      17.482969      -0.574925      39.929982 0.63077837E+03  0.15824907E+05                                 9.449058                            7.910194      -0.058933       2.020210                    0.994404      28.766844      77.942150       0.656316       0.371988      -1.125825       0.008193      -0.039841      -0.004876       0.040965       0.026859      -0.001079       0.022608      -0.039157       0.135475      -0.057118       0.002108       0.055010             11.090333       9.222109       0.048150       0.294022      13.562906       5.734520      10.485985           0.124800
          180              O       2.623093       2.910804      10.954718      -0.574101      44.528059 0.68220068E+03  0.17405268E+05                                10.118714                            8.192555      -0.023893       2.029829                    0.994371      28.819775      78.034737       0.650698       0.368942      -1.131275       0.022812       0.002532      -0.032183       0.039529      -0.027053      -0.019206      -0.036641      -0.008502       0.020504      -0.055608       0.014492       0.041116             12.302628      10.338817      -0.212481      -3.407468       7.674676      -1.316969      18.894392           0.128662
          181              O       4.994767       9.828926      15.816087      -0.463322      29.308820 0.44048806E+03  0.10048791E+05                                 7.472604                            6.448192       0.682790       2.295578                    0.998639      25.800673      65.517785       0.758496       0.353975      -1.145932       0.030459      -0.007750      -0.026663       0.041216       0.025046       0.017294      -0.025424       0.034511      -0.006001      -0.049236       0.017178       0.032058              8.280260      11.615563      -2.217856       2.049562       7.044704       0.389231       6.180513           0.167192
          182              O       3.979479       4.216616       9.802829      -0.526086      32.474104 0.50990613E+03  0.12086935E+05                                 8.043601                            6.994020       0.406602       2.194439                    0.996609      26.912420      70.061200       0.718266       0.359745      -1.139321      -0.011712      -0.026781      -0.029956       0.041854       0.000995       0.002681      -0.002532       0.025629      -0.168226      -0.056241       0.015281       0.040960              8.700903      10.428644       3.590108       0.413186       7.286091       0.455454       8.387973           0.116613
          183              O       6.165390      13.505146      15.766031      -0.498684      38.897505 0.54597202E+03  0.13167250E+05                                 9.189748                            7.295653       0.162433       2.124484                    0.994556      26.780454      70.363795       0.694692       0.365586      -1.134537      -0.029798       0.006088      -0.038261       0.048876       0.004570      -0.002872       0.018812       0.037874      -0.023070      -0.031096       0.007752       0.023344             10.935992      15.795914      -2.584463       4.633349       7.947722      -2.472121       9.064340           0.168895
          184              O       4.150829      12.569179      15.507209      -0.513709      37.595240 0.56991061E+03  0.13925803E+05                                 9.042880                            7.512958       0.041814       2.075741                    0.994930      27.397622      73.021737       0.674910       0.371404      -1.127392       0.017812       0.016668      -0.032316       0.040490       0.008082      -0.030291       0.025051       0.025353      -0.087237      -0.054475       0.013835       0.040640             10.587995      11.287969       4.103985      -2.685090      12.378381      -3.735617       8.097633           0.141356
          185              O       5.797068       2.651642      11.962031      -0.574925      39.929974 0.63077813E+03  0.15824900E+05                                 9.449060                            7.910194      -0.058931       2.020210                    0.994404      28.766830      77.942121       0.656316       0.371988      -1.125825      -0.008192      -0.039840       0.004877       0.040965      -0.026858      -0.001079      -0.022607      -0.039156       0.135472      -0.057116       0.002108       0.055008             11.090335       9.222110      -0.048149       0.294022      13.562909      -5.734523      10.485987           0.124795
          186              O       1.380407      10.850804      18.490282      -0.574099      44.528117 0.68220180E+03  0.17405296E+05                                10.118697                            8.192541      -0.023882       2.029832                    0.994371      28.819835      78.034781       0.650702       0.368940      -1.131277      -0.022812       0.002532       0.032182       0.039528       0.027060      -0.019209       0.036645      -0.008498       0.020513      -0.055617       0.014497       0.041121             12.302608      10.338796       0.212479      -3.407467       7.674662       1.316972      18.894365           0.128665
          187              O       7.015733       1.888926      13.628913      -0.463321      29.308797 0.44048768E+03  0.10048779E+05                                 7.472591                            6.448182       0.682800       2.295581                    0.998639      25.800693      65.517781       0.758498       0.353975      -1.145933      -0.030459      -0.007750       0.026663       0.041216      -0.025045       0.017295       0.025425       0.034516      -0.005997      -0.049238       0.017179       0.032059              8.280244      11.615539       2.217850       2.049558       7.044689      -0.389230       6.180503           0.167195
          188              O       0.024021      12.156616      19.642171      -0.526084      32.474052 0.50990521E+03  0.12086905E+05                                 8.043579                            6.994004       0.406605       2.194440                    0.996609      26.912440      70.061175       0.718269       0.359744      -1.139322       0.011712      -0.026780       0.029955       0.041853      -0.000994       0.002684       0.002532       0.025628      -0.168245      -0.056247       0.015285       0.040962              8.700876      10.428612      -3.590092       0.413183       7.286068      -0.455452       8.387949           0.116619
          189              O       2.161890      10.314854      28.401469      -0.498682      38.897381 0.54596998E+03  0.13167190E+05                                 9.189735                            7.295644       0.162432       2.124485                    0.994556      26.780398      70.363633       0.694692       0.365586      -1.134537      -0.029799      -0.006088       0.038261       0.048877      -0.004571       0.002874       0.018809       0.037872      -0.023068      -0.031093       0.007750       0.023343             10.935974      15.795886       2.584456      -4.633342       7.947708      -2.472115       9.064329           0.168896
          190              O       0.147329      11.250821      28.660291      -0.513709      37.595198 0.56990989E+03  0.13925782E+05                                 9.042874                            7.512954       0.041814       2.075741                    0.994930      27.397605      73.021679       0.674910       0.371404      -1.127392       0.017812      -0.016668       0.032316       0.040490      -0.008082       0.030290       0.025050       0.025355      -0.087236      -0.054474       0.013834       0.040640             10.587987      11.287959      -4.103981       2.685088      12.378370      -3.735615       8.097631           0.141358
          191              O       1.793568       5.288358       2.760469      -0.574924      39.929884 0.63077638E+03  0.15824846E+05                                 9.449052                            7.910189      -0.058935       2.020210                    0.994404      28.766778      77.941979       0.656315       0.371989      -1.125824      -0.008192       0.039841      -0.004877       0.040966       0.026856       0.001077      -0.022606      -0.039155       0.135470      -0.057113       0.002106       0.055007             11.090325       9.222100       0.048150      -0.294022      13.562895      -5.734517      10.485980           0.124797
          192              O       5.383907      12.969196      25.677218      -0.574097      44.527911 0.68219793E+03  0.17405179E+05                                10.118689                            8.192536      -0.023889       2.029830                    0.994371      28.819725      78.034536       0.650699       0.368942      -1.131275      -0.022811      -0.002531      -0.032184       0.039530      -0.027051       0.019206       0.036640      -0.008504       0.020502      -0.055606       0.014490       0.041116             12.302598      10.338787      -0.212478       3.407463       7.674656       1.316971      18.894351           0.128669
          193              O       3.012233       6.051074       1.093587      -0.463321      29.308720 0.44048633E+03  0.10048740E+05                                 7.472581                            6.448175       0.682801       2.295581                    0.998639      25.800650      65.517656       0.758498       0.353975      -1.145933      -0.030459       0.007750      -0.026663       0.041216       0.025046      -0.017295       0.025423       0.034513      -0.006000      -0.049236       0.017177       0.032059              8.280232      11.615520      -2.217845      -2.049555       7.044679      -0.389229       6.180496           0.167197
          194              O       4.027521      11.663384      24.525329      -0.526082      32.473950 0.50990328E+03  0.12086851E+05                                 8.043578                            6.994003       0.406599       2.194439                    0.996609      26.912350      70.060979       0.718266       0.359745      -1.139321       0.011712       0.026781      -0.029959       0.041856       0.000995      -0.002680       0.002531       0.025630      -0.168217      -0.056238       0.015280       0.040958              8.700875      10.428608       3.590090      -0.413184       7.286066      -0.455452       8.387952           0.116624
          195              O       1.841610       2.374854       1.043531      -0.498680      38.897219 0.54596728E+03  0.13167112E+05                                 9.189727                            7.295640       0.162426       2.124484                    0.994556      26.780302      70.363416       0.694690       0.365588      -1.134536       0.029799      -0.006089      -0.038262       0.048878       0.004576       0.002877      -0.018802       0.037869      -0.023065      -0.031086       0.007744       0.023342             10.935963      15.795869      -2.584452      -4.633336       7.947700       2.472111       9.064320           0.168897
          196              O       3.856171       3.310821       0.784709      -0.513706      37.595058 0.56990742E+03  0.13925708E+05                                 9.042861                            7.512945       0.041813       2.075742                    0.994930      27.397529      73.021472       0.674910       0.371405      -1.127391      -0.017811      -0.016669      -0.032318       0.040491       0.008081       0.030285      -0.025048       0.025360      -0.087237      -0.054470       0.013831       0.040639             10.587969      11.287941       4.103972       2.685082      12.378348       3.735605       8.097617           0.141361
          197              O       2.209932      13.228358      26.684531      -0.574926      39.929946 0.63077772E+03  0.15824889E+05                                 9.449065                            7.910199      -0.058938       2.020208                    0.994404      28.766804      77.942090       0.656314       0.371989      -1.125824       0.008193       0.039842       0.004876       0.040966      -0.026856       0.001076       0.022606      -0.039155       0.135474      -0.057113       0.002106       0.055008             11.090340       9.222115      -0.048151      -0.294023      13.562910       5.734524      10.485994           0.124799
          198              O       6.626593       5.029196       3.767782      -0.574097      44.527862 0.68219703E+03  0.17405151E+05                                10.118686                            8.192534      -0.023891       2.029830                    0.994371      28.819700      78.034474       0.650699       0.368942      -1.131275       0.022812      -0.002532       0.032184       0.039529       0.027050       0.019205      -0.036639      -0.008504       0.020502      -0.055604       0.014489       0.041115             12.302591      10.338784       0.212479       3.407458       7.674655      -1.316968      18.894334           0.128669
          199              O       0.991267      13.991074      28.351413      -0.463322      29.308759 0.44048696E+03  0.10048761E+05                                 7.472599                            6.448188       0.682792       2.295579                    0.998639      25.800628      65.517670       0.758495       0.353976      -1.145932       0.030460       0.007752       0.026663       0.041217      -0.025046      -0.017295      -0.025420       0.034506      -0.006005      -0.049233       0.017175       0.032058              8.280253      11.615551       2.217852      -2.049561       7.044697       0.389231       6.180511           0.167195
          200              O      -0.024021       3.723384       4.919671      -0.526085      32.474045 0.50990503E+03  0.12086903E+05                                 8.043595                            6.994016       0.406601       2.194439                    0.996609      26.912382      70.061096       0.718266       0.359745      -1.139321      -0.011712       0.026781       0.029957       0.041855      -0.000995      -0.002680      -0.002531       0.025629      -0.168218      -0.056238       0.015280       0.040958              8.700896      10.428634      -3.590104      -0.413186       7.286086       0.455453       8.387968           0.116616

******************************************************
Auxiliary information for the entire system
The total spin magnetic moment of the unit cell is   7.905971
The total net atomic charge of the unit cell is   0.000003
Accuracy of reproducing the electrostatic potential in the unit cell:
  The inner radius (bohr) =    5.0000
  The outer radius (bohr) =   12.0000
  Valid grid points have density less than (e/(bohr^3)) =    0.0001
  The number of valid grid points were=       220856
  The rms potential error without charges in kcal/mol is=      3.60816
  The rms potential error with partial charges in kcal/mol is=      0.73000
  The RRMSE value at monopole order=      0.20232
  The rms potential error with partial charges and cloud penetration in kcal/mol is=      0.72303
  The RRMSE value at monopole order with cloud penetration is=      0.20039
  The rms potential error with partial charges and atomic dipoles in kcal/mol is=      0.44336
  The RRMSE value at dipole order=      0.12288
  The rms potential error with partial charges, atomic dipoles and cloud penetration in kcal/mol is=      0.41972
  The RRMSE value at dipole order with cloud penetration=      0.11633

******************************************************
The electron densities and ab initio electrostatic potential were computed in VASP using the PBE functional and
projector augmented wave method. See the main text of the journal article for a description of computational details.
The atomic charges, dipoles, and quadrupoles were computed with the DDEC6 method as described in
(a) T. A. Manz and N. Gabaldon Limas, RSC Adv. 6 (2016) 47771-47801 DOI: 10.1039/c6ra04656h
(b) N. Gabaldon Limas and T. A. Manz, RSC Adv. 8 (2018) 2678-2707 DOI: 10.1039/c7ra11829e.
For each atom in the material, the electron cloud parameters were fit to the spherically averaged atom-in-material
electron density using radial positions for which this density was between 10^-4 and 10^-2 electrons per cubic bohr.
The polarizabilities, dispersion coefficients, and quantum Drude oscillator (QDO) parameters were fit using the MCLF method.
The magnetic structure of the system was optimized in VASP from the default ferromagnetic initial guess using spin polarization.
The atomic spin moments (ASMs) were computed on this optimized magnetic structure using the DDEC6 partition as inputs
to the method of T. A. Manz and D. S. Sholl, J. Chem. Theory Comput. 7 (2011) 4146-4164 DOI: 10.1021/ct200539n.
The RMSE and RRMSE were computed using a uniform grid with Ewald summation.
