# Supplementary material for: A collection of forcefield precursors for metal–organic frameworks
Source: RSC Adv. 2019 Nov 13;9(63):36492–507. doi: 10.1039/c9ra07327b (PMC9075174; doi:10.1039/c9ra07327b)
Supplement: RA-009-C9RA07327B-s5153 [file RA-009-C9RA07327B-s5153.xyz]

  108
jmolscript: load "" {1 1 1} spacegroup "x,y,z" unitcell [{      6.559700     0.000000     0.000000 }, {     -0.269255     7.908318     0.000000 }, {      0.000000     0.000000    25.444700 }]
Co     2.379870     2.275065    12.399966     0.905914
Co     5.499573     6.319853    14.149034     0.908237
Co     3.910575     5.633253    25.122316     0.906008
Co     0.790872     1.588465     1.426684     0.908104
H      2.426345     1.370512    16.050517     0.074989
H      3.899864     1.672609    14.422056     0.314784
H      3.459972     3.090571    14.620525     0.311643
H      1.777455     3.551626    16.220996     0.136407
H      0.430400     2.714135    16.055606     0.147311
H      5.483551     7.543745    10.605351     0.069525
H      0.406821     7.144374    12.177833     0.318493
H      0.007350     5.737485    11.859775     0.309628
H      4.786609     5.414035    10.180424     0.138546
H      3.457269     6.233336    10.503572     0.146343
H      6.129753     2.898399    11.353425     0.099645
H      4.808544     2.785310     9.455251     0.127926
H      1.224105     0.710958     7.653766     0.123763
H      2.482174     0.925273     9.600285     0.093082
H      5.751724     1.092930     6.368808     0.115474
H      3.889936     2.831178     7.462931     0.112315
H      0.508135     2.665894     4.345955     0.094213
H      1.796161     3.040748     6.223774     0.121098
H      4.904137     1.268494     4.348499     0.128244
H      3.575044     1.078695     2.483403     0.092439
H      3.864100     6.537806     3.328167     0.074933
H      2.390581     6.235709     1.699706     0.314720
H      2.830473     4.817747     1.898175     0.311573
H      4.512990     4.356692     3.498646     0.136388
H      5.860045     5.194183     3.333256     0.147283
H      0.806894     0.364573    23.327701     0.069549
H      5.883624     0.763944    24.900183     0.318486
H      6.283095     2.170833    24.582125     0.309667
H      1.503836     2.494283    22.902774     0.138573
H      2.833176     1.674982    23.225922     0.146362
H      0.160692     5.009919    24.075775     0.099589
H      1.481901     5.123008    22.177601     0.127900
H      5.066340     7.197360    20.376116     0.123729
H      3.808271     6.983045    22.322635     0.093046
H      0.538721     6.815388    19.091158     0.115449
H      2.400509     5.077140    20.185281     0.112302
H      5.782310     5.242424    17.068305     0.094204
H      4.494284     4.867570    18.946124     0.121100
H      1.386308     6.639824    17.070849     0.128239
H      2.715401     6.829623    15.205753     0.092419
C      1.189116     0.756035    14.498645     0.582130
C      2.058830     1.780162    15.216439     0.066463
C      1.246744     3.013069    15.582080    -0.390607
C      0.815729     3.939133    14.417985     0.685140
C      4.504091     0.071175    12.206586     0.597849
C      5.130547     7.045521    11.397190     0.070095
C      4.286967     5.870344    10.903817    -0.387834
C      3.889370     4.813002    11.952139     0.677233
C     -0.076045     2.484003    10.575326     0.086433
C      5.677644     2.401756     9.452452    -0.189508
C      6.157122     1.747738     8.311766     0.142373
C      0.868705     1.188620     8.393443    -0.217042
C      1.622897     1.328597     9.559319     0.077656
C      5.391718     1.648093     7.050217    -0.150276
C      4.245045     2.265733     6.786610    -0.143196
C      1.421603     2.404920     4.337049     0.079826
C      2.176668     2.596301     5.475445    -0.216342
C      3.480916     2.147899     5.536258     0.144619
C      4.005480     1.576128     4.373181    -0.195249
C      3.201094     1.465411     3.265827     0.098490
C      5.101329     7.152283     1.776295     0.582193
C      4.231615     6.128156     2.494089     0.066525
C      5.043701     4.895249     2.859730    -0.390645
C      5.474716     3.969185     1.695635     0.685223
C      1.786354     7.837143    24.928936     0.597953
C      1.159898     0.862797    24.119540     0.070068
C      2.003478     2.037974    23.626167    -0.387807
C      2.401075     3.095316    24.674489     0.677223
C     -0.193210     5.424315    23.297676     0.086392
C      0.612801     5.506562    22.174802    -0.189540
C      0.133323     6.160580    21.034116     0.142365
C      5.421740     6.719698    21.115793    -0.217040
C      4.667548     6.579721    22.281669     0.077661
C      0.898727     6.260225    19.772567    -0.150262
C      2.045400     5.642585    19.508960    -0.143217
C      4.868842     5.503398    17.059399     0.079831
C      4.113777     5.312017    18.197795    -0.216328
C      2.809529     5.760419    18.258608     0.144636
C      2.284965     6.332190    17.095531    -0.195268
C      3.089351     6.442907    15.988177     0.098489
N      3.185536     2.249916    14.366587    -0.666521
N      6.270009     6.543342    12.189792    -0.668841
N      1.179210     2.010294    10.623671    -0.230299
N      1.926723     1.864781     3.217482    -0.234090
N      3.104909     5.658402     1.644237    -0.666503
N      0.020436     1.364976    24.912142    -0.668827
N      5.111235     5.898024    23.346021    -0.230412
N      4.363722     6.043537    15.939832    -0.234148
O      1.334758     0.736264    13.236078    -0.547521
O      0.413396    -0.003954    15.157917    -0.562298
O      0.969358     3.665505    13.228700    -0.551511
O      0.201269     4.935581    14.883368    -0.588107
O      4.595572    -0.034006    13.486200    -0.556024
O      3.773508     0.875451    11.617541    -0.550252
O      4.136416     4.955352    13.160253    -0.568044
O      3.316470     3.818136    11.452151    -0.584567
O      4.955687     7.172054     0.513728    -0.547428
O      6.146304     0.003954     2.435567    -0.562235
O      5.321087     4.242813     0.506350    -0.551767
O      6.089176     2.972737     2.161018    -0.588081
O      1.964128     0.034006     0.763850    -0.555987
O      2.516937     7.032867    24.339891    -0.550312
O      2.154029     2.952966     0.437903    -0.568102
O      2.973975     4.090182    24.174501    -0.584471

The following XYZ coordinates are in angstroms. Other properties are in atomic units.
The sperically averaged electron density of each atom fit to a function of the form exp(a - br)
eigen_1, eigen_2 and eigen_3 are the three eigenvalues of traceless quadrupole moment tensor
  atom number  atomic symbol              X              Y              Z     net charge C6 coefficient C8 coefficient C10 coefficient fluctuating dipole atomic polarizability isotropic forcefield polarizability              a              b squared Pearson coefficient          <r^3>          <r^4>         wp_QDO          m_QDO          q_QDO       dipole_x       dipole_y       dipole_z         dipole            Qxy            Qxz            Qyz     Q(x^2-y^2)  Q(3z^2 - R^2)        eigen_1        eigen_2        eigen_3 static polarizability      alpha(xx)      alpha(xy)      alpha(xz)      alpha(yy)      alpha(yz)      alpha(zz) atomic spin moment
            1             Co       2.379870       2.275065      12.399966       0.905914      88.038737 0.18585115E+04  0.58277097E+05                                15.765159                           13.826499       0.822747       2.140617                    0.992536      45.516207     118.213917       0.506387       0.385736      -1.169457       0.011153       0.010752      -0.010442       0.018682      -0.036614      -0.112376      -0.086971      -0.069185      -0.323441      -0.203406       0.081286       0.122121             17.747292      17.428615       1.185899      -1.171653      20.191828      -0.918823      15.621431           2.844726
            2             Co       5.499573       6.319853      14.149034       0.908237      91.815694 0.19477551E+04  0.61727942E+05                                16.104266                           14.079390       0.847299       2.143325                    0.993066      45.675512     118.832062       0.506400       0.381649      -1.173865       0.010185       0.001153       0.007586       0.012752      -0.000228       0.100916      -0.029491       0.008215      -0.425977      -0.184638       0.067344       0.117293             18.106448      18.086952      -0.762673       1.127602      19.945266      -2.599447      16.287125           2.847061
            3             Co       3.910575       5.633253      25.122316       0.906008      88.035486 0.18584334E+04  0.58273331E+05                                15.764040                           13.825631       0.822439       2.140613                    0.992530      45.511353     118.195298       0.506441       0.385704      -1.169496      -0.011537      -0.010580      -0.010270       0.018722      -0.032137       0.112891       0.084381      -0.059410      -0.336131      -0.202961       0.084156       0.118805             17.745878      17.427374       1.185410       1.171657      20.189916       0.918513      15.620344           2.845068
            4             Co       0.790872       1.588465       1.426684       0.908104      91.797924 0.19473089E+04  0.61712415E+05                                16.105147                           14.080165       0.846544       2.143069                    0.993072      45.672672     118.836866       0.506240       0.381779      -1.173725      -0.010232      -0.001127       0.007546       0.012764      -0.000326      -0.101038       0.029158       0.008863      -0.426182      -0.184660       0.067035       0.117625             18.107406      18.087806      -0.763022      -1.127520      19.946337       2.599829      16.288074           2.846209
            5              H       2.426345       1.370512      16.050517       0.074989       1.326843 0.10949036E+02  0.11501317E+03                                 1.921921                            1.873969      -0.882824       2.432558                    0.997055       3.736106      10.444329       0.484791       1.202763      -0.727823       0.021470      -0.012034       0.036721       0.044207      -0.001577       0.000606      -0.002444       0.012639       0.017852      -0.009840       0.003278       0.006562              1.933170       1.699808      -0.211446       0.278056       2.003175      -0.388159       2.096526           0.000940
            6              H       3.899864       1.672609      14.422056       0.314784       0.559024 0.36165841E+01  0.29868622E+02                                 1.249012                            1.214634      -1.000488       2.512557                    0.999934       2.675631       7.469934       0.484804       1.529760      -0.660846       0.021325      -0.013326       0.002585       0.025279       0.007645      -0.001873      -0.009450       0.013828      -0.028971      -0.016345      -0.000112       0.016457              1.269585       1.403764      -0.275986      -0.076426       1.369558       0.064775       1.035431           0.000552
            7              H       3.459972       3.090571      14.620525       0.311643       0.567799 0.37719978E+01  0.31670506E+02                                 1.290163                            1.263265      -1.219588       2.411260                    0.998688       2.798398       8.032897       0.459805       1.586531      -0.650947       0.007172       0.024293       0.007755       0.026490      -0.000713      -0.006222       0.009652       0.006727      -0.038852      -0.018494       0.005645       0.012848              1.308389       1.215148       0.146528      -0.025982       1.628165       0.075601       1.081856           0.000792
            8              H       1.777455       3.551626      16.220996       0.136407       1.072976 0.84059949E+01  0.83958903E+02                                 1.763258                            1.715788      -1.104241       2.349027                    0.996487       3.664770      10.514330       0.466938       1.313316      -0.700931       0.015815       0.010064       0.013800       0.023277      -0.000660       0.003737       0.000800       0.005907      -0.003741      -0.003932      -0.001686       0.005618              1.784397       1.691611       0.257134       0.284251       1.897358       0.407742       1.764222          -0.000015
            9              H       0.430400       2.714135      16.055606       0.147311       1.127089 0.91292784E+01  0.91959448E+02                                 1.755197                            1.739643      -1.012584       2.402333                    0.998061       3.395874       9.403338       0.489138       1.243126      -0.719314      -0.021423      -0.011449       0.009885       0.026225       0.000240      -0.002824      -0.002656       0.012601      -0.006300      -0.006871      -0.001327       0.008199              1.741583       2.015863       0.140119      -0.270883       1.646685      -0.056568       1.562200           0.000123
           10              H       5.483551       7.543745      10.605351       0.069525       1.226820 0.98697881E+01  0.10257638E+03                                 1.916220                            1.847138      -1.202363       2.283387                    0.992322       4.054144      11.849964       0.454616       1.296349      -0.703486       0.020537       0.018437      -0.033799       0.043636       0.003961       0.002167      -0.003178       0.006170       0.007947      -0.007743       0.003326       0.004417              1.955746       1.735719       0.275641      -0.292930       2.041995      -0.518529       2.089523           0.000878
           11              H       0.406821       7.144374      12.177833       0.318493       0.546966 0.35040065E+01  0.28902148E+02                                 1.260877                            1.218442      -1.069361       2.481373                    0.999472       2.757654       7.862645       0.467374       1.588825      -0.650287       0.018681       0.013353      -0.001784       0.023032      -0.008637       0.000936      -0.008034       0.013164      -0.037312      -0.016797      -0.000970       0.017766              1.288577       1.410283       0.301902       0.098206       1.389648       0.078488       1.065800           0.000375
           12              H       0.007350       5.737485      11.859775       0.309628       0.603249 0.40757204E+01  0.34703880E+02                                 1.320834                            1.295654      -1.128687       2.456684                    0.999418       2.742444       7.790644       0.465723       1.544560      -0.658832       0.007875      -0.023474      -0.009383       0.026478      -0.000096       0.005652       0.010666       0.007933      -0.032426      -0.017889       0.005935       0.011954              1.336324       1.248180      -0.146655       0.012165       1.654711       0.100578       1.106080           0.000947
           13              H       4.786609       5.414035      10.180424       0.138546       1.123160 0.88884219E+01  0.88982898E+02                                 1.748850                            1.712611      -0.956021       2.421876                    0.998108       3.441462       9.516323       0.494425       1.237439      -0.719766       0.014964      -0.008069      -0.015869       0.023256       0.002025      -0.005044       0.002823       0.001704       0.003814      -0.006601       0.000697       0.005904              1.752938       1.624053      -0.195385      -0.285827       1.821408       0.321532       1.813352           0.000066
           14              H       3.457269       6.233336      10.503572       0.146343       1.074541 0.84622482E+01  0.83615764E+02                                 1.694497                            1.669030      -0.908090       2.449205                    0.998727       3.350806       9.181415       0.502146       1.234451      -0.720774      -0.022897       0.012460      -0.006995       0.026990      -0.000834       0.002979      -0.002837       0.012153      -0.011848      -0.007022      -0.001898       0.008920              1.691362       1.951155      -0.259905       0.219325       1.651019      -0.112953       1.471913           0.000165
           15              H       6.129753       2.898399      11.353425       0.099645       1.026805 0.73989336E+01  0.72258780E+02                                 1.764997                            1.651747      -1.220911       2.296151                    0.994187       3.815275      11.162757       0.453561       1.382768      -0.685459      -0.022096       0.016057       0.040200       0.048601      -0.007930      -0.007961       0.004870       0.008970       0.018654      -0.012222      -0.003219       0.015441              1.823499       1.616396      -0.179411      -0.237869       1.698700       0.431982       2.155400          -0.000050
           16              H       4.808544       2.785310       9.455251       0.127926       1.034686 0.76490169E+01  0.75277613E+02                                 1.767763                            1.676763      -1.318357       2.260451                    0.993178       3.770360      11.051330       0.451520       1.378381      -0.686431      -0.034901       0.010945       0.001135       0.036594      -0.006763       0.004261       0.001949       0.015837       0.007692      -0.012448       0.001852       0.010596              1.798433       2.161924      -0.306338       0.020572       1.566147       0.073358       1.667229           0.000183
           17              H       1.224105       0.710958       7.653766       0.123763       1.240490 0.93465738E+01  0.94216166E+02                                 1.823692                            1.726630      -1.090982       2.364477                    0.996813       3.420045       9.315346       0.507990       1.196128      -0.730036       0.013706      -0.019265      -0.027881       0.036556      -0.011082       0.003386       0.012287       0.011089       0.007461      -0.020316       0.006832       0.013484              1.852056       1.719133      -0.158734      -0.292114       1.586641       0.278572       2.250394           0.000190
           18              H       2.482174       0.925273       9.600285       0.093082       1.216329 0.87635101E+01  0.88103457E+02                                 1.882202                            1.727465      -1.083764       2.349469                    0.996976       3.723284      10.582191       0.477111       1.276943      -0.708614       0.041910      -0.019644       0.000976       0.046296      -0.009576      -0.004831       0.011832       0.007421      -0.001927      -0.014962      -0.002580       0.017542              1.957096       2.602657      -0.426111       0.186039       1.619111      -0.097686       1.649518           0.000024
           19              H       5.751724       1.092930       6.368808       0.115474       1.198191 0.92662547E+01  0.93919490E+02                                 1.833163                            1.754641      -1.068432       2.372522                    0.996322       3.564303       9.980704       0.485010       1.245958      -0.717128       0.008682      -0.020740      -0.028158       0.036033      -0.008480       0.003681       0.008565      -0.002129       0.006639      -0.014186       0.003531       0.010655              1.863305       1.735312      -0.160173      -0.081812       1.599634       0.288637       2.254967          -0.000338
           20              H       3.889936       2.831178       7.462931       0.112315       1.184431 0.91290125E+01  0.92253026E+02                                 1.824692                            1.746024      -1.023549       2.390352                    0.996946       3.563312       9.987484       0.483995       1.252299      -0.715682      -0.009573       0.023290       0.027468       0.037264      -0.009709       0.004140       0.009067      -0.001618       0.008150      -0.015813       0.004402       0.011411              1.853228       1.714325      -0.159763      -0.070463       1.612497       0.317743       2.232862          -0.000362
           21              H       0.508135       2.665894       4.345955       0.094213       1.188031 0.84383185E+01  0.84446657E+02                                 1.885724                            1.718115      -1.151986       2.320024                    0.995328       3.795615      10.935869       0.466552       1.311836      -0.700432      -0.044099       0.011400       0.001410       0.045570      -0.007355      -0.004974       0.012188       0.017955      -0.009795      -0.017888       0.000226       0.017662              1.973260       2.770172      -0.292129       0.117448       1.502472      -0.071338       1.647137          -0.000204
           22              H       1.796161       3.040748       6.223774       0.121098       1.254585 0.94367526E+01  0.95406284E+02                                 1.839034                            1.735483      -1.083669       2.364627                    0.996505       3.458978       9.452267       0.506177       1.196877      -0.729520      -0.013387       0.019429       0.027694       0.036382      -0.008699       0.002610       0.013009       0.012157       0.005890      -0.019375       0.006523       0.012852              1.872413       1.774192      -0.151188      -0.328986       1.559011       0.271542       2.284035           0.000225
           23              H       4.904137       1.268494       4.348499       0.128244       1.076487 0.80014004E+01  0.79734725E+02                                 1.822126                            1.719703      -1.374914       2.230818                    0.992776       3.854002      11.412726       0.443458       1.386029      -0.684645       0.035039      -0.007986      -0.002904       0.036055      -0.004063       0.003192       0.000524       0.021337       0.006054      -0.012509       0.001109       0.011400              1.862470       2.330312      -0.228038       0.005519       1.537398       0.072887       1.719699           0.000293
           24              H       3.575044       1.078695       2.483403       0.092439       1.059024 0.76299839E+01  0.75141403E+02                                 1.803553                            1.677874      -1.277997       2.264435                    0.993506       3.909081      11.510729       0.449494       1.383651      -0.684884       0.021618      -0.016698      -0.040252       0.048645      -0.004208      -0.007544       0.006158       0.008016       0.022873      -0.010293      -0.004484       0.014777              1.873480       1.677110      -0.218170      -0.287162       1.740845       0.442706       2.202484           0.000079
           25              H       3.864100       6.537806       3.328167       0.074933       1.327017 0.10950901E+02  0.11503800E+03                                 1.922122                            1.874154      -0.882862       2.432525                    0.997054       3.736382      10.445438       0.484755       1.202797      -0.727815      -0.021479       0.012026       0.036722       0.044210      -0.001572      -0.000605       0.002442       0.012645       0.017858      -0.009843       0.003280       0.006563              1.933374       1.699978      -0.211488      -0.278112       2.003395       0.388225       2.096750           0.000980
           26              H       2.390581       6.235709       1.699706       0.314720       0.559053 0.36167189E+01  0.29869489E+02                                 1.248978                            1.214594      -1.000571       2.512499                    0.999934       2.675505       7.469124       0.484857       1.529604      -0.660875      -0.021321       0.013324       0.002580       0.025274       0.007651       0.001889       0.009462       0.013797      -0.028903      -0.016339      -0.000115       0.016454              1.269551       1.403744      -0.276007       0.076421       1.369520      -0.064771       1.035390           0.000570
           27              H       2.830473       4.817747       1.898175       0.311573       0.567834 0.37721363E+01  0.31670996E+02                                 1.290069                            1.263170      -1.219565       2.411230                    0.998691       2.798135       8.031259       0.459901       1.586234      -0.650997      -0.007178      -0.024294       0.007753       0.026493      -0.000723       0.006231      -0.009652       0.006736      -0.038827      -0.018490       0.005629       0.012861              1.308294       1.215042       0.146527       0.025972       1.628068      -0.075607       1.081773           0.000819
           28              H       4.512990       4.356692       3.498646       0.136388       1.073078 0.84070368E+01  0.83972025E+02                                 1.763371                            1.715894      -1.104378       2.348945                    0.996486       3.665032      10.515298       0.466923       1.313316      -0.700931      -0.015816      -0.010066       0.013794       0.023276      -0.000659      -0.003740      -0.000803       0.005906      -0.003746      -0.003936      -0.001684       0.005620              1.784513       1.691721       0.257159      -0.284277       1.897491      -0.407779       1.764329           0.000021
           29              H       5.860045       5.194183       3.333256       0.147283       1.127180 0.91303246E+01  0.91973038E+02                                 1.755325                            1.739770      -1.012626       2.402301                    0.998061       3.396085       9.404218       0.489106       1.243165      -0.719305       0.021426       0.011449       0.009882       0.026226       0.000243       0.002829       0.002658       0.012605      -0.006310      -0.006873      -0.001331       0.008205              1.741708       2.016012       0.140130       0.270904       1.646811       0.056571       1.562303           0.000182
           30              H       0.806894       0.364573      23.327701       0.069549       1.226852 0.98701588E+01  0.10258143E+03                                 1.916265                            1.847180      -1.202518       2.283321                    0.992321       4.054215      11.850328       0.454607       1.296360      -0.703482      -0.020540      -0.018435      -0.033806       0.043641       0.003962      -0.002161       0.003178       0.006167       0.007963      -0.007743       0.003330       0.004413              1.955791       1.735757       0.275646       0.292938       2.042036       0.518544       2.089578           0.000908
           31              H       5.883624       0.763944      24.900183       0.318486       0.547044 0.35046284E+01  0.28908421E+02                                 1.260960                            1.218519      -1.069355       2.481344                    0.999472       2.757854       7.863247       0.467379       1.588745      -0.650299      -0.018679      -0.013344      -0.001783       0.023025      -0.008637      -0.000938       0.008036       0.013167      -0.037305      -0.016796      -0.000971       0.017767              1.288663       1.410388       0.301935      -0.098216       1.389740      -0.078495       1.065863           0.000400
           32              H       6.283095       2.170833      24.582125       0.309667       0.603178 0.40750570E+01  0.34696590E+02                                 1.320695                            1.295521      -1.128617       2.456730                    0.999419       2.742165       7.789499       0.465765       1.544494      -0.658843      -0.007876       0.023477      -0.009384       0.026482      -0.000100      -0.005648      -0.010672       0.007936      -0.032419      -0.017892       0.005941       0.011951              1.336182       1.248046      -0.146626      -0.012163       1.654524      -0.100565       1.105975           0.000973
           33              H       1.503836       2.494283      22.902774       0.138573       1.123020 0.88869561E+01  0.88964192E+02                                 1.748680                            1.712450      -0.955934       2.421937                    0.998109       3.441162       9.515151       0.494459       1.237411      -0.719773      -0.014967       0.008071      -0.015873       0.023262       0.002022       0.005048      -0.002825       0.001709       0.003819      -0.006602       0.000693       0.005909              1.752764       1.623896      -0.195356       0.285780       1.821225      -0.321487       1.813171           0.000103
           34              H       2.833176       1.674982      23.225922       0.146362       1.074430 0.84610644E+01  0.83600775E+02                                 1.694352                            1.668892      -0.907982       2.449270                    0.998727       3.350557       9.180420       0.502179       1.234419      -0.720781       0.022897      -0.012457      -0.006997       0.026989      -0.000830      -0.002980       0.002834       0.012155      -0.011842      -0.007020      -0.001899       0.008920              1.691216       1.950980      -0.259866      -0.219301       1.650869       0.112937       1.471798           0.000200
           35              H       0.160692       5.009919      24.075775       0.099589       1.026947 0.74001654E+01  0.72273455E+02                                 1.765119                            1.651853      -1.220852       2.296142                    0.994187       3.815546      11.163571       0.453561       1.382715      -0.685469       0.022073      -0.016070       0.040187       0.048585      -0.007934       0.007948      -0.004865       0.008973       0.018667      -0.012229      -0.003203       0.015431              1.823628       1.616504      -0.179430       0.237893       1.698813      -0.432030       2.155567          -0.000004
           36              H       1.481901       5.123008      22.177601       0.127900       1.034725 0.76493309E+01  0.75280995E+02                                 1.767763                            1.676763      -1.318395       2.260430                    0.993178       3.770358      11.051115       0.451536       1.378324      -0.686443       0.034901      -0.010941       0.001132       0.036594      -0.006757      -0.004264      -0.001951       0.015841       0.007669      -0.012444       0.001845       0.010599              1.798432       2.161925      -0.306335      -0.020575       1.566144      -0.073355       1.667227           0.000206
           37              H       5.066340       7.197360      20.376116       0.123729       1.240471 0.93463207E+01  0.94212624E+02                                 1.823654                            1.726593      -1.090905       2.364509                    0.996814       3.419983       9.315014       0.508004       1.196109      -0.730041      -0.013708       0.019264      -0.027877       0.036554      -0.011079      -0.003385      -0.012286       0.011090       0.007457      -0.020313       0.006832       0.013481              1.852019       1.719089      -0.158729       0.292109       1.586609      -0.278573       2.250359           0.000195
           38              H       3.808271       6.983045      22.322635       0.093046       1.216511 0.87650791E+01  0.88122817E+02                                 1.882348                            1.727588      -1.084019       2.349331                    0.996973       3.723565      10.583065       0.477109       1.276896      -0.708624      -0.041911       0.019634       0.000972       0.046292      -0.009573       0.004834      -0.011832       0.007429      -0.001917      -0.014962      -0.002580       0.017542              1.957252       2.602891      -0.426163      -0.186058       1.619224       0.097694       1.649640           0.000051
           39              H       0.538721       6.815388      19.091158       0.115449       1.198095 0.92652389E+01  0.93906190E+02                                 1.833040                            1.754528      -1.068230       2.372620                    0.996325       3.564099       9.979824       0.485035       1.245935      -0.717135      -0.008685       0.020738      -0.028154       0.036030      -0.008472      -0.003675      -0.008562      -0.002134       0.006642      -0.014175       0.003523       0.010652              1.863178       1.735192      -0.160156       0.081810       1.599537      -0.288614       2.254805          -0.000349
           40              H       2.400509       5.077140      20.185281       0.112302       1.184323 0.91278987E+01  0.92238613E+02                                 1.824565                            1.745908      -1.023401       2.390431                    0.996948       3.563071       9.986516       0.484018       1.252285      -0.715687       0.009575      -0.023284       0.027469       0.037261      -0.009705      -0.004136      -0.009063      -0.001620       0.008158      -0.015805       0.004398       0.011408              1.853097       1.714203      -0.159746       0.070465       1.612395      -0.317715       2.232695          -0.000334
           41              H       5.782310       5.242424      17.068305       0.094204       1.187964 0.84377362E+01  0.84439316E+02                                 1.885661                            1.718062      -1.151883       2.320082                    0.995329       3.795448      10.935266       0.466556       1.311847      -0.700431       0.044101      -0.011398       0.001416       0.045572      -0.007356       0.004971      -0.012184       0.017956      -0.009796      -0.017885       0.000226       0.017659              1.973189       2.770058      -0.292114      -0.117435       1.502427       0.071332       1.647083          -0.000227
           42              H       4.494284       4.867570      18.946124       0.121100       1.254455 0.94354721E+01  0.95389837E+02                                 1.838896                            1.735357      -1.083523       2.364705                    0.996508       3.458739       9.451355       0.506200       1.196866      -0.729524       0.013388      -0.019425       0.027697       0.036382      -0.008698      -0.002610      -0.013010       0.012156       0.005896      -0.019375       0.006523       0.012852              1.872271       1.774051      -0.151171       0.328953       1.558906      -0.271518       2.283856           0.000220
           43              H       1.386308       6.639824      17.070849       0.128239       1.076455 0.80010774E+01  0.79730471E+02                                 1.822073                            1.719656      -1.374880       2.230839                    0.992776       3.853886      11.412201       0.443470       1.386009      -0.684649      -0.035039       0.007987      -0.002904       0.036055      -0.004060      -0.003192      -0.000521       0.021337       0.006046      -0.012507       0.001106       0.011401              1.862413       2.330237      -0.228029      -0.005520       1.537355      -0.072883       1.719648           0.000275
           44              H       2.715401       6.829623      15.205753       0.092419       1.059069 0.76303831E+01  0.75146280E+02                                 1.803600                            1.677914      -1.278016       2.264418                    0.993505       3.909184      11.511086       0.449490       1.383645      -0.684885      -0.021623       0.016697      -0.040247       0.048644      -0.004206       0.007546      -0.006156       0.008012       0.022867      -0.010289      -0.004486       0.014775              1.873531       1.677153      -0.218180       0.287178       1.740888      -0.442727       2.202551           0.000045
           45              C       1.189116       0.756035      14.498645       0.582130      21.008285 0.26276112E+03  0.55207655E+04                                 7.115014                            5.831523      -0.057993       2.046493                    0.999253      22.521343      63.963196       0.600667       0.485327      -1.010513      -0.046786      -0.043962      -0.044090       0.077881      -0.092308       0.003615      -0.002887       0.012809      -0.170878      -0.064068      -0.057061       0.121129              7.888724       7.068632       3.702674      -0.450620       9.317160      -0.425859       7.280379           0.001446
           46              C       2.058830       1.780162      15.216439       0.066463      24.878167 0.38047880E+03  0.86482342E+04                                 7.453521                            6.477066      -0.212087       1.956586                    0.998540      26.245757      74.091077       0.651706       0.413483      -1.066521       0.062658       0.108002      -0.047371       0.133546      -0.022557      -0.061227      -0.013555       0.049886      -0.003275      -0.065518      -0.010195       0.075712              8.154548       7.866601       0.179623      -0.148255      10.310386       0.386710       6.286656           0.004063
           47              C       1.246744       3.013069      15.582080      -0.390607      30.354082 0.51202388E+03  0.12546938E+05                                 8.407203                            7.430908      -0.150484       1.923330                    0.998698      31.926457      93.869412       0.618064       0.404413      -1.071438       0.036202      -0.049248      -0.024725       0.065934      -0.016646      -0.013500       0.017710       0.033376      -0.062500      -0.032780      -0.007508       0.040288              9.085237       8.096074      -2.435449       0.136390      12.041210       0.363212       7.118428           0.003072
           48              C       0.815729       3.939133      14.417985       0.685140      19.178109 0.22333501E+03  0.45081388E+04                                 6.679737                            5.381020       0.054813       2.099721                    0.999576      21.098313      58.845375       0.624111       0.486187      -1.009476      -0.012843       0.028650      -0.021886       0.038272       0.066699       0.007707      -0.004962       0.070126      -0.161440      -0.059854      -0.042511       0.102364              7.411125       5.740073      -3.115957      -0.599573       8.996173       0.941667       7.497129           0.002458
           49              C       4.504091       0.071175      12.206586       0.597849      20.342328 0.24848810E+03  0.51485845E+04                                 6.936648                            5.654095      -0.032474       2.059935                    0.999352      22.117338      62.383055       0.612734       0.482449      -1.011998      -0.047148       0.043226       0.047568       0.079713       0.093637       0.009389       0.010925       0.011886      -0.169074      -0.065926      -0.057221       0.123147              7.707692       7.250734      -3.737910       0.482029       8.618596      -0.765120       7.253747           0.000606
           50              C       5.130547       7.045521      11.397190       0.070095      24.888523 0.38657494E+03  0.88345384E+04                                 7.497988                            6.564918      -0.257361       1.944344                    0.998779      26.356286      74.957820       0.641062       0.418077      -1.062044       0.071734      -0.109387       0.036494       0.135805       0.019609       0.064094      -0.012928       0.035698      -0.036559      -0.069299      -0.003924       0.073222              8.155334       8.466374      -0.122363       0.177631       9.548902      -0.015383       6.450727           0.004247
           51              C       4.286967       5.870344      10.903817      -0.387834      30.368445 0.50667861E+03  0.12368723E+05                                 8.394067                            7.385701      -0.128262       1.930492                    0.998888      31.720967      92.727222       0.621486       0.403722      -1.073170       0.036295       0.046010       0.032898       0.067205       0.010469       0.018904       0.020530       0.034669      -0.046930      -0.034457      -0.004726       0.039183              9.100079       7.748518       2.127887      -0.127342      12.479642      -0.230825       7.072079           0.002599
           52              C       3.889370       4.813002      11.952139       0.677233      19.364921 0.22731973E+03  0.46095575E+04                                 6.749748                            5.439105       0.047805       2.096618                    0.999676      21.227364      59.368014       0.618921       0.488033      -1.008378      -0.015764      -0.025037       0.021445       0.036541      -0.061710      -0.022948      -0.000170       0.082222      -0.157000      -0.062903      -0.040042       0.102945              7.525870       5.497727       3.062569       0.434236       9.980186       0.230493       7.099698           0.002442
           53              C      -0.076045       2.484003      10.575326       0.086433      27.709506 0.36226253E+03  0.81968717E+04                                 8.180234                            6.516292      -0.030893       2.004535                    0.998918      26.868771      77.611466       0.615846       0.439551      -1.042263       0.037687      -0.037899      -0.011316       0.054632       0.015190      -0.035061      -0.011372      -0.032079      -0.033396      -0.045974       0.004164       0.041810              9.098918      10.416935      -1.557908       1.644322       5.918182       1.670312      10.961636          -0.007186
           54              C       5.677644       2.401756       9.452452      -0.189508      35.386638 0.48562022E+03  0.11778852E+05                                 9.484668                            7.443452      -0.118680       1.932554                    0.998452      30.628396      90.478691       0.590224       0.427842      -1.053284      -0.004289      -0.016808       0.003841       0.017767       0.000661       0.000298      -0.017540       0.030789      -0.027982      -0.027593       0.007520       0.020073             10.767453      10.374078      -1.400641       1.937159       6.308347       2.125692      15.619933          -0.001727
           55              C       6.157122       1.747738       8.311766       0.142373      35.674733 0.39781113E+03  0.91065036E+04                                 9.518192                            6.692802      -0.110318       1.977781                    0.999157      25.961754      72.582928       0.633667       0.422251      -1.065247      -0.009773      -0.001988      -0.011853       0.015490      -0.003300       0.012562       0.008805       0.020544       0.028181      -0.020057      -0.000752       0.020809             11.835973      12.192277      -1.728461       4.665166       5.701690       0.982160      17.613952          -0.017519
           56              C       0.868705       1.188620       8.393443      -0.217042      34.723245 0.46497337E+03  0.11099320E+05                                 9.144081                            7.127807       0.198709       2.020916                    0.999761      30.432415      87.707274       0.626214       0.409746      -1.070183       0.004086       0.005790       0.005806       0.009161      -0.001108      -0.012752       0.024749      -0.022984       0.040136      -0.025649      -0.010613       0.036261             10.272924      11.858889      -1.818117       2.630728       5.649168       0.746654      13.310717          -0.002079
           57              C       1.622897       1.328597       9.559319       0.077656      28.371775 0.35565477E+03  0.79802691E+04                                 8.178857                            6.363362       0.200235       2.071410                    0.999744      26.694240      75.845550       0.639354       0.426949      -1.053835      -0.027296       0.032536       0.030736       0.052425       0.002575      -0.014424      -0.016610      -0.013130      -0.087364      -0.037896       0.009322       0.028574              9.178025      10.325785      -1.706733       1.983566       5.521308       1.191165      11.686981          -0.010919
           58              C       5.391718       1.648093       7.050217      -0.150276      39.840043 0.44459842E+03  0.10507154E+05                                10.140919                            7.007123       0.125251       2.007016                    0.999641      29.738141      85.608347       0.625815       0.414136      -1.066074       0.009723       0.001279       0.019849       0.022140       0.003032      -0.015403       0.012086      -0.014944       0.036525      -0.023489      -0.000327       0.023816             12.792780      14.256665      -2.172964       7.649954       6.091113      -0.444583      18.030562          -0.019765
           59              C       4.245045       2.265733       6.786610      -0.143196      39.403328 0.43919912E+03  0.10344234E+05                                10.046336                            6.950763       0.141389       2.013065                    0.999669      29.577283      84.902108       0.630426       0.412510      -1.067500      -0.011465      -0.002990      -0.015921       0.019846       0.004588      -0.014986       0.013305      -0.012975       0.032501      -0.023803       0.000595       0.023208             12.649315      14.154540      -2.071630       7.595747       6.066057      -0.266922      17.727347          -0.017453
           60              C       1.421603       2.404920       4.337049       0.079826      28.774104 0.35116885E+03  0.78529349E+04                                 8.249186                            6.310224       0.189784       2.067496                    0.999768      26.581978      75.344924       0.644147       0.425211      -1.055140       0.037439      -0.029117      -0.034261       0.058509       0.001108      -0.010703      -0.011357      -0.023062      -0.095304      -0.036490       0.006584       0.029906              9.341181      11.154318      -1.315130       1.697355       4.993179       1.248502      11.876044          -0.014091
           61              C       2.176668       2.596301       5.475445      -0.216342      34.530416 0.45118519E+03  0.10696382E+05                                 9.118193                            7.024554       0.181446       2.018839                    0.999718      30.223040      86.989262       0.629956       0.410123      -1.069243      -0.000599      -0.000228      -0.005495       0.005532      -0.000462      -0.014942       0.019789      -0.027709       0.040775      -0.027802      -0.005227       0.033029             10.298843      12.553825      -1.475493       2.525656       5.323857       0.982991      13.018846          -0.000654
           62              C       3.480916       2.147899       5.536258       0.144619      35.468365 0.38834547E+03  0.88348063E+04                                 9.469262                            6.604569      -0.082106       1.988931                    0.999115      25.746708      71.714779       0.639183       0.421213      -1.066102       0.005849      -0.000758       0.011511       0.012934      -0.004309       0.013914       0.007881       0.013154       0.020972      -0.018123      -0.001324       0.019447             11.805634      12.729056      -1.419658       4.457726       5.363959       1.064189      17.323887          -0.020367
           63              C       4.005480       1.576128       4.373181      -0.195249      35.644429 0.48152117E+03  0.11657435E+05                                 9.523005                            7.402331      -0.127472       1.930880                    0.998377      30.607295      90.400356       0.592878       0.426730      -1.053723       0.002372       0.011034      -0.000195       0.011288       0.004393      -0.000344      -0.019118       0.016600      -0.036961      -0.027154       0.009751       0.017403             10.880049      10.879055      -1.018843       1.697147       5.998297       2.217427      15.762795          -0.001804
           64              C       3.201094       1.465411       3.265827       0.098490      27.740460 0.35329555E+03  0.79484897E+04                                 8.200977                            6.440282      -0.056255       1.998982                    0.998748      26.645070      76.886426       0.618382       0.440254      -1.041264      -0.043571       0.029167       0.012753       0.053961       0.018762      -0.033350      -0.009576      -0.048590      -0.039192      -0.049540       0.003950       0.045590              9.201913      10.853750      -1.507696       1.467775       5.754547       1.820218      10.997441          -0.008328
           65              C       5.101329       7.152283       1.776295       0.582193      21.007969 0.26275811E+03  0.55206866E+04                                 7.114941                            5.831495      -0.058407       2.046350                    0.999254      22.521066      63.962321       0.600668       0.485328      -1.010512       0.046751       0.043972      -0.044097       0.077870      -0.092331      -0.003578       0.002885       0.012843      -0.170934      -0.064081      -0.057080       0.121161              7.888601       7.068435       3.702518       0.450561       9.316986       0.425785       7.280381           0.001527
           66              C       4.231615       6.128156       2.494089       0.066525      24.878465 0.38048501E+03  0.86483637E+04                                 7.453397                            6.476972      -0.213171       1.956225                    0.998539      26.245775      74.089770       0.651736       0.413464      -1.066539      -0.062690      -0.108012      -0.047375       0.133570      -0.022561       0.061213       0.013521       0.049892      -0.003405      -0.065491      -0.010210       0.075702              8.154392       7.866370       0.179464       0.148147      10.310196      -0.386697       6.286609           0.004093
           67              C       5.043701       4.895249       2.859730      -0.390645      30.356160 0.51206960E+03  0.12548404E+05                                 8.407717                            7.431332      -0.150921       1.923172                    0.998698      31.928418      93.878081       0.618032       0.404423      -1.071426      -0.036214       0.049258      -0.024734       0.065951      -0.016627       0.013503      -0.017714       0.033441      -0.062564      -0.032805      -0.007497       0.040302              9.085810       8.096457      -2.435610      -0.136489      12.042110      -0.363180       7.118862           0.003111
           68              C       5.474716       3.969185       1.695635       0.685223      19.177695 0.22332871E+03  0.45079915E+04                                 6.679681                            5.380959       0.054780       2.099696                    0.999575      21.098301      58.845706       0.624110       0.486190      -1.009472       0.012831      -0.028657      -0.021889       0.038275       0.066742      -0.007700       0.004984       0.070203      -0.161595      -0.059913      -0.042533       0.102446              7.411067       5.739974      -3.115895       0.599548       8.996110      -0.941636       7.497117           0.002639
           69              C       1.786354       7.837143      24.928936       0.597953      20.341275 0.24847305E+03  0.51481699E+04                                 6.936292                            5.653836      -0.032346       2.059965                    0.999354      22.116352      62.378673       0.612765       0.482435      -1.012010       0.047151      -0.043216       0.047532       0.079688       0.093693      -0.009397      -0.010913       0.011831      -0.169192      -0.065955      -0.057265       0.123220              7.707255       7.250370      -3.737629      -0.482038       8.617950       0.765132       7.253444           0.000820
           70              C       1.159898       0.862797      24.119540       0.070068      24.889241 0.38659193E+03  0.88350283E+04                                 7.498121                            6.565068      -0.257580       1.944268                    0.998778      26.356933      74.960218       0.641053       0.418078      -1.062043      -0.071726       0.109408       0.036489       0.135816       0.019603      -0.064082       0.012928       0.035703      -0.036556      -0.069286      -0.003926       0.073212              8.155421       8.466483      -0.122344      -0.177649       9.548869       0.015416       6.450911           0.004270
           71              C       2.003478       2.037974      23.626167      -0.387807      30.367204 0.50665759E+03  0.12368040E+05                                 8.393820                            7.385572      -0.128239       1.930518                    0.998887      31.719702      92.721858       0.621491       0.403724      -1.073172      -0.036293      -0.046015       0.032906       0.067212       0.010483      -0.018895      -0.020534       0.034689      -0.046909      -0.034457      -0.004734       0.039191              9.099714       7.748279       2.127774       0.127283      12.478987       0.230740       7.071876           0.002657
           72              C       2.401075       3.095316      24.674489       0.677223      19.363901 0.22730652E+03  0.46091543E+04                                 6.749194                            5.438725       0.049212       2.097089                    0.999676      21.225843      59.360018       0.618989       0.487993      -1.008413       0.015779       0.025009       0.021439       0.036525      -0.061692       0.022937       0.000164       0.082240      -0.157007      -0.062888      -0.040046       0.102935              7.525182       5.497265       3.062202      -0.434245       9.979110      -0.230558       7.099170           0.002535
           73              C      -0.193210       5.424315      23.297676       0.086392      27.709985 0.36226758E+03  0.81970416E+04                                 8.180398                            6.516390      -0.031200       2.004432                    0.998916      26.869344      77.614219       0.615832       0.439558      -1.042255      -0.037704       0.037845      -0.011331       0.054610       0.015175       0.035035       0.011386      -0.032178      -0.033305      -0.045964       0.004164       0.041800              9.099103      10.417075      -1.557961      -1.644315       5.918305      -1.670379      10.961929          -0.007066
           74              C       0.612801       5.506562      22.174802      -0.189540      35.386663 0.48561926E+03  0.11778835E+05                                 9.484740                            7.443501      -0.118770       1.932522                    0.998452      30.628356      90.478903       0.590214       0.427848      -1.053279       0.004269       0.016777       0.003832       0.017731       0.000703      -0.000315       0.017524       0.030763      -0.028144      -0.027583       0.007495       0.020089             10.767545      10.374166      -1.400633      -1.937263       6.308371      -2.125669      15.620097          -0.001582
           75              C       0.133323       6.160580      21.034116       0.142365      35.671994 0.39777978E+03  0.91055923E+04                                 9.517748                            6.692559      -0.110292       1.977813                    0.999157      25.960438      72.578100       0.633677       0.422253      -1.065247       0.009787       0.001989      -0.011873       0.015515      -0.003266      -0.012569      -0.008803       0.020532       0.028186      -0.020036      -0.000783       0.020819             11.835375      12.191584      -1.728362      -4.664814       5.701460      -0.982140      17.613083          -0.017327
           76              C       5.421740       6.719698      21.115793      -0.217040      34.721112 0.46493925E+03  0.11098281E+05                                 9.143695                            7.127531       0.198857       2.020976                    0.999761      30.431084      87.701989       0.626229       0.409745      -1.070187      -0.004114      -0.005798       0.005813       0.009183      -0.001091       0.012757      -0.024743      -0.023003       0.040058      -0.025661      -0.010585       0.036246             10.272474      11.858240      -1.818018      -2.630551       5.648948      -0.746673      13.310233          -0.001948
           77              C       4.667548       6.579721      22.281669       0.077661      28.371445 0.35564770E+03  0.79801056E+04                                 8.178934                            6.363406       0.199858       2.071298                    0.999744      26.694192      75.846474       0.639333       0.426963      -1.053821       0.027279      -0.032595       0.030699       0.052431       0.002580       0.014418       0.016589      -0.013216      -0.087439      -0.037903       0.009303       0.028600              9.178109      10.325917      -1.706810      -1.983470       5.521360      -1.191185      11.687052          -0.010788
           78              C       0.898727       6.260225      19.772567      -0.150262      39.836330 0.44455429E+03  0.10505864E+05                                10.140530                            7.006937       0.125181       2.007016                    0.999641      29.736045      85.601674       0.625801       0.414155      -1.066060      -0.009757      -0.001250       0.019879       0.022179       0.003093       0.015439      -0.012036      -0.014986       0.036410      -0.023540      -0.000223       0.023763             12.792237      14.255921      -2.172827      -7.649518       6.090905       0.444528      18.029886          -0.019495
           79              C       2.045400       5.642585      19.508960      -0.143217      39.399691 0.43915787E+03  0.10343014E+05                                10.045860                            6.950527       0.141356       2.013085                    0.999669      29.575338      84.895356       0.630425       0.412521      -1.067494       0.011516       0.002987      -0.015929       0.019882       0.004620       0.014987      -0.013263      -0.012990       0.032466      -0.023809       0.000646       0.023163             12.648648      14.153655      -2.071483      -7.595206       6.065805       0.266872      17.726484          -0.017159
           80              C       4.868842       5.503398      17.059399       0.079831      28.772587 0.35114842E+03  0.78523671E+04                                 8.248966                            6.310098       0.189842       2.067531                    0.999768      26.580960      75.341602       0.644145       0.425219      -1.055135      -0.037433       0.029130      -0.034231       0.058494       0.001121       0.010725       0.011372      -0.023092      -0.095298      -0.036503       0.006573       0.029929              9.340906      11.153916      -1.315079      -1.697214       4.993071      -1.248478      11.875732          -0.014100
           81              C       4.113777       5.312017      18.197795      -0.216328      34.527598 0.45114437E+03  0.10695151E+05                                 9.117734                            7.024269       0.181495       2.018882                    0.999718      30.221158      86.982204       0.629965       0.410127      -1.069243       0.000629       0.000248      -0.005486       0.005528      -0.000443       0.014926      -0.019771      -0.027699       0.040754      -0.027789      -0.005209       0.032997             10.298282      12.552986      -1.475382      -2.525451       5.323628      -0.982965      13.018232          -0.000639
           82              C       2.809529       5.760419      18.258608       0.144636      35.465198 0.38830968E+03  0.88337919E+04                                 9.468843                            6.604358      -0.082167       1.988932                    0.999115      25.745159      71.709745       0.639179       0.421225      -1.066094      -0.005857       0.000757       0.011548       0.012970      -0.004272      -0.013896      -0.007863       0.013083       0.020935      -0.018063      -0.001351       0.019414             11.805060      12.728299      -1.419562      -4.457393       5.363757      -1.064169      17.323123          -0.020253
           83              C       2.284965       6.332190      17.095531      -0.195268      35.643132 0.48150095E+03  0.11656813E+05                                 9.522807                            7.402205      -0.127462       1.930894                    0.998377      30.606379      90.396890       0.592880       0.426733      -1.053721      -0.002377      -0.011013      -0.000214       0.011269       0.004414       0.000347       0.019130       0.016563      -0.036971      -0.027161       0.009742       0.017420             10.879821      10.878780      -1.018808      -1.697133       5.998174      -2.217371      15.762509          -0.001754
           84              C       3.089351       6.442907      15.988177       0.098489      27.739744 0.35328448E+03  0.79481861E+04                                 8.200873                            6.440209      -0.056238       1.998994                    0.998748      26.644675      76.885268       0.618381       0.440257      -1.041260       0.043560      -0.029160       0.012767       0.053951       0.018764       0.033358       0.009591      -0.048589      -0.039254      -0.049550       0.003941       0.045609              9.201790      10.853563      -1.507692      -1.467706       5.754488      -1.820198      10.997320          -0.008380
           85              N       3.185536       2.249916      14.366587      -0.666521      33.440229 0.63471954E+03  0.16221356E+05                                 8.704424                            8.134689      -0.225455       1.904623                    0.998049      32.782890      94.755460       0.613013       0.390959      -1.093215      -0.073937      -0.041358       0.082245       0.118074       0.030949      -0.072831       0.001369       0.077579      -0.266949      -0.116843      -0.000467       0.117311              9.136367      11.060543       0.472872      -1.668587       9.534898       0.007652       6.813662           0.034812
           86              N       6.270009       6.543342      12.189792      -0.668841      33.513590 0.62848973E+03  0.16033320E+05                                 8.718526                            8.088522      -0.219601       1.907371                    0.997894      32.797108      94.918932       0.615049       0.390365      -1.092898      -0.078603       0.042529      -0.074774       0.116526      -0.040821       0.071654       0.014435       0.079269      -0.275178      -0.123028       0.002031       0.120997              9.196445      11.224920      -0.265589       1.685298       9.466789      -0.284157       6.897625           0.034724
           87              N       1.179210       2.010294      10.623671      -0.230299      36.929140 0.52805647E+03  0.12811579E+05                                 9.278864                            7.472803       0.018980       2.031026                    0.998545      28.012018      77.355678       0.636599       0.396568      -1.095889      -0.089924      -0.014300      -0.137147       0.164621      -0.016901      -0.073455      -0.007320      -0.020621      -0.151347      -0.099911       0.033730       0.066181             10.331984      12.375204      -1.852520       1.211748       6.913453       2.073616      11.707295           0.019190
           88              N       1.926723       1.864781       3.217482      -0.234090      37.251542 0.51722655E+03  0.12468468E+05                                 9.288434                            7.355004       0.132039       2.066205                    0.999128      27.819747      76.267891       0.647825       0.392208      -1.100290       0.084496       0.019957       0.136762       0.161993      -0.017924      -0.071480      -0.008634      -0.006470      -0.142598      -0.095014       0.026546       0.068469             10.435625      12.859065      -1.964891       0.829045       6.338176       1.785789      12.109636           0.019636
           89              N       3.104909       5.658402       1.644237      -0.666503      33.433529 0.63453300E+03  0.16214957E+05                                 8.702180                            8.132586      -0.222652       1.905499                    0.998061      32.778455      94.729499       0.613211       0.390872      -1.093306       0.073823       0.041348       0.082224       0.117985       0.031001       0.073149      -0.001215       0.077712      -0.266542      -0.116913      -0.000638       0.117550              9.133963      11.057522       0.472557       1.668072       9.532528      -0.007711       6.811839           0.034921
           90              N       0.020436       1.364976      24.912142      -0.668827      33.512738 0.62846683E+03  0.16032575E+05                                 8.718335                            8.088354      -0.219595       1.907380                    0.997894      32.796580      94.916651       0.615058       0.390363      -1.092901       0.078605      -0.042505      -0.074761       0.116510      -0.040822      -0.071677      -0.014413       0.079323      -0.275130      -0.123020       0.001993       0.121028              9.196207      11.224588      -0.265527      -1.685271       9.466503       0.284196       6.897531           0.034760
           91              N       5.111235       5.898024      23.346021      -0.230412      36.932652 0.52811790E+03  0.12813442E+05                                 9.279362                            7.473176       0.019176       2.031035                    0.998548      28.013891      77.361978       0.636591       0.396562      -1.095894       0.089900       0.014254      -0.137224       0.164668      -0.016889       0.073589       0.007483      -0.020441      -0.150981      -0.099971       0.033711       0.066260             10.332536      12.375807      -1.852699      -1.211715       6.913795      -2.073748      11.708005           0.019334
           92              N       4.363722       6.043537      15.939832      -0.234148      37.253037 0.51725244E+03  0.12469267E+05                                 9.288741                            7.355246       0.131995       2.066177                    0.999129      27.820412      76.270636       0.647805       0.392214      -1.100284      -0.084481      -0.019949       0.136740       0.161966      -0.017908       0.071458       0.008666      -0.006524      -0.142602      -0.095008       0.026589       0.068419             10.435976      12.859487      -1.964955      -0.829080       6.338378      -1.785818      12.110061           0.019720
           93              O       1.334758       0.736264      13.236078      -0.547521      34.190387 0.60731999E+03  0.15033764E+05                                 8.337619                            7.657774       0.161791       2.109355                    0.996582      27.573434      73.267742       0.683341       0.362092      -1.137884      -0.010104      -0.017341       0.022822       0.030391      -0.036814      -0.010536      -0.001359       0.004108       0.053420      -0.046831       0.015338       0.031494              8.741072       7.398100       2.344037      -0.529571       8.437847      -0.518882      10.387268           0.039360
           94              O       0.413396      -0.003954      15.157917      -0.562298      36.638722 0.55241328E+03  0.13355425E+05                                 8.717077                            7.257249       0.442321       2.181098                    0.998186      27.982696      73.499978       0.708600       0.357529      -1.141413       0.004398      -0.003745      -0.036543       0.036997      -0.012450      -0.020758      -0.057782      -0.017082      -0.196862      -0.095679       0.028830       0.066849              9.817960      10.247181       4.954943      -1.183144      12.129934      -2.274692       7.076764           0.034867
           95              O       0.969358       3.665505      13.228700      -0.551511      34.025182 0.56806573E+03  0.13809250E+05                                 8.248280                            7.373148       0.457759       2.208175                    0.996663      27.215954      71.329359       0.702095       0.358871      -1.142068      -0.006898       0.002821       0.008955       0.011651       0.048190      -0.022041       0.033388       0.041506       0.015910      -0.075042       0.025224       0.049817              8.715558       7.061081      -1.977053      -1.542644       8.379376       2.715393      10.706215           0.035271
           96              O       0.201269       4.935581      14.883368      -0.588107      45.634582 0.63467424E+03  0.15876280E+05                                10.121864                            7.794624       0.107624       2.077452                    0.996363      28.228471      75.268577       0.682083       0.358980      -1.140960       0.007281      -0.007647      -0.014888       0.018253      -0.000810      -0.022753       0.029788      -0.012391      -0.169531      -0.070452       0.024435       0.046017             12.034834      11.673605      -7.136700      -1.090405      16.845885       2.198613       7.585013           0.040224
           97              O       4.595572      -0.034006      13.486200      -0.556024      34.747286 0.61609697E+03  0.15289094E+05                                 8.418569                            7.706950       0.186988       2.120354                    0.995019      27.604362      73.179306       0.682694       0.361532      -1.139570      -0.005883       0.019696      -0.015693       0.025862       0.033822       0.014265      -0.015742      -0.007043       0.086497      -0.053829       0.019303       0.034525              8.845091       7.567837      -2.193550       0.771514       8.535557      -1.427418      10.431879           0.039823
           98              O       3.773508       0.875451      11.617541      -0.550252      41.406063 0.60115724E+03  0.14839246E+05                                 9.492969                            7.611024       0.219064       2.119597                    0.997047      27.716423      73.477969       0.686678       0.361351      -1.138778       0.000900       0.002332       0.034445       0.034536       0.014170       0.038675      -0.035707      -0.017490      -0.167129      -0.084308       0.035454       0.048853             10.980760      12.085040      -6.225090       1.784819      13.147569      -2.610006       7.709670           0.034401
           99              O       4.136416       4.955352      13.160253      -0.568044      33.747710 0.58994362E+03  0.14472448E+05                                 8.171799                            7.503930       0.486160       2.208293                    0.997378      27.612918      72.622292       0.697551       0.357930      -1.143194      -0.010058      -0.002918      -0.014240       0.017676      -0.041847       0.011821       0.023535       0.058868       0.029516      -0.065310       0.019063       0.046247              8.486053       6.996949       2.151451       1.514681       8.170182       1.688669      10.291030           0.034152
          100              O       3.316470       3.818136      11.452151      -0.584567      40.413080 0.56450930E+03  0.13725130E+05                                 9.329318                            7.321720       0.285685       2.130563                    0.998069      28.013537      73.844501       0.707415       0.356112      -1.142284       0.013418       0.006365       0.030136       0.033597      -0.002915      -0.010605       0.029956      -0.010536      -0.219134      -0.081211       0.030543       0.050668             10.958656       9.571701       5.879607       0.371780      16.465620       1.702845       6.838648           0.038607
          101              O       4.955687       7.172054       0.513728      -0.547428      34.188476 0.60728036E+03  0.15032660E+05                                 8.337754                            7.657901       0.160222       2.108929                    0.996571      27.571626      73.264594       0.683279       0.362128      -1.137846       0.010008       0.017352       0.022852       0.030388      -0.036839       0.010549       0.001509       0.003843       0.053501      -0.046894       0.015475       0.031420              8.741191       7.398105       2.343996       0.529560       8.437955       0.518879      10.387514           0.039498
          102              O       6.146304       0.003954       2.435567      -0.562235      36.635974 0.55236589E+03  0.13354005E+05                                 8.716714                            7.257002       0.442117       2.181073                    0.998182      27.981247      73.495629       0.708602       0.357535      -1.141407      -0.004391       0.003757      -0.036514       0.036968      -0.012491       0.020750       0.057773      -0.017092      -0.196992      -0.095706       0.028841       0.066864              9.817487      10.246625       4.954602       1.183063      12.129341       2.274576       7.076497           0.034971
          103              O       5.321087       4.242813       0.506350      -0.551767      34.033902 0.56824846E+03  0.13814784E+05                                 8.249501                            7.374167       0.458337       2.208243                    0.996673      27.220675      71.344234       0.702072       0.358855      -1.142082       0.006802      -0.002748       0.008989       0.011602       0.048409       0.022007      -0.033523       0.041562       0.015305      -0.075247       0.025116       0.050131              8.716898       7.062053      -1.977469       1.542933       8.380797      -2.715960      10.707845           0.035096
          104              O       6.089176       2.972737       2.161018      -0.588081      45.632696 0.63463893E+03  0.15875198E+05                                10.121687                            7.794454       0.107476       2.077430                    0.996360      28.227542      75.265950       0.682084       0.358985      -1.140955      -0.007255       0.007629      -0.014916       0.018257      -0.000802       0.022759      -0.029774      -0.012417      -0.169578      -0.070462       0.024442       0.046020             12.034658      11.673312      -7.136612       1.090446      16.845715      -2.198645       7.584947           0.040283
          105              O       1.964128       0.034006       0.763850      -0.555987      34.748530 0.61612838E+03  0.15290138E+05                                 8.418957                            7.707293       0.186492       2.120189                    0.995018      27.604718      73.181964       0.682656       0.361546      -1.139554       0.005920      -0.019674      -0.015667       0.025837       0.033855      -0.014256       0.015747      -0.007124       0.086410      -0.053850       0.019348       0.034502              8.845501       7.568233      -2.193669      -0.771556       8.535901       1.427546      10.432371           0.039905
          106              O       2.516937       7.032867      24.339891      -0.550312      41.402520 0.60109689E+03  0.14837294E+05                                 9.492248                            7.610496       0.220087       2.119956                    0.997045      27.715352      73.472529       0.686726       0.361337      -1.138796      -0.000820      -0.002321       0.034600       0.034687       0.014339      -0.038754       0.035471      -0.017582      -0.167907      -0.084444       0.035570       0.048874             10.979849      12.084194      -6.224455      -1.784772      13.146179       2.609843       7.709175           0.034351
          107              O       2.154029       2.952966       0.437903      -0.568102      33.744461 0.58987353E+03  0.14470194E+05                                 8.171006                            7.503266       0.486549       2.208421                    0.997381      27.612133      72.617176       0.697618       0.357909      -1.143219       0.010059       0.002884      -0.014259       0.017687      -0.041846      -0.011833      -0.023542       0.058842       0.029436      -0.065300       0.019049       0.046252              8.485166       6.996249       2.151052      -1.514441       8.169182      -1.688388      10.290067           0.034189
          108              O       2.973975       4.090182      24.174501      -0.584471      40.403599 0.56435941E+03  0.13720496E+05                                 9.327766                            7.320678       0.286135       2.130767                    0.998069      28.010346      73.832035       0.707480       0.356105      -1.142296      -0.013288      -0.006398       0.030113       0.033530      -0.003046       0.010473      -0.029794      -0.010751      -0.218823      -0.081012       0.030326       0.050686             10.956628       9.570092       5.878274      -0.371743      16.462186      -1.702598       6.837607           0.038659

******************************************************
Auxiliary information for the entire system
The total spin magnetic moment of the unit cell is   12.004120
The total net atomic charge of the unit cell is   -0.000001
Accuracy of reproducing the electrostatic potential in the unit cell:
  The inner radius (bohr) =    5.0000
  The outer radius (bohr) =   12.0000
  Valid grid points have density less than (e/(bohr^3)) =    0.0001
  The number of valid grid points were=        17466
  The rms potential error without charges in kcal/mol is=      2.13185
  The rms potential error with partial charges in kcal/mol is=      0.41413
  The RRMSE value at monopole order=      0.19426
  The rms potential error with partial charges and cloud penetration in kcal/mol is=      0.40771
  The RRMSE value at monopole order with cloud penetration is=      0.19125
  The rms potential error with partial charges and atomic dipoles in kcal/mol is=      0.27104
  The RRMSE value at dipole order=      0.12714
  The rms potential error with partial charges, atomic dipoles and cloud penetration in kcal/mol is=      0.25415
  The RRMSE value at dipole order with cloud penetration=      0.11922

******************************************************
The electron densities and ab initio electrostatic potential were computed in VASP using the PBE functional and
projector augmented wave method. See the main text of the journal article for a description of computational details.
The atomic charges, dipoles, and quadrupoles were computed with the DDEC6 method as described in
(a) T. A. Manz and N. Gabaldon Limas, RSC Adv. 6 (2016) 47771-47801 DOI: 10.1039/c6ra04656h
(b) N. Gabaldon Limas and T. A. Manz, RSC Adv. 8 (2018) 2678-2707 DOI: 10.1039/c7ra11829e.
For each atom in the material, the electron cloud parameters were fit to the spherically averaged atom-in-material
electron density using radial positions for which this density was between 10^-4 and 10^-2 electrons per cubic bohr.
The polarizabilities, dispersion coefficients, and quantum Drude oscillator (QDO) parameters were fit using the MCLF method.
The magnetic structure of the system was optimized in VASP from the default ferromagnetic initial guess using spin polarization.
The atomic spin moments (ASMs) were computed on this optimized magnetic structure using the DDEC6 partition as inputs
to the method of T. A. Manz and D. S. Sholl, J. Chem. Theory Comput. 7 (2011) 4146-4164 DOI: 10.1021/ct200539n.
The RMSE and RRMSE were computed using a uniform grid with Ewald summation.
