# Supplementary material for: A collection of forcefield precursors for metal–organic frameworks
Source: RSC Adv. 2019 Nov 13;9(63):36492–507. doi: 10.1039/c9ra07327b (PMC9075174; doi:10.1039/c9ra07327b)
Supplement: RA-009-C9RA07327B-s5154 [file RA-009-C9RA07327B-s5154.xyz]

  100
jmolscript: load "" {1 1 1} spacegroup "x,y,z" unitcell [{      6.943300     0.000000     0.000000 }, {      0.000000    22.192300     0.000000 }, {      0.000000     0.000000     7.730200 }]
Co     3.797569    15.812680     1.872564     0.904018
Co     3.145731     6.379620     1.872564     0.903953
Co     0.325919    17.475770     5.857636     0.903965
Co     6.617381     4.716530     5.857636     0.903960
H      4.508285    19.653501     3.010913     0.136670
H      5.855285    19.473743     2.176824     0.149791
H      3.915327    19.409386     0.821720     0.070697
H      2.389190    17.840390     1.108511     0.318202
H      2.757184    18.082286     2.538598     0.309738
H      6.678760    14.911006     2.114983     0.100783
H      1.048438    13.006907     2.298961     0.134001
H      4.747829    10.905296     0.937673     0.124079
H      3.579271    12.833807     0.996423     0.078726
H      2.435015     2.538799     3.010913     0.136670
H      1.088015     2.718557     2.176824     0.149785
H      3.027973     2.782914     0.821720     0.070693
H      4.554110     4.351910     1.108511     0.318194
H      4.186116     4.110014     2.538598     0.309734
H      0.264540     7.281294     2.114983     0.100783
H      5.894862     9.185393     2.298961     0.133999
H      2.195471    11.287004     0.937673     0.124075
H      3.364029     9.358493     0.996423     0.078724
H      1.036635    13.634949     4.719287     0.136673
H      2.383635    13.814707     5.553376     0.149789
H      0.443677    13.879064     6.908480     0.070699
H      5.860840    15.448060     6.621689     0.318196
H      6.228834    15.206164     5.191602     0.309748
H      3.207110    18.377444     5.615217     0.100795
H      4.520088    20.281543     5.431239     0.134005
H      1.276179     0.190854     6.792527     0.124080
H      0.107621    20.454643     6.733777     0.078729
H      5.906665     8.557351     4.719287     0.136674
H      4.559665     8.377593     5.553376     0.149787
H      6.499623     8.313236     6.908480     0.070699
H      1.082460     6.744240     6.621689     0.318200
H      0.714466     6.986136     5.191602     0.309753
H      3.736190     3.814856     5.615217     0.100802
H      2.423212     1.910757     5.431239     0.134009
H      5.667121    22.001446     6.792527     0.124082
H      6.835679     1.737657     6.733777     0.078735
C      5.485207    17.880336     3.449988     0.680980
C      5.044307    19.002157     2.493763    -0.386286
C      4.242356    18.588492     1.287851     0.069778
C      5.106103    17.778695     0.314619     0.582628
C      0.153447    12.950761     1.986661    -0.192438
C      6.540589    11.706438     1.548359     0.091415
C      5.178313    11.708657     1.206684    -0.204986
C      4.490232    12.864876     1.263888     0.097244
C      6.283686    14.066146     1.937961     0.082385
C      1.458093     4.311964     3.449988     0.680986
C      1.898993     3.190143     2.493763    -0.386280
C      2.700944     3.603808     1.287851     0.069776
C      1.837197     4.413605     0.314619     0.582623
C      6.789853     9.241539     1.986661    -0.192445
C      0.402711    10.485862     1.548359     0.091447
C      1.764987    10.483643     1.206684    -0.204998
C      2.453068     9.327424     1.263888     0.097263
C      0.659613     8.126154     1.937961     0.082395
C      2.013557    15.408114     4.280212     0.680974
C      1.572657    14.286293     5.236437    -0.386269
C      0.770706    14.699958     6.442349     0.069763
C      1.634453    15.509755     7.415581     0.582632
C      3.625097    20.337689     5.743539    -0.192440
C      3.068939    21.582012     6.181841     0.091423
C      1.706663    21.579793     6.523516    -0.205001
C      1.018582    20.423574     6.466312     0.097250
C      2.812037    19.222304     5.792239     0.082387
C      4.929743     6.784186     4.280212     0.680974
C      5.370643     7.906007     5.236437    -0.386268
C      6.172594     7.492342     6.442349     0.069762
C      5.308847     6.682545     7.415581     0.582626
C      3.318203     1.854611     5.743539    -0.192442
C      3.874361     0.610288     6.181841     0.091450
C      5.236637     0.612507     6.523516    -0.205005
C      5.924718     1.768726     6.466312     0.097270
C      4.131263     2.969996     5.792239     0.082398
N      3.069633    17.787572     1.725381    -0.670737
N      4.950573    14.029972     1.650398    -0.222041
N      3.873667     4.404728     1.725381    -0.670749
N      1.992727     8.162328     1.650398    -0.222039
N      6.541283    15.500878     6.004819    -0.670748
N      1.478923    19.258478     6.079802    -0.222038
N      0.402017     6.691422     6.004819    -0.670783
N      5.464377     2.933822     6.079802    -0.222046
O      5.224833    16.681508     3.252095    -0.569729
O      6.142738    18.325736     4.417809    -0.582858
O      4.924883    16.532376     0.308435    -0.539795
O      5.914303    18.394310     7.302720    -0.562261
O      1.718467     5.510792     3.252095    -0.569682
O      0.800562     3.866564     4.417809    -0.582878
O      2.018417     5.659924     0.308435    -0.539794
O      1.028997     3.797990     7.302720    -0.562266
O      1.753183    16.606942     4.478105    -0.569710
O      2.671088    14.962714     3.312391    -0.582892
O      1.453233    16.756074     7.421765    -0.539784
O      2.442653    14.894140     0.427480    -0.562256
O      5.190117     5.585358     4.478105    -0.569657
O      4.272212     7.229586     3.312391    -0.582879
O      5.490067     5.436226     7.421765    -0.539783
O      4.500647     7.298160     0.427480    -0.562257

The following XYZ coordinates are in angstroms. Other properties are in atomic units.
The sperically averaged electron density of each atom fit to a function of the form exp(a - br)
eigen_1, eigen_2 and eigen_3 are the three eigenvalues of traceless quadrupole moment tensor
  atom number  atomic symbol              X              Y              Z     net charge C6 coefficient C8 coefficient C10 coefficient fluctuating dipole atomic polarizability isotropic forcefield polarizability              a              b squared Pearson coefficient          <r^3>          <r^4>         wp_QDO          m_QDO          q_QDO       dipole_x       dipole_y       dipole_z         dipole            Qxy            Qxz            Qyz     Q(x^2-y^2)  Q(3z^2 - R^2)        eigen_1        eigen_2        eigen_3 static polarizability      alpha(xx)      alpha(xy)      alpha(xz)      alpha(yy)      alpha(yz)      alpha(zz) atomic spin moment
            1             Co       3.797569      15.812680       1.872564       0.904018      92.232785 0.19427571E+04  0.61540660E+05                                16.161518                           14.071591       0.792869       2.129005                    0.992877      45.673721     118.866720       0.505898       0.382208      -1.173233      -0.009175      -0.013135       0.009609       0.018683       0.097176       0.008871      -0.066350       0.160106       0.242832      -0.181946       0.070518       0.111427             18.109507      18.387285       1.429429      -1.801272      16.851732      -1.176602      19.089505           2.835578
            2             Co       3.145731       6.379620       1.872564       0.903953      92.235305 0.19428259E+04  0.61543552E+05                                16.161986                           14.071981       0.792865       2.128981                    0.992878      45.675488     118.873041       0.505882       0.382215      -1.173224       0.009093       0.013167       0.009664       0.018694       0.097198      -0.009474       0.067074       0.158207       0.245361      -0.182138       0.070343       0.111795             18.110065      18.387869       1.429475       1.801354      16.852172       1.176664      19.090154           2.835490
            3             Co       0.325919      17.475770       5.857636       0.903965      92.226558 0.19426049E+04  0.61535466E+05                                16.161921                           14.071954       0.792672       2.128925                    0.992879      45.673073     118.869922       0.505836       0.382257      -1.173180      -0.009102       0.013153      -0.009680       0.018696      -0.097315      -0.009395      -0.067034       0.158152       0.245508      -0.182193       0.070304       0.111889             18.109953      18.387703      -1.429384       1.801333      16.852188      -1.176655      19.089969           2.835463
            4             Co       6.617381       4.716530       5.857636       0.903960      92.229712 0.19426818E+04  0.61538381E+05                                16.162080                           14.072060       0.792817       2.128956                    0.992880      45.674480     118.873230       0.505844       0.382248      -1.173189       0.009030      -0.013166      -0.009716       0.018689      -0.097503       0.010008       0.067492       0.156729       0.248010      -0.182543       0.070351       0.112191             18.110179      18.387954      -1.429409      -1.801396      16.852314       1.176711      19.090269           2.835262
            5              H       4.508285      19.653501       3.010913       0.136670       1.095718 0.85673024E+01  0.85086948E+02                                 1.723169                            1.682277      -1.023986       2.387884                    0.997554       3.470182       9.595885       0.497857       1.238746      -0.718695      -0.015265       0.014959       0.008775       0.023103      -0.005298       0.003629       0.002158      -0.001573      -0.004370      -0.007504       0.001330       0.006174              1.732564       1.616528      -0.274466      -0.249372       1.720823       0.343989       1.860340           0.000083
            6              H       5.855285      19.473743       2.176824       0.149791       1.088294 0.86193724E+01  0.85235516E+02                                 1.685629                            1.666661      -1.016760       2.401426                    0.998095       3.297527       8.927178       0.512520       1.208510      -0.727377       0.022979       0.009339      -0.011472       0.027329       0.003841      -0.000243      -0.002756       0.011717      -0.016083      -0.007502      -0.002255       0.009757              1.674544       1.894138       0.258519      -0.202691       1.527293      -0.119274       1.602200           0.000131
            7              H       3.915327      19.409386       0.821720       0.070697       1.261314 0.10179356E+02  0.10577413E+03                                 1.901957                            1.838690      -0.931544       2.405451                    0.996449       3.863088      11.002637       0.473281       1.245454      -0.716205      -0.019943       0.037326      -0.013968       0.044565      -0.000055       0.002660      -0.001372      -0.000974      -0.028854      -0.010224       0.004687       0.005537              1.931549       1.674640      -0.262952       0.225621       2.136497      -0.487121       1.983511           0.000981
            8              H       2.389190      17.840390       1.108511       0.318202       0.558615 0.36137407E+01  0.29955052E+02                                 1.265770                            1.227545      -1.071231       2.480380                    0.999566       2.732135       7.738998       0.472546       1.563685      -0.654692      -0.017063       0.004376      -0.014257       0.022661      -0.000965      -0.009265      -0.007965       0.021293       0.004342      -0.016208      -0.000149       0.016357              1.286045       1.400508       0.086751       0.301408       1.066922       0.056509       1.390705           0.000524
            9              H       2.757184      18.082286       2.538598       0.309738       0.613673 0.41625194E+01  0.35565533E+02                                 1.325767                            1.301207      -1.130236       2.453798                    0.999372       2.739917       7.750806       0.469965       1.525343      -0.662098      -0.008619       0.008769       0.024220       0.027162       0.003967       0.000615       0.009546       0.022633       0.005737      -0.017460       0.005661       0.011799              1.337840       1.248608       0.018368      -0.160901       1.110731       0.090815       1.654183           0.000884
           10              H       6.678760      14.911006       2.114983       0.100783       1.021930 0.74459395E+01  0.72701118E+02                                 1.749961                            1.650453      -1.188417       2.315178                    0.994401       3.751253      10.909370       0.457263       1.371887      -0.688061       0.026273       0.044012       0.004090       0.051420       0.010597       0.006055       0.000471      -0.005652      -0.041390      -0.015994      -0.002400       0.018394              1.802424       1.628934       0.286241       0.084820       2.256912       0.200599       1.521426          -0.000101
           11              H       1.048438      13.006907       2.298961       0.134001       1.071242 0.80062840E+01  0.79727863E+02                                 1.815462                            1.720743      -1.363972       2.243714                    0.993048       3.769663      11.128195       0.443501       1.386859      -0.685123       0.036762       0.003461       0.012702       0.039048      -0.003840       0.008487       0.000022       0.004144      -0.035155      -0.014977       0.002409       0.012569              1.847030       2.281220       0.071876       0.283421       1.652741       0.116923       1.607130           0.000279
           12              H       4.747829      10.905296       0.937673       0.124079       1.125414 0.79150759E+01  0.77808511E+02                                 1.806714                            1.656834      -1.225884       2.302539                    0.994066       3.622754      10.282660       0.479071       1.300571      -0.703245      -0.016855      -0.030331      -0.009386       0.035946       0.000758       0.008586       0.006631      -0.000770      -0.030454      -0.015662       0.004406       0.011256              1.881218       1.855560       0.432864       0.131461       2.401146       0.208267       1.386948           0.000201
           13              H       3.579271      12.833807       0.996423       0.078726       1.241929 0.87183667E+01  0.87703060E+02                                 1.910491                            1.720239      -1.271749       2.251742                    0.993682       3.910715      11.187536       0.478358       1.272839      -0.707838      -0.039844       0.001653      -0.013283       0.042033       0.003792       0.004015       0.009704       0.006498      -0.027152      -0.014983       0.002172       0.012811              2.009934       2.812337       0.008162       0.316616       1.735798      -0.027523       1.481666           0.000127
           14              H       2.435015       2.538799       3.010913       0.136670       1.095700 0.85671348E+01  0.85084978E+02                                 1.723162                            1.682271      -1.023959       2.387902                    0.997555       3.470154       9.595831       0.497853       1.238761      -0.718692       0.015265      -0.014960       0.008773       0.023104      -0.005297      -0.003629      -0.002157      -0.001573      -0.004370      -0.007503       0.001330       0.006173              1.732557       1.616524      -0.274464       0.249372       1.720815      -0.343987       1.860332           0.000046
           15              H       1.088015       2.718557       2.176824       0.149785       1.088321 0.86196529E+01  0.85239030E+02                                 1.685661                            1.666692      -1.016798       2.401406                    0.998095       3.297574       8.927360       0.512514       1.208515      -0.727376      -0.022978      -0.009340      -0.011473       0.027329       0.003840       0.000244       0.002756       0.011714      -0.016081      -0.007502      -0.002254       0.009755              1.674576       1.894178       0.258528       0.202698       1.527321       0.119278       1.602230           0.000063
           16              H       3.027973       2.782914       0.821720       0.070693       1.261314 0.10179364E+02  0.10577427E+03                                 1.901962                            1.838694      -0.931558       2.405445                    0.996449       3.863091      11.002664       0.473279       1.245460      -0.716204       0.019943      -0.037324      -0.013968       0.044564      -0.000055      -0.002661       0.001372      -0.000974      -0.028850      -0.010223       0.004687       0.005536              1.931555       1.674644      -0.262952      -0.225622       2.136503       0.487124       1.983516           0.000942
           17              H       4.554110       4.351910       1.108511       0.318194       0.558634 0.36139105E+01  0.29956917E+02                                 1.265815                            1.227587      -1.071253       2.480365                    0.999565       2.732243       7.739453       0.472528       1.563718      -0.654686       0.017063      -0.004374      -0.014259       0.022663      -0.000966       0.009264       0.007963       0.021304       0.004344      -0.016210      -0.000148       0.016358              1.286092       1.400560       0.086757      -0.301423       1.066957      -0.056513       1.390760           0.000485
           18              H       4.186116       4.110014       2.538598       0.309734       0.613708 0.41628510E+01  0.35569264E+02                                 1.325842                            1.301278      -1.130277       2.453777                    0.999371       2.740071       7.751474       0.469939       1.525390      -0.662090       0.008617      -0.008768       0.024220       0.027162       0.003968      -0.000613      -0.009546       0.022635       0.005742      -0.017461       0.005663       0.011799              1.337918       1.248679       0.018371       0.160914       1.110787      -0.090822       1.654287           0.000836
           19              H       0.264540       7.281294       2.114983       0.100783       1.021930 0.74459417E+01  0.72701232E+02                                 1.749970                            1.650460      -1.188467       2.315158                    0.994400       3.751269      10.909466       0.457259       1.371898      -0.688059      -0.026276      -0.044012       0.004088       0.051422       0.010601      -0.006054      -0.000471      -0.005656      -0.041379      -0.015990      -0.002405       0.018396              1.802434       1.628940       0.286246      -0.084821       2.256930      -0.200602       1.521433          -0.000164
           20              H       5.894862       9.185393       2.298961       0.133999       1.071225 0.80061280E+01  0.79725908E+02                                 1.815444                            1.720728      -1.363942       2.243729                    0.993048       3.769622      11.128040       0.443502       1.386862      -0.685123      -0.036762      -0.003462       0.012701       0.039048      -0.003840      -0.008487      -0.000022       0.004144      -0.035155      -0.014978       0.002408       0.012569              1.847012       2.281193       0.071875      -0.283417       1.652727      -0.116921       1.607116           0.000255
           21              H       2.195471      11.287004       0.937673       0.124075       1.125423 0.79151669E+01  0.77809717E+02                                 1.806733                            1.656850      -1.225898       2.302532                    0.994066       3.622783      10.282800       0.479065       1.300582      -0.703243       0.016855       0.030330      -0.009386       0.035946       0.000757      -0.008587      -0.006631      -0.000770      -0.030456      -0.015662       0.004407       0.011256              1.881239       1.855582       0.432872      -0.131463       2.401173      -0.208269       1.386961           0.000209
           22              H       3.364029       9.358493       0.996423       0.078724       1.241887 0.87180094E+01  0.87698640E+02                                 1.910460                            1.720213      -1.271710       2.251767                    0.993683       3.910638      11.187293       0.478357       1.272854      -0.707836       0.039845      -0.001654      -0.013284       0.042033       0.003791      -0.004015      -0.009703       0.006499      -0.027144      -0.014980       0.002172       0.012809              2.009900       2.812287       0.008160      -0.316609       1.735769       0.027523       1.481645           0.000099
           23              H       1.036635      13.634949       4.719287       0.136673       1.095692 0.85670225E+01  0.85083363E+02                                 1.723133                            1.682244      -1.023950       2.387904                    0.997555       3.470119       9.595625       0.497866       1.238737      -0.718698      -0.015266      -0.014959      -0.008775       0.023104       0.005298      -0.003628       0.002158      -0.001571      -0.004372      -0.007504       0.001330       0.006175              1.732527       1.616494       0.274456       0.249364       1.720787       0.343979       1.860299           0.000083
           24              H       2.383635      13.814707       5.553376       0.149789       1.088270 0.86190972E+01  0.85231954E+02                                 1.685592                            1.666625      -1.016706       2.401452                    0.998096       3.297473       8.926933       0.512531       1.208496      -0.727381       0.022979      -0.009338       0.011471       0.027328      -0.003839       0.000241      -0.002755       0.011717      -0.016080      -0.007501      -0.002254       0.009755              1.674507       1.894097      -0.258512       0.202684       1.527261      -0.119269       1.602163           0.000129
           25              H       0.443677      13.879064       6.908480       0.070699       1.261375 0.10179981E+02  0.10578217E+03                                 1.902007                            1.838736      -0.931619       2.405410                    0.996448       3.863192      11.002990       0.473279       1.245441      -0.716207      -0.019944      -0.037325       0.013967       0.044564       0.000057      -0.002662      -0.001372      -0.000977      -0.028853      -0.010224       0.004685       0.005539              1.931601       1.674681       0.262961      -0.225629       2.136558      -0.487141       1.983564           0.000983
           26              H       5.860840      15.448060       6.621689       0.318196       0.558655 0.36140840E+01  0.29958688E+02                                 1.265839                            1.227609      -1.071265       2.480352                    0.999565       2.732297       7.739625       0.472529       1.563699      -0.654689      -0.017064      -0.004371       0.014256       0.022661       0.000965       0.009263      -0.007963       0.021306       0.004342      -0.016210      -0.000149       0.016359              1.286116       1.400589      -0.086759      -0.301433       1.066975       0.056514       1.390785           0.000524
           27              H       6.228834      15.206164       5.191602       0.309748       0.613675 0.41625580E+01  0.35566122E+02                                 1.325794                            1.301233      -1.130230       2.453809                    0.999371       2.739972       7.751116       0.469947       1.525390      -0.662090      -0.008619      -0.008766      -0.024222       0.027163      -0.003967      -0.000611       0.009548       0.022637       0.005739      -0.017463       0.005665       0.011798              1.337869       1.248632      -0.018370       0.160903       1.110751       0.090817       1.654223           0.000885
           28              H       3.207110      18.377444       5.615217       0.100795       1.021920 0.74458579E+01  0.72700212E+02                                 1.749958                            1.650450      -1.188472       2.315158                    0.994400       3.751242      10.909374       0.457261       1.371896      -0.688059       0.026276      -0.044014      -0.004087       0.051423      -0.010601      -0.006055       0.000470      -0.005657      -0.041384      -0.015992      -0.002404       0.018397              1.802422       1.628931      -0.286242      -0.084820       2.256912       0.200599       1.521422          -0.000103
           29              H       4.520088      20.281543       5.431239       0.134005       1.071243 0.80063101E+01  0.79728261E+02                                 1.815469                            1.720750      -1.363960       2.243717                    0.993048       3.769685      11.128303       0.443498       1.386866      -0.685122       0.036761      -0.003462      -0.012701       0.039047       0.003840      -0.008486       0.000022       0.004142      -0.035154      -0.014977       0.002409       0.012568              1.847038       2.281228      -0.071877      -0.283423       1.652749       0.116924       1.607136           0.000278
           30              H       1.276179       0.190854       6.792527       0.124080       1.125447 0.79153756E+01  0.77812201E+02                                 1.806745                            1.656861      -1.225901       2.302524                    0.994065       3.622832      10.282933       0.479069       1.300565      -0.703245      -0.016854       0.030330       0.009386       0.035945      -0.000757      -0.008587       0.006631      -0.000770      -0.030458      -0.015664       0.004407       0.011257              1.881251       1.855596      -0.432873      -0.131464       2.401188       0.208270       1.386970           0.000198
           31              H       0.107621      20.454643       6.733777       0.078729       1.241924 0.87183235E+01  0.87702588E+02                                 1.910492                            1.720239      -1.271756       2.251741                    0.993682       3.910717      11.187569       0.478355       1.272846      -0.707837      -0.039844      -0.001656       0.013283       0.042032      -0.003791      -0.004015       0.009704       0.006499      -0.027147      -0.014981       0.002172       0.012809              2.009935       2.812340      -0.008160      -0.316616       1.735799      -0.027524       1.481667           0.000127
           32              H       5.906665       8.557351       4.719287       0.136674       1.095669 0.85668114E+01  0.85080867E+02                                 1.723123                            1.682234      -1.023928       2.387921                    0.997555       3.470082       9.595546       0.497861       1.238754      -0.718694       0.015266       0.014961      -0.008773       0.023105       0.005297       0.003628      -0.002157      -0.001574      -0.004373      -0.007503       0.001329       0.006174              1.732517       1.616486       0.274454      -0.249362       1.720777      -0.343976       1.860287           0.000047
           33              H       4.559665       8.377593       5.553376       0.149787       1.088284 0.86192368E+01  0.85233706E+02                                 1.685609                            1.666640      -1.016739       2.401436                    0.998095       3.297495       8.927021       0.512528       1.208499      -0.727380      -0.022978       0.009340       0.011472       0.027328      -0.003839      -0.000243       0.002756       0.011713      -0.016078      -0.007500      -0.002253       0.009754              1.674524       1.894118      -0.258518      -0.202687       1.527276       0.119272       1.602177           0.000062
           34              H       6.499623       8.313236       6.908480       0.070699       1.261363 0.10179864E+02  0.10578072E+03                                 1.902001                            1.838731      -0.931625       2.405410                    0.996448       3.863175      11.002952       0.473278       1.245448      -0.716206       0.019945       0.037323       0.013967       0.044563       0.000056       0.002663       0.001371      -0.000976      -0.028847      -0.010223       0.004685       0.005538              1.931595       1.674676       0.262958       0.225626       2.136551       0.487138       1.983557           0.000944
           35              H       1.082460       6.744240       6.621689       0.318200       0.558673 0.36142538E+01  0.29960599E+02                                 1.265888                            1.227655      -1.071320       2.480324                    0.999565       2.732416       7.740156       0.472507       1.563744      -0.654681       0.017065       0.004370       0.014258       0.022663       0.000966      -0.009264       0.007961       0.021316       0.004345      -0.016212      -0.000150       0.016362              1.286168       1.400645      -0.086766       0.301449       1.067013      -0.056519       1.390844           0.000487
           36              H       0.714466       6.986136       5.191602       0.309753       0.613715 0.41629364E+01  0.35570331E+02                                 1.325871                            1.301306      -1.130313       2.453768                    0.999371       2.740134       7.751799       0.469924       1.525424      -0.662083       0.008617       0.008765      -0.024223       0.027163      -0.003969       0.000610      -0.009547       0.022641       0.005745      -0.017465       0.005666       0.011799              1.337947       1.248705      -0.018373      -0.160916       1.110809      -0.090823       1.654328           0.000836
           37              H       3.736190       3.814856       5.615217       0.100802       1.021929 0.74459450E+01  0.72701360E+02                                 1.749974                            1.650463      -1.188525       2.315134                    0.994400       3.751281      10.909551       0.457257       1.371902      -0.688057      -0.026278       0.044014      -0.004085       0.051424      -0.010605       0.006054      -0.000471      -0.005660      -0.041375      -0.015990      -0.002409       0.018399              1.802438       1.628945      -0.286248       0.084822       2.256935      -0.200603       1.521435          -0.000168
           38              H       2.423212       1.910757       5.431239       0.134009       1.071224 0.80061353E+01  0.79726108E+02                                 1.815450                            1.720734      -1.363937       2.243730                    0.993048       3.769646      11.128170       0.443499       1.386870      -0.685121      -0.036761       0.003463      -0.012701       0.039048       0.003840       0.008487      -0.000022       0.004142      -0.035154      -0.014977       0.002409       0.012568              1.847019       2.281201      -0.071876       0.283418       1.652733      -0.116922       1.607122           0.000252
           39              H       5.667121      22.001446       6.792527       0.124082       1.125444 0.79153585E+01  0.77812083E+02                                 1.806751                            1.656867      -1.225913       2.302521                    0.994065       3.622835      10.282985       0.479064       1.300576      -0.703243       0.016854      -0.030330       0.009386       0.035945      -0.000757       0.008587      -0.006631      -0.000770      -0.030459      -0.015664       0.004407       0.011256              1.881258       1.855604      -0.432875       0.131465       2.401196      -0.208270       1.386974           0.000207
           40              H       6.835679       1.737657       6.733777       0.078735       1.241888 0.87180206E+01  0.87698855E+02                                 1.910464                            1.720216      -1.271721       2.251763                    0.993682       3.910657      11.187385       0.478355       1.272857      -0.707835       0.039843       0.001657       0.013284       0.042032      -0.003791       0.004015      -0.009703       0.006501      -0.027140      -0.014979       0.002171       0.012808              2.009905       2.812294      -0.008159       0.316610       1.735773       0.027524       1.481648           0.000096
           41              C       5.485207      17.880336       3.449988       0.680980      19.555566 0.22620756E+03  0.45784275E+04                                 6.776907                            5.419914       0.070260       2.104994                    0.999653      21.118067      58.882777       0.621424       0.486978      -1.009575       0.015637      -0.022413       0.024980       0.037025      -0.017538      -0.070100      -0.000716       0.107569      -0.008209      -0.062176      -0.041169       0.103345              7.525713       5.810855       0.448475       3.249139       7.353825       0.376648       9.412459           0.001745
           42              C       5.044307      19.002157       2.493763      -0.386286      30.007540 0.49883196E+03  0.12132120E+05                                 8.325768                            7.333623      -0.165619       1.920040                    0.998656      31.601521      92.265768       0.622887       0.404310      -1.072571      -0.035533      -0.026274      -0.047190       0.064652       0.014523       0.013906       0.017613       0.043382      -0.026657      -0.031335      -0.006868       0.038203              8.936510       7.625862      -0.263795       2.089765       7.186528      -0.189696      11.997140           0.002756
           43              C       4.242356      18.588492       1.287851       0.069778      24.664309 0.38129683E+03  0.86692938E+04                                 7.401262                            6.482938      -0.181637       1.966297                    0.998611      26.180693      73.856993       0.651739       0.413344      -1.066880      -0.068096      -0.036336       0.107561       0.132389       0.061611       0.017485      -0.012253       0.040943      -0.069483      -0.063511      -0.013499       0.077010              7.992410       7.955466       0.156067      -0.072912       6.537989       0.136466       9.483776           0.004394
           44              C       5.106103      17.778695       0.314619       0.582628      20.866967 0.25395673E+03  0.52890147E+04                                 7.047163                            5.712785      -0.041075       2.052572                    0.999384      22.342669      63.118731       0.610272       0.481911      -1.012585       0.044109      -0.044828      -0.042690       0.076010      -0.002004       0.092593      -0.002354       0.099032       0.081783      -0.063245      -0.061072       0.124317              7.819917       7.374040       0.746100      -3.700570       7.689410      -0.549184       8.396300           0.001531
           45              C       0.153447      12.950761       1.986661      -0.192438      36.016685 0.49258133E+03  0.11965906E+05                                 9.524428                            7.440382      -0.011763       1.963506                    0.998671      30.608690      89.889824       0.598267       0.421448      -1.059410      -0.001922      -0.002364      -0.004502       0.005436       0.007785      -0.002656      -0.009765       0.029626      -0.025216      -0.019784      -0.002019       0.021803             10.850229      10.588168      -1.169838       1.475356      16.087934       1.429686       5.874586          -0.001842
           46              C       6.540589      11.706438       1.548359       0.091415      38.151496 0.41809969E+03  0.96703895E+04                                 9.861794                            6.821033      -0.055813       1.989579                    0.999150      26.410599      73.713408       0.634586       0.417303      -1.070634      -0.006419       0.008480       0.001300       0.010714       0.001324      -0.016900      -0.008597       0.002329      -0.032330      -0.022788       0.003632       0.019156             12.303586      12.677696      -4.391498       1.174502      18.969248       0.906652       5.263813          -0.024178
           47              C       5.178313      11.708657       1.206684      -0.204986      36.484341 0.45407927E+03  0.10796799E+05                                 9.517382                            7.092676       0.164645       2.019264                    0.999566      30.126241      87.222936       0.620045       0.415451      -1.064358       0.005743       0.002451       0.011521       0.013104       0.017455       0.006174       0.002520      -0.031693       0.012540      -0.026376       0.003619       0.022757             10.934526      13.013677      -2.438534       1.367915      14.749908       0.748297       5.039993          -0.002177
           48              C       4.490232      12.864876       1.263888       0.097244      28.809828 0.32695329E+03  0.72065971E+04                                 8.310919                            6.134347       0.038964       2.026176                    0.999686      26.292465      74.819789       0.643842       0.431601      -1.047622       0.037820       0.039351       0.018978       0.057785       0.010496      -0.007738      -0.017691       0.043902       0.127834      -0.048368       0.000267       0.048101              9.578491      10.756982      -1.343598       1.280175      13.295562       0.982707       4.682930          -0.009407
           49              C       6.283686      14.066146       1.937961       0.082385      27.966119 0.36869829E+03  0.83670578E+04                                 8.209183                            6.558640       0.041748       2.027123                    0.998993      26.838582      77.268395       0.616903       0.437510      -1.045003      -0.043294      -0.019465      -0.024222       0.053291       0.034089      -0.004607      -0.006717       0.002139       0.101759      -0.051097       0.013960       0.037137              9.132264      10.824978      -1.186131       1.149989      11.508040       0.682350       5.063775          -0.010434
           50              C       1.458093       4.311964       3.449988       0.680986      19.555784 0.22621044E+03  0.45785071E+04                                 6.776995                            5.419976       0.070074       2.104933                    0.999653      21.118243      58.883690       0.621415       0.486983      -1.009571      -0.015637       0.022413       0.024982       0.037027      -0.017540       0.070094       0.000711       0.107551      -0.008199      -0.062168      -0.041167       0.103335              7.525823       5.810941       0.448477      -3.249209       7.353899      -0.376642       9.412628           0.001642
           51              C       1.898993       3.190143       2.493763      -0.386280      30.007340 0.49882671E+03  0.12131960E+05                                 8.325723                            7.333574      -0.165573       1.920057                    0.998656      31.601361      92.265176       0.622891       0.404309      -1.072571       0.035537       0.026270      -0.047189       0.064652       0.014526      -0.013906      -0.017609       0.043365      -0.026649      -0.031325      -0.006872       0.038197              8.936479       7.625868      -0.263775      -2.089774       7.186470       0.189703      11.997099           0.002676
           52              C       2.700944       3.603808       1.287851       0.069776      24.664073 0.38129143E+03  0.86691465E+04                                 7.401240                            6.482909      -0.181415       1.966373                    0.998611      26.180535      73.856611       0.651738       0.413346      -1.066878       0.068092       0.036336       0.107558       0.132384       0.061612      -0.017487       0.012255       0.040926      -0.069477      -0.063512      -0.013495       0.077007              7.992402       7.955491       0.156081       0.072932       6.537959      -0.136463       9.483757           0.004344
           53              C       1.837197       4.413605       0.314619       0.582623      20.866862 0.25395516E+03  0.52889759E+04                                 7.047139                            5.712764      -0.040976       2.052609                    0.999384      22.342670      63.118777       0.610274       0.481911      -1.012584      -0.044113       0.044828      -0.042687       0.076011      -0.002004      -0.092589       0.002358       0.099026       0.081760      -0.063239      -0.061070       0.124310              7.819897       7.374041       0.746089       3.700576       7.689359       0.549171       8.396292           0.001446
           54              C       6.789853       9.241539       1.986661      -0.192445      36.016570 0.49257964E+03  0.11965852E+05                                 9.524415                            7.440377      -0.011757       1.963510                    0.998671      30.608563      89.889329       0.598266       0.421449      -1.059410       0.001916       0.002356      -0.004509       0.005436       0.007788       0.002655       0.009771       0.029618      -0.025212      -0.019788      -0.002013       0.021801             10.850217      10.588109      -1.169813      -1.475346      16.087959      -1.429693       5.874583          -0.001924
           55              C       0.402711      10.485862       1.548359       0.091447      38.150938 0.41809222E+03  0.96701815E+04                                 9.861744                            6.821002      -0.055838       1.989574                    0.999150      26.410320      73.712697       0.634582       0.417307      -1.070631       0.006419      -0.008475       0.001297       0.010710       0.001329       0.016906       0.008604       0.002328      -0.032286      -0.022787       0.003621       0.019166             12.303517      12.677624      -4.391446      -1.174501      18.969136      -0.906647       5.263792          -0.024137
           56              C       1.764987      10.483643       1.206684      -0.204998      36.484484 0.45408156E+03  0.10796874E+05                                 9.517442                            7.092720       0.164619       2.019259                    0.999565      30.126259      87.223257       0.620039       0.415454      -1.064356      -0.005743      -0.002449       0.011520       0.013103       0.017449      -0.006175      -0.002515      -0.031691       0.012537      -0.026372       0.003621       0.022751             10.934596      13.013762      -2.438528      -1.367928      14.750003      -0.748299       5.040023          -0.002221
           57              C       2.453068       9.327424       1.263888       0.097263      28.809003 0.32694273E+03  0.72062973E+04                                 8.310745                            6.134233       0.039071       2.026215                    0.999686      26.291903      74.817550       0.643851       0.431599      -1.047625      -0.037816      -0.039348       0.018967       0.057775       0.010498       0.007746       0.017700       0.043908       0.127866      -0.048380       0.000262       0.048117              9.578283      10.756726      -1.343573      -1.280142      13.295280      -0.982680       4.682842          -0.009471
           58              C       0.659613       8.126154       1.937961       0.082395      27.965605 0.36869042E+03  0.83668200E+04                                 8.209026                            6.558526       0.041920       2.027176                    0.998994      26.838221      77.266642       0.616915       0.437504      -1.045008       0.043285       0.019466      -0.024229       0.053287       0.034097       0.004618       0.006717       0.002161       0.101792      -0.051110       0.013958       0.037152              9.132087      10.824733      -1.186087      -1.149963      11.507836      -0.682339       5.063691          -0.010532
           59              C       2.013557      15.408114       4.280212       0.680974      19.555359 0.22620465E+03  0.45783454E+04                                 6.776833                            5.419863       0.070411       2.105050                    0.999653      21.117783      58.881489       0.621431       0.486975      -1.009578       0.015649       0.022409      -0.024971       0.037022       0.017537       0.070087      -0.000707       0.107557      -0.008220      -0.062160      -0.041170       0.103330              7.525625       5.810808      -0.448478      -3.249101       7.353744       0.376654       9.412324           0.001724
           60              C       1.572657      14.286293       5.236437      -0.386269      30.006944 0.49881865E+03  0.12131702E+05                                 8.325644                            7.333521      -0.165532       1.920074                    0.998656      31.600937      92.263372       0.622893       0.404309      -1.072572      -0.035530       0.026280       0.047186       0.064650      -0.014522      -0.013913       0.017618       0.043383      -0.026661      -0.031339      -0.006870       0.038209              8.936374       7.625788       0.263775      -2.089763       7.186399      -0.189681      11.996934           0.002758
           61              C       0.770706      14.699958       6.442349       0.069763      24.664469 0.38129971E+03  0.86693883E+04                                 7.401324                            6.482989      -0.181462       1.966352                    0.998611      26.180930      73.858138       0.651732       0.413348      -1.066876      -0.068087       0.036341      -0.107564       0.132388      -0.061606      -0.017487      -0.012258       0.040922      -0.069488      -0.063508      -0.013494       0.077002              7.992477       7.955556      -0.156087       0.072913       6.538057       0.136442       9.483819           0.004392
           62              C       1.634453      15.509755       7.415581       0.582632      20.866766 0.25395371E+03  0.52889294E+04                                 7.047095                            5.712734      -0.040853       2.052648                    0.999385      22.342426      63.117638       0.610279       0.481909      -1.012587       0.044118       0.044823       0.042682       0.076008       0.002004      -0.092592      -0.002366       0.099025       0.081817      -0.063250      -0.061067       0.124316              7.819838       7.373996      -0.746098       3.700535       7.689337      -0.549185       8.396181           0.001546
           63              C       3.625097      20.337689       5.743539      -0.192440      36.017007 0.49258661E+03  0.11966069E+05                                 9.524485                            7.440422      -0.011763       1.963504                    0.998671      30.608882      89.890566       0.598265       0.421448      -1.059410      -0.001919       0.002360       0.004512       0.005442      -0.007791       0.002652      -0.009769       0.029625      -0.025234      -0.019790      -0.002017       0.021807             10.850294      10.588226       1.169815      -1.475369      16.088037       1.429709       5.874620          -0.001848
           64              C       3.068939      21.582012       6.181841       0.091423      38.151863 0.41810298E+03  0.96704940E+04                                 9.861878                            6.821074      -0.055832       1.989570                    0.999150      26.410753      73.714180       0.634581       0.417305      -1.070632      -0.006425      -0.008485      -0.001298       0.010722      -0.001325       0.016902      -0.008600       0.002329      -0.032329      -0.022790       0.003631       0.019159             12.303698      12.677864       4.391552      -1.174520      18.969378       0.906660       5.263851          -0.024171
           65              C       1.706663      21.579793       6.523516      -0.205001      36.485427 0.45409463E+03  0.10797265E+05                                 9.517580                            7.092803       0.164606       2.019244                    0.999565      30.126865      87.225401       0.620038       0.415452      -1.064357       0.005752      -0.002452      -0.011519       0.013107      -0.017454      -0.006180       0.002521      -0.031700       0.012510      -0.026375       0.003610       0.022765             10.934765      13.014015       2.438609      -1.367954      14.750195       0.748306       5.040086          -0.002199
           66              C       1.018582      20.423574       6.466312       0.097250      28.809908 0.32695426E+03  0.72066195E+04                                 8.310909                            6.134335       0.039021       2.026189                    0.999686      26.292522      74.819820       0.643846       0.431598      -1.047624       0.037817      -0.039353      -0.018969       0.057781      -0.010494       0.007743      -0.017698       0.043919       0.127851      -0.048380       0.000270       0.048110              9.578482      10.756981       1.343629      -1.280173      13.295544       0.982699       4.682922          -0.009392
           67              C       2.812037      19.222304       5.792239       0.082387      27.966069 0.36869766E+03  0.83670221E+04                                 8.209094                            6.558571       0.041910       2.027167                    0.998995      26.838529      77.267608       0.616916       0.437501      -1.045010      -0.043289       0.019465       0.024230       0.053291      -0.034098       0.004618      -0.006718       0.002152       0.101761      -0.051106       0.013961       0.037145              9.132163      10.824858       1.186105      -1.149979      11.507915       0.682343       5.063717          -0.010429
           68              C       4.929743       6.784186       4.280212       0.680974      19.555530 0.22620709E+03  0.45784117E+04                                 6.776899                            5.419912       0.070255       2.104999                    0.999653      21.117899      58.882106       0.621424       0.486978      -1.009576      -0.015645      -0.022413      -0.024975       0.037025       0.017538      -0.070083       0.000704       0.107536      -0.008213      -0.062152      -0.041167       0.103320              7.525707       5.810875      -0.448480       3.249158       7.353794      -0.376653       9.412454           0.001622
           69              C       5.370643       7.906007       5.236437      -0.386268      30.006802 0.49881566E+03  0.12131609E+05                                 8.325607                            7.333487      -0.165487       1.920090                    0.998656      31.600835      92.262950       0.622896       0.404308      -1.072573       0.035535      -0.026274       0.047186       0.064650      -0.014527       0.013913      -0.017612       0.043366      -0.026656      -0.031328      -0.006876       0.038204              8.936341       7.625790       0.263753       2.089765       7.186364       0.189677      11.996868           0.002680
           70              C       6.172594       7.492342       6.442349       0.069762      24.664398 0.38129786E+03  0.86693445E+04                                 7.401339                            6.482993      -0.181273       1.966414                    0.998611      26.180933      73.858380       0.651728       0.413350      -1.066874       0.068085      -0.036339      -0.107559       0.132382      -0.061608       0.017491       0.012258       0.040911      -0.069469      -0.063512      -0.013488       0.077000              7.992505       7.955619      -0.156105      -0.072940       6.538060      -0.136445       9.483837           0.004341
           71              C       5.308847       6.682545       7.415581       0.582626      20.866762 0.25395354E+03  0.52889273E+04                                 7.047097                            5.712733      -0.040773       2.052678                    0.999385      22.342487      63.117915       0.610278       0.481909      -1.012587      -0.044123      -0.044827       0.042682       0.076013       0.002011       0.092588       0.002366       0.099020       0.081783      -0.063240      -0.061069       0.124309              7.819848       7.374028      -0.746091      -3.700561       7.689312       0.549176       8.396205           0.001453
           72              C       3.318203       1.854611       5.743539      -0.192442      36.017034 0.49258734E+03  0.11966089E+05                                 9.524492                            7.440431      -0.011749       1.963509                    0.998671      30.608851      89.890427       0.598264       0.421448      -1.059410       0.001916      -0.002356       0.004516       0.005442      -0.007793      -0.002650       0.009775       0.029622      -0.025234      -0.019795      -0.002012       0.021807             10.850304      10.588213       1.169808       1.475363      16.088075      -1.429714       5.874625          -0.001933
           73              C       3.874361       0.610288       6.181841       0.091450      38.151453 0.41809770E+03  0.96703449E+04                                 9.861828                            6.821044      -0.055847       1.989569                    0.999150      26.410560      73.713627       0.634581       0.417306      -1.070631       0.006427       0.008481      -0.001297       0.010720      -0.001328      -0.016903       0.008602       0.002328      -0.032310      -0.022788       0.003625       0.019163             12.303632      12.677796       4.391516       1.174516      18.969270      -0.906654       5.263829          -0.024152
           74              C       5.236637       0.612507       6.523516      -0.205005      36.485562 0.45409670E+03  0.10797333E+05                                 9.517631                            7.092840       0.164592       2.019242                    0.999565      30.126881      87.225671       0.620033       0.415454      -1.064355      -0.005753       0.002450      -0.011519       0.013107      -0.017451       0.006181      -0.002517      -0.031702       0.012505      -0.026373       0.003611       0.022762             10.934826      13.014085       2.438615       1.367962      14.750282      -0.748309       5.040111          -0.002240
           75              C       5.924718       1.768726       6.466312       0.097270      28.809472 0.32694879E+03  0.72064637E+04                                 8.310811                            6.134271       0.039073       2.026208                    0.999686      26.292236      74.818647       0.643852       0.431596      -1.047626      -0.037815       0.039353      -0.018958       0.057776      -0.010496      -0.007748       0.017707       0.043925       0.127868      -0.048389       0.000267       0.048121              9.578365      10.756838       1.343620       1.280154      13.295383      -0.982684       4.682874          -0.009476
           76              C       4.131263       2.969996       5.792239       0.082398      27.965930 0.36869551E+03  0.83669514E+04                                 8.209015                            6.558512       0.042021       2.027199                    0.998996      26.838457      77.267002       0.616925       0.437496      -1.045015       0.043285      -0.019467       0.024237       0.053292      -0.034105      -0.004625       0.006720       0.002169       0.101781      -0.051116       0.013962       0.037155              9.132076      10.824750       1.186075       1.149968      11.507802      -0.682339       5.063676          -0.010543
           77              N       3.069633      17.787572       1.725381      -0.670737      33.053783 0.62484228E+03  0.15913441E+05                                 8.628469                            8.062213      -0.245481       1.898854                    0.997848      32.785771      94.735206       0.616514       0.390094      -1.093339       0.078867       0.078325      -0.036948       0.117132       0.063697      -0.034543       0.012025       0.175280       0.021833      -0.116073       0.003165       0.112909              8.991207      10.959891       1.660549      -0.305278       6.993753      -0.167494       9.019976           0.034308
           78              N       4.950573      14.029972       1.650398      -0.222041      37.696247 0.50871295E+03  0.12216167E+05                                 9.387790                            7.308791       0.076025       2.054553                    0.998831      27.584473      75.552535       0.647730       0.393776      -1.098859       0.085820      -0.133595      -0.009452       0.159067       0.070009       0.008310      -0.008155       0.074514       0.089551      -0.095246       0.030614       0.064632             10.675108      12.647537      -0.502574       1.277901      13.591442       1.516905       5.786345           0.018480
           79              N       3.873667       4.404728       1.725381      -0.670749      33.054928 0.62487132E+03  0.15914423E+05                                 8.628770                            8.062474      -0.245827       1.898739                    0.997847      32.786674      94.739663       0.616493       0.390101      -1.093330      -0.078890      -0.078320      -0.036950       0.117145       0.063648       0.034537      -0.012057       0.175296       0.021946      -0.116077       0.003209       0.112867              8.991543      10.960322       1.660611       0.305297       6.993977       0.167485       9.020332           0.034171
           80              N       1.992727       8.162328       1.650398      -0.222039      37.695645 0.50870428E+03  0.12215898E+05                                 9.387685                            7.308726       0.076237       2.054625                    0.998832      27.584170      75.551338       0.647734       0.393776      -1.098860      -0.085813       0.133574      -0.009438       0.159044       0.069982      -0.008285       0.008111       0.074524       0.089707      -0.095241       0.030656       0.064585             10.674981      12.647379      -0.502567      -1.277885      13.591271      -1.516876       5.786293           0.018392
           81              N       6.541283      15.500878       6.004819      -0.670748      33.054608 0.62486276E+03  0.15914140E+05                                 8.628687                            8.062400      -0.245822       1.898744                    0.997846      32.786434      94.738581       0.616499       0.390099      -1.093332       0.078887      -0.078311       0.036940       0.117134      -0.063658       0.034542       0.012052       0.175328       0.021938      -0.116092       0.003203       0.112889              8.991443      10.960170      -1.660615       0.305269       6.993942      -0.167509       9.020219           0.034292
           82              N       1.478923      19.258478       6.079802      -0.222038      37.695708 0.50870431E+03  0.12215897E+05                                 9.387677                            7.308709       0.076275       2.054636                    0.998832      27.584220      75.551425       0.647737       0.393774      -1.098861       0.085819       0.133584       0.009434       0.159056      -0.069990      -0.008287      -0.008110       0.074530       0.089697      -0.095248       0.030652       0.064596             10.674977      12.647391       0.502580      -1.277888      13.591265       1.516881       5.786276           0.018466
           83              N       0.402017       6.691422       6.004819      -0.670783      33.056550 0.62491121E+03  0.15915719E+05                                 8.629050                            8.062719      -0.245944       1.898685                    0.997847      32.787937      94.744643       0.616485       0.390100      -1.093329      -0.078905       0.078315       0.036942       0.117149      -0.063620      -0.034532      -0.012078       0.175364       0.022066      -0.116110       0.003251       0.112859              8.991843      10.960684      -1.660693      -0.305289       6.994222       0.167506       9.020623           0.034148
           84              N       5.464377       2.933822       6.079802      -0.222046      37.696178 0.50871239E+03  0.12216125E+05                                 9.387699                            7.308727       0.076654       2.054747                    0.998833      27.584478      75.551953       0.647743       0.393770      -1.098866      -0.085824      -0.133576       0.009431       0.159051      -0.069976       0.008275       0.008083       0.074538       0.089857      -0.095259       0.030698       0.064560             10.675005      12.647442       0.502608       1.277888      13.591278      -1.516876       5.786294           0.018366
           85              O       5.224833      16.681508       3.252095      -0.569729      34.057766 0.57928775E+03  0.14140524E+05                                 8.213862                            7.420024       0.543540       2.227171                    0.997437      27.542383      72.158385       0.704024       0.356408      -1.144890       0.007526       0.014753       0.003384       0.016903       0.021762      -0.045715       0.031240       0.002596      -0.068117      -0.071759       0.027767       0.043992              8.589694       7.021707       1.642640       2.035584      10.615576       2.232668       8.131798           0.033668
           86              O       6.142738      18.325736       4.417809      -0.582858      41.294604 0.56053857E+03  0.13593545E+05                                 9.435456                            7.274510       0.325263       2.145496                    0.998127      27.844013      73.109534       0.713420       0.354024      -1.144891      -0.015189      -0.026113      -0.006686       0.030940      -0.003089      -0.002096       0.028060       0.102449       0.127764      -0.079054       0.029605       0.049449             11.088039      10.523476       0.382938       6.607573       6.656168       1.440604      16.084472           0.038938
           87              O       4.924883      16.532376       0.308435      -0.539795      33.538468 0.57526217E+03  0.14043269E+05                                 8.209987                            7.436730       0.314241       2.162870                    0.997038      27.245359      71.807310       0.695944       0.360520      -1.139541       0.010931       0.024660      -0.020276       0.033744       0.011431       0.037239      -0.008890      -0.023221      -0.030563      -0.048772       0.019375       0.029396              8.655454       7.342395       0.967175      -2.165358      10.885128      -0.920723       7.738839           0.038638
           88              O       5.914303      18.394310       7.302720      -0.562261      41.761113 0.60697018E+03  0.15003871E+05                                 9.528840                            7.623053       0.302523       2.139803                    0.997399      27.985274      74.001852       0.690158       0.359023      -1.141757      -0.001888      -0.036357      -0.002148       0.036469       0.039137       0.005622      -0.050348       0.086316       0.112372      -0.095248       0.033170       0.062078             10.972301      12.355724       2.150019      -6.197698       8.075267      -2.637479      12.485911           0.035686
           89              O       1.718467       5.510792       3.252095      -0.569682      34.056185 0.57925313E+03  0.14139467E+05                                 8.213624                            7.419816       0.543550       2.227195                    0.997436      27.541516      72.155562       0.704032       0.356409      -1.144889      -0.007536      -0.014738       0.003402       0.016899       0.021779       0.045684      -0.031207       0.002532      -0.068174      -0.071730       0.027788       0.043942              8.589444       7.021514       1.642585      -2.035521      10.615248      -2.232588       8.131569           0.033565
           90              O       0.800562       3.866564       4.417809      -0.582878      41.296413 0.56056698E+03  0.13594416E+05                                 9.435734                            7.274699       0.325169       2.145454                    0.998127      27.844672      73.111938       0.713410       0.354025      -1.144890       0.015218       0.026114      -0.006675       0.030953      -0.003113       0.002083      -0.028094       0.102517       0.127708      -0.079094       0.029650       0.049444             11.088401      10.523805       0.382924      -6.607832       6.656330      -1.440612      16.085067           0.038803
           91              O       2.018417       5.659924       0.308435      -0.539794      33.538952 0.57527280E+03  0.14043610E+05                                 8.210110                            7.436833       0.314184       2.162852                    0.997038      27.245479      71.808107       0.695933       0.360523      -1.139537      -0.010936      -0.024656      -0.020272       0.033741       0.011427      -0.037230       0.008868      -0.023183      -0.030645      -0.048753       0.019355       0.029398              8.655596       7.342553       0.967191       2.165450      10.885238       0.920728       7.738997           0.038513
           92              O       1.028997       3.797990       7.302720      -0.562266      41.762683 0.60699707E+03  0.15004730E+05                                 9.529147                            7.623278       0.302252       2.139708                    0.997399      27.985717      74.003949       0.690139       0.359028      -1.141751       0.001901       0.036341      -0.002155       0.036455       0.039122      -0.005604       0.050375       0.086290       0.112352      -0.095242       0.033140       0.062102             10.972685      12.356166       2.150077       6.197967       8.075500       2.637560      12.486387           0.035582
           93              O       1.753183      16.606942       4.478105      -0.569710      34.055451 0.57923782E+03  0.14138970E+05                                 8.213425                            7.419650       0.543682       2.227235                    0.997437      27.541428      72.154525       0.704051       0.356403      -1.144897       0.007544      -0.014750      -0.003382       0.016909      -0.021786       0.045684       0.031208       0.002538      -0.068168      -0.071733       0.027789       0.043944              8.589220       7.021344      -1.642532      -2.035420      10.615020       2.232512       8.131296           0.033699
           94              O       2.671088      14.962714       3.312391      -0.582892      41.295415 0.56055341E+03  0.13593977E+05                                 9.435506                            7.274559       0.325533       2.145568                    0.998128      27.844562      73.110863       0.713426       0.354020      -1.144896      -0.015168       0.026099       0.006718       0.030925       0.003067       0.002128       0.028029       0.102357       0.127811      -0.079002       0.029544       0.049458             11.088087      10.523574      -0.382921      -6.607606       6.656190       1.440589      16.084498           0.038923
           95              O       1.453233      16.756074       7.421765      -0.539784      33.537726 0.57524721E+03  0.14042802E+05                                 8.209838                            7.436609       0.314174       2.162850                    0.997038      27.245091      71.806172       0.695953       0.360518      -1.139544       0.010952      -0.024651       0.020244       0.033726      -0.011427      -0.037230      -0.008875      -0.023190      -0.030605      -0.048754       0.019358       0.029397              8.655286       7.342269      -0.967157       2.165287      10.884936      -0.920706       7.738652           0.038636
           96              O       2.442653      14.894140       0.427480      -0.562256      41.760325 0.60695624E+03  0.15003424E+05                                 9.528696                            7.622943       0.302686       2.139861                    0.997399      27.985036      74.000711       0.690166       0.359021      -1.141760      -0.001868       0.036379       0.002127       0.036489      -0.039152      -0.005631      -0.050305       0.086356       0.112397      -0.095248       0.033199       0.062049             10.972128      12.355578      -2.149985       6.197592       8.075132      -2.637426      12.485675           0.035691
           97              O       5.190117       5.585358       4.478105      -0.569657      34.054317 0.57921377E+03  0.14138255E+05                                 8.213324                            7.419566       0.543485       2.227197                    0.997434      27.540614      72.152381       0.704044       0.356410      -1.144890      -0.007556       0.014745      -0.003402       0.016914      -0.021799      -0.045648      -0.031182       0.002495      -0.068201      -0.071700       0.027803       0.043897              8.589115       7.021274      -1.642502       2.035404      10.614861      -2.232465       8.131210           0.033607
           98              O       4.272212       7.229586       3.312391      -0.582879      41.295167 0.56054872E+03  0.13593845E+05                                 9.435506                            7.274554       0.325389       2.145528                    0.998128      27.844367      73.110487       0.713422       0.354022      -1.144893       0.015183      -0.026092       0.006702       0.030923       0.003080      -0.002099      -0.028062       0.102440       0.127726      -0.079044       0.029606       0.049439             11.088101      10.523570      -0.382911       6.607618       6.656182      -1.440573      16.084551           0.038813
           99              O       5.490067       5.436226       7.421765      -0.539783      33.538361 0.57526088E+03  0.14043231E+05                                 8.209969                            7.436720       0.314155       2.162844                    0.997038      27.245301      71.807161       0.695944       0.360520      -1.139541      -0.010962       0.024652       0.020252       0.033735      -0.011429       0.037224       0.008855      -0.023158      -0.030677      -0.048742       0.019340       0.029402              8.655436       7.342434      -0.967169      -2.165381      10.885058       0.920709       7.738817           0.038503
          100              O       4.500647       7.298160       0.427480      -0.562257      41.761244 0.60697216E+03  0.15003927E+05                                 9.528846                            7.623052       0.302603       2.139823                    0.997400      27.985384      74.002069       0.690160       0.359021      -1.141758       0.001881      -0.036363       0.002138       0.036474      -0.039135       0.005618       0.050344       0.086316       0.112351      -0.095242       0.033168       0.062074             10.972320      12.355805      -2.150008      -6.197733       8.075245       2.637460      12.485909           0.035579

******************************************************
Auxiliary information for the entire system
The total spin magnetic moment of the unit cell is   11.999350
The total net atomic charge of the unit cell is   0.000004
Accuracy of reproducing the electrostatic potential in the unit cell:
  The inner radius (bohr) =    5.0000
  The outer radius (bohr) =   12.0000
  Valid grid points have density less than (e/(bohr^3)) =    0.0001
  The number of valid grid points were=        11624
  The rms potential error without charges in kcal/mol is=      2.45235
  The rms potential error with partial charges in kcal/mol is=      0.53678
  The RRMSE value at monopole order=      0.21888
  The rms potential error with partial charges and cloud penetration in kcal/mol is=      0.51752
  The RRMSE value at monopole order with cloud penetration is=      0.21103
  The rms potential error with partial charges and atomic dipoles in kcal/mol is=      0.36831
  The RRMSE value at dipole order=      0.15019
  The rms potential error with partial charges, atomic dipoles and cloud penetration in kcal/mol is=      0.35310
  The RRMSE value at dipole order with cloud penetration=      0.14398

******************************************************
The electron densities and ab initio electrostatic potential were computed in VASP using the PBE functional and
projector augmented wave method. See the main text of the journal article for a description of computational details.
The atomic charges, dipoles, and quadrupoles were computed with the DDEC6 method as described in
(a) T. A. Manz and N. Gabaldon Limas, RSC Adv. 6 (2016) 47771-47801 DOI: 10.1039/c6ra04656h
(b) N. Gabaldon Limas and T. A. Manz, RSC Adv. 8 (2018) 2678-2707 DOI: 10.1039/c7ra11829e.
For each atom in the material, the electron cloud parameters were fit to the spherically averaged atom-in-material
electron density using radial positions for which this density was between 10^-4 and 10^-2 electrons per cubic bohr.
The polarizabilities, dispersion coefficients, and quantum Drude oscillator (QDO) parameters were fit using the MCLF method.
The magnetic structure of the system was optimized in VASP from the default ferromagnetic initial guess using spin polarization.
The atomic spin moments (ASMs) were computed on this optimized magnetic structure using the DDEC6 partition as inputs
to the method of T. A. Manz and D. S. Sholl, J. Chem. Theory Comput. 7 (2011) 4146-4164 DOI: 10.1021/ct200539n.
The RMSE and RRMSE were computed using a uniform grid with Ewald summation.
