# Supplementary material for: A collection of forcefield precursors for metal–organic frameworks
Source: RSC Adv. 2019 Nov 13;9(63):36492–507. doi: 10.1039/c9ra07327b (PMC9075174; doi:10.1039/c9ra07327b)
Supplement: RA-009-C9RA07327B-s5155 [file RA-009-C9RA07327B-s5155.xyz]

  210
jmolscript: load "" {1 1 1} spacegroup "x,y,z" unitcell [{      8.408400     0.000000     0.000000 }, {     -2.802824    18.978854     0.000000 }, {      2.802824     9.489431    16.436167 }]
Zn     5.777204    22.369428     7.482072     0.704947
Zn     2.952574    20.033890     7.999811     0.721651
Zn     2.974419    14.273809     9.758810     0.705756
Zn     8.558187    15.889953    11.522575     0.721519
Zn     8.580024    20.293333    15.631452     0.704809
Zn     5.755384    21.012726    13.349948     0.721342
Zn     2.631196     6.098857     8.954095     0.704947
Zn     5.455826     8.434395     8.436356     0.721651
Zn     5.433981    14.194476     6.677357     0.705756
Zn    -0.149787    12.578332     4.913592     0.721519
Zn    -0.171624     8.174952     0.804715     0.704809
Zn     2.653016     7.455559     3.086219     0.721342
H     -0.815912    20.299783     3.918382     0.116521
H      1.463606    19.892687     4.025217     0.104568
H      2.250636    17.934069     4.919345     0.112438
H      0.764876    16.376855     5.759233     0.109170
H      4.995978    18.201671     4.600483     0.148448
H      5.374353    19.650706     4.141914     0.154639
H      6.280789    22.551626    10.648993     0.114509
H      3.553950    19.855680    11.173306     0.101037
H      2.070699    22.887551     8.850876     0.096960
H     -0.170981    20.319712     7.033036     0.103469
H      4.789719    12.222385    13.333019     0.116894
H      7.069236    12.518455    13.632157     0.102902
H      7.856263    14.272102    14.881306     0.112055
H      6.370499    15.778074    15.809949     0.107844
H      2.193206    13.862159    14.808986     0.147740
H      2.571583    12.740508    13.783370     0.154664
H      3.477991    16.925344     8.017562     0.115317
H      0.751149    18.727387    10.090163     0.101367
H      7.676308    15.200166     8.625700     0.096974
H      5.434636    14.909791    11.758434     0.102299
H      1.986908    24.414402    15.620933     0.114993
H      4.266424    24.525428    15.214960     0.104309
H      5.053446    24.730399    13.071684     0.111552
H      3.567678    24.781641    11.303152     0.109733
H      7.798789    24.872740    13.462864     0.147606
H      8.177171    24.545356    14.947050     0.154989
H      9.083604    17.459600    14.205779     0.115731
H      6.356753    18.353504    11.608865     0.100747
H      4.873519    18.848853    15.395758     0.098213
H      2.631833    21.707068    14.080864     0.103799
H      9.224312     8.168502    12.517785     0.116521
H      6.944794     8.575598    12.410950     0.104568
H      6.157764    10.534216    11.516822     0.112438
H      7.643524    12.091430    10.676934     0.109170
H      3.412422    10.266614    11.835684     0.148448
H      3.034047     8.817579    12.294253     0.154638
H      2.127611     5.916659     5.787174     0.114509
H      4.854450     8.612605     5.262861     0.101037
H      6.337701     5.580734     7.585291     0.096960
H      8.579381     8.148573     9.403131     0.103469
H      3.618681    16.245900     3.103148     0.116894
H      1.339164    15.949830     2.804010     0.102902
H      0.552137    14.196183     1.554861     0.112055
H      2.037901    12.690211     0.626218     0.107844
H      6.215194    14.606126     1.627181     0.147740
H      5.836817    15.727777     2.652797     0.154663
H      4.930409    11.542941     8.418605     0.115317
H      7.657251     9.740898     6.346004     0.101367
H      0.732092    13.268119     7.810467     0.096973
H      2.973764    13.558494     4.677733     0.102299
H      6.421492     4.053883     0.815234     0.114993
H      4.141976     3.942857     1.221207     0.104309
H      3.354954     3.737886     3.364483     0.111552
H      4.840722     3.686644     5.133015     0.109733
H      0.609611     3.595545     2.973303     0.147606
H      0.231229     3.922929     1.489117     0.154989
H     -0.675204    11.008685     2.230388     0.115731
H      2.051647    10.114781     4.827302     0.100747
H      3.534881     9.619432     1.040409     0.098213
H      5.776567     6.761217     2.355303     0.103799
C     -0.936145    17.423064     5.374462    -0.102436
C     -1.423835    18.607629     4.846697     0.148724
C     -0.507322    19.515767     4.311207    -0.180029
C      0.865770    19.263538     4.359200    -0.072619
C      1.335802    18.100609     4.893540    -0.094453
C      0.446196    17.173397     5.398952    -0.113787
C      6.595261    16.338422     5.944140     0.578233
C      5.518980    18.985972     4.832069    -0.413503
C      5.018682    19.533418     6.148770     0.695216
C      5.596346    21.941835    10.494493     0.163032
C      4.118152    20.482551    10.781139     0.130238
C      1.338327    22.477323     8.448025     0.139781
C      0.128358    21.087786     7.461034     0.156955
C      4.669479    14.921748    15.096291    -0.104159
C      4.181791    13.872407    14.334310     0.147907
C      5.098307    12.954590    13.815585    -0.178669
C      6.471399    13.122268    14.010024    -0.071555
C      6.941429    14.166484    14.749981    -0.094600
C      6.051820    15.067790    15.300263    -0.111124
C      3.792483    15.957424    15.750779     0.576663
C      2.716207    13.670567    14.013969    -0.412537
C      2.215904    14.537141    12.881517     0.696473
C      2.793548    17.096438     8.622906     0.160726
C      1.315353    18.074324     9.743360     0.128160
C      6.943938    15.056402     9.182393     0.139876
C      5.733973    14.896410    10.879263     0.156904
C      1.866661    24.591758    12.401581    -0.103998
C      1.378977    24.456534    13.691327     0.148524
C      2.295495    24.466214    14.745543    -0.176499
C      3.668586    24.550764    14.503109    -0.073902
C      4.138612    24.669477    13.228813    -0.093331
C      3.249001    24.695383    12.173118    -0.113705
C      0.989662    24.640723    11.177415     0.578317
C      8.321793    24.280031    14.026296    -0.413325
C      7.821495    22.866011    13.842047     0.696046
C      8.399158    17.898296    13.754935     0.159705
C      6.920958    18.379695    12.347835     0.130744
C      4.141146    19.402845    15.241915     0.138557
C      2.931174    20.952374    14.532037     0.155814
C      9.344545    11.045221    11.061705    -0.102436
C      9.832235     9.860656    11.589470     0.148724
C      8.915722     8.952518    12.124960    -0.180029
C      7.542630     9.204747    12.076967    -0.072619
C      7.072598    10.367676    11.542627    -0.094453
C      7.962204    11.294888    11.037215    -0.113787
C      1.813139    12.129863    10.492027     0.578234
C      2.889420     9.482313    11.604098    -0.413503
C      3.389718     8.934867    10.287397     0.695216
C      2.812054     6.526450     5.941674     0.163032
C      4.290248     7.985734     5.655028     0.130238
C      7.070073     5.990962     7.988142     0.139781
C      8.280042     7.380499     8.975133     0.156955
C      3.738921    13.546537     1.339876    -0.104159
C      4.226609    14.595878     2.101857     0.147907
C      3.310093    15.513695     2.620582    -0.178669
C      1.937001    15.346017     2.426143    -0.071555
C      1.466971    14.301801     1.686186    -0.094600
C      2.356580    13.400495     1.135904    -0.111124
C      4.615917    12.510861     0.685388     0.576663
C      5.692193    14.797718     2.422198    -0.412537
C      6.192496    13.931144     3.554650     0.696473
C      5.614852    11.371847     7.813261     0.160726
C      7.093047    10.393961     6.692807     0.128160
C      1.464462    13.411883     7.253774     0.139876
C      2.674427    13.571875     5.556904     0.156904
C      6.541739     3.876527     4.034586    -0.103997
C      7.029423     4.011751     2.744840     0.148524
C      6.112905     4.002071     1.690624    -0.176499
C      4.739814     3.917521     1.933058    -0.073903
C      4.269788     3.798808     3.207354    -0.093331
C      5.159399     3.772902     4.263049    -0.113705
C      7.418738     3.827562     5.258752     0.578316
C      0.086607     4.188254     2.409871    -0.413325
C      0.586905     5.602274     2.594120     0.696046
C      0.009242    10.569989     2.681232     0.159705
C      1.487442    10.088590     4.088332     0.130744
C      4.267254     9.065440     1.194252     0.138557
C      5.477226     7.515911     1.904130     0.155814
N      4.097968    20.778336     9.506515    -0.193054
N      5.069137    21.733162     9.317170    -0.175863
N      5.043917    21.182017    11.458145    -0.313648
N     -0.635966    22.137127     7.705604    -0.173112
N      0.151901    23.042134     8.362557    -0.198484
N      1.384574    21.257457     7.901194    -0.308180
N      1.295175    16.822574    10.124515    -0.191577
N      2.266344    16.181183     9.392283    -0.175813
N      2.241115    18.310895     8.799102    -0.312398
N      4.969648    14.583544     9.848223    -0.171959
N      5.757512    14.699979     8.735987    -0.199258
N      6.990187    15.192765    10.512244    -0.307821
N      6.900778    19.335660    13.241305    -0.192271
N      7.871951    19.022224    14.162881    -0.175809
N      7.846724    17.443658    12.615087    -0.312572
N      2.166853    20.215899    15.318508    -0.171411
N      2.954722    19.194458    15.773789    -0.198833
N      4.187389    20.486348    14.458896    -0.308344
N      4.310432     7.689949     6.929652    -0.193054
N      3.339263     6.735123     7.118997    -0.175863
N      3.364483     7.286268     4.978022    -0.313648
N      9.044366     6.331158     8.730563    -0.173112
N      8.256499     5.426151     8.073610    -0.198484
N      7.023826     7.210828     8.534973    -0.308180
N      7.113225    11.645711     6.311652    -0.191577
N      6.142056    12.287102     7.043884    -0.175813
N      6.167285    10.157390     7.637065    -0.312398
N      3.438752    13.884741     6.587944    -0.171959
N      2.650888    13.768306     7.700180    -0.199258
N      1.418213    13.275520     5.923923    -0.307821
N      1.507622     9.132625     3.194862    -0.192271
N      0.536449     9.446061     2.273286    -0.175809
N      0.561676    11.024627     3.821080    -0.312572
N      6.241547     8.252386     1.117659    -0.171411
N      5.453678     9.273827     0.662378    -0.198833
N      4.221011     7.981937     1.977271    -0.308344
O      7.116584    15.198268     6.156331    -0.569968
O      5.397064    16.545102     6.187395    -0.553386
O      3.780126    19.387945     6.386930    -0.541170
O      5.805710    20.126981     6.902040    -0.597031
O      1.510981     7.221834     0.195919    -0.569613
O      2.594285    16.064750    15.450161    -0.552320
O      9.385746    14.816130    12.888420    -0.540776
O      3.002927    14.892710    11.990841    -0.597930
O      4.313804     6.048184    10.083917    -0.569500
O     -0.208534    24.326718    11.234778    -0.553400
O      6.582937    22.732495    13.596984    -0.541246
O      8.608523    21.916879    13.979453    -0.597128
O      1.291816    13.270017    10.279836    -0.569968
O      3.011336    11.923183    10.248772    -0.553386
O      4.628274     9.080340    10.049237    -0.541170
O      2.602690     8.341304     9.534127    -0.597031
O      6.897419    21.246451    16.240248    -0.569613
O      5.814115    12.403535     0.986006    -0.552320
O     -0.977346    13.652155     3.547747    -0.540776
O      5.405473    13.575575     4.445326    -0.597930
O      4.094596    22.420101     6.352250    -0.569500
O      8.616934     4.141567     5.201389    -0.553400
O      1.825463     5.735790     2.839183    -0.541246
O     -0.200123     6.551406     2.456714    -0.597128

The following XYZ coordinates are in angstroms. Other properties are in atomic units.
The sperically averaged electron density of each atom fit to a function of the form exp(a - br)
eigen_1, eigen_2 and eigen_3 are the three eigenvalues of traceless quadrupole moment tensor
  atom number  atomic symbol              X              Y              Z     net charge C6 coefficient C8 coefficient C10 coefficient fluctuating dipole atomic polarizability isotropic forcefield polarizability              a              b squared Pearson coefficient          <r^3>          <r^4>         wp_QDO          m_QDO          q_QDO       dipole_x       dipole_y       dipole_z         dipole            Qxy            Qxz            Qyz     Q(x^2-y^2)  Q(3z^2 - R^2)        eigen_1        eigen_2        eigen_3 static polarizability      alpha(xx)      alpha(xy)      alpha(xz)      alpha(yy)      alpha(yz)      alpha(zz) atomic spin moment
            1             Zn       5.777204      22.369428       7.482072       0.704947     103.341030 0.21848018E+04  0.72436981E+05                                18.747507                           16.003550       0.481022       1.966114                    0.996965      50.912514     142.945284       0.420248       0.439594      -1.114654      -0.028286      -0.053052      -0.078729       0.099059       0.008772       0.027178       0.037035      -0.037900       0.008623      -0.042595      -0.013223       0.055818             21.266198      21.134140      -1.550384       3.381641      21.352451      -1.840662      21.312004           0.000001
            2             Zn       2.952574      20.033890       7.999811       0.721651      98.804260 0.21110731E+04  0.69106311E+05                                17.200824                           14.894625       0.445370       1.979544                    0.996189      49.099146     135.129711       0.474793       0.394082      -1.150305       0.033052       0.002299      -0.099651       0.105015       0.029401      -0.001188       0.001002      -0.046178       0.000603      -0.037544       0.000257       0.037287             19.009832      19.955184      -0.767533      -1.215942      21.149785      -0.998871      15.924526           0.000001
            3             Zn       2.974419      14.273809       9.758810       0.705756     103.287603 0.21833253E+04  0.72368742E+05                                18.729381                           15.988272       0.485202       1.967570                    0.997006      50.875325     142.776375       0.420879       0.439052      -1.115106      -0.028064      -0.042385       0.085219       0.099229       0.019311      -0.020667      -0.012275       0.005355       0.136835      -0.042554      -0.012783       0.055337             21.244881      21.110234       3.699450      -0.346995      22.891211       0.938061      19.733199           0.000001
            4             Zn       8.558187      15.889953      11.522575       0.721519      98.732535 0.21092144E+04  0.69025790E+05                                17.188654                           14.884598       0.443765       1.979253                    0.996188      49.084481     135.041512       0.475150       0.393899      -1.150513       0.033680      -0.086616       0.046811       0.104057      -0.015000      -0.025433       0.008738      -0.028621       0.054503      -0.037858       0.000883       0.036974             18.995788      19.939232      -0.667730       1.270462      18.083344       2.760338      18.964789           0.000001
            5             Zn       8.580024      20.293333      15.631452       0.704809     103.384263 0.21857713E+04  0.72477800E+05                                18.752753                           16.007056       0.483078       1.966534                    0.996999      50.926035     142.995901       0.420200       0.439592      -1.114646      -0.028336       0.095297      -0.006502       0.099633      -0.028542      -0.006319      -0.024452      -0.056828      -0.056129      -0.042725      -0.012598       0.055323             21.272654      21.139142      -2.155050      -3.032895      19.735788       0.901233      22.943031           0.000001
            6             Zn       5.755384      21.012726      13.349948       0.721342      98.883799 0.21133922E+04  0.69204353E+05                                17.212786                           14.905218       0.442934       1.978674                    0.996173      49.119736     135.227983       0.474488       0.394210      -1.150159       0.033205       0.084917       0.051686       0.104809      -0.014235       0.025256      -0.009883      -0.031018       0.050155      -0.037742       0.000983       0.036759             19.022978      19.968720       1.437622      -0.054930      16.373710      -1.766305      20.726504           0.000001
            7             Zn       2.631196       6.098857       8.954095       0.704947     103.341038 0.21848020E+04  0.72436989E+05                                18.747507                           16.003551       0.481022       1.966114                    0.996965      50.912517     142.945293       0.420248       0.439594      -1.114654       0.028286       0.053052       0.078729       0.099059       0.008772       0.027178       0.037035      -0.037900       0.008624      -0.042595      -0.013223       0.055818             21.266199      21.134141      -1.550385       3.381641      21.352452      -1.840662      21.312005           0.000001
            8             Zn       5.455826       8.434395       8.436356       0.721651      98.804259 0.21110730E+04  0.69106309E+05                                17.200823                           14.894624       0.445371       1.979544                    0.996189      49.099146     135.129708       0.474793       0.394082      -1.150305      -0.033052      -0.002299       0.099651       0.105015       0.029401      -0.001188       0.001002      -0.046178       0.000603      -0.037544       0.000257       0.037287             19.009831      19.955184      -0.767533      -1.215942      21.149784      -0.998871      15.924526           0.000001
            9             Zn       5.433981      14.194476       6.677357       0.705756     103.287604 0.21833253E+04  0.72368744E+05                                18.729382                           15.988273       0.485202       1.967570                    0.997006      50.875326     142.776380       0.420879       0.439052      -1.115106       0.028064       0.042385      -0.085219       0.099229       0.019311      -0.020667      -0.012275       0.005355       0.136835      -0.042554      -0.012783       0.055337             21.244882      21.110235       3.699450      -0.346995      22.891212       0.938061      19.733200           0.000001
           10             Zn      -0.149787      12.578332       4.913592       0.721519      98.732537 0.21092145E+04  0.69025793E+05                                17.188654                           14.884598       0.443765       1.979253                    0.996188      49.084482     135.041514       0.475150       0.393899      -1.150513      -0.033680       0.086616      -0.046811       0.104057      -0.015000      -0.025433       0.008738      -0.028621       0.054503      -0.037858       0.000883       0.036974             18.995788      19.939232      -0.667730       1.270462      18.083344       2.760339      18.964789           0.000001
           11             Zn      -0.171624       8.174952       0.804715       0.704809     103.384260 0.21857712E+04  0.72477798E+05                                18.752753                           16.007056       0.483078       1.966534                    0.996999      50.926034     142.995899       0.420200       0.439592      -1.114646       0.028336      -0.095297       0.006502       0.099633      -0.028542      -0.006319      -0.024452      -0.056828      -0.056129      -0.042725      -0.012598       0.055323             21.272654      21.139142      -2.155050      -3.032895      19.735788       0.901233      22.943031           0.000001
           12             Zn       2.653016       7.455559       3.086219       0.721342      98.883796 0.21133921E+04  0.69204349E+05                                17.212786                           14.905217       0.442934       1.978674                    0.996173      49.119735     135.227979       0.474488       0.394210      -1.150159      -0.033205      -0.084917      -0.051686       0.104809      -0.014235       0.025256      -0.009883      -0.031018       0.050155      -0.037742       0.000983       0.036759             19.022978      19.968719       1.437622      -0.054930      16.373710      -1.766305      20.726504           0.000001
           13              H      -0.815912      20.299783       3.918382       0.116521       1.033146 0.73869517E+01  0.71062964E+02                                 1.685516                            1.587476      -0.857281       2.472247                    0.999218       3.415954       9.455549       0.497677       1.279323      -0.709237      -0.010893       0.029841      -0.013973       0.034705      -0.001836       0.000041      -0.010662       0.002705      -0.025449      -0.014921       0.005036       0.009884              1.732689       1.572285      -0.212475       0.086243       2.146134      -0.395900       1.479649          -0.000001
           14              H       1.463606      19.892687       4.025217       0.104568       1.126615 0.80174816E+01  0.78698045E+02                                 1.784187                            1.651317      -0.960661       2.417218                    0.998027       3.515435       9.818684       0.489244       1.275424      -0.710016       0.027189       0.022394      -0.011057       0.036919      -0.000273      -0.004099      -0.007830       0.016439      -0.036908      -0.016986       0.001946       0.015040              1.853214       1.908809       0.516429      -0.233036       2.150518      -0.331287       1.500314          -0.000001
           15              H       2.250636      17.934069       4.919345       0.112438       0.951542 0.65417816E+01  0.61303900E+02                                 1.617748                            1.509454      -0.804372       2.493587                    0.999544       3.417632       9.464710       0.500425       1.306097      -0.702646       0.037131      -0.007272       0.001326       0.037860      -0.004660      -0.004343      -0.012834       0.005529      -0.036873      -0.020739       0.008458       0.012281              1.666244       2.268111      -0.113089       0.037907       1.428410       0.038360       1.302210          -0.000001
           16              H       0.764876      16.376855       5.759233       0.109170       0.940513 0.67773353E+01  0.64603614E+02                                 1.650467                            1.572014      -1.038013       2.383159                    0.997188       3.644556      10.456218       0.469919       1.367368      -0.688960       0.016928      -0.033206       0.013065       0.039496      -0.009041       0.002844      -0.008975       0.007981      -0.025537      -0.014418      -0.001996       0.016414              1.678989       1.538009      -0.201719       0.067090       2.057408      -0.264574       1.441551          -0.000000
           17              H       4.995978      18.201671       4.600483       0.148448       1.017863 0.75182987E+01  0.73114460E+02                                 1.710008                            1.627487      -1.146755       2.336135                    0.997539       3.555204      10.104441       0.476733       1.321134      -0.699049      -0.010886      -0.021790      -0.001981       0.024438       0.003302       0.001019       0.005487       0.002289      -0.015639      -0.008346       0.000781       0.007564              1.755306       1.707669       0.338833       0.112005       2.105359       0.190757       1.452891          -0.000001
           18              H       5.374353      19.650706       4.141914       0.154639       0.988530 0.73881732E+01  0.70822189E+02                                 1.632690                            1.583402      -0.672408       2.574155                    0.999891       3.201984       8.744060       0.502108       1.272555      -0.712740      -0.000338       0.014884      -0.018218       0.023527      -0.000697       0.000229      -0.004936       0.001253       0.007816      -0.005142      -0.000678       0.005820              1.648471       1.460183      -0.103742       0.068885       1.849716      -0.368879       1.635514          -0.000002
           19              H       6.280789      22.551626      10.648993       0.114509       1.004114 0.69983544E+01  0.67251038E+02                                 1.727692                            1.601755      -1.113262       2.361506                    0.996672       3.603840      10.382852       0.463634       1.374763      -0.687998       0.037170       0.037013       0.010673       0.053530       0.008663       0.002415      -0.001511      -0.001388       0.005502      -0.010256       0.002433       0.007824              1.770493       1.993816       0.563305       0.131870       1.852493       0.086247       1.465169           0.000000
           20              H       3.553950      19.855680      11.173306       0.101037       1.101848 0.79231933E+01  0.77293154E+02                                 1.736916                            1.629302      -0.953954       2.428064                    0.998311       3.423458       9.432375       0.499725       1.256419      -0.714988      -0.030823      -0.033741       0.025280       0.052226       0.014336      -0.002127      -0.010119      -0.003231       0.011179      -0.017707      -0.000651       0.018358              1.758932       1.776942       0.481853      -0.244562       1.869266      -0.300363       1.630587           0.000000
           21              H       2.070699      22.887551       8.850876       0.096960       1.066051 0.75929219E+01  0.74572124E+02                                 1.802482                            1.670545      -1.228163       2.293901                    0.994533       3.806776      11.138775       0.452480       1.378284      -0.686591       0.042109       0.022683       0.021686       0.052516       0.003629       0.008877       0.006350       0.016798      -0.019908      -0.013178      -0.003687       0.016865              1.857981       2.203565       0.373706       0.382414       1.724214       0.242660       1.646162           0.000000
           22              H      -0.170981      20.319712       7.033036       0.103469       1.144706 0.80996506E+01  0.80725854E+02                                 1.873719                            1.711907      -1.368476       2.226017                    0.993847       3.877870      11.375925       0.452934       1.356829      -0.690299      -0.015136      -0.042075      -0.021558       0.049640      -0.002322       0.002861       0.007036      -0.015267      -0.039806      -0.015717      -0.000395       0.016112              1.939674       1.707855       0.369944       0.241546       2.388003       0.544505       1.723164          -0.000000
           23              H       4.789719      12.222385      13.333019       0.116894       1.035810 0.74121536E+01  0.71395091E+02                                 1.691378                            1.592455      -0.865991       2.469273                    0.999177       3.421910       9.490552       0.495634       1.282983      -0.708443      -0.010502      -0.026797      -0.018646       0.034294       0.000890       0.001682       0.010123       0.001777      -0.027059      -0.014688       0.004871       0.009816              1.739000       1.577371       0.182216       0.141910       1.997184       0.489707       1.642445          -0.000001
           24              H       7.069236      12.518455      13.632157       0.102902       1.129115 0.80383687E+01  0.78934311E+02                                 1.784794                            1.651942      -0.957885       2.417695                    0.998055       3.519457       9.823691       0.489954       1.273072      -0.710525       0.027842      -0.021190      -0.013965       0.037673      -0.003545       0.002258       0.008276       0.017400      -0.033412      -0.016795       0.001814       0.014981              1.853808       1.909387      -0.460067      -0.330769       1.950390       0.447358       1.701646          -0.000001
           25              H       7.856263      14.272102      14.881306       0.112055       0.954218 0.65656585E+01  0.61594530E+02                                 1.621820                            1.512997      -0.806599       2.492448                    0.999544       3.424955       9.495586       0.499360       1.307461      -0.702339       0.037362       0.004629       0.005305       0.038019      -0.001405       0.006321       0.013295       0.006079      -0.035248      -0.020897       0.008461       0.012436              1.670556       2.274860       0.089722       0.079288       1.303390       0.035642       1.433419          -0.000001
           26              H       6.370499      15.778074      15.809949       0.107844       0.943443 0.68037623E+01  0.64924688E+02                                 1.654470                            1.575507      -1.039742       2.381933                    0.997142       3.653028      10.489295       0.469162       1.368115      -0.688802       0.016957       0.028335       0.022556       0.039990       0.007081       0.006644       0.008131       0.007030      -0.029141      -0.014375      -0.002223       0.016598              1.683178       1.541451       0.159755       0.141816       1.829584       0.400878       1.678500          -0.000000
           27              H       2.193206      13.862159      14.808986       0.147740       1.018007 0.75163154E+01  0.73059240E+02                                 1.707164                            1.624887      -1.127122       2.344069                    0.997633       3.551802      10.078265       0.478369       1.317263      -0.699860      -0.011554       0.009421       0.020282       0.025172      -0.000832      -0.003227       0.000289       0.011766       0.013622      -0.008212       0.000838       0.007374              1.752313       1.704784      -0.072359      -0.348712       1.448555       0.186850       2.103602          -0.000001
           28              H       2.571583      12.740508      13.783370       0.154664       0.988648 0.73908376E+01  0.70870605E+02                                 1.634692                            1.585234      -0.677691       2.572485                    0.999887       3.202004       8.752176       0.500967       1.275042      -0.712226      -0.000578      -0.023328      -0.003456       0.023589       0.000362       0.000301       0.000646      -0.006064      -0.015219      -0.005129      -0.000502       0.005631              1.650514       1.461814       0.111877       0.055583       2.011476       0.277724       1.478252          -0.000002
           29              H       3.477991      16.925344       8.017562       0.115317       1.002467 0.69850962E+01  0.67097264E+02                                 1.726441                            1.600728      -1.112031       2.362181                    0.996686       3.600792      10.374782       0.463532       1.375606      -0.687837       0.036687      -0.009030      -0.037066       0.052928      -0.002219      -0.008916       0.000080      -0.004112      -0.003070      -0.010387       0.002277       0.008110              1.769156       1.992165      -0.167206      -0.553049       1.486340       0.124415       1.828962           0.000000
           30              H       0.751149      18.727387      10.090163       0.101367       1.102666 0.79294375E+01  0.77354893E+02                                 1.736167                            1.628660      -0.948087       2.429888                    0.998349       3.423801       9.427632       0.500508       1.254439      -0.715404      -0.030764       0.038726       0.016943       0.052280      -0.008963      -0.011217       0.003238      -0.014659      -0.024551      -0.017571      -0.000650       0.018221              1.758155       1.776162      -0.452396      -0.294821       1.949443       0.253324       1.548859           0.000000
           31              H       7.676308      15.200166       8.625700       0.096974       1.064514 0.75753938E+01  0.74300619E+02                                 1.795162                            1.664379      -1.205540       2.303228                    0.994978       3.793663      11.065539       0.455395       1.371294      -0.687986       0.042175       0.007287      -0.030931       0.052806       0.005921      -0.007481      -0.002473       0.023647      -0.000687      -0.013153      -0.003778       0.016931              1.850116       2.193258       0.143351      -0.511358       1.450493      -0.087004       1.906597           0.000000
           32              H       5.434636      14.909791      11.758434       0.102299       1.146063 0.81076944E+01  0.80764459E+02                                 1.869035                            1.708139      -1.343682       2.235118                    0.994299       3.873243      11.331166       0.455620       1.349523      -0.691759      -0.015190       0.002535       0.047728       0.050150       0.003612       0.000502       0.008556       0.011751       0.040820      -0.015955      -0.000326       0.016281              1.934564       1.703760       0.024116      -0.439169       1.415041       0.015518       2.684890          -0.000000
           33              H       1.986908      24.414402      15.620933       0.114993       1.038921 0.74361304E+01  0.71647810E+02                                 1.690932                            1.592046      -0.857877       2.470909                    0.999210       3.425561       9.486507       0.497342       1.278189      -0.709464      -0.010727      -0.003020       0.033200       0.035020       0.000916      -0.001745       0.000596       0.020539       0.028049      -0.015004       0.004967       0.010037              1.738518       1.576909       0.031755      -0.228592       1.306713      -0.091202       2.331932          -0.000001
           34              H       4.266424      24.525428      15.214960       0.104309       1.123817 0.79931954E+01  0.78376533E+02                                 1.778854                            1.647018      -0.954652       2.419354                    0.998065       3.510763       9.790790       0.490832       1.272646      -0.710617       0.027482      -0.001485       0.024760       0.037020       0.004004       0.002009      -0.000858       0.030686       0.006876      -0.017067       0.002075       0.014991              1.847317       1.902638      -0.056085       0.560449       1.372654      -0.115339       2.266660          -0.000002
           35              H       5.053446      24.730399      13.071684       0.111552       0.954068 0.65635864E+01  0.61572101E+02                                 1.621978                            1.513004      -0.810799       2.490930                    0.999523       3.425120       9.496755       0.499221       1.307887      -0.702261       0.037713       0.002186      -0.006810       0.038385       0.006281      -0.001943      -0.000363       0.028101       0.032251      -0.020765       0.008373       0.012393              1.670793       2.275598       0.023803      -0.117451       1.370038      -0.074117       1.366744          -0.000001
           36              H       3.567678      24.781641      11.303152       0.109733       0.939626 0.67688559E+01  0.64496622E+02                                 1.648785                            1.570530      -1.033771       2.384981                    0.997263       3.640906      10.440470       0.470409       1.366497      -0.689133       0.016571       0.005461      -0.035214       0.039300       0.002447      -0.009357       0.000592       0.022493       0.016968      -0.014491      -0.002075       0.016566              1.677232       1.536484       0.042681      -0.207864       1.365167      -0.134129       2.130045          -0.000000
           37              H       7.798789      24.872740      13.462864       0.147606       1.017474 0.75119194E+01  0.73004576E+02                                 1.706406                            1.624302      -1.123915       2.345539                    0.997618       3.551642      10.076421       0.478512       1.317085      -0.699896      -0.011704       0.012892      -0.018341       0.025290      -0.002522       0.002240      -0.005605       0.002374      -0.014703      -0.008253       0.000790       0.007463              1.751478       1.704011      -0.265356       0.236630       1.777038      -0.376518       1.773386          -0.000001
           38              H       8.177171      24.545356      14.947050       0.154989       0.989176 0.73968915E+01  0.70947310E+02                                 1.635471                            1.586034      -0.677971       2.572581                    0.999859       3.204055       8.760601       0.500740       1.275284      -0.712151      -0.000168       0.008453       0.021751       0.023336       0.000041      -0.000674       0.004548       0.002399       0.010647      -0.005334      -0.000602       0.005936              1.651288       1.462667      -0.007790      -0.124732       1.371791       0.091992       2.119406          -0.000002
           39              H       9.083604      17.459600      14.205779       0.115731       0.999564 0.69607443E+01  0.66803154E+02                                 1.723127                            1.597982      -1.113504       2.362319                    0.996708       3.594408      10.350795       0.463923       1.375686      -0.687846       0.036886      -0.027339       0.026362       0.052943      -0.006452       0.006384       0.001593      -0.001692       0.005408      -0.010360       0.002426       0.007933              1.765637       1.987881      -0.393969       0.419866       1.632523      -0.209858       1.676506           0.000000
           40              H       6.356753      18.353504      11.608865       0.100747       1.104359 0.79464134E+01  0.77588904E+02                                 1.740661                            1.632524      -0.956648       2.426517                    0.998222       3.429071       9.457033       0.498768       1.257707      -0.714690      -0.030944      -0.004815      -0.042020       0.052406      -0.005306       0.013257       0.006893       0.002897       0.028629      -0.017604      -0.000653       0.018257              1.762818       1.780862      -0.029252       0.541533       1.432858       0.047008       2.074733           0.000000
           41              H       4.873519      18.848853      15.395758       0.098213       1.061948 0.75572790E+01  0.74127964E+02                                 1.797347                            1.666259      -1.223756       2.296548                    0.994634       3.796321      11.097792       0.453251       1.377688      -0.686729       0.041565      -0.030071       0.008887       0.052066      -0.009537      -0.001381      -0.003795       0.012998      -0.032823      -0.013197      -0.003826       0.017023              1.852463       2.196208      -0.515491       0.131770       1.870347      -0.154336       1.490833           0.000000
           42              H       2.631833      21.707068      14.080864       0.103799       1.141601 0.80736349E+01  0.80400962E+02                                 1.870422                            1.709250      -1.361225       2.229407                    0.993921       3.872158      11.354116       0.453253       1.356979      -0.690288      -0.014883       0.039632      -0.025986       0.049673      -0.001418      -0.003423      -0.015258      -0.000567       0.003798      -0.015605      -0.000271       0.015876              1.936093       1.705000      -0.392976       0.199022       2.356051      -0.558389       1.747228          -0.000000
           43              H       9.224312       8.168502      12.517785       0.116521       1.033146 0.73869554E+01  0.71063010E+02                                 1.685516                            1.587476      -0.857281       2.472247                    0.999218       3.415955       9.455553       0.497677       1.279323      -0.709237       0.010893      -0.029841       0.013973       0.034705      -0.001836       0.000041      -0.010662       0.002705      -0.025449      -0.014921       0.005036       0.009884              1.732690       1.572285      -0.212475       0.086243       2.146135      -0.395901       1.479649          -0.000001
           44              H       6.944794       8.575598      12.410950       0.104568       1.126615 0.80174827E+01  0.78698052E+02                                 1.784186                            1.651317      -0.960661       2.417218                    0.998027       3.515435       9.818681       0.489245       1.275423      -0.710016      -0.027189      -0.022394       0.011057       0.036919      -0.000273      -0.004099      -0.007829       0.016439      -0.036908      -0.016986       0.001946       0.015040              1.853213       1.908808       0.516428      -0.233036       2.150517      -0.331286       1.500314          -0.000002
           45              H       6.157764      10.534216      11.516822       0.112438       0.951542 0.65417816E+01  0.61303900E+02                                 1.617748                            1.509454      -0.804372       2.493587                    0.999544       3.417632       9.464710       0.500425       1.306097      -0.702646      -0.037131       0.007272      -0.001326       0.037860      -0.004660      -0.004343      -0.012834       0.005529      -0.036873      -0.020739       0.008458       0.012281              1.666244       2.268111      -0.113089       0.037907       1.428410       0.038360       1.302210          -0.000001
           46              H       7.643524      12.091430      10.676934       0.109170       0.940513 0.67773353E+01  0.64603614E+02                                 1.650467                            1.572014      -1.038013       2.383159                    0.997188       3.644556      10.456218       0.469919       1.367368      -0.688960      -0.016928       0.033206      -0.013065       0.039496      -0.009041       0.002844      -0.008975       0.007981      -0.025537      -0.014418      -0.001996       0.016414              1.678989       1.538009      -0.201719       0.067090       2.057408      -0.264574       1.441551          -0.000000
           47              H       3.412422      10.266614      11.835684       0.148448       1.017864 0.75183025E+01  0.73114508E+02                                 1.710008                            1.627488      -1.146756       2.336135                    0.997539       3.555205      10.104445       0.476733       1.321134      -0.699049       0.010886       0.021790       0.001981       0.024438       0.003302       0.001019       0.005487       0.002289      -0.015639      -0.008346       0.000781       0.007564              1.755307       1.707670       0.338833       0.112005       2.105360       0.190757       1.452891          -0.000001
           48              H       3.034047       8.817579      12.294253       0.154638       0.988530 0.73881770E+01  0.70822234E+02                                 1.632691                            1.583403      -0.672408       2.574155                    0.999891       3.201985       8.744063       0.502108       1.272555      -0.712740       0.000338      -0.014884       0.018218       0.023527      -0.000697       0.000229      -0.004936       0.001253       0.007816      -0.005142      -0.000678       0.005820              1.648471       1.460184      -0.103742       0.068885       1.849716      -0.368879       1.635514          -0.000002
           49              H       2.127611       5.916659       5.787174       0.114509       1.004115 0.69983589E+01  0.67251088E+02                                 1.727692                            1.601755      -1.113262       2.361506                    0.996672       3.603841      10.382853       0.463634       1.374762      -0.687998      -0.037170      -0.037013      -0.010673       0.053530       0.008663       0.002415      -0.001511      -0.001388       0.005502      -0.010256       0.002433       0.007824              1.770493       1.993816       0.563305       0.131870       1.852493       0.086247       1.465169           0.000000
           50              H       4.854450       8.612605       5.262861       0.101037       1.101848 0.79231935E+01  0.77293155E+02                                 1.736916                            1.629302      -0.953954       2.428064                    0.998311       3.423458       9.432374       0.499725       1.256418      -0.714988       0.030823       0.033741      -0.025280       0.052226       0.014336      -0.002127      -0.010119      -0.003231       0.011179      -0.017707      -0.000651       0.018358              1.758931       1.776942       0.481852      -0.244562       1.869265      -0.300363       1.630587           0.000000
           51              H       6.337701       5.580734       7.585291       0.096960       1.066051 0.75929206E+01  0.74572109E+02                                 1.802482                            1.670545      -1.228163       2.293901                    0.994533       3.806776      11.138775       0.452480       1.378284      -0.686591      -0.042109      -0.022683      -0.021686       0.052516       0.003629       0.008877       0.006350       0.016798      -0.019908      -0.013178      -0.003687       0.016865              1.857980       2.203565       0.373706       0.382414       1.724214       0.242660       1.646162           0.000000
           52              H       8.579381       8.148573       9.403131       0.103469       1.144706 0.80996506E+01  0.80725854E+02                                 1.873719                            1.711907      -1.368476       2.226017                    0.993847       3.877870      11.375925       0.452934       1.356829      -0.690299       0.015136       0.042075       0.021558       0.049640      -0.002322       0.002861       0.007036      -0.015267      -0.039806      -0.015717      -0.000395       0.016112              1.939674       1.707855       0.369944       0.241546       2.388003       0.544505       1.723164          -0.000000
           53              H       3.618681      16.245900       3.103148       0.116894       1.035811 0.74121581E+01  0.71395142E+02                                 1.691378                            1.592455      -0.865992       2.469273                    0.999177       3.421911       9.490554       0.495634       1.282983      -0.708444       0.010502       0.026797       0.018646       0.034294       0.000890       0.001682       0.010123       0.001777      -0.027059      -0.014688       0.004871       0.009816              1.739000       1.577371       0.182216       0.141910       1.997184       0.489707       1.642445          -0.000001
           54              H       1.339164      15.949830       2.804010       0.102902       1.129116 0.80383694E+01  0.78934315E+02                                 1.784793                            1.651942      -0.957885       2.417695                    0.998055       3.519457       9.823689       0.489954       1.273072      -0.710525      -0.027842       0.021190       0.013965       0.037673      -0.003545       0.002258       0.008276       0.017400      -0.033412      -0.016795       0.001814       0.014981              1.853807       1.909386      -0.460067      -0.330768       1.950390       0.447358       1.701646          -0.000001
           55              H       0.552137      14.196183       1.554861       0.112055       0.954218 0.65656591E+01  0.61594535E+02                                 1.621819                            1.512996      -0.806599       2.492448                    0.999544       3.424955       9.495585       0.499360       1.307461      -0.702339      -0.037362      -0.004629      -0.005305       0.038019      -0.001405       0.006321       0.013295       0.006079      -0.035248      -0.020897       0.008461       0.012436              1.670556       2.274860       0.089722       0.079288       1.303390       0.035642       1.433419          -0.000001
           56              H       2.037901      12.690211       0.626218       0.107844       0.943442 0.68037567E+01  0.64924629E+02                                 1.654470                            1.575507      -1.039742       2.381933                    0.997142       3.653027      10.489295       0.469161       1.368116      -0.688801      -0.016957      -0.028335      -0.022556       0.039990       0.007081       0.006644       0.008131       0.007030      -0.029141      -0.014375      -0.002223       0.016598              1.683178       1.541451       0.159755       0.141816       1.829585       0.400878       1.678500          -0.000000
           57              H       6.215194      14.606126       1.627181       0.147740       1.018007 0.75163192E+01  0.73059287E+02                                 1.707164                            1.624887      -1.127123       2.344069                    0.997633       3.551803      10.078269       0.478369       1.317263      -0.699860       0.011554      -0.009421      -0.020282       0.025172      -0.000832      -0.003227       0.000289       0.011766       0.013622      -0.008212       0.000838       0.007374              1.752314       1.704784      -0.072359      -0.348712       1.448555       0.186850       2.103603          -0.000001
           58              H       5.836817      15.727777       2.652797       0.154663       0.988648 0.73908396E+01  0.70870635E+02                                 1.634694                            1.585235      -0.677691       2.572485                    0.999887       3.202004       8.752179       0.500967       1.275043      -0.712226       0.000578       0.023328       0.003456       0.023589       0.000362       0.000301       0.000646      -0.006064      -0.015219      -0.005129      -0.000502       0.005631              1.650515       1.461815       0.111877       0.055583       2.011478       0.277724       1.478253          -0.000002
           59              H       4.930409      11.542941       8.418605       0.115317       1.002466 0.69850909E+01  0.67097207E+02                                 1.726441                            1.600728      -1.112031       2.362181                    0.996686       3.600791      10.374782       0.463531       1.375608      -0.687837      -0.036687       0.009030       0.037066       0.052928      -0.002219      -0.008916       0.000080      -0.004112      -0.003070      -0.010387       0.002277       0.008110              1.769156       1.992166      -0.167206      -0.553049       1.486340       0.124415       1.828962           0.000000
           60              H       7.657251       9.740898       6.346004       0.101367       1.102666 0.79294385E+01  0.77354907E+02                                 1.736168                            1.628660      -0.948088       2.429888                    0.998349       3.423801       9.427633       0.500508       1.254439      -0.715403       0.030764      -0.038726      -0.016943       0.052280      -0.008963      -0.011217       0.003238      -0.014659      -0.024551      -0.017571      -0.000650       0.018221              1.758155       1.776163      -0.452396      -0.294821       1.949443       0.253324       1.548859           0.000000
           61              H       0.732092      13.268119       7.810467       0.096973       1.064513 0.75753927E+01  0.74300605E+02                                 1.795162                            1.664379      -1.205540       2.303228                    0.994978       3.793663      11.065539       0.455395       1.371294      -0.687986      -0.042175      -0.007287       0.030931       0.052806       0.005921      -0.007481      -0.002473       0.023647      -0.000687      -0.013153      -0.003778       0.016931              1.850116       2.193259       0.143351      -0.511359       1.450493      -0.087004       1.906598           0.000000
           62              H       2.973764      13.558494       4.677733       0.102299       1.146063 0.81076952E+01  0.80764467E+02                                 1.869035                            1.708139      -1.343682       2.235118                    0.994299       3.873243      11.331165       0.455620       1.349522      -0.691759       0.015190      -0.002535      -0.047728       0.050150       0.003611       0.000502       0.008556       0.011751       0.040820      -0.015955      -0.000326       0.016281              1.934563       1.703760       0.024116      -0.439169       1.415041       0.015518       2.684890          -0.000000
           63              H       6.421492       4.053883       0.815234       0.114993       1.038921 0.74361329E+01  0.71647841E+02                                 1.690933                            1.592046      -0.857877       2.470909                    0.999210       3.425562       9.486511       0.497342       1.278190      -0.709464       0.010727       0.003020      -0.033200       0.035020       0.000916      -0.001745       0.000596       0.020539       0.028049      -0.015004       0.004967       0.010037              1.738519       1.576910       0.031755      -0.228592       1.306713      -0.091202       2.331933          -0.000002
           64              H       4.141976       3.942857       1.221207       0.104309       1.123818 0.79931992E+01  0.78376581E+02                                 1.778854                            1.647019      -0.954652       2.419354                    0.998065       3.510764       9.790794       0.490832       1.272646      -0.710617      -0.027482       0.001485      -0.024760       0.037020       0.004004       0.002009      -0.000858       0.030687       0.006876      -0.017067       0.002075       0.014991              1.847318       1.902638      -0.056085       0.560449       1.372655      -0.115340       2.266661          -0.000001
           65              H       3.354954       3.737886       3.364483       0.111552       0.954068 0.65635864E+01  0.61572101E+02                                 1.621978                            1.513004      -0.810799       2.490930                    0.999523       3.425120       9.496755       0.499221       1.307887      -0.702261      -0.037713      -0.002186       0.006810       0.038385       0.006281      -0.001943      -0.000363       0.028101       0.032251      -0.020765       0.008373       0.012393              1.670793       2.275598       0.023803      -0.117451       1.370038      -0.074117       1.366744          -0.000001
           66              H       4.840722       3.686644       5.133015       0.109733       0.939626 0.67688543E+01  0.64496607E+02                                 1.648785                            1.570530      -1.033772       2.384981                    0.997263       3.640906      10.440472       0.470409       1.366498      -0.689133      -0.016571      -0.005461       0.035214       0.039300       0.002447      -0.009357       0.000592       0.022493       0.016968      -0.014491      -0.002075       0.016566              1.677232       1.536484       0.042681      -0.207864       1.365167      -0.134129       2.130045          -0.000000
           67              H       0.609611       3.595545       2.973303       0.147606       1.017474 0.75119194E+01  0.73004580E+02                                 1.706407                            1.624302      -1.123915       2.345538                    0.997618       3.551642      10.076423       0.478512       1.317086      -0.699896       0.011704      -0.012892       0.018341       0.025290      -0.002522       0.002240      -0.005605       0.002374      -0.014703      -0.008253       0.000790       0.007463              1.751479       1.704011      -0.265356       0.236630       1.777038      -0.376518       1.773387          -0.000001
           68              H       0.231229       3.922929       1.489117       0.154989       0.989176 0.73968957E+01  0.70947357E+02                                 1.635471                            1.586034      -0.677971       2.572581                    0.999859       3.204056       8.760603       0.500740       1.275284      -0.712151       0.000168      -0.008453      -0.021751       0.023336       0.000041      -0.000674       0.004548       0.002399       0.010647      -0.005334      -0.000602       0.005936              1.651288       1.462667      -0.007790      -0.124732       1.371791       0.091992       2.119407          -0.000002
           69              H      -0.675204      11.008685       2.230388       0.115731       0.999564 0.69607450E+01  0.66803161E+02                                 1.723127                            1.597982      -1.113504       2.362319                    0.996708       3.594408      10.350794       0.463923       1.375686      -0.687846      -0.036886       0.027339      -0.026362       0.052943      -0.006452       0.006384       0.001593      -0.001692       0.005408      -0.010360       0.002426       0.007933              1.765637       1.987881      -0.393969       0.419866       1.632523      -0.209857       1.676506           0.000000
           70              H       2.051647      10.114781       4.827302       0.100747       1.104360 0.79464170E+01  0.77588941E+02                                 1.740661                            1.632524      -0.956648       2.426517                    0.998222       3.429072       9.457033       0.498768       1.257705      -0.714690       0.030944       0.004815       0.042020       0.052406      -0.005306       0.013257       0.006893       0.002897       0.028629      -0.017604      -0.000653       0.018257              1.762817       1.780862      -0.029252       0.541533       1.432858       0.047008       2.074733           0.000000
           71              H       3.534881       9.619432       1.040409       0.098213       1.061948 0.75572741E+01  0.74127909E+02                                 1.797347                            1.666259      -1.223756       2.296548                    0.994634       3.796320      11.097791       0.453251       1.377689      -0.686729      -0.041565       0.030071      -0.008887       0.052066      -0.009537      -0.001381      -0.003795       0.012998      -0.032823      -0.013197      -0.003826       0.017023              1.852463       2.196208      -0.515491       0.131770       1.870347      -0.154336       1.490833           0.000000
           72              H       5.776567       6.761217       2.355303       0.103799       1.141601 0.80736349E+01  0.80400962E+02                                 1.870422                            1.709250      -1.361224       2.229407                    0.993921       3.872158      11.354116       0.453253       1.356979      -0.690288       0.014883      -0.039632       0.025986       0.049673      -0.001418      -0.003423      -0.015258      -0.000567       0.003798      -0.015605      -0.000271       0.015876              1.936093       1.705000      -0.392976       0.199022       2.356051      -0.558389       1.747227          -0.000000
           73              C      -0.936145      17.423064       5.374462      -0.102436      38.593694 0.48539243E+03  0.11654573E+05                                 9.845421                            7.317101       0.098820       2.026187                    0.999394      28.439841      80.897002       0.616718       0.413634      -1.072912       0.032518       0.008697      -0.006097       0.034209       0.000453      -0.016912       0.016067       0.029934      -0.038552      -0.030403       0.001094       0.029308             11.507046      13.045546       1.453301      -1.269472      15.418973      -3.317358       6.056620          -0.000000
           74              C      -1.423835      18.607629       4.846697       0.148724      32.444213 0.41029221E+03  0.94925511E+04                                 8.989249                            6.874565      -0.191565       1.949270                    0.998784      26.327030      74.701324       0.612898       0.431945      -1.056148      -0.053660       0.020751       0.012381       0.058850      -0.014815       0.004502       0.005596       0.080005      -0.077909      -0.034437      -0.021351       0.055789             10.227644      13.137577      -0.944878      -1.302898      11.969469      -2.121462       5.575886          -0.000000
           75              C      -0.507322      19.515767       4.311207      -0.180029      32.997138 0.45998665E+03  0.10987550E+05                                 8.962047                            7.189655       0.091247       1.995602                    0.999264      30.268521      88.226038       0.608483       0.421407      -1.059140       0.023803       0.002618       0.009148       0.025635      -0.026141       0.006940      -0.008126      -0.020302      -0.026678      -0.023697      -0.011361       0.035059              9.803850      12.934953       0.745020      -1.181038      10.480155      -2.527551       5.996440          -0.000004
           76              C       0.865770      19.263538       4.359200      -0.072619      29.963937 0.40645287E+03  0.94303963E+04                                 8.457217                            6.784778       0.094217       2.011371                    0.999586      28.743757      83.068683       0.621576       0.424710      -1.055135      -0.021164      -0.015735       0.014781       0.030232       0.010651      -0.009227      -0.001307       0.018892      -0.034548      -0.014867      -0.007507       0.022374              9.219707      11.111453       0.048364      -0.467975      11.080048      -2.369132       5.467619          -0.000003
           77              C       1.335802      18.100609       4.893540      -0.094453      30.728590 0.41792981E+03  0.97511072E+04                                 8.585639                            6.880534       0.219935       2.055093                    0.999731      28.659428      82.687816       0.617993       0.424788      -1.056527      -0.021686       0.003200       0.000902       0.021939      -0.006265      -0.000338       0.003670       0.019572      -0.040952      -0.014871      -0.003632       0.018503              9.420200      11.284035       0.558441      -0.473449      11.413360      -2.029462       5.563204          -0.000001
           78              C       0.446196      17.173397       5.398952      -0.113787      32.888867 0.45988625E+03  0.10998682E+05                                 8.992041                            7.227241       0.110753       2.002071                    0.999731      29.879582      87.512657       0.601298       0.425918      -1.054968      -0.013261       0.014295      -0.017514       0.026210      -0.020218       0.010693      -0.001175      -0.021480      -0.012317      -0.024576      -0.001836       0.026412              9.879266      12.895162       1.489751      -1.178782      11.030557      -2.044724       5.712079           0.000000
           79              C       6.595261      16.338422       5.944140       0.578233      22.045086 0.25396528E+03  0.52969970E+04                                 7.295483                            5.680034      -0.072538       2.031000                    0.999215      22.809647      64.795018       0.616441       0.476386      -1.014021      -0.021463      -0.048180       0.014715       0.054758      -0.007639       0.040035       0.038101      -0.002689       0.200711      -0.064430      -0.025736       0.090166              8.301215       8.721995       1.383134      -1.562095      11.259072      -1.849115       4.922579           0.000002
           80              C       5.518980      18.985972       4.832069      -0.413503      32.818998 0.50492260E+03  0.12365732E+05                                 8.942375                            7.453277      -0.371557       1.854475                    0.998495      32.278725      95.783730       0.606192       0.412573      -1.063002       0.055467      -0.004924       0.007660       0.056210       0.003354       0.015350      -0.013897       0.027771      -0.065787      -0.033240       0.003782       0.029457              9.752624      11.482682      -1.993454      -1.500423       9.555124       1.347699       8.220067          -0.000003
           81              C       5.018682      19.533418       6.148770       0.695216      19.936831 0.23523565E+03  0.48248135E+04                                 6.937182                            5.561216      -0.138570       2.020892                    0.999376      21.740166      61.722483       0.605705       0.493023      -1.002951      -0.017479       0.002290       0.018419       0.025495      -0.025171       0.012528      -0.055544      -0.082267      -0.048820      -0.048273      -0.039255       0.087529              7.636640       9.584037       0.489699      -1.333542       6.290661       2.324995       7.035222           0.000002
           82              C       5.596346      21.941835      10.494493       0.163032      23.000697 0.29779825E+03  0.64205370E+04                                 7.215205                            5.895150       0.260610       2.120700                    0.999156      25.103842      70.943046       0.649169       0.437622      -1.042689      -0.039055      -0.025250       0.020340       0.050760      -0.016803      -0.011255       0.015946      -0.008892      -0.124174      -0.045932       0.003326       0.042605              7.784974       7.197386       2.907005       0.855908       7.000618      -0.873451       9.156918           0.000001
           83              C       4.118152      20.482551      10.781139       0.130238      22.866030 0.29913265E+03  0.64245413E+04                                 6.986011                            5.769158       0.478889       2.168428                    0.999734      25.445450      70.615619       0.683495       0.417246      -1.060444       0.030667       0.042463       0.004079       0.052538      -0.010574      -0.027973      -0.009352      -0.010990      -0.099277      -0.049054       0.019180       0.029874              7.420878       6.734603       2.656656       0.398649       6.591103      -1.313118       8.936930           0.000001
           84              C       1.338327      22.477323       8.448025       0.139781      24.408179 0.31471861E+03  0.68894294E+04                                 7.516036                            6.050612       0.109531       2.053377                    0.999478      26.050975      74.524153       0.641413       0.436222      -1.042056      -0.022029      -0.030520      -0.029169       0.047619       0.033472      -0.006710      -0.009698       0.009143       0.110521      -0.052299       0.010437       0.041862              8.250371      10.322572      -0.114940       1.743035       9.029533       1.957381       5.399010           0.000001
           85              C       0.128358      21.087786       7.461034       0.156955      24.622746 0.30456447E+03  0.65996033E+04                                 7.520010                            5.920538       0.260945       2.109266                    0.999837      25.451904      71.972788       0.654927       0.431593      -1.046914       0.031247       0.040863       0.015631       0.053763       0.021478      -0.013293      -0.016979      -0.013548       0.070060      -0.034207      -0.005338       0.039545              8.328174       9.576204       0.207476       1.593224      10.046178       2.488171       5.362141           0.000001
           86              C       4.669479      14.921748      15.096291      -0.104159      38.666047 0.48641255E+03  0.11685469E+05                                 9.857551                            7.324720       0.100867       2.026245                    0.999394      28.473487      81.021047       0.616391       0.413627      -1.072892       0.031909      -0.009119      -0.004273       0.033461      -0.015466       0.007659      -0.007163       0.046882       0.013266      -0.030936       0.001485       0.029451             11.522355      13.061383      -1.829347      -0.625959      11.285897       5.722449      10.219785          -0.000000
           87              C       4.181791      13.872407      14.334310       0.147907      32.468085 0.41065894E+03  0.95029667E+04                                 8.992763                            6.877129      -0.191018       1.949046                    0.998807      26.339676      74.739885       0.612864       0.431881      -1.056208      -0.053173       0.002077      -0.022402       0.057737       0.012282       0.010693      -0.002995       0.082525      -0.063334      -0.034199      -0.020766       0.054965             10.231811      13.138814      -0.656018       1.469853       9.017730       3.833278       8.538890          -0.000000
           88              C       5.098307      12.954590      13.815585      -0.178669      32.931947 0.45877258E+03  0.10950989E+05                                 8.948024                            7.177443       0.099317       1.998473                    0.999267      30.231774      88.080022       0.609364       0.421088      -1.059372       0.023754       0.008355      -0.006034       0.025893       0.018623       0.018948       0.013970      -0.007960       0.002210      -0.022669      -0.011727       0.034396              9.788986      12.909923      -1.388445      -0.052552       9.296162       3.203703       7.160872          -0.000004
           89              C       6.471399      13.122268      14.010024      -0.071555      29.979615 0.40666353E+03  0.94373142E+04                                 8.463848                            6.789658       0.095450       2.011777                    0.999616      28.751205      83.122388       0.620871       0.425101      -1.054802      -0.020434       0.019075       0.005157       0.028425      -0.014722      -0.005234       0.004457       0.023440      -0.021554      -0.015641      -0.008198       0.023839              9.227189      11.120774      -0.427103       0.194014       8.929671       3.618496       7.631123          -0.000003
           90              C       6.941429      14.166484      14.749981      -0.094600      30.746093 0.41816480E+03  0.97583577E+04                                 8.589399                            6.882357       0.224832       2.056419                    0.999735      28.672284      82.743383       0.617901       0.424774      -1.056492      -0.020346      -0.000527      -0.003120       0.020591       0.002337       0.006225       0.003022       0.030856      -0.005441      -0.015232      -0.003330       0.018562              9.424969      11.291402      -0.689748      -0.246972       8.787726       3.550258       8.195779          -0.000001
           91              C       6.051820      15.067790      15.300263      -0.111124      32.819833 0.45858629E+03  0.10959654E+05                                 8.978263                            7.215400       0.112942       2.003023                    0.999742      29.841289      87.364226       0.602004       0.425727      -1.055103      -0.013291      -0.021441      -0.003060       0.025411       0.019552       0.012426       0.008481      -0.010298       0.020305      -0.024432      -0.002677       0.027109              9.864370      12.873224      -1.761504      -0.699000       8.801993       3.322107       7.917893          -0.000000
           92              C       3.792483      15.957424      15.750779       0.576663      22.070186 0.25428932E+03  0.53054647E+04                                 7.300280                            5.683143      -0.072853       2.030711                    0.999246      22.827955      64.858195       0.616354       0.476300      -1.014063      -0.021720       0.036849       0.035057       0.055305       0.038554      -0.013786      -0.062508      -0.044412       0.079656      -0.064873      -0.026294       0.091166              8.307215       8.727576      -2.046662      -0.418206       8.114442       3.671994       8.079628           0.000002
           93              C       2.716207      13.670567      14.013969      -0.412537      32.776063 0.50412591E+03  0.12340048E+05                                 8.930626                            7.444481      -0.370961       1.854946                    0.998562      32.249761      95.640934       0.606970       0.412250      -1.063322       0.056025       0.009441       0.001261       0.056828       0.011979      -0.010111       0.015689       0.030133      -0.057594      -0.033380       0.004055       0.029325              9.738970      11.464202      -0.300720       2.472142       7.379980      -0.094672      10.372729          -0.000002
           94              C       2.215904      14.537141      12.881517       0.696473      19.917743 0.23497560E+03  0.48181441E+04                                 6.933328                            5.558654      -0.142360       2.019904                    0.999335      21.725269      61.671514       0.605761       0.493115      -1.002905      -0.015664       0.014947      -0.010786       0.024189       0.023023       0.015276       0.055640      -0.080041      -0.044054      -0.047620      -0.038814       0.086434              7.632010       9.578739      -1.398727       0.241909       4.833361      -1.484002       8.483930           0.000002
           95              C       2.793548      17.096438       8.622906       0.160726      23.020939 0.29815905E+03  0.64300576E+04                                 7.218114                            5.897761       0.260080       2.120355                    0.999192      25.119889      70.990635       0.649205       0.437479      -1.042807      -0.038745       0.029802       0.011272       0.050164      -0.001139       0.020938       0.021037       0.055484       0.067287      -0.046393       0.002825       0.043567              7.787987       7.199419      -0.712314      -2.945996       9.379145      -0.497480       6.785397           0.000001
           96              C       1.315353      18.074324       9.743360       0.128160      22.883433 0.29940539E+03  0.64315237E+04                                 6.987758                            5.770702       0.475958       2.167417                    0.999760      25.459204      70.647751       0.683633       0.417089      -1.060600       0.030419      -0.017552      -0.039124       0.052574      -0.019386       0.024179       0.028339       0.022396       0.000547      -0.049717       0.018935       0.030782              7.422685       6.736235      -0.983339      -2.500819       9.489923      -0.359454       6.041898           0.000001
           97              C       6.943938      15.056402       9.182393       0.139876      24.417695 0.31489797E+03  0.68944688E+04                                 7.519567                            6.055220       0.106949       2.052525                    0.999439      26.056715      74.551226       0.640699       0.436638      -1.041788      -0.022121      -0.009712       0.041489       0.048010      -0.022997      -0.024567      -0.021308      -0.043552      -0.050268      -0.051664       0.009421       0.042243              8.253181      10.322896       1.567279      -0.766621       4.614439       0.595318       9.822208           0.000001
           98              C       5.733973      14.896410      10.879263       0.156904      24.628891 0.30461398E+03  0.66018676E+04                                 7.527347                            5.927360       0.255345       2.107678                    0.999815      25.452551      72.014011       0.653409       0.432518      -1.046207       0.031174      -0.008023      -0.041374       0.052422      -0.022258      -0.013426      -0.003386      -0.048569      -0.037030      -0.035086      -0.004087       0.039173              8.335775       9.587296       1.277901      -0.974325       4.382822       0.785584      11.037206           0.000001
           99              C       1.866661      24.591758      12.401581      -0.103998      38.655552 0.48628691E+03  0.11681304E+05                                 9.854036                            7.322390       0.101011       2.026426                    0.999393      28.470556      80.999853       0.616684       0.413470      -1.073029       0.032089       0.001458       0.010548       0.033809       0.014045       0.008939      -0.010129       0.017938      -0.072271      -0.030857       0.001963       0.028894             11.518054      13.058770       0.373099       1.896696       5.528670      -2.397885      15.966722          -0.000000
          100              C       1.378977      24.456534      13.691327       0.148524      32.454074 0.41043903E+03  0.94972278E+04                                 8.992815                            6.877029      -0.195609       1.947943                    0.998826      26.331376      74.729756       0.612595       0.432100      -1.056005      -0.053636      -0.021366       0.010554       0.058692       0.003231      -0.015344      -0.002712       0.074284      -0.093509      -0.034242      -0.021376       0.055618             10.231991      13.141015       1.601951      -0.167743       5.338927      -1.709111      12.216031          -0.000000
          101              C       2.295495      24.466214      14.745543      -0.176499      32.893264 0.45804825E+03  0.10930304E+05                                 8.945624                            7.175865       0.092083       1.996801                    0.999265      30.206405      88.016742       0.608859       0.421569      -1.058980       0.023886      -0.008373      -0.001938       0.025385       0.006745      -0.026291      -0.006357       0.007111       0.049179      -0.022862      -0.013049       0.035911              9.786141      12.906235       0.648808       1.227904       4.919090      -0.676790      11.533099          -0.000004
          102              C       3.668586      24.550764      14.503109      -0.073902      30.019319 0.40747134E+03  0.94601660E+04                                 8.469616                            6.795658       0.098342       2.012318                    0.999662      28.774201      83.190059       0.620736       0.425008      -1.054925      -0.020715      -0.005708      -0.020179       0.029477       0.002879       0.014874      -0.001884       0.025725      -0.011181      -0.014617      -0.008461       0.023078              9.232713      11.128628       0.382378       0.268782       4.825939      -1.248010      11.743572          -0.000003
          103              C       4.138612      24.669477      13.228813      -0.093331      30.699682 0.41736691E+03  0.97350866E+04                                 8.580682                            6.875713       0.214156       2.053687                    0.999710      28.645016      82.644889       0.618209       0.424765      -1.056498      -0.020678      -0.002116       0.002220       0.020905       0.004039      -0.005594      -0.006294       0.025184      -0.027475      -0.014974      -0.004366       0.019340              9.415072      11.284522       0.131301       0.717921       5.264261      -1.516257      11.696434          -0.000001
          104              C       3.249001      24.695383      12.173118      -0.113705      32.888575 0.45985621E+03  0.10997608E+05                                 8.991941                            7.227071       0.109792       2.001867                    0.999740      29.877059      87.499302       0.601307       0.425926      -1.054980      -0.013481       0.007942       0.022099       0.027077       0.000346      -0.022233      -0.005740      -0.007155       0.027673      -0.023752      -0.001574       0.025326              9.879430      12.898650       0.275915       1.881037       5.270591      -1.279946      11.469050           0.000000
          105              C       0.989662      24.640723      11.177415       0.578317      22.035621 0.25381918E+03  0.52934103E+04                                 7.294491                            5.679037      -0.075569       2.030222                    0.999240      22.806230      64.790883       0.616366       0.476493      -1.013921      -0.021352       0.011302      -0.048957       0.054594      -0.031615      -0.026166       0.023692      -0.110201      -0.123261      -0.064281      -0.026584       0.090865              8.300415       8.720630       0.660898       1.978746       4.904710      -1.819048      11.275905           0.000002
          106              C       8.321793      24.280031      14.026296      -0.413325      32.830698 0.50519161E+03  0.12374897E+05                                 8.947904                            7.458188      -0.379181       1.852253                    0.998451      32.287914      95.844490       0.605590       0.412897      -1.062714       0.054862      -0.003546      -0.008810       0.055678      -0.014507      -0.004945      -0.002336       0.053314       0.013332      -0.032898       0.004038       0.028861              9.758438      11.489476       2.299572      -0.979482       9.725609      -1.251428       8.060230          -0.000003
          107              C       7.821495      22.866011      13.842047       0.696046      19.914930 0.23493263E+03  0.48172387E+04                                 6.933858                            5.558859      -0.139922       2.020707                    0.999372      21.725478      61.680140       0.605609       0.493241      -1.002800      -0.016521      -0.016782      -0.008214       0.024941       0.001890      -0.027570      -0.000830       0.015072       0.242663      -0.048294      -0.038933       0.087227              7.632793       9.579694       0.909652       1.090492       8.857356      -0.838959       4.461330           0.000002
          108              C       8.399158      17.898296      13.754935       0.159705      23.054262 0.29875068E+03  0.64459842E+04                                 7.224417                            5.903339       0.262267       2.120746                    0.999193      25.145576      71.079763       0.648945       0.437439      -1.042835      -0.038173      -0.005432      -0.031561       0.049828       0.018826      -0.009570      -0.037299       0.027738      -0.015610      -0.046591       0.002758       0.043833              7.794705       7.203457      -2.195389       2.090344       7.872161       1.375868       8.308498           0.000001
          109              C       6.920958      18.379695      12.347835       0.130744      22.865759 0.29909912E+03  0.64234961E+04                                 6.984730                            5.767428       0.477893       2.168180                    0.999773      25.445275      70.608138       0.683863       0.417043      -1.060598       0.030565      -0.024478       0.035274       0.052703       0.029433       0.005306      -0.018673       0.039550       0.050118      -0.049286       0.019989       0.029297              7.419740       6.733825      -1.671841       2.103947       7.209557       1.671440       8.315837           0.000001
          110              C       4.141146      19.402845      15.241915       0.138557      24.435885 0.31525064E+03  0.69038995E+04                                 7.521758                            6.056323       0.108435       2.052675                    0.999445      26.069749      74.589893       0.641024       0.436308      -1.042019      -0.023007       0.041384      -0.012347       0.048933      -0.009684       0.032276       0.030891      -0.027622       0.000364      -0.051726       0.009314       0.042412              8.256089      10.326908      -1.448947      -0.973950       8.007708      -2.553839       6.433651           0.000001
          111              C       2.931174      20.952374      14.532037       0.155814      24.643793 0.30496034E+03  0.66101142E+04                                 7.523577                            5.924199       0.262063       2.109244                    0.999810      25.464988      72.012726       0.654777       0.431566      -1.046964       0.032129      -0.033957       0.027691       0.054333      -0.000399       0.025817       0.021028      -0.019557       0.048857      -0.035141      -0.004275       0.039416              8.331705       9.582301      -1.483048      -0.618071       8.689700      -3.272717       6.723114           0.000001
          112              C       9.344545      11.045221      11.061705      -0.102436      38.593698 0.48539248E+03  0.11654574E+05                                 9.845421                            7.317102       0.098820       2.026187                    0.999394      28.439843      80.897009       0.616718       0.413634      -1.072912      -0.032518      -0.008697       0.006097       0.034209       0.000453      -0.016912       0.016067       0.029934      -0.038552      -0.030403       0.001094       0.029308             11.507047      13.045546       1.453301      -1.269472      15.418974      -3.317358       6.056620          -0.000000
          113              C       9.832235       9.860656      11.589470       0.148724      32.444222 0.41029234E+03  0.94925549E+04                                 8.989251                            6.874566      -0.191566       1.949269                    0.998784      26.327035      74.701342       0.612898       0.431945      -1.056148       0.053660      -0.020751      -0.012381       0.058850      -0.014815       0.004502       0.005596       0.080005      -0.077909      -0.034438      -0.021351       0.055789             10.227646      13.137579      -0.944878      -1.302899      11.969472      -2.121463       5.575887          -0.000000
          114              C       8.915722       8.952518      12.124960      -0.180029      32.997141 0.45998669E+03  0.10987552E+05                                 8.962048                            7.189656       0.091246       1.995602                    0.999264      30.268523      88.226047       0.608483       0.421407      -1.059140      -0.023803      -0.002618      -0.009149       0.025635      -0.026141       0.006940      -0.008126      -0.020302      -0.026678      -0.023697      -0.011361       0.035059              9.803850      12.934954       0.745020      -1.181038      10.480156      -2.527551       5.996440          -0.000004
          115              C       7.542630       9.204747      12.076967      -0.072619      29.963937 0.40645286E+03  0.94303958E+04                                 8.457216                            6.784777       0.094217       2.011371                    0.999586      28.743757      83.068679       0.621576       0.424710      -1.055135       0.021164       0.015735      -0.014781       0.030232       0.010651      -0.009227      -0.001307       0.018892      -0.034547      -0.014867      -0.007507       0.022374              9.219706      11.111453       0.048364      -0.467975      11.080047      -2.369132       5.467618          -0.000003
          116              C       7.072598      10.367676      11.542627      -0.094453      30.728592 0.41792983E+03  0.97511080E+04                                 8.585639                            6.880535       0.219935       2.055093                    0.999731      28.659429      82.687819       0.617993       0.424788      -1.056527       0.021686      -0.003200      -0.000902       0.021939      -0.006265      -0.000338       0.003670       0.019572      -0.040952      -0.014871      -0.003632       0.018503              9.420200      11.284036       0.558441      -0.473449      11.413360      -2.029462       5.563204          -0.000001
          117              C       7.962204      11.294888      11.037215      -0.113787      32.888867 0.45988625E+03  0.10998681E+05                                 8.992041                            7.227241       0.110754       2.002071                    0.999731      29.879582      87.512656       0.601298       0.425918      -1.054968       0.013261      -0.014295       0.017514       0.026210      -0.020218       0.010693      -0.001175      -0.021480      -0.012317      -0.024576      -0.001836       0.026412              9.879266      12.895162       1.489751      -1.178782      11.030556      -2.044724       5.712079           0.000000
          118              C       1.813139      12.129863      10.492027       0.578234      22.045086 0.25396528E+03  0.52969971E+04                                 7.295483                            5.680034      -0.072539       2.031000                    0.999215      22.809647      64.795019       0.616441       0.476386      -1.014021       0.021463       0.048180      -0.014715       0.054758      -0.007639       0.040035       0.038101      -0.002689       0.200711      -0.064430      -0.025736       0.090166              8.301215       8.721995       1.383134      -1.562095      11.259072      -1.849115       4.922579           0.000002
          119              C       2.889420       9.482313      11.604098      -0.413503      32.818997 0.50492258E+03  0.12365731E+05                                 8.942375                            7.453277      -0.371557       1.854474                    0.998495      32.278726      95.783735       0.606192       0.412573      -1.063002      -0.055467       0.004924      -0.007660       0.056210       0.003354       0.015350      -0.013897       0.027771      -0.065787      -0.033240       0.003782       0.029457              9.752624      11.482681      -1.993454      -1.500423       9.555124       1.347699       8.220067          -0.000003
          120              C       3.389718       8.934867      10.287397       0.695216      19.936832 0.23523566E+03  0.48248136E+04                                 6.937182                            5.561216      -0.138570       2.020892                    0.999376      21.740166      61.722482       0.605705       0.493023      -1.002951       0.017479      -0.002290      -0.018419       0.025495      -0.025171       0.012528      -0.055544      -0.082267      -0.048820      -0.048273      -0.039255       0.087529              7.636640       9.584037       0.489699      -1.333542       6.290661       2.324995       7.035222           0.000002
          121              C       2.812054       6.526450       5.941674       0.163032      23.000700 0.29779829E+03  0.64205382E+04                                 7.215206                            5.895150       0.260609       2.120699                    0.999156      25.103845      70.943056       0.649169       0.437622      -1.042689       0.039055       0.025250      -0.020340       0.050760      -0.016803      -0.011255       0.015946      -0.008892      -0.124174      -0.045932       0.003326       0.042605              7.784975       7.197387       2.907006       0.855908       7.000619      -0.873451       9.156919           0.000001
          122              C       4.290248       7.985734       5.655028       0.130238      22.866031 0.29913266E+03  0.64245416E+04                                 6.986011                            5.769158       0.478888       2.168428                    0.999734      25.445451      70.615620       0.683495       0.417246      -1.060444      -0.030667      -0.042463      -0.004079       0.052538      -0.010574      -0.027973      -0.009352      -0.010990      -0.099277      -0.049054       0.019180       0.029874              7.420878       6.734602       2.656656       0.398649       6.591103      -1.313118       8.936930           0.000001
          123              C       7.070073       5.990962       7.988142       0.139781      24.408180 0.31471863E+03  0.68894301E+04                                 7.516037                            6.050612       0.109531       2.053377                    0.999478      26.050976      74.524158       0.641413       0.436222      -1.042056       0.022029       0.030520       0.029169       0.047619       0.033472      -0.006710      -0.009698       0.009143       0.110521      -0.052299       0.010437       0.041862              8.250372      10.322572      -0.114941       1.743035       9.029533       1.957381       5.399010           0.000001
          124              C       8.280042       7.380499       8.975133       0.156955      24.622746 0.30456447E+03  0.65996033E+04                                 7.520010                            5.920538       0.260945       2.109266                    0.999837      25.451904      71.972788       0.654927       0.431593      -1.046914      -0.031247      -0.040863      -0.015631       0.053763       0.021478      -0.013293      -0.016979      -0.013548       0.070060      -0.034207      -0.005338       0.039545              8.328174       9.576204       0.207476       1.593224      10.046178       2.488171       5.362141           0.000001
          125              C       3.738921      13.546537       1.339876      -0.104159      38.666053 0.48641264E+03  0.11685472E+05                                 9.857552                            7.324720       0.100867       2.026245                    0.999394      28.473490      81.021057       0.616391       0.413627      -1.072892      -0.031909       0.009119       0.004273       0.033461      -0.015466       0.007659      -0.007163       0.046882       0.013266      -0.030936       0.001485       0.029451             11.522356      13.061384      -1.829346      -0.625958      11.285899       5.722449      10.219786          -0.000000
          126              C       4.226609      14.595878       2.101857       0.147907      32.468091 0.41065902E+03  0.95029689E+04                                 8.992763                            6.877130      -0.191018       1.949046                    0.998807      26.339679      74.739894       0.612864       0.431881      -1.056208       0.053173      -0.002077       0.022402       0.057737       0.012282       0.010693      -0.002995       0.082525      -0.063334      -0.034199      -0.020766       0.054965             10.231812      13.138815      -0.656018       1.469853       9.017731       3.833278       8.538891          -0.000000
          127              C       3.310093      15.513695       2.620582      -0.178669      32.931946 0.45877255E+03  0.10950988E+05                                 8.948024                            7.177443       0.099317       1.998473                    0.999267      30.231774      88.080022       0.609364       0.421089      -1.059372      -0.023754      -0.008355       0.006034       0.025894       0.018623       0.018948       0.013970      -0.007960       0.002210      -0.022669      -0.011727       0.034396              9.788986      12.909923      -1.388445      -0.052552       9.296162       3.203703       7.160872          -0.000004
          128              C       1.937001      15.346017       2.426143      -0.071555      29.979616 0.40666355E+03  0.94373147E+04                                 8.463848                            6.789658       0.095450       2.011777                    0.999616      28.751206      83.122388       0.620871       0.425101      -1.054802       0.020434      -0.019075      -0.005157       0.028425      -0.014722      -0.005234       0.004457       0.023440      -0.021554      -0.015641      -0.008198       0.023839              9.227189      11.120774      -0.427102       0.194014       8.929670       3.618495       7.631123          -0.000003
          129              C       1.466971      14.301801       1.686186      -0.094600      30.746088 0.41816472E+03  0.97583553E+04                                 8.589399                            6.882357       0.224832       2.056419                    0.999735      28.672281      82.743371       0.617901       0.424774      -1.056492       0.020346       0.000527       0.003120       0.020591       0.002337       0.006225       0.003022       0.030856      -0.005440      -0.015232      -0.003330       0.018562              9.424968      11.291402      -0.689748      -0.246972       8.787725       3.550257       8.195778          -0.000001
          130              C       2.356580      13.400495       1.135904      -0.111124      32.819835 0.45858632E+03  0.10959655E+05                                 8.978262                            7.215400       0.112942       2.003023                    0.999742      29.841289      87.364222       0.602004       0.425727      -1.055103       0.013291       0.021441       0.003060       0.025411       0.019552       0.012427       0.008481      -0.010298       0.020305      -0.024432      -0.002677       0.027109              9.864369      12.873223      -1.761504      -0.698999       8.801992       3.322107       7.917893          -0.000000
          131              C       4.615917      12.510861       0.685388       0.576663      22.070185 0.25428930E+03  0.53054641E+04                                 7.300280                            5.683143      -0.072853       2.030711                    0.999246      22.827954      64.858191       0.616354       0.476300      -1.014063       0.021720      -0.036849      -0.035057       0.055305       0.038554      -0.013786      -0.062508      -0.044412       0.079656      -0.064873      -0.026294       0.091166              8.307215       8.727575      -2.046662      -0.418206       8.114442       3.671994       8.079628           0.000002
          132              C       5.692193      14.797718       2.422198      -0.412537      32.776063 0.50412592E+03  0.12340048E+05                                 8.930626                            7.444481      -0.370962       1.854946                    0.998562      32.249763      95.640944       0.606970       0.412250      -1.063322      -0.056025      -0.009441      -0.001260       0.056828       0.011979      -0.010111       0.015689       0.030133      -0.057594      -0.033380       0.004055       0.029325              9.738970      11.464202      -0.300720       2.472142       7.379981      -0.094672      10.372729          -0.000003
          133              C       6.192496      13.931144       3.554650       0.696473      19.917743 0.23497561E+03  0.48181443E+04                                 6.933328                            5.558654      -0.142360       2.019904                    0.999335      21.725269      61.671512       0.605761       0.493115      -1.002905       0.015664      -0.014947       0.010786       0.024189       0.023023       0.015276       0.055639      -0.080041      -0.044055      -0.047620      -0.038814       0.086434              7.632010       9.578739      -1.398727       0.241909       4.833361      -1.484002       8.483929           0.000002
          134              C       5.614852      11.371847       7.813261       0.160726      23.020940 0.29815907E+03  0.64300580E+04                                 7.218114                            5.897761       0.260080       2.120355                    0.999192      25.119889      70.990634       0.649205       0.437479      -1.042807       0.038745      -0.029802      -0.011272       0.050164      -0.001139       0.020938       0.021037       0.055484       0.067287      -0.046393       0.002825       0.043567              7.787987       7.199419      -0.712314      -2.945996       9.379145      -0.497480       6.785397           0.000001
          135              C       7.093047      10.393961       6.692807       0.128160      22.883432 0.29940538E+03  0.64315237E+04                                 6.987759                            5.770702       0.475958       2.167417                    0.999760      25.459204      70.647753       0.683633       0.417089      -1.060600      -0.030419       0.017552       0.039124       0.052574      -0.019386       0.024179       0.028339       0.022396       0.000547      -0.049717       0.018935       0.030782              7.422685       6.736235      -0.983339      -2.500819       9.489923      -0.359454       6.041898           0.000001
          136              C       1.464462      13.411883       7.253774       0.139876      24.417695 0.31489797E+03  0.68944689E+04                                 7.519567                            6.055220       0.106949       2.052525                    0.999439      26.056715      74.551227       0.640699       0.436638      -1.041788       0.022121       0.009712      -0.041489       0.048010      -0.022997      -0.024567      -0.021308      -0.043552      -0.050268      -0.051664       0.009421       0.042243              8.253181      10.322896       1.567279      -0.766621       4.614439       0.595318       9.822208           0.000001
          137              C       2.674427      13.571875       5.556904       0.156904      24.628891 0.30461397E+03  0.66018675E+04                                 7.527347                            5.927360       0.255345       2.107678                    0.999815      25.452551      72.014013       0.653409       0.432518      -1.046207      -0.031174       0.008023       0.041374       0.052422      -0.022258      -0.013426      -0.003386      -0.048568      -0.037030      -0.035086      -0.004087       0.039173              8.335775       9.587296       1.277901      -0.974325       4.382823       0.785584      11.037206           0.000001
          138              C       6.541739       3.876527       4.034586      -0.103997      38.655548 0.48628685E+03  0.11681302E+05                                 9.854035                            7.322389       0.101012       2.026426                    0.999393      28.470554      80.999844       0.616684       0.413470      -1.073029      -0.032089      -0.001458      -0.010548       0.033809       0.014045       0.008939      -0.010129       0.017938      -0.072271      -0.030857       0.001963       0.028894             11.518053      13.058768       0.373099       1.896696       5.528669      -2.397884      15.966720          -0.000000
          139              C       7.029423       4.011751       2.744840       0.148524      32.454078 0.41043908E+03  0.94972294E+04                                 8.992816                            6.877030      -0.195609       1.947943                    0.998826      26.331378      74.729765       0.612595       0.432100      -1.056005       0.053636       0.021366      -0.010554       0.058692       0.003231      -0.015344      -0.002712       0.074284      -0.093509      -0.034242      -0.021376       0.055618             10.231992      13.141017       1.601951      -0.167743       5.338927      -1.709112      12.216032          -0.000000
          140              C       6.112905       4.002071       1.690624      -0.176499      32.893266 0.45804828E+03  0.10930305E+05                                 8.945625                            7.175865       0.092083       1.996801                    0.999265      30.206406      88.016752       0.608859       0.421569      -1.058980      -0.023886       0.008373       0.001938       0.025385       0.006745      -0.026291      -0.006357       0.007111       0.049179      -0.022862      -0.013049       0.035911              9.786143      12.906237       0.648808       1.227904       4.919090      -0.676790      11.533101          -0.000004
          141              C       4.739814       3.917521       1.933058      -0.073903      30.019325 0.40747143E+03  0.94601687E+04                                 8.469618                            6.795659       0.098341       2.012318                    0.999662      28.774205      83.190079       0.620736       0.425008      -1.054925       0.020715       0.005708       0.020179       0.029477       0.002879       0.014874      -0.001884       0.025725      -0.011181      -0.014617      -0.008461       0.023078              9.232715      11.128631       0.382378       0.268782       4.825940      -1.248010      11.743575          -0.000003
          142              C       4.269788       3.798808       3.207354      -0.093331      30.699683 0.41736693E+03  0.97350872E+04                                 8.580682                            6.875713       0.214156       2.053687                    0.999710      28.645017      82.644894       0.618209       0.424765      -1.056498       0.020678       0.002116      -0.002220       0.020905       0.004039      -0.005594      -0.006294       0.025184      -0.027475      -0.014975      -0.004366       0.019340              9.415073      11.284523       0.131301       0.717921       5.264261      -1.516257      11.696435          -0.000001
          143              C       5.159399       3.772902       4.263049      -0.113705      32.888579 0.45985628E+03  0.10997610E+05                                 8.991942                            7.227071       0.109792       2.001867                    0.999740      29.877061      87.499307       0.601307       0.425926      -1.054980       0.013481      -0.007942      -0.022099       0.027077       0.000346      -0.022233      -0.005740      -0.007155       0.027673      -0.023752      -0.001574       0.025326              9.879430      12.898650       0.275915       1.881037       5.270591      -1.279946      11.469050           0.000000
          144              C       7.418738       3.827562       5.258752       0.578316      22.035622 0.25381919E+03  0.52934107E+04                                 7.294491                            5.679037      -0.075569       2.030222                    0.999240      22.806231      64.790886       0.616366       0.476493      -1.013921       0.021352      -0.011302       0.048957       0.054594      -0.031615      -0.026166       0.023692      -0.110201      -0.123261      -0.064281      -0.026584       0.090865              8.300415       8.720631       0.660898       1.978746       4.904710      -1.819048      11.275905           0.000002
          145              C       0.086607       4.188254       2.409871      -0.413325      32.830699 0.50519161E+03  0.12374897E+05                                 8.947904                            7.458187      -0.379181       1.852253                    0.998451      32.287915      95.844492       0.605590       0.412897      -1.062714      -0.054862       0.003546       0.008810       0.055678      -0.014507      -0.004945      -0.002336       0.053314       0.013332      -0.032898       0.004038       0.028861              9.758438      11.489475       2.299572      -0.979482       9.725608      -1.251428       8.060229          -0.000003
          146              C       0.586905       5.602274       2.594120       0.696046      19.914929 0.23493262E+03  0.48172383E+04                                 6.933858                            5.558859      -0.139922       2.020707                    0.999372      21.725477      61.680137       0.605609       0.493241      -1.002800       0.016521       0.016782       0.008214       0.024941       0.001890      -0.027570      -0.000830       0.015072       0.242663      -0.048294      -0.038933       0.087227              7.632793       9.579694       0.909652       1.090492       8.857356      -0.838959       4.461330           0.000002
          147              C       0.009242      10.569989       2.681232       0.159705      23.054261 0.29875066E+03  0.64459837E+04                                 7.224417                            5.903339       0.262266       2.120746                    0.999193      25.145575      71.079760       0.648945       0.437439      -1.042835       0.038173       0.005432       0.031561       0.049828       0.018826      -0.009570      -0.037299       0.027738      -0.015610      -0.046591       0.002758       0.043833              7.794705       7.203457      -2.195389       2.090344       7.872160       1.375868       8.308497           0.000001
          148              C       1.487442      10.088590       4.088332       0.130744      22.865759 0.29909911E+03  0.64234959E+04                                 6.984731                            5.767428       0.477893       2.168180                    0.999773      25.445275      70.608141       0.683863       0.417043      -1.060597      -0.030565       0.024478      -0.035274       0.052703       0.029433       0.005306      -0.018673       0.039550       0.050118      -0.049286       0.019989       0.029297              7.419740       6.733825      -1.671841       2.103947       7.209557       1.671441       8.315838           0.000001
          149              C       4.267254       9.065440       1.194252       0.138557      24.435884 0.31525064E+03  0.69038994E+04                                 7.521758                            6.056323       0.108435       2.052675                    0.999445      26.069748      74.589889       0.641024       0.436308      -1.042019       0.023007      -0.041384       0.012347       0.048933      -0.009684       0.032276       0.030891      -0.027622       0.000364      -0.051726       0.009313       0.042412              8.256089      10.326908      -1.448947      -0.973950       8.007708      -2.553839       6.433651           0.000001
          150              C       5.477226       7.515911       1.904130       0.155814      24.643793 0.30496034E+03  0.66101142E+04                                 7.523577                            5.924199       0.262063       2.109244                    0.999810      25.464988      72.012727       0.654777       0.431566      -1.046964      -0.032129       0.033957      -0.027691       0.054333      -0.000399       0.025817       0.021028      -0.019557       0.048857      -0.035141      -0.004275       0.039416              8.331705       9.582301      -1.483048      -0.618071       8.689700      -3.272717       6.723114           0.000001
          151              N       4.097968      20.778336       9.506515      -0.193054      32.910420 0.48742076E+03  0.11560224E+05                                 8.455934                            7.068178       0.244241       2.102188                    0.999407      27.317501      73.935004       0.671895       0.384364      -1.107456       0.115136       0.090395       0.066215       0.160661       0.026654      -0.030324      -0.037901      -0.010622      -0.026922      -0.041285      -0.022679       0.063964              9.173807       8.252032       2.738928       2.105162       7.371723      -0.350420      11.897666           0.000000
          152              N       5.069137      21.733162       9.317170      -0.175863      33.119404 0.48660241E+03  0.11546724E+05                                 8.556795                            7.092859       0.219862       2.098162                    0.999635      27.146214      73.714298       0.665766       0.387703      -1.104034      -0.070802      -0.100654       0.106542       0.162774       0.041938       0.017397       0.030956       0.030470      -0.132369      -0.058806      -0.016623       0.075429              9.447573       7.527235       2.516914       0.091910       7.762957      -1.989906      13.052525           0.000000
          153              N       5.043917      21.182017      11.458145      -0.313648      37.156502 0.54735353E+03  0.13363869E+05                                 9.213929                            7.499883       0.183902       2.075269                    0.998851      28.499717      78.268495       0.650983       0.385365      -1.106708      -0.027940       0.017150      -0.113764       0.118394       0.054064      -0.000212      -0.008678       0.000411      -0.101161      -0.041837      -0.029464       0.071301             10.298272       8.017123       1.747654       2.455605       7.342695      -1.809982      15.534998          -0.000000
          154              N      -0.635966      22.137127       7.705604      -0.173112      34.609150 0.47932841E+03  0.11337703E+05                                 8.826290                            7.039902       0.208679       2.101875                    0.999129      27.006078      73.350026       0.667856       0.387732      -1.103397       0.137798       0.023251       0.046463       0.147267       0.034259       0.002876       0.043726      -0.080615      -0.022374      -0.054159      -0.023521       0.077680             10.016628      14.271426      -1.345872       1.449425      10.072653       1.571969       5.705806           0.000001
          155              N       0.151901      23.042134       8.362557      -0.198484      35.046190 0.51113067E+03  0.12291416E+05                                 8.932260                            7.303685       0.207043       2.089035                    0.999109      27.732771      76.065079       0.650808       0.391366      -1.100311       0.002997      -0.152632      -0.070709       0.168242       0.045936       0.045145       0.004763       0.078252      -0.000617      -0.064542      -0.018499       0.083041              9.961313      11.015323      -1.423478       1.039236      12.719638       2.199978       6.148979           0.000000
          156              N       1.384574      21.257457       7.901194      -0.308180      37.462705 0.53215529E+03  0.12910469E+05                                 9.251015                            7.377820       0.208421       2.084549                    0.999115      28.352527      77.790597       0.658193       0.383574      -1.107241      -0.078547       0.075358      -0.013487       0.109683       0.031952       0.019569       0.030004      -0.014154      -0.038177      -0.032499      -0.024781       0.057280             10.501560      13.857626      -3.143321       1.501304      11.741358       1.215462       5.905696           0.000000
          157              N       1.295175      16.822574      10.124515      -0.191577      32.885683 0.48697982E+03  0.11547423E+05                                 8.453099                            7.066059       0.244201       2.102631                    0.999472      27.303126      73.894259       0.671827       0.384481      -1.107346       0.115908       0.013284      -0.112928       0.162369      -0.040006      -0.007454       0.027233      -0.030742      -0.084084      -0.041850      -0.022774       0.064624              9.170488       8.249281       0.453015      -3.423404      11.065104      -1.783444       8.197079           0.000000
          158              N       2.266344      16.181183       9.392283      -0.175813      33.138136 0.48693663E+03  0.11557172E+05                                 8.561522                            7.096513       0.220367       2.098017                    0.999558      27.155684      73.759160       0.665393       0.387837      -1.103888      -0.069411       0.142804       0.032902       0.162153      -0.005009      -0.044990       0.005578       0.093737       0.062240      -0.057686      -0.017026       0.074712              9.452851       7.530507      -1.179960      -2.226775      13.462324      -1.295933       7.365723           0.000000
          159              N       2.241115      18.310895       8.799102      -0.312398      37.130910 0.54688813E+03  0.13349485E+05                                 9.209521                            7.496564       0.181281       2.074598                    0.998872      28.487611      78.222915       0.651153       0.385352      -1.106732      -0.027942      -0.107252       0.042627       0.118746      -0.027295      -0.047155       0.026530       0.032281      -0.008009      -0.041793      -0.030370       0.072163             10.293068       8.013416       1.251609      -2.739826      15.046214      -2.640506       7.819574          -0.000000
          160              N       4.969648      14.583544       9.848223      -0.171959      34.560080 0.47854776E+03  0.11313955E+05                                 8.815533                            7.032508       0.219156       2.105669                    0.999198      26.983401      73.257108       0.668483       0.387549      -1.103593       0.139544       0.028942      -0.043119       0.148894      -0.014634      -0.030654       0.001822      -0.003047       0.208946      -0.053789      -0.024366       0.078156             10.003206      14.249945       1.924435       0.440409       5.430068       1.103419      10.329603           0.000001
          161              N       5.757512      14.699979       8.735987      -0.199258      35.077007 0.51167694E+03  0.12308223E+05                                 8.937902                            7.308273       0.208379       2.089144                    0.999053      27.747929      76.125782       0.650491       0.391440      -1.100225       0.003317       0.015249       0.167523       0.168248       0.015109      -0.062640      -0.019051       0.054362      -0.076917      -0.065064      -0.018181       0.083245              9.967483      11.017482       1.611757       0.714838       5.890102       1.748057      12.994866           0.000000
          162              N       6.990187      15.192765      10.512244      -0.307821      37.440800 0.53181458E+03  0.12900043E+05                                 9.246662                            7.374916       0.207933       2.084216                    0.999151      28.342839      77.755657       0.658400       0.383517      -1.107289      -0.079339      -0.048495      -0.057822       0.109498       0.000588      -0.037962      -0.003874       0.033343       0.099083      -0.033626      -0.024472       0.058099             10.495962      13.849539       2.870343       1.972941       6.309834       1.918730      11.328515           0.000000
          163              N       6.900778      19.335660      13.241305      -0.192271      32.861670 0.48656795E+03  0.11534424E+05                                 8.446245                            7.060901       0.243464       2.102460                    0.999464      27.293746      73.841953       0.672428       0.384245      -1.107592       0.116350      -0.102958       0.046404       0.162145       0.013033       0.038596       0.010697       0.036507       0.117211      -0.042019      -0.022897       0.064916              9.162679       8.241607      -3.186213       1.319105      10.448170       2.132240       8.798258           0.000000
          164              N       7.871951      19.022224      14.162881      -0.175809      33.166567 0.48741351E+03  0.11572363E+05                                 8.569250                            7.102124       0.220687       2.097771                    0.999608      27.170302      73.832922       0.664770       0.388070      -1.103623      -0.070013      -0.042705      -0.140402       0.162598      -0.035501       0.027584      -0.037407       0.039958      -0.096336      -0.058081      -0.016379       0.074461              9.462013       7.536617      -1.338384       2.138043      10.021351       3.292865      10.828072           0.000000
          165              N       7.846724      17.443658      12.615087      -0.312572      37.121333 0.54671086E+03  0.13344347E+05                                 9.209194                            7.496281       0.181437       2.074688                    0.998869      28.482508      78.211707       0.651030       0.385448      -1.106641      -0.027606       0.089648       0.072326       0.118448      -0.026184       0.046788      -0.017746       0.046317       0.035762      -0.041432      -0.029733       0.071165             10.292672       8.012992      -2.998129       0.286340      11.912307       4.449163      10.952718          -0.000000
          166              N       2.166853      20.215899      15.318508      -0.171411      34.552802 0.47841850E+03  0.11310485E+05                                 8.816561                            7.033104       0.211694       2.103477                    0.999127      26.978125      73.248851       0.668214       0.387719      -1.103437       0.139511      -0.051850      -0.003267       0.148871      -0.019698       0.028611      -0.044707      -0.080569      -0.019757      -0.054793      -0.023681       0.078475             10.004745      14.253128      -0.581386      -1.886264       8.150112      -2.673629       7.610995           0.000001
          167              N       2.954722      19.194458      15.773789      -0.198833      35.035727 0.51094936E+03  0.12285860E+05                                 8.930445                            7.302374       0.208056       2.089562                    0.999101      27.727050      76.043536       0.650874       0.391365      -1.100322       0.003670       0.137263      -0.096109       0.167605      -0.061127       0.017473       0.013807       0.046057      -0.100374      -0.063723      -0.018705       0.082427              9.959197      11.010450      -0.187790      -1.751165       9.695730      -3.945615       9.171411           0.000001
          168              N       4.187389      20.486348      14.458896      -0.308344      37.445234 0.53187638E+03  0.12901998E+05                                 9.247730                            7.375641       0.205775       2.083557                    0.999076      28.346931      77.769844       0.658324       0.383548      -1.107260      -0.078608      -0.025854       0.071302       0.109232      -0.033413       0.017949      -0.025925      -0.020819      -0.058094      -0.032374      -0.025216       0.057591             10.497267      13.850767       0.272664      -3.471646       8.413903      -3.133321       9.227131           0.000000
          169              N       4.310432       7.689949       6.929652      -0.193054      32.910422 0.48742080E+03  0.11560225E+05                                 8.455934                            7.068178       0.244240       2.102187                    0.999407      27.317502      73.935009       0.671895       0.384364      -1.107456      -0.115136      -0.090395      -0.066215       0.160661       0.026654      -0.030324      -0.037901      -0.010622      -0.026922      -0.041285      -0.022679       0.063964              9.173808       8.252032       2.738929       2.105162       7.371724      -0.350420      11.897667           0.000000
          170              N       3.339263       6.735123       7.118997      -0.175863      33.119404 0.48660240E+03  0.11546724E+05                                 8.556795                            7.092859       0.219861       2.098162                    0.999635      27.146214      73.714299       0.665766       0.387704      -1.104034       0.070802       0.100654      -0.106542       0.162774       0.041938       0.017397       0.030956       0.030470      -0.132369      -0.058806      -0.016623       0.075429              9.447573       7.527235       2.516914       0.091910       7.762958      -1.989906      13.052525           0.000000
          171              N       3.364483       7.286268       4.978022      -0.313648      37.156506 0.54735360E+03  0.13363871E+05                                 9.213930                            7.499883       0.183901       2.075269                    0.998851      28.499719      78.268503       0.650983       0.385365      -1.106708       0.027940      -0.017150       0.113764       0.118394       0.054064      -0.000212      -0.008678       0.000411      -0.101161      -0.041837      -0.029464       0.071301             10.298273       8.017123       1.747654       2.455605       7.342695      -1.809982      15.535000          -0.000000
          172              N       9.044366       6.331158       8.730563      -0.173112      34.609150 0.47932841E+03  0.11337703E+05                                 8.826289                            7.039902       0.208679       2.101875                    0.999129      27.006078      73.350025       0.667856       0.387732      -1.103397      -0.137798      -0.023251      -0.046463       0.147267       0.034259       0.002876       0.043726      -0.080615      -0.022374      -0.054159      -0.023521       0.077680             10.016628      14.271426      -1.345872       1.449425      10.072653       1.571969       5.705806           0.000001
          173              N       8.256499       5.426151       8.073610      -0.198484      35.046190 0.51113067E+03  0.12291416E+05                                 8.932260                            7.303685       0.207043       2.089035                    0.999109      27.732771      76.065078       0.650808       0.391366      -1.100311      -0.002997       0.152632       0.070709       0.168242       0.045936       0.045145       0.004763       0.078252      -0.000617      -0.064542      -0.018499       0.083041              9.961313      11.015323      -1.423478       1.039236      12.719638       2.199978       6.148979           0.000000
          174              N       7.023826       7.210828       8.534973      -0.308180      37.462705 0.53215529E+03  0.12910469E+05                                 9.251015                            7.377820       0.208421       2.084549                    0.999115      28.352527      77.790598       0.658193       0.383574      -1.107241       0.078547      -0.075358       0.013487       0.109683       0.031952       0.019569       0.030004      -0.014154      -0.038177      -0.032499      -0.024781       0.057280             10.501560      13.857626      -3.143321       1.501304      11.741358       1.215462       5.905696           0.000000
          175              N       7.113225      11.645711       6.311652      -0.191577      32.885683 0.48697982E+03  0.11547423E+05                                 8.453099                            7.066059       0.244201       2.102631                    0.999472      27.303126      73.894259       0.671827       0.384481      -1.107346      -0.115908      -0.013284       0.112928       0.162369      -0.040006      -0.007454       0.027233      -0.030742      -0.084084      -0.041850      -0.022774       0.064624              9.170488       8.249281       0.453015      -3.423404      11.065104      -1.783444       8.197079           0.000000
          176              N       6.142056      12.287102       7.043884      -0.175813      33.138136 0.48693663E+03  0.11557172E+05                                 8.561521                            7.096513       0.220367       2.098017                    0.999558      27.155684      73.759159       0.665393       0.387837      -1.103888       0.069411      -0.142804      -0.032902       0.162153      -0.005009      -0.044990       0.005578       0.093737       0.062240      -0.057686      -0.017026       0.074712              9.452851       7.530507      -1.179960      -2.226775      13.462324      -1.295933       7.365722           0.000000
          177              N       6.167285      10.157390       7.637065      -0.312398      37.130909 0.54688813E+03  0.13349485E+05                                 9.209521                            7.496563       0.181281       2.074598                    0.998872      28.487611      78.222914       0.651153       0.385352      -1.106732       0.027942       0.107252      -0.042627       0.118746      -0.027295      -0.047155       0.026530       0.032281      -0.008009      -0.041793      -0.030370       0.072163             10.293068       8.013416       1.251609      -2.739826      15.046213      -2.640506       7.819574          -0.000000
          178              N       3.438752      13.884741       6.587944      -0.171959      34.560080 0.47854776E+03  0.11313955E+05                                 8.815533                            7.032508       0.219156       2.105669                    0.999198      26.983401      73.257108       0.668483       0.387549      -1.103593      -0.139544      -0.028942       0.043119       0.148894      -0.014634      -0.030654       0.001822      -0.003047       0.208946      -0.053789      -0.024366       0.078156             10.003205      14.249945       1.924435       0.440409       5.430068       1.103419      10.329603           0.000001
          179              N       2.650888      13.768306       7.700180      -0.199258      35.077007 0.51167694E+03  0.12308223E+05                                 8.937902                            7.308273       0.208379       2.089144                    0.999053      27.747929      76.125783       0.650491       0.391440      -1.100225      -0.003317      -0.015248      -0.167523       0.168248       0.015109      -0.062640      -0.019051       0.054362      -0.076917      -0.065064      -0.018181       0.083245              9.967484      11.017482       1.611758       0.714838       5.890102       1.748057      12.994867           0.000000
          180              N       1.418213      13.275520       5.923923      -0.307821      37.440802 0.53181461E+03  0.12900044E+05                                 9.246662                            7.374916       0.207933       2.084216                    0.999151      28.342840      77.755659       0.658400       0.383517      -1.107289       0.079339       0.048495       0.057822       0.109498       0.000588      -0.037962      -0.003874       0.033343       0.099084      -0.033626      -0.024472       0.058099             10.495962      13.849539       2.870343       1.972941       6.309834       1.918730      11.328515           0.000000
          181              N       1.507622       9.132625       3.194862      -0.192271      32.861670 0.48656796E+03  0.11534425E+05                                 8.446245                            7.060902       0.243464       2.102460                    0.999464      27.293746      73.841955       0.672428       0.384245      -1.107592      -0.116350       0.102958      -0.046404       0.162145       0.013033       0.038596       0.010697       0.036507       0.117211      -0.042019      -0.022897       0.064916              9.162679       8.241608      -3.186214       1.319105      10.448170       2.132240       8.798259           0.000000
          182              N       0.536449       9.446061       2.273286      -0.175809      33.166565 0.48741348E+03  0.11572362E+05                                 8.569250                            7.102124       0.220687       2.097771                    0.999608      27.170301      73.832919       0.664770       0.388070      -1.103623       0.070013       0.042705       0.140402       0.162598      -0.035501       0.027584      -0.037407       0.039958      -0.096336      -0.058081      -0.016379       0.074461              9.462013       7.536617      -1.338384       2.138043      10.021351       3.292865      10.828072           0.000000
          183              N       0.561676      11.024627       3.821080      -0.312572      37.121333 0.54671087E+03  0.13344347E+05                                 9.209194                            7.496281       0.181436       2.074687                    0.998869      28.482508      78.211709       0.651030       0.385448      -1.106641       0.027606      -0.089648      -0.072326       0.118448      -0.026184       0.046788      -0.017746       0.046317       0.035762      -0.041432      -0.029733       0.071165             10.292673       8.012992      -2.998130       0.286340      11.912308       4.449163      10.952718           0.000000
          184              N       6.241547       8.252386       1.117659      -0.171411      34.552802 0.47841850E+03  0.11310485E+05                                 8.816561                            7.033104       0.211694       2.103477                    0.999127      26.978125      73.248852       0.668214       0.387719      -1.103437      -0.139511       0.051850       0.003267       0.148871      -0.019698       0.028611      -0.044707      -0.080569      -0.019757      -0.054793      -0.023681       0.078475             10.004745      14.253128      -0.581386      -1.886264       8.150113      -2.673629       7.610995           0.000001
          185              N       5.453678       9.273827       0.662378      -0.198833      35.035727 0.51094936E+03  0.12285860E+05                                 8.930445                            7.302374       0.208056       2.089562                    0.999101      27.727050      76.043535       0.650874       0.391365      -1.100322      -0.003670      -0.137263       0.096109       0.167605      -0.061127       0.017473       0.013807       0.046057      -0.100374      -0.063723      -0.018705       0.082427              9.959197      11.010450      -0.187790      -1.751165       9.695730      -3.945615       9.171411           0.000001
          186              N       4.221011       7.981937       1.977271      -0.308344      37.445234 0.53187637E+03  0.12901998E+05                                 9.247730                            7.375640       0.205775       2.083557                    0.999076      28.346931      77.769842       0.658324       0.383548      -1.107260       0.078608       0.025854      -0.071302       0.109232      -0.033413       0.017949      -0.025925      -0.020819      -0.058094      -0.032374      -0.025216       0.057591             10.497267      13.850766       0.272664      -3.471645       8.413903      -3.133321       9.227131           0.000000
          187              O       7.116584      15.198268       6.156331      -0.569968      40.413512 0.65917176E+03  0.16706118E+05                                 9.447626                            8.048786      -0.101139       2.016685                    0.993237      28.483471      77.353116       0.655746       0.368547      -1.129400      -0.030046       0.019787      -0.004800       0.036295       0.004379       0.020639      -0.012564      -0.099077       0.014196      -0.059247       0.008617       0.050629             10.501719       8.596990      -0.480699      -0.483503      15.768590      -1.312835       7.139578          -0.000001
          188              O       5.397064      16.545102       6.187395      -0.553386      33.061296 0.54736634E+03  0.13192129E+05                                 8.094807                            7.238364       0.568181       2.239687                    0.996286      27.374714      71.596533       0.708003       0.358950      -1.141228       0.017180       0.008993      -0.011668       0.022631      -0.015395       0.000855       0.028787       0.069870       0.046482      -0.057046       0.023395       0.033651              8.549322      11.138045      -0.776306      -1.751040       8.730548      -0.231421       5.779374          -0.000001
          189              O       3.780126      19.387945       6.386930      -0.541170      36.882691 0.56136122E+03  0.13612636E+05                                 8.726037                            7.297508       0.306996       2.173300                    0.993976      26.895199      70.516980       0.710016       0.355744      -1.143996       0.008157       0.013800       0.011259       0.019589      -0.015161      -0.046090      -0.016812       0.048373      -0.008748      -0.053438      -0.006242       0.059680              9.610270      14.814494       0.692124      -3.133523       6.575142       0.571171       7.441174          -0.000001
          190              O       5.805710      20.126981       6.902040      -0.597031      35.898839 0.59613321E+03  0.14741032E+05                                 8.697954                            7.658122       0.139956       2.090655                    0.994194      28.469261      76.495909       0.671412       0.368920      -1.128539       0.004564       0.007720      -0.003456       0.009611       0.020159       0.063147      -0.009279      -0.096195      -0.059189      -0.095764       0.033488       0.062276              9.287736       9.595242       2.732372       2.046698      10.415998       3.299760       7.851968          -0.000001
          191              O       1.510981       7.221834       0.195919      -0.569613      40.425651 0.65937050E+03  0.16712899E+05                                 9.450228                            8.050569      -0.103174       2.015987                    0.993248      28.487156      77.374475       0.655585       0.368600      -1.129327      -0.029648      -0.014594      -0.015158       0.036356       0.015028      -0.014163       0.024613      -0.078105       0.076507      -0.058886       0.008362       0.050524             10.505183       8.598597      -0.178718       0.657453      10.437897       4.395137      12.479056          -0.000001
          192              O       2.594285      16.064750      15.450161      -0.552320      33.028563 0.54665295E+03  0.13170506E+05                                 8.088999                            7.233244       0.568763       2.239953                    0.996264      27.361246      71.546874       0.708320       0.358910      -1.141272       0.018109      -0.014746      -0.001766       0.023420       0.008413       0.012738      -0.039710       0.052919      -0.013043      -0.057692       0.023558       0.034134              8.543060      11.131368      -1.127516       1.546405       6.712181       1.391444       7.785632          -0.000001
          193              O       9.385746      14.816130      12.888420      -0.540776      36.870808 0.56118466E+03  0.13607011E+05                                 8.723641                            7.295948       0.310690       2.174430                    0.993873      26.891974      70.500409       0.710167       0.355704      -1.144051       0.007845       0.003035      -0.018431       0.020259      -0.032590       0.036550      -0.000858       0.018689      -0.096481      -0.053443      -0.006740       0.060183              9.607237      14.809634      -3.058059       0.965017       6.728007      -0.660044       7.284071          -0.000001
          194              O       3.002927      14.892710      11.990841      -0.597930      35.930867 0.59683677E+03  0.14763260E+05                                 8.704390                            7.663885       0.137321       2.089689                    0.994152      28.480919      76.547844       0.670974       0.369040      -1.128410       0.004790      -0.006653      -0.005523       0.009885       0.044767      -0.049072       0.038309      -0.045326       0.090216      -0.095727       0.033763       0.061964              9.294532       9.602056       0.406608      -3.391170       5.639042      -0.539805      12.642498          -0.000001
          195              O       4.313804       6.048184      10.083917      -0.569500      40.394947 0.65875029E+03  0.16692374E+05                                 9.443793                            8.045304      -0.099738       2.017248                    0.993217      28.475283      77.317825       0.656015       0.368464      -1.129490      -0.030383      -0.005738       0.019698       0.036662      -0.019717      -0.006122      -0.012316      -0.055995       0.142029      -0.058787       0.008160       0.050627             10.497754       8.593558       0.659136      -0.176616       8.156986      -3.078842      14.742717          -0.000001
          196              O      -0.208534      24.326718      11.234778      -0.553400      33.122896 0.54866790E+03  0.13232670E+05                                 8.108760                            7.250212       0.561057       2.237351                    0.996086      27.391964      71.689818       0.706879       0.359272      -1.140859       0.016707       0.005340       0.013913       0.022388       0.006594      -0.013189       0.010831       0.002890      -0.158546      -0.056641       0.023282       0.033359              8.564718      11.157236       1.907914       0.204814       6.327091      -1.165750       8.209828          -0.000001
          197              O       6.582937      22.732495      13.596984      -0.541246      36.870037 0.56115836E+03  0.13606018E+05                                 8.722792                            7.294961       0.312692       2.174911                    0.993927      26.892501      70.497551       0.710344       0.355625      -1.144132       0.007633      -0.017028       0.006810       0.019864       0.047780       0.010025       0.017196       0.045977      -0.009668      -0.053217      -0.006427       0.059644              9.606637      14.809334       2.365771       2.165398       7.715700       0.089184       6.294877          -0.000001
          198              O       8.608523      21.916879      13.979453      -0.597128      35.920488 0.59662944E+03  0.14756799E+05                                 8.702574                            7.662292       0.139005       2.090162                    0.994213      28.475921      76.530107       0.671080       0.369015      -1.128433       0.004030      -0.000974       0.008652       0.009594      -0.065381      -0.014220      -0.028791      -0.029415       0.137312      -0.095928       0.034120       0.061808              9.292679       9.599535      -3.139555       1.343200      11.357698      -2.762256       6.920805          -0.000001
          199              O       1.291816      13.270017      10.279836      -0.569968      40.413511 0.65917175E+03  0.16706118E+05                                 9.447626                            8.048785      -0.101139       2.016685                    0.993237      28.483471      77.353115       0.655746       0.368547      -1.129400       0.030046      -0.019787       0.004800       0.036295       0.004379       0.020639      -0.012564      -0.099077       0.014196      -0.059247       0.008617       0.050629             10.501719       8.596990      -0.480699      -0.483503      15.768590      -1.312835       7.139578          -0.000001
          200              O       3.011336      11.923183      10.248772      -0.553386      33.061297 0.54736637E+03  0.13192130E+05                                 8.094808                            7.238364       0.568181       2.239687                    0.996286      27.374714      71.596535       0.708003       0.358950      -1.141228      -0.017180      -0.008993       0.011668       0.022631      -0.015395       0.000855       0.028787       0.069870       0.046482      -0.057046       0.023395       0.033651              8.549323      11.138045      -0.776306      -1.751040       8.730548      -0.231421       5.779374          -0.000001
          201              O       4.628274       9.080340      10.049237      -0.541170      36.882689 0.56136118E+03  0.13612635E+05                                 8.726036                            7.297508       0.306996       2.173300                    0.993976      26.895198      70.516977       0.710016       0.355744      -1.143996      -0.008157      -0.013800      -0.011259       0.019589      -0.015161      -0.046090      -0.016812       0.048373      -0.008748      -0.053438      -0.006242       0.059680              9.610270      14.814494       0.692124      -3.133523       6.575142       0.571171       7.441174          -0.000001
          202              O       2.602690       8.341304       9.534127      -0.597031      35.898839 0.59613321E+03  0.14741032E+05                                 8.697954                            7.658122       0.139956       2.090655                    0.994194      28.469261      76.495909       0.671412       0.368920      -1.128539      -0.004564      -0.007720       0.003456       0.009611       0.020159       0.063147      -0.009279      -0.096195      -0.059189      -0.095764       0.033488       0.062276              9.287736       9.595242       2.732372       2.046698      10.415998       3.299760       7.851968          -0.000001
          203              O       6.897419      21.246451      16.240248      -0.569613      40.425652 0.65937052E+03  0.16712899E+05                                 9.450228                            8.050570      -0.103174       2.015987                    0.993248      28.487156      77.374477       0.655585       0.368600      -1.129327       0.029648       0.014595       0.015158       0.036356       0.015028      -0.014163       0.024613      -0.078105       0.076507      -0.058886       0.008362       0.050524             10.505184       8.598598      -0.178718       0.657453      10.437897       4.395138      12.479057          -0.000001
          204              O       5.814115      12.403535       0.986006      -0.552320      33.028563 0.54665294E+03  0.13170505E+05                                 8.088999                            7.233244       0.568763       2.239953                    0.996264      27.361246      71.546873       0.708320       0.358910      -1.141272      -0.018109       0.014746       0.001766       0.023420       0.008413       0.012738      -0.039710       0.052919      -0.013043      -0.057692       0.023558       0.034134              8.543060      11.131367      -1.127516       1.546405       6.712181       1.391444       7.785631          -0.000001
          205              O      -0.977346      13.652155       3.547747      -0.540776      36.870807 0.56118465E+03  0.13607011E+05                                 8.723641                            7.295948       0.310690       2.174430                    0.993873      26.891974      70.500409       0.710167       0.355704      -1.144051      -0.007845      -0.003035       0.018431       0.020259      -0.032590       0.036550      -0.000858       0.018689      -0.096481      -0.053443      -0.006740       0.060183              9.607237      14.809634      -3.058059       0.965018       6.728007      -0.660044       7.284071          -0.000001
          206              O       5.405473      13.575575       4.445326      -0.597930      35.930865 0.59683674E+03  0.14763259E+05                                 8.704389                            7.663885       0.137321       2.089689                    0.994152      28.480919      76.547842       0.670974       0.369040      -1.128410      -0.004790       0.006653       0.005523       0.009885       0.044767      -0.049072       0.038309      -0.045326       0.090216      -0.095727       0.033763       0.061964              9.294531       9.602056       0.406608      -3.391169       5.639042      -0.539805      12.642497          -0.000001
          207              O       4.094596      22.420101       6.352250      -0.569500      40.394947 0.65875029E+03  0.16692373E+05                                 9.443793                            8.045303      -0.099738       2.017248                    0.993217      28.475283      77.317824       0.656015       0.368464      -1.129490       0.030383       0.005738      -0.019698       0.036662      -0.019717      -0.006122      -0.012316      -0.055995       0.142029      -0.058787       0.008160       0.050627             10.497754       8.593558       0.659136      -0.176616       8.156986      -3.078842      14.742717          -0.000001
          208              O       8.616934       4.141567       5.201389      -0.553400      33.122897 0.54866791E+03  0.13232671E+05                                 8.108760                            7.250212       0.561057       2.237351                    0.996086      27.391964      71.689819       0.706879       0.359272      -1.140859      -0.016707      -0.005340      -0.013913       0.022388       0.006594      -0.013189       0.010831       0.002890      -0.158546      -0.056641       0.023282       0.033359              8.564718      11.157237       1.907914       0.204814       6.327091      -1.165750       8.209828          -0.000001
          209              O       1.825463       5.735790       2.839183      -0.541246      36.870035 0.56115832E+03  0.13606016E+05                                 8.722792                            7.294961       0.312693       2.174911                    0.993927      26.892500      70.497547       0.710344       0.355625      -1.144132      -0.007633       0.017028      -0.006810       0.019864       0.047780       0.010025       0.017196       0.045977      -0.009668      -0.053217      -0.006427       0.059644              9.606636      14.809334       2.365771       2.165397       7.715699       0.089184       6.294877          -0.000001
          210              O      -0.200123       6.551406       2.456714      -0.597128      35.920485 0.59662938E+03  0.14756798E+05                                 8.702573                            7.662292       0.139005       2.090162                    0.994213      28.475920      76.530102       0.671080       0.369015      -1.128433      -0.004030       0.000974      -0.008652       0.009594      -0.065381      -0.014220      -0.028791      -0.029415       0.137312      -0.095928       0.034120       0.061808              9.292679       9.599534      -3.139555       1.343200      11.357697      -2.762256       6.920805          -0.000001

******************************************************
Auxiliary information for the entire system
The total spin magnetic moment of the unit cell is   -0.000055
The total net atomic charge of the unit cell is   -0.000003
Accuracy of reproducing the electrostatic potential in the unit cell:
  The inner radius (bohr) =    5.0000
  The outer radius (bohr) =   12.0000
  Valid grid points have density less than (e/(bohr^3)) =    0.0001
  The number of valid grid points were=        30186
  The rms potential error without charges in kcal/mol is=      2.72898
  The rms potential error with partial charges in kcal/mol is=      0.70741
  The RRMSE value at monopole order=      0.25922
  The rms potential error with partial charges and cloud penetration in kcal/mol is=      0.70165
  The RRMSE value at monopole order with cloud penetration is=      0.25711
  The rms potential error with partial charges and atomic dipoles in kcal/mol is=      0.49881
  The RRMSE value at dipole order=      0.18278
  The rms potential error with partial charges, atomic dipoles and cloud penetration in kcal/mol is=      0.48518
  The RRMSE value at dipole order with cloud penetration=      0.17779

******************************************************
The electron densities and ab initio electrostatic potential were computed in VASP using the PBE functional and
projector augmented wave method. See the main text of the journal article for a description of computational details.
The atomic charges, dipoles, and quadrupoles were computed with the DDEC6 method as described in
(a) T. A. Manz and N. Gabaldon Limas, RSC Adv. 6 (2016) 47771-47801 DOI: 10.1039/c6ra04656h
(b) N. Gabaldon Limas and T. A. Manz, RSC Adv. 8 (2018) 2678-2707 DOI: 10.1039/c7ra11829e.
For each atom in the material, the electron cloud parameters were fit to the spherically averaged atom-in-material
electron density using radial positions for which this density was between 10^-4 and 10^-2 electrons per cubic bohr.
The polarizabilities, dispersion coefficients, and quantum Drude oscillator (QDO) parameters were fit using the MCLF method.
The magnetic structure of the system was optimized in VASP from the default ferromagnetic initial guess using spin polarization.
The atomic spin moments (ASMs) were computed on this optimized magnetic structure using the DDEC6 partition as inputs
to the method of T. A. Manz and D. S. Sholl, J. Chem. Theory Comput. 7 (2011) 4146-4164 DOI: 10.1021/ct200539n.
The RMSE and RRMSE were computed using a uniform grid with Ewald summation.
