# Supplementary material for: A collection of forcefield precursors for metal–organic frameworks
Source: RSC Adv. 2019 Nov 13;9(63):36492–507. doi: 10.1039/c9ra07327b (PMC9075174; doi:10.1039/c9ra07327b)
Supplement: RA-009-C9RA07327B-s5156 [file RA-009-C9RA07327B-s5156.xyz]

  188
jmolscript: load "" {1 1 1} spacegroup "x,y,z" unitcell [{      8.771300     0.000000     0.000000 }, {     -0.001138    15.899400     0.000000 }, {      0.000000     0.000000    18.164700 }]
Zn     5.378267     9.016232     8.733043     0.858620
Zn     3.391326    14.832868    17.815393     0.858620
Zn     3.391895     6.883168     9.431657     0.858620
Zn     5.378836     1.066532     0.349307     0.858620
H      0.861558     9.229602    12.101323     0.118533
H      3.989222    11.770326    11.707149     0.115339
H      2.928662    13.301438    13.109464     0.119706
H      1.328674    14.745104    14.684343     0.122489
H      8.368456    15.621160    15.972221     0.106995
H      6.084645    12.339524    15.269247     0.119749
H      8.655688     9.894197    15.370969     0.142727
H      8.053168     8.933873    14.242941     0.157556
H      7.071598     9.798800    15.163892     0.150966
H      6.958323    11.547734    12.017766     0.146103
H      6.020723    10.821132    13.093116     0.156443
H      6.999662     9.954614    12.168533     0.158823
H      8.297827     9.773361     9.334839     0.102811
H      0.806122    11.703548     9.560082     0.132046
H      6.369605    13.838838     8.361211     0.127574
H      5.197900    11.867312     8.148684     0.102081
H      1.006807    14.188625     9.460176     0.096456
H      7.908035    14.619498     3.018973     0.118533
H      4.780371    12.078774     2.624799     0.115339
H      5.840931    10.547662     4.027114     0.119706
H      7.440919     9.103996     5.601993     0.122489
H      0.401137     8.227939     6.889871     0.106995
H      2.684948    11.509576     6.186897     0.119749
H      0.113905    13.954903     6.288619     0.142727
H      0.716425    14.915227     5.160591     0.157556
H      1.697995    14.050300     6.081542     0.150966
H      1.811270    12.301366     2.935416     0.146103
H      2.748870    13.027968     4.010766     0.156443
H      1.769931    13.894486     3.086183     0.158823
H      0.471766    14.075739     0.252489     0.102811
H      7.963471    12.145552     0.477732     0.132046
H      2.399988    10.010262    17.443561     0.127574
H      3.571693    11.981788    17.231034     0.102081
H      7.762786     9.660475     0.377826     0.096456
H      7.908604     6.669798     6.063377     0.118533
H      4.780940     4.129074     6.457551     0.115339
H      5.841500     2.597962     5.055236     0.119707
H      7.441488     1.154296     3.480357     0.122489
H      0.401706     0.278239     2.192479     0.106995
H      2.685517     3.559876     2.895453     0.119749
H      0.114474     6.005203     2.793731     0.142727
H      0.716994     6.965527     3.921759     0.157556
H      1.698564     6.100600     3.000808     0.150966
H      1.811839     4.351666     6.146934     0.146103
H      2.749439     5.078268     5.071584     0.156443
H      1.770500     5.944786     5.996167     0.158823
H      0.472335     6.126039     8.829861     0.102811
H      7.964040     4.195852     8.604618     0.132046
H      2.400557     2.060562     9.803489     0.127573
H      3.572262     4.032088    10.016016     0.102081
H      7.763355     1.710775     8.704524     0.096456
H      0.862127     1.279902    15.145727     0.118533
H      3.989791     3.820626    15.539901     0.115339
H      2.929231     5.351738    14.137586     0.119707
H      1.329243     6.795404    12.562707     0.122489
H      8.369025     7.671460    11.274829     0.106995
H      6.085214     4.389824    11.977803     0.119749
H      8.656257     1.944497    11.876081     0.142727
H      8.053737     0.984173    13.004109     0.157556
H      7.072167     1.849100    12.083158     0.150966
H      6.958892     3.598034    15.229284     0.146103
H      6.021292     2.871432    14.153934     0.156443
H      7.000231     2.004914    15.078517     0.158823
H      8.298396     1.823661    17.912211     0.102811
H      0.806691     3.753848    17.686968     0.132046
H      6.370174     5.889138     0.721139     0.127573
H      5.198469     3.917612     0.933666     0.102081
H      1.007376     6.238925    17.786874     0.096456
C      1.271118    10.067500    12.286603    -0.168502
C      2.528025    10.352099    11.774359    -0.027317
C      3.134035    11.568403    12.068627    -0.126336
C      2.498050    12.484209    12.884222    -0.139636
C      0.519117    14.261762    14.800598    -0.134646
C      8.257121    14.775312    15.550800    -0.126141
C      7.056379    14.096408    15.712466    -0.032813
C      6.892447    12.822866    15.145727    -0.166463
C      8.001275    10.930838    13.703450     0.190836
C      0.608818    11.002385    13.073135     0.017965
C      1.239388    12.212329    13.369219     0.020593
C      0.336765    12.999349    14.215694     0.019010
C      7.923113    12.287056    14.406424     0.017136
C      7.939957     9.787671    14.709774    -0.498939
C      6.895223    10.802052    12.651714    -0.496809
C      3.217519     9.371106    10.889738     0.594411
C      5.977464    14.726024    16.524428     0.601458
C      7.901305    10.612849     9.133211     0.112314
C      8.672220    11.762376     9.276712    -0.173075
C      8.100243    12.989810     9.004242     0.124036
C      6.789809    13.012069     8.571922    -0.170664
C      6.098715    11.833923     8.446586     0.096769
C      0.098974    14.233143     9.184072     0.051285
C      7.498475    13.781600     3.204253    -0.168502
C      6.241568    13.497001     2.692009    -0.027317
C      5.635558    12.280697     2.986277    -0.126336
C      6.271543    11.364891     3.801872    -0.139636
C      8.250476     9.587338     5.718248    -0.134646
C      0.512472     9.073788     6.468450    -0.126141
C      1.713214     9.752692     6.630116    -0.032813
C      1.877146    11.026234     6.063377    -0.166463
C      0.768318    12.918262     4.621100     0.190836
C      8.160775    12.846715     3.990785     0.017965
C      7.530205    11.636771     4.286869     0.020593
C      8.432828    10.849751     5.133344     0.019010
C      0.846480    11.562044     5.324074     0.017136
C      0.829636    14.061429     5.627424    -0.498939
C      1.874370    13.047048     3.569364    -0.496809
C      5.552074    14.477994     1.807388     0.594411
C      2.792129     9.123076     7.442078     0.601458
C      0.868288    13.236250     0.050861     0.112314
C      0.097373    12.086724     0.194362    -0.173075
C      0.669350    10.859290    18.086592     0.124036
C      1.979784    10.837031    17.654272    -0.170664
C      2.670878    12.015177    17.528936     0.096769
C      8.670619     9.615957     0.101722     0.051285
C      7.499044     5.831900     5.878097    -0.168502
C      6.242137     5.547301     6.390341    -0.027317
C      5.636127     4.330997     6.096073    -0.126336
C      6.272112     3.415191     5.280478    -0.139636
C      8.251045     1.637638     3.364102    -0.134646
C      0.513041     1.124088     2.613900    -0.126141
C      1.713783     1.802992     2.452234    -0.032813
C      1.877715     3.076534     3.018973    -0.166463
C      0.768887     4.968562     4.461250     0.190836
C      8.161344     4.897015     5.091565     0.017965
C      7.530774     3.687071     4.795481     0.020593
C      8.433397     2.900051     3.949006     0.019010
C      0.847049     3.612344     3.758276     0.017136
C      0.830205     6.111729     3.454926    -0.498939
C      1.874939     5.097348     5.512986    -0.496809
C      5.552643     6.528294     7.274962     0.594411
C      2.792698     1.173376     1.640272     0.601458
C      0.868857     5.286550     9.031489     0.112314
C      0.097942     4.137024     8.887988    -0.173075
C      0.669919     2.909590     9.160458     0.124036
C      1.980353     2.887331     9.592778    -0.170664
C      2.671447     4.065477     9.718115     0.096769
C      8.671188     1.666257     8.980628     0.051284
C      1.271687     2.117800    14.960447    -0.168502
C      2.528594     2.402399    15.472691    -0.027317
C      3.134604     3.618703    15.178423    -0.126336
C      2.498619     4.534509    14.362828    -0.139636
C      0.519686     6.312062    12.446452    -0.134646
C      8.257690     6.825612    11.696250    -0.126141
C      7.056948     6.146708    11.534585    -0.032813
C      6.893016     4.873166    12.101323    -0.166463
C      8.001844     2.981137    13.543600     0.190836
C      0.609387     3.052685    14.173915     0.017965
C      1.239957     4.262629    13.877831     0.020593
C      0.337334     5.049649    13.031356     0.019010
C      7.923682     4.337356    12.840626     0.017136
C      7.940526     1.837971    12.537276    -0.498939
C      6.895792     2.852352    14.595336    -0.496809
C      3.218088     1.421406    16.357312     0.594411
C      5.978033     6.776324    10.722622     0.601458
C      7.901874     2.663149    18.113839     0.112314
C      8.672789     3.812676    17.970338    -0.173075
C      8.100812     5.040110     0.078108     0.124036
C      6.790378     5.062369     0.510428    -0.170664
C      6.099284     3.884223     0.635765     0.096769
C      0.099543     6.283443    18.062978     0.051284
N      6.634727    10.635586     8.727412    -0.193734
N      8.329881    15.362000     8.973362    -0.172456
N      2.134866    13.213514    17.809762    -0.193734
N      0.439712     8.487100    18.055712    -0.172456
N      2.135435     5.263814     9.437288    -0.193734
N      0.440281     0.537400     9.191338    -0.172450
N      6.635296     2.685886     0.354938    -0.193734
N      8.330450     7.412300     0.108988    -0.172450
O      2.735181     8.203931    10.817987    -0.553096
O      4.219172     9.782106    10.248887    -0.568248
O      6.287892    15.786037    17.135488    -0.572911
O      4.852146    14.173361    16.563118    -0.559044
O      6.034412    15.645169     1.735637    -0.553096
O      4.550421    14.066994     1.166537    -0.568249
O      2.481701     8.063063     8.053138    -0.572911
O      3.917447     9.675739     7.480768    -0.559044
O      6.034981     7.695469     7.346713    -0.553096
O      4.550990     6.117294     7.915813    -0.568248
O      2.482270     0.113363     1.029212    -0.572911
O      3.918016     1.726039     1.601582    -0.559044
O      2.735750     0.254231    16.429063    -0.553096
O      4.219741     1.832406    16.998163    -0.568249
O      6.288461     7.836337    10.111562    -0.572911
O      4.852715     6.223661    10.683932    -0.559044

The following XYZ coordinates are in angstroms. Other properties are in atomic units.
The sperically averaged electron density of each atom fit to a function of the form exp(a - br)
eigen_1, eigen_2 and eigen_3 are the three eigenvalues of traceless quadrupole moment tensor
  atom number  atomic symbol              X              Y              Z     net charge C6 coefficient C8 coefficient C10 coefficient fluctuating dipole atomic polarizability isotropic forcefield polarizability              a              b squared Pearson coefficient          <r^3>          <r^4>         wp_QDO          m_QDO          q_QDO       dipole_x       dipole_y       dipole_z         dipole            Qxy            Qxz            Qyz     Q(x^2-y^2)  Q(3z^2 - R^2)        eigen_1        eigen_2        eigen_3 static polarizability      alpha(xx)      alpha(xy)      alpha(xz)      alpha(yy)      alpha(yz)      alpha(zz) atomic spin moment
            1             Zn       5.378267       9.016232       8.733043       0.858620      99.166546 0.18870195E+04  0.60309197E+05                                18.066880                           14.714853       0.286763       1.948254                    0.996511      46.973455     129.455926       0.445382       0.430295      -1.120711       0.006461       0.000558      -0.003816       0.007524      -0.081222       0.015188       0.007718       0.033865       0.119064      -0.104497       0.039379       0.065118             21.967242      23.139531      -1.173749       0.121656      22.479603       1.682467      20.282591          -0.000000
            2             Zn       3.391326      14.832868      17.815393       0.858620      99.166554 0.18870195E+04  0.60309198E+05                                18.066881                           14.714853       0.286763       1.948254                    0.996511      46.973455     129.455927       0.445382       0.430295      -1.120711      -0.006461      -0.000558      -0.003816       0.007524      -0.081222      -0.015188      -0.007718       0.033865       0.119064      -0.104497       0.039379       0.065118             21.967244      23.139532      -1.173749      -0.121657      22.479606      -1.682467      20.282592          -0.000000
            3             Zn       3.391895       6.883168       9.431657       0.858620      99.166550 0.18870195E+04  0.60309198E+05                                18.066880                           14.714853       0.286763       1.948254                    0.996511      46.973455     129.455927       0.445382       0.430295      -1.120711      -0.006461      -0.000558       0.003816       0.007524      -0.081222       0.015188       0.007718       0.033865       0.119064      -0.104497       0.039379       0.065118             21.967243      23.139531      -1.173749       0.121656      22.479605       1.682466      20.282592          -0.000000
            4             Zn       5.378836       1.066532       0.349307       0.858620      99.166547 0.18870195E+04  0.60309198E+05                                18.066880                           14.714853       0.286763       1.948254                    0.996511      46.973455     129.455926       0.445382       0.430295      -1.120711       0.006461       0.000558       0.003816       0.007524      -0.081222      -0.015188      -0.007718       0.033865       0.119064      -0.104497       0.039379       0.065118             21.967242      23.139531      -1.173750      -0.121656      22.479603      -1.682466      20.282591          -0.000000
            5              H       0.861558       9.229602      12.101323       0.118533       0.981653 0.70215065E+01  0.67976972E+02                                 1.739871                            1.628378      -1.308721       2.257580                    0.993195       3.853744      11.387347       0.446748       1.416158      -0.678417      -0.014113      -0.032373      -0.005173       0.035692       0.006648      -0.003205       0.004567      -0.004146      -0.016817      -0.010311       0.000312       0.009999              1.803673       1.623083       0.291547      -0.023400       2.302623       0.258367       1.485313           0.000000
            6              H       3.989222      11.770326      11.707149       0.115339       1.191994 0.86920109E+01  0.86712686E+02                                 1.820731                            1.694373      -1.101673       2.350736                    0.996666       3.555416       9.881394       0.495695       1.238595      -0.718098       0.035852       0.010964      -0.014520       0.040205       0.011122      -0.007818       0.003983       0.001842      -0.036429      -0.017752       0.000172       0.017580              1.885065       2.520945       0.084055      -0.377986       1.497402       0.048525       1.636849           0.000001
            7              H       2.928662      13.301438      13.109464       0.119706       1.153063 0.84552497E+01  0.82994663E+02                                 1.735963                            1.642502      -0.764515       2.517245                    0.999578       3.245120       8.678448       0.521514       1.196511      -0.731100       0.018528       0.031817       0.011612       0.038606       0.007168      -0.009549       0.010948       0.000773      -0.031445      -0.021347       0.008884       0.012463              1.752814       1.684604       0.310375       0.066109       2.062158       0.289786       1.511680           0.000002
            8              H       1.328674      14.745104      14.684343       0.122489       1.131953 0.83783145E+01  0.83638806E+02                                 1.829830                            1.720885      -1.082699       2.368475                    0.996804       3.610231      10.365414       0.462889       1.325496      -0.699104       0.034146       0.017657      -0.003114       0.038567       0.003327      -0.010856       0.003400       0.007472      -0.024329      -0.014968       0.001507       0.013462              1.870842       2.121186       0.408963      -0.053840       1.966864       0.066165       1.524476           0.000001
            9              H       8.368456      15.621160      15.972221       0.106995       1.078469 0.77310502E+01  0.76354031E+02                                 1.822092                            1.685239      -1.282402       2.259962                    0.993791       3.911902      11.518910       0.450191       1.377577      -0.685939       0.007203       0.032172       0.018969       0.038036       0.006837       0.001847       0.009179      -0.008580      -0.015526      -0.010522      -0.004218       0.014740              1.920811       1.591937       0.092238      -0.056166       2.489670       0.354772       1.680826          -0.000000
           10              H       6.084645      12.339524      15.269247       0.119749       1.122637 0.85661534E+01  0.85383691E+02                                 1.765515                            1.697548      -1.146169       2.333000                    0.996463       3.568835      10.005091       0.487111       1.261506      -0.712826      -0.030712      -0.018193       0.003066       0.035828       0.010540      -0.004181       0.002911      -0.001353      -0.022957      -0.012267      -0.002147       0.014413              1.775627       2.149907       0.238301      -0.169975       1.657598       0.085750       1.519375           0.000000
           11              H       8.655688       9.894197      15.370969       0.142727       1.113624 0.88388555E+01  0.89702407E+02                                 1.828732                            1.775566      -1.319800       2.250025                    0.995318       3.785974      11.071536       0.451221       1.337547      -0.695364       0.014396       0.004410       0.006829       0.016533       0.003022       0.004283      -0.000853       0.005596      -0.008018      -0.005844      -0.001050       0.006894              1.832959       1.823727       0.076215       0.537054       1.490613       0.036316       2.184536           0.000001
           12              H       8.053168       8.933873      14.242941       0.157556       1.004721 0.75084359E+01  0.72606304E+02                                 1.672511                            1.611900      -0.946498       2.440654                    0.998612       3.351497       9.334498       0.488116       1.297651      -0.705946       0.002267      -0.010193      -0.012820       0.016534      -0.000637      -0.000680      -0.000544      -0.002252       0.009158      -0.002927      -0.000268       0.003194              1.688651       1.300020      -0.075301      -0.047553       2.129046       0.401684       1.636885           0.000001
           13              H       7.071598       9.798800      15.163892       0.150966       1.095503 0.86522704E+01  0.85501812E+02                                 1.688198                            1.667255      -0.889467       2.459829                    0.999361       3.246033       8.737735       0.514465       1.204773      -0.729137      -0.013680       0.005021       0.001057       0.014610      -0.004073      -0.001168      -0.001091       0.003985      -0.005520      -0.004513      -0.000966       0.005479              1.665645       1.944381      -0.008522      -0.316833       1.417930      -0.027583       1.634623           0.000002
           14              H       6.958323      11.547734      12.017766       0.146103       1.122460 0.91861962E+01  0.93634879E+02                                 1.813389                            1.793324      -1.105798       2.353870                    0.997638       3.621810      10.433240       0.457711       1.312843      -0.702307       0.002957       0.012988      -0.006849       0.014978       0.002895       0.004213      -0.004932      -0.006830      -0.006031      -0.008762       0.001630       0.007131              1.799331       1.530780       0.041647       0.004744       1.854502      -0.402855       2.012712           0.000000
           15              H       6.020723      10.821132      13.093116       0.156443       1.038567 0.79212880E+01  0.77501213E+02                                 1.702331                            1.649815      -0.966406       2.431561                    0.998147       3.358318       9.357370       0.485833       1.288564      -0.708366      -0.010568      -0.000678       0.009691       0.014355       0.000280      -0.000959       0.000841       0.003348       0.007973      -0.003176       0.000092       0.003084              1.716299       2.241651      -0.031417      -0.235850       1.340512       0.061672       1.566732           0.000001
           16              H       6.999662       9.954614      12.168533       0.158823       0.930678 0.68958035E+01  0.66081453E+02                                 1.661537                            1.600525      -1.059243       2.393933                    0.996091       3.506709      10.118940       0.458818       1.393065      -0.685105       0.003071      -0.017555      -0.005631       0.018690      -0.002399       0.002411       0.002310      -0.003032      -0.006813      -0.005270       0.001136       0.004133              1.693986       1.403877      -0.057801       0.018312       2.012278       0.444176       1.665802           0.000000
           17              H       8.297827       9.773361       9.334839       0.102811       0.981867 0.69979489E+01  0.66951562E+02                                 1.678271                            1.581673      -0.938670       2.436909                    0.997450       3.544064      10.043095       0.477554       1.340584      -0.695389       0.023925      -0.044642       0.010188       0.051663      -0.007188       0.008658      -0.002479      -0.006585      -0.053258      -0.020614       0.002479       0.018135              1.734728       1.542457      -0.299125       0.064113       2.159713      -0.178060       1.502013          -0.000001
           18              H       0.806122      11.703548       9.560082       0.132046       1.040014 0.78398965E+01  0.77252729E+02                                 1.752036                            1.683658      -1.100894       2.368564                    0.996247       3.579462      10.331279       0.458431       1.355904      -0.692652       0.036667      -0.002373       0.009153       0.037867       0.000294       0.003919       0.000844       0.006168      -0.049995      -0.017230       0.005252       0.011978              1.767062       2.163944      -0.106105       0.297649       1.530966      -0.058005       1.606274          -0.000000
           19              H       6.369605      13.838838       8.361211       0.127574       1.373420 0.10721781E+02  0.11171130E+03                                 1.940347                            1.841610      -1.309345       2.258277                    0.995269       3.545369       9.777375       0.495583       1.186204      -0.732479      -0.021472       0.028409      -0.011028       0.037279      -0.013258       0.009422      -0.007093       0.024453      -0.014288      -0.016551      -0.008335       0.024886              1.943148       1.786856      -0.228808       0.101460       2.457017      -0.187143       1.585571           0.000003
           20              H       5.197900      11.867312       8.148684       0.102081       1.182719 0.83924160E+01  0.82644368E+02                                 1.789175                            1.648374      -0.990672       2.405244                    0.997899       3.427540       9.335161       0.512300       1.214104      -0.724736      -0.046798       0.006445      -0.015283       0.049650      -0.009265       0.007751      -0.005478       0.003461      -0.046414      -0.018048      -0.001660       0.019708              1.857871       2.551874       0.144196       0.344348       1.490465       0.004651       1.531273           0.000001
           21              H       1.006807      14.188625       9.460176       0.096456       1.481650 0.12598017E+02  0.13763250E+03                                 2.102085                            2.041465      -1.249223       2.275021                    0.994675       3.862551      11.163221       0.451933       1.240546      -0.719204       0.035904      -0.000841       0.010732       0.037483      -0.009441       0.000732      -0.000739       0.014623      -0.007712      -0.010670      -0.002617       0.013288              2.080038       2.394352      -0.049793       0.293994       2.048946      -0.038894       1.796817           0.000002
           22              H       7.908035      14.619498       3.018973       0.118533       0.981653 0.70215056E+01  0.67976963E+02                                 1.739871                            1.628378      -1.308721       2.257580                    0.993195       3.853744      11.387348       0.446748       1.416158      -0.678417       0.014113       0.032373      -0.005173       0.035692       0.006648       0.003205      -0.004567      -0.004146      -0.016817      -0.010311       0.000312       0.009999              1.803673       1.623083       0.291548       0.023400       2.302624      -0.258367       1.485313           0.000000
           23              H       4.780371      12.078774       2.624799       0.115339       1.191994 0.86920112E+01  0.86712687E+02                                 1.820730                            1.694373      -1.101673       2.350736                    0.996666       3.555416       9.881393       0.495695       1.238594      -0.718098      -0.035852      -0.010964      -0.014520       0.040205       0.011122       0.007818      -0.003983       0.001842      -0.036429      -0.017752       0.000172       0.017580              1.885065       2.520945       0.084055       0.377986       1.497402      -0.048525       1.636849           0.000001
           24              H       5.840931      10.547662       4.027114       0.119706       1.153063 0.84552475E+01  0.82994631E+02                                 1.735962                            1.642501      -0.764515       2.517245                    0.999578       3.245120       8.678446       0.521514       1.196510      -0.731100      -0.018528      -0.031817       0.011612       0.038606       0.007168       0.009549      -0.010948       0.000773      -0.031445      -0.021347       0.008884       0.012463              1.752813       1.684603       0.310375      -0.066109       2.062157      -0.289786       1.511680           0.000002
           25              H       7.440919       9.103996       5.601993       0.122489       1.131954 0.83783159E+01  0.83638823E+02                                 1.829830                            1.720885      -1.082699       2.368475                    0.996804       3.610231      10.365414       0.462889       1.325496      -0.699104      -0.034146      -0.017657      -0.003114       0.038567       0.003327       0.010856      -0.003400       0.007472      -0.024329      -0.014968       0.001507       0.013462              1.870842       2.121187       0.408963       0.053840       1.966864      -0.066165       1.524476           0.000001
           26              H       0.401137       8.227939       6.889871       0.106995       1.078470 0.77310548E+01  0.76354088E+02                                 1.822093                            1.685240      -1.282402       2.259962                    0.993791       3.911902      11.518911       0.450191       1.377577      -0.685939      -0.007203      -0.032172       0.018969       0.038036       0.006837      -0.001847      -0.009179      -0.008580      -0.015526      -0.010522      -0.004218       0.014740              1.920812       1.591938       0.092238       0.056166       2.489671      -0.354772       1.680827          -0.000000
           27              H       2.684948      11.509576       6.186897       0.119749       1.122637 0.85661535E+01  0.85383702E+02                                 1.765515                            1.697548      -1.146169       2.333000                    0.996463       3.568835      10.005095       0.487110       1.261507      -0.712825       0.030712       0.018193       0.003066       0.035828       0.010540       0.004181      -0.002911      -0.001353      -0.022957      -0.012267      -0.002147       0.014413              1.775628       2.149908       0.238301       0.169975       1.657599      -0.085750       1.519376           0.000000
           28              H       0.113905      13.954903       6.288619       0.142727       1.113624 0.88388554E+01  0.89702407E+02                                 1.828732                            1.775566      -1.319799       2.250025                    0.995318       3.785974      11.071536       0.451221       1.337547      -0.695364      -0.014396      -0.004410       0.006829       0.016533       0.003022      -0.004283       0.000853       0.005596      -0.008018      -0.005844      -0.001050       0.006894              1.832959       1.823727       0.076215      -0.537054       1.490613      -0.036316       2.184536           0.000001
           29              H       0.716425      14.915227       5.160591       0.157556       1.004721 0.75084356E+01  0.72606302E+02                                 1.672512                            1.611900      -0.946498       2.440654                    0.998612       3.351497       9.334499       0.488116       1.297651      -0.705946      -0.002267       0.010193      -0.012820       0.016534      -0.000637       0.000680       0.000544      -0.002252       0.009158      -0.002927      -0.000268       0.003194              1.688651       1.300020      -0.075301       0.047553       2.129046      -0.401684       1.636885           0.000001
           30              H       1.697995      14.050300       6.081542       0.150966       1.095504 0.86522745E+01  0.85501863E+02                                 1.688198                            1.667255      -0.889467       2.459829                    0.999361       3.246034       8.737738       0.514465       1.204773      -0.729137       0.013680      -0.005021       0.001057       0.014610      -0.004073       0.001168       0.001091       0.003985      -0.005519      -0.004513      -0.000966       0.005479              1.665645       1.944382      -0.008522       0.316833       1.417931       0.027583       1.634624           0.000002
           31              H       1.811270      12.301366       2.935416       0.146103       1.122460 0.91861982E+01  0.93634911E+02                                 1.813390                            1.793324      -1.105799       2.353869                    0.997638       3.621810      10.433243       0.457711       1.312844      -0.702307      -0.002957      -0.012988      -0.006849       0.014978       0.002895      -0.004213       0.004932      -0.006830      -0.006031      -0.008762       0.001630       0.007131              1.799332       1.530780       0.041647      -0.004744       1.854503       0.402855       2.012713           0.000000
           32              H       2.748870      13.027968       4.010766       0.156443       1.038568 0.79212928E+01  0.77501266E+02                                 1.702331                            1.649815      -0.966406       2.431561                    0.998147       3.358319       9.357371       0.485834       1.288563      -0.708367       0.010568       0.000678       0.009691       0.014355       0.000280       0.000959      -0.000841       0.003348       0.007973      -0.003176       0.000092       0.003084              1.716299       2.241651      -0.031417       0.235850       1.340512      -0.061672       1.566732           0.000001
           33              H       1.769931      13.894486       3.086183       0.158823       0.930678 0.68958042E+01  0.66081460E+02                                 1.661537                            1.600525      -1.059243       2.393933                    0.996091       3.506709      10.118939       0.458818       1.393065      -0.685105      -0.003071       0.017555      -0.005631       0.018690      -0.002399      -0.002411      -0.002310      -0.003032      -0.006813      -0.005270       0.001136       0.004133              1.693986       1.403877      -0.057801      -0.018312       2.012278      -0.444176       1.665802           0.000000
           34              H       0.471766      14.075739       0.252489       0.102811       0.981868 0.69979545E+01  0.66951630E+02                                 1.678271                            1.581674      -0.938670       2.436909                    0.997450       3.544064      10.043096       0.477553       1.340584      -0.695389      -0.023925       0.044642       0.010188       0.051663      -0.007188      -0.008658       0.002479      -0.006585      -0.053258      -0.020614       0.002479       0.018135              1.734728       1.542457      -0.299125      -0.064113       2.159714       0.178060       1.502014          -0.000001
           35              H       7.963471      12.145552       0.477732       0.132046       1.040014 0.78398926E+01  0.77252686E+02                                 1.752037                            1.683658      -1.100893       2.368564                    0.996247       3.579461      10.331278       0.458430       1.355905      -0.692652      -0.036667       0.002373       0.009153       0.037867       0.000294      -0.003919      -0.000844       0.006168      -0.049995      -0.017230       0.005252       0.011978              1.767062       2.163945      -0.106105      -0.297649       1.530966       0.058005       1.606274          -0.000000
           36              H       2.399988      10.010262      17.443561       0.127574       1.373420 0.10721786E+02  0.11171136E+03                                 1.940348                            1.841610      -1.309346       2.258277                    0.995269       3.545370       9.777377       0.495583       1.186204      -0.732479       0.021472      -0.028409      -0.011028       0.037279      -0.013258      -0.009422       0.007094       0.024453      -0.014288      -0.016551      -0.008335       0.024887              1.943148       1.786856      -0.228808      -0.101460       2.457017       0.187143       1.585571           0.000004
           37              H       3.571693      11.981788      17.231034       0.102081       1.182719 0.83924160E+01  0.82644370E+02                                 1.789176                            1.648374      -0.990672       2.405243                    0.997899       3.427540       9.335162       0.512300       1.214104      -0.724736       0.046798      -0.006445      -0.015283       0.049650      -0.009265      -0.007751       0.005478       0.003461      -0.046414      -0.018048      -0.001660       0.019708              1.857871       2.551875       0.144196      -0.344348       1.490465      -0.004651       1.531273           0.000001
           38              H       7.762786       9.660475       0.377826       0.096456       1.481651 0.12598023E+02  0.13763258E+03                                 2.102086                            2.041465      -1.249223       2.275021                    0.994675       3.862552      11.163224       0.451933       1.240546      -0.719204      -0.035904       0.000841       0.010732       0.037483      -0.009441      -0.000732       0.000739       0.014623      -0.007712      -0.010670      -0.002617       0.013288              2.080039       2.394352      -0.049793      -0.293994       2.048946       0.038894       1.796817           0.000003
           39              H       7.908604       6.669798       6.063377       0.118533       0.981653 0.70215062E+01  0.67976968E+02                                 1.739871                            1.628378      -1.308720       2.257580                    0.993195       3.853744      11.387346       0.446749       1.416157      -0.678417       0.014113       0.032373       0.005173       0.035692       0.006648      -0.003205       0.004567      -0.004146      -0.016817      -0.010311       0.000312       0.009999              1.803673       1.623082       0.291547      -0.023400       2.302623       0.258367       1.485312           0.000000
           40              H       4.780940       4.129074       6.457551       0.115339       1.191994 0.86920109E+01  0.86712686E+02                                 1.820731                            1.694373      -1.101673       2.350736                    0.996666       3.555416       9.881394       0.495695       1.238595      -0.718098      -0.035852      -0.010964       0.014520       0.040205       0.011122      -0.007818       0.003983       0.001842      -0.036429      -0.017752       0.000172       0.017580              1.885066       2.520945       0.084055      -0.377986       1.497402       0.048525       1.636849           0.000001
           41              H       5.841500       2.597962       5.055236       0.119707       1.153063 0.84552419E+01  0.82994564E+02                                 1.735962                            1.642501      -0.764515       2.517245                    0.999578       3.245119       8.678443       0.521514       1.196510      -0.731100      -0.018528      -0.031817      -0.011612       0.038606       0.007168      -0.009549       0.010948       0.000773      -0.031445      -0.021347       0.008884       0.012463              1.752812       1.684602       0.310374       0.066109       2.062156       0.289785       1.511679           0.000002
           42              H       7.441488       1.154296       3.480357       0.122489       1.131953 0.83783106E+01  0.83638762E+02                                 1.829830                            1.720885      -1.082699       2.368475                    0.996804       3.610230      10.365413       0.462888       1.325497      -0.699104      -0.034146      -0.017657       0.003114       0.038567       0.003327      -0.010856       0.003400       0.007472      -0.024329      -0.014968       0.001507       0.013462              1.870842       2.121187       0.408963      -0.053840       1.966864       0.066165       1.524476           0.000001
           43              H       0.401706       0.278239       2.192479       0.106995       1.078471 0.77310600E+01  0.76354147E+02                                 1.822093                            1.685240      -1.282402       2.259962                    0.993791       3.911903      11.518912       0.450191       1.377576      -0.685939      -0.007203      -0.032172      -0.018969       0.038036       0.006837       0.001847       0.009179      -0.008580      -0.015526      -0.010522      -0.004218       0.014740              1.920812       1.591938       0.092238      -0.056166       2.489671       0.354772       1.680827          -0.000000
           44              H       2.685517       3.559876       2.895453       0.119749       1.122637 0.85661531E+01  0.85383690E+02                                 1.765515                            1.697548      -1.146169       2.333000                    0.996463       3.568835      10.005092       0.487111       1.261506      -0.712826       0.030712       0.018193      -0.003066       0.035828       0.010540      -0.004181       0.002911      -0.001353      -0.022957      -0.012267      -0.002147       0.014413              1.775627       2.149907       0.238301      -0.169975       1.657598       0.085750       1.519375           0.000000
           45              H       0.114474       6.005203       2.793731       0.142727       1.113625 0.88388630E+01  0.89702501E+02                                 1.828733                            1.775567      -1.319800       2.250025                    0.995318       3.785975      11.071539       0.451221       1.337547      -0.695364      -0.014396      -0.004410      -0.006829       0.016533       0.003022       0.004283      -0.000853       0.005596      -0.008018      -0.005844      -0.001050       0.006894              1.832959       1.823728       0.076215       0.537054       1.490613       0.036316       2.184536           0.000001
           46              H       0.716994       6.965527       3.921759       0.157556       1.004721 0.75084359E+01  0.72606304E+02                                 1.672511                            1.611900      -0.946498       2.440654                    0.998612       3.351497       9.334498       0.488116       1.297651      -0.705946      -0.002267       0.010193       0.012820       0.016534      -0.000637      -0.000680      -0.000544      -0.002252       0.009158      -0.002927      -0.000268       0.003194              1.688651       1.300020      -0.075301      -0.047553       2.129046       0.401684       1.636885           0.000001
           47              H       1.698564       6.100600       3.000808       0.150966       1.095502 0.86522622E+01  0.85501706E+02                                 1.688197                            1.667254      -0.889466       2.459830                    0.999361       3.246032       8.737729       0.514465       1.204772      -0.729137       0.013680      -0.005021      -0.001057       0.014610      -0.004073      -0.001168      -0.001091       0.003985      -0.005520      -0.004513      -0.000966       0.005479              1.665644       1.944380      -0.008522      -0.316833       1.417929      -0.027583       1.634622           0.000002
           48              H       1.811839       4.351666       6.146934       0.146103       1.122460 0.91861974E+01  0.93634896E+02                                 1.813390                            1.793324      -1.105798       2.353870                    0.997638       3.621810      10.433241       0.457711       1.312843      -0.702307      -0.002957      -0.012988       0.006849       0.014978       0.002895       0.004213      -0.004932      -0.006830      -0.006031      -0.008762       0.001630       0.007131              1.799331       1.530780       0.041647       0.004744       1.854502      -0.402855       2.012712           0.000000
           49              H       2.749439       5.078268       5.071584       0.156443       1.038568 0.79212928E+01  0.77501266E+02                                 1.702331                            1.649815      -0.966406       2.431561                    0.998147       3.358319       9.357371       0.485834       1.288563      -0.708367       0.010568       0.000678      -0.009691       0.014355       0.000280      -0.000959       0.000841       0.003348       0.007973      -0.003176       0.000092       0.003084              1.716299       2.241651      -0.031417      -0.235850       1.340512       0.061672       1.566732           0.000001
           50              H       1.770500       5.944786       5.996167       0.158823       0.930678 0.68958035E+01  0.66081453E+02                                 1.661537                            1.600525      -1.059243       2.393933                    0.996091       3.506709      10.118940       0.458818       1.393065      -0.685105      -0.003071       0.017555       0.005631       0.018690      -0.002399       0.002411       0.002310      -0.003032      -0.006813      -0.005270       0.001136       0.004133              1.693986       1.403877      -0.057801       0.018312       2.012279       0.444176       1.665802           0.000000
           51              H       0.472335       6.126039       8.829861       0.102811       0.981868 0.69979583E+01  0.66951672E+02                                 1.678272                            1.581674      -0.938670       2.436909                    0.997450       3.544065      10.043098       0.477554       1.340584      -0.695389      -0.023925       0.044642      -0.010188       0.051663      -0.007188       0.008658      -0.002479      -0.006585      -0.053258      -0.020614       0.002479       0.018135              1.734729       1.542457      -0.299126       0.064113       2.159715      -0.178060       1.502014          -0.000001
           52              H       7.964040       4.195852       8.604618       0.132046       1.040014 0.78398987E+01  0.77252753E+02                                 1.752037                            1.683658      -1.100893       2.368564                    0.996247       3.579462      10.331278       0.458431       1.355903      -0.692652      -0.036667       0.002373      -0.009153       0.037867       0.000294       0.003919       0.000844       0.006168      -0.049995      -0.017230       0.005252       0.011978              1.767062       2.163945      -0.106105       0.297649       1.530966      -0.058005       1.606274          -0.000000
           53              H       2.400557       2.060562       9.803489       0.127573       1.373424 0.10721822E+02  0.11171183E+03                                 1.940351                            1.841613      -1.309348       2.258276                    0.995269       3.545375       9.777396       0.495583       1.186204      -0.732479       0.021472      -0.028409       0.011028       0.037279      -0.013258       0.009422      -0.007094       0.024454      -0.014288      -0.016551      -0.008335       0.024887              1.943152       1.786860      -0.228808       0.101461       2.457022      -0.187144       1.585573           0.000003
           54              H       3.572262       4.032088      10.016016       0.102081       1.182719 0.83924125E+01  0.82644324E+02                                 1.789175                            1.648373      -0.990672       2.405244                    0.997899       3.427540       9.335160       0.512300       1.214103      -0.724736       0.046798      -0.006445       0.015283       0.049650      -0.009265       0.007751      -0.005478       0.003461      -0.046414      -0.018048      -0.001660       0.019708              1.857870       2.551874       0.144196       0.344348       1.490464       0.004651       1.531272           0.000001
           55              H       7.763355       1.710775       8.704524       0.096456       1.481647 0.12597983E+02  0.13763202E+03                                 2.102081                            2.041461      -1.249221       2.275022                    0.994675       3.862548      11.163205       0.451934       1.240545      -0.719204      -0.035904       0.000841      -0.010732       0.037483      -0.009441       0.000732      -0.000739       0.014623      -0.007712      -0.010670      -0.002617       0.013288              2.080034       2.394347      -0.049793       0.293993       2.048942      -0.038894       1.796814           0.000002
           56              H       0.862127       1.279902      15.145727       0.118533       0.981653 0.70215072E+01  0.67976977E+02                                 1.739871                            1.628378      -1.308720       2.257580                    0.993195       3.853744      11.387345       0.446749       1.416157      -0.678417      -0.014113      -0.032373       0.005173       0.035692       0.006648       0.003205      -0.004567      -0.004146      -0.016817      -0.010311       0.000312       0.009999              1.803672       1.623082       0.291547       0.023400       2.302623      -0.258367       1.485312           0.000000
           57              H       3.989791       3.820626      15.539901       0.115339       1.191994 0.86920107E+01  0.86712686E+02                                 1.820731                            1.694374      -1.101673       2.350736                    0.996666       3.555416       9.881395       0.495695       1.238595      -0.718098       0.035852       0.010964       0.014520       0.040205       0.011122       0.007818      -0.003983       0.001842      -0.036429      -0.017752       0.000172       0.017580              1.885066       2.520946       0.084055       0.377986       1.497402      -0.048525       1.636849           0.000001
           58              H       2.929231       5.351738      14.137586       0.119707       1.153063 0.84552450E+01  0.82994597E+02                                 1.735961                            1.642501      -0.764515       2.517245                    0.999578       3.245120       8.678444       0.521514       1.196509      -0.731101       0.018528       0.031817      -0.011612       0.038606       0.007168       0.009549      -0.010948       0.000773      -0.031445      -0.021347       0.008884       0.012463              1.752812       1.684602       0.310374      -0.066109       2.062156      -0.289785       1.511679           0.000002
           59              H       1.329243       6.795404      12.562707       0.122489       1.131953 0.83783106E+01  0.83638762E+02                                 1.829830                            1.720885      -1.082699       2.368475                    0.996804       3.610230      10.365413       0.462888       1.325497      -0.699104       0.034146       0.017657       0.003114       0.038567       0.003327       0.010856      -0.003400       0.007472      -0.024329      -0.014968       0.001507       0.013462              1.870842       2.121187       0.408963       0.053840       1.966864      -0.066165       1.524476           0.000001
           60              H       8.369025       7.671460      11.274829       0.106995       1.078470 0.77310549E+01  0.76354088E+02                                 1.822092                            1.685240      -1.282403       2.259962                    0.993791       3.911903      11.518913       0.450191       1.377577      -0.685939       0.007203       0.032172      -0.018969       0.038036       0.006837      -0.001847      -0.009179      -0.008580      -0.015526      -0.010522      -0.004218       0.014740              1.920812       1.591938       0.092238       0.056166       2.489671      -0.354772       1.680827          -0.000000
           61              H       6.085214       4.389824      11.977803       0.119749       1.122637 0.85661540E+01  0.85383705E+02                                 1.765515                            1.697548      -1.146169       2.333000                    0.996463       3.568835      10.005094       0.487110       1.261507      -0.712825      -0.030712      -0.018193      -0.003066       0.035828       0.010540       0.004181      -0.002911      -0.001353      -0.022957      -0.012267      -0.002147       0.014413              1.775628       2.149908       0.238301       0.169975       1.657599      -0.085750       1.519375           0.000000
           62              H       8.656257       1.944497      11.876081       0.142727       1.113625 0.88388579E+01  0.89702445E+02                                 1.828733                            1.775567      -1.319800       2.250025                    0.995318       3.785974      11.071539       0.451220       1.337548      -0.695363       0.014396       0.004410      -0.006829       0.016533       0.003022      -0.004283       0.000853       0.005596      -0.008018      -0.005844      -0.001050       0.006894              1.832960       1.823728       0.076215      -0.537055       1.490614      -0.036316       2.184537           0.000001
           63              H       8.053737       0.984173      13.004109       0.157556       1.004721 0.75084360E+01  0.72606306E+02                                 1.672511                            1.611900      -0.946498       2.440654                    0.998612       3.351497       9.334498       0.488116       1.297651      -0.705946       0.002267      -0.010193       0.012820       0.016534      -0.000637       0.000680       0.000544      -0.002252       0.009158      -0.002927      -0.000268       0.003194              1.688651       1.300020      -0.075301       0.047553       2.129046      -0.401684       1.636885           0.000001
           64              H       7.072167       1.849100      12.083158       0.150966       1.095503 0.86522646E+01  0.85501740E+02                                 1.688197                            1.667254      -0.889467       2.459829                    0.999361       3.246032       8.737731       0.514465       1.204773      -0.729137      -0.013680       0.005021      -0.001057       0.014610      -0.004073       0.001168       0.001091       0.003985      -0.005520      -0.004513      -0.000966       0.005479              1.665644       1.944381      -0.008522       0.316833       1.417930       0.027583       1.634623           0.000002
           65              H       6.958892       3.598034      15.229284       0.146103       1.122460 0.91861962E+01  0.93634880E+02                                 1.813390                            1.793324      -1.105798       2.353870                    0.997638       3.621810      10.433240       0.457711       1.312843      -0.702307       0.002957       0.012988       0.006849       0.014978       0.002895      -0.004213       0.004932      -0.006830      -0.006031      -0.008762       0.001630       0.007131              1.799331       1.530780       0.041647      -0.004744       1.854502       0.402855       2.012712           0.000000
           66              H       6.021292       2.871432      14.153934       0.156443       1.038568 0.79212928E+01  0.77501266E+02                                 1.702331                            1.649815      -0.966406       2.431561                    0.998147       3.358319       9.357371       0.485834       1.288563      -0.708367      -0.010568      -0.000678      -0.009691       0.014355       0.000280       0.000959      -0.000841       0.003348       0.007973      -0.003176       0.000092       0.003084              1.716299       2.241651      -0.031417       0.235850       1.340512      -0.061672       1.566732           0.000001
           67              H       7.000231       2.004914      15.078517       0.158823       0.930678 0.68958042E+01  0.66081460E+02                                 1.661537                            1.600525      -1.059243       2.393933                    0.996091       3.506709      10.118939       0.458818       1.393065      -0.685105       0.003071      -0.017555       0.005631       0.018690      -0.002399      -0.002411      -0.002310      -0.003032      -0.006813      -0.005270       0.001136       0.004133              1.693986       1.403877      -0.057801      -0.018312       2.012278      -0.444176       1.665802           0.000000
           68              H       8.298396       1.823661      17.912211       0.102811       0.981868 0.69979532E+01  0.66951612E+02                                 1.678271                            1.581673      -0.938670       2.436909                    0.997450       3.544065      10.043098       0.477554       1.340584      -0.695389       0.023925      -0.044642      -0.010188       0.051663      -0.007188      -0.008658       0.002479      -0.006585      -0.053258      -0.020614       0.002479       0.018135              1.734728       1.542457      -0.299126      -0.064113       2.159714       0.178060       1.502013          -0.000001
           69              H       0.806691       3.753848      17.686968       0.132046       1.040013 0.78398924E+01  0.77252683E+02                                 1.752037                            1.683658      -1.100893       2.368565                    0.996247       3.579461      10.331278       0.458430       1.355905      -0.692652       0.036667      -0.002373      -0.009153       0.037867       0.000294      -0.003919      -0.000844       0.006168      -0.049995      -0.017230       0.005252       0.011978              1.767062       2.163944      -0.106105      -0.297649       1.530966       0.058005       1.606274          -0.000000
           70              H       6.370174       5.889138       0.721139       0.127573       1.373424 0.10721822E+02  0.11171183E+03                                 1.940351                            1.841613      -1.309349       2.258276                    0.995269       3.545375       9.777396       0.495583       1.186204      -0.732479      -0.021472       0.028409       0.011028       0.037279      -0.013258      -0.009422       0.007094       0.024454      -0.014288      -0.016551      -0.008335       0.024887              1.943152       1.786860      -0.228808      -0.101461       2.457022       0.187144       1.585573           0.000004
           71              H       5.198469       3.917612       0.933666       0.102081       1.182719 0.83924125E+01  0.82644324E+02                                 1.789175                            1.648373      -0.990672       2.405244                    0.997899       3.427540       9.335160       0.512300       1.214103      -0.724736      -0.046798       0.006445       0.015283       0.049650      -0.009265      -0.007751       0.005478       0.003461      -0.046414      -0.018048      -0.001660       0.019708              1.857870       2.551874       0.144196      -0.344348       1.490465      -0.004651       1.531272           0.000001
           72              H       1.007376       6.238925      17.786874       0.096456       1.481648 0.12597992E+02  0.13763215E+03                                 2.102083                            2.041462      -1.249222       2.275022                    0.994675       3.862549      11.163211       0.451934       1.240545      -0.719204       0.035904      -0.000841      -0.010732       0.037483      -0.009441      -0.000732       0.000739       0.014623      -0.007712      -0.010670      -0.002617       0.013288              2.080036       2.394349      -0.049793      -0.293993       2.048944       0.038894       1.796815           0.000003
           73              C       1.271118      10.067500      12.286603      -0.168502      39.512534 0.48186213E+03  0.11671005E+05                                10.204050                            7.412007       0.006608       1.967164                    0.999035      30.702156      90.783752       0.591481       0.427543      -1.052928       0.017702       0.010727       0.007770       0.022109       0.013885       0.013661      -0.006881      -0.014655       0.006742      -0.025283       0.010449       0.014834             12.660907      14.110795      -2.454549      -6.078288      12.448103       5.058543      11.423824           0.000000
           74              C       2.528025      10.352099      11.774359      -0.027317      39.210641 0.44073049E+03  0.10323903E+05                                 9.981697                            6.939392      -0.004682       1.996116                    0.999300      27.479315      77.058402       0.638167       0.409733      -1.076082      -0.025048       0.026901       0.035047       0.050788       0.005287      -0.002192      -0.006340      -0.001176       0.003727      -0.007222      -0.002333       0.009555             12.877950      13.993090      -2.702149      -5.964241      12.913983       6.057067      11.726776          -0.000000
           75              C       3.134035      11.568403      12.068627      -0.126336      35.317216 0.45454365E+03  0.10826670E+05                                 9.376940                            7.135571      -0.022736       1.951570                    0.999600      30.156661      87.811997       0.612172       0.420062      -1.059850      -0.021247      -0.003985       0.017016       0.027511       0.016190      -0.009325      -0.007717       0.028889      -0.018537      -0.019614      -0.009098       0.028712             10.857987      11.925523      -1.152719      -3.656493      11.196729       4.626795       9.451710           0.000002
           76              C       2.498050      12.484209      12.884222      -0.139636      34.506868 0.42702381E+03  0.99919846E+04                                 9.122176                            6.855727       0.197339       2.029545                    0.999795      29.443927      84.380095       0.634191       0.412749      -1.066817       0.001701      -0.021837       0.001420       0.021949       0.015662      -0.001135       0.019822      -0.022141      -0.042751      -0.026731      -0.006088       0.032819             10.513813      12.505234      -1.047693      -4.224127       9.801933       3.818939       9.234273           0.000002
           77              C       0.519117      14.261762      14.800598      -0.134646      36.223403 0.45838904E+03  0.10970655E+05                                 9.628958                            7.225759      -0.019202       1.966054                    0.999002      30.118581      88.684545       0.599161       0.427134      -1.052610      -0.011811      -0.007080       0.012768       0.018779       0.006269      -0.002175      -0.001195       0.035449      -0.014800      -0.016392      -0.005084       0.021476             11.412429      10.323551      -0.491516      -2.543515      14.494092       5.172385       9.419644           0.000000
           78              C       8.257121      14.775312      15.550800      -0.126141      35.706080 0.48289557E+03  0.11734238E+05                                 9.623473                            7.470798      -0.220177       1.891228                    0.999271      30.896528      92.325832       0.581557       0.433423      -1.046482       0.002475      -0.025741      -0.010006       0.027728       0.001687       0.021939       0.010789      -0.022772       0.010728      -0.028895       0.003791       0.025105             11.164748      12.760530      -0.578782      -3.790711      11.959834       3.198840       8.773879          -0.000000
           79              C       7.056379      14.096408      15.712466      -0.032813      39.955879 0.45024491E+03  0.10603263E+05                                10.103765                            7.007297      -0.049469       1.979666                    0.999287      27.687552      77.850551       0.635963       0.408963      -1.076586       0.030832      -0.022527      -0.033629       0.050882       0.005241       0.006470       0.003219       0.001856       0.008240      -0.007212      -0.003264       0.010477             13.036628      14.921314      -2.999450      -5.937885      13.236973       5.620301      10.951597          -0.000001
           80              C       6.892447      12.822866      15.145727      -0.166463      37.626820 0.47208903E+03  0.11364322E+05                                 9.812792                            7.303731       0.010480       1.962692                    0.999566      30.694555      90.183439       0.600468       0.423738      -1.056356       0.006685       0.019374      -0.004539       0.020991       0.016059       0.009304      -0.011258       0.001265      -0.010236      -0.024458       0.006599       0.017859             11.807975      11.724041      -2.699197      -4.377898      13.129834       5.958634      10.570049           0.000001
           81              C       8.001275      10.930838      13.703450       0.190836      27.666306 0.38766827E+03  0.88789059E+04                                 8.465492                            6.964162      -0.507639       1.876690                    0.995488      25.425414      72.740055       0.570031       0.469147      -1.030355      -0.042869      -0.050449      -0.001354       0.066217       0.009016       0.010583      -0.007148      -0.003054      -0.016564      -0.018687       0.006571       0.012116              9.566230       9.328518       0.369347       0.055573       9.732419       1.220437       9.637753           0.000001
           82              C       0.608818      11.002385      13.073135       0.017965      37.553624 0.44578725E+03  0.10521412E+05                                 9.897574                            7.124522      -0.170509       1.957087                    0.998732      27.312818      78.067777       0.607778       0.426987      -1.060059      -0.006866      -0.025735      -0.002518       0.026753       0.002451       0.004585      -0.020302       0.021800       0.011713      -0.027024       0.008850       0.018174             12.548606      13.484186      -2.666664      -5.916603      12.482962       5.767049      11.678669           0.000000
           83              C       1.239388      12.212329      13.369219       0.020593      37.896914 0.43006539E+03  0.10048147E+05                                 9.846652                            6.934409       0.051538       2.014871                    0.999593      27.332974      77.441292       0.625229       0.419291      -1.066109       0.020612       0.017231       0.002386       0.026972      -0.006328      -0.004329       0.016701      -0.016770      -0.017018      -0.015957      -0.007551       0.023508             12.410445      14.924297      -2.251941      -6.406415      11.053842       4.955279      11.253196           0.000001
           84              C       0.336765      12.999349      14.215694       0.019010      39.252809 0.43618816E+03  0.10226022E+05                                10.113720                            6.983638       0.096324       2.029645                    0.999646      27.397783      77.726159       0.623092       0.419296      -1.066237       0.014520       0.015940       0.003727       0.021882      -0.006361      -0.011820       0.007296       0.026292      -0.018087      -0.015867      -0.007708       0.023575             13.097542      10.727758      -2.314543      -4.183981      16.556595       7.952385      12.008274           0.000000
           85              C       7.923113      12.287056      14.406424       0.017136      37.169081 0.44259923E+03  0.10420500E+05                                 9.807756                            7.078909      -0.197036       1.947982                    0.998621      27.283163      77.717917       0.612738       0.424574      -1.062269      -0.024039      -0.007460       0.003141       0.025365      -0.000834       0.021228      -0.004207      -0.032204       0.020969      -0.031390       0.010600       0.020790             12.357597      11.890580      -2.699031      -4.777655      13.918057       6.556967      11.264155           0.000000
           86              C       7.939957       9.787671      14.709774      -0.498939      26.151292 0.45951626E+03  0.10970758E+05                                 7.404376                            6.879973       0.212470       2.019505                    0.997548      32.721632      95.274179       0.664150       0.386281      -1.082709      -0.003661       0.044927      -0.053629       0.070056      -0.006546       0.010742      -0.026155      -0.004560       0.025908      -0.023606      -0.010232       0.033838              7.471451       5.949302       0.167819       0.094440       8.156888      -0.889880       8.308165           0.000002
           87              C       6.895223      10.802052      12.651714      -0.496809      27.733584 0.47220489E+03  0.11335998E+05                                 7.693299                            6.943672       0.210138       2.022465                    0.997103      32.556652      94.653103       0.666343       0.382895      -1.086505       0.037743      -0.006349       0.048619       0.061876       0.000250       0.035652      -0.008834       0.005563       0.025851      -0.033832      -0.006624       0.040457              8.089354       8.904409       0.613235       1.900504       6.617397       1.107695       8.746255           0.000001
           88              C       3.217519       9.371106      10.889738       0.594411      24.003526 0.24932014E+03  0.51582218E+04                                 7.686982                            5.588495       0.031163       2.066366                    0.999615      22.313842      62.418538       0.630231       0.469747      -1.021125       0.033144      -0.046467      -0.033313       0.066086      -0.012523       0.079330      -0.043606       0.056681       0.079441      -0.075727      -0.035483       0.111210              9.510227       9.567357      -1.302630      -4.175927      10.228299       3.425201       8.735023           0.000001
           89              C       5.977464      14.726024      16.524428       0.601458      23.867545 0.24795887E+03  0.51279079E+04                                 7.682261                            5.590172      -0.012441       2.053793                    0.999638      22.325277      62.631377       0.626677       0.472609      -1.018608      -0.049065       0.034787       0.031737       0.068005      -0.013116       0.049530      -0.074472      -0.046618       0.123426      -0.075786      -0.037450       0.113235              9.434179      12.026341      -1.316652      -3.736167       8.438197       3.151358       7.838000           0.000001
           90              C       7.901305      10.612849       9.133211       0.112314      25.624798 0.34946182E+03  0.78198551E+04                                 7.750635                            6.406524       0.126907       2.069697                    0.999026      25.954461      74.041064       0.621485       0.440430      -1.043951      -0.038707       0.021042      -0.017756       0.047500      -0.021220      -0.014808      -0.004492       0.002179       0.061738      -0.034879       0.007634       0.027245              8.542828       9.717489       1.326498       1.327993      10.528186      -0.221804       5.382810           0.000000
           91              C       8.672220      11.762376       9.276712      -0.173075      31.854700 0.46502098E+03  0.11139378E+05                                 8.789982                            7.251282       0.077313       2.005174                    0.998689      29.758252      86.895166       0.603017       0.424022      -1.057380      -0.002648      -0.010901      -0.006718       0.013075       0.000479      -0.001311       0.008250       0.036733       0.033271      -0.025774       0.011711       0.014062              9.723477       9.175124       0.855102       1.443480      13.946939      -0.719317       6.048369          -0.000001
           92              C       8.100243      12.989810       9.004242       0.124036      33.379363 0.39683246E+03  0.91087764E+04                                 9.252671                            6.780657      -0.120667       1.983609                    0.999176      25.972689      73.506926       0.614166       0.434478      -1.054157      -0.004013       0.007457      -0.001351       0.008575       0.011005      -0.001497       0.008151      -0.001744      -0.002540      -0.014173       0.000728       0.013445             11.385551       9.741770       3.523936       1.425440      18.674711      -0.109862       5.740172           0.000001
           93              C       6.789809      13.012069       8.571922      -0.170664      31.128544 0.43011946E+03  0.10107277E+05                                 8.620284                            6.947146       0.077067       2.001397                    0.999496      29.553326      85.553864       0.619450       0.420780      -1.059099       0.003150      -0.000887      -0.002431       0.004076      -0.021922      -0.005450      -0.004078       0.018792       0.071118      -0.036388       0.011589       0.024799              9.483066      10.445189       3.202132       1.454487      12.637232      -0.080402       5.366777           0.000003
           94              C       6.098715      11.833923       8.446586       0.096769      25.876729 0.32874406E+03  0.72137983E+04                                 7.650208                            6.087627       0.245068       2.099879                    0.999752      25.625974      71.388338       0.660284       0.422736      -1.059228       0.031191      -0.039745       0.012749       0.052106      -0.021349      -0.005790      -0.002509       0.030575       0.079680      -0.039898       0.011917       0.027980              8.495136       9.762832       2.243754       1.310756      10.851889      -0.415941       4.870687           0.000001
           95              C       0.098974      14.233143       9.184072       0.051285      32.469141 0.34501215E+03  0.77001060E+04                                 9.076961                            6.286322      -0.106045       1.979892                    0.998906      26.803315      76.509031       0.638931       0.429527      -1.049898      -0.007751      -0.013864       0.001901       0.015997       0.009385      -0.045954       0.008138       0.027001       0.294986      -0.069429      -0.043288       0.112717             11.761323       7.554885       3.377050       0.792423      22.165529       0.342417       5.563553           0.000002
           96              C       7.498475      13.781600       3.204253      -0.168502      39.512540 0.48186220E+03  0.11671007E+05                                10.204051                            7.412008       0.006608       1.967164                    0.999035      30.702158      90.783764       0.591480       0.427543      -1.052928      -0.017702      -0.010727       0.007770       0.022109       0.013885      -0.013661       0.006881      -0.014655       0.006742      -0.025283       0.010449       0.014834             12.660909      14.110797      -2.454550       6.078289      12.448105      -5.058544      11.423826           0.000000
           97              C       6.241568      13.497001       2.692009      -0.027317      39.210641 0.44073049E+03  0.10323903E+05                                 9.981698                            6.939392      -0.004682       1.996116                    0.999300      27.479315      77.058403       0.638167       0.409733      -1.076082       0.025048      -0.026901       0.035047       0.050788       0.005287       0.002192       0.006340      -0.001176       0.003727      -0.007222      -0.002333       0.009555             12.877950      13.993091      -2.702149       5.964241      12.913983      -6.057067      11.726776          -0.000000
           98              C       5.635558      12.280697       2.986277      -0.126336      35.317210 0.45454356E+03  0.10826668E+05                                 9.376938                            7.135570      -0.022735       1.951570                    0.999600      30.156658      87.811984       0.612172       0.420062      -1.059850       0.021247       0.003985       0.017016       0.027511       0.016190       0.009325       0.007717       0.028889      -0.018537      -0.019614      -0.009098       0.028712             10.857986      11.925522      -1.152719       3.656492      11.196727      -4.626794       9.451709           0.000002
           99              C       6.271543      11.364891       3.801872      -0.139636      34.506871 0.42702385E+03  0.99919860E+04                                 9.122177                            6.855727       0.197339       2.029545                    0.999795      29.443928      84.380100       0.634191       0.412749      -1.066817      -0.001701       0.021837       0.001420       0.021949       0.015662       0.001135      -0.019821      -0.022141      -0.042751      -0.026731      -0.006088       0.032819             10.513814      12.505236      -1.047693       4.224127       9.801933      -3.818939       9.234274           0.000002
          100              C       8.250476       9.587338       5.718248      -0.134646      36.223401 0.45838901E+03  0.10970654E+05                                 9.628958                            7.225759      -0.019202       1.966054                    0.999002      30.118581      88.684546       0.599161       0.427134      -1.052610       0.011811       0.007080       0.012768       0.018779       0.006269       0.002175       0.001195       0.035449      -0.014800      -0.016392      -0.005084       0.021476             11.412429      10.323551      -0.491515       2.543514      14.494093      -5.172385       9.419643           0.000000
          101              C       0.512472       9.073788       6.468450      -0.126141      35.706103 0.48289596E+03  0.11734249E+05                                 9.623476                            7.470800      -0.220177       1.891228                    0.999271      30.896529      92.325835       0.581557       0.433423      -1.046482      -0.002475       0.025741      -0.010006       0.027728       0.001687      -0.021939      -0.010789      -0.022772       0.010728      -0.028895       0.003791       0.025105             11.164753      12.760535      -0.578783       3.790712      11.959841      -3.198841       8.773882          -0.000000
          102              C       1.713214       9.752692       6.630116      -0.032813      39.955881 0.45024491E+03  0.10603263E+05                                10.103765                            7.007297      -0.049468       1.979666                    0.999287      27.687553      77.850554       0.635963       0.408963      -1.076586      -0.030832       0.022527      -0.033629       0.050882       0.005241      -0.006470      -0.003219       0.001856       0.008240      -0.007212      -0.003264       0.010477             13.036628      14.921314      -2.999450       5.937885      13.236973      -5.620301      10.951597          -0.000001
          103              C       1.877146      11.026234       6.063377      -0.166463      37.626822 0.47208905E+03  0.11364322E+05                                 9.812792                            7.303731       0.010479       1.962692                    0.999566      30.694556      90.183445       0.600468       0.423738      -1.056356      -0.006685      -0.019374      -0.004539       0.020991       0.016059      -0.009304       0.011258       0.001265      -0.010236      -0.024458       0.006599       0.017859             11.807975      11.724042      -2.699196       4.377898      13.129834      -5.958634      10.570049           0.000001
          104              C       0.768318      12.918262       4.621100       0.190836      27.666307 0.38766830E+03  0.88789066E+04                                 8.465492                            6.964162      -0.507639       1.876689                    0.995488      25.425415      72.740058       0.570031       0.469147      -1.030355       0.042869       0.050449      -0.001354       0.066217       0.009016      -0.010583       0.007148      -0.003054      -0.016564      -0.018687       0.006571       0.012116              9.566230       9.328518       0.369347      -0.055573       9.732419      -1.220437       9.637753           0.000001
          105              C       8.160775      12.846715       3.990785       0.017965      37.553624 0.44578725E+03  0.10521411E+05                                 9.897574                            7.124522      -0.170509       1.957087                    0.998732      27.312818      78.067776       0.607778       0.426987      -1.060059       0.006866       0.025735      -0.002518       0.026753       0.002451      -0.004585       0.020302       0.021800       0.011713      -0.027024       0.008850       0.018173             12.548606      13.484186      -2.666665       5.916603      12.482963      -5.767049      11.678669           0.000000
          106              C       7.530205      11.636771       4.286869       0.020593      37.896914 0.43006539E+03  0.10048147E+05                                 9.846652                            6.934409       0.051538       2.014871                    0.999593      27.332974      77.441294       0.625229       0.419291      -1.066109      -0.020612      -0.017231       0.002386       0.026972      -0.006328       0.004329      -0.016701      -0.016770      -0.017018      -0.015957      -0.007551       0.023508             12.410445      14.924297      -2.251942       6.406416      11.053843      -4.955280      11.253197           0.000001
          107              C       8.432828      10.849751       5.133344       0.019010      39.252812 0.43618819E+03  0.10226023E+05                                10.113720                            6.983638       0.096324       2.029645                    0.999646      27.397784      77.726163       0.623092       0.419296      -1.066237      -0.014520      -0.015940       0.003727       0.021882      -0.006361       0.011820      -0.007296       0.026292      -0.018087      -0.015867      -0.007708       0.023575             13.097543      10.727759      -2.314543       4.183981      16.556596      -7.952385      12.008274           0.000000
          108              C       0.846480      11.562044       5.324074       0.017136      37.169083 0.44259925E+03  0.10420501E+05                                 9.807756                            7.078910      -0.197036       1.947982                    0.998621      27.283164      77.717922       0.612738       0.424574      -1.062269       0.024039       0.007460       0.003142       0.025365      -0.000834      -0.021228       0.004207      -0.032204       0.020969      -0.031390       0.010600       0.020790             12.357598      11.890581      -2.699031       4.777656      13.918058      -6.556968      11.264156           0.000000
          109              C       0.829636      14.061429       5.627424      -0.498939      26.151297 0.45951637E+03  0.10970762E+05                                 7.404377                            6.879974       0.212470       2.019505                    0.997548      32.721637      95.274200       0.664150       0.386281      -1.082709       0.003661      -0.044927      -0.053629       0.070056      -0.006546      -0.010742       0.026155      -0.004560       0.025908      -0.023606      -0.010232       0.033838              7.471453       5.949302       0.167819      -0.094439       8.156889       0.889880       8.308166           0.000002
          110              C       1.874370      13.047048       3.569364      -0.496809      27.733579 0.47220478E+03  0.11335995E+05                                 7.693298                            6.943671       0.210138       2.022465                    0.997103      32.556649      94.653090       0.666343       0.382895      -1.086505      -0.037743       0.006349       0.048619       0.061876       0.000250      -0.035652       0.008834       0.005563       0.025851      -0.033832      -0.006624       0.040457              8.089352       8.904407       0.613234      -1.900503       6.617396      -1.107695       8.746254           0.000001
          111              C       5.552074      14.477994       1.807388       0.594411      24.003526 0.24932014E+03  0.51582218E+04                                 7.686982                            5.588495       0.031163       2.066366                    0.999615      22.313842      62.418538       0.630231       0.469747      -1.021125      -0.033144       0.046467      -0.033313       0.066086      -0.012523      -0.079330       0.043606       0.056681       0.079441      -0.075727      -0.035483       0.111210              9.510227       9.567358      -1.302630       4.175927      10.228299      -3.425201       8.735023           0.000001
          112              C       2.792129       9.123076       7.442078       0.601458      23.867546 0.24795888E+03  0.51279083E+04                                 7.682261                            5.590172      -0.012441       2.053792                    0.999638      22.325278      62.631382       0.626677       0.472609      -1.018608       0.049065      -0.034787       0.031737       0.068005      -0.013116      -0.049530       0.074472      -0.046618       0.123426      -0.075786      -0.037450       0.113235              9.434180      12.026342      -1.316653       3.736168       8.438198      -3.151358       7.838001           0.000001
          113              C       0.868288      13.236250       0.050861       0.112314      25.624807 0.34946182E+03  0.78198552E+04                                 7.750636                            6.406524       0.126907       2.069698                    0.999026      25.954459      74.041056       0.621485       0.440430      -1.043951       0.038707      -0.021042      -0.017756       0.047500      -0.021220       0.014808       0.004492       0.002179       0.061738      -0.034879       0.007634       0.027245              8.542831       9.717492       1.326505      -1.327993      10.528191       0.221802       5.382810           0.000000
          114              C       0.097373      12.086724       0.194362      -0.173075      31.854695 0.46502074E+03  0.11139371E+05                                 8.789981                            7.251280       0.077313       2.005174                    0.998689      29.758252      86.895168       0.603017       0.424022      -1.057380       0.002648       0.010901      -0.006718       0.013075       0.000479       0.001311      -0.008250       0.036733       0.033271      -0.025774       0.011711       0.014062              9.723477       9.175126       0.855104      -1.443480      13.946937       0.719316       6.048367          -0.000001
          115              C       0.669350      10.859290      18.086592       0.124036      33.379366 0.39683247E+03  0.91087768E+04                                 9.252672                            6.780657      -0.120667       1.983609                    0.999176      25.972689      73.506928       0.614166       0.434478      -1.054157       0.004013      -0.007457      -0.001351       0.008575       0.011005       0.001497      -0.008151      -0.001744      -0.002540      -0.014173       0.000728       0.013445             11.385553       9.741770       3.523937      -1.425440      18.674716       0.109862       5.740172           0.000001
          116              C       1.979784      10.837031      17.654272      -0.170664      31.128544 0.43011947E+03  0.10107278E+05                                 8.620284                            6.947146       0.077067       2.001397                    0.999496      29.553327      85.553867       0.619450       0.420780      -1.059099      -0.003150       0.000887      -0.002431       0.004077      -0.021922       0.005450       0.004078       0.018792       0.071118      -0.036388       0.011589       0.024799              9.483066      10.445188       3.202131      -1.454487      12.637232       0.080402       5.366777           0.000002
          117              C       2.670878      12.015177      17.528936       0.096769      25.876724 0.32874404E+03  0.72137976E+04                                 7.650207                            6.087627       0.245068       2.099879                    0.999752      25.625973      71.388335       0.660284       0.422736      -1.059228      -0.031191       0.039745       0.012749       0.052106      -0.021349       0.005790       0.002509       0.030575       0.079680      -0.039898       0.011917       0.027980              8.495135       9.762831       2.243753      -1.310756      10.851886       0.415941       4.870687           0.000001
          118              C       8.670619       9.615957       0.101722       0.051285      32.469137 0.34501208E+03  0.77001042E+04                                 9.076961                            6.286322      -0.106045       1.979892                    0.998906      26.803313      76.509026       0.638931       0.429527      -1.049898       0.007751       0.013864       0.001901       0.015997       0.009385       0.045954      -0.008138       0.027001       0.294986      -0.069429      -0.043288       0.112717             11.761322       7.554885       3.377050      -0.792423      22.165529      -0.342416       5.563553           0.000002
          119              C       7.499044       5.831900       5.878097      -0.168502      39.512540 0.48186221E+03  0.11671007E+05                                10.204051                            7.412009       0.006608       1.967164                    0.999035      30.702158      90.783764       0.591480       0.427543      -1.052928      -0.017702      -0.010727      -0.007770       0.022109       0.013885       0.013661      -0.006881      -0.014655       0.006742      -0.025283       0.010449       0.014834             12.660910      14.110797      -2.454551      -6.078289      12.448105       5.058545      11.423827           0.000000
          120              C       6.242137       5.547301       6.390341      -0.027317      39.210640 0.44073048E+03  0.10323903E+05                                 9.981697                            6.939392      -0.004682       1.996116                    0.999300      27.479315      77.058401       0.638167       0.409733      -1.076082       0.025048      -0.026901      -0.035047       0.050788       0.005287      -0.002192      -0.006340      -0.001176       0.003727      -0.007222      -0.002333       0.009555             12.877950      13.993090      -2.702149      -5.964241      12.913983       6.057067      11.726776          -0.000000
          121              C       5.636127       4.330997       6.096073      -0.126336      35.317212 0.45454359E+03  0.10826669E+05                                 9.376939                            7.135570      -0.022736       1.951570                    0.999600      30.156659      87.811988       0.612172       0.420062      -1.059850       0.021247       0.003985      -0.017016       0.027511       0.016190      -0.009325      -0.007717       0.028889      -0.018537      -0.019614      -0.009098       0.028712             10.857986      11.925523      -1.152719      -3.656492      11.196727       4.626794       9.451709           0.000002
          122              C       6.272112       3.415191       5.280478      -0.139636      34.506874 0.42702390E+03  0.99919872E+04                                 9.122177                            6.855728       0.197339       2.029545                    0.999795      29.443929      84.380101       0.634191       0.412749      -1.066817      -0.001701       0.021837      -0.001420       0.021949       0.015662      -0.001135       0.019821      -0.022141      -0.042751      -0.026731      -0.006088       0.032819             10.513814      12.505236      -1.047694      -4.224128       9.801933       3.818940       9.234274           0.000002
          123              C       8.251045       1.637638       3.364102      -0.134646      36.223404 0.45838907E+03  0.10970656E+05                                 9.628958                            7.225760      -0.019203       1.966054                    0.999002      30.118582      88.684551       0.599161       0.427134      -1.052610       0.011811       0.007080      -0.012768       0.018779       0.006269      -0.002175      -0.001195       0.035449      -0.014800      -0.016392      -0.005084       0.021476             11.412430      10.323551      -0.491515      -2.543514      14.494094       5.172385       9.419644           0.000000
          124              C       0.513041       1.124088       2.613900      -0.126141      35.706100 0.48289590E+03  0.11734247E+05                                 9.623477                            7.470800      -0.220177       1.891228                    0.999271      30.896528      92.325835       0.581557       0.433423      -1.046482      -0.002475       0.025741       0.010006       0.027728       0.001687       0.021939       0.010789      -0.022772       0.010728      -0.028895       0.003791       0.025105             11.164753      12.760535      -0.578783      -3.790712      11.959841       3.198841       8.773882          -0.000000
          125              C       1.713783       1.802992       2.452234      -0.032813      39.955881 0.45024492E+03  0.10603263E+05                                10.103765                            7.007297      -0.049469       1.979666                    0.999287      27.687553      77.850555       0.635963       0.408963      -1.076586      -0.030832       0.022527       0.033629       0.050882       0.005241       0.006470       0.003219       0.001857       0.008240      -0.007212      -0.003264       0.010477             13.036628      14.921314      -2.999450      -5.937885      13.236974       5.620301      10.951597          -0.000001
          126              C       1.877715       3.076534       3.018973      -0.166463      37.626820 0.47208903E+03  0.11364322E+05                                 9.812792                            7.303731       0.010480       1.962692                    0.999566      30.694555      90.183439       0.600468       0.423738      -1.056356      -0.006685      -0.019374       0.004539       0.020991       0.016059       0.009304      -0.011258       0.001265      -0.010236      -0.024458       0.006599       0.017859             11.807975      11.724041      -2.699196      -4.377898      13.129834       5.958633      10.570048           0.000001
          127              C       0.768887       4.968562       4.461250       0.190836      27.666305 0.38766827E+03  0.88789059E+04                                 8.465492                            6.964162      -0.507639       1.876690                    0.995488      25.425414      72.740056       0.570031       0.469147      -1.030355       0.042869       0.050449       0.001354       0.066217       0.009016       0.010583      -0.007148      -0.003054      -0.016564      -0.018687       0.006571       0.012116              9.566230       9.328518       0.369347       0.055573       9.732419       1.220437       9.637753           0.000001
          128              C       8.161344       4.897015       5.091565       0.017965      37.553622 0.44578723E+03  0.10521411E+05                                 9.897573                            7.124522      -0.170509       1.957087                    0.998732      27.312817      78.067771       0.607778       0.426987      -1.060059       0.006866       0.025735       0.002518       0.026753       0.002451       0.004585      -0.020302       0.021800       0.011713      -0.027024       0.008850       0.018173             12.548605      13.484185      -2.666665      -5.916603      12.482962       5.767049      11.678668           0.000000
          129              C       7.530774       3.687071       4.795481       0.020593      37.896911 0.43006536E+03  0.10048146E+05                                 9.846651                            6.934408       0.051538       2.014871                    0.999593      27.332973      77.441287       0.625229       0.419291      -1.066109      -0.020612      -0.017231      -0.002386       0.026972      -0.006328      -0.004329       0.016701      -0.016770      -0.017018      -0.015957      -0.007551       0.023508             12.410444      14.924295      -2.251942      -6.406415      11.053842       4.955279      11.253196           0.000001
          130              C       8.433397       2.900051       3.949006       0.019010      39.252810 0.43618816E+03  0.10226022E+05                                10.113720                            6.983638       0.096324       2.029645                    0.999646      27.397783      77.726160       0.623092       0.419296      -1.066237      -0.014520      -0.015940      -0.003727       0.021882      -0.006361      -0.011820       0.007296       0.026292      -0.018087      -0.015867      -0.007708       0.023575             13.097543      10.727758      -2.314543      -4.183981      16.556596       7.952385      12.008274           0.000000
          131              C       0.847049       3.612344       3.758276       0.017136      37.169081 0.44259923E+03  0.10420500E+05                                 9.807756                            7.078910      -0.197036       1.947982                    0.998621      27.283163      77.717920       0.612738       0.424574      -1.062269       0.024039       0.007460      -0.003142       0.025365      -0.000834       0.021228      -0.004207      -0.032204       0.020969      -0.031390       0.010600       0.020790             12.357598      11.890581      -2.699031      -4.777656      13.918058       6.556968      11.264155           0.000000
          132              C       0.830205       6.111729       3.454926      -0.498939      26.151295 0.45951632E+03  0.10970760E+05                                 7.404377                            6.879974       0.212470       2.019505                    0.997548      32.721634      95.274187       0.664150       0.386281      -1.082709       0.003661      -0.044927       0.053629       0.070056      -0.006545       0.010742      -0.026155      -0.004560       0.025908      -0.023606      -0.010232       0.033838              7.471452       5.949302       0.167820       0.094440       8.156889      -0.889880       8.308166           0.000002
          133              C       1.874939       5.097348       5.512986      -0.496809      27.733580 0.47220479E+03  0.11335995E+05                                 7.693298                            6.943671       0.210138       2.022465                    0.997103      32.556649      94.653089       0.666343       0.382895      -1.086505      -0.037743       0.006349      -0.048619       0.061876       0.000250       0.035652      -0.008834       0.005563       0.025851      -0.033832      -0.006624       0.040456              8.089352       8.904407       0.613235       1.900503       6.617396       1.107695       8.746253           0.000001
          134              C       5.552643       6.528294       7.274962       0.594411      24.003526 0.24932014E+03  0.51582218E+04                                 7.686982                            5.588495       0.031163       2.066366                    0.999615      22.313842      62.418538       0.630231       0.469747      -1.021125      -0.033144       0.046467       0.033313       0.066086      -0.012523       0.079330      -0.043606       0.056681       0.079441      -0.075727      -0.035483       0.111210              9.510227       9.567358      -1.302630      -4.175927      10.228299       3.425201       8.735023           0.000001
          135              C       2.792698       1.173376       1.640272       0.601458      23.867545 0.24795887E+03  0.51279079E+04                                 7.682261                            5.590172      -0.012441       2.053793                    0.999638      22.325277      62.631377       0.626677       0.472609      -1.018608       0.049065      -0.034787      -0.031737       0.068005      -0.013116       0.049530      -0.074472      -0.046618       0.123426      -0.075786      -0.037450       0.113235              9.434180      12.026341      -1.316652      -3.736167       8.438197       3.151358       7.838000           0.000001
          136              C       0.868857       5.286550       9.031489       0.112314      25.624807 0.34946181E+03  0.78198548E+04                                 7.750636                            6.406524       0.126907       2.069697                    0.999026      25.954459      74.041055       0.621485       0.440430      -1.043951       0.038707      -0.021042       0.017756       0.047500      -0.021220      -0.014808      -0.004492       0.002179       0.061738      -0.034879       0.007634       0.027245              8.542830       9.717491       1.326505       1.327993      10.528191      -0.221802       5.382810           0.000000
          137              C       0.097942       4.137024       8.887988      -0.173075      31.854695 0.46502067E+03  0.11139369E+05                                 8.789981                            7.251280       0.077313       2.005174                    0.998689      29.758251      86.895163       0.603017       0.424022      -1.057380       0.002648       0.010901       0.006718       0.013075       0.000479      -0.001311       0.008250       0.036733       0.033271      -0.025774       0.011711       0.014063              9.723477       9.175126       0.855104       1.443480      13.946938      -0.719317       6.048367          -0.000001
          138              C       0.669919       2.909590       9.160458       0.124036      33.379369 0.39683254E+03  0.91087790E+04                                 9.252673                            6.780659      -0.120667       1.983609                    0.999176      25.972693      73.506949       0.614166       0.434478      -1.054157       0.004013      -0.007457       0.001351       0.008575       0.011005      -0.001497       0.008151      -0.001744      -0.002540      -0.014173       0.000728       0.013445             11.385553       9.741772       3.523936       1.425441      18.674714      -0.109863       5.740174           0.000001
          139              C       1.980353       2.887331       9.592778      -0.170664      31.128549 0.43011959E+03  0.10107282E+05                                 8.620286                            6.947148       0.077066       2.001397                    0.999496      29.553335      85.553907       0.619449       0.420780      -1.059099      -0.003150       0.000887       0.002431       0.004077      -0.021922      -0.005450      -0.004078       0.018792       0.071118      -0.036388       0.011589       0.024799              9.483066      10.445190       3.202128       1.454489      12.637232      -0.080401       5.366778           0.000003
          140              C       2.671447       4.065477       9.718115       0.096769      25.876719 0.32874400E+03  0.72137964E+04                                 7.650206                            6.087626       0.245069       2.099879                    0.999752      25.625972      71.388329       0.660284       0.422736      -1.059228      -0.031191       0.039745      -0.012749       0.052106      -0.021349      -0.005790      -0.002509       0.030575       0.079680      -0.039898       0.011917       0.027980              8.495133       9.762830       2.243753       1.310756      10.851883      -0.415940       4.870686           0.000001
          141              C       8.671188       1.666257       8.980628       0.051284      32.469199 0.34501274E+03  0.77001223E+04                                 9.076975                            6.286329      -0.106045       1.979891                    0.998906      26.803329      76.509086       0.638930       0.429527      -1.049898       0.007751       0.013864      -0.001901       0.015997       0.009385      -0.045954       0.008138       0.027001       0.294986      -0.069430      -0.043288       0.112717             11.761344       7.554893       3.377060       0.792424      22.165579       0.342418       5.563561           0.000002
          142              C       1.271687       2.117800      14.960447      -0.168502      39.512538 0.48186222E+03  0.11671007E+05                                10.204051                            7.412009       0.006608       1.967164                    0.999035      30.702159      90.783766       0.591480       0.427543      -1.052928       0.017702       0.010727      -0.007770       0.022109       0.013885      -0.013661       0.006881      -0.014655       0.006742      -0.025283       0.010449       0.014834             12.660909      14.110797      -2.454550       6.078289      12.448103      -5.058544      11.423826           0.000000
          143              C       2.528594       2.402399      15.472691      -0.027317      39.210641 0.44073049E+03  0.10323903E+05                                 9.981698                            6.939392      -0.004682       1.996116                    0.999300      27.479315      77.058403       0.638167       0.409733      -1.076082      -0.025048       0.026901      -0.035047       0.050788       0.005287       0.002192       0.006340      -0.001176       0.003727      -0.007222      -0.002333       0.009555             12.877950      13.993090      -2.702149       5.964241      12.913983      -6.057067      11.726776           0.000000
          144              C       3.134604       3.618703      15.178423      -0.126336      35.317210 0.45454356E+03  0.10826668E+05                                 9.376938                            7.135570      -0.022736       1.951570                    0.999600      30.156658      87.811984       0.612172       0.420062      -1.059850      -0.021247      -0.003985      -0.017016       0.027511       0.016190       0.009325       0.007717       0.028889      -0.018537      -0.019614      -0.009098       0.028712             10.857986      11.925522      -1.152719       3.656492      11.196727      -4.626794       9.451708           0.000002
          145              C       2.498619       4.534509      14.362828      -0.139636      34.506876 0.42702392E+03  0.99919879E+04                                 9.122178                            6.855728       0.197339       2.029545                    0.999795      29.443930      84.380106       0.634191       0.412749      -1.066817       0.001701      -0.021837      -0.001420       0.021949       0.015662       0.001135      -0.019821      -0.022141      -0.042751      -0.026731      -0.006088       0.032819             10.513815      12.505237      -1.047694       4.224128       9.801934      -3.818940       9.234275           0.000002
          146              C       0.519686       6.312062      12.446452      -0.134646      36.223400 0.45838906E+03  0.10970656E+05                                 9.628958                            7.225760      -0.019202       1.966054                    0.999002      30.118581      88.684548       0.599161       0.427134      -1.052610      -0.011811      -0.007080      -0.012768       0.018779       0.006269       0.002175       0.001195       0.035449      -0.014800      -0.016392      -0.005084       0.021476             11.412428      10.323551      -0.491516       2.543515      14.494092      -5.172384       9.419643           0.000000
          147              C       8.257690       6.825612      11.696250      -0.126141      35.706073 0.48289548E+03  0.11734235E+05                                 9.623471                            7.470797      -0.220177       1.891228                    0.999271      30.896527      92.325826       0.581557       0.433423      -1.046482       0.002475      -0.025741       0.010006       0.027728       0.001687      -0.021939      -0.010789      -0.022772       0.010728      -0.028895       0.003791       0.025105             11.164746      12.760526      -0.578780       3.790707      11.959834      -3.198840       8.773876          -0.000000
          148              C       7.056948       6.146708      11.534585      -0.032813      39.955867 0.45024490E+03  0.10603262E+05                                10.103763                            7.007297      -0.049469       1.979666                    0.999287      27.687553      77.850555       0.635963       0.408963      -1.076586       0.030832      -0.022527       0.033629       0.050882       0.005241      -0.006470      -0.003219       0.001856       0.008240      -0.007212      -0.003264       0.010477             13.036623      14.921305      -2.999444       5.937878      13.236974      -5.620299      10.951591          -0.000001
          149              C       6.893016       4.873166      12.101323      -0.166463      37.626803 0.47208882E+03  0.11364316E+05                                 9.812788                            7.303729       0.010480       1.962693                    0.999566      30.694553      90.183431       0.600468       0.423737      -1.056356       0.006685       0.019374       0.004539       0.020991       0.016059      -0.009304       0.011258       0.001265      -0.010236      -0.024458       0.006599       0.017859             11.807969      11.724037      -2.699192       4.377894      13.129830      -5.958628      10.570040           0.000001
          150              C       8.001844       2.981137      13.543600       0.190836      27.666300 0.38766830E+03  0.88789066E+04                                 8.465491                            6.964162      -0.507639       1.876690                    0.995488      25.425414      72.740055       0.570031       0.469147      -1.030355      -0.042869      -0.050449       0.001354       0.066217       0.009016      -0.010583       0.007148      -0.003054      -0.016564      -0.018687       0.006571       0.012116              9.566227       9.328516       0.369347      -0.055574       9.732413      -1.220426       9.637752           0.000001
          151              C       0.609387       3.052685      14.173915       0.017965      37.553620 0.44578723E+03  0.10521411E+05                                 9.897573                            7.124522      -0.170509       1.957087                    0.998732      27.312817      78.067772       0.607778       0.426987      -1.060059      -0.006866      -0.025735       0.002518       0.026753       0.002451      -0.004585       0.020302       0.021800       0.011713      -0.027024       0.008850       0.018173             12.548603      13.484183      -2.666660       5.916601      12.482961      -5.767047      11.678667           0.000000
          152              C       1.239957       4.262629      13.877831       0.020593      37.896913 0.43006536E+03  0.10048146E+05                                 9.846652                            6.934409       0.051538       2.014871                    0.999593      27.332973      77.441290       0.625229       0.419291      -1.066109       0.020612       0.017231      -0.002386       0.026972      -0.006328       0.004329      -0.016701      -0.016770      -0.017018      -0.015957      -0.007551       0.023508             12.410445      14.924295      -2.251942       6.406415      11.053844      -4.955280      11.253197           0.000001
          153              C       0.337334       5.049649      13.031356       0.019010      39.252808 0.43618818E+03  0.10226023E+05                                10.113720                            6.983638       0.096324       2.029645                    0.999646      27.397784      77.726162       0.623092       0.419296      -1.066237       0.014520       0.015940      -0.003727       0.021882      -0.006361       0.011820      -0.007296       0.026292      -0.018087      -0.015867      -0.007708       0.023575             13.097542      10.727758      -2.314544       4.183982      16.556593      -7.952384      12.008273           0.000000
          154              C       7.923682       4.337356      12.840626       0.017136      37.169082 0.44259941E+03  0.10420506E+05                                 9.807757                            7.078911      -0.197036       1.947982                    0.998621      27.283163      77.717920       0.612738       0.424574      -1.062269      -0.024039      -0.007460      -0.003142       0.025365      -0.000834      -0.021228       0.004207      -0.032204       0.020969      -0.031390       0.010600       0.020790             12.357597      11.890583      -2.699031       4.777655      13.918057      -6.556965      11.264152           0.000000
          155              C       7.940526       1.837971      12.537276      -0.498939      26.151293 0.45951615E+03  0.10970755E+05                                 7.404375                            6.879971       0.212470       2.019505                    0.997548      32.721634      95.274184       0.664151       0.386281      -1.082709      -0.003661       0.044927       0.053629       0.070056      -0.006545      -0.010742       0.026155      -0.004560       0.025908      -0.023606      -0.010232       0.033838              7.471452       5.949301       0.167820      -0.094440       8.156887       0.889881       8.308167           0.000002
          156              C       6.895792       2.852352      14.595336      -0.496809      27.733579 0.47220479E+03  0.11335995E+05                                 7.693299                            6.943671       0.210138       2.022465                    0.997103      32.556650      94.653095       0.666343       0.382895      -1.086505       0.037743      -0.006349      -0.048619       0.061876       0.000250      -0.035652       0.008834       0.005563       0.025851      -0.033832      -0.006624       0.040457              8.089353       8.904408       0.613232      -1.900503       6.617395      -1.107693       8.746254           0.000001
          157              C       3.218088       1.421406      16.357312       0.594411      24.003526 0.24932014E+03  0.51582217E+04                                 7.686982                            5.588495       0.031163       2.066366                    0.999615      22.313842      62.418536       0.630231       0.469747      -1.021125       0.033144      -0.046467       0.033313       0.066086      -0.012523      -0.079330       0.043606       0.056681       0.079441      -0.075727      -0.035483       0.111210              9.510226       9.567357      -1.302630       4.175927      10.228299      -3.425201       8.735023           0.000001
          158              C       5.978033       6.776324      10.722622       0.601458      23.867544 0.24795893E+03  0.51279095E+04                                 7.682261                            5.590173      -0.012441       2.053793                    0.999638      22.325277      62.631377       0.626677       0.472609      -1.018608      -0.049065       0.034786      -0.031737       0.068005      -0.013116      -0.049530       0.074472      -0.046618       0.123426      -0.075786      -0.037450       0.113235              9.434178      12.026338      -1.316651       3.736166       8.438197      -3.151358       7.838000           0.000001
          159              C       7.901874       2.663149      18.113839       0.112314      25.624792 0.34946170E+03  0.78198519E+04                                 7.750634                            6.406524       0.126907       2.069698                    0.999026      25.954457      74.041050       0.621485       0.440430      -1.043951      -0.038707       0.021042       0.017756       0.047500      -0.021220       0.014808       0.004492       0.002179       0.061738      -0.034879       0.007634       0.027245              8.542827       9.717487       1.326498      -1.327993      10.528185       0.221804       5.382809           0.000000
          160              C       8.672789       3.812676      17.970338      -0.173075      31.854702 0.46502100E+03  0.11139378E+05                                 8.789982                            7.251282       0.077313       2.005174                    0.998689      29.758252      86.895166       0.603017       0.424022      -1.057380      -0.002648      -0.010901       0.006718       0.013075       0.000479       0.001311      -0.008250       0.036733       0.033271      -0.025774       0.011711       0.014062              9.723478       9.175125       0.855101      -1.443480      13.946941       0.719317       6.048369          -0.000001
          161              C       8.100812       5.040110       0.078108       0.124036      33.379368 0.39683256E+03  0.91087794E+04                                 9.252673                            6.780659      -0.120667       1.983609                    0.999176      25.972694      73.506951       0.614166       0.434478      -1.054157      -0.004013       0.007457       0.001351       0.008575       0.011005       0.001497      -0.008151      -0.001744      -0.002540      -0.014173       0.000728       0.013445             11.385552       9.741772       3.523935      -1.425442      18.674710       0.109862       5.740173           0.000001
          162              C       6.790378       5.062369       0.510428      -0.170664      31.128551 0.43011959E+03  0.10107281E+05                                 8.620286                            6.947148       0.077066       2.001397                    0.999496      29.553335      85.553907       0.619449       0.420780      -1.059099       0.003150      -0.000887       0.002431       0.004077      -0.021922       0.005450       0.004078       0.018792       0.071118      -0.036388       0.011589       0.024799              9.483067      10.445191       3.202129      -1.454489      12.637233       0.080401       5.366778           0.000003
          163              C       6.099284       3.884223       0.635765       0.096769      25.876723 0.32874400E+03  0.72137965E+04                                 7.650207                            6.087626       0.245069       2.099879                    0.999752      25.625972      71.388329       0.660284       0.422736      -1.059228       0.031191      -0.039745      -0.012749       0.052106      -0.021349       0.005790       0.002509       0.030575       0.079680      -0.039898       0.011917       0.027980              8.495134       9.762830       2.243753      -1.310756      10.851885       0.415940       4.870687           0.000001
          164              C       0.099543       6.283443      18.062978       0.051284      32.469194 0.34501269E+03  0.77001210E+04                                 9.076974                            6.286329      -0.106045       1.979891                    0.998906      26.803328      76.509083       0.638930       0.429527      -1.049898      -0.007751      -0.013864      -0.001901       0.015997       0.009385       0.045954      -0.008138       0.027001       0.294986      -0.069430      -0.043288       0.112717             11.761342       7.554892       3.377059      -0.792424      22.165575      -0.342418       5.563560           0.000002
          165              N       6.634727      10.635586       8.727412      -0.193734      34.088163 0.48720860E+03  0.11577583E+05                                 8.810577                            7.179516       0.040389       2.068267                    0.996292      26.702617      72.825591       0.649675       0.396741      -1.096472       0.069171       0.122535       0.016932       0.141725      -0.059721       0.004849      -0.021159       0.057042       0.051436      -0.077284       0.014309       0.062975              9.901338      12.212174       1.755052       1.330148      11.568241      -0.791403       5.923598          -0.000001
          166              N       8.329881      15.362000       8.973362      -0.172456      45.525234 0.47206828E+03  0.11096147E+05                                10.677842                            6.953313       0.369897       2.115858                    0.999841      27.793215      74.649775       0.678467       0.384070      -1.108740       0.260296      -0.000093       0.078191       0.271787       0.091544      -0.096390       0.021045      -0.370629       0.226185      -0.272374       0.103350       0.169024             14.685734       6.789598       3.408813       0.256664      30.897943       0.601566       6.369660           0.000004
          167              N       2.134866      13.213514      17.809762      -0.193734      34.088165 0.48720859E+03  0.11577583E+05                                 8.810577                            7.179516       0.040389       2.068267                    0.996292      26.702617      72.825590       0.649676       0.396741      -1.096472      -0.069171      -0.122535       0.016932       0.141725      -0.059721      -0.004849       0.021159       0.057042       0.051436      -0.077284       0.014309       0.062975              9.901339      12.212176       1.755058      -1.330148      11.568242       0.791402       5.923598          -0.000001
          168              N       0.439712       8.487100      18.055712      -0.172456      45.525247 0.47206843E+03  0.11096152E+05                                10.677844                            6.953314       0.369897       2.115858                    0.999841      27.793218      74.649789       0.678467       0.384070      -1.108740      -0.260296       0.000093       0.078191       0.271787       0.091544       0.096390      -0.021045      -0.370629       0.226185      -0.272374       0.103350       0.169024             14.685737       6.789599       3.408814      -0.256664      30.897951      -0.601566       6.369661           0.000004
          169              N       2.135435       5.263814       9.437288      -0.193734      34.088168 0.48720867E+03  0.11577585E+05                                 8.810578                            7.179517       0.040389       2.068267                    0.996292      26.702617      72.825591       0.649675       0.396741      -1.096472      -0.069171      -0.122535      -0.016932       0.141725      -0.059721       0.004849      -0.021159       0.057042       0.051436      -0.077284       0.014309       0.062975              9.901339      12.212177       1.755059       1.330149      11.568242      -0.791404       5.923599          -0.000001
          170              N       0.440281       0.537400       9.191338      -0.172450      45.524957 0.47206525E+03  0.11096056E+05                                10.677791                            6.953283       0.369907       2.115862                    0.999841      27.793147      74.649479       0.678470       0.384069      -1.108740      -0.260297       0.000093      -0.078191       0.271787       0.091544      -0.096390       0.021045      -0.370629       0.226184      -0.272374       0.103350       0.169025             14.685659       6.789568       3.408792       0.256662      30.897776       0.601562       6.369632           0.000004
          171              N       6.635296       2.685886       0.354938      -0.193734      34.088166 0.48720869E+03  0.11577586E+05                                 8.810577                            7.179516       0.040389       2.068267                    0.996292      26.702617      72.825588       0.649676       0.396741      -1.096472       0.069171       0.122535      -0.016932       0.141725      -0.059721      -0.004849       0.021159       0.057042       0.051436      -0.077284       0.014309       0.062975              9.901338      12.212174       1.755053      -1.330149      11.568240       0.791405       5.923599          -0.000001
          172              N       8.330450       7.412300       0.108988      -0.172450      45.524957 0.47206526E+03  0.11096056E+05                                10.677791                            6.953284       0.369907       2.115862                    0.999841      27.793147      74.649480       0.678470       0.384069      -1.108740       0.260297      -0.000093      -0.078191       0.271787       0.091544       0.096390      -0.021045      -0.370629       0.226184      -0.272374       0.103350       0.169025             14.685659       6.789568       3.408791      -0.256663      30.897776      -0.601562       6.369632           0.000004
          173              O       2.735181       8.203931      10.817987      -0.553096      36.430262 0.55547743E+03  0.13460095E+05                                 8.737615                            7.304024       0.288828       2.148315                    0.996401      27.499026      72.522839       0.701835       0.360155      -1.138311       0.017199       0.014876      -0.005503       0.023396       0.012775       0.051377      -0.000388      -0.063208      -0.053591      -0.072507       0.026342       0.046164              9.925645       7.526163       0.446484      -1.478992      14.230064       3.085049       8.020710          -0.000001
          174              O       4.219172       9.782106      10.248887      -0.568248      41.454393 0.60976955E+03  0.15131921E+05                                 9.587517                            7.684101       0.215007       2.112292                    0.996912      28.188507      75.357659       0.679714       0.363121      -1.135399      -0.014077      -0.021937       0.017054       0.031149      -0.004087       0.003407      -0.043211       0.116400       0.113473      -0.091605       0.037920       0.053685             11.424793      15.243879      -0.382462      -6.350282       7.320398       1.300849      11.710101          -0.000001
          175              O       6.287892      15.786037      17.135488      -0.572911      40.236112 0.61769953E+03  0.15370612E+05                                 9.355939                            7.720102       0.197511       2.107879                    0.996781      28.158189      75.256320       0.680287       0.361826      -1.136982      -0.017513      -0.018716      -0.011054       0.027914      -0.009061       0.043950       0.007902      -0.108287       0.102492      -0.088153       0.036670       0.051482             10.808753       8.221940      -1.400002      -1.867365      13.749029       5.043105      10.455289          -0.000001
          176              O       4.852146      14.173361      16.563118      -0.559044      37.314263 0.54546283E+03  0.13164024E+05                                 8.882443                            7.223728       0.263288       2.132822                    0.997745      27.674747      72.957721       0.707447       0.358747      -1.138856       0.014031       0.027473       0.007021       0.031638       0.014311       0.002346      -0.061392       0.081118      -0.025881      -0.086581       0.035682       0.050899             10.296451      16.500950       1.072555      -3.488097       6.797380       0.519780       7.591023           0.000000
          177              O       6.034412      15.645169       1.735637      -0.553096      36.430263 0.55547746E+03  0.13460095E+05                                 8.737615                            7.304024       0.288828       2.148315                    0.996401      27.499026      72.522841       0.701835       0.360155      -1.138311      -0.017199      -0.014876      -0.005503       0.023396       0.012775      -0.051377       0.000388      -0.063208      -0.053591      -0.072507       0.026342       0.046164              9.925646       7.526163       0.446483       1.478993      14.230065      -3.085049       8.020710          -0.000000
          178              O       4.550421      14.066994       1.166537      -0.568249      41.454391 0.60976950E+03  0.15131919E+05                                 9.587517                            7.684101       0.215007       2.112292                    0.996912      28.188506      75.357655       0.679714       0.363121      -1.135399       0.014077       0.021937       0.017054       0.031149      -0.004087      -0.003407       0.043211       0.116400       0.113473      -0.091605       0.037920       0.053685             11.424792      15.243879      -0.382462       6.350282       7.320398      -1.300848      11.710100          -0.000001
          179              O       2.481701       8.063063       8.053138      -0.572911      40.236113 0.61769954E+03  0.15370613E+05                                 9.355940                            7.720103       0.197511       2.107879                    0.996781      28.158189      75.256322       0.680287       0.361826      -1.136982       0.017513       0.018716      -0.011054       0.027914      -0.009061      -0.043950      -0.007902      -0.108287       0.102492      -0.088153       0.036670       0.051482             10.808754       8.221941      -1.400002       1.867365      13.749030      -5.043105      10.455290          -0.000001
          180              O       3.917447       9.675739       7.480768      -0.559044      37.314267 0.54546291E+03  0.13164026E+05                                 8.882444                            7.223729       0.263288       2.132822                    0.997745      27.674748      72.957727       0.707447       0.358747      -1.138856      -0.014031      -0.027473       0.007021       0.031638       0.014311      -0.002346       0.061392       0.081118      -0.025881      -0.086581       0.035682       0.050899             10.296452      16.500952       1.072555       3.488098       6.797380      -0.519781       7.591024           0.000000
          181              O       6.034981       7.695469       7.346713      -0.553096      36.430263 0.55547746E+03  0.13460095E+05                                 8.737615                            7.304024       0.288828       2.148315                    0.996401      27.499026      72.522841       0.701835       0.360155      -1.138311      -0.017199      -0.014876       0.005503       0.023396       0.012775       0.051377      -0.000388      -0.063208      -0.053591      -0.072507       0.026342       0.046164              9.925646       7.526163       0.446483      -1.478993      14.230065       3.085049       8.020710          -0.000000
          182              O       4.550990       6.117294       7.915813      -0.568248      41.454391 0.60976952E+03  0.15131920E+05                                 9.587517                            7.684101       0.215007       2.112292                    0.996912      28.188506      75.357657       0.679714       0.363121      -1.135399       0.014077       0.021937      -0.017054       0.031149      -0.004087       0.003407      -0.043211       0.116400       0.113473      -0.091605       0.037920       0.053685             11.424793      15.243879      -0.382462      -6.350282       7.320398       1.300849      11.710101          -0.000001
          183              O       2.482270       0.113363       1.029212      -0.572911      40.236112 0.61769953E+03  0.15370612E+05                                 9.355939                            7.720102       0.197511       2.107879                    0.996781      28.158189      75.256320       0.680287       0.361826      -1.136982       0.017513       0.018716       0.011054       0.027914      -0.009061       0.043950       0.007902      -0.108287       0.102492      -0.088153       0.036670       0.051482             10.808753       8.221941      -1.400002      -1.867365      13.749029       5.043105      10.455289          -0.000001
          184              O       3.918016       1.726039       1.601582      -0.559044      37.314263 0.54546282E+03  0.13164024E+05                                 8.882443                            7.223728       0.263288       2.132822                    0.997745      27.674747      72.957721       0.707447       0.358747      -1.138856      -0.014031      -0.027473      -0.007021       0.031638       0.014311       0.002346      -0.061392       0.081118      -0.025881      -0.086581       0.035682       0.050899             10.296451      16.500950       1.072555      -3.488097       6.797380       0.519780       7.591023           0.000000
          185              O       2.735750       0.254231      16.429063      -0.553096      36.430263 0.55547744E+03  0.13460095E+05                                 8.737615                            7.304024       0.288828       2.148315                    0.996401      27.499026      72.522840       0.701835       0.360155      -1.138311       0.017199       0.014876       0.005503       0.023396       0.012775      -0.051377       0.000388      -0.063208      -0.053591      -0.072507       0.026342       0.046164              9.925646       7.526163       0.446483       1.478992      14.230064      -3.085049       8.020710          -0.000000
          186              O       4.219741       1.832406      16.998163      -0.568249      41.454394 0.60976958E+03  0.15131921E+05                                 9.587517                            7.684101       0.215007       2.112292                    0.996912      28.188508      75.357661       0.679714       0.363121      -1.135399      -0.014077      -0.021937      -0.017054       0.031149      -0.004087      -0.003407       0.043211       0.116400       0.113473      -0.091605       0.037920       0.053685             11.424793      15.243879      -0.382463       6.350282       7.320398      -1.300849      11.710101          -0.000001
          187              O       6.288461       7.836337      10.111562      -0.572911      40.236110 0.61769954E+03  0.15370613E+05                                 9.355939                            7.720103       0.197511       2.107879                    0.996781      28.158189      75.256322       0.680287       0.361826      -1.136982      -0.017513      -0.018716       0.011054       0.027914      -0.009061      -0.043950      -0.007902      -0.108287       0.102492      -0.088153       0.036670       0.051482             10.808752       8.221940      -1.400001       1.867364      13.749028      -5.043104      10.455288          -0.000001
          188              O       4.852715       6.223661      10.683932      -0.559044      37.314259 0.54546283E+03  0.13164024E+05                                 8.882442                            7.223728       0.263288       2.132822                    0.997745      27.674747      72.957722       0.707447       0.358747      -1.138856       0.014031       0.027473      -0.007021       0.031638       0.014311      -0.002346       0.061392       0.081118      -0.025881      -0.086581       0.035682       0.050899             10.296449      16.500947       1.072556       3.488096       6.797380      -0.519780       7.591022           0.000000

******************************************************
Auxiliary information for the entire system
The total spin magnetic moment of the unit cell is   0.000140
The total net atomic charge of the unit cell is   0.000008
Accuracy of reproducing the electrostatic potential in the unit cell:
  The inner radius (bohr) =    5.0000
  The outer radius (bohr) =   12.0000
  Valid grid points have density less than (e/(bohr^3)) =    0.0001
  The number of valid grid points were=        33626
  The rms potential error without charges in kcal/mol is=      3.64988
  The rms potential error with partial charges in kcal/mol is=      1.64431
  The RRMSE value at monopole order=      0.45051
  The rms potential error with partial charges and cloud penetration in kcal/mol is=      1.62513
  The RRMSE value at monopole order with cloud penetration is=      0.44526
  The rms potential error with partial charges and atomic dipoles in kcal/mol is=      1.08767
  The RRMSE value at dipole order=      0.29800
  The rms potential error with partial charges, atomic dipoles and cloud penetration in kcal/mol is=      1.06462
  The RRMSE value at dipole order with cloud penetration=      0.29169

******************************************************
The electron densities and ab initio electrostatic potential were computed in VASP using the PBE functional and
projector augmented wave method. See the main text of the journal article for a description of computational details.
The atomic charges, dipoles, and quadrupoles were computed with the DDEC6 method as described in
(a) T. A. Manz and N. Gabaldon Limas, RSC Adv. 6 (2016) 47771-47801 DOI: 10.1039/c6ra04656h
(b) N. Gabaldon Limas and T. A. Manz, RSC Adv. 8 (2018) 2678-2707 DOI: 10.1039/c7ra11829e.
For each atom in the material, the electron cloud parameters were fit to the spherically averaged atom-in-material
electron density using radial positions for which this density was between 10^-4 and 10^-2 electrons per cubic bohr.
The polarizabilities, dispersion coefficients, and quantum Drude oscillator (QDO) parameters were fit using the MCLF method.
The magnetic structure of the system was optimized in VASP from the default ferromagnetic initial guess using spin polarization.
The atomic spin moments (ASMs) were computed on this optimized magnetic structure using the DDEC6 partition as inputs
to the method of T. A. Manz and D. S. Sholl, J. Chem. Theory Comput. 7 (2011) 4146-4164 DOI: 10.1021/ct200539n.
The RMSE and RRMSE were computed using a uniform grid with Ewald summation.
