# Supplementary material for: A collection of forcefield precursors for metal–organic frameworks
Source: RSC Adv. 2019 Nov 13;9(63):36492–507. doi: 10.1039/c9ra07327b (PMC9075174; doi:10.1039/c9ra07327b)
Supplement: RA-009-C9RA07327B-s5157 [file RA-009-C9RA07327B-s5157.xyz]

  480
jmolscript: load "" {1 1 1} spacegroup "x,y,z" unitcell [{     15.938800     0.000000     0.000000 }, {     -4.383123    15.578844     0.000000 }, {      0.000000     0.000000    28.520000 }]
Cd     9.285441     2.119969    27.555739     0.867372
Cd     9.016851     5.455088     0.969110     0.864439
Cd     7.093880     9.909391    15.224261     0.867372
Cd     6.825289    13.244510    13.290890     0.864439
Cd     4.461797     5.669453    13.295739     0.867372
Cd     4.730388     2.334334    15.229110     0.864439
Cd     2.270236    13.458875     0.964261     0.867372
Cd     2.538826    10.123756    27.550890     0.864439
H      8.772660     7.886011    25.297240     0.116764
H      9.524122     3.946121    24.818104     0.111490
H      9.281455     4.117488    22.519392     0.111500
H      8.766753     4.813863    20.001076     0.112933
H      8.194713     5.866993    18.004676     0.105672
H      7.827772     9.448569    19.921220     0.115193
H      6.367177     8.396997    22.895856     0.149294
H      6.845784     9.828693    22.368236     0.147169
H      7.134116     9.398717    23.882648     0.149171
H     10.332833     9.172823    22.385348     0.149557
H      9.516888     9.869198    23.571780     0.149267
H      9.245651    10.300732    22.054516     0.151263
H      5.429439    15.366972     3.225612     0.117417
H      8.375651     3.575345     3.761788     0.114311
H      8.476224     3.319852     6.083316     0.109925
H      8.995508     2.584530     8.598780     0.108183
H      9.657882     1.567232    10.592328     0.102859
H      6.492592    13.854266     8.558852     0.121467
H      4.026143    13.788835     6.066204     0.151928
H      5.279806    12.850988     6.399888     0.145994
H      4.971949    13.265386     4.885476     0.146633
H      7.842454    15.231436     5.672628     0.151862
H      7.270606    14.142475     4.648760     0.144001
H      7.585994    13.729635     6.163172     0.153796
H     11.868210     6.661514    28.411624     0.091716
H     -1.839238     6.508841     0.191084     0.122653
H     13.510535     3.770080     2.991748     0.129580
H     11.195983     4.059847     2.715104     0.095927
H     -0.134709     4.410371     2.561096     0.095467
H      2.126534     6.360842    -0.028520     0.106824
H      4.050660     4.541233     2.475536     0.122494
H      6.368400     4.313782     2.461276     0.102499
H      6.606054     6.426273    27.672956     0.094424
H      4.333979     6.706692    27.621620     0.133473
H      6.548381     1.436369     0.442060     0.103282
H      4.225421     1.665378     0.282348     0.126536
H      4.783325     3.766964    25.425580     0.126691
H      7.071777     3.484987    25.665148     0.094764
H      2.493516     3.447598    26.221288     0.098516
H      0.202546     1.381843     0.410688     0.097823
H     13.947090     0.722858     1.001052     0.127298
H     11.614686     0.838142     0.707296     0.090052
H     11.946022     3.728017    26.660496     0.097332
H     14.291496     3.600271    26.708980     0.133914
H     10.964221     0.096589    17.482760     0.116764
H      7.332561    11.735543    17.961896     0.111490
H      7.089893    11.906910    20.260608     0.111500
H      6.575191    12.603285    22.778924     0.112933
H      6.003151    13.656415    24.775324     0.105672
H     10.019334     1.659147    22.858780     0.115193
H      8.558739     0.607575    19.884144     0.149294
H      9.037346     2.039271    20.411764     0.147169
H      9.325677     1.609295    18.897352     0.149171
H     12.524394     1.383401    20.394652     0.149557
H     11.708450     2.079776    19.208220     0.149267
H     11.437212     2.511310    20.725484     0.151263
H      7.621001     7.577550    11.034388     0.117417
H      6.184089    11.364767    10.498212     0.114311
H      6.284663    11.109274     8.176684     0.109925
H      6.803946    10.373952     5.661220     0.108183
H      7.466320     9.356654     3.667672     0.102859
H      8.684154     6.064844     5.701148     0.121467
H      6.217704     5.999413     8.193796     0.151928
H      7.471368     5.061566     7.860112     0.145994
H      7.163511     5.475964     9.374524     0.146633
H     10.034015     7.442014     8.587372     0.151862
H      9.462167     6.353053     9.611240     0.144001
H      9.777555     5.940213     8.096828     0.153796
H      9.676648    14.450936    14.368376     0.091716
H     -4.030800    14.298263    14.068916     0.122653
H     11.318974    11.559502    11.268252     0.129580
H      9.004422    11.849269    11.544896     0.095927
H     -2.326271    12.199793    11.698904     0.095467
H     -0.065027    14.150264    14.288520     0.106824
H      1.859099    12.330655    11.784464     0.122494
H      4.176839    12.103204    11.798724     0.102499
H      4.414493    14.215695    15.107044     0.094424
H      2.142418    14.496114    15.158380     0.133473
H      4.356819     9.225791    13.817940     0.103282
H      2.033859     9.454800    13.977652     0.126536
H      2.591763    11.556386    17.354420     0.126691
H      4.880216    11.274409    17.114852     0.094764
H      0.301955    11.237020    16.558712     0.098516
H     -1.989015     9.171265    13.849312     0.097823
H     11.755528     8.512280    13.258948     0.127298
H      9.423124     8.627564    13.552704     0.090052
H      9.754461    11.517439    16.119504     0.097332
H     12.099935    11.389693    16.071020     0.133914
H      0.591456    15.482255    11.037240     0.116764
H      4.223116     3.843301    10.558104     0.111490
H      4.465784     3.671934     8.259392     0.111500
H      4.980486     2.975559     5.741076     0.112933
H      5.552526     1.922429     3.744676     0.105672
H      1.536343    13.919697     5.661220     0.115193
H      2.996938    14.971269     8.635856     0.149294
H      2.518331    13.539573     8.108236     0.147169
H      2.230000    13.969549     9.622648     0.149171
H     -0.968717    14.195443     8.125348     0.149557
H     -0.152773    13.499068     9.311780     0.149267
H      0.118465    13.067534     7.794516     0.151263
H      3.934676     8.001294    17.485612     0.117417
H      5.371588     4.214077    18.021788     0.114311
H      5.271014     4.469570    20.343316     0.109925
H      4.751731     5.204892    22.858780     0.108183
H      4.089357     6.222190    24.852328     0.102859
H      2.871523     9.514000    22.818852     0.121467
H      5.337973     9.579431    20.326204     0.151928
H      4.084309    10.517278    20.659888     0.145994
H      4.392166    10.102880    19.145476     0.146634
H      1.521662     8.136830    19.932628     0.151862
H      2.093510     9.225791    18.908760     0.144001
H      1.778122     9.638631    20.423172     0.153796
H      1.879029     1.127908    14.151624     0.091716
H     -0.352323     1.280581    14.451084     0.122653
H      0.236703     4.019342    17.251748     0.129580
H      2.551255     3.729575    16.975104     0.095927
H     13.881948     3.379051    16.821096     0.095467
H     11.620704     1.428580    14.231480     0.106824
H      9.696578     3.248189    16.735536     0.122494
H      7.378838     3.475640    16.721276     0.102499
H      7.141184     1.363149    13.412956     0.094424
H      9.413259     1.082730    13.361620     0.133473
H      7.198858     6.353053    14.702060     0.103282
H      9.521818     6.124044    14.542348     0.126536
H      8.963914     4.022458    11.165580     0.126692
H      6.675461     4.304435    11.405148     0.094764
H     11.253722     4.341824    11.961288     0.098516
H     13.544692     6.407579    14.670688     0.097823
H     -0.199851     7.066564    15.261052     0.127298
H      2.132553     6.951280    14.967296     0.090052
H      1.801216     4.061405    12.400496     0.097332
H     -0.544258     4.189151    12.448980     0.133914
H      2.783017     7.692833     3.222760     0.116764
H      2.031555    11.632723     3.701896     0.111490
H      2.274222    11.461356     6.000608     0.111500
H      2.788924    10.764981     8.518924     0.112934
H      3.360964     9.711851    10.515324     0.105672
H      3.727905     6.130275     8.598780     0.115193
H      5.188500     7.181847     5.624144     0.149294
H      4.709893     5.750151     6.151764     0.147169
H      4.421561     6.180127     4.637352     0.149171
H      1.222844     6.406021     6.134652     0.149557
H      2.038789     5.709646     4.948220     0.149267
H      2.310026     5.278112     6.465484     0.151263
H      6.126238     0.211872    25.294388     0.117417
H      3.180026    12.003499    24.758212     0.114311
H      3.079453    12.258992    22.436684     0.109925
H      2.560169    12.994314    19.921220     0.108183
H      1.897795    14.011612    17.927672     0.102859
H      5.063085     1.724578    19.961148     0.121467
H      7.529534     1.790009    22.453796     0.151928
H      6.275871     2.727856    22.120112     0.145994
H      6.583728     2.313458    23.634524     0.146634
H      3.713223     0.347408    22.847372     0.151862
H      4.285071     1.436369    23.871240     0.144001
H      3.969683     1.849209    22.356828     0.153796
H     -0.312533     8.917330     0.108376     0.091716
H     -2.543885     9.070003    28.328916     0.122653
H     -1.954858    11.808764    25.528252     0.129580
H      0.359694    11.518997    25.804896     0.095927
H     11.690386    11.168473    25.958904     0.095467
H      9.429143     9.218002     0.028520     0.106824
H      7.505017    11.037611    26.044464     0.122494
H      5.187277    11.265062    26.058724     0.102499
H      4.949623     9.152571     0.847044     0.094424
H      7.221698     8.872152     0.898380     0.133473
H      5.007296    14.142475    28.077940     0.103282
H      7.330256    13.913466    28.237652     0.126536
H      6.772352    11.811880     3.094420     0.126692
H      4.483900    12.093857     2.854852     0.094764
H      9.062161    12.131246     2.298712     0.098516
H     11.353131    14.197001    28.109312     0.097823
H     -2.391413    14.855986    27.518948     0.127298
H     -0.059009    14.740702    27.812704     0.090052
H     -0.390345    11.850827     1.859504     0.097332
H     -2.735819    11.978573     1.811020     0.133914
C      8.868888     7.130437    24.729692    -0.164040
C      9.154826     5.859203    25.271572    -0.045664
C      9.307277     4.790495    24.438788    -0.118163
C      9.161597     4.877736    23.075532    -0.136905
C      8.564492     5.742362    19.986816    -0.146959
C      8.243367     6.379537    18.803236    -0.108013
C      7.983689     7.761380    18.737640    -0.025056
C      8.014971     8.516954    19.938332    -0.167295
C      8.325656     7.882895    21.136172     0.015888
C      8.586211     6.497936    21.156136     0.018347
C      8.835334     6.105349    22.545060     0.021721
C      8.732970     7.256626    23.360732     0.018891
C      8.392800     8.482681    22.533652     0.196826
C      7.067769     9.079350    22.955748    -0.500736
C      9.466042     9.551389    22.647732    -0.502480
C      9.247071     5.695625    26.771724     0.574627
C      7.635986     8.425039    17.448536     0.572930
C      9.574997     0.507870     3.798864    -0.160715
C      9.095880     1.729252     3.274096    -0.035648
C      8.698489     2.762129     4.132548    -0.113032
C      8.764595     2.623477     5.504360    -0.133952
C      9.378754     1.715231     8.593076    -0.141859
C      9.766025     1.109214     9.768100    -0.126309
C      5.927925    15.413708     9.753840    -0.015824
C      6.113690    14.725123     8.564556    -0.163311
C      5.732914    15.342046     7.375272     0.025005
C      9.561331     1.026646     7.400940     0.018744
C      9.273238     1.416117     6.012016     0.020062
C      9.682623     0.397261     5.170676     0.020543
C      5.844683    14.820154     5.977792     0.188041
C      4.947923    13.566057     5.818080    -0.495947
C      7.261203    14.447820     5.581364    -0.503889
C      9.031488     1.941124     1.779648     0.573000
C      6.352852    14.753165    11.068612     0.554017
C     12.194874     6.072633     0.558992     0.084804
C     13.515084     5.991623     0.732964    -0.174663
C     14.012811     5.179966     1.668420     0.132286
C     13.176221     4.408813     2.372864    -0.194513
C     11.793969     4.563043     2.173224     0.113752
C     -0.447626     5.007040     1.893728     0.026658
C      2.492726     5.846740     0.684480     0.077534
C      3.915742     5.672257     0.764336     0.124817
C      4.560783     4.943167     1.782500    -0.173151
C      5.946462     4.810747     1.771092     0.087926
C      6.081109     6.043034    28.365992     0.088706
C      4.721729     6.206611    28.328916    -0.173790
C      6.181112     1.914640    28.226244     0.124987
C      4.790652     2.047060    28.140684    -0.160764
C      4.265391     2.735645    27.088296     0.109425
C      5.124972     3.277789    26.164248    -0.195212
C      6.484511     3.107979    26.309700     0.087068
C      2.829186     2.911686    26.931436     0.052950
C     -0.145396     1.961376    28.266172     0.022364
C     14.367520     2.123396    28.115016     0.122601
C     13.570258     1.325760     0.370760    -0.192827
C     12.165532     1.423906     0.199640     0.100351
C     12.352380     3.076822    27.219488     0.096808
C     13.767427     3.026969    27.259416    -0.170073
C      6.677326    14.919859    18.050308    -0.164040
C      6.963265    13.648625    17.508428    -0.045664
C      7.115716    12.579917    18.341212    -0.118163
C      6.970036    12.667158    19.704468    -0.136905
C      6.372931    13.531784    22.793184    -0.146959
C      6.051806    14.168959    23.976764    -0.108013
C     10.175250    -0.028042    24.042360    -0.025055
C     10.206532     0.727532    22.841668    -0.167295
C     10.517217     0.093473    21.643828     0.015888
C      6.394650    14.287358    21.623864     0.018347
C      6.643772    13.894771    20.234940     0.021721
C      6.541409    15.046048    19.419268     0.018891
C     10.584361     0.693259    20.246348     0.196826
C      9.259331     1.289928    19.824252    -0.500736
C     11.657604     1.761967    20.132268    -0.502480
C      7.055510    13.485047    16.008276     0.574627
C      9.827547     0.635617    25.331464     0.572930
C      7.383435     8.297292    10.461136    -0.160715
C      6.904318     9.518674    10.985904    -0.035648
C      6.506927    10.551551    10.127452    -0.113032
C      6.573033    10.412899     8.755640    -0.133952
C      7.187192     9.504653     5.666924    -0.141859
C      7.574463     8.898636     4.491900    -0.126309
C      8.119487     7.624286     4.506160    -0.015824
C      8.305251     6.935701     5.695444    -0.163311
C      7.924475     7.552624     6.884728     0.025005
C      7.369769     8.816068     6.859060     0.018744
C      7.081676     9.205539     8.247984     0.020062
C      7.491061     8.186683     9.089324     0.020543
C      8.036245     7.030732     8.282208     0.188041
C      7.139484     5.776635     8.441920    -0.495947
C      9.452765     6.658398     8.678636    -0.503889
C      6.839926     9.730546    12.480352     0.573000
C      8.544413     6.963743     3.191388     0.554017
C     10.003312    13.862055    13.701008     0.084804
C     11.323523    13.781045    13.527036    -0.174663
C     11.821249    12.969388    12.591580     0.132286
C     10.984659    12.198235    11.887136    -0.194513
C      9.602407    12.352465    12.086776     0.113752
C     -2.639188    12.796462    12.366272     0.026658
C      0.301165    13.636162    13.575520     0.077534
C      1.724180    13.461679    13.495664     0.124817
C      2.369221    12.732589    12.477500    -0.173151
C      3.754901    12.600169    12.488908     0.087926
C      3.889547    13.832456    14.414008     0.088706
C      2.530167    13.996033    14.451084    -0.173790
C      3.989551     9.704062    14.553756     0.124987
C      2.599090     9.836482    14.639316    -0.160764
C      2.073829    10.525067    15.691704     0.109425
C      2.933410    11.067211    16.615752    -0.195212
C      4.292949    10.897401    16.470300     0.087068
C      0.637624    10.701108    15.848564     0.052950
C     -2.336957     9.750798    14.513828     0.022364
C     12.175958     9.912818    14.664984     0.122601
C     11.378697     9.115182    13.889240    -0.192827
C      9.973971     9.213328    14.060360     0.100351
C     10.160819    10.866244    15.560512     0.096808
C     11.575865    10.816391    15.520584    -0.170073
C      4.878351     0.658985    10.469692    -0.164040
C      4.592412     1.930219    11.011572    -0.045664
C      4.439961     2.998927    10.178788    -0.118163
C      4.585641     2.911686     8.815532    -0.136905
C      5.182746     2.047060     5.726816    -0.146959
C      5.503871     1.409885     4.543236    -0.108013
C      5.763550     0.028042     4.477640    -0.025056
C      1.349145    14.851312     5.678332    -0.167295
C      1.038460    15.485371     6.876172     0.015888
C      5.161027     1.291486     6.896136     0.018347
C      4.911905     1.684073     8.285060     0.021721
C      5.014268     0.532796     9.100732     0.018891
C      0.971316    14.885585     8.273652     0.196826
C      2.296346    14.288916     8.695748    -0.500736
C     -0.101927    13.816877     8.387732    -0.502480
C      4.500167     2.093797    12.511724     0.574627
C      1.728130    14.943227     3.188536     0.572930
C      4.172242     7.281552    18.058864    -0.160715
C      4.651359     6.060170    17.534096    -0.035648
C      5.048750     5.027293    18.392548    -0.113032
C      4.982644     5.165945    19.764360    -0.133952
C      4.368485     6.074191    22.853076    -0.141859
C      3.981214     6.680208    24.028100    -0.126309
C      3.436190     7.954558    24.013840    -0.015824
C      3.250426     8.643143    22.824556    -0.163311
C      3.631202     8.026220    21.635272     0.025005
C      4.185908     6.762776    21.660940     0.018744
C      4.474001     6.373305    20.272016     0.020062
C      4.064616     7.392161    19.430676     0.020543
C      3.519432     8.548112    20.237792     0.188041
C      4.416193     9.802209    20.078080    -0.495947
C      2.102912     8.920446    19.841364    -0.503889
C      4.715751     5.848298    16.039648     0.573000
C      3.011264     8.615101    25.328612     0.554017
C      1.552365     1.716789    14.818992     0.084804
C      0.232154     1.797799    14.992964    -0.174663
C     -0.265572     2.609456    15.928420     0.132286
C      0.571018     3.380609    16.632864    -0.194513
C      1.953270     3.226379    16.433224     0.113752
C     14.194865     2.782382    16.153728     0.026658
C     11.254512     1.942682    14.944480     0.077534
C      9.831497     2.117165    15.024336     0.124817
C      9.186456     2.846255    16.042500    -0.173151
C      7.800776     2.978675    16.031092     0.087926
C      7.666130     1.746388    14.105992     0.088706
C      9.025510     1.582811    14.068916    -0.173790
C      7.566126     5.874782    13.966244     0.124987
C      8.956587     5.742362    13.880684    -0.160764
C      9.481848     5.053777    12.828296     0.109425
C      8.622267     4.511633    11.904248    -0.195212
C      7.262728     4.681443    12.049700     0.087068
C     10.918053     4.877736    12.671436     0.052950
C     13.892634     5.828046    14.006172     0.022364
C     -0.620281     5.666026    13.855016     0.122601
C      0.176980     6.463662    14.630760    -0.192827
C      1.581706     6.365516    14.459640     0.100351
C      1.394858     4.712600    12.959488     0.096808
C     -0.020188     4.762453    12.999416    -0.170073
C      2.686789     8.448407     3.790308    -0.164040
C      2.400851     9.719641     3.248428    -0.045664
C      2.248400    10.788349     4.081212    -0.118163
C      2.394080    10.701108     5.444468    -0.136905
C      2.991185     9.836482     8.533184    -0.146959
C      3.312310     9.199307     9.716764    -0.108013
C      3.571988     7.817464     9.782360    -0.025055
C      3.540706     7.061890     8.581668    -0.167295
C      3.230021     7.695949     7.383828     0.015888
C      2.969466     9.080908     7.363864     0.018347
C      2.720343     9.473495     5.974940     0.021721
C      2.822707     8.322218     5.159268     0.018891
C      3.162877     7.096163     5.986348     0.196826
C      4.487908     6.499494     5.564252    -0.500736
C      2.089635     6.027455     5.872268    -0.502480
C      2.308606     9.883219     1.748276     0.574627
C      3.919691     7.153805    11.071464     0.572930
C      1.980680    15.070974    24.721136    -0.160715
C      2.459797    13.849592    25.245904    -0.035648
C      2.857188    12.816715    24.387452    -0.113032
C      2.791082    12.955367    23.015640    -0.133952
C      2.176923    13.863613    19.926924    -0.141859
C      1.789652    14.469630    18.751900    -0.126309
C      5.627752     0.165136    18.766160    -0.015824
C      5.441987     0.853721    19.955444    -0.163311
C      5.822763     0.236798    21.144728     0.025005
C      1.994346    14.552198    21.119060     0.018744
C      2.282439    14.162727    22.507984     0.020062
C      1.873054    15.181583    23.349324     0.020543
C      5.710994     0.758690    22.542208     0.188041
C      6.607754     2.012787    22.701920    -0.495947
C      4.294474     1.131024    22.938636    -0.503889
C      2.524189    13.637720    26.740352     0.573000
C      5.202825     0.825679    17.451388     0.554017
C     -0.639197     9.506211    27.961008     0.084804
C     -1.959407     9.587221    27.787036    -0.174663
C     -2.457134    10.398878    26.851580     0.132286
C     -1.620544    11.170031    26.147136    -0.194513
C     -0.238292    11.015801    26.346776     0.113752
C     12.003303    10.571804    26.626272     0.026658
C      9.062951     9.732104    27.835520     0.077534
C      7.639935     9.906587    27.755664     0.124817
C      6.994894    10.635677    26.737500    -0.173151
C      5.609215    10.768097    26.748908     0.087926
C      5.474568     9.535810     0.154008     0.088706
C      6.833948     9.372233     0.191084    -0.173790
C      5.374565    13.664204     0.293756     0.124987
C      6.765025    13.531784     0.379316    -0.160764
C      7.290286    12.843199     1.431704     0.109425
C      6.430705    12.301055     2.355752    -0.195212
C      5.071166    12.470865     2.210300     0.087068
C      8.726491    12.667158     1.588564     0.052950
C     11.701073    13.617468     0.253828     0.022364
C     -2.811843    13.455448     0.404984     0.122601
C     -2.014581    14.253084    28.149240    -0.192827
C     -0.609855    14.154938    28.320360     0.100351
C     -0.796703    12.502022     1.300512     0.096808
C     -2.211750    12.551875     1.260584    -0.170073
N     11.298713     5.371585     1.271992    -0.202951
N      0.367526     5.650447     1.197840    -0.157638
N      1.732604     5.341986     1.522968    -0.189807
N      6.697938     5.357564     0.821376    -0.210248
N      6.997738     2.422510    27.339272    -0.205967
N      2.017182     2.347732    27.744256    -0.177790
N      0.674777     2.626593    27.467612    -0.172743
N     11.571496     2.277627    27.903968    -0.193778
N      9.107151    13.161007    12.988008    -0.202950
N     -1.824036    13.439869    13.062160    -0.157638
N     -0.458958    13.131408    12.737032    -0.189808
N      4.506377    13.146986    13.438624    -0.210248
N      4.806177    10.211932    15.440728    -0.205967
N     -0.174380    10.137154    15.035744    -0.177790
N     -1.516784    10.416015    15.312388    -0.172743
N      9.379934    10.067049    14.876032    -0.193778
N      2.448526     2.417837    15.531992    -0.202950
N     13.379713     2.138975    15.457840    -0.157638
N     12.014635     2.447436    15.782968    -0.189807
N      7.049300     2.431858    15.081376    -0.210248
N      6.749500     5.366912    13.079272    -0.205967
N     11.730057     5.441690    13.484256    -0.177790
N     13.072461     5.162829    13.207612    -0.172743
N      2.175743     5.511795    13.643968    -0.193778
N      0.256964    10.207259    27.248008    -0.202950
N     11.188151     9.928397    27.322160    -0.157638
N      9.823073    10.236858    26.997032    -0.189807
N      4.857739    10.221280    27.698624    -0.210248
N      4.557939    13.156334     1.180728    -0.205966
N      9.538495    13.231112     0.775744    -0.177790
N     10.880900    12.952251     1.052388    -0.172743
N     -0.015819    13.301217     0.616032    -0.193778
O      9.118847     6.689556    27.498984    -0.551084
O      9.391473     4.536559    27.233748    -0.598657
O      7.272744     9.602799    17.482760    -0.556299
O      7.779513     7.767612    16.396148    -0.580948
O      9.179835     0.954983     1.038128    -0.539192
O      8.886608     3.118885     1.337588    -0.600841
O      6.388995    15.412150    12.126704    -0.580907
O      6.628549    13.523994    11.011572    -0.572770
O      6.927285    14.478978    15.281016    -0.551084
O      7.199912    12.325981    15.546252    -0.598657
O      9.464306     1.813377    25.297240    -0.556299
O      9.971074    -0.021810    26.383852    -0.580948
O      6.988274     8.744405    13.221872    -0.539192
O      6.695046    10.908307    12.922412    -0.600841
O      8.580556     7.622728     2.133296    -0.580907
O      8.820111     5.734572     3.248428    -0.572770
O      4.628392     1.099866    13.238984    -0.551084
O      4.355765     3.252863    12.973748    -0.598657
O      2.091371    13.765467     3.222760    -0.556299
O      5.967726     0.021810     2.136148    -0.580948
O      4.567403     6.834439    15.298128    -0.539192
O      4.860631     4.670537    15.597588    -0.600841
O      2.975121     7.956116    26.386704    -0.580907
O      2.735566     9.844272    25.271572    -0.572770
O      2.436830     8.889288     1.021016    -0.551084
O      2.164204    11.042285     1.286252    -0.598657
O      4.282933     5.976045    11.037240    -0.556299
O      3.776164     7.811232    12.123852    -0.580948
O      2.375842    14.623861    27.481872    -0.539192
O      2.669069    12.459959    27.182412    -0.600841
O      5.166682     0.166694    16.393296    -0.580907
O      4.927128     2.054850    17.508428    -0.572770

The following XYZ coordinates are in angstroms. Other properties are in atomic units.
The sperically averaged electron density of each atom fit to a function of the form exp(a - br)
eigen_1, eigen_2 and eigen_3 are the three eigenvalues of traceless quadrupole moment tensor
  atom number  atomic symbol              X              Y              Z     net charge C6 coefficient C8 coefficient C10 coefficient fluctuating dipole atomic polarizability isotropic forcefield polarizability              a              b squared Pearson coefficient          <r^3>          <r^4>         wp_QDO          m_QDO          q_QDO       dipole_x       dipole_y       dipole_z         dipole            Qxy            Qxz            Qyz     Q(x^2-y^2)  Q(3z^2 - R^2)        eigen_1        eigen_2        eigen_3 static polarizability      alpha(xx)      alpha(xy)      alpha(xz)      alpha(yy)      alpha(yz)      alpha(zz) atomic spin moment
            1             Cd       9.285441       2.119969      27.555739       0.867372     168.373593 0.41339763E+04  0.15575431E+06                                24.533047                           21.119351       0.985970       2.007241                    0.997771      79.570892     214.813277       0.401800       0.404599      -1.174524      -0.001807       0.013735      -0.005776       0.015009       0.040905      -0.032192      -0.027873      -0.286956       0.117833      -0.172601       0.032577       0.140023             30.259064      33.187446      -0.904467       0.907508      24.750417       6.489863      32.839328           0.000001
            2             Cd       9.016851       5.455088       0.969110       0.864439     168.694602 0.41122909E+04  0.15487016E+06                                24.633122                           21.130097       0.918291       1.985065                    0.998073      79.913972     216.314749       0.399459       0.407146      -1.171649      -0.008737      -0.034402       0.004213       0.035743       0.002418      -0.015290      -0.028799      -0.282444       0.169634      -0.170525       0.045242       0.125283             30.041401      34.645270      -2.930051      -1.735122      24.547940       5.434714      30.930993           0.000001
            3             Cd       7.093880       9.909391      15.224261       0.867372     168.373618 0.41339764E+04  0.15575431E+06                                24.533049                           21.119351       0.985970       2.007241                    0.997771      79.570892     214.813277       0.401800       0.404599      -1.174524      -0.001807       0.013735       0.005776       0.015009       0.040905       0.032192       0.027873      -0.286956       0.117833      -0.172601       0.032577       0.140023             30.259068      33.187460      -0.904465      -0.907509      24.750416      -6.489863      32.839328           0.000001
            4             Cd       6.825289      13.244510      13.290890       0.864439     168.694608 0.41122909E+04  0.15487016E+06                                24.633122                           21.130098       0.918291       1.985065                    0.998073      79.913972     216.314750       0.399459       0.407146      -1.171649      -0.008737      -0.034402      -0.004213       0.035743       0.002418       0.015290       0.028799      -0.282444       0.169634      -0.170525       0.045242       0.125283             30.041402      34.645276      -2.930050       1.735123      24.547940      -5.434714      30.930989           0.000001
            5             Cd       4.461797       5.669453      13.295739       0.867372     168.373615 0.41339763E+04  0.15575431E+06                                24.533049                           21.119351       0.985970       2.007241                    0.997771      79.570892     214.813278       0.401800       0.404599      -1.174524       0.001807      -0.013735      -0.005776       0.015009       0.040905       0.032192       0.027873      -0.286956       0.117833      -0.172601       0.032577       0.140023             30.259068      33.187460      -0.904465      -0.907509      24.750416      -6.489862      32.839328           0.000001
            6             Cd       4.730388       2.334334      15.229110       0.864439     168.694604 0.41122908E+04  0.15487016E+06                                24.633122                           21.130097       0.918291       1.985065                    0.998073      79.913971     216.314746       0.399459       0.407146      -1.171649       0.008737       0.034402       0.004213       0.035743       0.002418       0.015290       0.028799      -0.282444       0.169634      -0.170525       0.045242       0.125283             30.041401      34.645276      -2.930050       1.735123      24.547939      -5.434714      30.930989           0.000001
            7             Cd       2.270236      13.458875       0.964261       0.867372     168.373591 0.41339763E+04  0.15575431E+06                                24.533047                           21.119351       0.985970       2.007241                    0.997771      79.570892     214.813278       0.401800       0.404599      -1.174524       0.001807      -0.013735       0.005776       0.015009       0.040905      -0.032192      -0.027873      -0.286956       0.117833      -0.172601       0.032577       0.140023             30.259064      33.187446      -0.904467       0.907508      24.750417       6.489863      32.839328           0.000001
            8             Cd       2.538826      10.123756      27.550890       0.864439     168.694602 0.41122909E+04  0.15487016E+06                                24.633122                           21.130097       0.918291       1.985065                    0.998073      79.913972     216.314749       0.399459       0.407146      -1.171649       0.008737       0.034402      -0.004213       0.035743       0.002418      -0.015290      -0.028799      -0.282444       0.169634      -0.170525       0.045242       0.125283             30.041401      34.645270      -2.930051      -1.735122      24.547940       5.434714      30.930993           0.000001
            9              H       8.772660       7.886011      25.297240       0.116764       1.036920 0.76792402E+01  0.75811556E+02                                 1.783598                            1.688964      -1.290574       2.263517                    0.993380       3.868834      11.437316       0.445384       1.393009      -0.683160      -0.003129       0.028799       0.020746       0.035631      -0.004073       0.000203       0.002786      -0.016214       0.002079      -0.009491      -0.000041       0.009532              1.836603       1.386677      -0.056065       0.034776       2.079709       0.398982       2.043424          -0.000000
           10              H       9.524122       3.946121      24.818104       0.111490       1.210370 0.84294553E+01  0.84754943E+02                                 1.930566                            1.730665      -1.489879       2.157284                    0.993212       3.996040      11.728796       0.457175       1.332471      -0.694254       0.007989      -0.034061       0.013036       0.037336      -0.004318       0.001066      -0.001190      -0.007729       0.009949      -0.007475       0.002166       0.005309              2.079062       1.551462      -0.274198       0.156033       2.755732      -0.456287       1.929990          -0.000000
           11              H       9.281455       4.117488      22.519392       0.111500       1.054230 0.73504367E+01  0.70967539E+02                                 1.738771                            1.604542      -0.893432       2.450811                    0.998074       3.535386       9.960403       0.482991       1.313470      -0.701173       0.004304      -0.027592      -0.017819       0.033126      -0.006505       0.002583       0.000421      -0.024157       0.024039      -0.017987       0.008241       0.009746              1.811511       1.346803      -0.147641      -0.054492       2.272489       0.435750       1.815243          -0.000001
           12              H       8.766753       4.813863      20.001076       0.112933       1.020677 0.71348663E+01  0.67912835E+02                                 1.658919                            1.549124      -0.788485       2.498042                    0.999433       3.384093       9.258914       0.510178       1.261299      -0.713139       0.007261      -0.033524      -0.001528       0.034336      -0.005435       0.004612       0.004127      -0.022839       0.028306      -0.018427       0.005998       0.012430              1.716685       1.328827      -0.263983       0.020506       2.344529      -0.019062       1.476698          -0.000001
           13              H       8.194713       5.866993      18.004676       0.105672       1.101745 0.80097373E+01  0.79117431E+02                                 1.796789                            1.679539      -1.030643       2.380347                    0.997113       3.675111      10.518700       0.469526       1.320666      -0.699279      -0.003829      -0.023074      -0.033124       0.040550      -0.004358       0.002330       0.009130      -0.025339       0.011401      -0.016137      -0.001087       0.017224              1.874762       1.402970      -0.030820       0.032375       1.840092       0.424353       2.381224           0.000000
           14              H       7.827772       9.448569      19.921220       0.115193       1.102869 0.82896942E+01  0.82868092E+02                                 1.817965                            1.724078      -1.204692       2.303360                    0.994669       3.770952      10.978045       0.455670       1.344642      -0.693797      -0.006668       0.035858      -0.002122       0.036534      -0.002316       0.001330       0.000529      -0.025942      -0.000226      -0.013281       0.000054       0.013226              1.866893       1.488523      -0.244789       0.069300       2.399440      -0.141999       1.712717          -0.000001
           15              H       6.367177       8.396997      22.895856       0.149294       0.962262 0.75864060E+01  0.74869205E+02                                 1.714864                            1.689762      -1.559309       2.145415                    0.991422       3.910375      11.660332       0.439737       1.411387      -0.679092      -0.008105      -0.015621      -0.002232       0.017740       0.002119      -0.001013       0.002687      -0.002463      -0.012499      -0.005465       0.000524       0.004941              1.698627       1.908588       0.401764       0.081627       1.765026       0.052741       1.422269          -0.000001
           16              H       6.845784       9.828693      22.368236       0.147169       0.947046 0.70160746E+01  0.67255091E+02                                 1.652452                            1.591499      -1.006319       2.404907                    0.997792       3.511510      10.002537       0.471982       1.353786      -0.692793       0.000954       0.006827      -0.011028       0.013005      -0.002631      -0.003022      -0.003511       0.004457       0.001883      -0.006581       0.002213       0.004368              1.690057       1.435109      -0.224032       0.173033       1.930852      -0.394632       1.704209          -0.000001
           17              H       7.134116       9.398717      23.882648       0.149171       0.936741 0.68871143E+01  0.65700151E+02                                 1.638508                            1.575473      -1.024043       2.397270                    0.997850       3.493414       9.920397       0.475074       1.351500      -0.693225       0.006274       0.000215       0.013218       0.014634      -0.002509       0.002493       0.000756       0.005952       0.002603      -0.004803       0.000121       0.004682              1.676557       1.349810      -0.033543       0.057630       1.471260       0.320455       2.208601          -0.000000
           18              H      10.332833       9.172823      22.385348       0.149557       1.177946 0.93318658E+01  0.93249542E+02                                 1.717868                            1.687372      -1.028761       2.386690                    0.999018       3.254590       8.588733       0.535727       1.144153      -0.744374       0.009652      -0.012712      -0.004889       0.016693      -0.002942      -0.002355       0.003110      -0.001285      -0.014298      -0.006092      -0.000626       0.006718              1.686616       2.108284      -0.202473      -0.162588       1.500313       0.075942       1.451250          -0.000004
           19              H       9.516888       9.869198      23.571780       0.149267       1.137200 0.86666610E+01  0.86654046E+02                                 1.792912                            1.712436      -1.122148       2.348689                    0.997185       3.516170       9.878808       0.482793       1.268843      -0.711659      -0.003523      -0.001482       0.013829       0.014347       0.003535      -0.001824      -0.004640       0.004632      -0.003708      -0.006331      -0.000549       0.006880              1.815333       1.483602       0.092146       0.159096       1.584795       0.339067       2.377602          -0.000000
           20              H       9.245651      10.300732      22.054516       0.151263       1.125086 0.85449702E+01  0.84229670E+02                                 1.720901                            1.656310      -0.931340       2.440410                    0.999048       3.264349       8.793467       0.516117       1.203937      -0.728820      -0.007885       0.006320      -0.010732       0.014741       0.002127       0.003470      -0.003180       0.002597       0.000551      -0.005974       0.001710       0.004263              1.730377       1.461248      -0.126635       0.160462       1.981571      -0.440044       1.748310          -0.000002
           21              H       5.429439      15.366972       3.225612       0.117417       1.033653 0.76941391E+01  0.75998589E+02                                 1.780527                            1.691630      -1.296763       2.262096                    0.993054       3.863118      11.424958       0.444609       1.394704      -0.682924       0.003285      -0.028013      -0.021404       0.035406      -0.006526      -0.002152       0.004369      -0.011285       0.009430      -0.010201      -0.000145       0.010346              1.844803       1.453113      -0.204275      -0.147657       2.024918       0.378452       2.056378          -0.000000
           22              H       8.375651       3.575345       3.761788       0.114311       1.103657 0.77076435E+01  0.76038366E+02                                 1.843603                            1.677173      -1.370974       2.217946                    0.993726       3.919094      11.520407       0.453659       1.368565      -0.687308      -0.011720       0.035216      -0.013302       0.039427      -0.009170      -0.000472      -0.000369      -0.004411       0.009766      -0.011084       0.003280       0.007804              1.973461       1.560571      -0.322599       0.133869       2.506781      -0.451340       1.853032          -0.000000
           23              H       8.476224       3.319852       6.083316       0.109925       1.039782 0.73399382E+01  0.70854513E+02                                 1.722761                            1.603998      -0.919615       2.437790                    0.998058       3.545470       9.994281       0.482708       1.314457      -0.700906      -0.012459       0.025964       0.018303       0.034123      -0.009936       0.001325      -0.001575      -0.019517       0.021818      -0.017578       0.006317       0.011262              1.790672       1.406651      -0.269980      -0.175611       2.095649       0.424381       1.869715          -0.000001
           24              H       8.995508       2.584530       8.598780       0.108183       1.051848 0.74383059E+01  0.71740947E+02                                 1.709558                            1.594521      -0.800582       2.489670                    0.999218       3.484286       9.683474       0.495445       1.281792      -0.708303      -0.015932       0.030803       0.000194       0.034680      -0.010797       0.000710       0.002685      -0.018749       0.027050      -0.018919       0.007290       0.011629              1.769595       1.436998      -0.387069       0.010702       2.322903       0.059006       1.548885          -0.000001
           25              H       9.657882       1.567232      10.592328       0.102859       1.126746 0.79544414E+01  0.78239896E+02                                 1.800702                            1.654146      -1.151544       2.316778                    0.996332       3.698602      10.477879       0.482745       1.289940      -0.705163      -0.005150       0.016892       0.032910       0.037349      -0.006596      -0.002701       0.005914      -0.013980       0.018643      -0.012724      -0.000132       0.012856              1.905647       1.371850      -0.114409      -0.041289       1.833749       0.469604       2.511342          -0.000000
           26              H       6.492592      13.854266       8.558852       0.121467       1.152185 0.86260580E+01  0.86433943E+02                                 1.822195                            1.722083      -1.123926       2.344335                    0.996273       3.626129      10.310143       0.474141       1.289219      -0.706476       0.013742      -0.033345       0.002052       0.036124      -0.007336      -0.000672       0.002835      -0.014578      -0.005029      -0.009533      -0.002261       0.011794              1.868431       1.530935      -0.372734       0.077839       2.317441      -0.117701       1.756917          -0.000001
           27              H       4.026143      13.788835       6.066204       0.151928       0.892631 0.67772040E+01  0.65135624E+02                                 1.650641                            1.613071      -1.307648       2.268151                    0.993928       3.749527      11.095844       0.442640       1.439753      -0.674561      -0.014522       0.010944       0.001937       0.018287      -0.002026      -0.001846       0.002886       0.004150      -0.012219      -0.005633      -0.000148       0.005781              1.653888       2.058338      -0.193860      -0.233786       1.454962       0.075986       1.448365          -0.000001
           28              H       5.279806      12.850988       6.399888       0.145994       0.955567 0.70079644E+01  0.66974489E+02                                 1.644636                            1.576601      -0.951618       2.426527                    0.998602       3.472863       9.789648       0.481843       1.330096      -0.697763       0.007107      -0.005066       0.010849       0.013924       0.001707       0.003937      -0.003387      -0.000023       0.003732      -0.006029       0.001068       0.004960              1.691040       1.408151      -0.214498       0.165724       1.982602      -0.398890       1.682366          -0.000001
           29              H       4.971949      13.265386       4.885476       0.146633       0.933791 0.68358391E+01  0.65660490E+02                                 1.686593                            1.608578      -1.227730       2.303894                    0.994756       3.692011      10.825013       0.449231       1.419462      -0.678817      -0.000363       0.001589      -0.015924       0.016007       0.002481       0.000878       0.001845      -0.003388       0.002797      -0.003472      -0.000457       0.003929              1.744246       1.352563      -0.000570      -0.060152       1.552288       0.337504       2.327886          -0.000001
           30              H       7.842454      15.231436       5.672628       0.151862       1.134032 0.88807463E+01  0.87548178E+02                                 1.665440                            1.638336      -0.989432       2.408614                    0.999033       3.200049       8.356285       0.548177       1.133412      -0.746992       0.002367       0.015632       0.004177       0.016353       0.000819      -0.000540       0.003702      -0.007143      -0.014188      -0.006009      -0.001132       0.007141              1.639400       1.699516       0.380782       0.003438       1.835376       0.038724       1.383309          -0.000004
           31              H       7.270606      14.142475       4.648760       0.144001       1.064103 0.79574173E+01  0.77954747E+02                                 1.714479                            1.639068      -1.111821       2.347959                    0.997465       3.518369       9.814319       0.493836       1.266056      -0.711390      -0.006276      -0.001238      -0.012720       0.014238      -0.001539      -0.000640       0.000103       0.009677       0.007013      -0.006246       0.002105       0.004142              1.747550       1.407259      -0.047722      -0.101250       1.496756       0.324760       2.338635          -0.000000
           32              H       7.585994      13.729635       6.163172       0.153796       1.130691 0.86389448E+01  0.85304853E+02                                 1.722012                            1.663000      -0.904412       2.454560                    0.999223       3.238023       8.702044       0.516699       1.200480      -0.730065      -0.000877      -0.008203       0.012877       0.015293      -0.000978      -0.001264      -0.005315       0.003904       0.004721      -0.006615       0.001397       0.005219              1.729117       1.526700      -0.249231       0.146657       1.903265      -0.392386       1.757387          -0.000003
           33              H      11.868210       6.661514      28.411624       0.091716       1.279928 0.95338945E+01  0.97733681E+02                                 1.942735                            1.800449      -1.147497       2.327254                    0.995224       3.721677      10.625932       0.468608       1.275036      -0.710005      -0.013502       0.027731      -0.033707       0.045689       0.001869      -0.003104      -0.012826       0.013323       0.023013      -0.017133       0.001784       0.015348              1.984765       1.956302      -0.277168       0.404538       2.041489      -0.507111       1.956503           0.000002
           34              H      -1.839238       6.508841       0.191084       0.122653       1.280071 0.95722343E+01  0.97946311E+02                                 1.913857                            1.783587      -1.307862       2.257304                    0.994041       3.670442      10.373215       0.480313       1.246254      -0.716103       0.018338       0.017767      -0.021413       0.033324       0.003419      -0.000581      -0.010349      -0.012660       0.031560      -0.012696      -0.004667       0.017362              1.964288       2.219918       0.447747      -0.299164       2.022807      -0.366850       1.650139           0.000002
           35              H      13.510535       3.770080       2.991748       0.129580       1.109570 0.83138848E+01  0.80704397E+02                                 1.642507                            1.591336      -0.850642       2.478909                    0.999357       3.154746       8.202784       0.552410       1.142223      -0.744763       0.011886      -0.025169       0.023379       0.036350      -0.000625       0.000814      -0.016033       0.006442      -0.008638      -0.018373       0.004549       0.013824              1.617502       1.575085      -0.093201       0.113925       1.646055      -0.321262       1.631365          -0.000000
           36              H      11.195983       4.059847       2.715104       0.095927       1.257714 0.90041475E+01  0.91408711E+02                                 1.953367                            1.771184      -1.199938       2.307088                    0.994320       3.756182      10.832323       0.461790       1.306521      -0.702481      -0.029978      -0.023137       0.030837       0.048836       0.000000      -0.001454      -0.013955       0.008385       0.003183      -0.016125       0.003561       0.012564              2.088771       2.457493       0.542648      -0.605470       1.898818      -0.387852       1.910001          -0.000000
           37              H      -0.134709       4.410371       2.561096       0.095467       1.516552 0.12753069E+02  0.13876575E+03                                 2.082838                            2.013203      -1.223461       2.281331                    0.995750       3.760212      10.597254       0.472331       1.191768      -0.731621       0.016661      -0.020494       0.026190       0.037195       0.000001      -0.000095      -0.006599      -0.014061       0.023103      -0.010882      -0.001535       0.012417              2.067186       2.168850      -0.051853       0.206268       1.955881      -0.354273       2.076826           0.000001
           38              H       2.126534       6.360842      -0.028520       0.106824       1.313631 0.10453620E+02  0.11083404E+03                                 2.054847                            1.944784      -1.474285       2.181901                    0.991489       3.997988      12.020460       0.425787       1.356773      -0.691643      -0.015374       0.027046      -0.028152       0.041957      -0.002527       0.003076      -0.008250      -0.011678       0.015968      -0.009230      -0.004066       0.013296              2.112160       2.097780      -0.114895       0.101936       2.090480      -0.420516       2.148221           0.000001
           39              H       4.050660       4.541233       2.475536       0.122494       1.258993 0.98657507E+01  0.10222248E+03                                 1.938491                            1.849150      -1.232589       2.295074                    0.995868       3.697152      10.686765       0.454825       1.299707      -0.705104      -0.016801      -0.018694       0.027374       0.037163      -0.001328      -0.000787      -0.014643      -0.010651       0.029652      -0.011801      -0.008728       0.020529              1.959620       1.936231       0.095760      -0.295981       1.751088      -0.239070       2.191541           0.000001
           40              H       6.368400       4.313782       2.461276       0.102499       1.030752 0.71625219E+01  0.68928139E+02                                 1.736444                            1.599940      -0.986139       2.412511                    0.997309       3.572317      10.154098       0.474901       1.340209      -0.695410       0.019998      -0.026592       0.035832       0.048897      -0.002462      -0.000702      -0.015130       0.008115       0.019120      -0.017356       0.001163       0.016193              1.840017       1.754556      -0.334515       0.420376       1.765147      -0.440320       2.000348          -0.000000
           41              H       6.606054       6.426273      27.672956       0.094424       1.096944 0.80518858E+01  0.79733471E+02                                 1.800660                            1.690767      -1.029634       2.382490                    0.996850       3.708153      10.668177       0.464582       1.331377      -0.697035       0.021363       0.021389      -0.038076       0.048618      -0.002895      -0.001265      -0.015492       0.007637       0.031795      -0.018214      -0.000893       0.019107              1.874326       1.956905       0.225337      -0.490942       1.656238      -0.278407       2.009836          -0.000000
           42              H       4.333979       6.706692      27.621620       0.133473       0.963165 0.67888977E+01  0.65078884E+02                                 1.708531                            1.595737      -1.270546       2.279667                    0.995092       3.730214      10.915928       0.454266       1.406549      -0.680563      -0.015388       0.021194      -0.023284       0.035044       0.000446      -0.007015      -0.006922       0.012985       0.000372      -0.011617      -0.000377       0.011994              1.783405       1.608473      -0.217864       0.259614       1.761259      -0.439855       1.980483           0.000000
           43              H       6.548381       1.436369       0.442060       0.103282       1.037018 0.71680646E+01  0.69828209E+02                                 1.809278                            1.648589      -1.355439       2.232730                    0.993099       3.942402      11.725576       0.442204       1.421851      -0.677027       0.016966      -0.027690       0.036789       0.049071      -0.001941       0.003724      -0.005842       0.009175       0.007678      -0.008857       0.000082       0.008775              1.938266       1.747141      -0.214482       0.394310       1.808031      -0.481322       2.259626           0.000000
           44              H       4.225421       1.665378       0.282348       0.126536       1.374988 0.11046718E+02  0.11847080E+03                                 2.098791                            1.989311      -1.503940       2.170521                    0.991584       3.953271      11.862879       0.425133       1.343393      -0.694989      -0.016898      -0.015182       0.029526       0.037253      -0.000027      -0.006093      -0.009083      -0.008600       0.040245      -0.013013      -0.005579       0.018593              2.146715       2.258281       0.236246      -0.334823       2.015544      -0.328770       2.166321           0.000001
           45              H       4.783325       3.766964      25.425580       0.126691       0.946201 0.67026621E+01  0.63260157E+02                                 1.621969                            1.536941      -0.814865       2.497961                    0.999183       3.396889       9.473025       0.491049       1.321594      -0.699846      -0.011413       0.020973      -0.028583       0.037244      -0.000718       0.000560      -0.014649       0.012839       0.010818      -0.018110       0.004536       0.013574              1.668839       1.446355      -0.148840       0.126777       1.653962      -0.362596       1.906200          -0.000000
           46              H       7.071777       3.484987      25.665148       0.094764       1.090160 0.77652844E+01  0.76611536E+02                                 1.824241                            1.681823      -1.217585       2.293016                    0.994295       3.839583      11.220713       0.454501       1.365949      -0.688878       0.028922       0.019532      -0.031368       0.046925      -0.002016      -0.002484      -0.013784       0.014380       0.006920      -0.018184       0.006277       0.011907              1.921800       2.004549       0.305032      -0.511906       1.686367      -0.262946       2.074483          -0.000000
           47              H       2.493516       3.447598      26.221288       0.098516       1.514597 0.12668719E+02  0.13870712E+03                                 2.154691                            2.065365      -1.167303       2.316901                    0.996060       3.790590      10.995248       0.443045       1.262677      -0.715472      -0.015765       0.022738      -0.026551       0.038347      -0.000532       0.000087      -0.006906      -0.013767       0.019708      -0.010191      -0.001964       0.012155              2.161415       2.136978      -0.108119       0.062468       2.078259      -0.465404       2.269010           0.000001
           48              H       0.202546       1.381843       0.410688       0.097823       1.474048 0.12391670E+02  0.13501456E+03                                 2.113352                            2.038775      -1.217414       2.290401                    0.994909       3.830689      11.108357       0.446905       1.257882      -0.715682       0.017084      -0.022434       0.031155       0.042021      -0.001909       0.001899      -0.009389      -0.007818       0.025853      -0.008669      -0.006154       0.014823              2.114416       2.269590      -0.197042       0.146288       2.189680      -0.372128       1.883978           0.000003
           49              H      13.947090       0.722858       1.001052       0.127298       1.224362 0.94883731E+01  0.96529157E+02                                 1.847898                            1.772779      -1.100047       2.362079                    0.996619       3.474185       9.676591       0.484720       1.242077      -0.719271       0.015213      -0.023527       0.028231       0.039774      -0.000751       0.002721      -0.017395       0.017380       0.010692      -0.022239       0.006154       0.016085              1.838198       1.809368      -0.193033       0.148903       1.999816      -0.383411       1.705410           0.000002
           50              H      11.614686       0.838142       0.707296       0.090052       1.158116 0.83882412E+01  0.84134329E+02                                 1.880081                            1.733521      -1.183023       2.304930                    0.995158       3.860236      11.271227       0.454554       1.343441      -0.693680      -0.025133      -0.031483       0.025049       0.047438       0.001869       0.002195      -0.014076       0.001028       0.011764      -0.014333      -0.000843       0.015176              1.981687       2.186427       0.484670      -0.433961       2.007828      -0.361268       1.750806           0.000001
           51              H      11.946022       3.728017      26.660496       0.097332       1.214104 0.89327183E+01  0.89567244E+02                                 1.842739                            1.717871      -0.927440       2.433678                    0.998123       3.500441       9.697527       0.493074       1.238878      -0.719319      -0.020089       0.034300      -0.031263       0.050571       0.001649       0.000051      -0.018430      -0.003638      -0.005384      -0.018181      -0.000919       0.019101              1.903197       1.972025      -0.415974       0.424008       1.931856      -0.386626       1.805711           0.000001
           52              H      14.291496       3.600271      26.708980       0.133914       1.379154 0.10971096E+02  0.11517621E+03                                 1.972781                            1.886910      -1.183672       2.326103                    0.996152       3.494352       9.730585       0.479413       1.216980      -0.726486       0.018325       0.025336      -0.024862       0.039948       0.001710       0.002091      -0.018239      -0.020858       0.016311      -0.015215      -0.009634       0.024849              1.966404       2.202782       0.326775      -0.275222       1.898775      -0.295601       1.797654           0.000002
           53              H      10.964221       0.096589      17.482760       0.116764       1.036920 0.76792406E+01  0.75811562E+02                                 1.783598                            1.688965      -1.290574       2.263517                    0.993380       3.868834      11.437317       0.445384       1.393009      -0.683160      -0.003129       0.028799      -0.020746       0.035631      -0.004073      -0.000203      -0.002786      -0.016214       0.002079      -0.009491      -0.000041       0.009532              1.836603       1.386677      -0.056065      -0.034776       2.079710      -0.398982       2.043424          -0.000000
           54              H       7.332561      11.735543      17.961896       0.111490       1.210370 0.84294553E+01  0.84754943E+02                                 1.930566                            1.730665      -1.489879       2.157284                    0.993212       3.996040      11.728796       0.457175       1.332471      -0.694254       0.007989      -0.034061      -0.013036       0.037336      -0.004318      -0.001066       0.001190      -0.007729       0.009949      -0.007475       0.002166       0.005309              2.079061       1.551462      -0.274198      -0.156033       2.755732       0.456287       1.929990          -0.000000
           55              H       7.089893      11.906910      20.260608       0.111500       1.054230 0.73504372E+01  0.70967544E+02                                 1.738771                            1.604542      -0.893432       2.450811                    0.998074       3.535386       9.960403       0.482991       1.313470      -0.701173       0.004304      -0.027592       0.017819       0.033126      -0.006505      -0.002583      -0.000421      -0.024157       0.024039      -0.017987       0.008241       0.009746              1.811511       1.346803      -0.147640       0.054492       2.272489      -0.435750       1.815243          -0.000001
           56              H       6.575191      12.603285      22.778924       0.112933       1.020677 0.71348613E+01  0.67912780E+02                                 1.658919                            1.549124      -0.788485       2.498042                    0.999433       3.384092       9.258913       0.510178       1.261300      -0.713139       0.007261      -0.033524       0.001528       0.034336      -0.005435      -0.004612      -0.004127      -0.022839       0.028306      -0.018427       0.005998       0.012430              1.716685       1.328826      -0.263982      -0.020506       2.344529       0.019062       1.476698          -0.000001
           57              H       6.003151      13.656415      24.775324       0.105672       1.101745 0.80097376E+01  0.79117434E+02                                 1.796789                            1.679539      -1.030643       2.380347                    0.997113       3.675111      10.518700       0.469526       1.320666      -0.699279      -0.003829      -0.023074       0.033124       0.040550      -0.004358      -0.002330      -0.009130      -0.025339       0.011401      -0.016137      -0.001087       0.017224              1.874762       1.402970      -0.030820      -0.032376       1.840092      -0.424353       2.381224           0.000000
           58              H      10.019334       1.659147      22.858780       0.115193       1.102869 0.82896929E+01  0.82868075E+02                                 1.817965                            1.724078      -1.204692       2.303360                    0.994669       3.770952      10.978045       0.455670       1.344642      -0.693797      -0.006668       0.035858       0.002122       0.036534      -0.002316      -0.001330      -0.000529      -0.025942      -0.000226      -0.013281       0.000054       0.013226              1.866893       1.488522      -0.244788      -0.069300       2.399440       0.141999       1.712717          -0.000001
           59              H       8.558739       0.607575      19.884144       0.149294       0.962262 0.75864061E+01  0.74869207E+02                                 1.714864                            1.689762      -1.559309       2.145415                    0.991422       3.910375      11.660332       0.439737       1.411387      -0.679092      -0.008105      -0.015621       0.002232       0.017740       0.002119       0.001013      -0.002687      -0.002463      -0.012499      -0.005465       0.000524       0.004941              1.698627       1.908588       0.401764      -0.081627       1.765026      -0.052741       1.422269          -0.000001
           60              H       9.037346       2.039271      20.411764       0.147169       0.947045 0.70160702E+01  0.67255043E+02                                 1.652452                            1.591499      -1.006319       2.404907                    0.997792       3.511509      10.002536       0.471981       1.353787      -0.692793       0.000954       0.006827       0.011028       0.013005      -0.002631       0.003022       0.003511       0.004457       0.001883      -0.006581       0.002213       0.004368              1.690057       1.435109      -0.224032      -0.173033       1.930852       0.394632       1.704209          -0.000001
           61              H       9.325677       1.609295      18.897352       0.149171       0.936741 0.68871141E+01  0.65700149E+02                                 1.638508                            1.575473      -1.024043       2.397270                    0.997850       3.493414       9.920397       0.475074       1.351500      -0.693225       0.006274       0.000215      -0.013218       0.014634      -0.002509      -0.002493      -0.000756       0.005952       0.002603      -0.004803       0.000121       0.004682              1.676557       1.349809      -0.033544      -0.057629       1.471260      -0.320455       2.208602          -0.000000
           62              H      12.524394       1.383401      20.394652       0.149557       1.177945 0.93318562E+01  0.93249419E+02                                 1.717867                            1.687370      -1.028761       2.386690                    0.999018       3.254590       8.588731       0.535727       1.144153      -0.744374       0.009652      -0.012712       0.004889       0.016693      -0.002942       0.002355      -0.003110      -0.001285      -0.014298      -0.006092      -0.000626       0.006718              1.686614       2.108282      -0.202473       0.162588       1.500313      -0.075942       1.451249          -0.000004
           63              H      11.708450       2.079776      19.208220       0.149267       1.137200 0.86666613E+01  0.86654048E+02                                 1.792912                            1.712435      -1.122148       2.348689                    0.997185       3.516170       9.878807       0.482793       1.268843      -0.711659      -0.003523      -0.001482      -0.013829       0.014347       0.003535       0.001824       0.004640       0.004632      -0.003708      -0.006331      -0.000549       0.006880              1.815333       1.483601       0.092146      -0.159096       1.584795      -0.339067       2.377602          -0.000000
           64              H      11.437212       2.511310      20.725484       0.151263       1.125086 0.85449734E+01  0.84229710E+02                                 1.720901                            1.656310      -0.931341       2.440410                    0.999048       3.264349       8.793468       0.516116       1.203937      -0.728820      -0.007885       0.006320       0.010732       0.014741       0.002127      -0.003470       0.003180       0.002597       0.000551      -0.005974       0.001710       0.004263              1.730377       1.461249      -0.126636      -0.160463       1.981572       0.440044       1.748311          -0.000002
           65              H       7.621001       7.577550      11.034388       0.117417       1.033653 0.76941407E+01  0.75998608E+02                                 1.780527                            1.691630      -1.296763       2.262096                    0.993054       3.863118      11.424958       0.444609       1.394704      -0.682924       0.003285      -0.028013       0.021404       0.035406      -0.006526       0.002152      -0.004369      -0.011285       0.009430      -0.010201      -0.000145       0.010346              1.844803       1.453113      -0.204275       0.147657       2.024917      -0.378452       2.056378          -0.000000
           66              H       6.184089      11.364767      10.498212       0.114311       1.103657 0.77076435E+01  0.76038366E+02                                 1.843603                            1.677173      -1.370974       2.217946                    0.993726       3.919094      11.520407       0.453659       1.368565      -0.687308      -0.011720       0.035216       0.013302       0.039427      -0.009170       0.000472       0.000369      -0.004411       0.009766      -0.011084       0.003280       0.007804              1.973461       1.560571      -0.322599      -0.133869       2.506781       0.451340       1.853032          -0.000000
           67              H       6.284663      11.109274       8.176684       0.109925       1.039782 0.73399370E+01  0.70854498E+02                                 1.722761                            1.603997      -0.919615       2.437790                    0.998058       3.545470       9.994280       0.482708       1.314457      -0.700906      -0.012459       0.025964      -0.018303       0.034123      -0.009936      -0.001325       0.001575      -0.019517       0.021818      -0.017578       0.006317       0.011262              1.790671       1.406650      -0.269980       0.175611       2.095649      -0.424381       1.869715          -0.000001
           68              H       6.803946      10.373952       5.661220       0.108183       1.051848 0.74383059E+01  0.71740947E+02                                 1.709558                            1.594521      -0.800582       2.489670                    0.999218       3.484286       9.683474       0.495445       1.281792      -0.708303      -0.015932       0.030803      -0.000194       0.034680      -0.010797      -0.000710      -0.002685      -0.018749       0.027050      -0.018919       0.007290       0.011629              1.769595       1.436998      -0.387069      -0.010702       2.322903      -0.059006       1.548885          -0.000001
           69              H       7.466320       9.356654       3.667672       0.102859       1.126746 0.79544420E+01  0.78239901E+02                                 1.800702                            1.654146      -1.151544       2.316778                    0.996332       3.698602      10.477878       0.482745       1.289940      -0.705163      -0.005150       0.016892      -0.032910       0.037349      -0.006596       0.002701      -0.005914      -0.013980       0.018643      -0.012724      -0.000132       0.012856              1.905647       1.371850      -0.114409       0.041289       1.833749      -0.469604       2.511342          -0.000000
           70              H       8.684154       6.064844       5.701148       0.121467       1.152185 0.86260609E+01  0.86433978E+02                                 1.822195                            1.722083      -1.123926       2.344335                    0.996273       3.626129      10.310143       0.474141       1.289219      -0.706477       0.013742      -0.033345      -0.002052       0.036124      -0.007336       0.000672      -0.002835      -0.014578      -0.005029      -0.009533      -0.002261       0.011794              1.868431       1.530936      -0.372735      -0.077839       2.317441       0.117701       1.756917          -0.000001
           71              H       6.217704       5.999413       8.193796       0.151928       0.892631 0.67772039E+01  0.65135623E+02                                 1.650641                            1.613071      -1.307648       2.268151                    0.993928       3.749527      11.095844       0.442640       1.439753      -0.674561      -0.014522       0.010944      -0.001937       0.018287      -0.002026       0.001846      -0.002886       0.004150      -0.012219      -0.005633      -0.000148       0.005781              1.653888       2.058338      -0.193860       0.233786       1.454962      -0.075986       1.448365          -0.000001
           72              H       7.471368       5.061566       7.860112       0.145994       0.955567 0.70079673E+01  0.66974519E+02                                 1.644635                            1.576601      -0.951618       2.426527                    0.998602       3.472863       9.789646       0.481843       1.330096      -0.697763       0.007107      -0.005066      -0.010849       0.013924       0.001707      -0.003937       0.003387      -0.000023       0.003732      -0.006029       0.001068       0.004960              1.691039       1.408151      -0.214498      -0.165724       1.982602       0.398889       1.682366          -0.000001
           73              H       7.163511       5.475964       9.374524       0.146633       0.933791 0.68358391E+01  0.65660489E+02                                 1.686592                            1.608578      -1.227730       2.303894                    0.994756       3.692011      10.825013       0.449231       1.419462      -0.678817      -0.000363       0.001589       0.015924       0.016007       0.002481      -0.000878      -0.001845      -0.003388       0.002797      -0.003472      -0.000457       0.003929              1.744246       1.352563      -0.000570       0.060152       1.552288      -0.337504       2.327886          -0.000001
           74              H      10.034015       7.442014       8.587372       0.151862       1.134031 0.88807384E+01  0.87548083E+02                                 1.665440                            1.638336      -0.989432       2.408614                    0.999033       3.200048       8.356282       0.548177       1.133413      -0.746992       0.002367       0.015632      -0.004177       0.016353       0.000819       0.000540      -0.003702      -0.007143      -0.014188      -0.006009      -0.001132       0.007141              1.639400       1.699515       0.380781      -0.003437       1.835376      -0.038724       1.383309          -0.000004
           75              H       9.462167       6.353053       9.611240       0.144001       1.064103 0.79574179E+01  0.77954753E+02                                 1.714479                            1.639068      -1.111821       2.347959                    0.997465       3.518369       9.814318       0.493836       1.266056      -0.711390      -0.006276      -0.001238       0.012720       0.014238      -0.001539       0.000640      -0.000103       0.009677       0.007013      -0.006246       0.002105       0.004142              1.747550       1.407259      -0.047722       0.101250       1.496756      -0.324760       2.338635          -0.000000
           76              H       9.777555       5.940213       8.096828       0.153796       1.130691 0.86389425E+01  0.85304822E+02                                 1.722012                            1.663000      -0.904412       2.454560                    0.999223       3.238023       8.702043       0.516700       1.200480      -0.730065      -0.000877      -0.008203      -0.012877       0.015293      -0.000978       0.001264       0.005315       0.003904       0.004721      -0.006615       0.001397       0.005219              1.729117       1.526699      -0.249231      -0.146657       1.903265       0.392386       1.757387          -0.000003
           77              H       9.676648      14.450936      14.368376       0.091716       1.279928 0.95338938E+01  0.97733675E+02                                 1.942735                            1.800449      -1.147497       2.327254                    0.995224       3.721677      10.625933       0.468608       1.275036      -0.710005      -0.013502       0.027731       0.033707       0.045689       0.001869       0.003104       0.012826       0.013323       0.023013      -0.017133       0.001784       0.015348              1.984765       1.956302      -0.277168      -0.404537       2.041489       0.507111       1.956504           0.000002
           78              H      -4.030800      14.298263      14.068916       0.122653       1.280071 0.95722324E+01  0.97946283E+02                                 1.913856                            1.783586      -1.307862       2.257304                    0.994041       3.670443      10.373216       0.480314       1.246253      -0.716103       0.018338       0.017767       0.021413       0.033324       0.003419       0.000581       0.010349      -0.012660       0.031560      -0.012696      -0.004667       0.017362              1.964287       2.219916       0.447746       0.299163       2.022806       0.366850       1.650139           0.000002
           79              H      11.318974      11.559502      11.268252       0.129580       1.109571 0.83138880E+01  0.80704438E+02                                 1.642508                            1.591337      -0.850642       2.478909                    0.999357       3.154746       8.202785       0.552410       1.142224      -0.744763       0.011886      -0.025169      -0.023379       0.036350      -0.000625      -0.000814       0.016033       0.006442      -0.008638      -0.018373       0.004549       0.013824              1.617502       1.575086      -0.093201      -0.113926       1.646056       0.321262       1.631365          -0.000000
           80              H       9.004422      11.849269      11.544896       0.095927       1.257714 0.90041420E+01  0.91408646E+02                                 1.953367                            1.771184      -1.199938       2.307088                    0.994320       3.756182      10.832324       0.461790       1.306521      -0.702481      -0.029978      -0.023137      -0.030837       0.048836       0.000000       0.001454       0.013955       0.008385       0.003183      -0.016125       0.003561       0.012564              2.088770       2.457492       0.542648       0.605470       1.898817       0.387852       1.910001          -0.000000
           81              H      -2.326271      12.199793      11.698904       0.095467       1.516551 0.12753066E+02  0.13876571E+03                                 2.082837                            2.013203      -1.223461       2.281331                    0.995750       3.760212      10.597253       0.472331       1.191768      -0.731621       0.016661      -0.020494      -0.026190       0.037195       0.000001       0.000095       0.006599      -0.014061       0.023103      -0.010882      -0.001535       0.012417              2.067185       2.168849      -0.051853      -0.206268       1.955881       0.354273       2.076825           0.000001
           82              H      -0.065027      14.150264      14.288520       0.106824       1.313631 0.10453620E+02  0.11083404E+03                                 2.054847                            1.944784      -1.474285       2.181901                    0.991489       3.997988      12.020460       0.425787       1.356773      -0.691643      -0.015374       0.027046       0.028152       0.041957      -0.002527      -0.003076       0.008250      -0.011678       0.015968      -0.009230      -0.004066       0.013296              2.112160       2.097780      -0.114895      -0.101937       2.090480       0.420516       2.148221           0.000001
           83              H       1.859099      12.330655      11.784464       0.122494       1.258992 0.98657457E+01  0.10222242E+03                                 1.938490                            1.849150      -1.232589       2.295074                    0.995868       3.697152      10.686765       0.454825       1.299707      -0.705104      -0.016801      -0.018694      -0.027374       0.037163      -0.001328       0.000787       0.014643      -0.010651       0.029652      -0.011801      -0.008728       0.020529              1.959620       1.936230       0.095760       0.295981       1.751087       0.239071       2.191541           0.000001
           84              H       4.176839      12.103204      11.798724       0.102499       1.030752 0.71625216E+01  0.68928136E+02                                 1.736444                            1.599940      -0.986139       2.412511                    0.997309       3.572317      10.154098       0.474901       1.340209      -0.695410       0.019998      -0.026592      -0.035832       0.048897      -0.002462       0.000702       0.015130       0.008115       0.019120      -0.017356       0.001163       0.016193              1.840017       1.754556      -0.334515      -0.420376       1.765147       0.440319       2.000348          -0.000000
           85              H       4.414493      14.215695      15.107044       0.094424       1.096945 0.80518894E+01  0.79733514E+02                                 1.800660                            1.690767      -1.029634       2.382490                    0.996850       3.708153      10.668177       0.464582       1.331377      -0.697035       0.021363       0.021389       0.038076       0.048618      -0.002895       0.001265       0.015492       0.007637       0.031795      -0.018214      -0.000893       0.019107              1.874327       1.956906       0.225337       0.490942       1.656238       0.278406       2.009836          -0.000000
           86              H       2.142418      14.496114      15.158380       0.133473       0.963164 0.67888956E+01  0.65078859E+02                                 1.708530                            1.595737      -1.270546       2.279667                    0.995092       3.730214      10.915928       0.454266       1.406549      -0.680563      -0.015388       0.021194       0.023284       0.035044       0.000446       0.007015       0.006922       0.012985       0.000372      -0.011617      -0.000377       0.011994              1.783405       1.608472      -0.217864      -0.259613       1.761259       0.439855       1.980483           0.000000
           87              H       4.356819       9.225791      13.817940       0.103282       1.037018 0.71680621E+01  0.69828179E+02                                 1.809277                            1.648589      -1.355439       2.232730                    0.993099       3.942402      11.725576       0.442204       1.421851      -0.677027       0.016966      -0.027690      -0.036789       0.049071      -0.001941      -0.003724       0.005842       0.009175       0.007678      -0.008857       0.000082       0.008775              1.938266       1.747140      -0.214481      -0.394309       1.808031       0.481321       2.259626           0.000000
           88              H       2.033859       9.454800      13.977652       0.126536       1.374988 0.11046718E+02  0.11847080E+03                                 2.098791                            1.989310      -1.503940       2.170521                    0.991584       3.953271      11.862879       0.425133       1.343393      -0.694989      -0.016898      -0.015182      -0.029526       0.037253      -0.000027       0.006093       0.009083      -0.008600       0.040245      -0.013013      -0.005579       0.018593              2.146715       2.258280       0.236246       0.334823       2.015544       0.328770       2.166321           0.000001
           89              H       2.591763      11.556386      17.354420       0.126691       0.946201 0.67026621E+01  0.63260157E+02                                 1.621969                            1.536941      -0.814865       2.497961                    0.999183       3.396889       9.473025       0.491049       1.321594      -0.699846      -0.011413       0.020973       0.028583       0.037244      -0.000718      -0.000560       0.014649       0.012839       0.010818      -0.018110       0.004536       0.013574              1.668839       1.446355      -0.148840      -0.126777       1.653962       0.362596       1.906200          -0.000000
           90              H       4.880216      11.274409      17.114852       0.094764       1.090160 0.77652882E+01  0.76611583E+02                                 1.824241                            1.681824      -1.217585       2.293016                    0.994295       3.839583      11.220713       0.454501       1.365949      -0.688878       0.028922       0.019532       0.031368       0.046925      -0.002016       0.002484       0.013784       0.014380       0.006920      -0.018184       0.006277       0.011907              1.921800       2.004550       0.305032       0.511906       1.686367       0.262946       2.074483          -0.000000
           91              H       0.301955      11.237020      16.558712       0.098516       1.514596 0.12668713E+02  0.13870704E+03                                 2.154690                            2.065365      -1.167302       2.316902                    0.996060       3.790590      10.995248       0.443045       1.262677      -0.715471      -0.015765       0.022738       0.026551       0.038347      -0.000532      -0.000087       0.006906      -0.013767       0.019708      -0.010191      -0.001964       0.012155              2.161415       2.136977      -0.108118      -0.062467       2.078259       0.465405       2.269010           0.000001
           92              H      -1.989015       9.171265      13.849312       0.097823       1.474047 0.12391668E+02  0.13501452E+03                                 2.113352                            2.038775      -1.217414       2.290401                    0.994909       3.830689      11.108356       0.446905       1.257882      -0.715682       0.017084      -0.022434      -0.031155       0.042021      -0.001909      -0.001899       0.009389      -0.007818       0.025853      -0.008669      -0.006154       0.014823              2.114416       2.269589      -0.197041      -0.146287       2.189680       0.372128       1.883978           0.000003
           93              H      11.755528       8.512280      13.258948       0.127298       1.224362 0.94883700E+01  0.96529115E+02                                 1.847897                            1.772778      -1.100047       2.362079                    0.996619       3.474185       9.676590       0.484720       1.242077      -0.719271       0.015213      -0.023527      -0.028231       0.039774      -0.000751      -0.002721       0.017395       0.017380       0.010692      -0.022239       0.006154       0.016085              1.838198       1.809367      -0.193033      -0.148902       1.999816       0.383411       1.705410           0.000002
           94              H       9.423124       8.627564      13.552704       0.090052       1.158116 0.83882452E+01  0.84134377E+02                                 1.880081                            1.733522      -1.183023       2.304930                    0.995158       3.860236      11.271227       0.454554       1.343441      -0.693680      -0.025133      -0.031483      -0.025049       0.047438       0.001869      -0.002195       0.014076       0.001028       0.011764      -0.014333      -0.000843       0.015176              1.981687       2.186428       0.484670       0.433961       2.007828       0.361267       1.750806           0.000001
           95              H       9.754461      11.517439      16.119504       0.097332       1.214104 0.89327183E+01  0.89567245E+02                                 1.842739                            1.717871      -0.927440       2.433678                    0.998123       3.500441       9.697527       0.493074       1.238878      -0.719319      -0.020089       0.034300       0.031263       0.050571       0.001649      -0.000051       0.018430      -0.003638      -0.005384      -0.018181      -0.000919       0.019101              1.903197       1.972026      -0.415974      -0.424008       1.931855       0.386625       1.805711           0.000001
           96              H      12.099935      11.389693      16.071020       0.133914       1.379155 0.10971100E+02  0.11517625E+03                                 1.972781                            1.886910      -1.183672       2.326103                    0.996152       3.494352       9.730584       0.479413       1.216980      -0.726486       0.018325       0.025336       0.024862       0.039948       0.001710      -0.002091       0.018239      -0.020858       0.016311      -0.015215      -0.009634       0.024849              1.966404       2.202783       0.326776       0.275223       1.898775       0.295601       1.797654           0.000002
           97              H       0.591456      15.482255      11.037240       0.116764       1.036920 0.76792393E+01  0.75811547E+02                                 1.783598                            1.688964      -1.290574       2.263517                    0.993380       3.868834      11.437317       0.445384       1.393009      -0.683160       0.003129      -0.028799       0.020746       0.035631      -0.004073      -0.000203      -0.002786      -0.016214       0.002079      -0.009491      -0.000041       0.009532              1.836603       1.386677      -0.056065      -0.034776       2.079709      -0.398982       2.043424          -0.000000
           98              H       4.223116       3.843301      10.558104       0.111490       1.210370 0.84294553E+01  0.84754943E+02                                 1.930566                            1.730665      -1.489879       2.157284                    0.993212       3.996040      11.728796       0.457175       1.332471      -0.694254      -0.007989       0.034061       0.013036       0.037336      -0.004318      -0.001066       0.001190      -0.007729       0.009949      -0.007475       0.002166       0.005309              2.079061       1.551462      -0.274198      -0.156033       2.755732       0.456287       1.929990          -0.000000
           99              H       4.465784       3.671934       8.259392       0.111500       1.054230 0.73504372E+01  0.70967544E+02                                 1.738771                            1.604542      -0.893432       2.450811                    0.998074       3.535386       9.960403       0.482991       1.313470      -0.701173      -0.004304       0.027592      -0.017819       0.033126      -0.006505      -0.002583      -0.000421      -0.024157       0.024039      -0.017987       0.008241       0.009746              1.811511       1.346803      -0.147640       0.054492       2.272489      -0.435750       1.815243          -0.000001
          100              H       4.980486       2.975559       5.741076       0.112933       1.020677 0.71348613E+01  0.67912780E+02                                 1.658919                            1.549124      -0.788484       2.498042                    0.999433       3.384092       9.258913       0.510178       1.261300      -0.713139      -0.007261       0.033524      -0.001528       0.034336      -0.005435      -0.004612      -0.004127      -0.022839       0.028306      -0.018427       0.005998       0.012430              1.716685       1.328826      -0.263982      -0.020506       2.344529       0.019062       1.476698          -0.000001
          101              H       5.552526       1.922429       3.744676       0.105672       1.101745 0.80097382E+01  0.79117440E+02                                 1.796789                            1.679539      -1.030643       2.380347                    0.997113       3.675111      10.518699       0.469526       1.320666      -0.699279       0.003829       0.023074      -0.033124       0.040550      -0.004358      -0.002330      -0.009130      -0.025339       0.011401      -0.016137      -0.001087       0.017224              1.874762       1.402970      -0.030820      -0.032376       1.840092      -0.424353       2.381224           0.000000
          102              H       1.536343      13.919697       5.661220       0.115193       1.102869 0.82896929E+01  0.82868075E+02                                 1.817965                            1.724078      -1.204692       2.303360                    0.994669       3.770952      10.978045       0.455670       1.344642      -0.693797       0.006668      -0.035858      -0.002122       0.036534      -0.002316      -0.001330      -0.000529      -0.025942      -0.000226      -0.013281       0.000054       0.013226              1.866893       1.488522      -0.244788      -0.069300       2.399440       0.141999       1.712717          -0.000001
          103              H       2.996938      14.971269       8.635856       0.149294       0.962262 0.75864074E+01  0.74869222E+02                                 1.714864                            1.689762      -1.559309       2.145415                    0.991422       3.910375      11.660332       0.439737       1.411387      -0.679092       0.008105       0.015621      -0.002232       0.017740       0.002119       0.001013      -0.002687      -0.002463      -0.012499      -0.005465       0.000524       0.004941              1.698628       1.908588       0.401764      -0.081627       1.765026      -0.052741       1.422269          -0.000001
          104              H       2.518331      13.539573       8.108236       0.147169       0.947045 0.70160702E+01  0.67255043E+02                                 1.652452                            1.591499      -1.006319       2.404907                    0.997792       3.511509      10.002536       0.471981       1.353787      -0.692793      -0.000954      -0.006827      -0.011028       0.013005      -0.002631       0.003022       0.003511       0.004457       0.001883      -0.006581       0.002213       0.004368              1.690057       1.435109      -0.224032      -0.173033       1.930852       0.394632       1.704209          -0.000001
          105              H       2.230000      13.969549       9.622648       0.149171       0.936741 0.68871149E+01  0.65700156E+02                                 1.638508                            1.575473      -1.024043       2.397270                    0.997850       3.493414       9.920396       0.475074       1.351500      -0.693226      -0.006274      -0.000215       0.013218       0.014634      -0.002509      -0.002493      -0.000756       0.005952       0.002603      -0.004803       0.000121       0.004682              1.676557       1.349809      -0.033544      -0.057629       1.471260      -0.320455       2.208601          -0.000000
          106              H      -0.968717      14.195443       8.125348       0.149557       1.177945 0.93318561E+01  0.93249419E+02                                 1.717867                            1.687370      -1.028761       2.386690                    0.999018       3.254590       8.588731       0.535727       1.144153      -0.744374      -0.009652       0.012712      -0.004889       0.016693      -0.002942       0.002355      -0.003110      -0.001285      -0.014298      -0.006092      -0.000626       0.006718              1.686614       2.108282      -0.202473       0.162588       1.500313      -0.075942       1.451249          -0.000004
          107              H      -0.152773      13.499068       9.311780       0.149267       1.137200 0.86666624E+01  0.86654064E+02                                 1.792912                            1.712436      -1.122148       2.348689                    0.997185       3.516170       9.878808       0.482793       1.268843      -0.711659       0.003523       0.001482       0.013829       0.014347       0.003535       0.001824       0.004640       0.004632      -0.003708      -0.006331      -0.000549       0.006880              1.815333       1.483602       0.092147      -0.159096       1.584795      -0.339067       2.377602          -0.000000
          108              H       0.118465      13.067534       7.794516       0.151263       1.125085 0.85449679E+01  0.84229643E+02                                 1.720901                            1.656310      -0.931340       2.440410                    0.999048       3.264348       8.793465       0.516116       1.203937      -0.728820       0.007885      -0.006320      -0.010732       0.014741       0.002127      -0.003470       0.003180       0.002597       0.000551      -0.005974       0.001710       0.004263              1.730377       1.461249      -0.126636      -0.160463       1.981571       0.440044       1.748310          -0.000002
          109              H       3.934676       8.001294      17.485612       0.117417       1.033653 0.76941416E+01  0.75998616E+02                                 1.780527                            1.691630      -1.296763       2.262096                    0.993054       3.863118      11.424957       0.444609       1.394703      -0.682924      -0.003285       0.028013      -0.021404       0.035406      -0.006526       0.002152      -0.004369      -0.011285       0.009430      -0.010201      -0.000145       0.010346              1.844803       1.453113      -0.204275       0.147657       2.024917      -0.378452       2.056378          -0.000000
          110              H       5.371588       4.214077      18.021788       0.114311       1.103657 0.77076435E+01  0.76038366E+02                                 1.843603                            1.677173      -1.370974       2.217946                    0.993726       3.919094      11.520407       0.453659       1.368565      -0.687308       0.011720      -0.035216      -0.013302       0.039427      -0.009170       0.000472       0.000369      -0.004411       0.009766      -0.011084       0.003280       0.007804              1.973461       1.560571      -0.322599      -0.133869       2.506781       0.451340       1.853032          -0.000000
          111              H       5.271014       4.469570      20.343316       0.109925       1.039782 0.73399364E+01  0.70854493E+02                                 1.722761                            1.603998      -0.919615       2.437790                    0.998058       3.545470       9.994281       0.482708       1.314457      -0.700906       0.012459      -0.025964       0.018303       0.034123      -0.009936      -0.001325       0.001575      -0.019517       0.021818      -0.017578       0.006317       0.011262              1.790671       1.406650      -0.269980       0.175611       2.095649      -0.424381       1.869715          -0.000001
          112              H       4.751731       5.204892      22.858780       0.108183       1.051848 0.74383059E+01  0.71740947E+02                                 1.709558                            1.594521      -0.800582       2.489670                    0.999218       3.484286       9.683474       0.495445       1.281792      -0.708303       0.015932      -0.030803       0.000194       0.034680      -0.010797      -0.000710      -0.002685      -0.018749       0.027050      -0.018919       0.007290       0.011629              1.769595       1.436998      -0.387069      -0.010702       2.322903      -0.059006       1.548885          -0.000001
          113              H       4.089357       6.222190      24.852328       0.102859       1.126745 0.79544367E+01  0.78239844E+02                                 1.800702                            1.654146      -1.151544       2.316778                    0.996332       3.698601      10.477878       0.482745       1.289941      -0.705163       0.005150      -0.016892       0.032910       0.037349      -0.006596       0.002701      -0.005914      -0.013980       0.018643      -0.012724      -0.000132       0.012856              1.905647       1.371850      -0.114409       0.041289       1.833749      -0.469604       2.511342          -0.000000
          114              H       2.871523       9.514000      22.818852       0.121467       1.152185 0.86260609E+01  0.86433978E+02                                 1.822195                            1.722083      -1.123926       2.344335                    0.996273       3.626129      10.310143       0.474141       1.289219      -0.706477      -0.013742       0.033345       0.002052       0.036124      -0.007336       0.000672      -0.002835      -0.014578      -0.005029      -0.009533      -0.002261       0.011794              1.868431       1.530936      -0.372735      -0.077839       2.317441       0.117701       1.756917          -0.000001
          115              H       5.337973       9.579431      20.326204       0.151928       0.892631 0.67772048E+01  0.65135632E+02                                 1.650641                            1.613071      -1.307648       2.268151                    0.993928       3.749527      11.095843       0.442640       1.439752      -0.674561       0.014522      -0.010944       0.001937       0.018287      -0.002026       0.001846      -0.002886       0.004150      -0.012219      -0.005633      -0.000148       0.005781              1.653888       2.058338      -0.193860       0.233786       1.454962      -0.075986       1.448365          -0.000001
          116              H       4.084309      10.517278      20.659888       0.145994       0.955567 0.70079666E+01  0.66974513E+02                                 1.644636                            1.576601      -0.951618       2.426527                    0.998602       3.472863       9.789647       0.481843       1.330096      -0.697763      -0.007107       0.005066       0.010849       0.013924       0.001707      -0.003937       0.003387      -0.000023       0.003732      -0.006029       0.001068       0.004960              1.691039       1.408151      -0.214498      -0.165724       1.982602       0.398890       1.682366          -0.000001
          117              H       4.392166      10.102880      19.145476       0.146634       0.933790 0.68358341E+01  0.65660434E+02                                 1.686592                            1.608578      -1.227730       2.303894                    0.994756       3.692010      10.825012       0.449231       1.419463      -0.678817       0.000363      -0.001589      -0.015924       0.016007       0.002481      -0.000878      -0.001845      -0.003388       0.002797      -0.003472      -0.000457       0.003929              1.744245       1.352563      -0.000570       0.060152       1.552288      -0.337504       2.327885          -0.000001
          118              H       1.521662       8.136830      19.932628       0.151862       1.134031 0.88807372E+01  0.87548067E+02                                 1.665439                            1.638336      -0.989432       2.408615                    0.999033       3.200048       8.356282       0.548177       1.133413      -0.746992      -0.002367      -0.015632       0.004177       0.016353       0.000819       0.000540      -0.003702      -0.007143      -0.014188      -0.006009      -0.001132       0.007141              1.639400       1.699515       0.380781      -0.003437       1.835376      -0.038724       1.383309          -0.000004
          119              H       2.093510       9.225791      18.908760       0.144001       1.064103 0.79574174E+01  0.77954749E+02                                 1.714479                            1.639068      -1.111821       2.347959                    0.997465       3.518369       9.814319       0.493836       1.266056      -0.711390       0.006276       0.001238      -0.012720       0.014238      -0.001539       0.000640      -0.000103       0.009677       0.007013      -0.006246       0.002105       0.004142              1.747550       1.407259      -0.047722       0.101250       1.496756      -0.324760       2.338635          -0.000000
          120              H       1.778122       9.638631      20.423172       0.153796       1.130691 0.86389406E+01  0.85304798E+02                                 1.722011                            1.662999      -0.904412       2.454560                    0.999223       3.238023       8.702042       0.516700       1.200480      -0.730065       0.000877       0.008203       0.012877       0.015293      -0.000978       0.001264       0.005315       0.003904       0.004721      -0.006615       0.001397       0.005219              1.729116       1.526699      -0.249231      -0.146657       1.903264       0.392386       1.757386          -0.000003
          121              H       1.879029       1.127908      14.151624       0.091716       1.279928 0.95338941E+01  0.97733676E+02                                 1.942735                            1.800449      -1.147497       2.327255                    0.995224       3.721677      10.625932       0.468608       1.275036      -0.710005       0.013502      -0.027731      -0.033707       0.045689       0.001869       0.003104       0.012826       0.013323       0.023013      -0.017133       0.001784       0.015348              1.984765       1.956302      -0.277168      -0.404537       2.041489       0.507111       1.956503           0.000002
          122              H      -0.352323       1.280581      14.451084       0.122653       1.280070 0.95722290E+01  0.97946245E+02                                 1.913856                            1.783587      -1.307862       2.257304                    0.994041       3.670442      10.373215       0.480313       1.246254      -0.716102      -0.018338      -0.017767      -0.021413       0.033324       0.003419       0.000581       0.010349      -0.012660       0.031560      -0.012696      -0.004667       0.017362              1.964287       2.219917       0.447746       0.299163       2.022806       0.366850       1.650139           0.000002
          123              H       0.236703       4.019342      17.251748       0.129580       1.109571 0.83138880E+01  0.80704438E+02                                 1.642508                            1.591337      -0.850642       2.478909                    0.999357       3.154746       8.202785       0.552410       1.142224      -0.744763      -0.011886       0.025169       0.023379       0.036350      -0.000625      -0.000814       0.016033       0.006442      -0.008638      -0.018373       0.004549       0.013824              1.617502       1.575086      -0.093201      -0.113926       1.646056       0.321262       1.631365          -0.000000
          124              H       2.551255       3.729575      16.975104       0.095927       1.257714 0.90041425E+01  0.91408650E+02                                 1.953367                            1.771184      -1.199938       2.307088                    0.994320       3.756182      10.832323       0.461790       1.306521      -0.702481       0.029978       0.023137       0.030837       0.048836       0.000000       0.001454       0.013955       0.008385       0.003183      -0.016125       0.003561       0.012564              2.088770       2.457492       0.542648       0.605470       1.898817       0.387852       1.910000          -0.000000
          125              H      13.881948       3.379051      16.821096       0.095467       1.516552 0.12753069E+02  0.13876575E+03                                 2.082838                            2.013203      -1.223461       2.281331                    0.995750       3.760212      10.597254       0.472331       1.191768      -0.731621      -0.016661       0.020494       0.026190       0.037195       0.000001       0.000095       0.006599      -0.014061       0.023103      -0.010882      -0.001535       0.012417              2.067186       2.168850      -0.051853      -0.206268       1.955881       0.354273       2.076826           0.000001
          126              H      11.620704       1.428580      14.231480       0.106824       1.313631 0.10453618E+02  0.11083402E+03                                 2.054846                            1.944784      -1.474285       2.181901                    0.991489       3.997988      12.020460       0.425787       1.356773      -0.691643       0.015374      -0.027046      -0.028152       0.041957      -0.002527      -0.003076       0.008250      -0.011678       0.015968      -0.009230      -0.004066       0.013296              2.112160       2.097780      -0.114895      -0.101937       2.090480       0.420516       2.148221           0.000001
          127              H       9.696578       3.248189      16.735536       0.122494       1.258992 0.98657457E+01  0.10222242E+03                                 1.938490                            1.849150      -1.232589       2.295074                    0.995868       3.697152      10.686765       0.454825       1.299707      -0.705104       0.016801       0.018694       0.027374       0.037163      -0.001328       0.000787       0.014643      -0.010651       0.029652      -0.011801      -0.008728       0.020529              1.959620       1.936230       0.095760       0.295981       1.751087       0.239071       2.191541           0.000001
          128              H       7.378838       3.475640      16.721276       0.102499       1.030752 0.71625223E+01  0.68928142E+02                                 1.736444                            1.599940      -0.986139       2.412511                    0.997309       3.572317      10.154097       0.474901       1.340209      -0.695410      -0.019998       0.026592       0.035832       0.048897      -0.002462       0.000702       0.015130       0.008115       0.019120      -0.017356       0.001163       0.016193              1.840017       1.754556      -0.334514      -0.420376       1.765147       0.440319       2.000347          -0.000000
          129              H       7.141184       1.363149      13.412956       0.094424       1.096945 0.80518900E+01  0.79733521E+02                                 1.800660                            1.690767      -1.029634       2.382490                    0.996850       3.708153      10.668176       0.464582       1.331377      -0.697035      -0.021363      -0.021389      -0.038076       0.048618      -0.002895       0.001265       0.015492       0.007637       0.031795      -0.018214      -0.000893       0.019107              1.874327       1.956905       0.225337       0.490942       1.656238       0.278406       2.009836          -0.000000
          130              H       9.413259       1.082730      13.361620       0.133473       0.963164 0.67888956E+01  0.65078859E+02                                 1.708530                            1.595737      -1.270546       2.279667                    0.995092       3.730214      10.915928       0.454266       1.406549      -0.680563       0.015388      -0.021194      -0.023284       0.035044       0.000446       0.007015       0.006922       0.012985       0.000372      -0.011617      -0.000377       0.011994              1.783405       1.608472      -0.217864      -0.259613       1.761259       0.439855       1.980483           0.000000
          131              H       7.198858       6.353053      14.702060       0.103282       1.037018 0.71680621E+01  0.69828179E+02                                 1.809277                            1.648589      -1.355439       2.232730                    0.993099       3.942402      11.725576       0.442204       1.421851      -0.677027      -0.016966       0.027690       0.036789       0.049071      -0.001941      -0.003724       0.005842       0.009175       0.007678      -0.008857       0.000082       0.008775              1.938266       1.747140      -0.214481      -0.394309       1.808031       0.481321       2.259626           0.000000
          132              H       9.521818       6.124044      14.542348       0.126536       1.374988 0.11046718E+02  0.11847080E+03                                 2.098791                            1.989310      -1.503940       2.170521                    0.991584       3.953271      11.862878       0.425133       1.343393      -0.694989       0.016898       0.015182       0.029526       0.037253      -0.000027       0.006093       0.009083      -0.008600       0.040245      -0.013013      -0.005579       0.018593              2.146715       2.258280       0.236246       0.334823       2.015544       0.328770       2.166321           0.000001
          133              H       8.963914       4.022458      11.165580       0.126692       0.946201 0.67026635E+01  0.63260172E+02                                 1.621969                            1.536940      -0.814865       2.497961                    0.999183       3.396889       9.473024       0.491049       1.321593      -0.699846       0.011413      -0.020973      -0.028583       0.037244      -0.000718      -0.000560       0.014649       0.012839       0.010818      -0.018110       0.004536       0.013574              1.668839       1.446355      -0.148840      -0.126777       1.653962       0.362596       1.906199          -0.000000
          134              H       6.675461       4.304435      11.405148       0.094764       1.090160 0.77652891E+01  0.76611591E+02                                 1.824241                            1.681823      -1.217585       2.293017                    0.994295       3.839583      11.220712       0.454501       1.365949      -0.688878      -0.028922      -0.019532      -0.031368       0.046925      -0.002016       0.002484       0.013784       0.014380       0.006920      -0.018184       0.006277       0.011907              1.921800       2.004550       0.305032       0.511906       1.686367       0.262946       2.074483          -0.000000
          135              H      11.253722       4.341824      11.961288       0.098516       1.514596 0.12668715E+02  0.13870707E+03                                 2.154691                            2.065365      -1.167303       2.316901                    0.996060       3.790590      10.995249       0.443045       1.262677      -0.715471       0.015765      -0.022738      -0.026551       0.038347      -0.000532      -0.000087       0.006906      -0.013767       0.019708      -0.010191      -0.001964       0.012155              2.161415       2.136977      -0.108118      -0.062467       2.078259       0.465405       2.269010           0.000001
          136              H      13.544692       6.407579      14.670688       0.097823       1.474047 0.12391668E+02  0.13501453E+03                                 2.113352                            2.038775      -1.217414       2.290401                    0.994909       3.830689      11.108357       0.446905       1.257882      -0.715682      -0.017084       0.022434       0.031155       0.042021      -0.001909      -0.001899       0.009389      -0.007818       0.025853      -0.008669      -0.006154       0.014823              2.114416       2.269589      -0.197041      -0.146287       2.189680       0.372128       1.883978           0.000003
          137              H      -0.199851       7.066564      15.261052       0.127298       1.224361 0.94883685E+01  0.96529097E+02                                 1.847897                            1.772778      -1.100047       2.362079                    0.996619       3.474185       9.676590       0.484720       1.242077      -0.719271      -0.015213       0.023527       0.028231       0.039774      -0.000751      -0.002721       0.017395       0.017380       0.010692      -0.022239       0.006154       0.016085              1.838198       1.809367      -0.193033      -0.148902       1.999816       0.383411       1.705410           0.000002
          138              H       2.132553       6.951280      14.967296       0.090052       1.158116 0.83882452E+01  0.84134377E+02                                 1.880081                            1.733522      -1.183023       2.304930                    0.995158       3.860236      11.271227       0.454554       1.343441      -0.693680       0.025133       0.031483       0.025049       0.047438       0.001869      -0.002195       0.014076       0.001028       0.011764      -0.014333      -0.000843       0.015176              1.981687       2.186428       0.484670       0.433961       2.007828       0.361267       1.750806           0.000001
          139              H       1.801216       4.061405      12.400496       0.097332       1.214104 0.89327183E+01  0.89567245E+02                                 1.842739                            1.717871      -0.927440       2.433678                    0.998123       3.500441       9.697527       0.493074       1.238878      -0.719319       0.020089      -0.034300      -0.031263       0.050571       0.001649      -0.000051       0.018430      -0.003638      -0.005384      -0.018181      -0.000919       0.019101              1.903197       1.972026      -0.415974      -0.424008       1.931855       0.386625       1.805711           0.000001
          140              H      -0.544258       4.189151      12.448980       0.133914       1.379155 0.10971100E+02  0.11517627E+03                                 1.972782                            1.886910      -1.183672       2.326103                    0.996152       3.494352       9.730585       0.479413       1.216980      -0.726486      -0.018325      -0.025336      -0.024862       0.039948       0.001710      -0.002091       0.018239      -0.020858       0.016311      -0.015215      -0.009634       0.024849              1.966404       2.202784       0.326776       0.275223       1.898775       0.295601       1.797654           0.000002
          141              H       2.783017       7.692833       3.222760       0.116764       1.036920 0.76792402E+01  0.75811556E+02                                 1.783598                            1.688964      -1.290574       2.263517                    0.993380       3.868834      11.437316       0.445384       1.393009      -0.683160       0.003129      -0.028799      -0.020746       0.035631      -0.004073       0.000203       0.002786      -0.016214       0.002079      -0.009491      -0.000041       0.009532              1.836603       1.386677      -0.056065       0.034776       2.079709       0.398982       2.043424          -0.000000
          142              H       2.031555      11.632723       3.701896       0.111490       1.210370 0.84294553E+01  0.84754943E+02                                 1.930566                            1.730665      -1.489879       2.157284                    0.993212       3.996040      11.728796       0.457175       1.332471      -0.694254      -0.007989       0.034061      -0.013036       0.037336      -0.004318       0.001066      -0.001190      -0.007729       0.009949      -0.007475       0.002166       0.005309              2.079062       1.551462      -0.274198       0.156033       2.755732      -0.456287       1.929990          -0.000000
          143              H       2.274222      11.461356       6.000608       0.111500       1.054230 0.73504374E+01  0.70967548E+02                                 1.738771                            1.604542      -0.893433       2.450811                    0.998074       3.535386       9.960404       0.482991       1.313470      -0.701173      -0.004304       0.027592       0.017819       0.033126      -0.006505       0.002583       0.000421      -0.024157       0.024039      -0.017987       0.008241       0.009746              1.811512       1.346803      -0.147641      -0.054492       2.272489       0.435751       1.815243          -0.000001
          144              H       2.788924      10.764981       8.518924       0.112934       1.020677 0.71348624E+01  0.67912791E+02                                 1.658919                            1.549124      -0.788484       2.498042                    0.999433       3.384092       9.258912       0.510178       1.261299      -0.713139      -0.007261       0.033524       0.001528       0.034336      -0.005435       0.004612       0.004127      -0.022839       0.028306      -0.018427       0.005998       0.012430              1.716684       1.328826      -0.263983       0.020506       2.344529      -0.019062       1.476698          -0.000001
          145              H       3.360964       9.711851      10.515324       0.105672       1.101745 0.80097379E+01  0.79117436E+02                                 1.796789                            1.679538      -1.030643       2.380347                    0.997113       3.675111      10.518699       0.469526       1.320666      -0.699279       0.003829       0.023074       0.033124       0.040550      -0.004358       0.002330       0.009130      -0.025339       0.011401      -0.016137      -0.001087       0.017224              1.874762       1.402970      -0.030820       0.032375       1.840092       0.424353       2.381224           0.000000
          146              H       3.727905       6.130275       8.598780       0.115193       1.102870 0.82896995E+01  0.82868149E+02                                 1.817965                            1.724078      -1.204692       2.303360                    0.994669       3.770953      10.978045       0.455670       1.344641      -0.693797       0.006668      -0.035858       0.002122       0.036534      -0.002316       0.001330       0.000529      -0.025942      -0.000226      -0.013281       0.000054       0.013226              1.866893       1.488523      -0.244789       0.069300       2.399440      -0.141999       1.712717          -0.000001
          147              H       5.188500       7.181847       5.624144       0.149294       0.962262 0.75864060E+01  0.74869205E+02                                 1.714864                            1.689762      -1.559309       2.145415                    0.991422       3.910375      11.660332       0.439737       1.411387      -0.679092       0.008105       0.015621       0.002232       0.017740       0.002119      -0.001013       0.002687      -0.002463      -0.012499      -0.005465       0.000524       0.004941              1.698627       1.908588       0.401764       0.081627       1.765026       0.052741       1.422269          -0.000001
          148              H       4.709893       5.750151       6.151764       0.147169       0.947045 0.70160701E+01  0.67255041E+02                                 1.652452                            1.591499      -1.006319       2.404907                    0.997792       3.511509      10.002536       0.471981       1.353787      -0.692793      -0.000954      -0.006827       0.011028       0.013005      -0.002631      -0.003022      -0.003511       0.004457       0.001883      -0.006581       0.002213       0.004368              1.690057       1.435109      -0.224032       0.173033       1.930852      -0.394632       1.704209          -0.000001
          149              H       4.421561       6.180127       4.637352       0.149171       0.936741 0.68871150E+01  0.65700158E+02                                 1.638508                            1.575473      -1.024043       2.397270                    0.997850       3.493414       9.920396       0.475074       1.351500      -0.693226      -0.006274      -0.000215      -0.013218       0.014634      -0.002509       0.002493       0.000756       0.005952       0.002603      -0.004803       0.000121       0.004682              1.676557       1.349810      -0.033543       0.057630       1.471259       0.320455       2.208601          -0.000000
          150              H       1.222844       6.406021       6.134652       0.149557       1.177945 0.93318615E+01  0.93249481E+02                                 1.717867                            1.687371      -1.028761       2.386690                    0.999018       3.254590       8.588730       0.535728       1.144153      -0.744374      -0.009652       0.012712       0.004889       0.016693      -0.002942      -0.002355       0.003110      -0.001285      -0.014298      -0.006092      -0.000626       0.006718              1.686615       2.108282      -0.202473      -0.162588       1.500312       0.075942       1.451249          -0.000004
          151              H       2.038789       5.709646       4.948220       0.149267       1.137200 0.86666623E+01  0.86654063E+02                                 1.792912                            1.712436      -1.122148       2.348689                    0.997185       3.516170       9.878808       0.482793       1.268843      -0.711659       0.003523       0.001482      -0.013829       0.014347       0.003535      -0.001824      -0.004640       0.004632      -0.003708      -0.006331      -0.000549       0.006880              1.815333       1.483602       0.092147       0.159096       1.584795       0.339067       2.377602          -0.000000
          152              H       2.310026       5.278112       6.465484       0.151263       1.125086 0.85449702E+01  0.84229669E+02                                 1.720901                            1.656309      -0.931340       2.440410                    0.999048       3.264349       8.793467       0.516117       1.203937      -0.728820       0.007885      -0.006320       0.010732       0.014741       0.002127       0.003470      -0.003180       0.002597       0.000551      -0.005974       0.001710       0.004263              1.730377       1.461248      -0.126635       0.160462       1.981571      -0.440044       1.748310          -0.000002
          153              H       6.126238       0.211872      25.294388       0.117417       1.033653 0.76941391E+01  0.75998589E+02                                 1.780527                            1.691630      -1.296763       2.262096                    0.993054       3.863118      11.424958       0.444609       1.394704      -0.682924      -0.003285       0.028013       0.021404       0.035406      -0.006526      -0.002152       0.004369      -0.011285       0.009430      -0.010201      -0.000145       0.010346              1.844803       1.453113      -0.204275      -0.147657       2.024918       0.378452       2.056378          -0.000000
          154              H       3.180026      12.003499      24.758212       0.114311       1.103657 0.77076435E+01  0.76038366E+02                                 1.843603                            1.677173      -1.370974       2.217946                    0.993726       3.919094      11.520407       0.453659       1.368565      -0.687308       0.011720      -0.035216       0.013302       0.039427      -0.009170      -0.000472      -0.000369      -0.004411       0.009766      -0.011084       0.003280       0.007804              1.973461       1.560571      -0.322599       0.133869       2.506781      -0.451340       1.853032          -0.000000
          155              H       3.079453      12.258992      22.436684       0.109925       1.039782 0.73399388E+01  0.70854519E+02                                 1.722761                            1.603998      -0.919615       2.437790                    0.998058       3.545470       9.994280       0.482708       1.314457      -0.700906       0.012459      -0.025964      -0.018303       0.034123      -0.009936       0.001325      -0.001575      -0.019517       0.021818      -0.017578       0.006317       0.011262              1.790671       1.406651      -0.269980      -0.175611       2.095649       0.424381       1.869715          -0.000001
          156              H       2.560169      12.994314      19.921220       0.108183       1.051848 0.74383059E+01  0.71740947E+02                                 1.709558                            1.594521      -0.800582       2.489670                    0.999218       3.484286       9.683474       0.495445       1.281792      -0.708303       0.015932      -0.030803      -0.000194       0.034680      -0.010797       0.000710       0.002685      -0.018749       0.027050      -0.018919       0.007290       0.011629              1.769595       1.436998      -0.387069       0.010702       2.322903       0.059006       1.548885          -0.000001
          157              H       1.897795      14.011612      17.927672       0.102859       1.126745 0.79544369E+01  0.78239846E+02                                 1.800702                            1.654146      -1.151544       2.316778                    0.996332       3.698601      10.477878       0.482745       1.289941      -0.705163       0.005150      -0.016892      -0.032910       0.037349      -0.006596      -0.002701       0.005914      -0.013980       0.018643      -0.012724      -0.000132       0.012856              1.905647       1.371850      -0.114409      -0.041289       1.833749       0.469604       2.511343          -0.000000
          158              H       5.063085       1.724578      19.961148       0.121467       1.152185 0.86260566E+01  0.86433926E+02                                 1.822194                            1.722082      -1.123926       2.344335                    0.996273       3.626129      10.310143       0.474141       1.289219      -0.706476      -0.013742       0.033345      -0.002052       0.036124      -0.007336      -0.000672       0.002835      -0.014578      -0.005029      -0.009533      -0.002261       0.011794              1.868431       1.530935      -0.372734       0.077839       2.317441      -0.117701       1.756917          -0.000001
          159              H       7.529534       1.790009      22.453796       0.151928       0.892631 0.67772040E+01  0.65135624E+02                                 1.650641                            1.613071      -1.307648       2.268151                    0.993928       3.749527      11.095844       0.442640       1.439753      -0.674561       0.014522      -0.010944      -0.001937       0.018287      -0.002026      -0.001846       0.002886       0.004150      -0.012219      -0.005633      -0.000148       0.005781              1.653888       2.058337      -0.193860      -0.233786       1.454962       0.075986       1.448365          -0.000001
          160              H       6.275871       2.727856      22.120112       0.145994       0.955567 0.70079664E+01  0.66974507E+02                                 1.644635                            1.576601      -0.951618       2.426527                    0.998602       3.472863       9.789645       0.481843       1.330096      -0.697763      -0.007107       0.005066      -0.010849       0.013924       0.001707       0.003937      -0.003387      -0.000023       0.003732      -0.006029       0.001068       0.004960              1.691039       1.408150      -0.214498       0.165724       1.982602      -0.398890       1.682365          -0.000001
          161              H       6.583728       2.313458      23.634524       0.146634       0.933790 0.68358341E+01  0.65660435E+02                                 1.686592                            1.608578      -1.227730       2.303894                    0.994756       3.692010      10.825012       0.449231       1.419463      -0.678817       0.000363      -0.001589       0.015924       0.016007       0.002481       0.000878       0.001845      -0.003388       0.002797      -0.003472      -0.000457       0.003929              1.744245       1.352563      -0.000570      -0.060152       1.552288       0.337504       2.327885          -0.000001
          162              H       3.713223       0.347408      22.847372       0.151862       1.134032 0.88807432E+01  0.87548142E+02                                 1.665440                            1.638336      -0.989432       2.408614                    0.999033       3.200048       8.356283       0.548176       1.133413      -0.746992      -0.002367      -0.015632      -0.004177       0.016353       0.000819      -0.000540       0.003702      -0.007143      -0.014188      -0.006009      -0.001132       0.007141              1.639400       1.699516       0.380782       0.003438       1.835376       0.038724       1.383309          -0.000004
          163              H       4.285071       1.436369      23.871240       0.144001       1.064103 0.79574177E+01  0.77954750E+02                                 1.714479                            1.639068      -1.111821       2.347959                    0.997465       3.518369       9.814318       0.493836       1.266056      -0.711390       0.006276       0.001238       0.012720       0.014238      -0.001539      -0.000640       0.000103       0.009677       0.007013      -0.006246       0.002105       0.004142              1.747550       1.407259      -0.047722      -0.101250       1.496756       0.324760       2.338635          -0.000000
          164              H       3.969683       1.849209      22.356828       0.153796       1.130691 0.86389448E+01  0.85304853E+02                                 1.722012                            1.663000      -0.904412       2.454560                    0.999223       3.238023       8.702044       0.516699       1.200480      -0.730065       0.000877       0.008203      -0.012877       0.015293      -0.000978      -0.001264      -0.005315       0.003904       0.004721      -0.006615       0.001397       0.005219              1.729117       1.526700      -0.249231       0.146657       1.903265      -0.392386       1.757387          -0.000003
          165              H      -0.312533       8.917330       0.108376       0.091716       1.279928 0.95338945E+01  0.97733681E+02                                 1.942735                            1.800449      -1.147497       2.327255                    0.995224       3.721677      10.625932       0.468608       1.275036      -0.710005       0.013502      -0.027731       0.033707       0.045689       0.001869      -0.003104      -0.012826       0.013323       0.023013      -0.017133       0.001784       0.015348              1.984765       1.956302      -0.277168       0.404538       2.041489      -0.507111       1.956504           0.000002
          166              H      -2.543885       9.070003      28.328916       0.122653       1.280071 0.95722343E+01  0.97946311E+02                                 1.913857                            1.783587      -1.307862       2.257304                    0.994041       3.670442      10.373215       0.480313       1.246254      -0.716103      -0.018338      -0.017767       0.021413       0.033324       0.003419      -0.000581      -0.010349      -0.012660       0.031560      -0.012696      -0.004667       0.017362              1.964288       2.219918       0.447747      -0.299164       2.022807      -0.366850       1.650139           0.000002
          167              H      -1.954858      11.808764      25.528252       0.129580       1.109570 0.83138857E+01  0.80704410E+02                                 1.642508                            1.591336      -0.850642       2.478909                    0.999357       3.154746       8.202785       0.552410       1.142224      -0.744763      -0.011886       0.025169      -0.023379       0.036350      -0.000625       0.000814      -0.016033       0.006442      -0.008638      -0.018373       0.004549       0.013824              1.617502       1.575085      -0.093201       0.113925       1.646056      -0.321262       1.631365          -0.000000
          168              H       0.359694      11.518997      25.804896       0.095927       1.257714 0.90041475E+01  0.91408711E+02                                 1.953367                            1.771184      -1.199938       2.307088                    0.994320       3.756182      10.832323       0.461790       1.306521      -0.702481       0.029978       0.023137      -0.030837       0.048836       0.000000      -0.001454      -0.013955       0.008385       0.003183      -0.016125       0.003561       0.012564              2.088771       2.457493       0.542648      -0.605470       1.898818      -0.387852       1.910001          -0.000000
          169              H      11.690386      11.168473      25.958904       0.095467       1.516552 0.12753069E+02  0.13876575E+03                                 2.082838                            2.013203      -1.223461       2.281331                    0.995750       3.760212      10.597254       0.472331       1.191768      -0.731621      -0.016661       0.020494      -0.026190       0.037195       0.000001      -0.000095      -0.006599      -0.014061       0.023103      -0.010882      -0.001535       0.012416              2.067186       2.168850      -0.051853       0.206268       1.955881      -0.354273       2.076826           0.000001
          170              H       9.429143       9.218002       0.028520       0.106824       1.313631 0.10453619E+02  0.11083403E+03                                 2.054847                            1.944784      -1.474285       2.181901                    0.991489       3.997988      12.020461       0.425787       1.356773      -0.691643       0.015374      -0.027046       0.028152       0.041957      -0.002527       0.003076      -0.008250      -0.011678       0.015968      -0.009230      -0.004066       0.013296              2.112161       2.097780      -0.114895       0.101936       2.090480      -0.420516       2.148221           0.000001
          171              H       7.505017      11.037611      26.044464       0.122494       1.258993 0.98657507E+01  0.10222248E+03                                 1.938491                            1.849150      -1.232589       2.295074                    0.995868       3.697152      10.686765       0.454825       1.299707      -0.705104       0.016801       0.018694      -0.027374       0.037163      -0.001328      -0.000787      -0.014643      -0.010651       0.029652      -0.011801      -0.008728       0.020529              1.959620       1.936231       0.095760      -0.295981       1.751088      -0.239070       2.191541           0.000001
          172              H       5.187277      11.265062      26.058724       0.102499       1.030752 0.71625213E+01  0.68928131E+02                                 1.736444                            1.599940      -0.986139       2.412511                    0.997309       3.572317      10.154097       0.474901       1.340209      -0.695410      -0.019998       0.026592      -0.035832       0.048897      -0.002462      -0.000702      -0.015130       0.008115       0.019120      -0.017356       0.001163       0.016193              1.840017       1.754556      -0.334515       0.420376       1.765147      -0.440319       2.000347          -0.000000
          173              H       4.949623       9.152571       0.847044       0.094424       1.096944 0.80518858E+01  0.79733471E+02                                 1.800660                            1.690767      -1.029634       2.382490                    0.996850       3.708153      10.668177       0.464582       1.331377      -0.697035      -0.021363      -0.021389       0.038076       0.048618      -0.002895      -0.001265      -0.015492       0.007637       0.031795      -0.018214      -0.000893       0.019107              1.874326       1.956905       0.225337      -0.490942       1.656238      -0.278407       2.009836          -0.000000
          174              H       7.221698       8.872152       0.898380       0.133473       0.963165 0.67888977E+01  0.65078884E+02                                 1.708531                            1.595737      -1.270546       2.279667                    0.995092       3.730214      10.915928       0.454266       1.406549      -0.680563       0.015388      -0.021194       0.023284       0.035044       0.000446      -0.007015      -0.006922       0.012985       0.000372      -0.011617      -0.000377       0.011994              1.783405       1.608473      -0.217864       0.259614       1.761259      -0.439855       1.980483           0.000000
          175              H       5.007296      14.142475      28.077940       0.103282       1.037018 0.71680646E+01  0.69828209E+02                                 1.809278                            1.648589      -1.355439       2.232730                    0.993099       3.942402      11.725576       0.442204       1.421851      -0.677027      -0.016966       0.027690      -0.036789       0.049071      -0.001941       0.003724      -0.005842       0.009175       0.007678      -0.008857       0.000082       0.008775              1.938266       1.747141      -0.214482       0.394310       1.808031      -0.481322       2.259626           0.000000
          176              H       7.330256      13.913466      28.237652       0.126536       1.374988 0.11046718E+02  0.11847080E+03                                 2.098791                            1.989310      -1.503940       2.170521                    0.991584       3.953271      11.862878       0.425133       1.343393      -0.694989       0.016898       0.015182      -0.029526       0.037253      -0.000027      -0.006093      -0.009083      -0.008600       0.040245      -0.013013      -0.005579       0.018593              2.146715       2.258280       0.236246      -0.334823       2.015544      -0.328770       2.166321           0.000001
          177              H       6.772352      11.811880       3.094420       0.126692       0.946201 0.67026636E+01  0.63260172E+02                                 1.621969                            1.536940      -0.814865       2.497961                    0.999183       3.396889       9.473024       0.491049       1.321593      -0.699846       0.011413      -0.020973       0.028583       0.037244      -0.000718       0.000560      -0.014649       0.012839       0.010818      -0.018110       0.004536       0.013574              1.668839       1.446355      -0.148840       0.126777       1.653962      -0.362596       1.906199          -0.000000
          178              H       4.483900      12.093857       2.854852       0.094764       1.090160 0.77652844E+01  0.76611536E+02                                 1.824241                            1.681823      -1.217585       2.293017                    0.994295       3.839583      11.220713       0.454501       1.365949      -0.688878      -0.028922      -0.019532       0.031368       0.046925      -0.002016      -0.002484      -0.013784       0.014380       0.006920      -0.018184       0.006277       0.011907              1.921800       2.004549       0.305032      -0.511906       1.686367      -0.262946       2.074483          -0.000000
          179              H       9.062161      12.131246       2.298712       0.098516       1.514597 0.12668720E+02  0.13870713E+03                                 2.154691                            2.065365      -1.167303       2.316901                    0.996060       3.790590      10.995249       0.443045       1.262677      -0.715471       0.015765      -0.022738       0.026551       0.038347      -0.000532       0.000087      -0.006906      -0.013767       0.019708      -0.010191      -0.001964       0.012155              2.161416       2.136978      -0.108119       0.062468       2.078259      -0.465404       2.269010           0.000001
          180              H      11.353131      14.197001      28.109312       0.097823       1.474047 0.12391666E+02  0.13501451E+03                                 2.113352                            2.038775      -1.217414       2.290402                    0.994909       3.830688      11.108355       0.446905       1.257883      -0.715682      -0.017084       0.022434      -0.031155       0.042021      -0.001909       0.001899      -0.009389      -0.007818       0.025853      -0.008669      -0.006154       0.014823              2.114416       2.269590      -0.197042       0.146288       2.189681      -0.372128       1.883978           0.000003
          181              H      -2.391413      14.855986      27.518948       0.127298       1.224362 0.94883715E+01  0.96529133E+02                                 1.847897                            1.772778      -1.100047       2.362079                    0.996619       3.474185       9.676590       0.484720       1.242077      -0.719271      -0.015213       0.023527      -0.028231       0.039774      -0.000751       0.002721      -0.017395       0.017380       0.010692      -0.022239       0.006154       0.016085              1.838198       1.809368      -0.193033       0.148903       1.999816      -0.383411       1.705410           0.000002
          182              H      -0.059009      14.740702      27.812704       0.090052       1.158116 0.83882412E+01  0.84134329E+02                                 1.880081                            1.733521      -1.183023       2.304930                    0.995158       3.860236      11.271227       0.454554       1.343441      -0.693680       0.025133       0.031483      -0.025049       0.047438       0.001869       0.002195      -0.014076       0.001028       0.011764      -0.014333      -0.000843       0.015176              1.981687       2.186427       0.484670      -0.433961       2.007828      -0.361268       1.750806           0.000001
          183              H      -0.390345      11.850827       1.859504       0.097332       1.214104 0.89327183E+01  0.89567244E+02                                 1.842739                            1.717871      -0.927440       2.433678                    0.998123       3.500441       9.697527       0.493074       1.238878      -0.719319       0.020089      -0.034300       0.031263       0.050571       0.001649       0.000051      -0.018430      -0.003638      -0.005384      -0.018181      -0.000919       0.019101              1.903197       1.972025      -0.415974       0.424008       1.931856      -0.386626       1.805711           0.000001
          184              H      -2.735819      11.978573       1.811020       0.133914       1.379154 0.10971094E+02  0.11517618E+03                                 1.972781                            1.886909      -1.183672       2.326103                    0.996152       3.494352       9.730584       0.479413       1.216980      -0.726486      -0.018325      -0.025336       0.024862       0.039948       0.001710       0.002091      -0.018239      -0.020858       0.016311      -0.015215      -0.009634       0.024849              1.966403       2.202781       0.326775      -0.275222       1.898774      -0.295601       1.797654           0.000002
          185              C       8.868888       7.130437      24.729692      -0.164040      39.871155 0.48260001E+03  0.11691394E+05                                10.236836                            7.401989       0.016152       1.966809                    0.999515      30.789924      91.003355       0.593863       0.425736      -1.054219       0.004343      -0.018922       0.000065       0.019414       0.000292      -0.003388       0.014917      -0.000025      -0.063593      -0.027378       0.010703       0.016675             12.758717       5.678413      -1.584700       2.459734      12.892741      -3.801944      19.704996           0.000000
          186              C       9.154826       5.859203      25.271572      -0.045664      40.435040 0.45783762E+03  0.10835867E+05                                10.180790                            7.075763      -0.014632       1.985553                    0.999330      28.035729      79.231753       0.631085       0.410078      -1.074997      -0.004519       0.014772      -0.047777       0.050212      -0.002541       0.003718       0.000147      -0.023155      -0.009452      -0.011861      -0.001572       0.013433             13.150368       5.529527      -1.447974       1.822151      12.943147      -2.491567      20.978428           0.000001
          187              C       9.307277       4.790495      24.438788      -0.118163      37.574427 0.45233222E+03  0.10828368E+05                                 9.980011                            7.252203      -0.224358       1.896392                    0.999186      30.442939      90.702852       0.586796       0.436027      -1.043467      -0.008893       0.023916      -0.025806       0.036291       0.002405      -0.000511      -0.014766       0.009452      -0.088005      -0.034269       0.013806       0.020463             12.158509       5.551220      -1.492562       1.528951      13.102020      -1.173587      17.822288           0.000000
          188              C       9.161597       4.877736      23.075532      -0.136905      37.640221 0.43308567E+03  0.10195478E+05                                 9.782655                            6.962570       0.225795       2.045285                    0.999688      29.547824      85.643019       0.619834       0.419756      -1.059641      -0.000579       0.003950       0.021418       0.021787      -0.001887       0.004236       0.011547      -0.025934       0.021815      -0.017977      -0.001977       0.019954             12.031968       5.489443      -2.146961       1.752598      14.352669      -3.121349      16.253791          -0.000001
          189              C       8.564492       5.742362      19.986816      -0.146959      36.467444 0.45032980E+03  0.10693133E+05                                 9.544710                            7.094323       0.173257       2.019791                    0.999773      29.949029      86.854119       0.615473       0.419105      -1.061270      -0.013653       0.016099      -0.005694       0.021863      -0.008275       0.005750       0.002104      -0.050764      -0.014952      -0.025931      -0.003299       0.029230             11.391709       5.474249      -1.577154       1.772306      11.336299      -0.444582      17.364578          -0.000001
          190              C       8.243367       6.379537      18.803236      -0.108013      35.229011 0.46926202E+03  0.11305367E+05                                 9.493669                            7.341758      -0.149620       1.914064                    0.999547      30.503919      90.337521       0.590229       0.430741      -1.049612      -0.011105       0.008953       0.025338       0.029078       0.001205      -0.006128       0.027587      -0.010416       0.021592      -0.024904      -0.007570       0.032474             11.217934       5.607039      -1.679150       1.815736      12.177827      -2.300166      15.868937           0.000000
          191              C       7.983689       7.761380      18.737640      -0.025056      39.973614 0.47064736E+03  0.11233887E+05                                10.227487                            7.254731      -0.159611       1.947537                    0.999026      28.051219      80.024269       0.611918       0.419352      -1.067316       0.003269      -0.019015       0.044741       0.048724       0.000386      -0.007733       0.007884      -0.006810      -0.009401      -0.012534       0.001446       0.011088             13.378214       5.866256      -1.817312       2.352239      12.824477      -4.148981      21.443909           0.000000
          192              C       8.014971       8.516954      19.938332      -0.167295      38.822160 0.48743825E+03  0.11839640E+05                                10.066113                            7.441072       0.027083       1.968711                    0.999380      30.951385      91.639905       0.591976       0.425974      -1.053934      -0.003776      -0.017173      -0.011583       0.021056       0.002511      -0.003000       0.001063      -0.017346      -0.056109      -0.019212       0.000820       0.018391             12.511481       5.918872      -1.511969       2.564046      10.701031      -2.298037      20.914539          -0.000002
          193              C       8.325656       7.882895      21.136172       0.015888      39.112745 0.45107724E+03  0.10676647E+05                                10.177709                            7.169481      -0.166129       1.957995                    0.998547      27.433056      78.497749       0.605573       0.427323      -1.059957      -0.008698       0.020647      -0.003486       0.022674       0.009911      -0.002861       0.019258       0.028894      -0.011458      -0.029902       0.009821       0.020082             13.318038       5.900242      -1.598898       3.127691      11.439948      -2.531052      22.613924          -0.000002
          194              C       8.586211       6.497936      21.156136       0.018347      39.938039 0.43840930E+03  0.10297059E+05                                10.218701                            7.016801       0.043939       2.010819                    0.999589      27.572909      78.441964       0.619217       0.421143      -1.064455      -0.004470      -0.019922      -0.011646       0.023505      -0.006236       0.008099      -0.015842      -0.013025       0.034051      -0.014975      -0.010577       0.025551             13.376034       5.572172      -1.305218       2.631582      11.050983      -0.807841      23.504947          -0.000002
          195              C       8.835334       6.105349      22.545060       0.021721      41.086323 0.43108844E+03  0.10074198E+05                                10.390146                            6.931485       0.063338       2.016514                    0.999543      27.391351      77.518517       0.627111       0.417943      -1.067373      -0.001060      -0.017234       0.000060       0.017267       0.000140       0.003722       0.003608       0.003618       0.074031      -0.014491      -0.010903       0.025394             13.927618       5.934079      -2.721249       3.196929      15.411937      -6.155947      20.436838          -0.000002
          196              C       8.732970       7.256626      23.360732       0.018891      38.886069 0.44279050E+03  0.10421497E+05                                10.102066                            7.079204      -0.176934       1.956192                    0.998485      27.187902      77.321213       0.613158       0.424426      -1.062834      -0.001724       0.017711       0.014296       0.022826       0.001178      -0.002864      -0.008723       0.010926      -0.078031      -0.028277       0.009317       0.018960             13.159910       5.704631      -1.885274       2.868099      12.799606      -4.243423      20.975493          -0.000001
          197              C       8.392800       8.482681      22.533652       0.196826      27.961416 0.39036012E+03  0.89645829E+04                                 8.461254                            6.921047      -0.526156       1.871080                    0.995623      25.451058      73.138659       0.579605       0.460161      -1.034362      -0.010962       0.059730       0.020491       0.064092       0.004210      -0.001358       0.006086       0.001517      -0.040235      -0.015439       0.004073       0.011367              9.645165       7.802079      -0.453722       0.754244      10.682671       0.070901      10.450743          -0.000000
          198              C       7.067769       9.079350      22.955748      -0.500736      27.751253 0.49273619E+03  0.11965547E+05                                 7.724966                            7.141188       0.139637       1.996152                    0.997273      32.950823      96.617805       0.649876       0.388113      -1.081918       0.063212      -0.021589      -0.015481       0.068568      -0.009684      -0.010472       0.001869       0.055868      -0.032581      -0.024136      -0.013207       0.037342              7.935160       8.303036      -1.391826      -0.098702       7.851781       0.460198       7.650663          -0.000002
          199              C       9.466042       9.551389      22.647732      -0.502480      26.446119 0.44780858E+03  0.10631167E+05                                 7.493961                            6.823935       0.194938       2.009137                    0.998281      32.877272      95.713152       0.661621       0.389950      -1.079271      -0.055374      -0.043869      -0.002692       0.070697       0.023357      -0.002480      -0.006168       0.036576      -0.056481      -0.024221      -0.015277       0.039498              7.599508       7.386215       1.414266       0.725462       8.270496       0.295333       7.141814          -0.000004
          200              C       9.247071       5.695625      26.771724       0.574627      24.108182 0.25078796E+03  0.52146163E+04                                 7.708912                            5.619846       0.015575       2.054188                    0.999642      22.924720      65.034846       0.623759       0.472252      -1.016169       0.006522      -0.010495       0.063053       0.064253       0.014430      -0.002868       0.002489       0.123662      -0.206620      -0.069109      -0.028860       0.097969              9.487383       4.755486      -0.802574       0.875176       9.807955      -0.581095      13.898707           0.000001
          201              C       7.635986       8.425039      17.448536       0.572930      24.063654 0.25059911E+03  0.52057689E+04                                 7.713891                            5.607952      -0.117253       2.007359                    0.999403      22.918565      64.826299       0.626528       0.470609      -1.017824      -0.019965       0.026912      -0.043433       0.054857       0.045395      -0.010774       0.010010       0.107426      -0.167575      -0.064059      -0.034488       0.098547              9.691510       4.913394      -1.695937       0.700939      10.075377      -2.471934      14.085760           0.000000
          202              C       9.574997       0.507870       3.798864      -0.160715      38.370008 0.48642572E+03  0.11818349E+05                                10.020313                            7.459673      -0.012873       1.961104                    0.998896      30.809107      91.469917       0.587640       0.428997      -1.051232      -0.030185       0.006251       0.003702       0.031047       0.001997       0.000843       0.014660       0.006482      -0.045193      -0.022954       0.009207       0.013746             12.484451       6.052233      -2.186110       1.077182      11.740398      -3.356223      19.660723          -0.000000
          203              C       9.095880       1.729252       3.274096      -0.035648      40.191452 0.48194158E+03  0.11568755E+05                                10.234390                            7.322210      -0.019954       1.988605                    0.999356      28.197044      80.597345       0.611635       0.417178      -1.068992      -0.015211      -0.020173       0.049614       0.055676       0.004712       0.001592       0.003300      -0.031491      -0.016235      -0.013878      -0.005752       0.019630             13.325582       6.211032      -2.071605       0.140394      12.107693      -3.014666      21.658023           0.000001
          204              C       8.698489       2.762129       4.132548      -0.113032      37.003744 0.47737572E+03  0.11574558E+05                                 9.904532                            7.467506      -0.239539       1.892835                    0.998859      30.604849      91.553405       0.576687       0.438048      -1.043011       0.004213      -0.021174       0.015293       0.026457       0.006115      -0.000037      -0.009997      -0.007666      -0.087915      -0.031345       0.007976       0.023369             11.999057       6.096598      -2.127662      -0.122564      12.118689      -1.730509      17.781885          -0.000001
          205              C       8.764595       2.623477       5.504360      -0.133952      36.500164 0.45588761E+03  0.10872569E+05                                 9.612631                            7.166699       0.121936       2.008125                    0.999495      29.947999      87.414190       0.607883       0.422486      -1.057756      -0.008726      -0.011009      -0.017872       0.022732      -0.007202      -0.002956       0.006851      -0.028722       0.012436      -0.018220       0.000295       0.017925             11.558836       6.065461      -2.805259       0.714283      12.636341      -2.730268      15.974705          -0.000002
          206              C       9.378754       1.715231       8.593076      -0.141859      36.803787 0.44705267E+03  0.10603350E+05                                 9.625426                            7.075173       0.183781       2.023469                    0.999805      29.928073      86.942407       0.615000       0.419901      -1.060027       0.001575      -0.021945       0.001399       0.022046      -0.023886       0.001353      -0.004279      -0.019926      -0.019289      -0.022763      -0.006848       0.029612             11.679270       5.884137      -2.254071       1.195436      10.853871       0.313540      18.299802          -0.000003
          207              C       9.766025       1.109214       9.768100      -0.126309      36.006848 0.45792799E+03  0.10949580E+05                                 9.562621                            7.201247      -0.041933       1.944421                    0.999658      30.413542      89.317803       0.603193       0.424668      -1.054836      -0.000944      -0.013239      -0.020030       0.024029      -0.001507      -0.012958       0.019858       0.014750       0.046428      -0.025735      -0.004505       0.030241             11.438645       6.098095      -2.739069       1.902680      11.717396      -1.317814      16.500445          -0.000001
          208              C       5.927925      15.413708       9.753840      -0.015824      39.854087 0.44875736E+03  0.10561651E+05                                10.131059                            7.027802      -0.083778       1.971564                    0.999195      27.575476      77.563073       0.630561       0.412723      -1.073906      -0.012435       0.015322      -0.042128       0.046520       0.003970      -0.000321       0.002008      -0.004538      -0.019570      -0.006982      -0.001025       0.008007             13.380767       6.660698      -3.191544       3.023754      12.175566      -3.537095      21.306038          -0.000001
          209              C       6.113690      14.725123       8.564556      -0.163311      38.664268 0.46250562E+03  0.11081935E+05                                10.016510                            7.236022       0.055415       1.982209                    0.999556      30.436513      89.355592       0.602134       0.424535      -1.055360      -0.008470       0.010409       0.010822       0.017240       0.003099      -0.002762       0.001392      -0.004913      -0.067700      -0.022883       0.007645       0.015238             12.597015       6.218426      -2.297132       2.276250      10.184608      -2.192143      21.388012          -0.000003
          210              C       5.732914      15.342046       7.375272       0.025005      38.217975 0.42871605E+03  0.10024727E+05                                10.023168                            6.983684      -0.216165       1.946562                    0.998908      27.030690      77.015933       0.614006       0.426610      -1.059815       0.005980      -0.024403       0.003559       0.025376       0.017200      -0.004067       0.015603       0.022618      -0.006517      -0.028811       0.006360       0.022451             13.255061       6.215291      -2.403894       1.929708      10.466681      -2.088574      23.083211          -0.000002
          211              C       9.561331       1.026646       7.400940       0.018744      39.230497 0.42817293E+03  0.10007151E+05                                10.134589                            6.948075       0.030393       2.010185                    0.999695      27.415825      78.050846       0.619832       0.422806      -1.062372      -0.012710       0.020174       0.010427       0.026024      -0.008278       0.010955      -0.013588      -0.003086       0.029826      -0.013404      -0.011044       0.024449             13.432376       5.921820      -2.061318       1.173510      10.229925      -0.186343      24.145383          -0.000003
          212              C       9.273238       1.416117       6.012016       0.020062      39.090828 0.43583675E+03  0.10228056E+05                                10.114514                            7.007239       0.033126       2.011209                    0.999680      27.490095      78.335302       0.617782       0.422475      -1.062942      -0.020608       0.014545       0.003493       0.025465      -0.000084       0.001872      -0.002971       0.006128       0.062371      -0.013716      -0.007453       0.021169             13.322567       6.492868      -3.481559       2.425826      13.412208      -5.109269      20.062624          -0.000002
          213              C       9.682623       0.397261       5.170676       0.020543      37.373614 0.43305468E+03  0.10162906E+05                                 9.898802                            7.040219      -0.199634       1.951051                    0.998551      27.222703      77.984087       0.608093       0.429201      -1.057045      -0.005431      -0.019321      -0.018201       0.027094       0.005504       0.008782      -0.010547       0.006933      -0.086182      -0.033268       0.012213       0.021055             12.945707       6.110495      -2.617119       1.604596      11.399213      -3.683794      21.327413          -0.000001
          214              C       5.844683      14.820154       5.977792       0.188041      27.979815 0.38934311E+03  0.89375173E+04                                 8.490015                            6.935004      -0.514390       1.874725                    0.995646      25.496482      73.310760       0.576009       0.463225      -1.032402       0.019786      -0.057953      -0.020881       0.064700       0.002924      -0.003883       0.007568       0.008197      -0.056719      -0.021660       0.007099       0.014561              9.785724       7.808470      -1.295545      -0.401683      10.273603       0.227883      11.275099          -0.000001
          215              C       4.947923      13.566057       5.818080      -0.495947      28.763026 0.50845924E+03  0.12424260E+05                                 7.906187                            7.243666       0.159545       2.003647                    0.997003      32.884003      96.203566       0.647739       0.386983      -1.084488       0.042236       0.057854      -0.000433       0.071633       0.024397       0.010502      -0.001847       0.014661      -0.042197      -0.024661      -0.008999       0.033660              8.292921       6.880047       0.625797       0.057729      10.065435       0.526819       7.933280          -0.000002
          216              C       7.261203      14.447820       5.581364      -0.503889      26.456594 0.45156471E+03  0.10732619E+05                                 7.478610                            6.851755       0.180629       2.003442                    0.998380      32.867509      95.444958       0.661006       0.389866      -1.080348      -0.068850       0.010521       0.019132       0.072229       0.002990      -0.008184      -0.000681       0.058419      -0.033218      -0.023832      -0.012488       0.036320              7.592296       8.131062      -1.047196      -1.010384       6.980392       0.325636       7.665436          -0.000004
          217              C       9.031488       1.941124       1.779648       0.573000      24.328066 0.25568537E+03  0.53523799E+04                                 7.809103                            5.707494      -0.067184       2.027451                    0.999469      23.153580      66.316199       0.612419       0.477767      -1.011299      -0.019939       0.011020      -0.062774       0.066780       0.010022      -0.001804       0.004211       0.123693      -0.206231      -0.069217      -0.027821       0.097038              9.796942       4.913896      -0.670280      -0.010705      10.045268      -0.916443      14.431662           0.000001
          218              C       6.352852      14.753165      11.068612       0.554017      25.740963 0.26615814E+03  0.55903319E+04                                 7.991754                            5.723941      -0.086643       2.010582                    0.999356      23.147966      64.977715       0.631723       0.461617      -1.026869       0.024304      -0.027866       0.047370       0.060093       0.026650      -0.033242       0.005760       0.134706      -0.169774      -0.068327      -0.038537       0.106864             10.132074       5.270478      -1.916155       2.282184      10.388799      -2.388936      14.736947          -0.000000
          219              C      12.194874       6.072633       0.558992       0.084804      26.328700 0.32216147E+03  0.70571269E+04                                 7.774058                            6.030855       0.245813       2.097278                    0.999752      25.928116      72.955806       0.660444       0.423365      -1.055318      -0.023077      -0.030917       0.038511       0.054511      -0.005427      -0.002142       0.015784      -0.056681       0.100232      -0.045566       0.003643       0.041923              8.980548      14.090639       0.628509       0.538305       6.659167      -2.162812       6.191836           0.000002
          220              C      13.515084       5.991623       0.732964      -0.174663      31.633324 0.41056013E+03  0.95637378E+04                                 8.779794                            6.822439      -0.011684       1.977183                    0.999264      29.411112      85.577519       0.618474       0.425142      -1.053315       0.002861      -0.004954       0.007033       0.009066       0.005682      -0.012682       0.020855      -0.042039       0.071145      -0.037965      -0.001283       0.039248             10.140770      16.556375       0.375196       1.124250       7.443358      -2.203395       6.422578           0.000003
          221              C      14.012811       5.179966       1.668420       0.132286      33.172512 0.36811314E+03  0.82944672E+04                                 9.231481                            6.509660      -0.219232       1.953947                    0.999301      25.611519      71.876306       0.629698       0.431685      -1.055589       0.006276       0.014981      -0.003684       0.016655      -0.005273       0.004352       0.017345       0.012206      -0.019814      -0.023540       0.010371       0.013169             12.301144      22.881819       1.672223       0.248332       7.293485      -1.967460       6.728129           0.000001
          222              C      13.176221       4.408813       2.372864      -0.194513      31.769005 0.42506657E+03  0.99209065E+04                                 8.685539                            6.845020       0.239781       2.049730                    0.999744      29.314267      83.519841       0.634874       0.413356      -1.067916      -0.017938      -0.000311       0.000556       0.017950      -0.011002       0.009952      -0.004668      -0.023999       0.047059      -0.025582       0.003870       0.021712             10.268858      17.124352       2.006925      -1.129063       7.105095      -1.994641       6.577128           0.000001
          223              C      11.793969       4.563043       2.173224       0.113752      25.369017 0.32719708E+03  0.71965699E+04                                 7.677879                            6.127635       0.134347       2.069404                    0.999388      25.726144      72.576961       0.647116       0.430336      -1.050830       0.007862       0.036127      -0.024951       0.044605       0.010484      -0.014666       0.027256      -0.058503       0.037375      -0.044799      -0.000726       0.045524              8.900147      13.884287       1.019378      -0.956565       6.342779      -2.069254       6.473373          -0.000000
          224              C      -0.447626       5.007040       1.893728       0.026658      33.855161 0.34748452E+03  0.77626818E+04                                 9.348695                            6.296307      -0.071559       1.984337                    0.998906      27.075077      77.111799       0.640859       0.427826      -1.051814      -0.018850       0.001869       0.004245       0.019412      -0.013495       0.011166       0.086043      -0.073801       0.058801      -0.073908      -0.035593       0.109501             13.066923      26.024864       3.032535      -0.763784       6.798514      -1.109001       6.377392           0.000002
          225              C       2.492726       5.846740       0.684480       0.077534      32.487987 0.33849333E+03  0.75824772E+04                                 9.333292                            6.405054      -0.384842       1.901464                    0.997649      26.957121      79.247252       0.601615       0.454492      -1.026463       0.024004       0.011507       0.002010       0.026696       0.005206       0.014515       0.082314      -0.108748      -0.032378      -0.069430      -0.045546       0.114976             12.375879      22.902354       0.873061      -2.728657       6.976708      -1.211894       7.248574           0.000001
          226              C       3.915742       5.672257       0.764336       0.124817      34.103525 0.39172703E+03  0.89942525E+04                                 9.479144                            6.798866      -0.156974       1.978211                    0.999324      25.999616      74.448396       0.602842       0.442508      -1.045641      -0.004316       0.006668       0.005714       0.009785      -0.004433       0.005420       0.001866      -0.000453      -0.029594      -0.012259       0.002547       0.009712             12.079739      20.417757      -1.125098      -1.131045       7.134708      -2.040117       8.686753           0.000001
          227              C       4.560783       4.943167       1.782500      -0.173151      32.239689 0.46473264E+03  0.11121106E+05                                 8.818137                            7.198751       0.145851       2.020259                    0.999427      29.902820      87.026112       0.612095       0.418160      -1.061986       0.001793       0.001521      -0.010076       0.010347       0.012265      -0.006729      -0.000609      -0.055387      -0.003170      -0.031148       0.000205       0.030942              9.918841      14.030234      -2.084074       0.865948       6.900591      -2.026276       8.825698           0.000001
          228              C       5.946462       4.810747       1.771092       0.087926      25.675088 0.34581788E+03  0.76942786E+04                                 7.646677                            6.260160       0.249727       2.098212                    0.999789      26.056289      73.376234       0.647785       0.424966      -1.056577       0.016386       0.023685      -0.038810       0.048329       0.001983       0.011298       0.008620      -0.069560       0.021031      -0.040947       0.006512       0.034435              8.580795      11.261821      -1.246652       0.376279       6.308182      -2.219824       8.172382           0.000000
          229              C       6.081109       6.043034      28.365992       0.088706      25.795720 0.34718724E+03  0.77512624E+04                                 7.713991                            6.308239       0.194892       2.081341                    0.999525      26.242632      74.619793       0.638283       0.429817      -1.051017       0.002434      -0.017915       0.041509       0.045275       0.008129      -0.006795       0.010499      -0.053622       0.054971      -0.038415       0.009913       0.028501              8.707437      11.641428      -0.898821      -0.328407       6.493763      -2.230467       7.987120           0.000001
          230              C       4.721729       6.206611      28.328916      -0.173790      33.081005 0.45408123E+03  0.10835680E+05                                 9.097936                            7.211797      -0.053142       1.968539                    0.998317      29.626949      86.944902       0.597584       0.429521      -1.051751       0.006371       0.007507       0.011084       0.014826      -0.007289       0.015188       0.016706      -0.037392       0.010744      -0.032022       0.003644       0.028379             10.526043      14.763506      -0.536894      -1.476472       7.696897      -2.602349       9.117725           0.000001
          231              C       6.181112       1.914640      28.226244       0.124987      26.714754 0.34951228E+03  0.78680649E+04                                 8.156292                            6.509088      -0.276913       1.942853                    0.997380      26.382287      76.973151       0.598538       0.454579      -1.029571       0.002765       0.009258      -0.039998       0.041149       0.003210       0.004269       0.025735      -0.085880       0.010444      -0.045068      -0.009410       0.054478              9.407468      12.096972      -0.551854       0.234795       6.969592      -2.564808       9.155839           0.000001
          232              C       4.790652       2.047060      28.140684      -0.160764      31.770273 0.45222057E+03  0.10814583E+05                                 8.896305                            7.210168      -0.165213       1.931887                    0.997609      30.033004      89.153977       0.594121       0.431094      -1.047450       0.010252      -0.004615       0.000283       0.011247      -0.000414      -0.004525       0.018392      -0.055878       0.018468      -0.031626      -0.004626       0.036253             10.108869      14.334885      -1.163689       0.741808       7.465644      -2.430620       8.526076           0.000002
          233              C       4.265391       2.735645      27.088296       0.109425      33.632106 0.39174981E+03  0.89745705E+04                                 9.290987                            6.725087      -0.148782       1.970272                    0.999239      26.171013      74.303588       0.617565       0.432931      -1.053758      -0.001673       0.003870       0.002267       0.004787      -0.004832       0.000762       0.005089       0.016034      -0.042709      -0.016127      -0.000366       0.016492             11.812537      19.714504      -0.439797      -1.492489       6.855375      -2.192281       8.867732           0.000001
          234              C       5.124972       3.277789      26.164248      -0.195212      32.908423 0.46436877E+03  0.11084936E+05                                 8.885662                            7.163349       0.290924       2.064285                    0.999744      29.743017      85.812939       0.619206       0.414382      -1.066826       0.006046       0.001116       0.010945       0.012553      -0.009573       0.011479      -0.013050      -0.035557       0.023014      -0.026254      -0.002266       0.028520             10.169111      13.842272       0.049887      -1.995980       6.962606      -2.260162       9.702456           0.000001
          235              C       6.484511       3.107979      26.309700       0.087068      26.281497 0.35567316E+03  0.80049685E+04                                 7.891943                            6.443876       0.069153       2.041449                    0.998860      26.548948      76.297779       0.621617       0.437799      -1.044080       0.004147      -0.023495       0.043198       0.049349       0.010192      -0.012361       0.012377      -0.057183       0.001209      -0.036351       0.002802       0.033550              8.886378      11.257473      -0.169577      -0.733025       6.366938      -2.168212       9.034723          -0.000000
          236              C       2.829186       2.911686      26.931436       0.052950      32.419450 0.34369184E+03  0.76705839E+04                                 9.078640                            6.280234      -0.048153       1.997665                    0.999212      26.807419      76.758639       0.637725       0.430342      -1.048402       0.012220       0.003624       0.006957       0.014521      -0.006361       0.011443       0.077927      -0.108673       0.002014      -0.067865      -0.041848       0.109713             12.054165      22.570034       1.066726      -2.924786       6.462827      -1.442803       7.129635           0.000001
          237              C      -0.145396       1.961376      28.266172       0.022364      37.132213 0.37889071E+03  0.86678060E+04                                10.008127                            6.624131      -0.083333       1.974682                    0.999037      27.802358      80.688447       0.616504       0.434285      -1.045653      -0.010202       0.006029       0.004837       0.012800      -0.000228       0.016001       0.069391      -0.084660       0.050190      -0.060596      -0.035422       0.096018             14.217044      28.673406       1.596600      -2.410087       7.439761      -1.364447       6.537963           0.000004
          238              C      14.367520       2.123396      28.115016       0.122601      35.091951 0.38726631E+03  0.88524578E+04                                 9.614454                            6.701231      -0.188604       1.958379                    0.999338      26.149665      74.328740       0.616199       0.434841      -1.051874       0.004438       0.002366      -0.012380       0.013363       0.003443       0.008855       0.010840       0.014157      -0.006106      -0.015527      -0.001190       0.016717             12.975630      24.661553       0.355215      -0.430715       7.803121      -1.959045       6.462216           0.000002
          239              C      13.570258       1.325760       0.370760      -0.192827      34.015714 0.46059783E+03  0.10991020E+05                                 9.135925                            7.148204       0.144863       2.013733                    0.999596      30.099537      87.304973       0.617002       0.416009      -1.063988      -0.009130      -0.007801      -0.001401       0.012090      -0.006538       0.015709      -0.005773      -0.001222       0.066246      -0.019781      -0.009996       0.029777             10.808127      17.843107       1.468038      -0.914310       8.163518      -2.266252       6.417755           0.000004
          240              C      12.165532       1.423906       0.199640       0.100351      27.048809 0.35166911E+03  0.78860514E+04                                 8.051102                            6.395894       0.084517       2.048392                    0.999240      26.333661      75.340436       0.626154       0.436214      -1.045879       0.002082       0.025106      -0.043776       0.050507       0.010690      -0.016776       0.020282      -0.044315       0.085067      -0.045109       0.003192       0.041917              9.349016      14.263213       0.634178      -0.079886       7.506217      -2.296102       6.277620           0.000001
          241              C      12.352380       3.076822      27.219488       0.096808      25.458771 0.32948740E+03  0.72419083E+04                                 7.598401                            6.094659       0.223197       2.092438                    0.999645      25.777381      72.119354       0.659175       0.422758      -1.058086      -0.012980      -0.037595       0.026026       0.047531      -0.007638       0.008011       0.015542      -0.059045       0.075491      -0.044555       0.007388       0.037167              8.713863      13.542497      -0.084116       0.848894       6.807040      -1.816349       5.792053           0.000001
          242              C      13.767427       3.026969      27.259416      -0.170073      32.255837 0.44968645E+03  0.10685432E+05                                 8.884802                            7.123435       0.033430       1.986436                    0.999115      29.850127      86.900232       0.609149       0.423156      -1.057592       0.000700      -0.007965      -0.001630       0.008160       0.010482      -0.000251       0.003750      -0.047194       0.028166      -0.030541       0.008389       0.022152             10.224160      17.201986      -0.633877       0.963373       7.171742      -1.769413       6.298754           0.000004
          243              C       6.677326      14.919859      18.050308      -0.164040      39.871154 0.48260004E+03  0.11691394E+05                                10.236835                            7.401989       0.016152       1.966809                    0.999515      30.789924      91.003353       0.593863       0.425736      -1.054219       0.004343      -0.018922      -0.000065       0.019414       0.000292       0.003388      -0.014917      -0.000025      -0.063593      -0.027378       0.010704       0.016675             12.758716       5.678413      -1.584701      -2.459733      12.892738       3.801942      19.704995           0.000000
          244              C       6.963265      13.648625      17.508428      -0.045664      40.435040 0.45783765E+03  0.10835867E+05                                10.180790                            7.075763      -0.014632       1.985553                    0.999330      28.035728      79.231750       0.631085       0.410078      -1.074997      -0.004519       0.014772       0.047777       0.050212      -0.002541      -0.003718      -0.000147      -0.023155      -0.009452      -0.011861      -0.001572       0.013433             13.150367       5.529528      -1.447976      -1.822152      12.943146       2.491565      20.978428           0.000001
          245              C       7.115716      12.579917      18.341212      -0.118163      37.574425 0.45233223E+03  0.10828368E+05                                 9.980011                            7.252203      -0.224358       1.896392                    0.999186      30.442939      90.702853       0.586796       0.436027      -1.043467      -0.008893       0.023916       0.025806       0.036291       0.002405       0.000511       0.014766       0.009452      -0.088005      -0.034269       0.013806       0.020463             12.158509       5.551220      -1.492563      -1.528952      13.102019       1.173586      17.822287           0.000000
          246              C       6.970036      12.667158      19.704468      -0.136905      37.640218 0.43308567E+03  0.10195478E+05                                 9.782655                            6.962571       0.225795       2.045285                    0.999688      29.547823      85.643016       0.619834       0.419756      -1.059641      -0.000579       0.003950      -0.021418       0.021787      -0.001887      -0.004236      -0.011547      -0.025934       0.021815      -0.017977      -0.001977       0.019954             12.031967       5.489443      -2.146961      -1.752600      14.352666       3.121347      16.253791          -0.000001
          247              C       6.372931      13.531784      22.793184      -0.146959      36.467441 0.45032974E+03  0.10693131E+05                                 9.544710                            7.094323       0.173257       2.019791                    0.999773      29.949029      86.854120       0.615473       0.419105      -1.061270      -0.013653       0.016099       0.005694       0.021863      -0.008275      -0.005750      -0.002104      -0.050764      -0.014952      -0.025931      -0.003299       0.029230             11.391708       5.474248      -1.577153      -1.772305      11.336299       0.444581      17.364578          -0.000001
          248              C       6.051806      14.168959      23.976764      -0.108013      35.229016 0.46926210E+03  0.11305369E+05                                 9.493670                            7.341758      -0.149620       1.914064                    0.999547      30.503919      90.337519       0.590229       0.430741      -1.049612      -0.011105       0.008953      -0.025338       0.029078       0.001205       0.006129      -0.027587      -0.010416       0.021592      -0.024904      -0.007570       0.032474             11.217935       5.607040      -1.679151      -1.815738      12.177827       2.300167      15.868939           0.000000
          249              C      10.175250      -0.028042      24.042360      -0.025055      39.973614 0.47064737E+03  0.11233887E+05                                10.227487                            7.254731      -0.159611       1.947537                    0.999026      28.051217      80.024263       0.611918       0.419352      -1.067316       0.003269      -0.019015      -0.044741       0.048724       0.000386       0.007733      -0.007884      -0.006810      -0.009401      -0.012534       0.001446       0.011088             13.378214       5.866257      -1.817314      -2.352240      12.824477       4.148981      21.443909           0.000000
          250              C      10.206532       0.727532      22.841668      -0.167295      38.822153 0.48743816E+03  0.11839638E+05                                10.066111                            7.441072       0.027083       1.968711                    0.999380      30.951385      91.639904       0.591977       0.425974      -1.053934      -0.003776      -0.017173       0.011583       0.021056       0.002511       0.003000      -0.001063      -0.017346      -0.056109      -0.019212       0.000820       0.018392             12.511479       5.918871      -1.511967      -2.564045      10.701029       2.298036      20.914536          -0.000002
          251              C      10.517217       0.093473      21.643828       0.015888      39.112747 0.45107730E+03  0.10676649E+05                                10.177709                            7.169482      -0.166128       1.957995                    0.998547      27.433056      78.497748       0.605573       0.427323      -1.059957      -0.008698       0.020647       0.003486       0.022674       0.009911       0.002861      -0.019258       0.028894      -0.011458      -0.029902       0.009821       0.020082             13.318038       5.900242      -1.598900      -3.127690      11.439947       2.531053      22.613925          -0.000002
          252              C       6.394650      14.287358      21.623864       0.018347      39.938043 0.43840931E+03  0.10297060E+05                                10.218701                            7.016801       0.043939       2.010819                    0.999589      27.572909      78.441962       0.619217       0.421143      -1.064455      -0.004470      -0.019922       0.011646       0.023505      -0.006236      -0.008099       0.015842      -0.013025       0.034051      -0.014975      -0.010577       0.025551             13.376034       5.572172      -1.305219      -2.631581      11.050982       0.807840      23.504949          -0.000002
          253              C       6.643772      13.894771      20.234940       0.021721      41.086320 0.43108842E+03  0.10074198E+05                                10.390146                            6.931485       0.063338       2.016514                    0.999543      27.391350      77.518514       0.627111       0.417943      -1.067373      -0.001060      -0.017234      -0.000060       0.017267       0.000140      -0.003722      -0.003608       0.003618       0.074031      -0.014491      -0.010903       0.025394             13.927617       5.934079      -2.721249      -3.196929      15.411934       6.155944      20.436839          -0.000002
          254              C       6.541409      15.046048      19.419268       0.018891      38.886064 0.44279050E+03  0.10421497E+05                                10.102065                            7.079204      -0.176934       1.956192                    0.998485      27.187902      77.321210       0.613158       0.424426      -1.062834      -0.001724       0.017711      -0.014296       0.022826       0.001178       0.002864       0.008723       0.010926      -0.078031      -0.028277       0.009317       0.018960             13.159908       5.704631      -1.885273      -2.868099      12.799602       4.243419      20.975491          -0.000001
          255              C      10.584361       0.693259      20.246348       0.196826      27.961413 0.39036014E+03  0.89645835E+04                                 8.461253                            6.921047      -0.526156       1.871080                    0.995623      25.451058      73.138658       0.579605       0.460161      -1.034362      -0.010962       0.059730      -0.020491       0.064092       0.004210       0.001358      -0.006086       0.001517      -0.040235      -0.015439       0.004073       0.011367              9.645163       7.802081      -0.453728      -0.754243      10.682666      -0.070902      10.450742          -0.000000
          256              C       9.259331       1.289928      19.824252      -0.500736      27.751250 0.49273597E+03  0.11965540E+05                                 7.724965                            7.141185       0.139637       1.996152                    0.997273      32.950823      96.617804       0.649876       0.388112      -1.081918       0.063212      -0.021589       0.015481       0.068568      -0.009684       0.010472      -0.001869       0.055868      -0.032581      -0.024136      -0.013207       0.037342              7.935159       8.303034      -1.391828       0.098706       7.851781      -0.460200       7.650663          -0.000002
          257              C      11.657604       1.761967      20.132268      -0.502480      26.446108 0.44780848E+03  0.10631164E+05                                 7.493959                            6.823934       0.194938       2.009137                    0.998281      32.877271      95.713148       0.661621       0.389950      -1.079271      -0.055374      -0.043869       0.002692       0.070697       0.023357       0.002480       0.006168       0.036576      -0.056481      -0.024221      -0.015277       0.039498              7.599506       7.386214       1.414262      -0.725463       8.270490      -0.295332       7.141813          -0.000004
          258              C       7.055510      13.485047      16.008276       0.574627      24.108185 0.25078800E+03  0.52146174E+04                                 7.708912                            5.619846       0.015575       2.054187                    0.999642      22.924721      65.034847       0.623759       0.472252      -1.016169       0.006522      -0.010495      -0.063053       0.064253       0.014430       0.002868      -0.002489       0.123662      -0.206620      -0.069108      -0.028860       0.097969              9.487383       4.755487      -0.802577      -0.875175       9.807955       0.581095      13.898706           0.000001
          259              C       9.827547       0.635617      25.331464       0.572930      24.063649 0.25059904E+03  0.52057672E+04                                 7.713890                            5.607951      -0.117252       2.007359                    0.999403      22.918565      64.826299       0.626528       0.470609      -1.017824      -0.019965       0.026912       0.043433       0.054857       0.045395       0.010774      -0.010010       0.107426      -0.167575      -0.064059      -0.034488       0.098547              9.691509       4.913393      -1.695936      -0.700939      10.075377       2.471933      14.085757           0.000000
          260              C       7.383435       8.297292      10.461136      -0.160715      38.370012 0.48642582E+03  0.11818352E+05                                10.020314                            7.459674      -0.012873       1.961104                    0.998896      30.809107      91.469918       0.587640       0.428997      -1.051232      -0.030185       0.006251      -0.003702       0.031047       0.001997      -0.000843      -0.014660       0.006482      -0.045193      -0.022954       0.009207       0.013746             12.484452       6.052234      -2.186112      -1.077181      11.740399       3.356223      19.660724          -0.000000
          261              C       6.904318       9.518674      10.985904      -0.035648      40.191449 0.48194154E+03  0.11568754E+05                                10.234389                            7.322210      -0.019954       1.988606                    0.999356      28.197043      80.597341       0.611635       0.417178      -1.068992      -0.015211      -0.020173      -0.049614       0.055676       0.004712      -0.001592      -0.003300      -0.031491      -0.016235      -0.013878      -0.005752       0.019630             13.325581       6.211031      -2.071605      -0.140393      12.107691       3.014665      21.658022           0.000001
          262              C       6.506927      10.551551      10.127452      -0.113032      37.003745 0.47737573E+03  0.11574559E+05                                 9.904532                            7.467506      -0.239539       1.892835                    0.998859      30.604849      91.553405       0.576687       0.438048      -1.043011       0.004213      -0.021174      -0.015293       0.026457       0.006115       0.000037       0.009997      -0.007666      -0.087914      -0.031345       0.007976       0.023369             11.999058       6.096599      -2.127662       0.122563      12.118689       1.730509      17.781886          -0.000001
          263              C       6.573033      10.412899       8.755640      -0.133952      36.500158 0.45588752E+03  0.10872566E+05                                 9.612630                            7.166699       0.121936       2.008125                    0.999495      29.948000      87.414193       0.607883       0.422486      -1.057756      -0.008726      -0.011009       0.017872       0.022732      -0.007202       0.002956      -0.006851      -0.028722       0.012435      -0.018220       0.000295       0.017925             11.558834       6.065460      -2.805256      -0.714284      12.636339       2.730267      15.974704          -0.000002
          264              C       7.187192       9.504653       5.666924      -0.141859      36.803786 0.44705267E+03  0.10603350E+05                                 9.625426                            7.075173       0.183781       2.023469                    0.999805      29.928073      86.942407       0.615000       0.419901      -1.060027       0.001575      -0.021945      -0.001399       0.022046      -0.023886      -0.001353       0.004279      -0.019926      -0.019289      -0.022763      -0.006848       0.029612             11.679269       5.884137      -2.254072      -1.195436      10.853870      -0.313541      18.299801          -0.000003
          265              C       7.574463       8.898636       4.491900      -0.126309      36.006851 0.45792810E+03  0.10949583E+05                                 9.562622                            7.201248      -0.041933       1.944421                    0.999658      30.413541      89.317802       0.603193       0.424668      -1.054836      -0.000944      -0.013239       0.020030       0.024029      -0.001507       0.012958      -0.019858       0.014750       0.046428      -0.025735      -0.004505       0.030241             11.438647       6.098097      -2.739070      -1.902681      11.717395       1.317815      16.500447          -0.000001
          266              C       8.119487       7.624286       4.506160      -0.015824      39.854095 0.44875738E+03  0.10561651E+05                                10.131061                            7.027802      -0.083778       1.971564                    0.999195      27.575476      77.563076       0.630561       0.412723      -1.073906      -0.012435       0.015322       0.042128       0.046520       0.003970       0.000321      -0.002008      -0.004538      -0.019570      -0.006982      -0.001025       0.008007             13.380771       6.660699      -3.191544      -3.023757      12.175563       3.537097      21.306049          -0.000001
          267              C       8.305251       6.935701       5.695444      -0.163311      38.664279 0.46250573E+03  0.11081938E+05                                10.016511                            7.236023       0.055415       1.982209                    0.999556      30.436513      89.355592       0.602134       0.424535      -1.055360      -0.008470       0.010409      -0.010822       0.017240       0.003099       0.002762      -0.001392      -0.004913      -0.067700      -0.022883       0.007645       0.015238             12.597018       6.218428      -2.297133      -2.276253      10.184608       2.192144      21.388019          -0.000003
          268              C       7.924475       7.552624       6.884728       0.025005      38.217975 0.42871606E+03  0.10024727E+05                                10.023168                            6.983684      -0.216165       1.946562                    0.998908      27.030690      77.015933       0.614006       0.426610      -1.059815       0.005980      -0.024404      -0.003559       0.025376       0.017200       0.004067      -0.015603       0.022618      -0.006517      -0.028811       0.006360       0.022451             13.255061       6.215292      -2.403895      -1.929707      10.466682       2.088575      23.083210          -0.000002
          269              C       7.369769       8.816068       6.859060       0.018744      39.230497 0.42817293E+03  0.10007151E+05                                10.134589                            6.948075       0.030393       2.010185                    0.999695      27.415825      78.050846       0.619832       0.422806      -1.062372      -0.012710       0.020174      -0.010427       0.026024      -0.008278      -0.010955       0.013588      -0.003086       0.029826      -0.013404      -0.011044       0.024449             13.432376       5.921820      -2.061319      -1.173510      10.229925       0.186344      24.145383          -0.000003
          270              C       7.081676       9.205539       8.247984       0.020062      39.090827 0.43583675E+03  0.10228056E+05                                10.114514                            7.007239       0.033126       2.011209                    0.999680      27.490095      78.335302       0.617782       0.422475      -1.062942      -0.020608       0.014545      -0.003493       0.025465      -0.000084      -0.001872       0.002971       0.006128       0.062371      -0.013716      -0.007453       0.021169             13.322567       6.492868      -3.481558      -2.425825      13.412207       5.109269      20.062625          -0.000002
          271              C       7.491061       8.186683       9.089324       0.020543      37.373613 0.43305474E+03  0.10162908E+05                                 9.898802                            7.040219      -0.199634       1.951051                    0.998551      27.222703      77.984086       0.608093       0.429201      -1.057045      -0.005431      -0.019321       0.018201       0.027094       0.005504      -0.008782       0.010547       0.006933      -0.086182      -0.033268       0.012213       0.021055             12.945706       6.110496      -2.617119      -1.604596      11.399211       3.683791      21.327413          -0.000001
          272              C       8.036245       7.030732       8.282208       0.188041      27.979817 0.38934328E+03  0.89375221E+04                                 8.490016                            6.935006      -0.514390       1.874725                    0.995646      25.496482      73.310761       0.576009       0.463225      -1.032402       0.019786      -0.057953       0.020881       0.064700       0.002924       0.003883      -0.007568       0.008197      -0.056719      -0.021660       0.007099       0.014561              9.785724       7.808474      -1.295548       0.401686      10.273598      -0.227885      11.275100          -0.000001
          273              C       7.139484       5.776635       8.441920      -0.495947      28.763032 0.50845953E+03  0.12424269E+05                                 7.906188                            7.243668       0.159545       2.003647                    0.997003      32.884004      96.203570       0.647738       0.386983      -1.084488       0.042236       0.057854       0.000433       0.071633       0.024397      -0.010502       0.001847       0.014661      -0.042197      -0.024661      -0.008999       0.033660              8.292921       6.880050       0.625794      -0.057728      10.065432      -0.526819       7.933282          -0.000002
          274              C       9.452765       6.658398       8.678636      -0.503889      26.456579 0.45156439E+03  0.10732610E+05                                 7.478607                            6.851753       0.180629       2.003442                    0.998380      32.867509      95.444955       0.661006       0.389866      -1.080348      -0.068850       0.010521      -0.019132       0.072229       0.002990       0.008184       0.000681       0.058419      -0.033218      -0.023832      -0.012488       0.036320              7.592293       8.131054      -1.047193       1.010381       6.980391      -0.325635       7.665434          -0.000004
          275              C       6.839926       9.730546      12.480352       0.573000      24.328068 0.25568540E+03  0.53523806E+04                                 7.809103                            5.707494      -0.067184       2.027451                    0.999469      23.153580      66.316199       0.612419       0.477767      -1.011299      -0.019939       0.011020       0.062774       0.066780       0.010022       0.001804      -0.004211       0.123693      -0.206231      -0.069217      -0.027821       0.097038              9.796943       4.913897      -0.670283       0.010707      10.045269       0.916443      14.431663           0.000001
          276              C       8.544413       6.963743       3.191388       0.554017      25.740968 0.26615814E+03  0.55903319E+04                                 7.991755                            5.723941      -0.086643       2.010582                    0.999356      23.147965      64.977712       0.631723       0.461617      -1.026869       0.024304      -0.027866      -0.047370       0.060093       0.026650       0.033242      -0.005760       0.134706      -0.169774      -0.068327      -0.038537       0.106864             10.132077       5.270479      -1.916157      -2.282184      10.388799       2.388938      14.736952          -0.000000
          277              C      10.003312      13.862055      13.701008       0.084804      26.328705 0.32216170E+03  0.70571331E+04                                 7.774059                            6.030857       0.245813       2.097278                    0.999752      25.928116      72.955803       0.660444       0.423365      -1.055318      -0.023077      -0.030917      -0.038511       0.054511      -0.005427       0.002142      -0.015784      -0.056681       0.100232      -0.045566       0.003643       0.041923              8.980548      14.090637       0.628509      -0.538304       6.659168       2.162813       6.191837           0.000002
          278              C      11.323523      13.781045      13.527036      -0.174663      31.633309 0.41056009E+03  0.95637367E+04                                 8.779791                            6.822440      -0.011684       1.977183                    0.999264      29.411112      85.577520       0.618474       0.425142      -1.053315       0.002861      -0.004954      -0.007033       0.009066       0.005682       0.012682      -0.020855      -0.042039       0.071145      -0.037965      -0.001283       0.039248             10.140766      16.556359       0.375196      -1.124249       7.443359       2.203398       6.422579           0.000003
          279              C      11.821249      12.969388      12.591580       0.132286      33.172498 0.36811303E+03  0.82944641E+04                                 9.231478                            6.509659      -0.219232       1.953947                    0.999301      25.611519      71.876306       0.629698       0.431685      -1.055589       0.006276       0.014981       0.003684       0.016655      -0.005273      -0.004352      -0.017345       0.012206      -0.019814      -0.023540       0.010371       0.013169             12.301139      22.881803       1.672223      -0.248331       7.293485       1.967461       6.728128           0.000001
          280              C      10.984659      12.198235      11.887136      -0.194513      31.769019 0.42506675E+03  0.99209117E+04                                 8.685542                            6.845022       0.239781       2.049730                    0.999744      29.314268      83.519848       0.634874       0.413356      -1.067916      -0.017938      -0.000311      -0.000556       0.017950      -0.011002      -0.009952       0.004668      -0.023999       0.047059      -0.025582       0.003870       0.021712             10.268863      17.124363       2.006924       1.129062       7.105096       1.994640       6.577129           0.000000
          281              C       9.602407      12.352465      12.086776       0.113752      25.369006 0.32719690E+03  0.71965652E+04                                 7.677877                            6.127634       0.134347       2.069404                    0.999388      25.726144      72.576964       0.647116       0.430336      -1.050830       0.007862       0.036127       0.024951       0.044605       0.010484       0.014666      -0.027256      -0.058503       0.037375      -0.044799      -0.000726       0.045524              8.900143      13.884278       1.019377       0.956563       6.342779       2.069255       6.473373          -0.000000
          282              C      -2.639188      12.796462      12.366272       0.026658      33.855157 0.34748451E+03  0.77626816E+04                                 9.348695                            6.296307      -0.071559       1.984337                    0.998906      27.075076      77.111798       0.640858       0.427826      -1.051814      -0.018850       0.001869      -0.004245       0.019412      -0.013495      -0.011166      -0.086043      -0.073801       0.058801      -0.073908      -0.035593       0.109501             13.066924      26.024865       3.032534       0.763783       6.798514       1.109001       6.377392           0.000002
          283              C       0.301165      13.636162      13.575520       0.077534      32.488002 0.33849334E+03  0.75824776E+04                                 9.333294                            6.405054      -0.384842       1.901464                    0.997649      26.957121      79.247253       0.601615       0.454492      -1.026463       0.024004       0.011507      -0.002010       0.026696       0.005206      -0.014515      -0.082314      -0.108748      -0.032378      -0.069430      -0.045546       0.114976             12.375883      22.902368       0.873059       2.728656       6.976708       1.211893       7.248574           0.000001
          284              C       1.724180      13.461679      13.495664       0.124817      34.103528 0.39172681E+03  0.89942465E+04                                 9.479144                            6.798864      -0.156974       1.978211                    0.999324      25.999616      74.448396       0.602843       0.442508      -1.045641      -0.004316       0.006668      -0.005714       0.009785      -0.004433      -0.005420      -0.001866      -0.000453      -0.029594      -0.012259       0.002547       0.009712             12.079741      20.417763      -1.125098       1.131045       7.134707       2.040116       8.686752           0.000001
          285              C       2.369221      12.732589      12.477500      -0.173151      32.239690 0.46473274E+03  0.11121109E+05                                 8.818137                            7.198752       0.145851       2.020259                    0.999427      29.902820      87.026112       0.612095       0.418160      -1.061986       0.001793       0.001521       0.010076       0.010347       0.012265       0.006729       0.000609      -0.055387      -0.003170      -0.031148       0.000205       0.030942              9.918842      14.030230      -2.084076      -0.865953       6.900594       2.026278       8.825701           0.000001
          286              C       3.754901      12.600169      12.488908       0.087926      25.675093 0.34581810E+03  0.76942845E+04                                 7.646677                            6.260162       0.249727       2.098212                    0.999789      26.056289      73.376231       0.647785       0.424966      -1.056577       0.016386       0.023685       0.038810       0.048329       0.001983      -0.011298      -0.008620      -0.069560       0.021031      -0.040947       0.006512       0.034435              8.580796      11.261821      -1.246651      -0.376279       6.308183       2.219824       8.172383           0.000000
          287              C       3.889547      13.832456      14.414008       0.088706      25.795737 0.34718750E+03  0.77512695E+04                                 7.713995                            6.308242       0.194892       2.081341                    0.999525      26.242631      74.619792       0.638283       0.429817      -1.051017       0.002434      -0.017915      -0.041509       0.045275       0.008129       0.006795      -0.010499      -0.053622       0.054971      -0.038415       0.009913       0.028501              8.707442      11.641444      -0.898824       0.328406       6.493765       2.230466       7.987119           0.000001
          288              C       2.530167      13.996033      14.451084      -0.173790      33.081003 0.45408105E+03  0.10835675E+05                                 9.097936                            7.211796      -0.053142       1.968539                    0.998317      29.626948      86.944901       0.597584       0.429521      -1.051751       0.006371       0.007507      -0.011084       0.014826      -0.007289      -0.015188      -0.016706      -0.037392       0.010744      -0.032022       0.003644       0.028379             10.526044      14.763509      -0.536892       1.476476       7.696897       2.602349       9.117726           0.000001
          289              C       3.989551       9.704062      14.553756       0.124987      26.714750 0.34951238E+03  0.78680677E+04                                 8.156292                            6.509089      -0.276913       1.942853                    0.997380      26.382287      76.973152       0.598538       0.454579      -1.029571       0.002765       0.009258       0.039998       0.041149       0.003210      -0.004269      -0.025735      -0.085880       0.010444      -0.045068      -0.009410       0.054478              9.407466      12.096965      -0.551851      -0.234792       6.969593       2.564808       9.155841           0.000001
          290              C       2.599090       9.836482      14.639316      -0.160764      31.770279 0.45222087E+03  0.10814591E+05                                 8.896306                            7.210171      -0.165213       1.931887                    0.997609      30.033004      89.153978       0.594121       0.431094      -1.047450       0.010253      -0.004615      -0.000283       0.011247      -0.000414       0.004525      -0.018392      -0.055878       0.018468      -0.031626      -0.004626       0.036253             10.108870      14.334885      -1.163690      -0.741809       7.465647       2.430621       8.526078           0.000002
          291              C       2.073829      10.525067      15.691704       0.109425      33.632105 0.39174980E+03  0.89745703E+04                                 9.290986                            6.725087      -0.148782       1.970272                    0.999239      26.171013      74.303587       0.617565       0.432931      -1.053758      -0.001673       0.003870      -0.002267       0.004787      -0.004832      -0.000762      -0.005089       0.016034      -0.042709      -0.016127      -0.000366       0.016492             11.812537      19.714505      -0.439796       1.492491       6.855374       2.192281       8.867732           0.000001
          292              C       2.933410      11.067211      16.615752      -0.195212      32.908429 0.46436876E+03  0.11084936E+05                                 8.885663                            7.163349       0.290924       2.064285                    0.999744      29.743017      85.812939       0.619206       0.414382      -1.066826       0.006046       0.001116      -0.010945       0.012553      -0.009573      -0.011479       0.013050      -0.035557       0.023014      -0.026254      -0.002266       0.028520             10.169113      13.842276       0.049888       1.995981       6.962606       2.260162       9.702457           0.000001
          293              C       4.292949      10.897401      16.470300       0.087068      26.281513 0.35567344E+03  0.80049763E+04                                 7.891946                            6.443878       0.069153       2.041449                    0.998860      26.548948      76.297779       0.621617       0.437799      -1.044080       0.004147      -0.023495      -0.043198       0.049349       0.010192       0.012361      -0.012377      -0.057183       0.001209      -0.036351       0.002802       0.033550              8.886382      11.257485      -0.169579       0.733024       6.366939       2.168210       9.034722          -0.000000
          294              C       0.637624      10.701108      15.848564       0.052950      32.419449 0.34369176E+03  0.76705817E+04                                 9.078640                            6.280234      -0.048153       1.997665                    0.999212      26.807420      76.758642       0.637725       0.430342      -1.048402       0.012220       0.003624      -0.006957       0.014521      -0.006361      -0.011443      -0.077927      -0.108673       0.002014      -0.067865      -0.041848       0.109713             12.054166      22.570035       1.066731       2.924792       6.462827       1.442804       7.129637           0.000001
          295              C      -2.336957       9.750798      14.513828       0.022364      37.132230 0.37889095E+03  0.86678126E+04                                10.008131                            6.624133      -0.083333       1.974682                    0.999037      27.802358      80.688447       0.616504       0.434285      -1.045653      -0.010202       0.006029      -0.004837       0.012800      -0.000228      -0.016001      -0.069391      -0.084660       0.050190      -0.060596      -0.035422       0.096018             14.217052      28.673425       1.596606       2.410092       7.439765       1.364447       6.537966           0.000004
          296              C      12.175958       9.912818      14.664984       0.122601      35.091946 0.38726638E+03  0.88524595E+04                                 9.614453                            6.701231      -0.188604       1.958379                    0.999338      26.149665      74.328738       0.616199       0.434841      -1.051874       0.004438       0.002366       0.012380       0.013363       0.003443      -0.008855      -0.010840       0.014157      -0.006106      -0.015527      -0.001190       0.016717             12.975628      24.661544       0.355216       0.430715       7.803123       1.959047       6.462217           0.000002
          297              C      11.378697       9.115182      13.889240      -0.192827      34.015692 0.46059744E+03  0.10991009E+05                                 9.135921                            7.148201       0.144863       2.013733                    0.999596      30.099536      87.304970       0.617002       0.416009      -1.063988      -0.009130      -0.007801       0.001401       0.012090      -0.006538      -0.015709       0.005773      -0.001222       0.066246      -0.019781      -0.009996       0.029777             10.808121      17.843089       1.468039       0.914311       8.163518       2.266254       6.417755           0.000004
          298              C       9.973971       9.213328      14.060360       0.100351      27.048823 0.35166940E+03  0.78860594E+04                                 8.051105                            6.395897       0.084517       2.048392                    0.999240      26.333661      75.340436       0.626154       0.436214      -1.045879       0.002082       0.025106       0.043776       0.050507       0.010690       0.016776      -0.020282      -0.044315       0.085067      -0.045109       0.003192       0.041917              9.349021      14.263229       0.634179       0.079885       7.506216       2.296099       6.277619           0.000001
          299              C      10.160819      10.866244      15.560512       0.096808      25.458773 0.32948734E+03  0.72419067E+04                                 7.598401                            6.094658       0.223197       2.092438                    0.999645      25.777381      72.119352       0.659175       0.422757      -1.058086      -0.012980      -0.037595      -0.026026       0.047531      -0.007638      -0.008011      -0.015542      -0.059045       0.075491      -0.044555       0.007388       0.037167              8.713864      13.542506      -0.084116      -0.848895       6.807037       1.816347       5.792050           0.000001
          300              C      11.575865      10.816391      15.520584      -0.170073      32.255850 0.44968639E+03  0.10685430E+05                                 8.884804                            7.123434       0.033430       1.986436                    0.999115      29.850127      86.900228       0.609149       0.423156      -1.057593       0.000700      -0.007965       0.001630       0.008160       0.010482       0.000251      -0.003750      -0.047194       0.028166      -0.030541       0.008389       0.022152             10.224164      17.201997      -0.633876      -0.963373       7.171741       1.769412       6.298754           0.000004
          301              C       4.878351       0.658985      10.469692      -0.164040      39.871154 0.48260004E+03  0.11691394E+05                                10.236835                            7.401989       0.016152       1.966809                    0.999515      30.789924      91.003354       0.593863       0.425736      -1.054219      -0.004343       0.018922       0.000065       0.019414       0.000292       0.003388      -0.014917      -0.000025      -0.063593      -0.027378       0.010703       0.016675             12.758716       5.678413      -1.584701      -2.459733      12.892739       3.801942      19.704996           0.000000
          302              C       4.592412       1.930219      11.011572      -0.045664      40.435042 0.45783767E+03  0.10835868E+05                                10.180790                            7.075763      -0.014632       1.985553                    0.999330      28.035729      79.231752       0.631085       0.410078      -1.074997       0.004519      -0.014772      -0.047777       0.050212      -0.002541      -0.003718      -0.000147      -0.023155      -0.009452      -0.011861      -0.001572       0.013433             13.150367       5.529528      -1.447976      -1.822152      12.943146       2.491566      20.978428           0.000001
          303              C       4.439961       2.998927      10.178788      -0.118163      37.574425 0.45233222E+03  0.10828368E+05                                 9.980011                            7.252203      -0.224358       1.896392                    0.999186      30.442939      90.702853       0.586796       0.436027      -1.043467       0.008893      -0.023916      -0.025806       0.036291       0.002405       0.000511       0.014766       0.009452      -0.088005      -0.034269       0.013806       0.020463             12.158509       5.551220      -1.492563      -1.528952      13.102019       1.173586      17.822287           0.000000
          304              C       4.585641       2.911686       8.815532      -0.136905      37.640220 0.43308570E+03  0.10195479E+05                                 9.782656                            6.962571       0.225795       2.045285                    0.999688      29.547824      85.643022       0.619834       0.419756      -1.059641       0.000579      -0.003950       0.021418       0.021787      -0.001887      -0.004236      -0.011547      -0.025934       0.021815      -0.017977      -0.001977       0.019954             12.031968       5.489443      -2.146961      -1.752601      14.352667       3.121347      16.253792          -0.000001
          305              C       5.182746       2.047060       5.726816      -0.146959      36.467441 0.45032974E+03  0.10693131E+05                                 9.544710                            7.094322       0.173257       2.019791                    0.999773      29.949029      86.854118       0.615473       0.419105      -1.061270       0.013653      -0.016099      -0.005694       0.021863      -0.008275      -0.005750      -0.002104      -0.050764      -0.014952      -0.025931      -0.003299       0.029230             11.391708       5.474248      -1.577153      -1.772305      11.336299       0.444581      17.364577          -0.000001
          306              C       5.503871       1.409885       4.543236      -0.108013      35.229018 0.46926212E+03  0.11305370E+05                                 9.493671                            7.341758      -0.149621       1.914064                    0.999547      30.503920      90.337523       0.590229       0.430741      -1.049612       0.011105      -0.008953       0.025338       0.029078       0.001205       0.006128      -0.027587      -0.010416       0.021592      -0.024904      -0.007570       0.032474             11.217936       5.607040      -1.679151      -1.815738      12.177827       2.300167      15.868939           0.000000
          307              C       5.763550       0.028042       4.477640      -0.025056      39.973618 0.47064742E+03  0.11233889E+05                                10.227488                            7.254732      -0.159611       1.947537                    0.999026      28.051219      80.024271       0.611918       0.419352      -1.067316      -0.003269       0.019015       0.044741       0.048724       0.000386       0.007733      -0.007884      -0.006810      -0.009401      -0.012534       0.001446       0.011088             13.378216       5.866257      -1.817314      -2.352241      12.824478       4.148982      21.443912           0.000000
          308              C       1.349145      14.851312       5.678332      -0.167295      38.822152 0.48743815E+03  0.11839637E+05                                10.066111                            7.441071       0.027083       1.968711                    0.999380      30.951385      91.639902       0.591977       0.425974      -1.053934       0.003776       0.017173      -0.011583       0.021056       0.002511       0.003000      -0.001063      -0.017346      -0.056109      -0.019212       0.000820       0.018391             12.511478       5.918871      -1.511967      -2.564045      10.701029       2.298036      20.914535          -0.000002
          309              C       1.038460      15.485371       6.876172       0.015888      39.112748 0.45107730E+03  0.10676649E+05                                10.177709                            7.169482      -0.166129       1.957995                    0.998547      27.433056      78.497749       0.605573       0.427323      -1.059957       0.008698      -0.020647      -0.003486       0.022674       0.009911       0.002861      -0.019258       0.028894      -0.011458      -0.029902       0.009821       0.020082             13.318039       5.900242      -1.598900      -3.127690      11.439948       2.531053      22.613926          -0.000002
          310              C       5.161027       1.291486       6.896136       0.018347      39.938043 0.43840931E+03  0.10297059E+05                                10.218701                            7.016801       0.043939       2.010819                    0.999589      27.572909      78.441961       0.619217       0.421143      -1.064455       0.004470       0.019922      -0.011646       0.023505      -0.006236      -0.008099       0.015842      -0.013025       0.034051      -0.014975      -0.010577       0.025551             13.376034       5.572172      -1.305219      -2.631581      11.050981       0.807840      23.504949          -0.000002
          311              C       4.911905       1.684073       8.285060       0.021721      41.086320 0.43108843E+03  0.10074198E+05                                10.390146                            6.931485       0.063338       2.016514                    0.999543      27.391350      77.518516       0.627111       0.417943      -1.067373       0.001060       0.017234       0.000060       0.017267       0.000140      -0.003722      -0.003608       0.003618       0.074031      -0.014491      -0.010903       0.025394             13.927618       5.934079      -2.721249      -3.196930      15.411934       6.155944      20.436840          -0.000002
          312              C       5.014268       0.532796       9.100732       0.018891      38.886064 0.44279050E+03  0.10421497E+05                                10.102065                            7.079204      -0.176934       1.956192                    0.998485      27.187902      77.321211       0.613158       0.424426      -1.062834       0.001724      -0.017711       0.014296       0.022826       0.001178       0.002864       0.008723       0.010926      -0.078031      -0.028277       0.009317       0.018960             13.159908       5.704631      -1.885273      -2.868099      12.799602       4.243419      20.975491          -0.000001
          313              C       0.971316      14.885585       8.273652       0.196826      27.961412 0.39036013E+03  0.89645833E+04                                 8.461253                            6.921047      -0.526156       1.871080                    0.995623      25.451058      73.138659       0.579605       0.460161      -1.034362       0.010962      -0.059730       0.020491       0.064092       0.004210       0.001358      -0.006086       0.001517      -0.040235      -0.015439       0.004073       0.011367              9.645163       7.802082      -0.453728      -0.754243      10.682666      -0.070902      10.450742          -0.000000
          314              C       2.296346      14.288916       8.695748      -0.500736      27.751248 0.49273593E+03  0.11965539E+05                                 7.724965                            7.141185       0.139637       1.996152                    0.997273      32.950822      96.617804       0.649876       0.388113      -1.081918      -0.063212       0.021589      -0.015481       0.068568      -0.009684       0.010472      -0.001869       0.055868      -0.032581      -0.024136      -0.013207       0.037342              7.935159       8.303034      -1.391828       0.098706       7.851781      -0.460200       7.650663          -0.000002
          315              C      -0.101927      13.816877       8.387732      -0.502480      26.446111 0.44780854E+03  0.10631166E+05                                 7.493959                            6.823934       0.194938       2.009137                    0.998281      32.877273      95.713152       0.661621       0.389950      -1.079272       0.055374       0.043869      -0.002692       0.070697       0.023357       0.002480       0.006168       0.036576      -0.056481      -0.024221      -0.015277       0.039498              7.599506       7.386214       1.414262      -0.725463       8.270490      -0.295333       7.141814          -0.000004
          316              C       4.500167       2.093797      12.511724       0.574627      24.108185 0.25078800E+03  0.52146174E+04                                 7.708912                            5.619846       0.015575       2.054187                    0.999642      22.924721      65.034847       0.623759       0.472252      -1.016169      -0.006522       0.010495       0.063053       0.064253       0.014430       0.002868      -0.002489       0.123662      -0.206620      -0.069108      -0.028860       0.097969              9.487383       4.755487      -0.802577      -0.875175       9.807955       0.581095      13.898706           0.000001
          317              C       1.728130      14.943227       3.188536       0.572930      24.063649 0.25059904E+03  0.52057671E+04                                 7.713890                            5.607951      -0.117253       2.007359                    0.999403      22.918565      64.826299       0.626528       0.470609      -1.017824       0.019965      -0.026912      -0.043433       0.054857       0.045395       0.010774      -0.010010       0.107426      -0.167575      -0.064059      -0.034488       0.098547              9.691509       4.913393      -1.695936      -0.700939      10.075377       2.471933      14.085757           0.000000
          318              C       4.172242       7.281552      18.058864      -0.160715      38.370011 0.48642579E+03  0.11818351E+05                                10.020314                            7.459674      -0.012873       1.961104                    0.998896      30.809106      91.469917       0.587640       0.428997      -1.051232       0.030185      -0.006251       0.003702       0.031047       0.001997      -0.000843      -0.014660       0.006482      -0.045193      -0.022954       0.009207       0.013746             12.484453       6.052235      -2.186112      -1.077181      11.740399       3.356223      19.660725          -0.000000
          319              C       4.651359       6.060170      17.534096      -0.035648      40.191449 0.48194154E+03  0.11568754E+05                                10.234390                            7.322210      -0.019954       1.988606                    0.999356      28.197043      80.597343       0.611635       0.417178      -1.068992       0.015211       0.020173       0.049614       0.055676       0.004712      -0.001592      -0.003300      -0.031491      -0.016235      -0.013878      -0.005752       0.019630             13.325582       6.211032      -2.071605      -0.140393      12.107691       3.014665      21.658023           0.000001
          320              C       5.048750       5.027293      18.392548      -0.113032      37.003747 0.47737576E+03  0.11574559E+05                                 9.904532                            7.467506      -0.239539       1.892835                    0.998859      30.604850      91.553407       0.576687       0.438048      -1.043011      -0.004213       0.021174       0.015293       0.026457       0.006115       0.000037       0.009997      -0.007666      -0.087914      -0.031345       0.007976       0.023369             11.999058       6.096599      -2.127662       0.122563      12.118689       1.730509      17.781886          -0.000001
          321              C       4.982644       5.165945      19.764360      -0.133952      36.500158 0.45588752E+03  0.10872566E+05                                 9.612630                            7.166699       0.121935       2.008125                    0.999495      29.948000      87.414193       0.607883       0.422486      -1.057756       0.008726       0.011009      -0.017872       0.022732      -0.007202       0.002956      -0.006851      -0.028722       0.012435      -0.018220       0.000295       0.017925             11.558834       6.065460      -2.805256      -0.714284      12.636339       2.730267      15.974704          -0.000002
          322              C       4.368485       6.074191      22.853076      -0.141859      36.803786 0.44705267E+03  0.10603350E+05                                 9.625427                            7.075173       0.183781       2.023469                    0.999805      29.928073      86.942410       0.615000       0.419901      -1.060027      -0.001575       0.021945       0.001399       0.022046      -0.023886      -0.001353       0.004279      -0.019926      -0.019289      -0.022763      -0.006848       0.029612             11.679270       5.884137      -2.254072      -1.195436      10.853871      -0.313541      18.299802          -0.000003
          323              C       3.981214       6.680208      24.028100      -0.126309      36.006853 0.45792814E+03  0.10949584E+05                                 9.562622                            7.201248      -0.041933       1.944421                    0.999658      30.413542      89.317805       0.603193       0.424668      -1.054836       0.000944       0.013239      -0.020030       0.024029      -0.001507       0.012958      -0.019858       0.014750       0.046428      -0.025735      -0.004505       0.030241             11.438647       6.098097      -2.739070      -1.902681      11.717395       1.317815      16.500447          -0.000001
          324              C       3.436190       7.954558      24.013840      -0.015824      39.854093 0.44875735E+03  0.10561650E+05                                10.131060                            7.027802      -0.083778       1.971564                    0.999195      27.575475      77.563071       0.630561       0.412723      -1.073906       0.012435      -0.015322      -0.042128       0.046520       0.003970       0.000321      -0.002008      -0.004538      -0.019570      -0.006982      -0.001025       0.008007             13.380770       6.660699      -3.191544      -3.023757      12.175563       3.537097      21.306047          -0.000001
          325              C       3.250426       8.643143      22.824556      -0.163311      38.664278 0.46250571E+03  0.11081937E+05                                10.016511                            7.236023       0.055415       1.982209                    0.999556      30.436512      89.355588       0.602134       0.424535      -1.055360       0.008470      -0.010409       0.010822       0.017240       0.003099       0.002762      -0.001392      -0.004913      -0.067700      -0.022883       0.007645       0.015238             12.597018       6.218428      -2.297133      -2.276253      10.184608       2.192144      21.388018          -0.000003
          326              C       3.631202       8.026220      21.635272       0.025005      38.217975 0.42871606E+03  0.10024727E+05                                10.023168                            6.983684      -0.216165       1.946562                    0.998908      27.030690      77.015934       0.614006       0.426610      -1.059815      -0.005980       0.024404       0.003559       0.025376       0.017200       0.004067      -0.015603       0.022618      -0.006517      -0.028811       0.006360       0.022451             13.255061       6.215292      -2.403895      -1.929707      10.466682       2.088575      23.083211          -0.000002
          327              C       4.185908       6.762776      21.660940       0.018744      39.230498 0.42817293E+03  0.10007151E+05                                10.134590                            6.948075       0.030393       2.010185                    0.999695      27.415825      78.050848       0.619832       0.422806      -1.062372       0.012710      -0.020174       0.010427       0.026024      -0.008278      -0.010955       0.013588      -0.003086       0.029826      -0.013404      -0.011044       0.024449             13.432377       5.921820      -2.061319      -1.173510      10.229926       0.186344      24.145385          -0.000003
          328              C       4.474001       6.373305      20.272016       0.020062      39.090827 0.43583675E+03  0.10228056E+05                                10.114514                            7.007239       0.033126       2.011209                    0.999680      27.490095      78.335303       0.617782       0.422475      -1.062942       0.020608      -0.014545       0.003493       0.025465      -0.000084      -0.001872       0.002971       0.006128       0.062371      -0.013716      -0.007453       0.021169             13.322567       6.492868      -3.481558      -2.425825      13.412207       5.109269      20.062626          -0.000002
          329              C       4.064616       7.392161      19.430676       0.020543      37.373613 0.43305474E+03  0.10162908E+05                                 9.898802                            7.040219      -0.199634       1.951051                    0.998551      27.222703      77.984087       0.608093       0.429201      -1.057045       0.005431       0.019321      -0.018201       0.027094       0.005504      -0.008782       0.010547       0.006933      -0.086182      -0.033268       0.012213       0.021055             12.945707       6.110496      -2.617119      -1.604596      11.399211       3.683791      21.327413          -0.000001
          330              C       3.519432       8.548112      20.237792       0.188041      27.979817 0.38934327E+03  0.89375218E+04                                 8.490016                            6.935006      -0.514390       1.874725                    0.995646      25.496482      73.310762       0.576009       0.463225      -1.032402      -0.019786       0.057953      -0.020881       0.064700       0.002924       0.003883      -0.007568       0.008197      -0.056719      -0.021660       0.007099       0.014561              9.785724       7.808474      -1.295548       0.401686      10.273598      -0.227885      11.275100          -0.000001
          331              C       4.416193       9.802209      20.078080      -0.495947      28.763031 0.50845953E+03  0.12424269E+05                                 7.906188                            7.243668       0.159545       2.003647                    0.997003      32.884003      96.203566       0.647738       0.386983      -1.084488      -0.042236      -0.057854      -0.000433       0.071633       0.024397      -0.010502       0.001847       0.014661      -0.042198      -0.024661      -0.008999       0.033660              8.292921       6.880050       0.625794      -0.057728      10.065432      -0.526819       7.933281          -0.000002
          332              C       2.102912       8.920446      19.841364      -0.503889      26.456581 0.45156443E+03  0.10732611E+05                                 7.478607                            6.851753       0.180629       2.003442                    0.998380      32.867510      95.444959       0.661006       0.389866      -1.080348       0.068850      -0.010521       0.019132       0.072229       0.002990       0.008184       0.000681       0.058419      -0.033218      -0.023832      -0.012488       0.036320              7.592293       8.131055      -1.047193       1.010382       6.980392      -0.325635       7.665434          -0.000004
          333              C       4.715751       5.848298      16.039648       0.573000      24.328068 0.25568540E+03  0.53523806E+04                                 7.809103                            5.707494      -0.067184       2.027451                    0.999469      23.153580      66.316199       0.612419       0.477767      -1.011299       0.019939      -0.011020      -0.062774       0.066780       0.010022       0.001804      -0.004211       0.123693      -0.206231      -0.069217      -0.027821       0.097038              9.796943       4.913897      -0.670283       0.010707      10.045269       0.916443      14.431663           0.000001
          334              C       3.011264       8.615101      25.328612       0.554017      25.740969 0.26615816E+03  0.55903324E+04                                 7.991755                            5.723941      -0.086643       2.010582                    0.999356      23.147966      64.977715       0.631723       0.461617      -1.026869      -0.024304       0.027866       0.047370       0.060093       0.026650       0.033242      -0.005760       0.134706      -0.169774      -0.068327      -0.038537       0.106864             10.132077       5.270479      -1.916157      -2.282184      10.388799       2.388938      14.736952          -0.000000
          335              C       1.552365       1.716789      14.818992       0.084804      26.328706 0.32216173E+03  0.70571337E+04                                 7.774060                            6.030857       0.245813       2.097278                    0.999752      25.928117      72.955808       0.660444       0.423365      -1.055318       0.023077       0.030917       0.038511       0.054511      -0.005427       0.002142      -0.015784      -0.056681       0.100232      -0.045566       0.003643       0.041923              8.980548      14.090639       0.628510      -0.538304       6.659169       2.162813       6.191838           0.000002
          336              C       0.232154       1.797799      14.992964      -0.174663      31.633310 0.41056012E+03  0.95637376E+04                                 8.779791                            6.822440      -0.011684       1.977183                    0.999264      29.411113      85.577523       0.618474       0.425142      -1.053315      -0.002861       0.004954       0.007033       0.009066       0.005682       0.012682      -0.020855      -0.042039       0.071145      -0.037965      -0.001283       0.039248             10.140766      16.556359       0.375196      -1.124249       7.443359       2.203398       6.422579           0.000003
          337              C      -0.265572       2.609456      15.928420       0.132286      33.172499 0.36811303E+03  0.82944642E+04                                 9.231478                            6.509659      -0.219232       1.953947                    0.999301      25.611519      71.876308       0.629698       0.431685      -1.055589      -0.006276      -0.014981      -0.003684       0.016655      -0.005273      -0.004352      -0.017345       0.012206      -0.019814      -0.023540       0.010371       0.013169             12.301140      22.881805       1.672223      -0.248331       7.293485       1.967461       6.728129           0.000001
          338              C       0.571018       3.380609      16.632864      -0.194513      31.769018 0.42506674E+03  0.99209114E+04                                 8.685542                            6.845022       0.239781       2.049730                    0.999744      29.314268      83.519846       0.634874       0.413356      -1.067916       0.017938       0.000311       0.000556       0.017950      -0.011002      -0.009952       0.004668      -0.023999       0.047059      -0.025582       0.003870       0.021712             10.268862      17.124362       2.006924       1.129062       7.105096       1.994640       6.577129           0.000001
          339              C       1.953270       3.226379      16.433224       0.113752      25.369006 0.32719690E+03  0.71965652E+04                                 7.677877                            6.127634       0.134347       2.069404                    0.999388      25.726144      72.576964       0.647116       0.430336      -1.050830      -0.007862      -0.036127      -0.024951       0.044605       0.010484       0.014666      -0.027256      -0.058503       0.037375      -0.044799      -0.000726       0.045524              8.900144      13.884279       1.019377       0.956563       6.342779       2.069255       6.473373          -0.000000
          340              C      14.194865       2.782382      16.153728       0.026658      33.855157 0.34748452E+03  0.77626819E+04                                 9.348695                            6.296307      -0.071559       1.984337                    0.998906      27.075077      77.111800       0.640859       0.427826      -1.051814       0.018850      -0.001869       0.004245       0.019412      -0.013495      -0.011166      -0.086043      -0.073801       0.058802      -0.073908      -0.035593       0.109501             13.066923      26.024863       3.032533       0.763783       6.798513       1.109001       6.377392           0.000002
          341              C      11.254512       1.942682      14.944480       0.077534      32.488002 0.33849334E+03  0.75824777E+04                                 9.333295                            6.405054      -0.384842       1.901464                    0.997649      26.957121      79.247254       0.601615       0.454492      -1.026463      -0.024004      -0.011507       0.002010       0.026696       0.005206      -0.014515      -0.082314      -0.108748      -0.032378      -0.069430      -0.045546       0.114976             12.375884      22.902368       0.873059       2.728656       6.976708       1.211893       7.248574           0.000000
          342              C       9.831497       2.117165      15.024336       0.124817      34.103528 0.39172682E+03  0.89942465E+04                                 9.479143                            6.798864      -0.156974       1.978211                    0.999324      25.999616      74.448395       0.602843       0.442508      -1.045641       0.004316      -0.006668       0.005714       0.009785      -0.004433      -0.005420      -0.001866      -0.000453      -0.029594      -0.012259       0.002547       0.009712             12.079740      20.417763      -1.125098       1.131045       7.134707       2.040116       8.686751           0.000001
          343              C       9.186456       2.846255      16.042500      -0.173151      32.239690 0.46473274E+03  0.11121109E+05                                 8.818137                            7.198752       0.145851       2.020259                    0.999427      29.902820      87.026112       0.612095       0.418160      -1.061986      -0.001793      -0.001521      -0.010076       0.010347       0.012265       0.006729       0.000609      -0.055387      -0.003170      -0.031148       0.000205       0.030942              9.918842      14.030230      -2.084076      -0.865953       6.900594       2.026278       8.825701           0.000001
          344              C       7.800776       2.978675      16.031092       0.087926      25.675094 0.34581812E+03  0.76942851E+04                                 7.646678                            6.260162       0.249727       2.098212                    0.999789      26.056290      73.376237       0.647785       0.424966      -1.056577      -0.016386      -0.023685      -0.038810       0.048329       0.001983      -0.011298      -0.008620      -0.069560       0.021031      -0.040947       0.006512       0.034435              8.580796      11.261822      -1.246651      -0.376279       6.308184       2.219824       8.172383           0.000000
          345              C       7.666130       1.746388      14.105992       0.088706      25.795737 0.34718750E+03  0.77512695E+04                                 7.713995                            6.308242       0.194892       2.081341                    0.999525      26.242631      74.619792       0.638283       0.429817      -1.051017      -0.002434       0.017915       0.041509       0.045275       0.008129       0.006795      -0.010499      -0.053622       0.054971      -0.038415       0.009913       0.028501              8.707443      11.641444      -0.898824       0.328406       6.493765       2.230466       7.987119           0.000001
          346              C       9.025510       1.582811      14.068916      -0.173790      33.081003 0.45408105E+03  0.10835675E+05                                 9.097936                            7.211796      -0.053142       1.968539                    0.998317      29.626948      86.944900       0.597584       0.429521      -1.051751      -0.006371      -0.007507       0.011084       0.014826      -0.007289      -0.015188      -0.016706      -0.037392       0.010744      -0.032022       0.003644       0.028379             10.526044      14.763509      -0.536892       1.476476       7.696897       2.602349       9.117726           0.000001
          347              C       7.566126       5.874782      13.966244       0.124987      26.714750 0.34951238E+03  0.78680678E+04                                 8.156291                            6.509089      -0.276913       1.942853                    0.997380      26.382287      76.973151       0.598538       0.454579      -1.029571      -0.002765      -0.009258      -0.039998       0.041149       0.003210      -0.004269      -0.025735      -0.085880       0.010444      -0.045068      -0.009410       0.054478              9.407466      12.096964      -0.551851      -0.234792       6.969593       2.564808       9.155841           0.000001
          348              C       8.956587       5.742362      13.880684      -0.160764      31.770279 0.45222087E+03  0.10814591E+05                                 8.896307                            7.210171      -0.165213       1.931887                    0.997609      30.033004      89.153979       0.594121       0.431094      -1.047450      -0.010252       0.004615       0.000283       0.011247      -0.000414       0.004525      -0.018392      -0.055878       0.018468      -0.031626      -0.004626       0.036253             10.108870      14.334885      -1.163690      -0.741809       7.465647       2.430621       8.526078           0.000002
          349              C       9.481848       5.053777      12.828296       0.109425      33.632105 0.39174980E+03  0.89745703E+04                                 9.290986                            6.725087      -0.148782       1.970272                    0.999239      26.171013      74.303587       0.617565       0.432931      -1.053758       0.001673      -0.003870       0.002267       0.004787      -0.004832      -0.000762      -0.005089       0.016034      -0.042709      -0.016127      -0.000366       0.016492             11.812537      19.714505      -0.439796       1.492490       6.855374       2.192281       8.867732           0.000001
          350              C       8.622267       4.511633      11.904248      -0.195212      32.908429 0.46436875E+03  0.11084936E+05                                 8.885664                            7.163349       0.290924       2.064285                    0.999744      29.743017      85.812941       0.619206       0.414382      -1.066826      -0.006046      -0.001116       0.010945       0.012553      -0.009573      -0.011479       0.013050      -0.035557       0.023014      -0.026254      -0.002266       0.028520             10.169114      13.842277       0.049888       1.995981       6.962606       2.260162       9.702457           0.000001
          351              C       7.262728       4.681443      12.049700       0.087068      26.281515 0.35567347E+03  0.80049769E+04                                 7.891946                            6.443878       0.069153       2.041449                    0.998860      26.548949      76.297780       0.621617       0.437799      -1.044080      -0.004147       0.023495       0.043198       0.049349       0.010192       0.012361      -0.012377      -0.057183       0.001209      -0.036351       0.002802       0.033550              8.886382      11.257485      -0.169579       0.733024       6.366939       2.168210       9.034722          -0.000000
          352              C      10.918053       4.877736      12.671436       0.052950      32.419447 0.34369174E+03  0.76705810E+04                                 9.078639                            6.280233      -0.048153       1.997665                    0.999212      26.807419      76.758639       0.637725       0.430342      -1.048402      -0.012220      -0.003624       0.006957       0.014521      -0.006361      -0.011443      -0.077927      -0.108673       0.002014      -0.067865      -0.041848       0.109713             12.054166      22.570033       1.066731       2.924791       6.462827       1.442804       7.129637           0.000001
          353              C      13.892634       5.828046      14.006172       0.022364      37.132230 0.37889095E+03  0.86678126E+04                                10.008131                            6.624133      -0.083333       1.974682                    0.999037      27.802358      80.688447       0.616504       0.434285      -1.045653       0.010202      -0.006029       0.004837       0.012800      -0.000228      -0.016001      -0.069391      -0.084660       0.050190      -0.060596      -0.035422       0.096018             14.217052      28.673425       1.596605       2.410092       7.439765       1.364447       6.537966           0.000004
          354              C      -0.620281       5.666026      13.855016       0.122601      35.091946 0.38726638E+03  0.88524595E+04                                 9.614453                            6.701231      -0.188604       1.958379                    0.999338      26.149665      74.328738       0.616199       0.434841      -1.051874      -0.004438      -0.002366      -0.012380       0.013363       0.003443      -0.008855      -0.010840       0.014157      -0.006106      -0.015527      -0.001190       0.016717             12.975628      24.661543       0.355216       0.430715       7.803123       1.959047       6.462217           0.000002
          355              C       0.176980       6.463662      14.630760      -0.192827      34.015692 0.46059745E+03  0.10991009E+05                                 9.135921                            7.148201       0.144863       2.013733                    0.999596      30.099536      87.304971       0.617002       0.416009      -1.063988       0.009130       0.007801      -0.001401       0.012090      -0.006538      -0.015709       0.005773      -0.001222       0.066246      -0.019781      -0.009996       0.029777             10.808121      17.843089       1.468039       0.914311       8.163518       2.266254       6.417755           0.000004
          356              C       1.581706       6.365516      14.459640       0.100351      27.048823 0.35166940E+03  0.78860594E+04                                 8.051105                            6.395897       0.084517       2.048392                    0.999240      26.333661      75.340436       0.626154       0.436214      -1.045879      -0.002082      -0.025106      -0.043776       0.050507       0.010690       0.016776      -0.020282      -0.044315       0.085067      -0.045109       0.003192       0.041917              9.349021      14.263229       0.634179       0.079885       7.506216       2.296099       6.277619           0.000001
          357              C       1.394858       4.712600      12.959488       0.096808      25.458773 0.32948735E+03  0.72419068E+04                                 7.598401                            6.094659       0.223197       2.092438                    0.999645      25.777381      72.119354       0.659175       0.422757      -1.058086       0.012980       0.037595       0.026026       0.047531      -0.007638      -0.008011      -0.015542      -0.059045       0.075491      -0.044555       0.007388       0.037167              8.713865      13.542507      -0.084116      -0.848895       6.807037       1.816347       5.792051           0.000001
          358              C      -0.020188       4.762453      12.999416      -0.170073      32.255850 0.44968640E+03  0.10685430E+05                                 8.884804                            7.123434       0.033430       1.986436                    0.999115      29.850127      86.900230       0.609149       0.423156      -1.057593      -0.000700       0.007965      -0.001630       0.008160       0.010482       0.000251      -0.003750      -0.047194       0.028166      -0.030541       0.008389       0.022152             10.224164      17.201997      -0.633876      -0.963373       7.171741       1.769412       6.298754           0.000004
          359              C       2.686789       8.448407       3.790308      -0.164040      39.871155 0.48260001E+03  0.11691394E+05                                10.236836                            7.401989       0.016152       1.966809                    0.999515      30.789924      91.003355       0.593863       0.425736      -1.054219      -0.004343       0.018922      -0.000065       0.019414       0.000292      -0.003388       0.014917      -0.000025      -0.063593      -0.027378       0.010703       0.016675             12.758717       5.678413      -1.584700       2.459734      12.892741      -3.801944      19.704995           0.000000
          360              C       2.400851       9.719641       3.248428      -0.045664      40.435040 0.45783762E+03  0.10835866E+05                                10.180789                            7.075763      -0.014632       1.985553                    0.999330      28.035729      79.231751       0.631085       0.410078      -1.074997       0.004519      -0.014772       0.047777       0.050212      -0.002541       0.003718       0.000147      -0.023155      -0.009452      -0.011861      -0.001572       0.013433             13.150367       5.529527      -1.447974       1.822150      12.943147      -2.491567      20.978427           0.000001
          361              C       2.248400      10.788349       4.081212      -0.118163      37.574428 0.45233225E+03  0.10828369E+05                                 9.980011                            7.252203      -0.224358       1.896392                    0.999186      30.442940      90.702855       0.586796       0.436027      -1.043467       0.008893      -0.023916       0.025806       0.036291       0.002405      -0.000511      -0.014766       0.009452      -0.088005      -0.034269       0.013806       0.020463             12.158510       5.551220      -1.492562       1.528951      13.102021      -1.173587      17.822288           0.000000
          362              C       2.394080      10.701108       5.444468      -0.136905      37.640222 0.43308567E+03  0.10195478E+05                                 9.782656                            6.962571       0.225795       2.045285                    0.999688      29.547824      85.643021       0.619834       0.419756      -1.059641       0.000579      -0.003950      -0.021418       0.021787      -0.001887       0.004236       0.011547      -0.025934       0.021815      -0.017977      -0.001977       0.019954             12.031968       5.489443      -2.146961       1.752598      14.352670      -3.121349      16.253791          -0.000001
          363              C       2.991185       9.836482       8.533184      -0.146959      36.467446 0.45032985E+03  0.10693134E+05                                 9.544711                            7.094323       0.173257       2.019791                    0.999773      29.949030      86.854122       0.615473       0.419105      -1.061270       0.013653      -0.016099       0.005694       0.021863      -0.008275       0.005750       0.002104      -0.050764      -0.014952      -0.025931      -0.003299       0.029230             11.391709       5.474249      -1.577154       1.772306      11.336299      -0.444582      17.364579          -0.000001
          364              C       3.312310       9.199307       9.716764      -0.108013      35.229012 0.46926204E+03  0.11305367E+05                                 9.493670                            7.341758      -0.149621       1.914064                    0.999547      30.503920      90.337524       0.590229       0.430741      -1.049612       0.011105      -0.008953      -0.025338       0.029078       0.001205      -0.006128       0.027587      -0.010416       0.021592      -0.024904      -0.007570       0.032474             11.217934       5.607039      -1.679150       1.815736      12.177827      -2.300166      15.868937           0.000000
          365              C       3.571988       7.817464       9.782360      -0.025055      39.973612 0.47064734E+03  0.11233886E+05                                10.227486                            7.254731      -0.159611       1.947537                    0.999026      28.051218      80.024265       0.611918       0.419352      -1.067316      -0.003269       0.019015      -0.044741       0.048724       0.000386      -0.007733       0.007884      -0.006810      -0.009401      -0.012534       0.001446       0.011088             13.378213       5.866256      -1.817312       2.352239      12.824476      -4.148981      21.443908           0.000000
          366              C       3.540706       7.061890       8.581668      -0.167295      38.822158 0.48743822E+03  0.11839639E+05                                10.066112                            7.441072       0.027083       1.968711                    0.999380      30.951385      91.639902       0.591977       0.425974      -1.053934       0.003776       0.017173       0.011583       0.021056       0.002511      -0.003000       0.001063      -0.017346      -0.056109      -0.019212       0.000820       0.018392             12.511480       5.918872      -1.511969       2.564046      10.701030      -2.298037      20.914538          -0.000002
          367              C       3.230021       7.695949       7.383828       0.015888      39.112745 0.45107725E+03  0.10676647E+05                                10.177708                            7.169481      -0.166129       1.957995                    0.998547      27.433056      78.497748       0.605573       0.427323      -1.059957       0.008698      -0.020647       0.003486       0.022674       0.009911      -0.002861       0.019258       0.028894      -0.011458      -0.029902       0.009821       0.020082             13.318038       5.900241      -1.598898       3.127691      11.439948      -2.531052      22.613924          -0.000002
          368              C       2.969466       9.080908       7.363864       0.018347      39.938039 0.43840929E+03  0.10297059E+05                                10.218701                            7.016801       0.043939       2.010819                    0.999589      27.572909      78.441963       0.619217       0.421143      -1.064455       0.004470       0.019922       0.011646       0.023505      -0.006236       0.008099      -0.015842      -0.013025       0.034051      -0.014975      -0.010577       0.025551             13.376034       5.572172      -1.305218       2.631582      11.050983      -0.807841      23.504947          -0.000002
          369              C       2.720343       9.473495       5.974940       0.021721      41.086324 0.43108844E+03  0.10074198E+05                                10.390146                            6.931485       0.063338       2.016514                    0.999543      27.391351      77.518517       0.627111       0.417943      -1.067373       0.001060       0.017234      -0.000060       0.017267       0.000140       0.003722       0.003608       0.003618       0.074031      -0.014491      -0.010903       0.025394             13.927618       5.934079      -2.721249       3.196929      15.411938      -6.155947      20.436837          -0.000002
          370              C       2.822707       8.322218       5.159268       0.018891      38.886068 0.44279050E+03  0.10421497E+05                                10.102066                            7.079204      -0.176934       1.956192                    0.998485      27.187902      77.321212       0.613158       0.424426      -1.062834       0.001724      -0.017711      -0.014296       0.022826       0.001178      -0.002864      -0.008723       0.010926      -0.078031      -0.028277       0.009317       0.018960             13.159910       5.704631      -1.885274       2.868099      12.799606      -4.243423      20.975492          -0.000001
          371              C       3.162877       7.096163       5.986348       0.196826      27.961415 0.39036011E+03  0.89645828E+04                                 8.461254                            6.921047      -0.526156       1.871080                    0.995623      25.451058      73.138660       0.579605       0.460161      -1.034362       0.010962      -0.059730      -0.020491       0.064092       0.004210      -0.001358       0.006086       0.001517      -0.040235      -0.015439       0.004073       0.011367              9.645165       7.802079      -0.453722       0.754244      10.682672       0.070901      10.450744          -0.000000
          372              C       4.487908       6.499494       5.564252      -0.500736      27.751255 0.49273624E+03  0.11965548E+05                                 7.724967                            7.141188       0.139637       1.996152                    0.997273      32.950824      96.617811       0.649876       0.388113      -1.081918      -0.063212       0.021589       0.015481       0.068568      -0.009684      -0.010472       0.001869       0.055868      -0.032581      -0.024136      -0.013207       0.037342              7.935160       8.303037      -1.391826      -0.098702       7.851781       0.460198       7.650664          -0.000002
          373              C       2.089635       6.027455       5.872268      -0.502480      26.446120 0.44780859E+03  0.10631167E+05                                 7.493961                            6.823935       0.194938       2.009137                    0.998281      32.877272      95.713151       0.661621       0.389950      -1.079271       0.055374       0.043869       0.002692       0.070697       0.023357      -0.002480      -0.006168       0.036576      -0.056481      -0.024221      -0.015277       0.039498              7.599509       7.386214       1.414266       0.725462       8.270497       0.295333       7.141815          -0.000004
          374              C       2.308606       9.883219       1.748276       0.574627      24.108182 0.25078796E+03  0.52146163E+04                                 7.708912                            5.619846       0.015575       2.054188                    0.999642      22.924720      65.034845       0.623759       0.472252      -1.016169      -0.006522       0.010495      -0.063053       0.064253       0.014430      -0.002868       0.002489       0.123662      -0.206620      -0.069108      -0.028860       0.097969              9.487382       4.755486      -0.802574       0.875176       9.807955      -0.581095      13.898706           0.000001
          375              C       3.919691       7.153805      11.071464       0.572930      24.063654 0.25059911E+03  0.52057690E+04                                 7.713891                            5.607952      -0.117253       2.007359                    0.999403      22.918565      64.826299       0.626528       0.470609      -1.017824       0.019965      -0.026912       0.043433       0.054857       0.045395      -0.010774       0.010010       0.107426      -0.167575      -0.064059      -0.034488       0.098547              9.691510       4.913394      -1.695937       0.700939      10.075377      -2.471934      14.085760           0.000000
          376              C       1.980680      15.070974      24.721136      -0.160715      38.370008 0.48642573E+03  0.11818349E+05                                10.020313                            7.459674      -0.012873       1.961104                    0.998896      30.809107      91.469919       0.587640       0.428997      -1.051232       0.030185      -0.006251      -0.003702       0.031047       0.001997       0.000843       0.014660       0.006482      -0.045193      -0.022954       0.009207       0.013746             12.484452       6.052233      -2.186110       1.077182      11.740398      -3.356223      19.660724          -0.000000
          377              C       2.459797      13.849592      25.245904      -0.035648      40.191450 0.48194155E+03  0.11568754E+05                                10.234390                            7.322210      -0.019954       1.988606                    0.999356      28.197043      80.597343       0.611635       0.417178      -1.068992       0.015211       0.020173      -0.049614       0.055676       0.004712       0.001592       0.003300      -0.031491      -0.016235      -0.013878      -0.005752       0.019630             13.325582       6.211031      -2.071605       0.140394      12.107692      -3.014666      21.658023           0.000001
          378              C       2.857188      12.816715      24.387452      -0.113032      37.003746 0.47737575E+03  0.11574559E+05                                 9.904532                            7.467506      -0.239539       1.892835                    0.998859      30.604850      91.553407       0.576687       0.438048      -1.043011      -0.004213       0.021174      -0.015293       0.026457       0.006115      -0.000037      -0.009997      -0.007666      -0.087914      -0.031345       0.007976       0.023369             11.999057       6.096598      -2.127662      -0.122564      12.118689      -1.730509      17.781885          -0.000001
          379              C       2.791082      12.955367      23.015640      -0.133952      36.500168 0.45588766E+03  0.10872570E+05                                 9.612632                            7.166700       0.121935       2.008125                    0.999495      29.948001      87.414198       0.607883       0.422486      -1.057756       0.008726       0.011009       0.017872       0.022732      -0.007202      -0.002956       0.006851      -0.028722       0.012435      -0.018220       0.000295       0.017925             11.558837       6.065462      -2.805259       0.714283      12.636342      -2.730269      15.974706          -0.000002
          380              C       2.176923      13.863613      19.926924      -0.141859      36.803788 0.44705268E+03  0.10603350E+05                                 9.625427                            7.075173       0.183781       2.023469                    0.999805      29.928073      86.942409       0.615000       0.419901      -1.060027      -0.001575       0.021945      -0.001399       0.022046      -0.023886       0.001353      -0.004279      -0.019926      -0.019289      -0.022763      -0.006848       0.029612             11.679270       5.884137      -2.254072       1.195436      10.853871       0.313540      18.299803          -0.000003
          381              C       1.789652      14.469630      18.751900      -0.126309      36.006849 0.45792802E+03  0.10949581E+05                                 9.562622                            7.201248      -0.041933       1.944421                    0.999658      30.413542      89.317806       0.603193       0.424668      -1.054836       0.000944       0.013239       0.020030       0.024029      -0.001507      -0.012958       0.019858       0.014750       0.046428      -0.025735      -0.004505       0.030241             11.438646       6.098095      -2.739069       1.902680      11.717397      -1.317814      16.500446          -0.000001
          382              C       5.627752       0.165136      18.766160      -0.015824      39.854086 0.44875733E+03  0.10561650E+05                                10.131059                            7.027802      -0.083778       1.971564                    0.999195      27.575475      77.563072       0.630561       0.412723      -1.073906       0.012435      -0.015322       0.042128       0.046520       0.003970      -0.000321       0.002008      -0.004538      -0.019570      -0.006982      -0.001025       0.008007             13.380767       6.660698      -3.191544       3.023754      12.175566      -3.537095      21.306038          -0.000001
          383              C       5.441987       0.853721      19.955444      -0.163311      38.664264 0.46250558E+03  0.11081934E+05                                10.016509                            7.236022       0.055415       1.982209                    0.999556      30.436511      89.355585       0.602135       0.424535      -1.055360       0.008470      -0.010409      -0.010822       0.017240       0.003099      -0.002762       0.001392      -0.004913      -0.067700      -0.022883       0.007645       0.015238             12.597014       6.218426      -2.297132       2.276250      10.184607      -2.192143      21.388010          -0.000003
          384              C       5.822763       0.236798      21.144728       0.025005      38.217973 0.42871603E+03  0.10024726E+05                                10.023168                            6.983684      -0.216164       1.946563                    0.998908      27.030689      77.015931       0.614006       0.426610      -1.059815      -0.005980       0.024404      -0.003559       0.025376       0.017200      -0.004067       0.015603       0.022618      -0.006517      -0.028811       0.006360       0.022451             13.255061       6.215291      -2.403894       1.929708      10.466681      -2.088574      23.083211          -0.000002
          385              C       1.994346      14.552198      21.119060       0.018744      39.230497 0.42817293E+03  0.10007151E+05                                10.134589                            6.948075       0.030393       2.010185                    0.999695      27.415825      78.050846       0.619832       0.422806      -1.062372       0.012710      -0.020174      -0.010427       0.026024      -0.008278       0.010955      -0.013588      -0.003086       0.029826      -0.013404      -0.011044       0.024449             13.432376       5.921820      -2.061318       1.173510      10.229925      -0.186343      24.145384          -0.000003
          386              C       2.282439      14.162727      22.507984       0.020062      39.090828 0.43583674E+03  0.10228056E+05                                10.114514                            7.007239       0.033126       2.011209                    0.999680      27.490095      78.335303       0.617782       0.422475      -1.062942       0.020608      -0.014545      -0.003493       0.025465      -0.000084       0.001872      -0.002971       0.006128       0.062371      -0.013716      -0.007453       0.021169             13.322567       6.492868      -3.481559       2.425826      13.412208      -5.109269      20.062625          -0.000002
          387              C       1.873054      15.181583      23.349324       0.020543      37.373614 0.43305468E+03  0.10162906E+05                                 9.898802                            7.040219      -0.199634       1.951051                    0.998551      27.222703      77.984087       0.608093       0.429201      -1.057045       0.005431       0.019321       0.018201       0.027094       0.005504       0.008782      -0.010547       0.006933      -0.086182      -0.033268       0.012213       0.021055             12.945707       6.110495      -2.617119       1.604596      11.399213      -3.683794      21.327413          -0.000001
          388              C       5.710994       0.758690      22.542208       0.188041      27.979815 0.38934310E+03  0.89375173E+04                                 8.490015                            6.935004      -0.514390       1.874725                    0.995646      25.496482      73.310761       0.576009       0.463225      -1.032402      -0.019786       0.057953       0.020881       0.064700       0.002924      -0.003883       0.007568       0.008197      -0.056719      -0.021660       0.007099       0.014561              9.785724       7.808470      -1.295545      -0.401683      10.273603       0.227883      11.275099          -0.000001
          389              C       6.607754       2.012787      22.701920      -0.495947      28.763028 0.50845929E+03  0.12424262E+05                                 7.906187                            7.243666       0.159545       2.003647                    0.997003      32.884004      96.203569       0.647739       0.386983      -1.084488      -0.042236      -0.057854       0.000433       0.071633       0.024397       0.010502      -0.001847       0.014661      -0.042197      -0.024661      -0.008999       0.033660              8.292921       6.880047       0.625797       0.057729      10.065436       0.526819       7.933280          -0.000002
          390              C       4.294474       1.131024      22.938636      -0.503889      26.456594 0.45156472E+03  0.10732620E+05                                 7.478610                            6.851755       0.180629       2.003442                    0.998380      32.867509      95.444959       0.661006       0.389866      -1.080348       0.068850      -0.010521      -0.019132       0.072229       0.002990      -0.008184      -0.000681       0.058419      -0.033218      -0.023832      -0.012488       0.036320              7.592297       8.131062      -1.047196      -1.010384       6.980392       0.325636       7.665436          -0.000004
          391              C       2.524189      13.637720      26.740352       0.573000      24.328066 0.25568537E+03  0.53523799E+04                                 7.809103                            5.707494      -0.067184       2.027451                    0.999469      23.153580      66.316199       0.612419       0.477767      -1.011299       0.019939      -0.011020       0.062774       0.066780       0.010022      -0.001804       0.004211       0.123693      -0.206231      -0.069217      -0.027821       0.097038              9.796942       4.913896      -0.670280      -0.010705      10.045268      -0.916443      14.431662           0.000001
          392              C       5.202825       0.825679      17.451388       0.554017      25.740962 0.26615812E+03  0.55903314E+04                                 7.991753                            5.723941      -0.086643       2.010582                    0.999356      23.147965      64.977712       0.631723       0.461617      -1.026869      -0.024304       0.027866      -0.047370       0.060093       0.026650      -0.033242       0.005760       0.134706      -0.169774      -0.068327      -0.038537       0.106864             10.132074       5.270478      -1.916155       2.282184      10.388799      -2.388936      14.736946          -0.000000
          393              C      -0.639197       9.506211      27.961008       0.084804      26.328700 0.32216146E+03  0.70571267E+04                                 7.774058                            6.030855       0.245813       2.097278                    0.999752      25.928116      72.955803       0.660445       0.423365      -1.055318       0.023077       0.030917      -0.038511       0.054511      -0.005427      -0.002142       0.015784      -0.056681       0.100232      -0.045566       0.003643       0.041923              8.980547      14.090638       0.628509       0.538305       6.659167      -2.162812       6.191836           0.000002
          394              C      -1.959407       9.587221      27.787036      -0.174663      31.633324 0.41056013E+03  0.95637378E+04                                 8.779794                            6.822440      -0.011684       1.977183                    0.999264      29.411112      85.577519       0.618474       0.425142      -1.053315      -0.002861       0.004954      -0.007033       0.009066       0.005682      -0.012682       0.020855      -0.042039       0.071145      -0.037965      -0.001283       0.039248             10.140770      16.556375       0.375196       1.124250       7.443358      -2.203395       6.422578           0.000003
          395              C      -2.457134      10.398878      26.851580       0.132286      33.172512 0.36811314E+03  0.82944672E+04                                 9.231481                            6.509660      -0.219232       1.953946                    0.999301      25.611519      71.876307       0.629698       0.431685      -1.055589      -0.006276      -0.014981       0.003684       0.016655      -0.005273       0.004352       0.017345       0.012206      -0.019814      -0.023540       0.010371       0.013169             12.301145      22.881819       1.672223       0.248332       7.293485      -1.967460       6.728129           0.000001
          396              C      -1.620544      11.170031      26.147136      -0.194513      31.769005 0.42506657E+03  0.99209068E+04                                 8.685540                            6.845021       0.239781       2.049730                    0.999744      29.314267      83.519844       0.634874       0.413356      -1.067916       0.017938       0.000311      -0.000556       0.017950      -0.011002       0.009952      -0.004668      -0.023999       0.047059      -0.025582       0.003870       0.021712             10.268859      17.124353       2.006925      -1.129063       7.105095      -1.994641       6.577128           0.000001
          397              C      -0.238292      11.015801      26.346776       0.113752      25.369017 0.32719708E+03  0.71965698E+04                                 7.677879                            6.127635       0.134347       2.069404                    0.999388      25.726144      72.576960       0.647116       0.430336      -1.050830      -0.007862      -0.036127       0.024951       0.044605       0.010484      -0.014666       0.027256      -0.058503       0.037375      -0.044799      -0.000726       0.045524              8.900146      13.884287       1.019378      -0.956565       6.342779      -2.069254       6.473373          -0.000000
          398              C      12.003303      10.571804      26.626272       0.026658      33.855161 0.34748452E+03  0.77626818E+04                                 9.348695                            6.296307      -0.071559       1.984337                    0.998906      27.075077      77.111800       0.640859       0.427826      -1.051814       0.018850      -0.001869      -0.004245       0.019412      -0.013495       0.011166       0.086043      -0.073801       0.058801      -0.073908      -0.035593       0.109501             13.066924      26.024865       3.032535      -0.763784       6.798514      -1.109001       6.377392           0.000002
          399              C       9.062951       9.732104      27.835520       0.077534      32.487987 0.33849332E+03  0.75824772E+04                                 9.333292                            6.405054      -0.384842       1.901464                    0.997649      26.957121      79.247254       0.601615       0.454492      -1.026463      -0.024004      -0.011507      -0.002010       0.026696       0.005206       0.014515       0.082314      -0.108748      -0.032378      -0.069430      -0.045546       0.114976             12.375879      22.902354       0.873061      -2.728657       6.976708      -1.211894       7.248574           0.000000
          400              C       7.639935       9.906587      27.755664       0.124817      34.103525 0.39172703E+03  0.89942525E+04                                 9.479144                            6.798866      -0.156974       1.978211                    0.999324      25.999616      74.448396       0.602842       0.442508      -1.045641       0.004316      -0.006668      -0.005714       0.009785      -0.004433       0.005420       0.001866      -0.000453      -0.029594      -0.012259       0.002547       0.009712             12.079739      20.417757      -1.125098      -1.131045       7.134708      -2.040117       8.686753           0.000001
          401              C       6.994894      10.635677      26.737500      -0.173151      32.239691 0.46473267E+03  0.11121107E+05                                 8.818136                            7.198751       0.145851       2.020259                    0.999427      29.902821      87.026113       0.612095       0.418160      -1.061986      -0.001793      -0.001521       0.010076       0.010347       0.012265      -0.006729      -0.000609      -0.055387      -0.003170      -0.031148       0.000205       0.030943              9.918841      14.030233      -2.084074       0.865948       6.900591      -2.026276       8.825698           0.000001
          402              C       5.609215      10.768097      26.748908       0.087926      25.675090 0.34581791E+03  0.76942793E+04                                 7.646677                            6.260160       0.249727       2.098212                    0.999789      26.056290      73.376235       0.647785       0.424966      -1.056577      -0.016386      -0.023685       0.038810       0.048329       0.001983       0.011298       0.008620      -0.069560       0.021031      -0.040947       0.006512       0.034435              8.580795      11.261821      -1.246652       0.376279       6.308182      -2.219824       8.172382           0.000000
          403              C       5.474568       9.535810       0.154008       0.088706      25.795718 0.34718721E+03  0.77512617E+04                                 7.713991                            6.308239       0.194892       2.081341                    0.999525      26.242631      74.619792       0.638283       0.429817      -1.051017      -0.002434       0.017915      -0.041509       0.045275       0.008129      -0.006795       0.010499      -0.053622       0.054971      -0.038415       0.009913       0.028501              8.707437      11.641428      -0.898821      -0.328407       6.493763      -2.230467       7.987120           0.000001
          404              C       6.833948       9.372233       0.191084      -0.173790      33.081003 0.45408120E+03  0.10835679E+05                                 9.097936                            7.211797      -0.053142       1.968539                    0.998317      29.626948      86.944901       0.597584       0.429521      -1.051751      -0.006371      -0.007507      -0.011084       0.014826      -0.007289       0.015188       0.016706      -0.037392       0.010744      -0.032022       0.003644       0.028379             10.526043      14.763506      -0.536894      -1.476472       7.696897      -2.602349       9.117725           0.000001
          405              C       5.374565      13.664204       0.293756       0.124987      26.714754 0.34951228E+03  0.78680649E+04                                 8.156292                            6.509088      -0.276913       1.942853                    0.997380      26.382287      76.973151       0.598538       0.454579      -1.029571      -0.002765      -0.009258       0.039998       0.041149       0.003210       0.004269       0.025735      -0.085880       0.010444      -0.045068      -0.009410       0.054478              9.407468      12.096972      -0.551854       0.234795       6.969592      -2.564808       9.155839           0.000001
          406              C       6.765025      13.531784       0.379316      -0.160764      31.770273 0.45222057E+03  0.10814583E+05                                 8.896305                            7.210169      -0.165213       1.931887                    0.997609      30.033004      89.153979       0.594121       0.431094      -1.047450      -0.010252       0.004615      -0.000283       0.011247      -0.000414      -0.004525       0.018392      -0.055878       0.018468      -0.031626      -0.004626       0.036253             10.108869      14.334886      -1.163690       0.741808       7.465645      -2.430620       8.526076           0.000002
          407              C       7.290286      12.843199       1.431704       0.109425      33.632106 0.39174981E+03  0.89745706E+04                                 9.290987                            6.725087      -0.148782       1.970272                    0.999239      26.171013      74.303587       0.617565       0.432931      -1.053758       0.001673      -0.003870      -0.002267       0.004787      -0.004832       0.000762       0.005089       0.016034      -0.042709      -0.016127      -0.000366       0.016492             11.812536      19.714503      -0.439798      -1.492488       6.855374      -2.192281       8.867732           0.000001
          408              C       6.430705      12.301055       2.355752      -0.195212      32.908423 0.46436876E+03  0.11084936E+05                                 8.885663                            7.163349       0.290924       2.064285                    0.999744      29.743017      85.812941       0.619206       0.414382      -1.066826      -0.006046      -0.001116      -0.010945       0.012553      -0.009573       0.011479      -0.013050      -0.035557       0.023014      -0.026254      -0.002266       0.028520             10.169112      13.842273       0.049888      -1.995980       6.962606      -2.260162       9.702456           0.000001
          409              C       5.071166      12.470865       2.210300       0.087068      26.281499 0.35567319E+03  0.80049692E+04                                 7.891943                            6.443876       0.069153       2.041449                    0.998860      26.548949      76.297780       0.621617       0.437799      -1.044080      -0.004147       0.023495      -0.043198       0.049349       0.010192      -0.012361       0.012377      -0.057183       0.001209      -0.036351       0.002802       0.033550              8.886378      11.257473      -0.169577      -0.733025       6.366938      -2.168212       9.034723          -0.000000
          410              C       8.726491      12.667158       1.588564       0.052950      32.419448 0.34369182E+03  0.76705834E+04                                 9.078640                            6.280234      -0.048153       1.997665                    0.999212      26.807418      76.758637       0.637725       0.430342      -1.048402      -0.012220      -0.003624      -0.006957       0.014521      -0.006361       0.011443       0.077927      -0.108673       0.002014      -0.067865      -0.041848       0.109713             12.054165      22.570032       1.066726      -2.924786       6.462826      -1.442803       7.129635           0.000001
          411              C      11.701073      13.617468       0.253828       0.022364      37.132213 0.37889073E+03  0.86678063E+04                                10.008126                            6.624131      -0.083333       1.974682                    0.999037      27.802358      80.688444       0.616504       0.434285      -1.045653       0.010202      -0.006029      -0.004837       0.012800      -0.000228       0.016001       0.069391      -0.084660       0.050190      -0.060596      -0.035422       0.096018             14.217042      28.673403       1.596600      -2.410086       7.439761      -1.364447       6.537963           0.000004
          412              C      -2.811843      13.455448       0.404984       0.122601      35.091951 0.38726631E+03  0.88524577E+04                                 9.614454                            6.701231      -0.188604       1.958379                    0.999338      26.149665      74.328738       0.616199       0.434841      -1.051874      -0.004438      -0.002366       0.012380       0.013363       0.003443       0.008855       0.010840       0.014157      -0.006106      -0.015527      -0.001190       0.016717             12.975629      24.661551       0.355214      -0.430715       7.803120      -1.959045       6.462216           0.000002
          413              C      -2.014581      14.253084      28.149240      -0.192827      34.015714 0.46059784E+03  0.10991020E+05                                 9.135924                            7.148204       0.144863       2.013733                    0.999596      30.099537      87.304971       0.617002       0.416009      -1.063988       0.009130       0.007801       0.001401       0.012090      -0.006538       0.015709      -0.005773      -0.001222       0.066246      -0.019781      -0.009996       0.029777             10.808126      17.843107       1.468038      -0.914310       8.163518      -2.266252       6.417755           0.000004
          414              C      -0.609855      14.154938      28.320360       0.100351      27.048809 0.35166911E+03  0.78860513E+04                                 8.051102                            6.395894       0.084517       2.048392                    0.999240      26.333661      75.340435       0.626154       0.436214      -1.045879      -0.002082      -0.025106       0.043776       0.050507       0.010690      -0.016776       0.020282      -0.044315       0.085067      -0.045109       0.003192       0.041917              9.349016      14.263212       0.634178      -0.079886       7.506217      -2.296102       6.277619           0.000001
          415              C      -0.796703      12.502022       1.300512       0.096808      25.458771 0.32948740E+03  0.72419082E+04                                 7.598401                            6.094659       0.223197       2.092438                    0.999645      25.777381      72.119352       0.659175       0.422757      -1.058086       0.012980       0.037595      -0.026026       0.047531      -0.007638       0.008011       0.015542      -0.059045       0.075491      -0.044555       0.007388       0.037167              8.713863      13.542496      -0.084116       0.848894       6.807040      -1.816349       5.792052           0.000001
          416              C      -2.211750      12.551875       1.260584      -0.170073      32.255837 0.44968645E+03  0.10685432E+05                                 8.884802                            7.123435       0.033430       1.986436                    0.999115      29.850127      86.900228       0.609149       0.423156      -1.057593      -0.000700       0.007965       0.001630       0.008160       0.010482      -0.000251       0.003750      -0.047194       0.028166      -0.030541       0.008389       0.022152             10.224160      17.201984      -0.633877       0.963373       7.171741      -1.769413       6.298754           0.000004
          417              N      11.298713       5.371585       1.271992      -0.202951      32.515759 0.48702112E+03  0.11577816E+05                                 8.567278                            7.190092      -0.014487       2.036962                    0.997358      27.092647      74.025362       0.647254       0.398064      -1.095011       0.147474      -0.005082       0.020907       0.149035       0.022444      -0.022826      -0.012891      -0.117744       0.130518      -0.087889       0.027121       0.060768              9.691866      14.013322       0.909353      -0.592508       7.504047      -2.467761       7.558228           0.000001
          418              N       0.367526       5.650447       1.197840      -0.157638      45.526960 0.47502336E+03  0.11188800E+05                                10.743655                            7.008924       0.462273       2.153149                    0.999780      27.521004      74.119943       0.670531       0.387810      -1.105487       0.100889      -0.153693       0.180950       0.257959       0.043277      -0.046548       0.166583       0.194324      -0.276690      -0.249761       0.096169       0.153592             15.528317      31.647392       5.245925      -3.430035       8.167886      -0.986317       6.769673           0.000001
          419              N       1.732604       5.341986       1.522968      -0.189807      44.673271 0.49697820E+03  0.11868440E+05                                10.647728                            7.214711       0.353639       2.112987                    0.999616      28.233754      77.191262       0.653007       0.392764      -1.099242      -0.103103       0.153329      -0.201202       0.273171       0.037732      -0.058204       0.166578       0.189789      -0.428968      -0.271160       0.093710       0.177450             14.743913      28.987465       3.679903      -3.939585       7.423505      -0.676615       7.820769           0.000002
          420              N       6.697938       5.357564       0.821376      -0.210248      33.317491 0.52126142E+03  0.12614480E+05                                 8.714709                            7.469735      -0.097196       2.006786                    0.996426      27.579502      76.234633       0.630531       0.401408      -1.091822      -0.153855       0.015776       0.008736       0.154908       0.013476       0.003836      -0.015887      -0.128925       0.153925      -0.091720       0.029457       0.062263              9.726333      11.473608      -0.708625       0.270934       7.575995      -2.828353      10.129395           0.000001
          421              N       6.997738       2.422510      27.339272      -0.205967      33.803288 0.51323843E+03  0.12396828E+05                                 8.828787                            7.420465      -0.154390       1.988286                    0.996734      27.614851      76.756002       0.630290       0.402322      -1.089038      -0.146830       0.016313      -0.019576       0.149025       0.014028      -0.010604      -0.019120      -0.126691       0.148022      -0.090076       0.024348       0.065728              9.987096      11.401442       0.024519      -0.383929       7.655023      -2.902218      10.904822           0.000001
          422              N       2.017182       2.347732      27.744256      -0.177790      47.249879 0.49544537E+03  0.11795914E+05                                10.987957                            7.162206       0.420380       2.134176                    0.999751      27.982687      75.824725       0.662584       0.388266      -1.104916      -0.102029       0.156407      -0.179359       0.258926       0.045163      -0.064067       0.156326       0.165049      -0.340900      -0.247909       0.092610       0.155300             15.845670      32.073799       3.342072      -5.649025       7.787193      -1.134003       7.676019           0.000002
          423              N       0.674777       2.626593      27.467612      -0.172743      47.281644 0.49872247E+03  0.11888802E+05                                10.991844                            7.163702       0.310764       2.092690                    0.999757      28.235842      76.459340       0.665855       0.385876      -1.107062       0.110806      -0.149815       0.191954       0.267524       0.061086      -0.075760       0.161629       0.192458      -0.314472      -0.261870       0.090142       0.171728             15.969521      32.918026       3.772270      -5.300333       7.636551      -1.037716       7.353984           0.000001
          424              N      11.571496       2.277627      27.903968      -0.193778      32.433254 0.49516257E+03  0.11848699E+05                                 8.600127                            7.303607      -0.162932       1.989155                    0.996786      27.290450      75.400134       0.633614       0.403978      -1.088361       0.146513      -0.013175      -0.001416       0.147111       0.003994      -0.008176      -0.015938      -0.139410       0.121882      -0.090593       0.028618       0.061976              9.605757      12.992896       0.670868       0.675629       8.447042      -2.486417       7.377332           0.000001
          425              N       9.107151      13.161007      12.988008      -0.202950      32.515758 0.48702113E+03  0.11577816E+05                                 8.567278                            7.190092      -0.014487       2.036962                    0.997358      27.092647      74.025363       0.647254       0.398064      -1.095011       0.147474      -0.005082      -0.020907       0.149035       0.022444       0.022826       0.012891      -0.117744       0.130518      -0.087889       0.027121       0.060768              9.691865      14.013318       0.909350       0.592506       7.504047       2.467762       7.558229           0.000001
          426              N      -1.824036      13.439869      13.062160      -0.157638      45.526954 0.47502337E+03  0.11188801E+05                                10.743654                            7.008923       0.462273       2.153149                    0.999780      27.521005      74.119944       0.670531       0.387810      -1.105487       0.100889      -0.153693      -0.180950       0.257959       0.043277       0.046548      -0.166583       0.194324      -0.276690      -0.249761       0.096169       0.153592             15.528314      31.647387       5.245922       3.430032       8.167885       0.986316       6.769672           0.000001
          427              N      -0.458958      13.131408      12.737032      -0.189808      44.673308 0.49697850E+03  0.11868449E+05                                10.647734                            7.214714       0.353639       2.112987                    0.999616      28.233754      77.191263       0.653007       0.392764      -1.099242      -0.103103       0.153329       0.201202       0.273171       0.037732       0.058204      -0.166578       0.189789      -0.428968      -0.271160       0.093710       0.177450             14.743925      28.987494       3.679906       3.939588       7.423508       0.676614       7.820771           0.000002
          428              N       4.506377      13.146986      13.438624      -0.210248      33.317492 0.52126153E+03  0.12614483E+05                                 8.714710                            7.469736      -0.097195       2.006786                    0.996426      27.579502      76.234634       0.630531       0.401408      -1.091822      -0.153855       0.015776      -0.008736       0.154908       0.013476      -0.003836       0.015887      -0.128925       0.153925      -0.091720       0.029457       0.062263              9.726333      11.473613      -0.708627      -0.270937       7.575995       2.828351      10.129392           0.000001
          429              N       4.806177      10.211932      15.440728      -0.205967      33.803289 0.51323857E+03  0.12396832E+05                                 8.828787                            7.420466      -0.154390       1.988286                    0.996734      27.614851      76.756002       0.630290       0.402323      -1.089038      -0.146830       0.016313       0.019576       0.149025       0.014028       0.010604       0.019120      -0.126691       0.148022      -0.090076       0.024348       0.065728              9.987096      11.401445       0.024518       0.383926       7.655022       2.902216      10.904820           0.000001
          430              N      -0.174380      10.137154      15.035744      -0.177790      47.249879 0.49544510E+03  0.11795906E+05                                10.987957                            7.162204       0.420380       2.134176                    0.999751      27.982688      75.824728       0.662585       0.388266      -1.104916      -0.102029       0.156407       0.179359       0.258926       0.045163       0.064067      -0.156326       0.165049      -0.340900      -0.247909       0.092610       0.155300             15.845671      32.073803       3.342074       5.649026       7.787192       1.134004       7.676019           0.000002
          431              N      -1.516784      10.416015      15.312388      -0.172743      47.281625 0.49872213E+03  0.11888792E+05                                10.991840                            7.163699       0.310764       2.092690                    0.999757      28.235842      76.459338       0.665855       0.385876      -1.107062       0.110806      -0.149815      -0.191954       0.267524       0.061086       0.075760      -0.161629       0.192458      -0.314472      -0.261870       0.090142       0.171728             15.969515      32.918014       3.772268       5.300331       7.636549       1.037716       7.353982           0.000001
          432              N       9.379934      10.067049      14.876032      -0.193778      32.433267 0.49516293E+03  0.11848710E+05                                 8.600130                            7.303610      -0.162933       1.989155                    0.996786      27.290450      75.400135       0.633614       0.403978      -1.088361       0.146513      -0.013175       0.001416       0.147111       0.003994       0.008176       0.015938      -0.139410       0.121882      -0.090593       0.028618       0.061976              9.605762      12.992914       0.670870      -0.675630       8.447040       2.486412       7.377331           0.000001
          433              N       2.448526       2.417837      15.531992      -0.202950      32.515758 0.48702112E+03  0.11577816E+05                                 8.567278                            7.190092      -0.014487       2.036962                    0.997358      27.092647      74.025362       0.647254       0.398064      -1.095011      -0.147474       0.005082       0.020907       0.149035       0.022444       0.022826       0.012891      -0.117744       0.130518      -0.087889       0.027121       0.060768              9.691864      14.013318       0.909350       0.592506       7.504046       2.467761       7.558229           0.000001
          434              N      13.379713       2.138975      15.457840      -0.157638      45.526954 0.47502335E+03  0.11188800E+05                                10.743654                            7.008924       0.462273       2.153149                    0.999780      27.521004      74.119943       0.670531       0.387810      -1.105487      -0.100889       0.153693       0.180950       0.257959       0.043277       0.046548      -0.166583       0.194324      -0.276690      -0.249761       0.096169       0.153592             15.528315      31.647388       5.245923       3.430033       8.167885       0.986316       6.769672           0.000001
          435              N      12.014635       2.447436      15.782968      -0.189807      44.673309 0.49697850E+03  0.11868449E+05                                10.647734                            7.214714       0.353639       2.112987                    0.999616      28.233754      77.191264       0.653007       0.392764      -1.099242       0.103103      -0.153329      -0.201202       0.273171       0.037732       0.058204      -0.166578       0.189789      -0.428968      -0.271160       0.093710       0.177450             14.743925      28.987494       3.679906       3.939588       7.423508       0.676614       7.820771           0.000002
          436              N       7.049300       2.431858      15.081376      -0.210248      33.317492 0.52126153E+03  0.12614483E+05                                 8.714710                            7.469736      -0.097196       2.006786                    0.996426      27.579502      76.234633       0.630531       0.401408      -1.091822       0.153855      -0.015776       0.008736       0.154908       0.013476      -0.003836       0.015887      -0.128925       0.153925      -0.091720       0.029457       0.062263              9.726333      11.473613      -0.708627      -0.270937       7.575995       2.828351      10.129392           0.000001
          437              N       6.749500       5.366912      13.079272      -0.205967      33.803289 0.51323856E+03  0.12396832E+05                                 8.828787                            7.420466      -0.154390       1.988286                    0.996734      27.614851      76.756002       0.630290       0.402323      -1.089038       0.146830      -0.016313      -0.019576       0.149025       0.014028       0.010604       0.019120      -0.126691       0.148022      -0.090076       0.024348       0.065728              9.987096      11.401445       0.024518       0.383926       7.655022       2.902216      10.904820           0.000001
          438              N      11.730057       5.441690      13.484256      -0.177790      47.249878 0.49544509E+03  0.11795905E+05                                10.987957                            7.162204       0.420380       2.134176                    0.999751      27.982687      75.824726       0.662584       0.388266      -1.104916       0.102029      -0.156407      -0.179359       0.258926       0.045163       0.064067      -0.156326       0.165049      -0.340900      -0.247909       0.092610       0.155300             15.845671      32.073803       3.342074       5.649027       7.787192       1.134004       7.676019           0.000002
          439              N      13.072461       5.162829      13.207612      -0.172743      47.281623 0.49872211E+03  0.11888791E+05                                10.991839                            7.163699       0.310764       2.092690                    0.999757      28.235842      76.459337       0.665855       0.385876      -1.107062      -0.110806       0.149815       0.191954       0.267524       0.061086       0.075760      -0.161629       0.192458      -0.314472      -0.261870       0.090142       0.171728             15.969514      32.918012       3.772268       5.300331       7.636549       1.037716       7.353982           0.000001
          440              N       2.175743       5.511795      13.643968      -0.193778      32.433267 0.49516293E+03  0.11848710E+05                                 8.600129                            7.303610      -0.162933       1.989155                    0.996786      27.290450      75.400134       0.633614       0.403978      -1.088361      -0.146513       0.013175      -0.001416       0.147111       0.003994       0.008176       0.015938      -0.139410       0.121882      -0.090593       0.028618       0.061976              9.605761      12.992914       0.670870      -0.675630       8.447040       2.486412       7.377330           0.000001
          441              N       0.256964      10.207259      27.248008      -0.202950      32.515759 0.48702113E+03  0.11577816E+05                                 8.567278                            7.190092      -0.014487       2.036962                    0.997358      27.092647      74.025363       0.647254       0.398064      -1.095011      -0.147474       0.005082      -0.020907       0.149035       0.022444      -0.022826      -0.012891      -0.117744       0.130518      -0.087889       0.027121       0.060768              9.691866      14.013323       0.909353      -0.592508       7.504047      -2.467761       7.558228           0.000001
          442              N      11.188151       9.928397      27.322160      -0.157638      45.526961 0.47502338E+03  0.11188801E+05                                10.743655                            7.008924       0.462273       2.153149                    0.999780      27.521005      74.119945       0.670531       0.387810      -1.105487      -0.100889       0.153693      -0.180950       0.257959       0.043277      -0.046548       0.166583       0.194324      -0.276690      -0.249761       0.096169       0.153592             15.528317      31.647392       5.245925      -3.430035       8.167886      -0.986317       6.769673           0.000001
          443              N       9.823073      10.236858      26.997032      -0.189807      44.673272 0.49697821E+03  0.11868441E+05                                10.647728                            7.214712       0.353639       2.112987                    0.999616      28.233754      77.191263       0.653007       0.392764      -1.099242       0.103103      -0.153329       0.201202       0.273171       0.037732      -0.058204       0.166578       0.189789      -0.428968      -0.271160       0.093710       0.177450             14.743914      28.987466       3.679903      -3.939585       7.423505      -0.676615       7.820769           0.000002
          444              N       4.857739      10.221280      27.698624      -0.210248      33.317491 0.52126142E+03  0.12614480E+05                                 8.714709                            7.469735      -0.097196       2.006785                    0.996426      27.579502      76.234633       0.630531       0.401408      -1.091822       0.153855      -0.015776      -0.008736       0.154908       0.013476       0.003836      -0.015887      -0.128925       0.153925      -0.091720       0.029457       0.062263              9.726333      11.473608      -0.708625       0.270934       7.575995      -2.828353      10.129395           0.000001
          445              N       4.557939      13.156334       1.180728      -0.205966      33.803289 0.51323844E+03  0.12396829E+05                                 8.828787                            7.420465      -0.154390       1.988286                    0.996734      27.614851      76.756001       0.630290       0.402322      -1.089038       0.146830      -0.016313       0.019576       0.149025       0.014028      -0.010604      -0.019120      -0.126691       0.148022      -0.090076       0.024348       0.065728              9.987095      11.401442       0.024519      -0.383929       7.655023      -2.902218      10.904822           0.000001
          446              N       9.538495      13.231112       0.775744      -0.177790      47.249877 0.49544536E+03  0.11795913E+05                                10.987957                            7.162206       0.420380       2.134176                    0.999751      27.982687      75.824723       0.662584       0.388266      -1.104916       0.102029      -0.156407       0.179359       0.258926       0.045163      -0.064067       0.156326       0.165049      -0.340900      -0.247909       0.092610       0.155300             15.845669      32.073796       3.342072      -5.649024       7.787193      -1.134003       7.676019           0.000002
          447              N      10.880900      12.952251       1.052388      -0.172743      47.281640 0.49872244E+03  0.11888801E+05                                10.991842                            7.163701       0.310764       2.092690                    0.999757      28.235842      76.459337       0.665855       0.385876      -1.107062      -0.110806       0.149815      -0.191954       0.267524       0.061086      -0.075760       0.161629       0.192458      -0.314472      -0.261870       0.090142       0.171728             15.969519      32.918022       3.772269      -5.300332       7.636551      -1.037716       7.353983           0.000001
          448              N      -0.015819      13.301217       0.616032      -0.193778      32.433254 0.49516257E+03  0.11848699E+05                                 8.600127                            7.303607      -0.162932       1.989155                    0.996786      27.290450      75.400135       0.633614       0.403979      -1.088361      -0.146513       0.013175       0.001416       0.147111       0.003994      -0.008176      -0.015938      -0.139410       0.121882      -0.090593       0.028618       0.061976              9.605757      12.992896       0.670868       0.675629       8.447042      -2.486417       7.377332           0.000001
          449              O       9.118847       6.689556      27.498984      -0.551084      37.225863 0.57140500E+03  0.13935303E+05                                 8.841466                            7.426551       0.333193       2.167570                    0.993537      27.471167      72.530317       0.693860       0.361961      -1.137618       0.002451      -0.013350      -0.003255       0.013958       0.003324      -0.013112       0.047143       0.036303      -0.029679      -0.060316       0.021226       0.039090             10.069537       6.384120      -0.412947      -0.161754      12.300984       3.263790      11.523506           0.000001
          450              O       9.391473       4.536559      27.233748      -0.598657      46.715600 0.71041077E+03  0.18355824E+05                                10.419463                            8.385561      -0.144846       1.988983                    0.993222      29.310093      80.527438       0.638640       0.371181      -1.126717      -0.004934       0.015918      -0.018512       0.024908       0.000292      -0.004328      -0.029733      -0.015194      -0.134254      -0.055365       0.014892       0.040473             12.399530       8.052088      -1.923754       1.232140      17.486844      -3.641745      11.659659           0.000001
          451              O       7.272744       9.602799      17.482760      -0.556299      38.008028 0.55800277E+03  0.13528736E+05                                 9.008579                            7.324510       0.343082       2.171664                    0.994151      27.364364      72.050171       0.700702       0.360539      -1.138672       0.006214      -0.021673      -0.003899       0.022880      -0.004300       0.004298      -0.011166      -0.035122      -0.151829      -0.052163       0.007364       0.044798             10.635079       6.732290      -2.909209       0.437224      15.752564      -2.499519       9.420384          -0.000000
          452              O       7.779513       7.767612      16.396148      -0.580948      37.714549 0.57134849E+03  0.13922595E+05                                 8.943311                            7.402638       0.593360       2.238049                    0.995814      27.933451      73.531179       0.698850       0.359669      -1.140325      -0.012384       0.003758       0.017044       0.021401       0.027611      -0.016018       0.056012       0.045114       0.083022      -0.080328       0.020163       0.060165             10.506254       6.024806      -0.449119      -1.255271       9.050124       2.327695      16.443831           0.000001
          453              O       9.179835       0.954983       1.038128      -0.539192      38.728522 0.60310784E+03  0.14909720E+05                                 9.111985                            7.655336       0.157439       2.114453                    0.992197      27.500890      73.125504       0.679934       0.364389      -1.135616      -0.017587       0.013163       0.002330       0.022091       0.005563      -0.008135       0.046819       0.052324      -0.024624      -0.063430       0.029158       0.034272             10.676661       7.041184      -0.676165      -0.874623      12.217954       3.468298      12.770843           0.000001
          454              O       8.886608       3.118885       1.337588      -0.600841      47.987780 0.72579202E+03  0.18850462E+05                                10.601204                            8.471098      -0.158525       1.983302                    0.993159      29.420841      80.992091       0.636060       0.370765      -1.127241      -0.008296      -0.016517       0.019936       0.027186       0.007882      -0.003597      -0.029467      -0.030928      -0.152575      -0.059529       0.008208       0.051320             12.805395       8.029088      -1.343009       0.604998      18.645036      -3.914985      11.742059           0.000001
          455              O       6.388995      15.412150      12.126704      -0.580907      36.037335 0.53727693E+03  0.12917918E+05                                 8.683119                            7.180803       0.464476       2.189031                    0.996626      28.057238      73.834439       0.707836       0.359898      -1.137912      -0.003360      -0.017709      -0.013382       0.022449       0.007386      -0.015754       0.050790       0.080279       0.102225      -0.081496       0.021174       0.060322              9.999459       5.842654      -0.629386       0.613478       9.152934       2.652699      15.002788           0.000001
          456              O       6.628549      13.523994      11.011572      -0.572770      39.102843 0.58299500E+03  0.14304370E+05                                 9.217783                            7.510671       0.239934       2.123612                    0.994920      28.092025      74.647530       0.687984       0.362847      -1.135742      -0.000894       0.017855       0.006401       0.018989       0.001953      -0.009706      -0.015881      -0.054231      -0.162375      -0.057913       0.001258       0.056655             10.846131       7.021575      -2.987036       1.302409      15.952607      -2.371628       9.564212          -0.000001
          457              O       6.927285      14.478978      15.281016      -0.551084      37.225866 0.57140508E+03  0.13935306E+05                                 8.841467                            7.426551       0.333193       2.167570                    0.993537      27.471168      72.530319       0.693860       0.361961      -1.137618       0.002451      -0.013350       0.003255       0.013958       0.003324       0.013112      -0.047143       0.036303      -0.029679      -0.060316       0.021226       0.039090             10.069537       6.384121      -0.412951       0.161758      12.300983      -3.263790      11.523506           0.000001
          458              O       7.199912      12.325981      15.546252      -0.598657      46.715599 0.71041078E+03  0.18355824E+05                                10.419463                            8.385561      -0.144846       1.988983                    0.993222      29.310093      80.527439       0.638639       0.371181      -1.126717      -0.004934       0.015918       0.018512       0.024908       0.000292       0.004328       0.029733      -0.015194      -0.134254      -0.055365       0.014892       0.040473             12.399530       8.052089      -1.923757      -1.232141      17.486843       3.641744      11.659659           0.000001
          459              O       9.464306       1.813377      25.297240      -0.556299      38.008024 0.55800261E+03  0.13528731E+05                                 9.008579                            7.324509       0.343082       2.171664                    0.994151      27.364364      72.050170       0.700702       0.360539      -1.138672       0.006214      -0.021673       0.003899       0.022880      -0.004300      -0.004298       0.011166      -0.035122      -0.151829      -0.052163       0.007364       0.044798             10.635078       6.732286      -2.909206      -0.437224      15.752566       2.499519       9.420383          -0.000000
          460              O       9.971074      -0.021810      26.383852      -0.580948      37.714551 0.57134852E+03  0.13922596E+05                                 8.943311                            7.402638       0.593360       2.238049                    0.995814      27.933451      73.531181       0.698850       0.359669      -1.140325      -0.012384       0.003758      -0.017044       0.021401       0.027611       0.016018      -0.056012       0.045114       0.083022      -0.080328       0.020163       0.060165             10.506254       6.024807      -0.449119       1.255270       9.050125      -2.327696      16.443831           0.000001
          461              O       6.988274       8.744405      13.221872      -0.539192      38.728524 0.60310792E+03  0.14909722E+05                                 9.111985                            7.655336       0.157439       2.114453                    0.992197      27.500890      73.125505       0.679934       0.364389      -1.135616      -0.017587       0.013163      -0.002330       0.022091       0.005563       0.008135      -0.046819       0.052324      -0.024624      -0.063430       0.029158       0.034272             10.676661       7.041186      -0.676169       0.874627      12.217954      -3.468298      12.770844           0.000001
          462              O       6.695046      10.908307      12.922412      -0.600841      47.987779 0.72579202E+03  0.18850463E+05                                10.601204                            8.471098      -0.158525       1.983302                    0.993159      29.420841      80.992091       0.636060       0.370765      -1.127241      -0.008296      -0.016517      -0.019936       0.027186       0.007882       0.003597       0.029467      -0.030928      -0.152575      -0.059529       0.008208       0.051320             12.805394       8.029089      -1.343012      -0.604998      18.645036       3.914985      11.742059           0.000001
          463              O       8.580556       7.622728       2.133296      -0.580907      36.037340 0.53727695E+03  0.12917918E+05                                 8.683120                            7.180803       0.464476       2.189031                    0.996626      28.057239      73.834441       0.707836       0.359898      -1.137912      -0.003360      -0.017709       0.013382       0.022449       0.007386       0.015754      -0.050790       0.080279       0.102225      -0.081496       0.021174       0.060322              9.999460       5.842655      -0.629387      -0.613477       9.152934      -2.652699      15.002792           0.000001
          464              O       8.820111       5.734572       3.248428      -0.572770      39.102849 0.58299509E+03  0.14304372E+05                                 9.217784                            7.510672       0.239934       2.123612                    0.994920      28.092025      74.647529       0.687984       0.362847      -1.135742      -0.000894       0.017855      -0.006401       0.018989       0.001953       0.009706       0.015881      -0.054231      -0.162375      -0.057913       0.001258       0.056655             10.846132       7.021578      -2.987041      -1.302411      15.952607       2.371629       9.564212          -0.000001
          465              O       4.628392       1.099866      13.238984      -0.551084      37.225866 0.57140508E+03  0.13935306E+05                                 8.841467                            7.426551       0.333193       2.167570                    0.993537      27.471168      72.530319       0.693860       0.361961      -1.137618      -0.002451       0.013350      -0.003255       0.013958       0.003324       0.013112      -0.047143       0.036303      -0.029679      -0.060316       0.021226       0.039090             10.069537       6.384121      -0.412951       0.161758      12.300983      -3.263790      11.523506           0.000001
          466              O       4.355765       3.252863      12.973748      -0.598657      46.715599 0.71041078E+03  0.18355824E+05                                10.419463                            8.385561      -0.144846       1.988983                    0.993222      29.310093      80.527439       0.638639       0.371181      -1.126717       0.004934      -0.015918      -0.018512       0.024908       0.000292       0.004328       0.029733      -0.015194      -0.134254      -0.055365       0.014892       0.040473             12.399530       8.052089      -1.923757      -1.232141      17.486843       3.641744      11.659659           0.000001
          467              O       2.091371      13.765467       3.222760      -0.556299      38.008025 0.55800261E+03  0.13528731E+05                                 9.008579                            7.324509       0.343082       2.171664                    0.994151      27.364364      72.050170       0.700702       0.360539      -1.138672      -0.006214       0.021673      -0.003899       0.022880      -0.004300      -0.004298       0.011166      -0.035122      -0.151829      -0.052163       0.007364       0.044798             10.635078       6.732286      -2.909206      -0.437224      15.752566       2.499519       9.420383          -0.000000
          468              O       5.967726       0.021810       2.136148      -0.580948      37.714551 0.57134851E+03  0.13922596E+05                                 8.943311                            7.402638       0.593360       2.238049                    0.995814      27.933451      73.531180       0.698850       0.359669      -1.140325       0.012384      -0.003758       0.017044       0.021401       0.027611       0.016018      -0.056012       0.045114       0.083022      -0.080328       0.020163       0.060165             10.506254       6.024806      -0.449119       1.255270       9.050125      -2.327696      16.443831           0.000001
          469              O       4.567403       6.834439      15.298128      -0.539192      38.728523 0.60310791E+03  0.14909722E+05                                 9.111985                            7.655336       0.157439       2.114453                    0.992197      27.500890      73.125505       0.679934       0.364389      -1.135616       0.017587      -0.013163       0.002330       0.022091       0.005563       0.008135      -0.046819       0.052324      -0.024624      -0.063430       0.029158       0.034272             10.676661       7.041186      -0.676169       0.874627      12.217954      -3.468298      12.770844           0.000001
          470              O       4.860631       4.670537      15.597588      -0.600841      47.987779 0.72579202E+03  0.18850463E+05                                10.601204                            8.471098      -0.158525       1.983302                    0.993159      29.420841      80.992091       0.636060       0.370765      -1.127241       0.008296       0.016517       0.019936       0.027186       0.007882       0.003597       0.029467      -0.030928      -0.152575      -0.059529       0.008208       0.051320             12.805394       8.029089      -1.343012      -0.604998      18.645036       3.914985      11.742059           0.000001
          471              O       2.975121       7.956116      26.386704      -0.580907      36.037339 0.53727695E+03  0.12917918E+05                                 8.683120                            7.180802       0.464476       2.189031                    0.996626      28.057239      73.834441       0.707836       0.359898      -1.137912       0.003360       0.017709      -0.013382       0.022449       0.007386       0.015754      -0.050790       0.080279       0.102225      -0.081496       0.021174       0.060322              9.999460       5.842655      -0.629387      -0.613477       9.152934      -2.652699      15.002791           0.000001
          472              O       2.735566       9.844272      25.271572      -0.572770      39.102849 0.58299510E+03  0.14304373E+05                                 9.217784                            7.510672       0.239934       2.123612                    0.994920      28.092025      74.647530       0.687984       0.362847      -1.135742       0.000894      -0.017855       0.006401       0.018989       0.001953       0.009706       0.015881      -0.054231      -0.162375      -0.057913       0.001258       0.056655             10.846133       7.021579      -2.987041      -1.302411      15.952607       2.371629       9.564213          -0.000001
          473              O       2.436830       8.889288       1.021016      -0.551084      37.225864 0.57140501E+03  0.13935304E+05                                 8.841467                            7.426551       0.333193       2.167570                    0.993537      27.471167      72.530318       0.693860       0.361961      -1.137618      -0.002451       0.013350       0.003255       0.013958       0.003324      -0.013112       0.047143       0.036303      -0.029679      -0.060316       0.021226       0.039090             10.069537       6.384120      -0.412947      -0.161754      12.300984       3.263790      11.523506           0.000001
          474              O       2.164204      11.042285       1.286252      -0.598657      46.715600 0.71041077E+03  0.18355824E+05                                10.419463                            8.385561      -0.144846       1.988983                    0.993222      29.310093      80.527438       0.638640       0.371181      -1.126717       0.004934      -0.015918       0.018512       0.024908       0.000292      -0.004328      -0.029733      -0.015194      -0.134254      -0.055365       0.014892       0.040473             12.399530       8.052088      -1.923754       1.232140      17.486844      -3.641745      11.659659           0.000001
          475              O       4.282933       5.976045      11.037240      -0.556299      38.008027 0.55800276E+03  0.13528735E+05                                 9.008579                            7.324510       0.343082       2.171664                    0.994151      27.364364      72.050170       0.700702       0.360539      -1.138672      -0.006214       0.021673       0.003899       0.022880      -0.004300       0.004298      -0.011166      -0.035122      -0.151829      -0.052163       0.007364       0.044798             10.635079       6.732289      -2.909209       0.437224      15.752563      -2.499519       9.420383          -0.000000
          476              O       3.776164       7.811232      12.123852      -0.580948      37.714549 0.57134849E+03  0.13922595E+05                                 8.943311                            7.402638       0.593360       2.238049                    0.995814      27.933451      73.531179       0.698850       0.359669      -1.140325       0.012384      -0.003758      -0.017044       0.021401       0.027611      -0.016018       0.056012       0.045114       0.083022      -0.080328       0.020163       0.060165             10.506254       6.024806      -0.449119      -1.255271       9.050124       2.327695      16.443830           0.000001
          477              O       2.375842      14.623861      27.481872      -0.539192      38.728522 0.60310785E+03  0.14909720E+05                                 9.111985                            7.655336       0.157439       2.114453                    0.992197      27.500890      73.125505       0.679934       0.364389      -1.135616       0.017587      -0.013163      -0.002330       0.022091       0.005563      -0.008135       0.046819       0.052324      -0.024624      -0.063430       0.029158       0.034272             10.676661       7.041185      -0.676165      -0.874623      12.217955       3.468298      12.770844           0.000001
          478              O       2.669069      12.459959      27.182412      -0.600841      47.987780 0.72579202E+03  0.18850462E+05                                10.601204                            8.471098      -0.158525       1.983302                    0.993159      29.420841      80.992091       0.636060       0.370765      -1.127241       0.008296       0.016517      -0.019936       0.027186       0.007882      -0.003597      -0.029467      -0.030928      -0.152575      -0.059529       0.008208       0.051320             12.805395       8.029088      -1.343009       0.604998      18.645036      -3.914985      11.742059           0.000001
          479              O       5.166682       0.166694      16.393296      -0.580907      36.037336 0.53727695E+03  0.12917918E+05                                 8.683119                            7.180802       0.464476       2.189031                    0.996626      28.057239      73.834441       0.707836       0.359898      -1.137912       0.003360       0.017709       0.013382       0.022449       0.007386      -0.015754       0.050790       0.080279       0.102225      -0.081496       0.021174       0.060322              9.999459       5.842654      -0.629386       0.613478       9.152934       2.652698      15.002788           0.000001
          480              O       4.927128       2.054850      17.508428      -0.572770      39.102842 0.58299498E+03  0.14304369E+05                                 9.217783                            7.510671       0.239934       2.123612                    0.994920      28.092025      74.647529       0.687984       0.362847      -1.135742       0.000894      -0.017855      -0.006401       0.018989       0.001953      -0.009706      -0.015881      -0.054231      -0.162375      -0.057913       0.001258       0.056655             10.846131       7.021574      -2.987035       1.302409      15.952606      -2.371628       9.564211          -0.000001

******************************************************
Auxiliary information for the entire system
The total spin magnetic moment of the unit cell is   0.000000
The total net atomic charge of the unit cell is   -0.000014
Accuracy of reproducing the electrostatic potential in the unit cell:
  The inner radius (bohr) =    5.0000
  The outer radius (bohr) =   12.0000
  Valid grid points have density less than (e/(bohr^3)) =    0.0001
  The number of valid grid points were=       318264
  The rms potential error without charges in kcal/mol is=      3.53975
  The rms potential error with partial charges in kcal/mol is=      0.71820
  The RRMSE value at monopole order=      0.20290
  The rms potential error with partial charges and cloud penetration in kcal/mol is=      0.71067
  The RRMSE value at monopole order with cloud penetration is=      0.20077
  The rms potential error with partial charges and atomic dipoles in kcal/mol is=      0.56340
  The RRMSE value at dipole order=      0.15916
  The rms potential error with partial charges, atomic dipoles and cloud penetration in kcal/mol is=      0.55256
  The RRMSE value at dipole order with cloud penetration=      0.15610

******************************************************
The electron densities and ab initio electrostatic potential were computed in VASP using the PBE functional and
projector augmented wave method. See the main text of the journal article for a description of computational details.
The atomic charges, dipoles, and quadrupoles were computed with the DDEC6 method as described in
(a) T. A. Manz and N. Gabaldon Limas, RSC Adv. 6 (2016) 47771-47801 DOI: 10.1039/c6ra04656h
(b) N. Gabaldon Limas and T. A. Manz, RSC Adv. 8 (2018) 2678-2707 DOI: 10.1039/c7ra11829e.
For each atom in the material, the electron cloud parameters were fit to the spherically averaged atom-in-material
electron density using radial positions for which this density was between 10^-4 and 10^-2 electrons per cubic bohr.
The polarizabilities, dispersion coefficients, and quantum Drude oscillator (QDO) parameters were fit using the MCLF method.
The magnetic structure of the system was optimized in VASP from the default ferromagnetic initial guess using spin polarization.
The atomic spin moments (ASMs) were computed on this optimized magnetic structure using the DDEC6 partition as inputs
to the method of T. A. Manz and D. S. Sholl, J. Chem. Theory Comput. 7 (2011) 4146-4164 DOI: 10.1021/ct200539n.
The RMSE and RRMSE were computed using a uniform grid with Ewald summation.
