# Supplementary material for: A collection of forcefield precursors for metal–organic frameworks
Source: RSC Adv. 2019 Nov 13;9(63):36492–507. doi: 10.1039/c9ra07327b (PMC9075174; doi:10.1039/c9ra07327b)
Supplement: RA-009-C9RA07327B-s5158 [file RA-009-C9RA07327B-s5158.xyz]

   70
jmolscript: load "" {1 1 1} spacegroup "x,y,z" unitcell [{      4.873000     0.000000     0.000000 }, {      0.000000    13.133000     0.000000 }, {     -2.435545     0.000000    13.074790 }]
Ce     3.069072     5.204083     2.771594     1.943582
Ce    -0.631617    11.770583    10.303196     1.942670
H      3.126884    12.102059     1.687955     0.133275
H      1.079176     9.369082     0.686426     0.127768
H      0.695220    10.438108     4.526492     0.111729
H      3.534504    11.651598     4.935733     0.162705
H      3.013519    12.886100     4.104177     0.137512
H      0.258287     1.339566     3.575955     0.118007
H      2.909659     2.054001     6.550470     0.142098
H      0.134985    12.257029     6.704752     0.114991
H      1.852322     8.623128     4.632398     0.388885
H     -0.689429     5.535559    11.386835     0.133265
H      1.358279     2.802582    12.388364     0.127760
H      1.742235     3.871608     8.548298     0.111709
H     -1.097049     5.085098     8.139057     0.162703
H     -0.576064     6.319600     8.970613     0.137510
H      2.179168     7.906066     9.498835     0.118006
H     -0.472204     8.620501     6.524320     0.142094
H      2.302470     5.690529     6.370038     0.114994
H      0.585133     2.056628     8.442392     0.388885
C      3.916085    11.688370     1.953374    -0.171717
C      4.619676    10.837352     0.985839    -0.026116
C      0.704734     9.908848     1.344088    -0.085659
C      1.120984     9.761759     2.651567    -0.075171
C      0.516803    10.618030     3.632177    -0.158100
C     -0.481456    11.911631     3.290925     0.150899
C      3.802720    12.376539     4.348675    -0.311597
C     -0.040809     0.140523     5.035102     0.167791
C      0.564130     1.132065     4.429739    -0.164965
C      1.606256     1.905598     4.909584    -0.015993
C      2.184043     1.600913     6.186991    -0.141913
C      1.482868     0.466221     6.864265    -0.021505
C      0.504325    12.981971     6.254980    -0.136071
C      2.041520     8.843762     3.020276     0.634857
C      2.066506     0.026266     8.186126     0.575130
C      2.152462     3.038976     4.130326     0.569015
C      1.726938    11.069806    12.619787     0.602842
C     -1.478630     5.121870    11.121416    -0.171648
C     -2.182221     4.270852    12.088951    -0.026138
C      1.732721     3.342348    11.730702    -0.085643
C      1.316471     3.195259    10.423223    -0.075144
C      1.920652     4.051530     9.442613    -0.157827
C      2.918911     5.345131     9.783865     0.150863
C     -1.365265     5.810039     8.726115    -0.311590
C      2.478264     6.707023     8.039688     0.167796
C      1.873325     7.698565     8.645051    -0.164964
C      0.831199     8.472098     8.165206    -0.015999
C      0.253412     8.167413     6.887799    -0.141930
C      0.954587     7.032721     6.210525    -0.021507
C      1.933130     6.415470     6.819810    -0.136060
C      0.395935     2.277262    10.054514     0.634962
C      0.370949     6.592766     4.888664     0.575128
C      0.284993     9.605476     8.944464     0.569015
C      0.710517     4.503306     0.455003     0.602852
O      3.123688     3.769171     4.642858    -0.611749
O      0.671184    11.725142    12.367444    -0.593297
O      2.502349     8.971152     4.208775    -0.513765
O      2.427167     7.865354     2.323390    -0.572088
O      1.762294     3.320022     2.978437    -0.546752
O      1.399932    12.463217     8.900010    -0.616985
O      2.580374    10.665309    11.653560    -0.668038
O     -1.505138     0.334891     8.472464    -0.649340
O     -0.686233    10.335671     8.431932    -0.611725
O      1.766271     5.158642     0.707346    -0.593344
O     -0.064894     2.404652     8.866015    -0.513766
O      0.010288     1.298854    10.751400    -0.571977
O      0.675161     9.886522    10.096353    -0.546714
O      1.037523     5.896717     4.174780    -0.617093
O     -0.142919     4.098809     1.421230    -0.668096
O      3.942593     6.901391     4.602326    -0.649318

The following XYZ coordinates are in angstroms. Other properties are in atomic units.
The sperically averaged electron density of each atom fit to a function of the form exp(a - br)
eigen_1, eigen_2 and eigen_3 are the three eigenvalues of traceless quadrupole moment tensor
  atom number  atomic symbol              X              Y              Z     net charge C6 coefficient C8 coefficient C10 coefficient fluctuating dipole atomic polarizability isotropic forcefield polarizability              a              b squared Pearson coefficient          <r^3>          <r^4>         wp_QDO          m_QDO          q_QDO       dipole_x       dipole_y       dipole_z         dipole            Qxy            Qxz            Qyz     Q(x^2-y^2)  Q(3z^2 - R^2)        eigen_1        eigen_2        eigen_3 static polarizability      alpha(xx)      alpha(xy)      alpha(xz)      alpha(yy)      alpha(yz)      alpha(zz) atomic spin moment
            1             Ce       3.069072       5.204083       2.771594       1.943582     221.718341 0.67594374E+04  0.28330072E+06                                24.535975                           22.638987       1.313810       2.037945                    0.999055      99.485075     268.496166       0.513966       0.284338      -1.304008      -0.029140      -0.034465       0.007306       0.045720      -0.059249      -0.011882      -0.034060       0.000399      -0.022708      -0.072270       0.005518       0.066752             26.117941      25.994032       0.135307      -2.650206      25.720916       1.881259      26.638876           0.993350
            2             Ce      -0.631617      11.770583      10.303196       1.942670     221.878079 0.67659148E+04  0.28364609E+06                                24.549811                           22.651722       1.311207       2.037095                    0.999057      99.512456     268.623538       0.513746       0.284385      -1.303926       0.029105      -0.034380      -0.007281       0.045630       0.059172      -0.012023       0.034183       0.000303      -0.023042      -0.072337       0.005605       0.066732             26.132590      26.009694      -0.135455      -2.651649      25.734674      -1.882397      26.653401           0.993991
            3              H       3.126884      12.102059       1.687955       0.133275       1.013312 0.78206298E+01  0.76783940E+02                                 1.703474                            1.667206      -1.118607       2.364293                    0.996731       3.502493       9.992052       0.468068       1.332810      -0.697731      -0.036393       0.015042      -0.008840       0.040359      -0.011770      -0.000416       0.004546       0.002185      -0.014469      -0.011050      -0.003772       0.014822              1.698078       1.933768      -0.234894       0.187147       1.497230      -0.040267       1.663237          -0.000036
            4              H       1.079176       9.369082       0.686426       0.127768       1.047004 0.80047589E+01  0.78927028E+02                                 1.730824                            1.678619      -1.138216       2.352845                    0.996296       3.515488       9.999388       0.470589       1.320040      -0.700505       0.015467      -0.026221      -0.030061       0.042784      -0.003854      -0.004329       0.014035       0.000836       0.014698      -0.013566      -0.003740       0.017305              1.727355       1.556749      -0.189566      -0.159077       1.654367       0.266273       1.970948          -0.000079
            5              H       0.695220      10.438108       4.526492       0.111729       0.907661 0.70877862E+01  0.68409766E+02                                 1.616285                            1.612746      -1.168361       2.324895                    0.995520       3.701069      10.728721       0.461154       1.376108      -0.686998       0.001732      -0.007249       0.040469       0.041150      -0.000979      -0.001311       0.001972      -0.001749       0.039749      -0.007946      -0.005600       0.013546              1.602826       1.446104      -0.107014       0.067775       1.524819      -0.059614       1.837556           0.000081
            6              H       3.534504      11.651598       4.935733       0.162705       0.876862 0.66495661E+01  0.63111992E+02                                 1.597318                            1.574035      -1.025873       2.422660                    0.996344       3.393343       9.728133       0.461871       1.397226      -0.684954      -0.002544      -0.025590       0.014444       0.029495       0.001738      -0.001233      -0.008780      -0.009640       0.012602      -0.007247      -0.005248       0.012496              1.603341       1.513749       0.162397      -0.132383       1.736918      -0.212919       1.559355          -0.000353
            7              H       3.013519      12.886100       4.104177       0.137512       0.967227 0.72027792E+01  0.69964994E+02                                 1.714581                            1.640695      -1.211499       2.307955                    0.994280       3.722832      10.910173       0.449924       1.401479      -0.682254      -0.014196       0.008931      -0.016737       0.023694      -0.002502       0.003135      -0.007920       0.002563       0.014424      -0.008470      -0.002397       0.010868              1.755024       2.163842      -0.454170       0.032470       1.705715       0.052811       1.395515          -0.000104
            8              H       0.258287       1.339566       3.575955       0.118007       1.020659 0.78948570E+01  0.77783412E+02                                 1.716727                            1.678120      -1.064934       2.379402                    0.996827       3.596043      10.314655       0.464761       1.337622      -0.696319      -0.014587       0.008848      -0.031315       0.035661       0.004419       0.009946      -0.005531       0.013753       0.020290      -0.015084      -0.000205       0.015288              1.707628       1.556473       0.008045       0.219210       1.606968      -0.194596       1.959442          -0.000038
            9              H       2.909659       2.054001       6.550470       0.142098       0.902307 0.66206317E+01  0.63123832E+02                                 1.644678                            1.587306      -1.312849       2.281435                    0.994359       3.604981      10.550945       0.450152       1.427096      -0.677510       0.038807       0.020067       0.016842       0.046822       0.010371       0.007997       0.004135       0.008751      -0.010405      -0.009853      -0.007072       0.016925              1.663544       1.828121       0.231797       0.222313       1.595453       0.148229       1.567059          -0.000036
           10              H       0.134985      12.257029       6.704752       0.114991       0.950272 0.71113156E+01  0.68901907E+02                                 1.684996                            1.627623      -1.335398       2.244450                    0.994376       3.800329      11.147330       0.452518       1.396976      -0.682350      -0.014018      -0.024299       0.016853       0.032725       0.005549       0.004192      -0.001564      -0.001969      -0.019341      -0.009193       0.000174       0.009020              1.702979       1.563005       0.274244      -0.111383       1.872293      -0.277961       1.673638          -0.000046
           11              H       1.852322       8.623128       4.632398       0.388885       0.425644 0.26387987E+01  0.20505856E+02                                 1.100525                            1.083017      -1.362349       2.371896                    0.998214       2.611134       7.497288       0.472867       1.666847      -0.635337      -0.013054      -0.009777       0.007944       0.018141       0.002347       0.002533       0.001942       0.015739       0.000732      -0.008622      -0.000370       0.008992              1.109793       1.103539       0.096290      -0.143999       1.052968      -0.177012       1.172871           0.000158
           12              H      -0.689429       5.535559      11.386835       0.133265       1.013361 0.78211225E+01  0.76790060E+02                                 1.703533                            1.667261      -1.118660       2.364262                    0.996730       3.502609       9.992497       0.468059       1.332814      -0.697730       0.036393       0.015040       0.008841       0.040359       0.011769      -0.000415      -0.004546       0.002183      -0.014463      -0.011050      -0.003770       0.014820              1.698137       1.933842       0.234909       0.187159       1.497275       0.040269       1.663294          -0.000038
           13              H       1.358279       2.802582      12.388364       0.127760       1.047072 0.80054110E+01  0.78934973E+02                                 1.730885                            1.678676      -1.138296       2.352801                    0.996295       3.515612       9.999798       0.470586       1.320022      -0.700508      -0.015466      -0.026218       0.030062       0.042783       0.003850      -0.004328      -0.014035       0.000841       0.014707      -0.013567      -0.003738       0.017305              1.727416       1.556801       0.189577      -0.159085       1.654425      -0.266285       1.971021          -0.000081
           14              H       1.742235       3.871608       8.548298       0.111709       0.907717 0.70882980E+01  0.68415820E+02                                 1.616336                            1.612791      -1.168359       2.324886                    0.995520       3.701172      10.729045       0.461154       1.376086      -0.687002      -0.001731      -0.007249      -0.040466       0.041147       0.000975      -0.001311      -0.001972      -0.001746       0.039742      -0.007940      -0.005603       0.013544              1.602878       1.446135       0.107017       0.067788       1.524851       0.059627       1.837649           0.000079
           15              H      -1.097049       5.085098       8.139057       0.162703       0.876868 0.66496265E+01  0.63112717E+02                                 1.597326                            1.574043      -1.025881       2.422655                    0.996344       3.393360       9.728197       0.461870       1.397227      -0.684954       0.002544      -0.025591      -0.014443       0.029495      -0.001738      -0.001232       0.008780      -0.009640       0.012603      -0.007248      -0.005247       0.012495              1.603348       1.513755      -0.162398      -0.132384       1.736925       0.212921       1.559364          -0.000355
           16              H      -0.576064       6.319600       8.970613       0.137510       0.967226 0.72027750E+01  0.69964950E+02                                 1.714581                            1.640695      -1.211493       2.307958                    0.994280       3.722832      10.910177       0.449923       1.401481      -0.682253       0.014197       0.008930       0.016737       0.023695       0.002502       0.003135       0.007919       0.002564       0.014423      -0.008470      -0.002397       0.010866              1.755023       2.163840       0.454168       0.032469       1.705712      -0.052812       1.395516          -0.000106
           17              H       2.179168       7.906066       9.498835       0.118006       1.020671 0.78949699E+01  0.77784755E+02                                 1.716735                            1.678128      -1.064941       2.379397                    0.996827       3.596058      10.314693       0.464762       1.337615      -0.696320       0.014587       0.008847       0.031315       0.035661      -0.004418       0.009947       0.005531       0.013754       0.020287      -0.015083      -0.000206       0.015289              1.707636       1.556481      -0.008045       0.219213       1.606974       0.194595       1.959452          -0.000037
           18              H      -0.472204       8.620501       6.524320       0.142094       0.902337 0.66209234E+01  0.63127359E+02                                 1.644716                            1.587343      -1.312896       2.281408                    0.994358       3.605075      10.551310       0.450146       1.427099      -0.677509      -0.038807       0.020065      -0.016841       0.046821      -0.010371       0.007998      -0.004135       0.008751      -0.010404      -0.009853      -0.007072       0.016926              1.663583       1.828165      -0.231804       0.222320       1.595490      -0.148233       1.567094          -0.000034
           19              H       2.302470       5.690529       6.370038       0.114994       0.950267 0.71112774E+01  0.68901500E+02                                 1.684995                            1.627622      -1.335429       2.244438                    0.994375       3.800332      11.147365       0.452516       1.396982      -0.682349       0.014017      -0.024300      -0.016853       0.032726      -0.005549       0.004192       0.001565      -0.001968      -0.019344      -0.009195       0.000175       0.009020              1.702977       1.563004      -0.274243      -0.111382       1.872290       0.277960       1.673638          -0.000047
           20              H       0.585133       2.056628       8.442392       0.388885       0.425650 0.26388390E+01  0.20506216E+02                                 1.100527                            1.083019      -1.362370       2.371883                    0.998214       2.611137       7.497268       0.472871       1.666827      -0.635340       0.013053      -0.009777      -0.007944       0.018141      -0.002348       0.002532      -0.001941       0.015740       0.000734      -0.008623      -0.000369       0.008992              1.109795       1.103541      -0.096291      -0.144001       1.052970       0.177013       1.172874           0.000158
           21              C       3.916085      11.688370       1.953374      -0.171717      35.483540 0.51230258E+03  0.12549248E+05                                 9.411493                            7.600995       0.015188       1.968843                    0.999424      30.835608      90.499043       0.591248       0.422908      -1.060052       0.002264      -0.024028      -0.038273       0.045247      -0.013403      -0.023880      -0.021483      -0.033814      -0.086304      -0.050709       0.011591       0.039118             10.389920       8.237162      -1.630933       0.720481       7.336856       3.279725      15.595743           0.005067
           22              C       4.619676      10.837352       0.985839      -0.026116      39.324657 0.48109286E+03  0.11503386E+05                                 9.970755                            7.274168       0.042227       2.012965                    0.999224      27.797814      78.409184       0.621070       0.412448      -1.075763       0.002461       0.008294       0.055282       0.055955      -0.012761      -0.012635       0.017658       0.022268      -0.019031      -0.024838      -0.005630       0.030468             11.817426       9.570717      -3.801708       2.503818       8.507698      -1.113351      17.373862          -0.003963
           23              C       0.704734       9.908848       1.344088      -0.085659      32.768669 0.43970657E+03  0.10456857E+05                                 9.142196                            7.208222      -0.252681       1.898481                    0.999038      29.794599      88.616043       0.581224       0.443123      -1.038771       0.000255       0.001670       0.030589       0.030636       0.041571      -0.022864       0.024151      -0.012973      -0.051332      -0.059433       0.008584       0.050849             10.085812       9.056453      -3.467526       3.186695       8.120353      -2.030317      13.080630           0.001731
           24              C       1.120984       9.761759       2.651567      -0.075171      35.475180 0.43488235E+03  0.10211493E+05                                 9.346070                            6.957307      -0.006449       2.003944                    0.999430      27.797891      79.525329       0.624952       0.417390      -1.064972      -0.058310       0.044658      -0.031407       0.079880       0.014997      -0.007532       0.013640       0.007342       0.043132      -0.028206       0.007817       0.020389             10.755630      10.006335      -5.128879       2.787010      10.572343      -1.699755      11.688211          -0.003795
           25              C       0.516803      10.618030       3.632177      -0.158100      35.327398 0.60054869E+03  0.15269577E+05                                 9.480473                            8.309082       0.008878       1.964918                    0.998758      31.400525      93.139554       0.558777       0.431111      -1.057570      -0.025460      -0.020976      -0.017412       0.037301       0.053610      -0.004939       0.015159       0.069279       0.092760      -0.081475       0.032580       0.048895             10.010954       9.030120      -4.365627      -0.791356      11.541172       1.977217       9.461570           0.018968
           26              C      -0.481456      11.911631       3.290925       0.150899      32.990940 0.41186132E+03  0.95034444E+04                                 8.986332                            6.811019       0.173656       2.067582                    0.999683      26.111629      73.120465       0.628451       0.422381      -1.065933      -0.032838       0.037458       0.049304       0.070088      -0.019604       0.014279       0.013992      -0.068327      -0.065022      -0.043275      -0.008344       0.051619             10.406054       6.966926      -1.806021      -0.287953       9.479966       5.306140      14.771270          -0.009138
           27              C       3.802720      12.376539       4.348675      -0.311597      29.571368 0.40634992E+03  0.95117317E+04                                 8.487654                            6.780312      -0.512897       1.827049                    0.996712      30.688845      91.711997       0.616760       0.424258      -1.046059       0.043748       0.011869      -0.009638       0.046342       0.019724       0.043251      -0.025735      -0.029527       0.047847      -0.064138       0.016401       0.047737              9.623106       9.480947       0.294811      -0.205322       9.726969       3.676688       9.661402           0.000053
           28              C      -0.040809       0.140523       5.035102       0.167791      30.210537 0.37057451E+03  0.83952137E+04                                 8.713572                            6.621135      -0.183194       1.976036                    0.999461      25.379817      72.297452       0.609438       0.443630      -1.044494      -0.037895      -0.034681      -0.014352       0.053337       0.013759       0.019993       0.018583      -0.015684       0.011953      -0.024088      -0.011884       0.035973             10.024851       9.208473       4.075178       3.024195      10.310642       1.197115      10.555437          -0.000559
           29              C       0.564130       1.132065       4.429739      -0.164965      31.367371 0.43128804E+03  0.10203045E+05                                 8.786607                            7.060452      -0.193961       1.915854                    0.998447      30.072033      89.088516       0.597331       0.433440      -1.044950       0.025756       0.037349       0.019936       0.049555      -0.042908       0.008905       0.011396       0.026994       0.056438      -0.057139       0.021551       0.035587              9.601641       9.509320       4.564956       0.953459      11.741982      -1.112397       7.553621          -0.000000
           30              C       1.606256       1.905598       4.909584      -0.015993      35.748142 0.44524851E+03  0.10454422E+05                                 9.352703                            7.005246       0.055551       2.029007                    0.999190      27.075205      75.968911       0.631150       0.413310      -1.073946      -0.031935      -0.034410       0.014087       0.049013       0.000666       0.011922      -0.000288       0.019855       0.013282      -0.012213      -0.005896       0.018109             10.763777       9.189667       4.022932       0.778659      13.243855      -3.429029       9.857807          -0.000213
           31              C       2.184043       1.600913       6.186991      -0.141913      33.713769 0.54199616E+03  0.13478713E+05                                 9.173397                            7.896430      -0.045734       1.946594                    0.999186      30.957099      91.850461       0.570896       0.431416      -1.053710       0.006286      -0.018509      -0.005561       0.020323      -0.009435      -0.000911       0.022220       0.008512      -0.086210      -0.038993       0.010514       0.028479              9.691350       8.742153       1.859900       1.298671       9.346114      -2.274938      10.985783           0.000111
           32              C       1.482868       0.466221       6.864265      -0.021505      34.631954 0.45648600E+03  0.10809379E+05                                 9.217927                            7.142645       0.032879       2.022672                    0.998885      27.377372      77.707076       0.617179       0.419104      -1.067828      -0.019262      -0.003618      -0.042283       0.046604      -0.001968      -0.029456      -0.021455       0.016850      -0.062233      -0.045008       0.008141       0.036867             10.411366       9.946616       2.250884       3.383384       8.355505      -1.440186      12.931976          -0.000324
           33              C       0.504325      12.981971       6.254980      -0.136071      30.708219 0.41428319E+03  0.97163005E+04                                 8.715285                            6.956919      -0.165188       1.934741                    0.998538      29.500628      87.417693       0.596121       0.438095      -1.040704       0.009581       0.024150       0.010441       0.028001      -0.033656      -0.045763       0.008778      -0.026100      -0.093221      -0.064800       0.000008       0.064792              9.594064       9.300198       2.385772       3.533686       7.443701      -0.112564      12.038293           0.000088
           34              C       2.041520       8.843762       3.020276       0.634857      19.909481 0.22821999E+03  0.46555814E+04                                 6.966972                            5.494587      -0.233934       2.000630                    0.998960      21.772453      62.079441       0.605255       0.496075      -0.999262       0.090500      -0.025383       0.035204       0.100369       0.069122      -0.012252      -0.020595       0.073070       0.003746      -0.080432      -0.002634       0.083065              7.727728       6.986089      -3.304606       1.685870       8.796691      -0.568226       7.400403           0.007680
           35              C       2.066506       0.026266       8.186126       0.575130      23.005909 0.26210778E+03  0.55099242E+04                                 7.454558                            5.762094       0.027591       2.058681                    0.999633      23.084807      65.826687       0.613378       0.475020      -1.014786       0.026562      -0.028208       0.043619       0.058343      -0.014872      -0.026555       0.075416      -0.097289      -0.120174      -0.084114      -0.027781       0.111895              8.368276      10.028907       1.239504       1.104412       6.062022      -2.032405       9.013900           0.000243
           36              C       2.152462       3.038976       4.130326       0.569015      23.420046 0.26556180E+03  0.55744872E+04                                 7.519149                            5.756784       0.096013       2.084587                    0.999719      22.627242      63.489955       0.623507       0.467978      -1.023397       0.014043       0.040673      -0.015632       0.045780      -0.070503      -0.009924       0.067879       0.060073      -0.052538      -0.103035      -0.001837       0.104872              8.533225       6.467232       2.418418       0.269720      10.623312      -3.304504       8.509131           0.000291
           37              C       1.726938      11.069806      12.619787       0.602842      25.596794 0.28246703E+03  0.60213209E+04                                 8.025990                            5.971268      -0.032866       2.038247                    0.999451      22.884957      64.701457       0.606995       0.473366      -1.020509      -0.031048      -0.009469      -0.077721       0.084227       0.047095      -0.009713       0.048380      -0.125327      -0.200209      -0.089409      -0.032266       0.121675              9.379112       8.562032      -1.931878       1.032666       5.258613      -0.770405      14.316689           0.002654
           38              C      -1.478630       5.121870      11.121416      -0.171648      35.482625 0.51228088E+03  0.12548594E+05                                 9.411351                            7.600832       0.015206       1.968853                    0.999424      30.835040      90.497153       0.591254       0.422907      -1.060052      -0.002253      -0.024037       0.038264       0.045244       0.013395      -0.023882       0.021490      -0.033819      -0.086293      -0.050710       0.011591       0.039119             10.389822       8.237035       1.630910       0.720449       7.336748      -3.279753      15.595682           0.005057
           39              C      -2.182221       4.270852      12.088951      -0.026138      39.326677 0.48111523E+03  0.11504091E+05                                 9.971199                            7.274403       0.042106       2.012922                    0.999224      27.798528      78.412611       0.621049       0.412455      -1.075754      -0.002461       0.008285      -0.055277       0.055948       0.012758      -0.012636      -0.017662       0.022275      -0.019029      -0.024843      -0.005626       0.030469             11.818047       9.571147       3.801905       2.503981       8.508059       1.113407      17.374934          -0.003969
           40              C       1.732721       3.342348      11.730702      -0.085643      32.769011 0.43970972E+03  0.10456965E+05                                 9.142289                            7.208265      -0.252736       1.898459                    0.999038      29.794885      88.617426       0.581219       0.443125      -1.038768      -0.000254       0.001674      -0.030583       0.030630      -0.041577      -0.022861      -0.024148      -0.012956      -0.051313      -0.059432       0.008581       0.050850             10.085945       9.056562       3.467578       3.186762       8.120449       2.030366      13.080825           0.001728
           41              C       1.316471       3.195259      10.423223      -0.075144      35.474712 0.43487809E+03  0.10211345E+05                                 9.345959                            6.957253      -0.006426       2.003955                    0.999430      27.797443      79.523276       0.624959       0.417387      -1.064976       0.058298       0.044649       0.031412       0.079868      -0.015002      -0.007534      -0.013634       0.007368       0.043113      -0.028209       0.007831       0.020378             10.755492      10.006150       5.128709       2.787028      10.572080       1.699772      11.688244          -0.003806
           42              C       1.920652       4.051530       9.442613      -0.157827      35.320852 0.60040998E+03  0.15265151E+05                                 9.479318                            8.308130       0.009079       1.965021                    0.998758      31.396698      93.125131       0.558808       0.431112      -1.057571       0.025474      -0.020983       0.017398       0.037308      -0.053654      -0.004936      -0.015160       0.069323       0.092637      -0.081503       0.032541       0.048962             10.009682       9.028890       4.364885      -0.791187      11.539465      -1.976856       9.460693           0.018937
           43              C       2.918911       5.345131       9.783865       0.150863      32.992085 0.41187799E+03  0.95039246E+04                                 8.986547                            6.811165       0.173618       2.067565                    0.999683      26.112101      73.122132       0.628444       0.422382      -1.065932       0.032853       0.037454      -0.049308       0.070096       0.019602       0.014284      -0.013997      -0.068334      -0.065019      -0.043282      -0.008340       0.051622             10.406337       6.967033       1.805991      -0.287921       9.480124      -5.306341      14.771853          -0.009144
           44              C      -1.365265       5.810039       8.726115      -0.311590      29.571265 0.40634906E+03  0.95117110E+04                                 8.487643                            6.780311      -0.512894       1.827049                    0.996712      30.688889      91.712269       0.616759       0.424259      -1.046058      -0.043746       0.011863       0.009641       0.046340      -0.019726       0.043254       0.025731      -0.029524       0.047841      -0.064138       0.016403       0.047735              9.623091       9.480909      -0.294862      -0.205288       9.726887      -3.676681       9.661476           0.000053
           45              C       2.478264       6.707023       8.039688       0.167796      30.210529 0.37057431E+03  0.83952122E+04                                 8.713589                            6.621144      -0.183216       1.976029                    0.999461      25.379826      72.297604       0.609435       0.443631      -1.044492       0.037889      -0.034686       0.014353       0.053336      -0.013755       0.019988      -0.018582      -0.015677       0.011947      -0.024082      -0.011885       0.035966             10.024876       9.208522      -4.075179       3.024252      10.310587      -1.197141      10.555520          -0.000558
           46              C       1.873325       7.698565       8.645051      -0.164964      31.367390 0.43128909E+03  0.10203080E+05                                 8.786617                            7.060468      -0.193984       1.915846                    0.998447      30.072116      89.088921       0.597329       0.433441      -1.044949      -0.025761       0.037342      -0.019935       0.049552       0.042910       0.008908      -0.011396       0.026998       0.056426      -0.057140       0.021547       0.035592              9.601634       9.509357      -4.564942       0.953498      11.741898       1.112359       7.553648          -0.000002
           47              C       0.831199       8.472098       8.165206      -0.015999      35.748337 0.44525255E+03  0.10454538E+05                                 9.352714                            7.005266       0.055538       2.028999                    0.999190      27.075360      75.969357       0.631151       0.413308      -1.073947       0.031930      -0.034419      -0.014085       0.049016      -0.000668       0.011923       0.000292       0.019853       0.013280      -0.012212      -0.005897       0.018109             10.763762       9.189703      -4.022927       0.778687      13.243773       3.428983       9.857809          -0.000212
           48              C       0.253412       8.167413       6.887799      -0.141930      33.714421 0.54200949E+03  0.13479134E+05                                 9.173503                            7.896516      -0.045747       1.946583                    0.999186      30.957609      91.852413       0.570894       0.431415      -1.053710      -0.006292      -0.018521       0.005567       0.020337       0.009432      -0.000906      -0.022219       0.008513      -0.086207      -0.038993       0.010519       0.028474              9.691457       8.742264      -1.859927       1.298699       9.346188       2.274958      10.985918           0.000111
           49              C       0.954587       7.032721       6.210525      -0.021507      34.632157 0.45648778E+03  0.10809444E+05                                 9.217989                            7.142671       0.032845       2.022661                    0.998885      27.377489      77.707754       0.617175       0.419106      -1.067826       0.019254      -0.003629       0.042288       0.046607       0.001970      -0.029458       0.021457       0.016848      -0.062237      -0.045012       0.008144       0.036868             10.411457       9.946692      -2.250886       3.383441       8.355540       1.440227      12.932140          -0.000325
           50              C       1.933130       6.415470       6.819810      -0.136060      30.708064 0.41428027E+03  0.97162188E+04                                 8.715275                            6.956905      -0.165214       1.934736                    0.998537      29.500520      87.417432       0.596120       0.438096      -1.040702      -0.009587       0.024142      -0.010439       0.027995       0.033659      -0.045764      -0.008775      -0.026091      -0.093222      -0.064800       0.000007       0.064793              9.594069       9.300218      -2.385754       3.533737       7.443657       0.112558      12.038333           0.000088
           51              C       0.395935       2.277262      10.054514       0.634962      19.908959 0.22821377E+03  0.46554176E+04                                 6.966885                            5.494544      -0.233983       2.000618                    0.998961      21.771755      62.076987       0.605252       0.496081      -0.999261      -0.090501      -0.025364      -0.035201       0.100364      -0.069133      -0.012260       0.020607       0.073064       0.003702      -0.080435      -0.002651       0.083086              7.727614       6.985956       3.304521       1.685854       8.796534       0.568224       7.400353           0.007660
           52              C       0.370949       6.592766       4.888664       0.575128      23.006336 0.26211356E+03  0.55101029E+04                                 7.454733                            5.762212       0.027409       2.058613                    0.999633      23.085531      65.830137       0.613360       0.475029      -1.014776      -0.026564      -0.028221      -0.043610       0.058343       0.014873      -0.026563      -0.075426      -0.097298      -0.120197      -0.084130      -0.027780       0.111909              8.368491      10.029186      -1.239523       1.104490       6.062155       2.032431       9.014132           0.000241
           53              C       0.284993       9.605476       8.944464       0.569015      23.419805 0.26555910E+03  0.55744041E+04                                 7.519052                            5.756723       0.096082       2.084613                    0.999719      22.626938      63.488500       0.623517       0.467973      -1.023402      -0.014049       0.040674       0.015638       0.045786       0.070496      -0.009927      -0.067870       0.060072      -0.052544      -0.103023      -0.001841       0.104865              8.533094       6.467147      -2.418400       0.269707      10.623120       3.304448       8.509015           0.000293
           54              C       0.710517       4.503306       0.455003       0.602852      25.597688 0.28247699E+03  0.60216277E+04                                 8.026302                            5.971455      -0.033164       2.038138                    0.999451      22.885901      64.706090       0.606969       0.473378      -1.020495       0.031054      -0.009483       0.077717       0.084228      -0.047093      -0.009710      -0.048392      -0.125346      -0.200253      -0.089423      -0.032270       0.121693              9.379522       8.562343       1.931947       1.032744       5.258811       0.770442      14.317411           0.002651
           55              O       3.123688       3.769171       4.642858      -0.611749      33.893718 0.59001170E+03  0.14452876E+05                                 8.186708                            7.466381       0.610757       2.245151                    0.996747      27.979112      73.172553       0.705702       0.354316      -1.147815      -0.005212      -0.041436       0.047429       0.063195       0.031165       0.009200       0.052043       0.042321      -0.162262      -0.084633       0.010157       0.074475              8.551603       8.849681       2.599490       0.937112      10.100485       0.383047       6.704643          -0.005351
           56              O       0.671184      11.725142      12.367444      -0.593297      37.129289 0.59362416E+03  0.14634041E+05                                 8.846464                            7.592037       0.176795       2.097855                    0.995480      28.436668      75.791431       0.682365       0.364113      -1.134526       0.045628      -0.003532       0.049980       0.067767      -0.001778       0.020669       0.009538      -0.046016      -0.214525      -0.076998       0.017539       0.059459              9.459311      11.201350      -2.555872       3.012016       6.983778      -1.593101      10.192805          -0.002989
           57              O       2.502349       8.971152       4.208775      -0.513765      25.491317 0.42381877E+03  0.96911365E+04                                 6.985608                            6.449879      -0.160363       2.047030                    0.991876      25.544009      67.533792       0.727708       0.368090      -1.121270       0.070303      -0.009528      -0.059361       0.092504       0.019934      -0.005011      -0.022194       0.040594       0.261588      -0.074240      -0.016692       0.090932              7.284542       7.412777       0.015030       1.560682       5.895242      -1.344061       8.545608           0.000545
           58              O       2.427167       7.865354       2.323390      -0.572088      32.994284 0.54962997E+03  0.13263069E+05                                 8.092624                            7.248726       0.608211       2.237692                    0.997597      27.891813      73.042806       0.708024       0.358496      -1.141356       0.003375       0.046661       0.006317       0.047207       0.050631      -0.062443       0.023526      -0.013891      -0.076112      -0.096302       0.023828       0.072474              8.415443       6.437635      -2.133932      -0.613831      11.936271       2.064475       6.872422           0.001302
           59              O       1.762294       3.320022       2.978437      -0.546752      33.889621 0.53030751E+03  0.12731728E+05                                 8.379016                            7.203866       0.066138       2.081600                    0.996263      27.353683      72.355184       0.695203       0.366974      -1.130347      -0.043727      -0.046039       0.005817       0.063761      -0.049272       0.001707       0.000139       0.019401       0.135513      -0.072815       0.027546       0.045269              9.039710       6.537533      -0.471304       1.856076       8.220176      -3.462492      12.361421          -0.004833
           60              O       1.399932      12.463217       8.900010      -0.616985      43.102314 0.68505573E+03  0.17584936E+05                                 9.919068                            8.307399      -0.084774       1.998098                    0.994724      29.674195      81.933684       0.631620       0.377777      -1.118938       0.030371       0.011124      -0.073541       0.080340      -0.015268      -0.052120       0.054239      -0.107663      -0.080616      -0.090599      -0.011045       0.101644             10.878448      11.264062       3.357655      -3.356993      10.754731      -3.936559      10.616552          -0.001795
           61              O       2.580374      10.665309      11.653560      -0.668038      41.942361 0.68567843E+03  0.17455948E+05                                 9.509701                            8.063859       0.346227       2.124201                    0.996794      29.797568      79.691725       0.676529       0.355629      -1.145661      -0.085717      -0.085974       0.032920       0.125788       0.022081      -0.062037       0.053725      -0.022039      -0.049008      -0.098097       0.030972       0.067125             10.450329      10.401249      -0.279826      -4.030539       6.233543       1.022243      14.716193          -0.004408
           62              O      -1.505138       0.334891       8.472464      -0.649340      47.666829 0.80857403E+03  0.21410692E+05                                10.400518                            8.819015       0.192377       2.080746                    0.995833      30.138516      81.704559       0.641274       0.360705      -1.143745      -0.003589       0.047356      -0.044909       0.065363       0.021526       0.013518       0.060427       0.088423      -0.236995      -0.112794       0.019102       0.093692             11.560374      18.270237       2.136231       2.819168       8.245275       0.430713       8.165609          -0.004956
           63              O      -0.686233      10.335671       8.431932      -0.611725      33.891844 0.58997214E+03  0.14451662E+05                                 8.186370                            7.466098       0.610748       2.245166                    0.996746      27.978335      73.169857       0.705720       0.354313      -1.147818       0.005206      -0.041428      -0.047409       0.063174      -0.031167       0.009187      -0.052048       0.042313      -0.162271      -0.084639       0.010166       0.074474              8.551234       8.849307      -2.599377       0.937052      10.100042      -0.383056       6.704351          -0.005350
           64              O       1.766271       5.158642       0.707346      -0.593344      37.134657 0.59372878E+03  0.14637315E+05                                 8.847443                            7.592807       0.176661       2.097777                    0.995481      28.438714      75.799527       0.682315       0.364123      -1.134514      -0.045637      -0.003543      -0.050002       0.067790       0.001770       0.020673      -0.009552      -0.046061      -0.214521      -0.077001       0.017519       0.059482              9.460415      11.202642       2.556210       3.012461       6.984494       1.593339      10.194110          -0.002996
           65              O      -0.064894       2.404652       8.866015      -0.513766      25.491197 0.42381670E+03  0.96910661E+04                                 6.985548                            6.449834      -0.160281       2.047056                    0.991876      25.544012      67.533472       0.727717       0.368087      -1.121274      -0.070308      -0.009522       0.059360       0.092507      -0.019940      -0.005011       0.022201       0.040598       0.261583      -0.074245      -0.016687       0.090932              7.284476       7.412678      -0.015053       1.560639       5.895200       1.344067       8.545550           0.000542
           66              O       0.010288       1.298854      10.751400      -0.571977      32.988815 0.54951335E+03  0.13259477E+05                                 8.091522                            7.247775       0.608588       2.237845                    0.997597      27.889690      73.033754       0.708101       0.358478      -1.141377      -0.003399       0.046623      -0.006335       0.047174      -0.050615      -0.062456      -0.023523      -0.013915      -0.076268      -0.096315       0.023832       0.072483              8.414267       6.436778       2.133600      -0.613772      11.934483      -2.064181       6.871541           0.001287
           67              O       0.675161       9.886522      10.096353      -0.546714      33.886474 0.53024816E+03  0.12729927E+05                                 8.378409                            7.203387       0.066267       2.081664                    0.996262      27.352497      72.350607       0.695238       0.366966      -1.130355       0.043712      -0.046025      -0.005821       0.063741       0.049282       0.001695      -0.000130       0.019419       0.135472      -0.072820       0.027565       0.045255              9.039020       6.537093       0.471277       1.855900       8.219480       3.462147      12.360487          -0.004830
           68              O       1.037523       5.896717       4.174780      -0.617093      43.108804 0.68518618E+03  0.17589211E+05                                 9.920255                            8.308351      -0.084996       1.997986                    0.994727      29.676799      81.944394       0.631562       0.377792      -1.118921      -0.030378       0.011116       0.073577       0.080374       0.015267      -0.052137      -0.054259      -0.107697      -0.080661      -0.090632      -0.011045       0.101678             10.879800      11.265438      -3.358117      -3.357438      10.756088       3.937128      10.617873          -0.001794
           69              O      -0.142919       4.098809       1.421230      -0.668096      41.949365 0.68581792E+03  0.17460432E+05                                 9.510834                            8.064742       0.346042       2.124092                    0.996796      29.800175      79.701490       0.676482       0.355634      -1.145654       0.085737      -0.086012      -0.032942       0.125834      -0.022096      -0.062042      -0.053726      -0.022034      -0.049030      -0.098111       0.030991       0.067120             10.451640      10.402549       0.279840      -4.031130       6.234188      -1.022353      14.718183          -0.004422
           70              O       3.942593       6.901391       4.602326      -0.649318      47.669514 0.80862463E+03  0.21412349E+05                                10.400851                            8.819234       0.192586       2.080788                    0.995834      30.139567      81.707799       0.641273       0.360700      -1.143750       0.003593       0.047352       0.044938       0.065380      -0.021532       0.013518      -0.060438       0.088419      -0.237047      -0.112814       0.019111       0.093702             11.560803      18.271096      -2.136424       2.819274       8.245506      -0.430772       8.165808          -0.004958

******************************************************
Auxiliary information for the entire system
The total spin magnetic moment of the unit cell is   1.979119
The total net atomic charge of the unit cell is   -0.000006
Accuracy of reproducing the electrostatic potential in the unit cell:
  The inner radius (bohr) =    5.0000
  The outer radius (bohr) =   12.0000
  Valid grid points have density less than (e/(bohr^3)) =    0.0001
  The number of valid grid points were=         1246
  The rms potential error without charges in kcal/mol is=      2.87508
  The rms potential error with partial charges in kcal/mol is=      1.29330
  The RRMSE value at monopole order=      0.44983
  The rms potential error with partial charges and cloud penetration in kcal/mol is=      1.30351
  The RRMSE value at monopole order with cloud penetration is=      0.45338
  The rms potential error with partial charges and atomic dipoles in kcal/mol is=      0.39481
  The RRMSE value at dipole order=      0.13732
  The rms potential error with partial charges, atomic dipoles and cloud penetration in kcal/mol is=      0.36575
  The RRMSE value at dipole order with cloud penetration=      0.12721

******************************************************
The electron densities and ab initio electrostatic potential were computed in VASP using the PBE functional and
projector augmented wave method. See the main text of the journal article for a description of computational details.
The atomic charges, dipoles, and quadrupoles were computed with the DDEC6 method as described in
(a) T. A. Manz and N. Gabaldon Limas, RSC Adv. 6 (2016) 47771-47801 DOI: 10.1039/c6ra04656h
(b) N. Gabaldon Limas and T. A. Manz, RSC Adv. 8 (2018) 2678-2707 DOI: 10.1039/c7ra11829e.
For each atom in the material, the electron cloud parameters were fit to the spherically averaged atom-in-material
electron density using radial positions for which this density was between 10^-4 and 10^-2 electrons per cubic bohr.
The polarizabilities, dispersion coefficients, and quantum Drude oscillator (QDO) parameters were fit using the MCLF method.
The magnetic structure of the system was optimized in VASP from the default ferromagnetic initial guess using spin polarization.
The atomic spin moments (ASMs) were computed on this optimized magnetic structure using the DDEC6 partition as inputs
to the method of T. A. Manz and D. S. Sholl, J. Chem. Theory Comput. 7 (2011) 4146-4164 DOI: 10.1021/ct200539n.
The RMSE and RRMSE were computed using a uniform grid with Ewald summation.
