# Supplementary material for: A collection of forcefield precursors for metal–organic frameworks
Source: RSC Adv. 2019 Nov 13;9(63):36492–507. doi: 10.1039/c9ra07327b (PMC9075174; doi:10.1039/c9ra07327b)
Supplement: RA-009-C9RA07327B-s5159 [file RA-009-C9RA07327B-s5159.xyz]

  256
jmolscript: load "" {1 1 1} spacegroup "x,y,z" unitcell [{     11.928000     0.000000     0.000000 }, {      0.000000    18.253000     0.000000 }, {      0.000000     0.000000    18.660000 }]
Cu     1.041195     5.118506     5.064884     0.830422
Cu    11.079561     3.806116     3.776784     0.806535
Cu     1.041195    13.134494    13.595116     0.830562
Cu    11.079561    14.446884    14.883216     0.806290
Cu    10.886805     4.007994    14.394884     0.852199
Cu     0.848439     5.320384    13.106784     0.840611
Cu    10.886805    14.245006     4.265116     0.851626
Cu     0.848439    12.932616     5.553216     0.840057
H     11.369770     9.064440     4.698588     0.124904
H      8.029930     7.000025     3.653628     0.138797
H      7.873673    10.986481     3.950322     0.137181
H      5.794622    10.396909     4.715382     0.093558
H      5.719476    10.665228     3.133014     0.093041
H      3.952939     9.042536     2.996796     0.075110
H      3.541423    10.327547     3.860754     0.083914
H      2.026567     9.394819     5.125902     0.086295
H      2.127955     8.031320     4.291800     0.086459
H      1.230970     7.841489     6.566454     0.104467
H      2.727934     8.087904     7.074006     0.087549
H      0.364997     4.674593    18.482730     0.126869
H      3.568858     6.248002     1.754040     0.137473
H      3.451963     6.255303    16.348026     0.134601
H      5.392649     7.876169     1.199838     0.078867
H      5.757646     6.315538     1.255818     0.085469
H      7.663740     7.642531     1.054290     0.078995
H      7.104317     8.241229    18.348378     0.078982
H      9.506616     5.965080    17.434038     0.053373
H      9.503038     6.123882     0.337746     0.027809
H      9.374215     4.026612     0.668028     0.074602
H     10.280743     4.141606    17.984508     0.084793
H      3.213403     6.264430     5.777136     0.403167
H      8.553569     3.986455    16.844382     0.364503
H     11.369770     9.188560    13.961412     0.124898
H      8.029930    11.252975    15.006372     0.138790
H      7.873673     7.266519    14.709678     0.137172
H      5.794622     7.856091    13.944618     0.093558
H      5.719476     7.587772    15.526986     0.093042
H      3.952939     9.210464    15.663204     0.075114
H      3.541423     7.925453    14.799246     0.083912
H      2.026567     8.858181    13.534098     0.086294
H      2.127955    10.221680    14.368200     0.086462
H      1.230970    10.411511    12.093546     0.104470
H      2.727934    10.165096    11.585994     0.087557
H      0.364997    13.578407     0.177270     0.126872
H      3.568858    12.004998    16.905960     0.137471
H      3.451963    11.997697     2.311974     0.134602
H      5.392649    10.376830    17.460162     0.078866
H      5.757646    11.937462    17.404182     0.085470
H      7.663740    10.610469    17.605710     0.078993
H      7.104317    10.011770     0.311622     0.078982
H      9.506616    12.287920     1.225962     0.053374
H      9.503038    12.129118    18.322254     0.027806
H      9.374215    14.226388    17.991972     0.074597
H     10.280743    14.111394     0.675492     0.084794
H      3.213403    11.988570    12.882864     0.403171
H      8.553569    14.266545     1.815618     0.364507
H      0.558230     0.062060    14.028588     0.125049
H      3.898070     2.126475    12.983628     0.138420
H      4.054327    16.393019    13.280322     0.137389
H      6.133378    16.982591    14.045382     0.093659
H      6.208524    16.714272    12.463014     0.093163
H      7.975061     0.083964    12.326796     0.075046
H      8.386577    17.051953    13.190754     0.084383
H      9.901433    17.984681    14.455902     0.087277
H      9.800045     1.095180    13.621800     0.086459
H     10.697030     1.285011    15.896454     0.104667
H      9.200066     1.038596    16.404006     0.088072
H     11.563003     4.451907     9.152730     0.126583
H      8.359142     2.878498    11.084040     0.137074
H      8.476037     2.871197     7.018026     0.134708
H      6.535351     1.250331    10.529838     0.078884
H      6.170354     2.810962    10.585818     0.085214
H      4.264260     1.483969    10.384290     0.078871
H      4.823683     0.885270     9.018378     0.079055
H      2.421384     3.161420     8.104038     0.053826
H      2.424962     3.002619     9.667746     0.027696
H      2.553785     5.099888     9.998028     0.073691
H      1.647257     4.984894     8.654508     0.084971
H      8.714597     2.862070    15.107136     0.403728
H      3.374431     5.140045     7.514382     0.364951
H      0.558230    18.190940     4.631412     0.125050
H      3.898070    16.126525     5.676372     0.138427
H      4.054327     1.859981     5.379678     0.137396
H      6.133378     1.270409     4.614618     0.093667
H      6.208524     1.538728     6.196986     0.093169
H      7.975061    18.169036     6.333204     0.075052
H      8.386577     1.201047     5.469246     0.084389
H      9.901433     0.268319     4.204098     0.087276
H      9.800045    17.157820     5.038200     0.086465
H     10.697030    16.967989     2.763546     0.104683
H      9.200066    17.214404     2.255994     0.088080
H     11.563003    13.801093     9.507270     0.126589
H      8.359142    15.374502     7.575960     0.137084
H      8.476037    15.381803    11.641974     0.134714
H      6.535351    17.002669     8.130162     0.078886
H      6.170354    15.442038     8.074182     0.085216
H      4.264260    16.769031     8.275710     0.078874
H      4.823683    17.367729     9.641622     0.079056
H      2.421384    15.091580    10.555962     0.053819
H      2.424962    15.250381     8.992254     0.027697
H      2.553785    13.153112     8.661972     0.073695
H      1.647257    13.268106    10.005492     0.084965
H      8.714597    15.390930     3.552864     0.403729
H      3.374431    13.112955    11.145618     0.364946
C      9.745176    10.190650     4.368306     0.013163
C     10.453699     9.033410     4.452276    -0.143340
C      9.852528     7.788555     4.179840     0.001314
C      8.471266     7.814109     3.860754    -0.210735
C      7.743658     9.000554     3.840228     0.270717
C      8.356757    10.172397     4.034292    -0.238288
C     10.440578    11.495739     4.545576     0.602728
C     10.595642     6.525447     4.185438     0.588655
C      5.569183     9.989867     3.842094    -0.032332
C      4.137823     9.537193     3.832764    -0.031876
C      2.478638     8.516850     5.079252    -0.064868
C      2.185210     7.730145     6.329472     0.046339
C      1.808285     5.444870    17.183994     0.004524
C      1.208306     5.109015    18.441678    -0.158042
C      1.895359     5.432093     0.933000     0.024101
C      3.121558     6.059996     0.936732    -0.244387
C      3.688138     6.412279    18.385698     0.263100
C      3.033290     6.059996    17.178396    -0.200597
C      1.091412     5.167424    15.965496     0.605222
C      1.271525     5.014099     2.252262     0.586343
C      5.756453     7.118670     0.677358    -0.027787
C      7.132944     7.425320     0.242580    -0.007794
C      9.029496     5.682159    18.249480     0.017378
C      9.399264     4.340563    18.398760     0.037120
C      9.745176     8.062350    14.291694     0.013106
C     10.453699     9.219590    14.207724    -0.143341
C      9.852528    10.464445    14.480160     0.001310
C      8.471266    10.438891    14.799246    -0.210726
C      7.743658     9.252446    14.819772     0.270709
C      8.356757     8.080603    14.625708    -0.238273
C     10.440578     6.757261    14.114424     0.602816
C     10.595642    11.727552    14.474562     0.588646
C      5.569183     8.263133    14.817906    -0.032333
C      4.137823     8.715808    14.827236    -0.031876
C      2.478638     9.736150    13.580748    -0.064872
C      2.185210    10.522855    12.330528     0.046341
C      1.808285    12.808130     1.476006     0.004579
C      1.208306    13.143985     0.218322    -0.158046
C      1.895359    12.820907    17.727000     0.024106
C      3.121558    12.193004    17.723268    -0.244392
C      3.688138    11.840721     0.274302     0.263102
C      3.033290    12.193004     1.481604    -0.200599
C      1.091412    13.085576     2.694504     0.605131
C      1.271525    13.238901    16.407738     0.586333
C      5.756453    11.134330    17.982642    -0.027788
C      7.132944    10.827680    18.417420    -0.007793
C      9.029496    12.570841     0.410520     0.017380
C      9.399264    13.912437     0.261240     0.037127
C      2.182824    17.188850    13.698306     0.016333
C      1.474301     0.093090    13.782276    -0.143038
C      2.075472     1.337945    13.509840    -0.001515
C      3.456734     1.312391    13.190754    -0.210816
C      4.184342     0.125946    13.170228     0.270821
C      3.571243    17.207103    13.364292    -0.238934
C      1.487422    15.883761    13.875576     0.599222
C      1.332358     2.601052    13.515438     0.592117
C      6.358817    17.389633    13.172094    -0.032229
C      7.790177    17.842308    13.162764    -0.031809
C      9.449362     0.609650    14.409252    -0.064964
C      9.742790     1.396354    15.659472     0.046778
C     10.119715     3.681630     7.853994     0.007295
C     10.719694     4.017485     9.111678    -0.158495
C     10.032641     3.694407    10.263000     0.020234
C      8.806442     3.066504    10.266732    -0.243959
C      8.239862     2.714221     9.055698     0.262928
C      8.894710     3.066504     7.848396    -0.201279
C     10.836588     3.959076     6.635496     0.601448
C     10.656475     4.112401    11.582262     0.590073
C      6.171547     2.007830    10.007358    -0.027788
C      4.795056     1.701180     9.572580    -0.007847
C      2.898504     3.444341     8.919480     0.017313
C      2.528736     4.785937     9.068760     0.037158
C      2.182824     1.064150     4.961694     0.016336
C      1.474301    18.159910     4.877724    -0.143041
C      2.075472    16.915055     5.150160    -0.001467
C      3.456734    16.940609     5.469246    -0.210818
C      4.184342    18.127054     5.489772     0.270824
C      3.571243     1.045897     5.295708    -0.238935
C      1.487422     2.369239     4.784424     0.599236
C      1.332358    15.651948     5.144562     0.592033
C      6.358817     0.863367     5.487906    -0.032232
C      7.790177     0.410692     5.497236    -0.031811
C      9.449362    17.643350     4.250748    -0.064960
C      9.742790    16.856645     3.000528     0.046765
C     10.119715    14.571370    10.806006     0.007305
C     10.719694    14.235515     9.548322    -0.158487
C     10.032641    14.558593     8.397000     0.020300
C      8.806442    15.186496     8.393268    -0.243961
C      8.239862    15.538779     9.604302     0.262937
C      8.894710    15.186496    10.811604    -0.201268
C     10.836588    14.293924    12.024504     0.601442
C     10.656475    14.140599     7.077738     0.589985
C      6.171547    16.245170     8.652642    -0.027788
C      4.795056    16.551820     9.087420    -0.007845
C      2.898504    14.808659     9.740520     0.017314
C      2.528736    13.467063     9.591240     0.037162
O     10.100630     5.519707     3.683484    -0.493846
O     11.759815     6.625839     4.775094    -0.539830
O     11.535569    11.437330     5.217336    -0.563676
O      9.910975    12.552588     4.159314    -0.519525
O      6.379094     8.845404     3.610710    -0.213471
O      3.867058     8.706681     4.937436    -0.236656
O      2.470289     6.333791     6.165264    -0.510045
O      1.675884     5.574466    14.870154    -0.568520
O      0.025049     4.543172    15.954300    -0.522257
O      0.202776     4.362467     2.209344    -0.520586
O      1.832141     5.466773     3.314016    -0.533474
O      4.973976     6.895983    18.240150    -0.193317
O      7.827154     6.403152    18.174840    -0.272168
O      8.375842     3.887889    17.661690    -0.514862
O     10.100630    12.733293    14.976516    -0.493780
O     11.759815    11.627161    13.884906    -0.539865
O     11.535569     6.815670    13.442664    -0.563774
O      9.910975     5.700412    14.500686    -0.519681
O      6.379094     9.407596    15.049290    -0.213473
O      3.867058     9.546319    13.722564    -0.236651
O      2.470289    11.919209    12.494736    -0.510046
O      1.675884    12.678534     3.789846    -0.568439
O      0.025049    13.709828     2.705700    -0.522117
O      0.202776    13.890533    16.450656    -0.520513
O      1.832141    12.786226    15.345984    -0.533505
O      4.973976    11.357017     0.419850    -0.193313
O      7.827154    11.849848     0.485160    -0.272162
O      8.375842    14.365111     0.998310    -0.514853
O      1.827370     3.606793    13.013484    -0.499562
O      0.168185     2.500661    14.105094    -0.546565
O      0.392431    15.942170    14.547336    -0.559641
O      2.017025    14.826912    13.489314    -0.513889
O      5.548906     0.281096    12.940710    -0.213590
O      8.060942     0.419819    14.267436    -0.236894
O      9.457711     2.792709    15.495264    -0.511343
O     10.252116     3.552034     5.540154    -0.565083
O     -0.025049     4.583328     6.624300    -0.517304
O     11.725224     4.764033    11.539344    -0.527089
O     10.095859     3.659727    12.644016    -0.539588
O      6.954024     2.230517     8.910150    -0.193445
O      4.100846     2.723348     8.844840    -0.271881
O      3.552158     5.238611     8.331690    -0.514748
O      1.827370    14.646207     5.646516    -0.499445
O      0.168185    15.752339     4.554906    -0.546389
O      0.392431     2.310830     4.112664    -0.559709
O      2.017025     3.426088     5.170686    -0.513862
O      5.548906    17.971904     5.719290    -0.213587
O      8.060942    17.833181     4.392564    -0.236886
O      9.457711    15.460291     3.164736    -0.511307
O     10.252116    14.700966    13.119846    -0.565007
O     -0.025049    13.669672    12.035700    -0.517331
O     11.725224    13.488967     7.120656    -0.526954
O     10.095859    14.593273     6.015984    -0.539426
O      6.954024    16.022483     9.749850    -0.193433
O      4.100846    15.529652     9.815160    -0.271880
O      3.552158    13.014389    10.328310    -0.514747

The following XYZ coordinates are in angstroms. Other properties are in atomic units.
The sperically averaged electron density of each atom fit to a function of the form exp(a - br)
eigen_1, eigen_2 and eigen_3 are the three eigenvalues of traceless quadrupole moment tensor
  atom number  atomic symbol              X              Y              Z     net charge C6 coefficient C8 coefficient C10 coefficient fluctuating dipole atomic polarizability isotropic forcefield polarizability              a              b squared Pearson coefficient          <r^3>          <r^4>         wp_QDO          m_QDO          q_QDO       dipole_x       dipole_y       dipole_z         dipole            Qxy            Qxz            Qyz     Q(x^2-y^2)  Q(3z^2 - R^2)        eigen_1        eigen_2        eigen_3 static polarizability      alpha(xx)      alpha(xy)      alpha(xz)      alpha(yy)      alpha(yz)      alpha(zz) atomic spin moment
            1             Cu       1.041195       5.118506       5.064884       0.830422      64.934838 0.11061390E+04  0.30518896E+05                                13.724865                           11.321267       1.100567       2.282517                    0.993929      40.623606      99.539235       0.510899       0.434522      -1.133153       0.081901       0.064096       0.073120       0.127132      -0.099464      -0.091910      -0.059277      -0.067574       0.085278      -0.177293       0.083438       0.093855             16.987120      13.534489      -2.021942      -2.281283      19.613515      -4.475339      17.813357          -0.001102
            2             Cu      11.079561       3.806116       3.776784       0.806535      55.711638 0.89504048E+03  0.23649598E+05                                12.790075                           10.432274       0.918992       2.208827                    0.996232      41.374099     102.404565       0.508368       0.455981      -1.108769      -0.092397      -0.073872      -0.067006       0.135956      -0.073615      -0.073855      -0.041681      -0.042610       0.048718      -0.132486       0.056325       0.076161             15.705833      12.419781      -2.925165      -2.947282      17.265916      -4.877470      17.431802           0.004915
            3             Cu       1.041195      13.134494      13.595116       0.830562      64.927792 0.11059989E+04  0.30513647E+05                                13.723022                           11.319859       1.101094       2.282706                    0.993931      40.622432      99.529630       0.510985       0.434469      -1.133203       0.081877      -0.064080      -0.073094       0.127094       0.099346       0.091796      -0.059188      -0.067521       0.085209      -0.177077       0.083330       0.093747             16.984665      13.532680       2.021629       2.280909      19.610471      -4.474518      17.810844          -0.000561
            4             Cu      11.079561      14.446884      14.883216       0.806290      55.728527 0.89536893E+03  0.23660777E+05                                12.793460                           10.434893       0.918344       2.208576                    0.996231      41.377267     102.422474       0.508246       0.456042      -1.108716      -0.092416       0.073884       0.067025       0.135985       0.073745       0.073966      -0.041773      -0.042652       0.048794      -0.132711       0.056435       0.076276             15.710175      12.423033       2.925999       2.948118      17.270721      -4.879039      17.436771           0.004924
            5             Cu      10.886805       4.007994      14.394884       0.852199      63.420816 0.10733913E+04  0.29352941E+05                                13.446744                           11.093995       1.197623       2.315697                    0.994486      40.206662      97.636548       0.520911       0.429981      -1.137711      -0.084203      -0.065626       0.075114       0.130533      -0.102193       0.093782       0.061556      -0.066657       0.089217      -0.181759       0.085906       0.095853             16.638959      13.259248      -1.997996       2.244001      19.201878       4.383565      17.455752           0.690223
            6             Cu       0.848439       5.320384      13.106784       0.840611      52.986320 0.84247856E+03  0.21895120E+05                                12.310228                           10.063047       1.020466       2.247688                    0.996498      40.626112      99.258812       0.522861       0.450746      -1.113568       0.095954       0.076187      -0.070520       0.141367      -0.073497       0.071813       0.041519      -0.040670       0.048959      -0.130663       0.055774       0.074889             15.089094      11.952467      -2.808650       2.829303      16.578938       4.659755      16.735876          -0.661818
            7             Cu      10.886805      14.245006       4.265116       0.851626      63.460893 0.10742467E+04  0.29383306E+05                                13.454192                           11.100011       1.195351       2.314894                    0.994469      40.217108      97.685716       0.520637       0.430105      -1.137586      -0.084184       0.065614      -0.075099       0.130507       0.102223      -0.093818       0.061580      -0.066681       0.089211      -0.181818       0.085934       0.095884             16.648376      13.266547       1.998793      -2.245059      19.213085       4.386172      17.465495           0.682517
            8             Cu       0.848439      12.932616       5.553216       0.840057      53.030036 0.84331969E+03  0.21922995E+05                                12.318084                           10.069128       1.018862       2.247062                    0.996494      40.637732      99.308908       0.522608       0.450840      -1.113482       0.095903      -0.076150       0.070472       0.141289       0.073548      -0.071872       0.041555      -0.040698       0.048986      -0.130763       0.055819       0.074944             15.099154      11.960103       2.810521      -2.831181      16.590167       4.663257      16.747192          -0.654553
            9              H      11.369770       9.064440       4.698588       0.124904       1.058603 0.77167157E+01  0.75466334E+02                                 1.734194                            1.634841      -1.351670       2.240846                    0.993624       3.682745      10.465504       0.482209       1.298822      -0.702665       0.037552       0.000964       0.012740       0.039666      -0.000222       0.003363      -0.000652       0.017734      -0.013472      -0.006841      -0.004972       0.011813              1.778943       2.319091      -0.070173       0.264388       1.658719      -0.002402       1.359018          -0.000200
           10              H       8.029930       7.000025       3.653628       0.138797       1.185395 0.90476260E+01  0.90859359E+02                                 1.803970                            1.724639      -1.142225       2.353109                    0.996518       3.393355       9.357417       0.494741       1.232801      -0.721396      -0.018608      -0.034939      -0.006923       0.040186       0.010482       0.003993       0.003763      -0.008283      -0.027081      -0.010495      -0.006399       0.016894              1.823968       1.800345       0.191023       0.163499       2.129829       0.129767       1.541730          -0.000007
           11              H       7.873673      10.986481       3.950322       0.137181       1.169455 0.89397044E+01  0.89851923E+02                                 1.799244                            1.720502      -1.326120       2.257759                    0.994761       3.549589       9.916332       0.490776       1.241704      -0.717332      -0.015284       0.033588      -0.006447       0.037461      -0.009594       0.004349       0.002417      -0.012156      -0.037721      -0.015054      -0.002591       0.017644              1.825916       1.963109      -0.203584       0.091040       2.099328      -0.040889       1.415311           0.000199
           12              H       5.794622      10.396909       4.715382       0.093558       1.366689 0.11191383E+02  0.11699533E+03                                 1.900548                            1.848685      -0.947305       2.414195                    0.997811       3.507311       9.458254       0.511620       1.145179      -0.744417       0.003088       0.011794       0.035133       0.037188      -0.009884       0.004484       0.006047      -0.007283       0.003116      -0.014402       0.003615       0.010788              1.910057       1.877769       0.112020       0.142830       1.664041       0.335845       2.188361          -0.000008
           13              H       5.719476      10.665228       3.133014       0.093041       1.303765 0.10348855E+02  0.10786762E+03                                 1.946693                            1.856636      -1.124327       2.336710                    0.994861       3.752036      10.666407       0.470451       1.249086      -0.716431       0.006475       0.024931      -0.027808       0.037904      -0.004202      -0.009158      -0.000822      -0.005279      -0.018194      -0.013071       0.003600       0.009471              1.988214       1.835633       0.076148      -0.071706       1.970319      -0.544053       2.158690          -0.000015
           14              H       3.952939       9.042536       2.996796       0.075110       1.259311 0.10287329E+02  0.10724624E+03                                 1.909374                            1.856271      -0.928060       2.410215                    0.997055       3.847771      10.999651       0.467752       1.256063      -0.714236      -0.003608      -0.022998      -0.023897       0.033362       0.007384      -0.000914       0.002159      -0.013419       0.003316      -0.010778       0.001051       0.009728              1.929537       1.728450       0.100008       0.011958       1.807475       0.374989       2.252685          -0.000002
           15              H       3.541423      10.327547       3.860754       0.083914       1.197399 0.91969183E+01  0.93401403E+02                                 1.852950                            1.757649      -1.134301       2.323603                    0.995071       3.813502      10.824600       0.478786       1.259660      -0.712417      -0.020690       0.029740       0.007793       0.037057      -0.000342      -0.003326       0.001139      -0.005804      -0.002731      -0.005115       0.001182       0.003933              1.915245       2.018893      -0.489662      -0.090419       2.203199      -0.112147       1.523642          -0.000026
           16              H       2.026567       9.394819       5.125902       0.086295       1.188464 0.92261086E+01  0.93728615E+02                                 1.847061                            1.765501      -0.928816       2.418608                    0.997172       3.735165      10.587923       0.475887       1.266918      -0.711725      -0.012972       0.031018       0.004121       0.033873       0.001843      -0.001457       0.002037      -0.000588      -0.014648      -0.005839       0.001485       0.004355              1.894824       1.829083      -0.379478      -0.107522       2.363924      -0.024118       1.491464           0.000053
           17              H       2.127955       8.031320       4.291800       0.086459       1.342988 0.11216917E+02  0.11980748E+03                                 2.008772                            1.950233      -1.285996       2.252423                    0.993712       3.994316      11.657240       0.450988       1.271542      -0.710188      -0.010273      -0.021464      -0.028667       0.037256       0.000601      -0.000345       0.005508       0.008626       0.016450      -0.009174       0.001613       0.007561              2.033068       1.913388       0.339927       0.201871       2.048681       0.339410       2.137136          -0.000004
           18              H       1.230970       7.841489       6.566454       0.104467       1.239868 0.96234491E+01  0.97124398E+02                                 1.802426                            1.732225      -0.725297       2.527854                    0.999356       3.321529       8.874170       0.519038       1.169255      -0.738680      -0.043657       0.003416       0.008940       0.044693      -0.006015      -0.010225      -0.001576      -0.002425      -0.038311      -0.018021       0.004170       0.013850              1.825274       2.339874      -0.038989      -0.183322       1.547651      -0.036665       1.588297          -0.000006
           19              H       2.727934       8.087904       7.074006       0.087549       1.389852 0.11012268E+02  0.11437869E+03                                 1.901495                            1.818192      -0.906687       2.431572                    0.998051       3.477689       9.273454       0.523846       1.125729      -0.749446       0.023019       0.014056       0.025927       0.037412      -0.001348       0.006151       0.005168      -0.016092      -0.000788      -0.012040       0.001284       0.010756              1.922016       1.749512       0.207829       0.391659       1.757672       0.216633       2.258865          -0.000002
           20              H       0.364997       4.674593      18.482730       0.126869       1.136653 0.83356924E+01  0.82899788E+02                                 1.799821                            1.684798      -1.382321       2.220890                    0.994408       3.720091      10.573997       0.482291       1.276983      -0.707417      -0.032092      -0.019159       0.003356       0.037526       0.005825      -0.001214       0.000227       0.004227      -0.012581      -0.005060      -0.003293       0.008353              1.850886       2.357307       0.379177       0.043096       1.495737      -0.000427       1.699613           0.000169
           21              H       3.568858       6.248002       1.754040       0.137473       1.147623 0.86324115E+01  0.86325369E+02                                 1.800177                            1.707973      -1.327475       2.255351                    0.995254       3.588245      10.120034       0.483325       1.267246      -0.711066       0.013806       0.005217       0.034586       0.037603       0.006512       0.009177       0.003125       0.005539       0.032137      -0.012779      -0.003986       0.016765              1.837524       1.878665       0.252386       0.212313       1.475718       0.129347       2.158188          -0.000003
           22              H       3.451963       6.255303      16.348026       0.134601       1.159881 0.85751939E+01  0.85591427E+02                                 1.811886                            1.700289      -1.323295       2.261674                    0.993687       3.586367      10.097752       0.485386       1.264249      -0.711647       0.016898       0.001566      -0.033196       0.037283       0.002182      -0.011471       0.000732       0.008205       0.014884      -0.009747      -0.005172       0.014919              1.860580       1.775091       0.262017      -0.258472       1.577875      -0.231274       2.228775          -0.000318
           23              H       5.392649       7.876169       1.199838       0.078867       1.204870 0.94868337E+01  0.97911050E+02                                 1.916551                            1.829235      -1.249471       2.265656                    0.993203       4.042481      11.887528       0.448690       1.322663      -0.697920      -0.015251       0.028971       0.011766       0.034790      -0.006608      -0.001702       0.000874      -0.000996      -0.020330      -0.007077      -0.003128       0.010205              1.960511       1.793623      -0.179118      -0.194853       2.191352       0.504427       1.896556           0.000000
           24              H       5.757646       6.315538       1.255818       0.085469       1.368101 0.11471214E+02  0.12139552E+03                                 1.945671                            1.907057      -0.907900       2.429115                    0.997787       3.623503      10.027691       0.486815       1.188910      -0.733027       0.005912      -0.034038       0.014572       0.037495       0.002261       0.008241      -0.004292      -0.006340       0.000582      -0.011355       0.003484       0.007871              1.946065       1.876058       0.058680       0.006657       2.099653      -0.397296       1.862486           0.000000
           25              H       7.663740       7.642531       1.054290       0.078995       1.278506 0.10243425E+02  0.10694839E+03                                 1.940591                            1.859548      -1.190414       2.290882                    0.993962       3.946701      11.385903       0.463421       1.265904      -0.711017       0.021697      -0.000333       0.027841       0.035298      -0.000383       0.000194      -0.001534       0.001635      -0.000388      -0.002017       0.000600       0.001417              1.987060       1.985756       0.049041       0.484530       1.655859       0.233105       2.319565          -0.000001
           26              H       7.104317       8.241229      18.348378       0.078982       1.165464 0.88076856E+01  0.89230919E+02                                 1.883733                            1.766698      -1.152463       2.316805                    0.993942       3.919528      11.420236       0.454945       1.328905      -0.697087      -0.003141       0.028120      -0.026206       0.038566      -0.004142      -0.006064      -0.005906       0.002542       0.001697      -0.010816       0.003695       0.007120              1.954316       1.547154      -0.087770       0.009725       2.551822      -0.446466       1.763970           0.000001
           27              H       9.506616       5.965080      17.434038       0.053373       1.524283 0.12779640E+02  0.14050967E+03                                 2.151824                            2.050099      -1.373690       2.192621                    0.993181       4.215371      12.333978       0.451706       1.233282      -0.718248       0.015598       0.006633      -0.036172       0.039946      -0.003654      -0.007435      -0.009199      -0.001117      -0.002827      -0.013888       0.003850       0.010038              2.205229       2.081235      -0.060206      -0.592398       1.847191      -0.192057       2.687262           0.000009
           28              H       9.503038       6.123882       0.337746       0.027809       1.659335 0.14449035E+02  0.16200518E+03                                 2.180557                            2.107658      -1.055025       2.302826                    0.998225       4.222821      12.032394       0.473831       1.152903      -0.738618       0.002171      -0.002074       0.030520       0.030667      -0.013954      -0.000726       0.000320       0.005794       0.002709      -0.014705       0.000861       0.013845              2.203060       2.074826       0.008055       0.430420       2.008812       0.459566       2.525542           0.000012
           29              H       9.374215       4.026612       0.668028       0.074602       1.367725 0.10351039E+02  0.10676165E+03                                 1.942139                            1.807720      -0.715600       2.512576                    0.999436       3.556371       9.715834       0.501609       1.183885      -0.733813      -0.009115      -0.000381       0.028995       0.030397       0.005142       0.000213       0.004657       0.006194       0.004873      -0.008438       0.001700       0.006738              2.003226       1.528334      -0.040635       0.093010       1.721965      -0.431939       2.759380           0.000011
           30              H      10.280743       4.141606      17.984508       0.084793       1.302008 0.99405367E+01  0.10279323E+03                                 1.956125                            1.825863      -1.182697       2.306023                    0.993832       3.819476      10.890785       0.470970       1.257644      -0.713685       0.026919      -0.010188      -0.023682       0.037273      -0.002999      -0.001884       0.006365      -0.002828      -0.023816      -0.010523       0.000871       0.009652              2.029784       2.652877      -0.301580      -0.387751       1.652543       0.182299       1.783933           0.000041
           31              H       3.213403       6.264430       5.777136       0.403167       0.483528 0.30754852E+01  0.24242301E+02                                 1.119197                            1.111897      -1.144551       2.524792                    0.999880       2.136419       5.711621       0.515465       1.507464      -0.667352       0.031429      -0.006324      -0.013504       0.034787      -0.010561      -0.010596       0.004369       0.004866      -0.035452      -0.016364      -0.004176       0.020540              1.121131       1.178225      -0.052647      -0.103496       1.102109      -0.041632       1.083060          -0.000003
           32              H       8.553569       3.986455      16.844382       0.364503       0.519482 0.31959991E+01  0.25388708E+02                                 1.141177                            1.101191      -1.112100       2.481434                    0.999962       2.431365       6.486321       0.541904       1.422820      -0.678310      -0.000114       0.012809      -0.026480       0.029416       0.009335       0.014082      -0.003302       0.016872       0.043354      -0.022204      -0.001323       0.023527              1.165613       0.956251      -0.023714      -0.038641       1.043520       0.169147       1.497070           0.000006
           33              H      11.369770       9.188560      13.961412       0.124898       1.058609 0.77167591E+01  0.75466810E+02                                 1.734195                            1.634842      -1.351619       2.240865                    0.993624       3.682754      10.465509       0.482211       1.298816      -0.702666       0.037552      -0.000967      -0.012740       0.039666       0.000220      -0.003364      -0.000649       0.017731      -0.013475      -0.006838      -0.004974       0.011812              1.778944       2.319096       0.070174      -0.264388       1.658717      -0.002402       1.359019          -0.000198
           34              H       8.029930      11.252975      15.006372       0.138790       1.185386 0.90475342E+01  0.90858221E+02                                 1.803966                            1.724636      -1.142213       2.353118                    0.996518       3.393328       9.357336       0.494739       1.232809      -0.721395      -0.018608       0.034940       0.006923       0.040187      -0.010481      -0.003993       0.003764      -0.008284      -0.027083      -0.010495      -0.006399       0.016894              1.823963       1.800340      -0.191023      -0.163498       2.129824       0.129767       1.541726          -0.000005
           35              H       7.873673       7.266519      14.709678       0.137172       1.169441 0.89395832E+01  0.89850681E+02                                 1.799257                            1.720513      -1.326046       2.257795                    0.994762       3.549590       9.916435       0.490764       1.241737      -0.717325      -0.015282      -0.033590       0.006447       0.037461       0.009591      -0.004350       0.002418      -0.012157      -0.037727      -0.015055      -0.002588       0.017643              1.825930       1.963124       0.203590      -0.091041       2.099349      -0.040890       1.415318           0.000204
           36              H       5.794622       7.856091      13.944618       0.093558       1.366736 0.11191889E+02  0.11700219E+03                                 1.900609                            1.848742      -0.947322       2.414186                    0.997811       3.507369       9.458541       0.511605       1.145198      -0.744412       0.003089      -0.011793      -0.035133       0.037188       0.009883      -0.004485       0.006046      -0.007281       0.003120      -0.014402       0.003616       0.010786              1.910120       1.877831      -0.112025      -0.142837       1.664091       0.335862       2.188439          -0.000000
           37              H       5.719476       7.587772      15.526986       0.093042       1.303782 0.10349048E+02  0.10787050E+03                                 1.946737                            1.856675      -1.124351       2.336700                    0.994861       3.752091      10.666724       0.470437       1.249115      -0.716425       0.006475      -0.024930       0.027808       0.037905       0.004201       0.009158      -0.000822      -0.005278      -0.018192      -0.013070       0.003600       0.009470              1.988260       1.835673      -0.076149       0.071708       1.970363      -0.544073       2.158745          -0.000013
           38              H       3.952939       9.210464      15.663204       0.075114       1.259291 0.10287124E+02  0.10724363E+03                                 1.909360                            1.856257      -0.928060       2.410220                    0.997055       3.847737      10.999548       0.467752       1.256069      -0.714235      -0.003607       0.022999       0.023899       0.033363      -0.007384       0.000914       0.002159      -0.013419       0.003317      -0.010778       0.001051       0.009727              1.929522       1.728437      -0.100007      -0.011959       1.807462       0.374985       2.252666          -0.000000
           39              H       3.541423       7.925453      14.799246       0.083912       1.197426 0.91971784E+01  0.93404614E+02                                 1.852969                            1.757667      -1.134280       2.323608                    0.995071       3.813530      10.824678       0.478787       1.259650      -0.712419      -0.020689      -0.029739      -0.007791       0.037056       0.000343       0.003325       0.001138      -0.005805      -0.002735      -0.005115       0.001181       0.003934              1.915264       2.018915       0.489667       0.090420       2.203222      -0.112151       1.523657          -0.000021
           40              H       2.026567       8.858181      13.534098       0.086294       1.188535 0.92267704E+01  0.93736686E+02                                 1.847106                            1.765542      -0.928823       2.418597                    0.997172       3.735208      10.587998       0.475892       1.266886      -0.711732      -0.012972      -0.031015      -0.004120       0.033870      -0.001842       0.001457       0.002037      -0.000584      -0.014644      -0.005839       0.001485       0.004353              1.894870       1.829128       0.379491       0.107527       2.363985      -0.024119       1.491496           0.000058
           41              H       2.127955      10.221680      14.368200       0.086462       1.342993 0.11216969E+02  0.11980826E+03                                 2.008782                            1.950242      -1.286019       2.252415                    0.993712       3.994326      11.657306       0.450985       1.271548      -0.710187      -0.010273       0.021464       0.028668       0.037257      -0.000601       0.000344       0.005507       0.008626       0.016451      -0.009173       0.001613       0.007561              2.033078       1.913397      -0.339930      -0.201872       2.048692       0.339414       2.137147          -0.000003
           42              H       1.230970      10.411511      12.093546       0.104470       1.239856 0.96233298E+01  0.97122840E+02                                 1.802409                            1.732210      -0.725302       2.527852                    0.999356       3.321512       8.874093       0.519042       1.169250      -0.738681      -0.043657      -0.003416      -0.008941       0.044694       0.006015       0.010225      -0.001576      -0.002425      -0.038309      -0.018021       0.004170       0.013851              1.825257       2.339848       0.038989       0.183321       1.547638      -0.036665       1.588285          -0.000003
           43              H       2.727934      10.165096      11.585994       0.087557       1.389795 0.11011693E+02  0.11437117E+03                                 1.901439                            1.818142      -0.906655       2.431592                    0.998051       3.477612       9.273170       0.523855       1.125726      -0.749447       0.023020      -0.014055      -0.025929       0.037413       0.001347      -0.006151       0.005168      -0.016092      -0.000786      -0.012040       0.001284       0.010756              1.921959       1.749463      -0.207819      -0.391641       1.757620       0.216623       2.258793           0.000001
           44              H       0.364997      13.578407       0.177270       0.126872       1.136663 0.83357796E+01  0.82900823E+02                                 1.799826                            1.684802      -1.382382       2.220863                    0.994407       3.720098      10.574007       0.482293       1.276976      -0.707419      -0.032092       0.019159      -0.003358       0.037526      -0.005824       0.001216       0.000225       0.004226      -0.012588      -0.005061      -0.003294       0.008354              1.850889       2.357310      -0.379177      -0.043096       1.495740      -0.000428       1.699618           0.000169
           45              H       3.568858      12.004998      16.905960       0.137471       1.147662 0.86327677E+01  0.86329687E+02                                 1.800202                            1.707995      -1.327518       2.255322                    0.995253       3.588311      10.120213       0.483328       1.267226      -0.711070       0.013807      -0.005217      -0.034584       0.037602      -0.006512      -0.009178       0.003125       0.005539       0.032133      -0.012778      -0.003987       0.016765              1.837550       1.878693      -0.252392      -0.212318       1.475736       0.129350       2.158222          -0.000001
           46              H       3.451963      11.997697       2.311974       0.134602       1.159887 0.85752373E+01  0.85591787E+02                                 1.811875                            1.700279      -1.323372       2.261638                    0.993686       3.586359      10.097655       0.485394       1.264229      -0.711652       0.016900      -0.001567       0.033196       0.037283      -0.002180       0.011474       0.000731       0.008203       0.014875      -0.009747      -0.005174       0.014921              1.860568       1.775080      -0.262014       0.258467       1.577866      -0.231271       2.228759          -0.000319
           47              H       5.392649      10.376830      17.460162       0.078866       1.204876 0.94868915E+01  0.97911768E+02                                 1.916555                            1.829239      -1.249465       2.265657                    0.993203       4.042489      11.887548       0.448691       1.322660      -0.697921      -0.015251      -0.028971      -0.011766       0.034790       0.006608       0.001702       0.000874      -0.000996      -0.020330      -0.007077      -0.003129       0.010206              1.960514       1.793627       0.179118       0.194853       2.191356       0.504429       1.896560           0.000001
           48              H       5.757646      11.937462      17.404182       0.085470       1.368093 0.11471120E+02  0.12139418E+03                                 1.945657                            1.907043      -0.907898       2.429116                    0.997787       3.623488      10.027609       0.486819       1.188903      -0.733029       0.005912       0.034038      -0.014572       0.037495      -0.002261      -0.008241      -0.004292      -0.006341       0.000581      -0.011355       0.003484       0.007871              1.946051       1.876045      -0.058680      -0.006657       2.099637      -0.397292       1.862472           0.000003
           49              H       7.663740      10.610469      17.605710       0.078993       1.278509 0.10243453E+02  0.10694870E+03                                 1.940590                            1.859547      -1.190411       2.290883                    0.993962       3.946701      11.385884       0.463423       1.265900      -0.711019       0.021697       0.000333      -0.027840       0.035298       0.000383      -0.000194      -0.001534       0.001635      -0.000388      -0.002017       0.000600       0.001417              1.987059       1.985755      -0.049041      -0.484530       1.655858       0.233105       2.319563           0.000000
           50              H       7.104317      10.011770       0.311622       0.078982       1.165459 0.88076481E+01  0.89230450E+02                                 1.883730                            1.766695      -1.152464       2.316806                    0.993942       3.919518      11.420204       0.454945       1.328907      -0.697086      -0.003141      -0.028120       0.026207       0.038567       0.004142       0.006064      -0.005906       0.002542       0.001698      -0.010816       0.003695       0.007120              1.954312       1.547151       0.087768      -0.009725       2.551818      -0.446465       1.763967           0.000001
           51              H       9.506616      12.287920       1.225962       0.053374       1.524287 0.12779680E+02  0.14051021E+03                                 2.151829                            2.050103      -1.373731       2.192605                    0.993180       4.215360      12.333947       0.451705       1.233283      -0.718248       0.015599      -0.006633       0.036173       0.039947       0.003654       0.007435      -0.009198      -0.001118      -0.002830      -0.013887       0.003850       0.010037              2.205234       2.081238       0.060206       0.592401       1.847194      -0.192056       2.687270           0.000010
           52              H       9.503038      12.129118      18.322254       0.027806       1.659328 0.14448949E+02  0.16200389E+03                                 2.180548                            2.107650      -1.055016       2.302830                    0.998225       4.222802      12.032307       0.473833       1.152901      -0.738619       0.002172       0.002074      -0.030519       0.030667       0.013954       0.000726       0.000320       0.005795       0.002709      -0.014706       0.000861       0.013845              2.203051       2.074816      -0.008055      -0.430418       2.008803       0.459564       2.525534           0.000012
           53              H       9.374215      14.226388      17.991972       0.074597       1.367687 0.10350676E+02  0.10675689E+03                                 1.942099                            1.807685      -0.715575       2.512589                    0.999436       3.556323       9.715635       0.501615       1.183882      -0.733814      -0.009114       0.000382      -0.028997       0.030398      -0.005141      -0.000213       0.004656       0.006193       0.004878      -0.008437       0.001700       0.006737              2.003185       1.528306       0.040633      -0.093005       1.721931      -0.431927       2.759318           0.000013
           54              H      10.280743      14.111394       0.675492       0.084794       1.302010 0.99405537E+01  0.10279337E+03                                 1.956121                            1.825860      -1.182731       2.306008                    0.993832       3.819465      10.890726       0.470973       1.257638      -0.713686       0.026918       0.010189       0.023683       0.037273       0.002999       0.001882       0.006365      -0.002831      -0.023815      -0.010522       0.000871       0.009652              2.029780       2.652871       0.301580       0.387751       1.652540       0.182300       1.783930           0.000042
           55              H       3.213403      11.988570      12.882864       0.403171       0.483520 0.30754204E+01  0.24241670E+02                                 1.119187                            1.111887      -1.144560       2.524793                    0.999880       2.136397       5.711554       0.515466       1.507469      -0.667351       0.031430       0.006324       0.013503       0.034787       0.010560       0.010596       0.004368       0.004867      -0.035453      -0.016364      -0.004176       0.020540              1.121121       1.178213       0.052646       0.103494       1.102099      -0.041632       1.083051          -0.000001
           56              H       8.553569      14.266545       1.815618       0.364507       0.519470 0.31959017E+01  0.25387728E+02                                 1.141158                            1.101174      -1.112120       2.481432                    0.999962       2.431320       6.486164       0.541909       1.422819      -0.678311      -0.000113      -0.012810       0.026480       0.029416      -0.009335      -0.014082      -0.003303       0.016873       0.043353      -0.022205      -0.001322       0.023527              1.165593       0.956236       0.023713       0.038641       1.043502       0.169141       1.497043           0.000006
           57              H       0.558230       0.062060      14.028588       0.125049       1.058375 0.77145484E+01  0.75438914E+02                                 1.733863                            1.634550      -1.351818       2.240823                    0.993638       3.681877      10.462186       0.482285       1.298725      -0.702687      -0.037605      -0.000800       0.012665       0.039689      -0.000339      -0.003311       0.000815       0.017845      -0.013527      -0.006979      -0.004882       0.011860              1.778612       2.318468      -0.070118      -0.264301       1.658548       0.002386       1.358819           0.000235
           58              H       3.898070       2.126475      12.983628       0.138420       1.185930 0.90525538E+01  0.90921617E+02                                 1.804559                            1.725137      -1.138808       2.354487                    0.996537       3.394647       9.361770       0.494656       1.232841      -0.721387       0.018510       0.034912      -0.006949       0.040122       0.010303      -0.004015      -0.003785      -0.008330      -0.027594      -0.010652      -0.006175       0.016828              1.824628       1.800937       0.191261      -0.163607       2.130761      -0.129894       1.542186          -0.000207
           59              H       4.054327      16.393019      13.280322       0.137389       1.170641 0.89518481E+01  0.90006808E+02                                 1.800567                            1.721755      -1.330797       2.255659                    0.994720       3.551392       9.924004       0.490549       1.241827      -0.717296       0.015341      -0.033550      -0.006465       0.037453      -0.009698      -0.004307      -0.002351      -0.012091      -0.037312      -0.014918      -0.002730       0.017647              1.827210       1.964637      -0.203654      -0.091162       2.100774       0.040914       1.416218           0.000001
           60              H       6.133378      16.982591      14.045382       0.093659       1.365482 0.11178987E+02  0.11683510E+03                                 1.899627                            1.847842      -0.945567       2.415118                    0.997826       3.505450       9.452452       0.511655       1.145403      -0.744369      -0.003056      -0.011859       0.035136       0.037210      -0.009883      -0.004481      -0.006069      -0.007258       0.003088      -0.014405       0.003608       0.010797              1.909090       1.876799       0.111939      -0.142711       1.663260      -0.335584       2.187212           0.000004
           61              H       6.208524      16.714272      12.463014       0.093163       1.302520 0.10336835E+02  0.10771311E+03                                 1.945680                            1.855757      -1.123053       2.337422                    0.994874       3.750114      10.660169       0.470478       1.249355      -0.716379      -0.006442      -0.024985      -0.027793       0.037924      -0.004214       0.009159       0.000832      -0.005290      -0.018262      -0.013089       0.003604       0.009484              1.987101       1.834675       0.076057       0.071589       1.969237       0.543561       2.157390           0.000000
           62              H       7.975061       0.083964      12.326796       0.075046       1.259340 0.10287209E+02  0.10724258E+03                                 1.909229                            1.856116      -0.927439       2.410416                    0.997062       3.847786      10.998865       0.467835       1.255867      -0.714278       0.003630       0.022896      -0.023915       0.033307       0.007381       0.000909      -0.002142      -0.013377       0.003418      -0.010775       0.001084       0.009692              1.929410       1.728347       0.100019      -0.012049       1.807382      -0.374984       2.252500           0.000004
           63              H       8.386577      17.051953      13.190754       0.084383       1.195230 0.91764549E+01  0.93150570E+02                                 1.851452                            1.756272      -1.135744       2.323317                    0.995063       3.811238      10.819042       0.478691       1.260491      -0.712232       0.020738      -0.029806       0.007833       0.037146      -0.000263       0.003378      -0.001139      -0.005665      -0.002437      -0.005122       0.001291       0.003831              1.913679       2.017198      -0.489215       0.090323       2.201332       0.111878       1.522507           0.000007
           64              H       9.901433      17.984681      14.455902       0.087277       1.181367 0.91584811E+01  0.92889031E+02                                 1.841352                            1.760340      -0.926956       2.420399                    0.997178       3.726660      10.561990       0.475953       1.268823      -0.711317       0.012967      -0.031319       0.004098       0.034144       0.001846       0.001418      -0.002017      -0.000876      -0.014713      -0.005828       0.001415       0.004412              1.888846       1.823376      -0.377710       0.106997       2.355756       0.023925       1.487405           0.000007
           65              H       9.800045       1.095180      13.621800       0.086459       1.339990 0.11184865E+02  0.11937807E+03                                 2.005866                            1.947549      -1.280539       2.255015                    0.993763       3.989253      11.637698       0.451269       1.271678      -0.710179       0.010307       0.021322      -0.028754       0.037251       0.000632       0.000324      -0.005592       0.008681       0.016449      -0.009256       0.001644       0.007612              2.030078       1.910773       0.339083      -0.201533       2.045370      -0.338597       2.134091          -0.000012
           66              H      10.697030       1.285011      15.896454       0.104667       1.236970 0.95939674E+01  0.96748500E+02                                 1.799436                            1.729438      -0.721725       2.529791                    0.999377       3.316852       8.856859       0.519538       1.169077      -0.738739       0.043741      -0.003640       0.008938       0.044793      -0.005996       0.010161       0.001528      -0.002268      -0.038401      -0.017964       0.004117       0.013848              1.822213       2.335561      -0.039040       0.182899       1.545255       0.036537       1.585823           0.000005
           67              H       9.200066       1.038596      16.404006       0.088072       1.385237 0.10966177E+02  0.11377866E+03                                 1.897341                            1.814470      -0.903157       2.433729                    0.998083       3.470795       9.249625       0.524354       1.125837      -0.749441      -0.023022      -0.014281       0.025989       0.037542      -0.001363      -0.006178      -0.005277      -0.016281      -0.000874      -0.012149       0.001226       0.010923              1.917736       1.745826       0.207099      -0.390347       1.753952      -0.215898       2.253430           0.000004
           68              H      11.563003       4.451907       9.152730       0.126583       1.137942 0.83479847E+01  0.83056000E+02                                 1.801408                            1.686207      -1.382783       2.220523                    0.994377       3.723471      10.587173       0.481998       1.277236      -0.707354       0.032054       0.019091       0.003509       0.037473       0.005847       0.001295      -0.000087       0.004303      -0.012278      -0.004990      -0.003369       0.008359              1.852541       2.359634       0.379634      -0.043158       1.496890       0.000421       1.701098          -0.000206
           69              H       8.359142       2.878498      11.084040       0.137074       1.147798 0.86337862E+01  0.86343513E+02                                 1.800463                            1.708181      -1.323405       2.257026                    0.995276       3.589344      10.123759       0.483259       1.267353      -0.711043      -0.013694      -0.005212       0.034593       0.037569       0.006623      -0.009046      -0.003056       0.005713       0.032404      -0.012939      -0.003783       0.016722              1.837901       1.879042       0.252479      -0.212497       1.475914      -0.129436       2.158745           0.000285
           70              H       8.476037       2.871197       7.018026       0.134708       1.161891 0.85941961E+01  0.85828002E+02                                 1.813684                            1.701920      -1.329346       2.258640                    0.993665       3.590239      10.111197       0.485264       1.263875      -0.711705      -0.016976      -0.001601      -0.033126       0.037257       0.002076       0.011672      -0.000635       0.008065       0.014375      -0.009755      -0.005274       0.015029              1.862425       1.776977       0.262446       0.258529       1.579343       0.231417       2.230956           0.000003
           71              H       6.535351       1.250331      10.529838       0.078884       1.204848 0.94867547E+01  0.97913130E+02                                 1.916787                            1.829426      -1.249825       2.265523                    0.993196       4.042904      11.890177       0.448579       1.322950      -0.697860       0.015285      -0.028999       0.011734       0.034817      -0.006611       0.001694      -0.000875      -0.001003      -0.020371      -0.007087      -0.003128       0.010215              1.960802       1.793789      -0.179125       0.194782       2.191870      -0.504598       1.896746          -0.000006
           72              H       6.170354       2.810962      10.585818       0.085214       1.371170 0.11504573E+02  0.12183896E+03                                 1.948569                            1.909793      -0.910744       2.427525                    0.997764       3.628303      10.045239       0.486471       1.188867      -0.733022      -0.005866       0.033972       0.014493       0.037397       0.002253      -0.008233       0.004243      -0.006302       0.000576      -0.011318       0.003483       0.007835              1.949002       1.878971       0.058832      -0.006782       2.102787       0.398127       1.865247          -0.000008
           73              H       4.264260       1.483969      10.384290       0.078871       1.279441 0.10252440E+02  0.10706122E+03                                 1.941088                            1.859995      -1.191636       2.290171                    0.993954       3.948110      11.389284       0.463525       1.265400      -0.711120      -0.021652       0.000278       0.027815       0.035250      -0.000383      -0.000167       0.001507       0.001615      -0.000420      -0.001988       0.000609       0.001379              1.987609       1.986344       0.049158      -0.484730       1.656327      -0.233346       2.320155           0.000002
           74              H       4.823683       0.885270       9.018378       0.079055       1.164949 0.88029500E+01  0.89171083E+02                                 1.883218                            1.766262      -1.152227       2.316993                    0.993944       3.918530      11.416624       0.454985       1.328965      -0.697078       0.003167      -0.028133      -0.026215       0.038584      -0.004153       0.006070       0.005896       0.002536       0.001723      -0.010819       0.003697       0.007122              1.953741       1.546784      -0.087700      -0.009713       2.550977       0.446201       1.763462           0.000001
           75              H       2.421384       3.161420       8.104038       0.053826       1.522580 0.12762609E+02  0.14028157E+03                                 2.150690                            2.049129      -1.375056       2.192390                    0.993157       4.212454      12.325353       0.451663       1.233759      -0.718149      -0.015654      -0.006666      -0.036231       0.040027      -0.003594       0.007406       0.009185      -0.001210      -0.003061      -0.013839       0.003812       0.010027              2.203992       2.080151      -0.060171       0.591887       1.846315       0.191884       2.685509           0.000000
           76              H       2.424962       3.002619       9.667746       0.027696       1.658562 0.14440759E+02  0.16188299E+03                                 2.179489                            2.106741      -1.052851       2.303611                    0.998254       4.222182      12.027978       0.474058       1.152560      -0.738701      -0.002202       0.001999       0.030403       0.030548      -0.013933       0.000724      -0.000315       0.005815       0.002758      -0.014696       0.000877       0.013818              2.201913       2.073806       0.008082      -0.429966       2.008053      -0.459349       2.523880          -0.000012
           77              H       2.553785       5.099888       9.998028       0.073691       1.373988 0.10408177E+02  0.10747870E+03                                 1.946400                            1.811416      -0.717356       2.510840                    0.999424       3.563169       9.734244       0.501724       1.182206      -0.734211       0.009184       0.000259       0.028645       0.030083       0.005160      -0.000185      -0.004766       0.006274       0.004502      -0.008515       0.001704       0.006811              2.007680       1.531311      -0.040768      -0.093303       1.725561       0.433292       2.766168           0.000111
           78              H       1.647257       4.984894       8.654508       0.084971       1.302885 0.99487176E+01  0.10290265E+03                                 1.957175                            1.826722      -1.185799       2.304596                    0.993818       3.821403      10.898864       0.470801       1.257793      -0.713639      -0.026902       0.010173      -0.023820       0.037344      -0.002999       0.001738      -0.006378      -0.002980      -0.023775      -0.010499       0.000850       0.009648              2.030936       2.654583      -0.301767       0.388268       1.653273      -0.182479       1.784951          -0.000011
           79              H       8.714597       2.862070      15.107136       0.403728       0.482503 0.30671467E+01  0.24161574E+02                                 1.117955                            1.110678      -1.145798       2.524805                    0.999880       2.133520       5.703184       0.515516       1.508250      -0.667226      -0.031504       0.006232      -0.013393       0.034796      -0.010542       0.010533      -0.004413       0.004902      -0.035353      -0.016289      -0.004213       0.020503              1.119890       1.176773      -0.052534       0.103253       1.100937       0.041563       1.081960          -0.000036
           80              H       3.374431       5.140045       7.514382       0.364951       0.518755 0.31907231E+01  0.25338723E+02                                 1.140580                            1.100668      -1.113124       2.481351                    0.999962       2.429817       6.483160       0.541696       1.423820      -0.678127       0.000096      -0.012868      -0.026477       0.029439       0.009333      -0.014067       0.003347       0.016932       0.043223      -0.022214      -0.001280       0.023494              1.164968       0.955828      -0.023701       0.038573       1.043012      -0.168997       1.496065          -0.000001
           81              H       0.558230      18.190940       4.631412       0.125050       1.058419 0.77149521E+01  0.75443819E+02                                 1.733902                            1.634585      -1.351908       2.240774                    0.993638       3.681977      10.462523       0.482284       1.298713      -0.702689      -0.037605       0.000802      -0.012665       0.039688       0.000338       0.003310       0.000816       0.017850      -0.013519      -0.006982      -0.004879       0.011861              1.778653       2.318525       0.070121       0.264309       1.658588       0.002386       1.358845           0.000232
           82              H       3.898070      16.126525       5.676372       0.138427       1.185891 0.90521376E+01  0.90915967E+02                                 1.804481                            1.725067      -1.138861       2.354464                    0.996537       3.394566       9.361328       0.494681       1.232798      -0.721397       0.018512      -0.034912       0.006949       0.040123      -0.010307       0.004014      -0.003783      -0.008329      -0.027590      -0.010651      -0.006180       0.016830              1.824548       1.800859      -0.191246       0.163595       2.130658      -0.129884       1.542127          -0.000211
           83              H       4.054327       1.859981       5.379678       0.137396       1.170617 0.89516186E+01  0.90003970E+02                                 1.800548                            1.721737      -1.330766       2.255678                    0.994720       3.551351       9.923877       0.490550       1.241833      -0.717295       0.015339       0.033551       0.006465       0.037453       0.009697       0.004307      -0.002351      -0.012092      -0.037315      -0.014918      -0.002729       0.017647              1.827190       1.964615       0.203652       0.091160       2.100749       0.040914       1.416205          -0.000001
           84              H       6.133378       1.270409       4.614618       0.093667       1.365484 0.11179026E+02  0.11683568E+03                                 1.899633                            1.847847      -0.945563       2.415119                    0.997826       3.505456       9.452496       0.511652       1.145406      -0.744368      -0.003056       0.011859      -0.035136       0.037209       0.009883       0.004481      -0.006069      -0.007259       0.003087      -0.014405       0.003608       0.010797              1.909096       1.876807      -0.111940       0.142711       1.663266      -0.335585       2.187216          -0.000001
           85              H       6.208524       1.538728       6.196986       0.093169       1.302505 0.10336688E+02  0.10771126E+03                                 1.945669                            1.855747      -1.123052       2.337425                    0.994874       3.750097      10.660125       0.470478       1.249359      -0.716378      -0.006442       0.024986       0.027794       0.037925       0.004214      -0.009159       0.000833      -0.005290      -0.018262      -0.013089       0.003605       0.009484              1.987090       1.834667      -0.076057      -0.071589       1.969225       0.543556       2.157377          -0.000002
           86              H       7.975061      18.169036       6.333204       0.075052       1.259328 0.10287095E+02  0.10724109E+03                                 1.909216                            1.856104      -0.927427       2.410423                    0.997062       3.847769      10.998801       0.467837       1.255866      -0.714278       0.003630      -0.022896       0.023915       0.033306      -0.007381      -0.000909      -0.002142      -0.013377       0.003418      -0.010775       0.001084       0.009692              1.929396       1.728337      -0.100017       0.012047       1.807371      -0.374979       2.252481           0.000003
           87              H       8.386577       1.201047       5.469246       0.084389       1.195245 0.91766082E+01  0.93152606E+02                                 1.851472                            1.756290      -1.135780       2.323301                    0.995063       3.811275      10.819209       0.478687       1.260496      -0.712231       0.020738       0.029806      -0.007832       0.037145       0.000262      -0.003377      -0.001139      -0.005664      -0.002436      -0.005122       0.001291       0.003830              1.913700       2.017221       0.489221      -0.090324       2.201357       0.111883       1.522523           0.000006
           88              H       9.901433       0.268319       4.204098       0.087276       1.181429 0.91590964E+01  0.92896887E+02                                 1.841417                            1.760399      -0.927009       2.420368                    0.997177       3.726772      10.562419       0.475945       1.268822      -0.711316       0.012967       0.031317      -0.004098       0.034143      -0.001847      -0.001418      -0.002017      -0.000874      -0.014711      -0.005827       0.001415       0.004412              1.888914       1.823442       0.377730      -0.107003       2.355850       0.023927       1.487451           0.000004
           89              H       9.800045      17.157820       5.038200       0.086465       1.340026 0.11185261E+02  0.11938338E+03                                 2.005901                            1.947581      -1.280606       2.254983                    0.993763       3.989314      11.637940       0.451265       1.271676      -0.710179       0.010307      -0.021323       0.028752       0.037250      -0.000632      -0.000325      -0.005590       0.008680       0.016448      -0.009254       0.001644       0.007611              2.030114       1.910805      -0.339093       0.201536       2.045412      -0.338605       2.134123          -0.000012
           90              H      10.697030      16.967989       2.763546       0.104683       1.236980 0.95940804E+01  0.96749934E+02                                 1.799439                            1.729443      -0.721755       2.529776                    0.999377       3.316877       8.856942       0.519539       1.169070      -0.738740       0.043739       0.003636      -0.008937       0.044790       0.005996      -0.010162       0.001528      -0.002270      -0.038397      -0.017965       0.004117       0.013847              1.822216       2.335560       0.039038      -0.182899       1.545260       0.036538       1.585828           0.000002
           91              H       9.200066      17.214404       2.255994       0.088080       1.385273 0.10966533E+02  0.11378323E+03                                 1.897363                            1.814490      -0.903186       2.433708                    0.998083       3.470861       9.249827       0.524356       1.125826      -0.749443      -0.023022       0.014277      -0.025988       0.037540       0.001363       0.006178      -0.005275      -0.016278      -0.000871      -0.012147       0.001227       0.010920              1.917758       1.745844      -0.207103       0.390352       1.753973      -0.215901       2.253457           0.000002
           92              H      11.563003      13.801093       9.507270       0.126589       1.137960 0.83481358E+01  0.83057760E+02                                 1.801412                            1.686210      -1.382858       2.220486                    0.994377       3.723487      10.587185       0.482003       1.277219      -0.707357       0.032055      -0.019091      -0.003508       0.037474      -0.005845      -0.001295      -0.000089       0.004301      -0.012294      -0.004991      -0.003369       0.008360              1.852545       2.359639      -0.379635       0.043158       1.496893       0.000422       1.701104          -0.000203
           93              H       8.359142      15.374502       7.575960       0.137084       1.147801 0.86337901E+01  0.86343324E+02                                 1.800442                            1.708163      -1.323474       2.256995                    0.995275       3.589314      10.123570       0.483271       1.267326      -0.711049      -0.013697       0.005213      -0.034592       0.037569      -0.006621       0.009049      -0.003056       0.005710       0.032397      -0.012936      -0.003787       0.016723              1.837878       1.879019      -0.252474       0.212493       1.475900      -0.129434       2.158715           0.000282
           94              H       8.476037      15.381803      11.641974       0.134714       1.161861 0.85939127E+01  0.85824471E+02                                 1.813656                            1.701895      -1.329324       2.258658                    0.993665       3.590169      10.110961       0.485266       1.263879      -0.711704      -0.016975       0.001601       0.033127       0.037258      -0.002076      -0.011671      -0.000636       0.008066       0.014378      -0.009755      -0.005274       0.015029              1.862396       1.776949      -0.262440      -0.258527       1.579319       0.231413       2.230921           0.000005
           95              H       6.535351      17.002669       8.130162       0.078886       1.204840 0.94866774E+01  0.97912089E+02                                 1.916775                            1.829416      -1.249819       2.265526                    0.993197       4.042881      11.890077       0.448582       1.322946      -0.697861       0.015284       0.028999      -0.011735       0.034818       0.006611      -0.001694      -0.000875      -0.001003      -0.020372      -0.007087      -0.003128       0.010215              1.960789       1.793780       0.179123      -0.194782       2.191852      -0.504592       1.896736          -0.000006
           96              H       6.170354      15.442038       8.074182       0.085216       1.371113 0.11503920E+02  0.12182995E+03                                 1.948492                            1.909719      -0.910710       2.427543                    0.997765       3.628206      10.044786       0.486489       1.188843      -0.733028      -0.005867      -0.033973      -0.014494       0.037399      -0.002253       0.008233       0.004245      -0.006303       0.000577      -0.011319       0.003483       0.007836              1.948923       1.878893      -0.058828       0.006780       2.102703       0.398103       1.865173          -0.000011
           97              H       4.264260      16.769031       8.275710       0.078874       1.279425 0.10252273E+02  0.10705908E+03                                 1.941075                            1.859984      -1.191619       2.290182                    0.993954       3.948078      11.389182       0.463525       1.265404      -0.711120      -0.021653      -0.000278      -0.027815       0.035250       0.000383       0.000167       0.001507       0.001616      -0.000419      -0.001988       0.000609       0.001379              1.987595       1.986329      -0.049156       0.484726       1.656317      -0.233343       2.320139           0.000001
           98              H       4.823683      17.367729       9.641622       0.079056       1.164942 0.88028887E+01  0.89170307E+02                                 1.883211                            1.766256      -1.152222       2.316996                    0.993944       3.918517      11.416576       0.454985       1.328965      -0.697078       0.003167       0.028134       0.026215       0.038584       0.004153      -0.006071       0.005897       0.002536       0.001723      -0.010819       0.003697       0.007122              1.953734       1.546779       0.087701       0.009713       2.550966       0.446199       1.763456           0.000001
           99              H       2.421384      15.091580      10.555962       0.053819       1.522619 0.12763013E+02  0.14028703E+03                                 2.150719                            2.049155      -1.375071       2.192378                    0.993157       4.212511      12.325535       0.451663       1.233751      -0.718150      -0.015653       0.006666       0.036230       0.040026       0.003595      -0.007407       0.009186      -0.001210      -0.003061      -0.013840       0.003812       0.010028              2.204022       2.080178       0.060173      -0.591898       1.846337       0.191888       2.685551           0.000003
          100              H       2.424962      15.250381       8.992254       0.027697       1.658564 0.14440769E+02  0.16188317E+03                                 2.179494                            2.106745      -1.052874       2.303604                    0.998254       4.222171      12.027956       0.474056       1.152563      -0.738700      -0.002202      -0.001999      -0.030404       0.030549       0.013933      -0.000724      -0.000315       0.005814       0.002756      -0.014695       0.000877       0.013818              2.201918       2.073809      -0.008082       0.429970       2.008055      -0.459350       2.523892          -0.000013
          101              H       2.553785      13.153112       8.661972       0.073695       1.373906 0.10407432E+02  0.10746947E+03                                 1.946358                            1.811379      -0.717336       2.510863                    0.999425       3.563082       9.734051       0.501716       1.182241      -0.734203       0.009183      -0.000262      -0.028651       0.030088      -0.005160       0.000185      -0.004764       0.006272       0.004509      -0.008514       0.001704       0.006810              2.007636       1.531280       0.040766       0.093299       1.725524       0.433280       2.766105           0.000106
          102              H       1.647257      13.268106      10.005492       0.084965       1.302906 0.99489172E+01  0.10290520E+03                                 1.957193                            1.826738      -1.185798       2.304594                    0.993818       3.821431      10.898956       0.470800       1.257790      -0.713639      -0.026901      -0.010174       0.023817       0.037342       0.002999      -0.001738      -0.006378      -0.002980      -0.023775      -0.010499       0.000851       0.009648              2.030955       2.654611       0.301772      -0.388272       1.653287      -0.182481       1.784966          -0.000009
          103              H       8.714597      15.390930       3.552864       0.403729       0.482517 0.30672476E+01  0.24162463E+02                                 1.117952                            1.110676      -1.145758       2.524810                    0.999880       2.133544       5.703178       0.515533       1.508194      -0.667235      -0.031502      -0.006235       0.013396       0.034795       0.010544      -0.010535      -0.004413       0.004902      -0.035357      -0.016292      -0.004214       0.020505              1.119887       1.176774       0.052535      -0.103255       1.100932       0.041563       1.081956          -0.000039
          104              H       3.374431      13.112955      11.145618       0.364946       0.518761 0.31907707E+01  0.25339189E+02                                 1.140589                            1.100676      -1.113124       2.481348                    0.999962       2.429831       6.483203       0.541694       1.423819      -0.678128       0.000096       0.012867       0.026478       0.029439      -0.009333       0.014067       0.003346       0.016932       0.043225      -0.022214      -0.001280       0.023495              1.164978       0.955834       0.023701      -0.038574       1.043019      -0.168999       1.496080           0.000001
          105              C       9.745176      10.190650       4.368306       0.013163      39.777572 0.41595768E+03  0.95866836E+04                                10.033129                            6.720784       0.016989       2.013680                    0.999199      26.606732      73.580496       0.652627       0.407213      -1.079657      -0.041132      -0.033536      -0.002092       0.053112      -0.003339       0.017566      -0.001124       0.016246       0.029851      -0.014444      -0.010234       0.024678             13.080006      13.996564       3.227175       2.403800      19.643469       1.452479       5.599986          -0.001153
          106              C      10.453699       9.033410       4.452276      -0.143340      37.591697 0.45949801E+03  0.10990564E+05                                 9.860830                            7.240019      -0.104878       1.930661                    0.999525      30.282142      88.788411       0.598608       0.427786      -1.053479      -0.023003      -0.013052       0.003163       0.026636       0.007564      -0.005225      -0.003958       0.061786       0.110089      -0.050280       0.012160       0.038120             11.846792      10.790297      -1.179231       1.527082      19.471340       0.646169       5.278739          -0.000019
          107              C       9.852528       7.788555       4.179840       0.001314      40.916995 0.42942836E+03  0.99718370E+04                                10.219753                            6.823345       0.020282       2.010659                    0.999249      26.875173      74.493336       0.648764       0.406570      -1.080570      -0.018277       0.034333       0.009066       0.039938       0.008811       0.008084       0.001323       0.012774      -0.003312      -0.011175      -0.004045       0.015220             13.465717      14.925790      -5.505975       2.241947      19.821084      -0.260369       5.650276           0.000633
          108              C       8.471266       7.814109       3.860754      -0.210735      38.832693 0.48545967E+03  0.11740817E+05                                 9.984731                            7.366887      -0.066945       1.935025                    0.999411      30.944129      90.441553       0.604108       0.419224      -1.061646       0.019870      -0.007516       0.018010       0.027851       0.046563      -0.011272      -0.000977      -0.025271       0.061854      -0.059435       0.018530       0.040906             12.041991      16.913194      -4.581040       2.675092      13.241539      -0.155914       5.971240          -0.000813
          109              C       7.743658       9.000554       3.840228       0.270717      32.429286 0.34071905E+03  0.75360829E+04                                 9.006556                            6.281690       0.013052       2.027100                    0.999602      24.775107      69.062461       0.637630       0.434298      -1.053177      -0.055026      -0.007249      -0.004403       0.055676      -0.012700       0.008855      -0.009804       0.044271      -0.046732      -0.024902      -0.010845       0.035747             11.411701      17.925252      -1.095486       2.034827      11.284815       0.461405       5.025036          -0.000364
          110              C       8.356757      10.172397       4.034292      -0.238288      37.365611 0.48185345E+03  0.11657232E+05                                 9.770024                            7.383635      -0.049169       1.944125                    0.999202      31.157772      91.729712       0.596718       0.424284      -1.056167       0.045644       0.020837       0.001815       0.050208      -0.028951      -0.004005      -0.015944      -0.000663       0.068689      -0.043435       0.012403       0.031033             11.522604      16.567142       3.150850       2.726565      12.368299       0.948689       5.632371          -0.000976
          111              C      10.440578      11.495739       4.545576       0.602728      23.649845 0.25369763E+03  0.52690891E+04                                 7.678836                            5.672225      -0.050889       2.044332                    0.999582      22.183052      62.072906       0.620105       0.475578      -1.018481       0.028569       0.047943       0.013442       0.057406      -0.037357      -0.070317       0.012404       0.074799       0.228682      -0.092895      -0.029568       0.122463              9.405811       8.287177       3.281230       1.953505      14.636082       0.750658       5.294174          -0.000561
          112              C      10.595642       6.525447       4.185438       0.588655      23.921732 0.25453863E+03  0.52958187E+04                                 7.726249                            5.678066      -0.042008       2.043453                    0.999637      22.394696      62.909433       0.619795       0.474983      -1.017859       0.030047      -0.045866       0.004971       0.055056       0.042817      -0.061318      -0.033837       0.055127       0.222889      -0.088071      -0.032256       0.120327              9.454700       9.656515      -3.837597       1.880320      13.457381       0.000223       5.250202           0.000074
          113              C       5.569183       9.989867       3.842094      -0.032332      26.176660 0.35340944E+03  0.79244760E+04                                 7.791139                            6.248031      -0.044919       1.995104                    0.999106      27.346517      77.901160       0.659438       0.414228      -1.060878       0.005531      -0.091926      -0.008261       0.092462      -0.039045      -0.013485       0.008126      -0.005378      -0.098751      -0.036725      -0.021396       0.058120              9.206244      14.629479       0.082602      -0.567300       6.672602      -0.298016       6.316652          -0.000015
          114              C       4.137823       9.537193       3.832764      -0.031876      27.090099 0.36814335E+03  0.83411387E+04                                 7.962780                            6.384953      -0.104012       1.971410                    0.999109      27.644646      79.209341       0.650980       0.415269      -1.060014       0.034591      -0.039451       0.068724       0.086464       0.017261      -0.019232      -0.008612      -0.000917      -0.046251      -0.026451      -0.006667       0.033118              9.383547      13.282934       1.843925      -2.220147       7.492331      -1.290109       7.375376          -0.000026
          115              C       2.478638       8.516850       5.079252      -0.064868      26.153739 0.37260615E+03  0.84609039E+04                                 7.698788                            6.384985      -0.033943       1.990530                    0.999094      27.864336      79.716888       0.657413       0.410299      -1.064067       0.073062      -0.009400       0.028301       0.078913       0.008705      -0.025336      -0.008629       0.016420      -0.020922      -0.024891      -0.008323       0.033214              8.805783       9.343502       2.249645      -2.151395       9.008874      -2.278381       8.064974           0.000022
          116              C       2.185210       7.730145       6.329472       0.046339      22.408235 0.31774976E+03  0.69246722E+04                                 6.944691                            5.920618       0.094369       2.058709                    0.999531      25.814491      72.045103       0.679379       0.413695      -1.063250       0.029295      -0.118560      -0.050243       0.132057      -0.019075      -0.019125      -0.004140      -0.123671      -0.147036      -0.064634      -0.024594       0.089228              7.636257       6.299530       0.755786      -0.528651       8.937731      -1.543074       7.671512          -0.000004
          117              C       1.808285       5.444870      17.183994       0.004524      39.943246 0.40924909E+03  0.93979158E+04                                10.051808                            6.657184       0.019846       2.015192                    0.999183      26.564659      73.435850       0.656807       0.406092      -1.079929       0.029570       0.002022       0.035475       0.046227      -0.001985      -0.014388      -0.002593      -0.003342       0.008161      -0.015469       0.000912       0.014557             13.312313      13.604684       4.250514       4.541959       7.018208       2.008808      19.314046          -0.000938
          118              C       1.208306       5.109015      18.441678      -0.158042      39.033978 0.48482396E+03  0.11748497E+05                                10.145408                            7.454309      -0.132581       1.918957                    0.999401      30.727077      90.570902       0.588093       0.429796      -1.052642       0.020538       0.003215      -0.011099       0.023565      -0.005515      -0.006951      -0.002299      -0.021507      -0.118076      -0.040471       0.008701       0.031770             12.232537      10.708626       2.480373       0.893909       6.081565       0.011060      19.907418          -0.001014
          119              C       1.895359       5.432093       0.933000       0.024101      39.047364 0.41351064E+03  0.95240822E+04                                 9.921221                            6.705561      -0.001207       2.005641                    0.999169      26.689992      73.985565       0.652161       0.407770      -1.078400       0.034453       0.018498      -0.030757       0.049751      -0.001967      -0.000143       0.005731       0.002286      -0.003811      -0.006816       0.001308       0.005508             12.834104      12.682069       4.027210      -2.327065       6.899103      -1.776640      18.921141          -0.000331
          120              C       3.121558       6.059996       0.936732      -0.244387      38.641025 0.48924844E+03  0.11879413E+05                                 9.960226                            7.423173      -0.078763       1.928663                    0.999379      31.453514      92.721706       0.597255       0.422358      -1.057535      -0.027684      -0.028793       0.017482       0.043601      -0.020495       0.019985       0.018462      -0.013405      -0.012834      -0.039968       0.015421       0.024547             11.775861      14.983167       5.014254      -2.723041       7.350437      -1.448037      12.993979          -0.000010
          121              C       3.688138       6.412279      18.385698       0.263100      34.396127 0.35521727E+03  0.79152533E+04                                 9.304028                            6.375441       0.088623       2.048087                    0.999471      24.875007      68.919879       0.640586       0.429099      -1.059526       0.053146       0.007100      -0.006279       0.053985       0.025845       0.013718       0.006312       0.029231      -0.034456      -0.024188      -0.015650       0.039838             11.948841      16.974844       5.350242       1.311507       6.942873       0.256679      11.928808           0.000393
          122              C       3.033290       6.059996      17.178396      -0.200597      40.283158 0.48023931E+03  0.11599426E+05                                10.287459                            7.370800      -0.137076       1.918185                    0.999159      30.809731      90.402148       0.597757       0.424231      -1.057020      -0.011489      -0.026815      -0.006403       0.029867      -0.036312      -0.033933      -0.015036      -0.027768      -0.024986      -0.060459       0.016109       0.044350             12.661983      15.806214       5.346206       4.043744       7.831659       1.520333      14.348077           0.000502
          123              C       1.091412       5.167424      15.965496       0.605222      23.714848 0.24529764E+03  0.50580387E+04                                 7.691788                            5.575854      -0.035121       2.051145                    0.999685      22.056480      61.740200       0.624966       0.475292      -1.017402      -0.024212      -0.011789      -0.050469       0.057204      -0.071147      -0.036030      -0.001899      -0.080302      -0.207602      -0.092941      -0.024865       0.117806              9.572851       9.531384       2.850310       3.879535       5.805953       1.934594      13.381216           0.000223
          124              C       1.271525       5.014099       2.252262       0.586343      23.628166 0.26049815E+03  0.54398025E+04                                 7.645166                            5.727501       0.003644       2.058653                    0.999623      22.357782      62.490571       0.621113       0.472234      -1.021484      -0.022177      -0.021034       0.054053       0.062097      -0.077883       0.028700       0.005849      -0.068259      -0.233709      -0.093928      -0.030645       0.124573              9.275412       7.903223       2.332880      -2.615216       5.692314      -1.595374      14.230698          -0.000148
          125              C       5.756453       7.118670       0.677358      -0.027787      25.598011 0.34494767E+03  0.77057955E+04                                 7.658416                            6.168929      -0.116945       1.969298                    0.999286      27.432523      78.590520       0.662742       0.413711      -1.058761      -0.005458      -0.011258      -0.095658       0.096473       0.004808       0.026537       0.001427       0.013397      -0.026264      -0.027269      -0.002920       0.030189              8.992328      13.595626       1.704657       0.539282       6.574961       0.637988       6.806397           0.000036
          126              C       7.132944       7.425320       0.242580      -0.007794      27.010829 0.35752929E+03  0.80233588E+04                                 7.815263                            6.211563       0.265306       2.091488                    0.999755      27.148681      76.843425       0.674435       0.404689      -1.069304      -0.009081      -0.093239      -0.053948       0.108104      -0.014483       0.000771       0.001131       0.015749      -0.005605      -0.015686      -0.001734       0.017420              9.128785      12.522615      -1.456293      -1.284745       8.099760       0.681269       6.763979           0.000004
          127              C       9.029496       5.682159      18.249480       0.017378      24.430377 0.31182801E+03  0.67866461E+04                                 7.225308                            5.726380       0.338211       2.107079                    0.999664      26.877634      75.795286       0.713657       0.394345      -1.072427      -0.147839      -0.054552      -0.000759       0.157585       0.013171      -0.020496       0.001925       0.053298       0.073965      -0.042753       0.001567       0.041187              8.302357       8.738690      -3.825284      -0.556146       9.967782       0.978444       6.200599           0.000030
          128              C       9.399264       4.340563      18.398760       0.037120      20.935778 0.28721774E+03  0.61286813E+04                                 6.640263                            5.624058       0.203134       2.100180                    0.998613      25.551255      71.529841       0.695074       0.412971      -1.059291      -0.089126      -0.024285      -0.043568       0.102134       0.034972      -0.002755       0.037387       0.023685      -0.037946      -0.056299       0.005535       0.050765              7.163155       6.847584      -1.310587       0.703734       7.484429       0.070427       7.157451           0.000071
          129              C       9.745176       8.062350      14.291694       0.013106      39.777103 0.41595433E+03  0.95865935E+04                                10.033105                            6.720801       0.016996       2.013687                    0.999199      26.606528      73.580043       0.652619       0.407219      -1.079653      -0.041132       0.033531       0.002091       0.053109       0.003345      -0.017574      -0.001125       0.016246       0.029851      -0.014450      -0.010237       0.024688             13.079901      13.996467      -3.226992      -2.403770      19.643272       1.452423       5.599962          -0.001172
          130              C      10.453699       9.219590      14.207724      -0.143341      37.591360 0.45949459E+03  0.10990458E+05                                 9.860756                            7.239983      -0.104856       1.930668                    0.999525      30.282036      88.787915       0.598611       0.427785      -1.053480      -0.023004       0.013050      -0.003163       0.026636      -0.007574       0.005219      -0.003947       0.061779       0.110058      -0.050273       0.012166       0.038107             11.846655      10.790237       1.179278      -1.527068      19.471023       0.646143       5.278704          -0.000007
          131              C       9.852528      10.464445      14.480160       0.001310      40.917252 0.42943161E+03  0.99719300E+04                                10.219784                            6.823365       0.020282       2.010657                    0.999249      26.875295      74.493712       0.648764       0.406569      -1.080570      -0.018277      -0.034337      -0.009065       0.039940      -0.008810      -0.008082       0.001323       0.012774      -0.003309      -0.011174      -0.004045       0.015218             13.465740      14.925864       5.506040      -2.241956      19.821065      -0.260388       5.650292           0.000606
          132              C       8.471266      10.438891      14.799246      -0.210726      38.832207 0.48545231E+03  0.11740593E+05                                 9.984650                            7.366831      -0.066941       1.935031                    0.999411      30.943865      90.440556       0.604111       0.419224      -1.061646       0.019869       0.007518      -0.018007       0.027849      -0.046561       0.011273      -0.000976      -0.025274       0.061861      -0.059436       0.018532       0.040903             12.041885      16.913057       4.581026      -2.675068      13.241400      -0.155922       5.971197          -0.000810
          133              C       7.743658       9.252446      14.819772       0.270709      32.429395 0.34072105E+03  0.75361367E+04                                 9.006570                            6.281706       0.013059       2.027101                    0.999602      24.775163      69.062614       0.637630       0.434298      -1.053177      -0.055027       0.007250       0.004404       0.055677       0.012701      -0.008856      -0.009803       0.044273      -0.046737      -0.024902      -0.010847       0.035749             11.411702      17.925242       1.095544      -2.034820      11.284824       0.461396       5.025040          -0.000368
          134              C       8.356757       8.080603      14.625708      -0.238273      37.364680 0.48184072E+03  0.11656845E+05                                 9.769859                            7.383532      -0.049149       1.944138                    0.999202      31.157280      91.727899       0.596723       0.424283      -1.056167       0.045647      -0.020841      -0.001815       0.050212       0.028943       0.004003      -0.015942      -0.000674       0.068652      -0.043421       0.012397       0.031024             11.522368      16.566754      -3.150681      -2.726487      12.368072       0.948647       5.632277          -0.000978
          135              C      10.440578       6.757261      14.114424       0.602816      23.647740 0.25367443E+03  0.52685038E+04                                 7.678464                            5.672030      -0.050979       2.044319                    0.999582      22.182135      62.070391       0.620103       0.475589      -1.018472       0.028557      -0.047927      -0.013451       0.057388       0.037391       0.070304       0.012390       0.074834       0.228717      -0.092939      -0.029526       0.122465              9.405224       8.286709      -3.280817      -1.953367      14.634992       0.750528       5.293971          -0.000563
          136              C      10.595642      11.727552      14.474562       0.588646      23.922023 0.25454179E+03  0.52958980E+04                                 7.726297                            5.678091      -0.041985       2.043458                    0.999637      22.394810      62.909724       0.619796       0.474982      -1.017861       0.030054       0.045865      -0.004973       0.055060      -0.042812       0.061316      -0.033840       0.055137       0.222895      -0.088071      -0.032257       0.120328              9.454762       9.656552       3.837637      -1.880317      13.457517       0.000230       5.250216           0.000078
          137              C       5.569183       8.263133      14.817906      -0.032333      26.176681 0.35340996E+03  0.79244995E+04                                 7.791152                            6.248039      -0.044935       1.995099                    0.999106      27.346641      77.901855       0.659437       0.414228      -1.060877       0.005532       0.091929       0.008263       0.092465       0.039041       0.013483       0.008125      -0.005372      -0.098742      -0.036721      -0.021394       0.058115              9.206250      14.629436      -0.082610       0.567287       6.672620      -0.298015       6.316694          -0.000010
          138              C       4.137823       8.715808      14.827236      -0.031876      27.090144 0.36814406E+03  0.83411580E+04                                 7.962785                            6.384956      -0.104012       1.971409                    0.999109      27.644676      79.209420       0.650981       0.415269      -1.060015       0.034592       0.039453      -0.068722       0.086463      -0.017259       0.019231      -0.008616      -0.000919      -0.046251      -0.026450      -0.006667       0.033117              9.383552      13.282948      -1.843954       2.220140       7.492332      -1.290116       7.375377          -0.000023
          139              C       2.478638       9.736150      13.580748      -0.064872      26.153885 0.37260829E+03  0.84609645E+04                                 7.698801                            6.384991      -0.033961       1.990519                    0.999094      27.864513      79.717437       0.657415       0.410298      -1.064068       0.073060       0.009401      -0.028300       0.078912      -0.008702       0.025335      -0.008631       0.016422      -0.020914      -0.024890      -0.008323       0.033213              8.805797       9.343521      -2.249646       2.151399       9.008871      -2.278384       8.064999           0.000027
          140              C       2.185210      10.522855      12.330528       0.046341      22.408227 0.31774980E+03  0.69246701E+04                                 6.944687                            5.920619       0.094365       2.058709                    0.999531      25.814427      72.044799       0.679379       0.413695      -1.063251       0.029296       0.118563       0.050241       0.132059       0.019077       0.019127      -0.004141      -0.123668      -0.147025      -0.064634      -0.024592       0.089226              7.636250       6.299516      -0.755777       0.528666       8.937702      -1.543104       7.671532          -0.000001
          141              C       1.808285      12.808130       1.476006       0.004579      39.943446 0.40924914E+03  0.93979123E+04                                10.051807                            6.657156       0.019822       2.015182                    0.999183      26.564723      73.435881       0.656813       0.406089      -1.079932       0.029570      -0.002025      -0.035474       0.046226       0.001994       0.014385      -0.002591      -0.003352       0.008148      -0.015471       0.000922       0.014550             13.312378      13.604664      -4.250507      -4.542064       7.018208       2.008868      19.314262          -0.000927
          142              C       1.208306      13.143985       0.218322      -0.158046      39.034397 0.48482872E+03  0.11748638E+05                                10.145461                            7.454333      -0.132580       1.918955                    0.999401      30.727289      90.571552       0.588094       0.429794      -1.052643       0.020537      -0.003215       0.011096       0.023563       0.005522       0.006956      -0.002304      -0.021518      -0.118106      -0.040483       0.008700       0.031783             12.232638      10.708652      -2.480376      -0.893943       6.081586       0.011077      19.907675          -0.001004
          143              C       1.895359      12.820907      17.727000       0.024106      39.047505 0.41351189E+03  0.95241127E+04                                 9.921212                            6.705548      -0.001199       2.005642                    0.999169      26.690077      73.985668       0.652165       0.407767      -1.078402       0.034457      -0.018499       0.030761       0.049757       0.001968       0.000143       0.005728       0.002285      -0.003808      -0.006813       0.001307       0.005506             12.834114      12.682042      -4.027197       2.327034       6.899090      -1.776620      18.921209          -0.000363
          144              C       3.121558      12.193004      17.723268      -0.244392      38.641509 0.48925528E+03  0.11879618E+05                                 9.960283                            7.423208      -0.078766       1.928656                    0.999379      31.453850      92.722800       0.597255       0.422356      -1.057537      -0.027685       0.028796      -0.017477       0.043602       0.020492      -0.019990       0.018462      -0.013400      -0.012845      -0.039970       0.015426       0.024544             11.775937      14.983238      -5.014279       2.723025       7.350469      -1.448030      12.994103          -0.000005
          145              C       3.688138      11.840721       0.274302       0.263102      34.395989 0.35521541E+03  0.79151991E+04                                 9.303997                            6.375419       0.088639       2.048093                    0.999471      24.874934      68.919555       0.640588       0.429098      -1.059527       0.053147      -0.007100       0.006280       0.053986      -0.025844      -0.013717       0.006310       0.029230      -0.034456      -0.024187      -0.015650       0.039836             11.948812      16.974770      -5.350223      -1.311536       6.942852       0.256695      11.928814           0.000387
          146              C       3.033290      12.193004       1.481604      -0.200599      40.283475 0.48024227E+03  0.11599515E+05                                10.287518                            7.370828      -0.137104       1.918174                    0.999159      30.809845      90.402541       0.597755       0.424232      -1.057020      -0.011487       0.026813       0.006403       0.029864       0.036323       0.033938      -0.015036      -0.027780      -0.025033      -0.060472       0.016102       0.044370             12.662098      15.806342      -5.346260      -4.043870       7.831712       1.520394      14.348240           0.000491
          147              C       1.091412      13.085576       2.694504       0.605131      23.716785 0.24531822E+03  0.50585520E+04                                 7.692118                            5.576023      -0.035036       2.051157                    0.999685      22.057315      61.742403       0.624970       0.475281      -1.017412      -0.024221       0.011789       0.050481       0.057218       0.071156       0.035994      -0.001882      -0.080306      -0.207532      -0.092895      -0.024907       0.117802              9.573381       9.531826      -2.850493      -3.879909       5.806183       1.934800      13.382134           0.000202
          148              C       1.271525      13.238901      16.407738       0.586333      23.628524 0.26050224E+03  0.54399047E+04                                 7.645222                            5.727531       0.003670       2.058658                    0.999623      22.357922      62.490885       0.621114       0.472231      -1.021487      -0.022173       0.021033      -0.054060       0.062101       0.077888      -0.028701       0.005851      -0.068262      -0.233691      -0.093928      -0.030648       0.124576              9.275501       7.903315      -2.332927       2.615288       5.692363      -1.595414      14.230826          -0.000142
          149              C       5.756453      11.134330      17.982642      -0.027788      25.598028 0.34494811E+03  0.77058041E+04                                 7.658410                            6.168927      -0.116930       1.969303                    0.999286      27.432495      78.590314       0.662743       0.413711      -1.058762      -0.005458       0.011258       0.095659       0.096473      -0.004808      -0.026536       0.001427       0.013395      -0.026266      -0.027269      -0.002919       0.030187              8.992321      13.595613      -1.704664      -0.539287       6.574958       0.637991       6.806392           0.000037
          150              C       7.132944      10.827680      18.417420      -0.007793      27.010748 0.35752837E+03  0.80233300E+04                                 7.815240                            6.211550       0.265318       2.091492                    0.999755      27.148604      76.843071       0.674437       0.404688      -1.069305      -0.009081       0.093240       0.053949       0.108104       0.014483      -0.000771       0.001131       0.015750      -0.005602      -0.015687      -0.001733       0.017419              9.128751      12.522561       1.456282       1.284739       8.099731       0.681264       6.763963           0.000006
          151              C       9.029496      12.570841       0.410520       0.017380      24.430201 0.31182588E+03  0.67865832E+04                                 7.225259                            5.726351       0.338226       2.107087                    0.999665      26.877466      75.794542       0.713661       0.394344      -1.072429      -0.147839       0.054552       0.000760       0.157584      -0.013169       0.020494       0.001927       0.053302       0.073959      -0.042754       0.001569       0.041184              8.302290       8.738616       3.825236       0.556151       9.967675       0.978439       6.200578           0.000024
          152              C       9.399264      13.912437       0.261240       0.037127      20.935530 0.28721394E+03  0.61285734E+04                                 6.640196                            5.624012       0.203154       2.100192                    0.998613      25.550968      71.528635       0.695079       0.412970      -1.059293      -0.089124       0.024286       0.043571       0.102134      -0.034973       0.002751       0.037386       0.023676      -0.037937      -0.056295       0.005529       0.050766              7.163074       6.847511       1.310568      -0.703710       7.484329       0.070427       7.157383           0.000067
          153              C       2.182824      17.188850      13.698306       0.016333      39.795737 0.41602242E+03  0.95890528E+04                                10.037715                            6.722076       0.018073       2.013686                    0.999222      26.609600      73.604432       0.652418       0.407307      -1.079538       0.040271       0.031717      -0.001841       0.051294      -0.002298      -0.016642       0.000541       0.015115       0.028629      -0.013268      -0.009977       0.023245             13.089147      14.008301       3.239741      -2.406931      19.656192      -1.456336       5.602947          -0.000434
          154              C       1.474301       0.093090      13.782276      -0.143038      37.587120 0.45941045E+03  0.10988054E+05                                 9.860782                            7.239840      -0.106525       1.930227                    0.999522      30.277729      88.776646       0.598546       0.427847      -1.053432       0.022904       0.014411       0.002832       0.027208       0.007180       0.005455       0.004890       0.061615       0.109602      -0.050109       0.011931       0.038178             11.847156      10.789738      -1.175169      -1.527357      19.472771      -0.647597       5.278959          -0.000640
          155              C       2.075472       1.337945      13.509840      -0.001515      40.899568 0.42933347E+03  0.99687077E+04                                10.215852                            6.822134       0.019706       2.010801                    0.999228      26.870988      74.469130       0.648911       0.406515      -1.080646       0.018837      -0.036251       0.009206       0.041878       0.009741      -0.009046      -0.002073       0.014173      -0.002445      -0.012262      -0.004776       0.017038             13.457703      14.918959      -5.495757      -2.241067      19.805613       0.257710       5.648537          -0.000537
          156              C       3.456734       1.312391      13.190754      -0.210816      38.831477 0.48549231E+03  0.11741720E+05                                 9.983735                            7.366681      -0.066009       1.935261                    0.999410      30.946452      90.446673       0.604177       0.419172      -1.061687      -0.020426       0.007663       0.017641       0.028056       0.046032       0.011163       0.000606      -0.025405       0.058647      -0.058463       0.017896       0.040567             12.039055      16.907870      -4.573788      -2.674270      13.238515       0.153912       5.970778           0.000988
          157              C       4.184342       0.125946      13.170228       0.270821      32.431679 0.34072969E+03  0.75365337E+04                                 9.007525                            6.282147       0.012371       2.026876                    0.999602      24.776524      69.072089       0.637539       0.434348      -1.053125       0.054950       0.006876      -0.004419       0.055555      -0.012688      -0.008882       0.009870       0.044297      -0.046488      -0.024953      -0.010782       0.035735             11.412965      17.927343      -1.090401      -2.035599      11.285882      -0.462555       5.025670           0.000380
          158              C       3.571243      17.207103      13.364292      -0.238934      37.390421 0.48214973E+03  0.11666485E+05                                 9.774775                            7.386037      -0.049779       1.943822                    0.999204      31.170833      91.783894       0.596590       0.424299      -1.056130      -0.045019      -0.020555       0.001892       0.049526      -0.029333       0.004145       0.016004      -0.000627       0.071660      -0.044288       0.012621       0.031667             11.530077      16.580666       3.158374      -2.729652      12.374408      -0.950653       5.635156          -0.000078
          159              C       1.487422      15.883761      13.875576       0.599222      23.731368 0.25458172E+03  0.52915717E+04                                 7.694479                            5.680413      -0.047901       2.044701                    0.999578      22.218136      62.176893       0.619990       0.475296      -1.018724      -0.028902      -0.048635       0.012925       0.058032      -0.034901       0.070911      -0.013683       0.071996       0.226024      -0.089493      -0.032585       0.122077              9.430488       8.309647       3.301335      -1.960398      14.678874      -0.757311       5.302943          -0.000110
          160              C       1.332358       2.601052      13.515438       0.592117      23.842336 0.25368295E+03  0.52740831E+04                                 7.710719                            5.669840      -0.043338       2.043507                    0.999642      22.363690      62.818715       0.619967       0.475206      -1.017642      -0.029276       0.045380       0.004175       0.054166       0.045415       0.060398       0.033176       0.057551       0.226189      -0.091462      -0.029293       0.120755              9.430335       9.634802      -3.818391      -1.875668      13.412947      -0.003431       5.243256           0.000422
          161              C       6.358817      17.389633      13.172094      -0.032229      26.169681 0.35331416E+03  0.79217409E+04                                 7.789865                            6.247333      -0.043885       1.995562                    0.999105      27.339936      77.877393       0.659458       0.414247      -1.060875      -0.005446       0.091779      -0.008258       0.092310      -0.039171       0.013534      -0.008205      -0.005375      -0.099129      -0.036854      -0.021477       0.058331              9.204375      14.626903       0.082029       0.566922       6.671079       0.297578       6.315143           0.000049
          162              C       7.790177      17.842308      13.162764      -0.031809      27.084262 0.36807108E+03  0.83391609E+04                                 7.962497                            6.385135      -0.104434       1.971490                    0.999097      27.638397      79.191958       0.650842       0.415374      -1.059938      -0.034587       0.039337       0.068830       0.086494       0.017392       0.019277       0.008662      -0.000663      -0.045454      -0.026300      -0.006915       0.033215              9.382694      13.281310       1.841890       2.219178       7.491680       1.289017       7.375092           0.000020
          163              C       9.449362       0.609650      14.409252      -0.064964      26.146688 0.37252910E+03  0.84580169E+04                                 7.696759                            6.384173      -0.029349       1.992337                    0.999096      27.845184      79.635204       0.657533       0.410280      -1.064167      -0.073066       0.009117       0.028302       0.078885       0.008968       0.025177       0.008694       0.016455      -0.019650      -0.024497      -0.008720       0.033218              8.802957       9.341748       2.248517       2.150478       9.004389       2.277031       8.062734          -0.000000
          164              C       9.742790       1.396354      15.659472       0.046778      22.390957 0.31745620E+03  0.69161611E+04                                 6.940521                            5.917640       0.096812       2.059831                    0.999532      25.792636      71.955609       0.679642       0.413661      -1.063351      -0.029486       0.118384      -0.050134       0.131901      -0.019564       0.019056       0.003951      -0.124437      -0.148619      -0.064959      -0.025041       0.089999              7.631620       6.296099       0.753562       0.528795       8.931433       1.543742       7.667327          -0.000108
          165              C      10.119715       3.681630       7.853994       0.007295      39.983344 0.40948604E+03  0.94053998E+04                                10.060208                            6.659933       0.018514       2.014370                    0.999203      26.575521      73.491257       0.656502       0.406193      -1.079784      -0.028936      -0.001930       0.033934       0.044637      -0.002619       0.013310       0.001932      -0.003909       0.008611      -0.014630       0.001216       0.013414             13.328333      13.618607       4.255402      -4.554885       7.024116      -2.015705      19.342275           0.000554
          166              C      10.719694       4.017485       9.111678      -0.158495      39.068547 0.48527197E+03  0.11762503E+05                                10.151772                            7.457971      -0.132918       1.918634                    0.999402      30.745705      90.648889       0.587901       0.429821      -1.052587      -0.020504      -0.003348      -0.009816       0.022978      -0.005246       0.007398       0.002720      -0.021050      -0.117450      -0.040432       0.009083       0.031348             12.240898      10.715889       2.482111      -0.897563       6.084741      -0.013404      19.922064           0.000793
          167              C      10.032641       3.694407      10.263000       0.020234      39.068012 0.41382791E+03  0.95329468E+04                                 9.923103                            6.707285      -0.003422       2.005081                    0.999143      26.702248      74.018724       0.652219       0.407666      -1.078499      -0.035212      -0.019228      -0.032686       0.051749      -0.001467      -0.000948      -0.006453       0.002487      -0.005971      -0.007909       0.002440       0.005469             12.834778      12.681898       4.026149       2.319557       6.898788       1.772041      18.923649           0.000150
          168              C       8.806442       3.066504      10.266732      -0.243959      38.637023 0.48921762E+03  0.11878561E+05                                 9.959411                            7.422922      -0.079008       1.928551                    0.999377      31.453373      92.723026       0.597263       0.422356      -1.057529       0.028517       0.028894       0.017806       0.044330      -0.019782      -0.019566      -0.018319      -0.012126      -0.010242      -0.038994       0.015640       0.023354             11.773613      14.978870       5.011780       2.716551       7.348429       1.444266      12.993541          -0.000608
          169              C       8.239862       2.714221       9.055698       0.262928      34.408044 0.35530803E+03  0.79178919E+04                                 9.306321                            6.376266       0.088679       2.048039                    0.999471      24.879544      68.938272       0.640534       0.429101      -1.059510      -0.053144      -0.007215      -0.006660       0.054044       0.025913      -0.013724      -0.006291       0.029452      -0.034805      -0.024246      -0.015739       0.039985             11.953128      16.981486       5.352316      -1.318660       6.944547      -0.260259      11.933353          -0.000446
          170              C       8.894710       3.066504       7.848396      -0.201279      40.340325 0.48086693E+03  0.11619024E+05                                10.298514                            7.376408      -0.139687       1.917079                    0.999163      30.834989      90.509981       0.597400       0.424323      -1.056904       0.011043       0.026494      -0.006056       0.029335      -0.036956       0.034431       0.015166      -0.028632      -0.027394      -0.061436       0.015956       0.045480             12.679650      15.829730       5.355125      -4.057424       7.840610      -1.527025      14.368611           0.000047
          171              C      10.836588       3.959076       6.635496       0.601448      23.803834 0.24621372E+03  0.50811885E+04                                 7.708460                            5.584123      -0.033179       2.051058                    0.999684      22.096835      61.860291       0.624919       0.474929      -1.017691       0.024879       0.011967      -0.051061       0.058047      -0.071600       0.033430       0.000721      -0.080643      -0.202575      -0.089564      -0.027840       0.117404              9.600055       9.554005       2.859091      -3.899266       5.816959      -1.945406      13.429201           0.000087
          172              C      10.656475       4.112401      11.582262       0.590073      23.549356 0.25960367E+03  0.54171208E+04                                 7.630357                            5.719444       0.000688       2.058202                    0.999627      22.326674      62.405288       0.621184       0.472529      -1.021201       0.022329       0.021033       0.053274       0.061475      -0.077435      -0.031152      -0.007300      -0.068019      -0.239492      -0.097488      -0.027598       0.125087              9.252264       7.884220       2.324052       2.598398       5.681542       1.584855      14.191031          -0.000391
          173              C       6.171547       2.007830      10.007358      -0.027788      25.601621 0.34498551E+03  0.77071473E+04                                 7.659630                            6.169473      -0.117981       1.968889                    0.999284      27.439416      78.622691       0.662654       0.413739      -1.058703       0.005522       0.011206      -0.095694       0.096506       0.004832      -0.026439      -0.001459       0.013373      -0.026654      -0.027244      -0.002862       0.030106              8.994441      13.598548       1.705761      -0.541037       6.576862      -0.638427       6.807913          -0.000018
          174              C       4.795056       1.701180       9.572580      -0.007847      27.013661 0.35757085E+03  0.80245335E+04                                 7.815924                            6.211977       0.264873       2.091308                    0.999754      27.150691      76.850547       0.674403       0.404696      -1.069298       0.009114       0.093146      -0.054028       0.108066      -0.014499      -0.000744      -0.001309       0.015697      -0.005502      -0.015733      -0.001671       0.017404              9.129901      12.525009      -1.455626       1.285062       8.100146      -0.682397       6.764549          -0.000013
          175              C       2.898504       3.444341       8.919480       0.017313      24.431374 0.31184323E+03  0.67870448E+04                                 7.225898                            5.726845       0.337658       2.106980                    0.999669      26.876054      75.790641       0.713569       0.394390      -1.072399       0.147726       0.054493      -0.000956       0.157459       0.013271       0.020376      -0.002120       0.053208       0.073320      -0.042695       0.001741       0.040954              8.303205       8.739917      -3.826677       0.556950       9.969898      -0.979338       6.199801          -0.000008
          176              C       2.528736       4.785937       9.068760       0.037158      20.941974 0.28728992E+03  0.61309482E+04                                 6.641944                            5.625010       0.200065       2.098942                    0.998613      25.563702      71.581955       0.694931       0.413007      -1.059209       0.089194       0.024224      -0.043755       0.102259       0.034983       0.002849      -0.037336       0.023473      -0.037469      -0.056250       0.005597       0.050654              7.164894       6.849491      -1.310893      -0.702814       7.485589      -0.070443       7.159602           0.000017
          177              C       2.182824       1.064150       4.961694       0.016336      39.795634 0.41602047E+03  0.95889993E+04                                10.037713                            6.722069       0.018074       2.013687                    0.999222      26.609529      73.604264       0.652417       0.407308      -1.079538       0.040266      -0.031717       0.001841       0.051290       0.002299       0.016640       0.000543       0.015119       0.028634      -0.013268      -0.009976       0.023245             13.089168      14.008294      -3.239699       2.406920      19.656273      -1.456318       5.602938          -0.000394
          178              C       1.474301      18.159910       4.877724      -0.143041      37.587932 0.45942062E+03  0.10988362E+05                                 9.860915                            7.239912      -0.106532       1.930217                    0.999522      30.278192      88.778367       0.598544       0.427846      -1.053432       0.022907      -0.014405      -0.002830       0.027207      -0.007191      -0.005461       0.004889       0.061625       0.109637      -0.050121       0.011930       0.038191             11.847361      10.789885       1.175202       1.527376      19.473184      -0.647601       5.279015          -0.000643
          179              C       2.075472      16.915055       5.150160      -0.001467      40.900116 0.42933818E+03  0.99688355E+04                                10.215878                            6.822122       0.019708       2.010796                    0.999228      26.871248      74.469704       0.648919       0.406510      -1.080651       0.018845       0.036254      -0.009204       0.041883      -0.009738       0.009036      -0.002069       0.014160      -0.002437      -0.012257      -0.004767       0.017024             13.457806      14.918969       5.495879       2.241060      19.805905       0.257738       5.648545          -0.000523
          180              C       3.456734      16.940609       5.469246      -0.210818      38.831858 0.48549722E+03  0.11741860E+05                                 9.983791                            7.366716      -0.066026       1.935253                    0.999410      30.946594      90.446948       0.604176       0.419172      -1.061688      -0.020427      -0.007662      -0.017644       0.028058      -0.046043      -0.011164       0.000611      -0.025398       0.058673      -0.058476       0.017901       0.040575             12.039158      16.908065       4.573937       2.674300      13.238599       0.153951       5.970811           0.000965
          181              C       4.184342      18.127054       5.489772       0.270824      32.431664 0.34072928E+03  0.75365194E+04                                 9.007511                            6.282135       0.012377       2.026878                    0.999602      24.776501      69.071914       0.637541       0.434346      -1.053126       0.054950      -0.006877       0.004419       0.055555       0.012688       0.008882       0.009870       0.044296      -0.046493      -0.024953      -0.010782       0.035735             11.412968      17.927399       1.090439       2.035602      11.285841      -0.462541       5.025663           0.000376
          182              C       3.571243       1.045897       5.295708      -0.238935      37.390373 0.48214922E+03  0.11666465E+05                                 9.774757                            7.386027      -0.049764       1.943827                    0.999204      31.170778      91.783595       0.596591       0.424299      -1.056131      -0.045019       0.020557      -0.001892       0.049526       0.029330      -0.004144       0.016005      -0.000636       0.071651      -0.044284       0.012617       0.031667             11.530060      16.580658      -3.158335       2.729642      12.374382      -0.950636       5.635139          -0.000087
          183              C       1.487422       2.369239       4.784424       0.599236      23.731122 0.25457871E+03  0.52914967E+04                                 7.694440                            5.680388      -0.047915       2.044698                    0.999578      22.218038      62.176664       0.619990       0.475297      -1.018723      -0.028906       0.048629      -0.012926       0.058030       0.034902      -0.070910      -0.013686       0.072007       0.226017      -0.089495      -0.032582       0.122077              9.430448       8.309547      -3.301270       1.960349      14.678894      -0.757273       5.302902          -0.000112
          184              C       1.332358      15.651948       5.144562       0.592033      23.844380 0.25370558E+03  0.52746539E+04                                 7.711084                            5.670037      -0.043267       2.043515                    0.999642      22.364537      62.821017       0.619968       0.475196      -1.017650      -0.029289      -0.045398      -0.004183       0.054188      -0.045380      -0.060411       0.033191       0.057525       0.226154      -0.091420      -0.029335       0.120755              9.430901       9.635309       3.818816       1.875783      13.413960      -0.003367       5.243435           0.000411
          185              C       6.358817       0.863367       5.487906      -0.032232      26.169915 0.35331748E+03  0.79218370E+04                                 7.789925                            6.247372      -0.043896       1.995557                    0.999105      27.340073      77.877988       0.659454       0.414248      -1.060873      -0.005445      -0.091779       0.008259       0.092311       0.039172      -0.013533      -0.008205      -0.005375      -0.099130      -0.036854      -0.021478       0.058331              9.204466      14.627100      -0.082039      -0.566931       6.671127       0.297582       6.315172           0.000046
          186              C       7.790177       0.410692       5.497236      -0.031811      27.084475 0.36807406E+03  0.83392507E+04                                 7.962557                            6.385172      -0.104453       1.971482                    0.999097      27.638564      79.192710       0.650838       0.415376      -1.059937      -0.034588      -0.039336      -0.068827       0.086492      -0.017392      -0.019276       0.008663      -0.000663      -0.045455      -0.026299      -0.006917       0.033216              9.382783      13.281471      -1.841941      -2.219216       7.491749       1.289054       7.375129           0.000018
          187              C       9.449362      17.643350       4.250748      -0.064960      26.146921 0.37253271E+03  0.84581361E+04                                 7.696843                            6.384228      -0.029427       1.992309                    0.999095      27.845539      79.636910       0.657525       0.410283      -1.064163      -0.073066      -0.009122      -0.028302       0.078886      -0.008967      -0.025179       0.008695       0.016452      -0.019670      -0.024503      -0.008715       0.033218              8.803069       9.341859      -2.248578      -2.150516       9.004556       2.277084       8.062793          -0.000003
          188              C       9.742790      16.856645       3.000528       0.046765      22.391510 0.31746631E+03  0.69164429E+04                                 6.940653                            5.917749       0.096787       2.059814                    0.999532      25.793134      71.957539       0.679633       0.413663      -1.063349      -0.029481      -0.118386       0.050138       0.131902       0.019553      -0.019057       0.003953      -0.124428      -0.148586      -0.064952      -0.025034       0.089986              7.631769       6.296175      -0.753627      -0.528808       8.931685       1.543763       7.667449          -0.000112
          189              C      10.119715      14.571370      10.806006       0.007305      39.982895 0.40948185E+03  0.94052698E+04                                10.060103                            6.659880       0.018545       2.014381                    0.999203      26.575367      73.490454       0.656508       0.406190      -1.079787      -0.028933       0.001931      -0.033936       0.044637       0.002619      -0.013311       0.001934      -0.003909       0.008605      -0.014633       0.001218       0.013415             13.328185      13.618414      -4.255327       4.554782       7.024031      -2.015649      19.342109           0.000522
          190              C      10.719694      14.235515       9.548322      -0.158487      39.068629 0.48527232E+03  0.11762507E+05                                10.151762                            7.457957      -0.132908       1.918635                    0.999402      30.745758      90.648841       0.587904       0.429819      -1.052589      -0.020507       0.003349       0.009818       0.022981       0.005259      -0.007394       0.002716      -0.021067      -0.117490      -0.040443       0.009075       0.031369             12.240920      10.715855      -2.482098       0.897538       6.084729      -0.013378      19.922177           0.000784
          191              C      10.032641      14.558593       8.397000       0.020300      39.067842 0.41382548E+03  0.95328607E+04                                 9.922992                            6.707205      -0.003392       2.005089                    0.999143      26.702232      74.018149       0.652233       0.407659      -1.078505      -0.035212       0.019227       0.032691       0.051752       0.001474       0.000944      -0.006448       0.002480      -0.005987      -0.007905       0.002437       0.005468             12.834668      12.681776      -4.026118      -2.319605       6.898733       1.772075      18.923494           0.000154
          192              C       8.806442      15.186496       8.393268      -0.243961      38.637267 0.48922097E+03  0.11878654E+05                                 9.959429                            7.422934      -0.078995       1.928551                    0.999377      31.453512      92.723255       0.597264       0.422355      -1.057531       0.028512      -0.028893      -0.017802       0.044324       0.019791       0.019575      -0.018320      -0.012142      -0.010302      -0.039009       0.015638       0.023371             11.773648      14.978932      -5.011818      -2.716611       7.348462       1.444302      12.993551          -0.000604
          193              C       8.239862      15.538779       9.604302       0.262937      34.407645 0.35530435E+03  0.79177829E+04                                 9.306233                            6.376223       0.088706       2.048050                    0.999471      24.879374      68.937502       0.640539       0.429099      -1.059512      -0.053143       0.007217       0.006657       0.054043      -0.025910       0.013724      -0.006291       0.029446      -0.034801      -0.024243      -0.015738       0.039981             11.952998      16.981273      -5.352251       1.318589       6.944485      -0.260231      11.933237          -0.000439
          194              C       8.894710      15.186496      10.811604      -0.201268      40.339469 0.48085673E+03  0.11618703E+05                                10.298339                            7.376310      -0.139655       1.917094                    0.999163      30.834591      90.508187       0.597407       0.424320      -1.056907       0.011044      -0.026491       0.006058       0.029334       0.036958      -0.034429       0.015165      -0.028636      -0.027390      -0.061436       0.015954       0.045481             12.679401      15.829386      -5.354997       4.057281       7.840464      -1.526967      14.368353           0.000054
          195              C      10.836588      14.293924      12.024504       0.601442      23.803887 0.24621452E+03  0.50812040E+04                                 7.708449                            5.584121      -0.033170       2.051062                    0.999684      22.096794      61.859962       0.624922       0.474927      -1.017693       0.024883      -0.011970       0.051060       0.058048       0.071598      -0.033425       0.000717      -0.080639      -0.202583      -0.089559      -0.027844       0.117403              9.600041       9.553919      -2.859045       3.899220       5.816917      -1.945375      13.429286           0.000091
          196              C      10.656475      14.140599       7.077738       0.589985      23.551357 0.25962709E+03  0.54177110E+04                                 7.630695                            5.719633       0.000786       2.058218                    0.999627      22.327537      62.407502       0.621187       0.472517      -1.021211       0.022334      -0.021038      -0.053293       0.061494       0.077448       0.031120      -0.007282      -0.068025      -0.239417      -0.097444      -0.027644       0.125088              9.252781       7.884596      -2.324215      -2.598710       5.681768       1.585052      14.191981          -0.000381
          197              C       6.171547      16.245170       8.652642      -0.027788      25.601608 0.34498582E+03  0.77071481E+04                                 7.659620                            6.169476      -0.117962       1.968897                    0.999284      27.439283      78.622011       0.662654       0.413739      -1.058704       0.005521      -0.011206       0.095693       0.096505      -0.004831       0.026442      -0.001457       0.013373      -0.026649      -0.027246      -0.002862       0.030108              8.994419      13.598527      -1.705749       0.541021       6.576836      -0.638436       6.807896          -0.000019
          198              C       4.795056      16.551820       9.087420      -0.007845      27.013527 0.35756912E+03  0.80244823E+04                                 7.815892                            6.211959       0.264887       2.091314                    0.999754      27.150584      76.850104       0.674405       0.404696      -1.069299       0.009113      -0.093147       0.054027       0.108066       0.014499       0.000743      -0.001307       0.015698      -0.005504      -0.015733      -0.001672       0.017405              9.129854      12.524921       1.455642      -1.285048       8.100117      -0.682391       6.764523          -0.000012
          199              C       2.898504      14.808659       9.740520       0.017314      24.431260 0.31184175E+03  0.67870023E+04                                 7.225863                            5.726821       0.337670       2.106985                    0.999669      26.875988      75.790316       0.713572       0.394389      -1.072401       0.147728      -0.054492       0.000953       0.157460      -0.013269      -0.020377      -0.002117       0.053209       0.073323      -0.042695       0.001739       0.040956              8.303156       8.739858       3.826638      -0.556938       9.969813      -0.979319       6.199797          -0.000010
          200              C       2.528736      13.467063       9.591240       0.037162      20.941730 0.28728610E+03  0.61308424E+04                                 6.641889                            5.624967       0.200100       2.098960                    0.998613      25.563411      71.580853       0.694935       0.413006      -1.059210       0.089193      -0.024226       0.043752       0.102257      -0.034984      -0.002845      -0.037337       0.023474      -0.037475      -0.056250       0.005592       0.050658              7.164833       6.849436       1.310880       0.702815       7.485507      -0.070431       7.159557           0.000017
          201              O      10.100630       5.519707       3.683484      -0.493846      31.195976 0.47874217E+03  0.11200676E+05                                 7.901902                            6.786751       0.336797       2.163502                    0.998851      26.851432      70.057044       0.725622       0.360789      -1.135450       0.007144       0.010652       0.016705       0.021061       0.023972      -0.048525       0.005812      -0.061881       0.068401      -0.074313       0.024173       0.050139              8.728352       6.669473      -1.278601       0.794091      13.165297       0.765556       6.350287           0.000428
          202              O      11.759815       6.625839       4.775094      -0.539830      38.941998 0.59873001E+03  0.14767232E+05                                 9.173277                            7.591241       0.223801       2.116220                    0.997438      27.900059      73.981027       0.688038       0.360932      -1.138889      -0.013510       0.007812      -0.008136       0.017600      -0.005604       0.019570      -0.027161       0.116178       0.052258      -0.074799       0.013780       0.061019             10.610639      14.161111      -3.800346       3.345588      10.547518      -1.641513       7.123288          -0.000097
          203              O      11.535569      11.437330       5.217336      -0.563676      34.338507 0.54657049E+03  0.13194099E+05                                 8.390904                            7.207472       0.318089       2.129376                    0.998990      28.243085      74.403747       0.711904       0.356411      -1.141008      -0.029467      -0.001785      -0.001481       0.029558       0.017293       0.002588       0.022345       0.102398       0.126776      -0.079038       0.030547       0.048491              9.393572      10.701698       3.272072       2.769744      10.445918       1.857532       7.033100          -0.058242
          204              O       9.910975      12.552588       4.159314      -0.519525      33.619768 0.49999023E+03  0.11802926E+05                                 8.274011                            6.897334       0.477199       2.204908                    0.999109      27.038312      70.420293       0.727186       0.356806      -1.140781       0.005071      -0.014215       0.021448       0.026225      -0.023859      -0.045314      -0.015728      -0.064309       0.039234      -0.073231       0.033439       0.039791              9.468832       6.566646       1.173722       0.741402      15.665279      -0.358478       6.174569           0.049054
          205              O       6.379094       8.845404       3.610710      -0.213471      29.835780 0.35718676E+03  0.77454144E+04                                 7.806623                            5.847384       0.321700       2.227346                    0.998531      22.862008      56.912760       0.786860       0.358971      -1.140008       0.030060       0.170310       0.062149       0.183771      -0.103015       0.003739       0.023835       0.147683      -0.382948      -0.135097      -0.055655       0.190752              9.802044      18.105457      -2.535385       0.587585       6.349324       0.487200       4.951352          -0.000409
          206              O       3.867058       8.706681       4.937436      -0.236656      25.839039 0.33664450E+03  0.71914078E+04                                 6.993325                            5.613929       0.433551       2.238561                    0.999601      23.239877      57.388853       0.816714       0.351070      -1.146569      -0.156983       0.092082      -0.143666       0.231868       0.101150      -0.109249      -0.127741       0.168833      -0.061235      -0.178355      -0.059367       0.237721              8.206418      10.994941       3.413840      -3.525374       6.491462      -2.788864       7.132852          -0.000011
          207              O       2.470289       6.333791       6.165264      -0.510045      27.803589 0.44983574E+03  0.10386535E+05                                 7.392566                            6.611235      -0.035824       2.097720                    0.993065      25.484395      66.570271       0.728026       0.364370      -1.129950      -0.049947       0.129346       0.031992       0.142297      -0.068468      -0.059024       0.040562      -0.072971      -0.292287      -0.123727      -0.020515       0.144242              8.066117       6.198992       0.237416       0.297126      11.653415      -1.079658       6.345943          -0.000009
          208              O       1.675884       5.574466      14.870154      -0.568520      35.551491 0.57451358E+03  0.14012110E+05                                 8.569561                            7.369593       0.356477       2.142464                    0.999002      28.225714      74.212910       0.708410       0.354501      -1.145027      -0.007104      -0.022723       0.022385       0.032679      -0.042206      -0.027570      -0.015752      -0.022586       0.129744      -0.073786       0.021511       0.052276              9.616122       7.256787       1.228088       1.082310       6.793787       0.648674      14.797793          -0.064594
          209              O       0.025049       4.543172      15.954300      -0.522257      36.701337 0.53846884E+03  0.12967308E+05                                 8.854230                            7.225780       0.280916       2.141551                    0.998045      27.364927      72.316903       0.699482       0.363614      -1.133807       0.020166       0.003907      -0.002357       0.020676      -0.010312       0.020028       0.019994      -0.016104      -0.233823      -0.085017       0.032154       0.052863             10.374717      12.455342       3.793582       3.743812       8.024248       2.915970      10.644560           0.045049
          210              O       0.202776       4.362467       2.209344      -0.520586      33.541987 0.52330220E+03  0.12519167E+05                                 8.326135                            7.115935       0.270518       2.132787                    0.998082      27.527246      72.634824       0.705571       0.362863      -1.133778       0.018308       0.011083      -0.000813       0.021417      -0.013956      -0.017849      -0.019464      -0.012784      -0.206380      -0.076013       0.025804       0.050210              9.313372      10.009910       2.769202      -2.731906       7.248638      -2.294774      10.681567           0.000327
          211              O       1.832141       5.466773       3.314016      -0.533474      35.068144 0.53752090E+03  0.12901104E+05                                 8.478922                            7.128989       0.472754       2.191786                    0.999336      27.547923      71.989446       0.719752       0.354562      -1.144307      -0.010223      -0.007224      -0.018590       0.022412      -0.036896       0.024290       0.018764      -0.036696       0.091309      -0.066091       0.025381       0.040710              9.639873       6.542880       0.941022      -0.590581       6.385112       0.064787      15.991627          -0.000106
          212              O       4.973976       6.895983      18.240150      -0.193317      30.549416 0.34555639E+03  0.74360540E+04                                 7.923001                            5.746471       0.417805       2.262740                    0.999221      22.552936      56.041820       0.794269       0.358356      -1.139792      -0.013520      -0.034367       0.184896       0.188548       0.079689       0.089817       0.030418       0.198026      -0.068526      -0.115701      -0.066639       0.182340             10.083292      17.159776       4.392038       3.171954       5.991656       0.817623       7.098443           0.000116
          213              O       7.827154       6.403152      18.174840      -0.272168      34.414693 0.39327224E+03  0.87157208E+04                                 8.533764                            6.099398       0.526513       2.268399                    0.999603      23.642435      59.059267       0.779084       0.354741      -1.145997       0.103692       0.040451       0.171565       0.204507      -0.187325      -0.070747       0.050018       0.003325      -0.276773      -0.146948      -0.107603       0.254551             10.637048      15.173257      -7.821942      -2.781162      10.733838       2.345051       6.004050           0.000040
          214              O       8.375842       3.887889      17.661690      -0.514862      21.061659 0.32854225E+03  0.70304064E+04                                 5.957834                            5.485459       0.345103       2.179185                    0.999308      25.534507      64.740207       0.833395       0.343452      -1.143906       0.140400       0.109047       0.095496       0.201799       0.025397       0.094395       0.022947       0.093030       0.423042      -0.123511      -0.063616       0.187128              6.163233       5.449109       0.872816       0.920943       5.751260       1.858775       7.289331           0.000106
          215              O      10.100630      12.733293      14.976516      -0.493780      31.193838 0.47869933E+03  0.11199434E+05                                 7.901612                            6.786494       0.336787       2.163519                    0.998851      26.850038      70.052883       0.725627       0.360794      -1.135444       0.007176      -0.010632      -0.016713       0.021068      -0.023934       0.048509       0.005807      -0.061895       0.068303      -0.074281       0.024181       0.050100              8.728023       6.669213       1.278542      -0.794057      13.164822       0.765538       6.350035           0.000351
          216              O      11.759815      11.627161      13.884906      -0.539865      38.943568 0.59876192E+03  0.14768176E+05                                 9.173366                            7.591332       0.223842       2.116222                    0.997437      27.901091      73.983504       0.688050       0.360922      -1.138901      -0.013512      -0.007844       0.008129       0.017612       0.005563      -0.019569      -0.027169       0.116262       0.052379      -0.074857       0.013823       0.061034             10.610720      14.161228       3.800347      -3.345598      10.547583      -1.641503       7.123348          -0.000098
          217              O      11.535569       6.815670      13.442664      -0.563774      34.340849 0.54662521E+03  0.13195757E+05                                 8.391337                            7.207896       0.318095       2.129356                    0.998991      28.244283      74.407980       0.711874       0.356417      -1.141002      -0.029496       0.001855       0.001465       0.029591      -0.017298      -0.002580       0.022334       0.102360       0.126769      -0.079017       0.030538       0.048479              9.394002      10.702206      -3.272082      -2.769849      10.446266       1.857608       7.033535          -0.058919
          218              O       9.910975       5.700412      14.500686      -0.519681      33.624545 0.50007834E+03  0.11805554E+05                                 8.274929                            6.898061       0.477085       2.204840                    0.999109      27.040176      70.427327       0.727127       0.356818      -1.140769       0.004998       0.014246      -0.021433       0.026216       0.023864       0.045327      -0.015727      -0.064287       0.039276      -0.073239       0.033429       0.039810              9.469934       6.567353      -1.173922      -0.741476      15.667180      -0.358462       6.175268           0.049606
          219              O       6.379094       9.407596      15.049290      -0.213473      29.835707 0.35718615E+03  0.77453983E+04                                 7.806608                            5.847381       0.321698       2.227346                    0.998531      22.861990      56.912716       0.786860       0.358971      -1.140008       0.030060      -0.170310      -0.062147       0.183770       0.103016      -0.003739       0.023835       0.147682      -0.382948      -0.135097      -0.055655       0.190752              9.802008      18.105352       2.535406      -0.587577       6.349328       0.487202       4.951345          -0.000413
          220              O       3.867058       9.546319      13.722564      -0.236651      25.838736 0.33663976E+03  0.71912789E+04                                 6.993264                            5.613883       0.433550       2.238563                    0.999601      23.239762      57.388397       0.816719       0.351069      -1.146570      -0.156979      -0.092077       0.143667       0.231864      -0.101148       0.109247      -0.127741       0.168836      -0.061236      -0.178355      -0.059364       0.237719              8.206343      10.994840      -3.413802       3.525333       6.491396      -2.788833       7.132793          -0.000008
          221              O       2.470289      11.919209      12.494736      -0.510046      27.803808 0.44984019E+03  0.10386665E+05                                 7.392622                            6.611284      -0.035861       2.097707                    0.993064      25.484489      66.570639       0.728020       0.364372      -1.129949      -0.049941      -0.129349      -0.031999       0.142300       0.068469       0.059024       0.040561      -0.072969      -0.292287      -0.123727      -0.020515       0.144242              8.066171       6.199024      -0.237403      -0.297133      11.653472      -1.079703       6.346018          -0.000008
          222              O       1.675884      12.678534       3.789846      -0.568439      35.549136 0.57445816E+03  0.14010406E+05                                 8.569104                            7.369152       0.356511       2.142493                    0.999002      28.224631      74.208881       0.708444       0.354493      -1.145034      -0.007159       0.022740      -0.022335       0.032668       0.042213       0.027585      -0.015763      -0.022603       0.129773      -0.073807       0.021515       0.052292              9.615658       7.256415      -1.228065      -1.082392       6.793356       0.648691      14.797201          -0.063856
          223              O       0.025049      13.709828       2.705700      -0.522117      36.696723 0.53838394E+03  0.12964734E+05                                 8.853397                            7.225124       0.280982       2.141604                    0.998044      27.363120      72.310333       0.699527       0.363605      -1.133815       0.020165      -0.003920       0.002435       0.020686       0.010296      -0.020034       0.019999      -0.016078      -0.233774      -0.085005       0.032169       0.052836             10.373701      12.454131      -3.793230      -3.743394       8.023462       2.915633      10.643509           0.044554
          224              O       0.202776      13.890533      16.450656      -0.520513      33.539405 0.52324918E+03  0.12517592E+05                                 8.325773                            7.115613       0.270515       2.132807                    0.998082      27.525752      72.630176       0.705580       0.362867      -1.133774       0.018306      -0.011082       0.000772       0.021413       0.013943       0.017870      -0.019473      -0.012772      -0.206237      -0.075981       0.025809       0.050172              9.312972      10.009504      -2.769114       2.731818       7.248330      -2.294683      10.681084           0.000248
          225              O       1.832141      12.786226      15.345984      -0.533505      35.069369 0.53754546E+03  0.12901809E+05                                 8.478982                            7.129052       0.472792       2.191787                    0.999336      27.548901      71.991741       0.719766       0.354552      -1.144318      -0.010200       0.007209       0.018604       0.022408       0.036923      -0.024336       0.018791      -0.036725       0.091234      -0.066141       0.025423       0.040717              9.639940       6.542938      -0.941036       0.590601       6.385157       0.064799      15.991726          -0.000104
          226              O       4.973976      11.357017       0.419850      -0.193313      30.549032 0.34555168E+03  0.74359246E+04                                 7.922929                            5.746427       0.417807       2.262744                    0.999221      22.552813      56.041342       0.794274       0.358355      -1.139793      -0.013520       0.034368      -0.184893       0.188546      -0.079690      -0.089817       0.030418       0.198027      -0.068520      -0.115702      -0.066638       0.182340             10.083198      17.159595      -4.392001      -3.171934       5.991611       0.817623       7.098388           0.000112
          227              O       7.827154      11.849848       0.485160      -0.272162      34.414113 0.39326544E+03  0.87155294E+04                                 8.533664                            6.099342       0.526526       2.268407                    0.999603      23.642265      59.058639       0.779088       0.354741      -1.145998       0.103692      -0.040451      -0.171562       0.204504       0.187324       0.070746       0.050019       0.003326      -0.276768      -0.146946      -0.107603       0.254549             10.636909      15.173044       7.821819       2.781129      10.733692       2.345023       6.003990           0.000029
          228              O       8.375842      14.365111       0.998310      -0.514853      21.061290 0.32853536E+03  0.70302185E+04                                 5.957754                            5.485395       0.345108       2.179191                    0.999308      25.534291      64.739364       0.833402       0.343451      -1.143907       0.140403      -0.109045      -0.095493       0.201798      -0.025397      -0.094397       0.022943       0.093029       0.423022      -0.123507      -0.063616       0.187123              6.163141       5.449041      -0.872799      -0.920916       5.751160       1.858728       7.289223           0.000086
          229              O       1.827370       3.606793      13.013484      -0.499562      31.334982 0.48172802E+03  0.11288763E+05                                 7.928880                            6.811640       0.333119       2.160938                    0.998874      26.929759      70.332409       0.723651       0.361188      -1.135066      -0.005061      -0.014142       0.016258       0.022135       0.023751       0.047967      -0.005113      -0.060109       0.068832      -0.073065       0.022917       0.050148              8.756711       6.691384      -1.276924      -0.795741      13.202420      -0.770749       6.376330          -0.051342
          230              O       0.168185       2.500661      14.105094      -0.546565      39.186994 0.60330824E+03  0.14909233E+05                                 9.214765                            7.623059       0.220511       2.113581                    0.997495      27.993082      74.311873       0.686182       0.361202      -1.138622       0.014374      -0.011054      -0.007933       0.019793      -0.003324      -0.018731       0.027110       0.115056       0.057864      -0.075002       0.015906       0.059096             10.661279      14.229690      -3.823643      -3.361442      10.597141       1.652174       7.157008           0.059384
          231              O       0.392431      15.942170      14.547336      -0.559641      34.237838 0.54408325E+03  0.13118941E+05                                 8.372321                            7.187937       0.319613       2.130976                    0.998955      28.185282      74.205974       0.713343       0.356102      -1.141268       0.026846      -0.001981      -0.001166       0.026944       0.017844      -0.003393      -0.024831       0.106411       0.126903      -0.081908       0.031589       0.050318              9.376186      10.682582       3.275892      -2.766557      10.431904      -1.855457       7.014070           0.000305
          232              O       2.017025      14.826912      13.489314      -0.513889      33.442262 0.49679761E+03  0.11708088E+05                                 8.241011                            6.872132       0.484160       2.208340                    0.999099      26.965047      70.157324       0.729063       0.356480      -1.141111      -0.007626       0.012720       0.022328       0.026805      -0.022712       0.043972       0.014848      -0.067059       0.036925      -0.072143       0.034006       0.038137              9.428055       6.542443       1.167590      -0.739208      15.592592       0.358912       6.149131          -0.000136
          233              O       5.548906       0.281096      12.940710      -0.213590      29.851071 0.35739253E+03  0.77511135E+04                                 7.809621                            5.849353       0.321175       2.227064                    0.998531      22.867065      56.932796       0.786658       0.359006      -1.139963      -0.030032      -0.170427       0.062091       0.183855      -0.102953      -0.003723      -0.023846       0.147778      -0.382775      -0.135049      -0.055652       0.190701              9.806032      18.113797      -2.534243      -0.588421       6.351092      -0.487701       4.953209           0.000108
          234              O       8.060942       0.419819      14.267436      -0.236894      25.832885 0.33658949E+03  0.71898221E+04                                 6.991322                            5.612974       0.435556       2.239137                    0.999603      23.240969      57.386863       0.816905       0.351008      -1.146639       0.157167      -0.092652      -0.143719       0.232252       0.101278       0.109305       0.127649       0.169204      -0.061277      -0.178389      -0.059474       0.237863              8.203266      10.989059       3.411460       3.523213       6.489707       2.787596       7.131033           0.000010
          235              O       9.457711       2.792709      15.495264      -0.511343      27.832116 0.45038647E+03  0.10402170E+05                                 7.398614                            6.616282      -0.036044       2.097465                    0.993052      25.496319      66.605261       0.727601       0.364480      -1.129893       0.049416      -0.129930       0.032686       0.142801      -0.068351       0.058776      -0.040673      -0.072296      -0.292119      -0.123484      -0.020492       0.143976              8.073792       6.202375       0.234593      -0.296929      11.664727       1.085841       6.354275          -0.000785
          236              O      10.252116       3.552034       5.540154      -0.565083      35.470226 0.57234722E+03  0.13945847E+05                                 8.553637                            7.351945       0.358517       2.144016                    0.998978      28.177906      74.047256       0.709814       0.354141      -1.145338       0.009407       0.023089       0.018613       0.031113      -0.043681       0.028255       0.016579      -0.024759       0.137330      -0.076927       0.022102       0.054825              9.602119       7.243945       1.227938      -1.090932       6.775956      -0.652767      14.786456           0.000483
          237              O      -0.025049       4.583328       6.624300      -0.517304      36.533623 0.53541478E+03  0.12874896E+05                                 8.823940                            7.202250       0.339177       2.161617                    0.998275      27.298915      72.079735       0.701093       0.363310      -1.134092      -0.020110      -0.004337      -0.005696       0.021346      -0.009508      -0.020714      -0.020874      -0.014619      -0.229160      -0.084080       0.032944       0.051136             10.337913      12.412345       3.780877      -3.728683       7.994407      -2.903239      10.606989          -0.000090
          238              O      11.725224       4.764033      11.539344      -0.527089      33.724590 0.52732195E+03  0.12640131E+05                                 8.359183                            7.146860       0.267103       2.129973                    0.998125      27.622727      72.970455       0.703468       0.363234      -1.133431      -0.020086      -0.012281      -0.004374       0.023946      -0.014715       0.017270       0.018550      -0.013791      -0.204072      -0.074845       0.024176       0.050669              9.347870      10.047748       2.776286       2.735994       7.277903       2.300473      10.717959          -0.048676
          239              O      10.095859       3.659727      12.644016      -0.539588      35.267583 0.54121558E+03  0.13012690E+05                                 8.514533                            7.156292       0.466877       2.188548                    0.999351      27.628995      72.276660       0.717914       0.354844      -1.144023       0.008078       0.005826      -0.020841       0.023099      -0.037429      -0.025121      -0.018857      -0.037064       0.083655      -0.066130       0.027207       0.038923              9.683597       6.568055       0.943116       0.593503       6.411659      -0.064739      16.071076           0.059768
          240              O       6.954024       2.230517       8.910150      -0.193445      30.559370 0.34563913E+03  0.74383333E+04                                 7.925044                            5.747269       0.417807       2.262719                    0.999222      22.554635      56.049240       0.794186       0.358370      -1.139773       0.013700       0.034383       0.184824       0.188493       0.079643      -0.089972      -0.030513       0.198011      -0.068299      -0.115702      -0.066727       0.182429             10.087220      17.166948       4.394003      -3.176755       5.993234      -0.819402       7.101478          -0.000254
          241              O       4.100846       2.723348       8.844840      -0.271881      34.399996 0.39307561E+03  0.87102067E+04                                 8.531482                            6.097813       0.527200       2.268752                    0.999603      23.636778      59.039726       0.779203       0.354734      -1.146012      -0.103601      -0.040480       0.171323       0.204263      -0.187215       0.070666      -0.050082       0.003483      -0.276900      -0.146759      -0.107701       0.254460             10.634454      15.169247      -7.820027       2.781331      10.731329      -2.345386       6.002785          -0.000010
          242              O       3.552158       5.238611       8.331690      -0.514748      21.072241 0.32877058E+03  0.70367042E+04                                 5.960886                            5.488360       0.343959       2.178895                    0.999304      25.535556      64.755063       0.832926       0.343577      -1.143772      -0.140403      -0.109071       0.095216       0.201682       0.025358      -0.094556      -0.022914       0.093017       0.421805      -0.123281      -0.063659       0.186940              6.166163       5.452218       0.873190      -0.921528       5.754096      -1.860078       7.292175          -0.000024
          243              O       1.827370      14.646207       5.646516      -0.499445      31.331932 0.48166413E+03  0.11286870E+05                                 7.928265                            6.811092       0.333151       2.160973                    0.998873      26.928305      70.326942       0.723696       0.361177      -1.135076      -0.005109       0.014097      -0.016279       0.022132      -0.023763      -0.047969      -0.005122      -0.060120       0.068838      -0.073078       0.022929       0.050149              8.756053       6.690877       1.276902       0.795699      13.201517      -0.770669       6.375766          -0.050748
          244              O       0.168185      15.752339       4.554906      -0.546389      39.181009 0.60319438E+03  0.14905683E+05                                 9.213695                            7.622220       0.220541       2.113630                    0.997494      27.990920      74.303759       0.686238       0.361191      -1.138633       0.014365       0.010973       0.007941       0.019743       0.003328       0.018748       0.027107       0.115070       0.057810      -0.075000       0.015881       0.059119             10.659989      14.227921       3.823098       3.361041      10.595890       1.651928       7.156157           0.058722
          245              O       0.392431       2.310830       4.112664      -0.559709      34.240366 0.54413606E+03  0.13120516E+05                                 8.372641                            7.188225       0.319616       2.130956                    0.998955      28.186844      74.210629       0.713338       0.356096      -1.141274       0.026851       0.001937       0.001160       0.026945      -0.017813       0.003385      -0.024836       0.106482       0.127024      -0.081952       0.031611       0.050340              9.376546      10.682931      -3.275993       2.766616      10.432394      -1.855518       7.014312           0.000391
          246              O       2.017025       3.426088       5.170686      -0.513862      33.441353 0.49677896E+03  0.11707563E+05                                 8.240976                            6.872082       0.484133       2.208340                    0.999099      26.964246      70.155457       0.729051       0.356488      -1.141102      -0.007654      -0.012706      -0.022341       0.026817       0.022669      -0.043954       0.014836      -0.067068       0.036838      -0.072105       0.033991       0.038114              9.428049       6.542406      -1.167577       0.739196      15.592652       0.358922       6.149089          -0.000142
          247              O       5.548906      17.971904       5.719290      -0.213587      29.850827 0.35738882E+03  0.77510091E+04                                 7.809564                            5.849308       0.321179       2.227066                    0.998531      22.867013      56.932488       0.786664       0.359004      -1.139965      -0.030033       0.170428      -0.062092       0.183856       0.102955       0.003723      -0.023845       0.147777      -0.382777      -0.135049      -0.055653       0.190702              9.805971      18.113691       2.534236       0.588413       6.351048      -0.487694       4.953173           0.000107
          248              O       8.060942      17.833181       4.392564      -0.236886      25.833077 0.33659193E+03  0.71898890E+04                                 6.991364                            5.612997       0.435528       2.239127                    0.999603      23.241019      57.387093       0.816903       0.351008      -1.146638       0.157168       0.092648       0.143719       0.232251      -0.101277      -0.109305       0.127650       0.169199      -0.061276      -0.178389      -0.059474       0.237863              8.203330      10.989175      -3.411513      -3.523248       6.489757       2.787621       7.131058           0.000004
          249              O       9.457711      15.460291       3.164736      -0.511307      27.831018 0.45036472E+03  0.10401538E+05                                 7.398372                            6.616081      -0.036003       2.097484                    0.993052      25.495846      66.603526       0.727620       0.364476      -1.129897       0.049435       0.129915      -0.032667       0.142789       0.068353      -0.058781      -0.040673      -0.072312      -0.292122      -0.123489      -0.020493       0.143983              8.073500       6.202213      -0.234665       0.296932      11.664292       1.085680       6.353995          -0.000780
          250              O      10.252116      14.700966      13.119846      -0.565007      35.467307 0.57228576E+03  0.13943994E+05                                 8.553268                            7.351618       0.358508       2.144035                    0.998978      28.176217      74.042210       0.709819       0.354148      -1.145331       0.009441      -0.023105      -0.018593       0.031123       0.043652      -0.028208       0.016562      -0.024712       0.137395      -0.076881       0.022060       0.054821              9.601713       7.243609      -1.227866       1.090848       6.775620      -0.652710      14.785910           0.000386
          251              O      -0.025049      13.669672      12.035700      -0.517331      36.534509 0.53543350E+03  0.12875430E+05                                 8.823961                            7.202296       0.339211       2.161621                    0.998275      27.299637      72.081355       0.701104       0.363302      -1.134101      -0.020109       0.004334       0.005658       0.021335       0.009515       0.020690      -0.020866      -0.014631      -0.229304      -0.084113       0.032944       0.051168             10.337907      12.412294      -3.780822       3.728635       7.994372      -2.903206      10.607055          -0.000075
          252              O      11.725224      13.488967       7.120656      -0.526954      33.720998 0.52724467E+03  0.12637798E+05                                 8.358512                            7.146254       0.267122       2.130011                    0.998125      27.621012      72.964195       0.703511       0.363225      -1.133439      -0.020072       0.012276       0.004305       0.023919       0.014705      -0.017265       0.018551      -0.013778      -0.204114      -0.074856       0.024192       0.050665              9.347148      10.046937      -2.776109      -2.735858       7.277294       2.300327      10.717212          -0.048106
          253              O      10.095859      14.593273       6.015984      -0.539426      35.262433 0.54111815E+03  0.13009732E+05                                 8.513564                            7.155527       0.466949       2.188605                    0.999350      27.627055      72.269325       0.717972       0.354832      -1.144035       0.008139      -0.005862       0.020795       0.023088       0.037420       0.025127      -0.018866      -0.037057       0.083711      -0.066134       0.027188       0.038946              9.682428       6.567342      -0.943035      -0.593374       6.410935      -0.064764      16.069007           0.059097
          254              O       6.954024      16.022483       9.749850      -0.193433      30.558725 0.34563196E+03  0.74381352E+04                                 7.924913                            5.747196       0.417825       2.262728                    0.999222      22.554464      56.048521       0.794194       0.358368      -1.139775       0.013698      -0.034380      -0.184824       0.188493      -0.079644       0.089970      -0.030511       0.198012      -0.068304      -0.115702      -0.066726       0.182428             10.087026      17.166583      -4.393913       3.176652       5.993143      -0.819379       7.101351          -0.000250
          255              O       4.100846      15.529652       9.815160      -0.271880      34.399829 0.39307385E+03  0.87101566E+04                                 8.531449                            6.097796       0.527207       2.268756                    0.999603      23.636744      59.039570       0.779204       0.354734      -1.146012      -0.103604       0.040481      -0.171326       0.204267       0.187217      -0.070667      -0.050081       0.003480      -0.276893      -0.146763      -0.107698       0.254461             10.634401      15.169162       7.819982      -2.781305      10.731277      -2.345368       6.002763          -0.000015
          256              O       3.552158      13.014389      10.328310      -0.514747      21.071980 0.32876536E+03  0.70365615E+04                                 5.960823                            5.488303       0.343980       2.178904                    0.999304      25.535446      64.754553       0.832933       0.343575      -1.143773      -0.140404       0.109071      -0.095221       0.201685      -0.025358       0.094553      -0.022912       0.093022       0.421820      -0.123285      -0.063656       0.186941              6.166097       5.452162      -0.873180       0.921520       5.754013      -1.860041       7.292116          -0.000033

******************************************************
Auxiliary information for the entire system
The total spin magnetic moment of the unit cell is   0.036630
The total net atomic charge of the unit cell is   0.000002
Accuracy of reproducing the electrostatic potential in the unit cell:
  The inner radius (bohr) =    5.0000
  The outer radius (bohr) =   12.0000
  Valid grid points have density less than (e/(bohr^3)) =    0.0001
  The number of valid grid points were=       182321
  The rms potential error without charges in kcal/mol is=      3.99801
  The rms potential error with partial charges in kcal/mol is=      1.77955
  The RRMSE value at monopole order=      0.44511
  The rms potential error with partial charges and cloud penetration in kcal/mol is=      1.77795
  The RRMSE value at monopole order with cloud penetration is=      0.44471
  The rms potential error with partial charges and atomic dipoles in kcal/mol is=      0.87786
  The RRMSE value at dipole order=      0.21957
  The rms potential error with partial charges, atomic dipoles and cloud penetration in kcal/mol is=      0.85710
  The RRMSE value at dipole order with cloud penetration=      0.21438

******************************************************
The electron densities and ab initio electrostatic potential were computed in VASP using the PBE functional and
projector augmented wave method. See the main text of the journal article for a description of computational details.
The atomic charges, dipoles, and quadrupoles were computed with the DDEC6 method as described in
(a) T. A. Manz and N. Gabaldon Limas, RSC Adv. 6 (2016) 47771-47801 DOI: 10.1039/c6ra04656h
(b) N. Gabaldon Limas and T. A. Manz, RSC Adv. 8 (2018) 2678-2707 DOI: 10.1039/c7ra11829e.
For each atom in the material, the electron cloud parameters were fit to the spherically averaged atom-in-material
electron density using radial positions for which this density was between 10^-4 and 10^-2 electrons per cubic bohr.
The polarizabilities, dispersion coefficients, and quantum Drude oscillator (QDO) parameters were fit using the MCLF method.
The magnetic structure of the system was optimized in VASP from the default ferromagnetic initial guess using spin polarization.
The atomic spin moments (ASMs) were computed on this optimized magnetic structure using the DDEC6 partition as inputs
to the method of T. A. Manz and D. S. Sholl, J. Chem. Theory Comput. 7 (2011) 4146-4164 DOI: 10.1021/ct200539n.
The RMSE and RRMSE were computed using a uniform grid with Ewald summation.
