# Supplementary material for: A collection of forcefield precursors for metal–organic frameworks
Source: RSC Adv. 2019 Nov 13;9(63):36492–507. doi: 10.1039/c9ra07327b (PMC9075174; doi:10.1039/c9ra07327b)
Supplement: RA-009-C9RA07327B-s5160 [file RA-009-C9RA07327B-s5160.xyz]

  246
jmolscript: load "" {1 1 1} spacegroup "x,y,z" unitcell [{      7.711300     0.000000     0.000000 }, {     -2.570440    23.046700     0.000000 }, {      2.570440    11.523347    19.959029 }]
Cd     2.181656    17.451881    11.235736     1.129364
Cd     6.497516    18.937356    11.958452     1.054923
Cd     7.322525    24.051188    19.186415     1.128712
Cd     3.927084    23.934341    17.538598     1.055130
Cd     4.752085    27.637025     9.495907     1.128615
Cd     1.356647    26.268397    10.421008     1.055561
Cd     5.529644    17.118166     8.723293     1.129364
Cd     1.213784    15.632691     8.000577     1.054923
Cd     0.388775    10.518859     0.772614     1.128712
Cd     3.784216    10.635706     2.420431     1.055130
Cd     2.959215     6.933022    10.463122     1.128615
Cd     6.354653     8.301650     9.538021     1.055561
H      1.028432    13.923662    12.169020     0.130429
H      6.068540    13.512278    15.128944     0.109499
H      4.620357    14.901994    14.007247     0.114855
H      8.000220    11.116574    12.448446     0.123183
H      4.868661    11.244483    12.781762     0.121212
H      3.577019    12.409493    14.284677     0.107498
H      3.598860    15.100198     1.816272     0.131376
H      0.927665    17.869259     0.692578     0.111003
H     -0.520517    16.202982     0.049898     0.117216
H      2.859347    16.745732     4.107568     0.122883
H     -0.272212    16.970437     3.830138     0.122422
H     -1.563856    17.689494     2.069751     0.107138
H      6.169298     5.546187     5.973737     0.131776
H      3.498104     3.188510     4.137507     0.111506
H      2.049923     3.465070     5.901885     0.115891
H      5.429783     6.707742     3.403014     0.123693
H      2.298224     6.355127     3.347129     0.121188
H      1.006582     4.471059     3.604601     0.105726
H      6.682868    20.646385     7.790009     0.130429
H      1.642760    21.057769     4.830085     0.109498
H      3.090943    19.668053     5.951782     0.114855
H     -0.288920    23.453473     7.510583     0.123183
H      2.842639    23.325564     7.177267     0.121212
H      4.134281    22.160554     5.674352     0.107498
H      4.112440    19.469849    18.142757     0.131376
H      6.783635    16.700788    19.266451     0.111002
H      8.231817    18.367065    19.909131     0.117216
H      4.851953    17.824315    15.851461     0.122883
H      7.983512    17.599610    16.128891     0.122422
H      1.563856    16.880553    17.889278     0.107138
H      1.542002    29.023860    13.985292     0.131776
H      4.213196    31.381537    15.821522     0.111506
H      5.661377    31.104977    14.057144     0.115891
H      2.281517    27.862305    16.556015     0.123693
H      5.413076    28.214920    16.611900     0.121188
H      6.704718    30.098988    16.354428     0.105726
C      4.750676    16.088093    11.704573     0.615143
C      5.759315    15.193420    12.375995    -0.037665
C      7.008545    14.899575    11.830714    -0.011578
C      7.896887    14.091327    12.526486    -0.144443
C      7.539084    13.526452    13.757958     0.107438
C      6.311445    13.853484    14.298050    -0.142973
C      5.437754    14.683511    13.619243    -0.073019
C      7.387940    15.327206    10.452943     0.598209
C      8.545409    12.630742    14.505025    -0.303145
C      1.782599    11.888523    13.545594     0.090029
C      1.214276    11.119339    12.541455    -0.159474
C      1.980008    10.352230    11.665454    -0.050343
C      3.366499    10.404431    11.739502    -0.008166
C      3.941763    11.194011    12.723083    -0.092537
C      3.162922    11.907536    13.618844    -0.130556
C      1.249747     9.515981    10.640158     0.597158
C      4.316531     9.666706    10.824181     0.608663
C      7.803583    11.538328    15.336518     0.691598
C      1.586732    13.541317    15.492997     0.696844
C     -0.390196    13.615760     0.174043     0.614131
C      0.618442    14.644564     0.613141    -0.035820
C      1.867673    14.319260     1.140259    -0.011130
C      2.756015    15.325940     1.492337    -0.145379
C      2.398210    16.674863     1.365796     0.106437
C      1.170571    16.979080     0.812532    -0.141303
C      0.296881    15.976203     0.433111    -0.076195
C      2.247070    12.912259     1.458805     0.596599
C      3.404535    17.769697     1.767971    -0.301607
C      4.353025    17.309915     2.890467     0.090321
C      3.784703    16.824897     4.058669    -0.161204
C      4.550436    16.449812     5.161006    -0.049195
C      5.936928    16.487839     5.078775    -0.006709
C      6.512190    16.944855     3.903188    -0.095857
C      5.733348    17.363844     2.837376    -0.127567
C      3.820177    15.980005     6.397867     0.597872
C      6.886960    16.064010     6.175324     0.608713
C      2.662708    19.035998     2.298282     0.692238
C      4.157157    18.170018     0.485404     0.697687
C      2.180244     4.866194     8.080413     0.613064
C      3.188882     4.732063     6.969893    -0.036092
C      4.438112     5.351212     6.988055    -0.010907
C      5.326453     5.152780     5.940206    -0.146065
C      4.968649     4.368732     4.835274     0.107073
C      3.741010     3.737483     4.848447    -0.144110
C      2.867320     3.910333     5.906675    -0.074498
C      4.817508     6.330582     8.047281     0.598698
C      5.974973     4.169608     3.686033    -0.303829
C      6.923462     5.371609     3.522968     0.090132
C      6.355139     6.625811     3.358905    -0.160851
C      7.120871     7.768005     3.132570    -0.048751
C      0.796063     7.677777     3.140753    -0.006837
C      1.371326     6.431181     3.332759    -0.093469
C      0.592485     5.298666     3.502810    -0.126279
C      6.390610     9.074062     2.921004     0.595900
C      1.746094     8.839331     2.959525     0.607448
C      5.233145     3.995721     2.324229     0.698633
C      6.727596     2.858712     3.980629     0.697159
C      2.960624    18.481954     8.254456     0.615143
C      1.951985    19.376627     7.583034    -0.037665
C      0.702755    19.670472     8.128315    -0.011578
C     -0.185587    20.478720     7.432543    -0.144443
C      0.172216    21.043595     6.201071     0.107438
C      1.399855    20.716563     5.660979    -0.142973
C      2.273546    19.886536     6.339786    -0.073019
C      0.323360    19.242841     9.506086     0.598209
C     -0.834109    21.939305     5.454004    -0.303145
C      5.928701    22.681524     6.413435     0.090028
C     -1.214276    23.450708     7.417574    -0.159474
C      5.731292    24.217817     8.293575    -0.050343
C      4.344801    24.165616     8.219527    -0.008166
C      3.769537    23.376036     7.235946    -0.092537
C      4.548378    22.662511     6.340185    -0.130556
C      6.461553    25.054066     9.318871     0.597158
C      3.394769    24.903341     9.134848     0.608663
C     -0.092283    23.031719     4.622511     0.691598
C      6.124568    21.028730     4.466032     0.696844
C      8.101496    20.954287    19.784986     0.614131
C      7.092858    19.925483    19.345888    -0.035820
C      5.843627    20.250787    18.818770    -0.011130
C      4.955285    19.244107    18.466692    -0.145379
C      5.313090    17.895184    18.593233     0.106437
C      6.540729    17.590967    19.146497    -0.141303
C      7.414419    18.593844    19.525918    -0.076195
C      5.464230    21.657788    18.500224     0.596599
C      4.306765    16.800350    18.191058    -0.301607
C      3.358275    17.260132    17.068562     0.090321
C      3.926597    17.745150    15.900360    -0.161204
C      3.160864    18.120235    14.798023    -0.049195
C      1.774372    18.082208    14.880254    -0.006709
C      1.199110    17.625192    16.055841    -0.095857
C      1.977952    17.206203    17.121653    -0.127567
C      3.891123    18.590042    13.561162     0.597872
C      0.824340    18.506037    13.783705     0.608713
C      5.048592    15.534049    17.660747     0.692238
C      3.554143    16.400029    19.473625     0.697687
C      5.531056    29.703853    11.878616     0.613064
C      4.522418    29.837984    12.989136    -0.036092
C      3.273188    29.218835    12.970974    -0.010907
C      2.384847    29.417267    14.018823    -0.146065
C      2.742651    30.201315    15.123755     0.107073
C      3.970290    30.832564    15.110582    -0.144110
C      4.843980    30.659714    14.052354    -0.074498
C      2.893792    28.239465    11.911748     0.598698
C      1.736327    30.400439    16.272996    -0.303829
C      0.787838    29.198438    16.436061     0.090132
C      1.356161    27.944236    16.600124    -0.160851
C      0.590429    26.802042    16.826459    -0.048751
C      6.915237    26.892270    16.818276    -0.006837
C      6.339974    28.138866    16.626270    -0.093469
C      7.118815    29.271381    16.456219    -0.126279
C      1.320690    25.495985    17.038025     0.595900
C      5.965206    25.730716    16.999504     0.607448
C      2.478155    30.574326    17.634800     0.698633
C      0.983704    31.711335    15.978400     0.697159
O      5.164001    17.061240    10.993034    -0.664099
O      3.543858    15.856819    11.928713    -0.519004
O      6.589820    15.135343     9.495907    -0.552565
O      0.832564    15.819484    10.261336    -0.575543
O      7.705648     9.568873    10.693848    -0.532833
O      1.902894     8.824234     9.832816    -0.580579
O      4.907216    10.267188     9.931812    -0.494156
O      4.577174     8.430135    11.089436    -0.634115
O      2.593570    24.036322    19.646071    -0.664733
O      6.114286    13.925508     0.262262    -0.517850
O      1.448951    12.179374     2.103482    -0.551722
O      3.402994    12.500184     1.128284    -0.575083
O      2.564777    16.000055     6.325216    -0.532163
O      4.473324    15.626699     7.400608    -0.581917
O     -0.233654    14.990956     6.101475    -0.494333
O      7.147603    16.912013     7.113598    -0.634541
O      0.023130    28.042532     9.278953    -0.664108
O      0.973426     4.787720     7.768054    -0.517680
O      4.019389     7.255330     8.359640    -0.553586
O      5.973433     6.250379     8.569409    -0.575580
O      5.135211     9.001119     2.939965    -0.531591
O      7.043757    10.119114     2.725605    -0.580241
O      2.336780     9.311903     3.925741    -0.493645
O      2.006736     9.227898     1.755995    -0.634388
O      2.547299    17.508807     8.965995    -0.664099
O      4.167442    18.713228     8.030316    -0.519004
O      1.121480    19.434704    10.463122    -0.552565
O      6.878736    18.750563     9.697693    -0.575543
O      0.005652    25.001174     9.265181    -0.532833
O      5.808406    25.745813    10.126213    -0.580579
O      2.804084    24.302859    10.027217    -0.494156
O      3.134126    26.139912     8.869593    -0.634115
O      5.117730    10.533725     0.312958    -0.664733
O      1.597014    20.644539    19.696767    -0.517850
O      6.262349    22.390673    17.855547    -0.551722
O      4.308306    22.069863    18.830745    -0.575083
O      5.146523    18.569992    13.633813    -0.532163
O      3.237976    18.943348    12.558421    -0.581917
O      7.944954    19.579091    13.857554    -0.494333
O      0.563697    17.658034    12.845431    -0.634541
O      7.688170     6.527515    10.680076    -0.664108
O     -0.973426    29.782327    12.190975    -0.517680
O      3.691911    27.314717    11.599389    -0.553586
O      1.737867    28.319668    11.389620    -0.575580
O      2.576089    25.568928    17.019064    -0.531591
O      0.667543    24.450933    17.233424    -0.580241
O      5.374520    25.258144    16.033288    -0.493645
O      5.704564    25.342149    18.203034    -0.634388
F      8.622523    10.575898    15.724521    -0.201124
F      7.216753    12.009172    16.442248    -0.205941
F      6.832730    10.967922    14.612404    -0.189692
F      2.390250    12.847841    16.297346    -0.199486
F      8.478321    14.247237    16.267407    -0.204031
F      2.337812    14.422507    14.826565    -0.188722
F      3.481648    19.853234     2.937769    -0.201302
F      2.075877    19.758166     1.337654    -0.206434
F      1.691855    18.694100     3.154325    -0.190108
F      4.960674    19.213342     0.683796    -0.198211
F      5.907885    30.011064    19.445882    -0.203013
F      4.908238    17.152276     0.055486    -0.196757
F      6.052085     4.140916     1.296738    -0.201091
F      4.646316     2.802709     2.179127    -0.206347
F      4.262292     4.908025     2.192300    -0.199777
F      7.531113     2.508863     2.977887    -0.199454
F      3.337446    24.881793     4.204769    -0.204841
F      7.478677     2.995264     5.076978    -0.188044
F     -0.911223    23.994149     4.234508    -0.201124
F      0.494547    22.560875     3.516781    -0.205941
F      0.878570    23.602125     5.346625    -0.189692
F      5.321050    21.722206     3.661683    -0.199486
F     -0.767021    20.322810     3.691622    -0.204031
F      5.373488    20.147540     5.132464    -0.188722
F      4.229652    14.716813    17.021260    -0.201302
F      5.635423    14.811881    18.621375    -0.206434
F      6.019445    15.875947    16.804704    -0.190108
F      2.750626    15.356705    19.275233    -0.198211
F      1.803415     4.558983     0.513147    -0.203013
F      2.803062    17.417771    19.903543    -0.196757
F      1.659215    30.429131    18.662291    -0.201091
F      3.064984    31.767338    17.779902    -0.206347
F      3.449008    29.662022    17.766729    -0.199777
F      0.180187    32.061184    16.981142    -0.199454
F      4.373854     9.688254    15.754260    -0.204841
F      0.232623    31.574783    14.882051    -0.188044

The following XYZ coordinates are in angstroms. Other properties are in atomic units.
The sperically averaged electron density of each atom fit to a function of the form exp(a - br)
eigen_1, eigen_2 and eigen_3 are the three eigenvalues of traceless quadrupole moment tensor
  atom number  atomic symbol              X              Y              Z     net charge C6 coefficient C8 coefficient C10 coefficient fluctuating dipole atomic polarizability isotropic forcefield polarizability              a              b squared Pearson coefficient          <r^3>          <r^4>         wp_QDO          m_QDO          q_QDO       dipole_x       dipole_y       dipole_z         dipole            Qxy            Qxz            Qyz     Q(x^2-y^2)  Q(3z^2 - R^2)        eigen_1        eigen_2        eigen_3 static polarizability      alpha(xx)      alpha(xy)      alpha(xz)      alpha(yy)      alpha(yz)      alpha(zz) atomic spin moment
            1             Cd       2.181656      17.451881      11.235736       1.129364     147.190752 0.38549880E+04  0.14224761E+06                                22.033318                           20.060933       0.517221       1.922876                    0.998516      72.921260     192.687803       0.424008       0.391481      -1.188241      -0.016355       0.019067      -0.024450       0.035055       0.036993      -0.011010      -0.004876      -0.098511      -0.033632      -0.057718      -0.010324       0.068042             24.188404      28.403526      -2.624103       4.973491      15.842258      -1.052739      28.319426           0.000002
            2             Cd       6.497516      18.937356      11.958452       1.054923     118.343631 0.31848388E+04  0.11238350E+06                                18.418301                           17.514430       0.782794       1.987457                    0.998707      73.642182     192.202049       0.480568       0.361190      -1.208707      -0.023004       0.016784      -0.006756       0.029267      -0.024223       0.038628      -0.060824      -0.220617      -0.084297      -0.113736      -0.037136       0.150872             19.169735      22.719869       1.721499      -3.249160      12.448999      -1.137395      22.340336           0.000006
            3             Cd       7.322525      24.051188      19.186415       1.128712     147.273433 0.38580589E+04  0.14240231E+06                                22.055066                           20.080694       0.511377       1.920965                    0.998516      72.965467     192.890323       0.423388       0.391940      -1.187784      -0.016355      -0.031056      -0.003995       0.035326      -0.027902      -0.026815       0.030737      -0.054327       0.101021      -0.058007      -0.009818       0.067824             24.211525      28.429367       5.622431      -0.208883      26.143097      -4.880492      18.062111           0.000002
            4             Cd       3.927084      23.934341      17.538598       1.055130     118.339023 0.31848124E+04  0.11238305E+06                                18.418940                           17.515604       0.779321       1.986582                    0.998652      73.635024     192.187729       0.480498       0.361241      -1.208656      -0.023394      -0.014375      -0.010785       0.029500       0.045668       0.000885       0.095855      -0.158688       0.102370      -0.114173      -0.036009       0.150182             19.169681      22.722286      -3.674919       0.132470      20.849806      -3.712421      13.936950           0.000006
            5             Cd       4.752085      27.637025       9.495907       1.128615     147.265426 0.38574636E+04  0.14237015E+06                                22.048776                           20.074133       0.516780       1.922429                    0.998473      72.955050     192.835104       0.423629       0.391745      -1.187971      -0.015917       0.011975       0.028935       0.035128      -0.009271       0.037160      -0.025360      -0.045019       0.130903      -0.057923      -0.010131       0.068054             24.206275      28.427373      -2.994781      -4.764819      24.304089       5.934551      19.887363           0.000002
            6             Cd       1.356647      26.268397      10.421008       1.055561     118.301734 0.31830641E+04  0.11230507E+06                                18.414218                           17.509646       0.778425       1.986539                    0.998687      73.625305     192.143566       0.480631       0.361194      -1.208706      -0.023670      -0.002311       0.017407       0.029472      -0.021937      -0.039490      -0.035470      -0.055615       0.415644      -0.114362      -0.035877       0.150239             19.166503      22.716925       1.955720       3.115906      18.878977       4.851835      15.903608           0.000006
            7             Cd       5.529644      17.118166       8.723293       1.129364     147.190750 0.38549880E+04  0.14224761E+06                                22.033318                           20.060933       0.517221       1.922876                    0.998516      72.921260     192.687804       0.424008       0.391481      -1.188241       0.016355      -0.019067       0.024450       0.035055       0.036993      -0.011010      -0.004876      -0.098511      -0.033632      -0.057718      -0.010324       0.068042             24.188404      28.403527      -2.624103       4.973491      15.842258      -1.052738      28.319426           0.000002
            8             Cd       1.213784      15.632691       8.000577       1.054923     118.343644 0.31848393E+04  0.11238352E+06                                18.418302                           17.514432       0.782794       1.987457                    0.998707      73.642185     192.202062       0.480568       0.361190      -1.208707       0.023004      -0.016784       0.006756       0.029267      -0.024223       0.038628      -0.060824      -0.220617      -0.084297      -0.113736      -0.037136       0.150872             19.169736      22.719871       1.721500      -3.249160      12.449000      -1.137395      22.340338           0.000006
            9             Cd       0.388775      10.518859       0.772614       1.128712     147.273432 0.38580589E+04  0.14240231E+06                                22.055065                           20.080694       0.511377       1.920965                    0.998516      72.965466     192.890319       0.423388       0.391940      -1.187784       0.016355       0.031056       0.003995       0.035326      -0.027902      -0.026815       0.030737      -0.054327       0.101021      -0.058007      -0.009818       0.067824             24.211525      28.429366       5.622430      -0.208883      26.143097      -4.880492      18.062111           0.000002
           10             Cd       3.784216      10.635706       2.420431       1.055130     118.339032 0.31848127E+04  0.11238306E+06                                18.418941                           17.515604       0.779321       1.986582                    0.998652      73.635026     192.187737       0.480498       0.361241      -1.208656       0.023394       0.014375       0.010785       0.029500       0.045668       0.000885       0.095855      -0.158688       0.102370      -0.114173      -0.036009       0.150182             19.169682      22.722287      -3.674919       0.132470      20.849807      -3.712421      13.936951           0.000006
           11             Cd       2.959215       6.933022      10.463122       1.128615     147.265428 0.38574636E+04  0.14237015E+06                                22.048777                           20.074133       0.516780       1.922429                    0.998473      72.955051     192.835107       0.423629       0.391745      -1.187971       0.015917      -0.011975      -0.028935       0.035128      -0.009271       0.037160      -0.025360      -0.045019       0.130903      -0.057923      -0.010131       0.068054             24.206275      28.427373      -2.994781      -4.764819      24.304089       5.934552      19.887364           0.000002
           12             Cd       6.354653       8.301650       9.538021       1.055561     118.301722 0.31830637E+04  0.11230505E+06                                18.414216                           17.509644       0.778425       1.986539                    0.998687      73.625302     192.143554       0.480631       0.361194      -1.208706       0.023670       0.002311      -0.017407       0.029472      -0.021937      -0.039490      -0.035470      -0.055615       0.415644      -0.114362      -0.035877       0.150239             19.166502      22.716923       1.955720       3.115905      18.878975       4.851834      15.903607           0.000006
           13              H       1.028432      13.923662      12.169020       0.130429       0.997332 0.75532155E+01  0.73840458E+02                                 1.711479                            1.657557      -1.166559       2.339455                    0.995951       3.583956      10.350235       0.459312       1.364068      -0.690653       0.037162      -0.002830      -0.017435       0.041146      -0.003964      -0.008966       0.001454       0.021153       0.013323      -0.013517      -0.002613       0.016130              1.730915       2.085450      -0.213304      -0.184271       1.591056      -0.084750       1.516238           0.000000
           14              H       6.068540      13.512278      15.128944       0.109499       1.086083 0.83438318E+01  0.84059981E+02                                 1.837231                            1.759779      -1.361916       2.230760                    0.992797       3.931285      11.722263       0.436818       1.391817      -0.683629      -0.015169      -0.011699       0.033543       0.038628       0.000947      -0.008051      -0.008119       0.013633       0.012613      -0.013246      -0.001108       0.014354              1.869329       1.711304      -0.039562      -0.158578       1.750237      -0.259375       2.146447          -0.000000
           15              H       4.620357      14.901994      14.007247       0.114855       0.944815 0.67102313E+01  0.64279308E+02                                 1.699949                            1.596954      -1.285506       2.272090                    0.993743       3.804671      11.210391       0.448636       1.425209      -0.676830      -0.032545       0.009252       0.017072       0.037898      -0.008070      -0.006646      -0.003763       0.004182      -0.000231      -0.012448       0.002817       0.009631              1.759765       2.199630      -0.198513      -0.329921       1.493595       0.050663       1.586071          -0.000000
           16              H       8.000220      11.116574      12.448446       0.123183       1.004165 0.76293248E+01  0.74954510E+02                                 1.725141                            1.668560      -1.379355       2.228369                    0.994452       3.759693      10.971826       0.455581       1.368449      -0.688416      -0.037843       0.000447      -0.008629       0.038817      -0.003186       0.003291       0.001202       0.022043      -0.018919      -0.009351      -0.005724       0.015075              1.747663       2.200883      -0.032588       0.020389       1.568430       0.122414       1.473677           0.000000
           17              H       4.868661      11.244483      12.781762       0.121212       0.925531 0.64671288E+01  0.60692688E+02                                 1.618915                            1.525513      -0.852447       2.485591                    0.998957       3.413452       9.594662       0.483649       1.349433      -0.693926       0.039468       0.001686       0.000311       0.039506      -0.002043      -0.004883       0.008159       0.017699      -0.014945      -0.013994       0.000316       0.013678              1.667577       2.306927       0.065226       0.062819       1.380471       0.063427       1.315332           0.000000
           18              H       3.577019      12.409493      14.284677       0.107498       1.036348 0.77043395E+01  0.76107647E+02                                 1.782976                            1.692231      -1.282092       2.266821                    0.993931       3.869278      11.435501       0.444834       1.393848      -0.683180       0.022835       0.017396       0.026621       0.039150       0.003349       0.009657       0.010111       0.013936       0.003935      -0.014578      -0.002568       0.017146              1.827658       1.815410       0.236262       0.197941       1.876950       0.428977       1.790613          -0.000000
           19              H       3.598860      15.100198       1.816272       0.131376       0.995690 0.75390674E+01  0.73681816E+02                                 1.711133                            1.657229      -1.177742       2.335300                    0.995773       3.580919      10.346553       0.458759       1.366089      -0.690264       0.037405      -0.013246       0.011017       0.041181      -0.005589       0.007424      -0.008567       0.009229      -0.020578      -0.013483      -0.002201       0.015684              1.730561       2.085144      -0.052892       0.276874       1.607896       0.074703       1.498642           0.000000
           20              H       0.927665      17.869259       0.692578       0.111003       1.080678 0.82910508E+01  0.83408780E+02                                 1.832622                            1.755420      -1.362417       2.231733                    0.992737       3.919806      11.685600       0.436838       1.393747      -0.683286      -0.015037       0.034292      -0.007168       0.038124      -0.007565       0.002959      -0.001638      -0.003322      -0.035971      -0.012516      -0.001602       0.014118              1.864598       1.706780      -0.117408       0.112982       2.266326      -0.041938       1.620689          -0.000000
           21              H      -0.520517      16.202982       0.049898       0.117216       0.932146 0.66057391E+01  0.63098272E+02                                 1.693055                            1.591059      -1.309535       2.265453                    0.993363       3.790725      11.192587       0.446198       1.437085      -0.674702      -0.033375       0.010145      -0.016180       0.038453      -0.002327       0.010106       0.000554       0.000573      -0.016205      -0.012359       0.002272       0.010086              1.752375       2.188918      -0.185214       0.334083       1.513624      -0.064827       1.554582          -0.000000
           22              H       2.859347      16.745732       4.107568       0.122883       1.003344 0.76161012E+01  0.74740436E+02                                 1.719255                            1.663206      -1.360210       2.235766                    0.994634       3.749830      10.912205       0.458240       1.362042      -0.689701      -0.037832      -0.007609       0.003681       0.038765       0.004666       0.001000      -0.001140       0.022151      -0.020382      -0.009314      -0.006127       0.015441              1.741544       2.191959       0.033747       0.017851       1.387424      -0.020072       1.645248           0.000000
           23              H      -0.272212      16.970437       3.830138       0.122422       0.923803 0.64530746E+01  0.60525520E+02                                 1.616529                            1.523588      -0.850607       2.486815                    0.999023       3.409223       9.578773       0.484100       1.348961      -0.694014       0.039295      -0.000468      -0.001500       0.039327      -0.003268       0.004231      -0.004477       0.023647       0.003521      -0.013908       0.000293       0.013615              1.664921       2.302203       0.021723      -0.087538       1.275237      -0.003517       1.417322           0.000000
           24              H      -1.563856      17.689494       2.069751       0.107138       1.038997 0.77321288E+01  0.76498650E+02                                 1.790609                            1.698851      -1.308123       2.256500                    0.993515       3.882014      11.505305       0.442292       1.399725      -0.682037       0.022458       0.014061      -0.029130       0.039378       0.007045      -0.007439      -0.008695       0.015792       0.011899      -0.014663      -0.002337       0.017000              1.835762       1.823083       0.053871      -0.306028       1.445820      -0.178562       2.238383          -0.000000
           25              H       6.169298       5.546187       5.973737       0.131776       0.993877 0.75187692E+01  0.73403205E+02                                 1.705858                            1.652452      -1.163563       2.341030                    0.996013       3.574487      10.308232       0.460676       1.361891      -0.691084       0.037053       0.016381       0.006100       0.040969       0.009673       0.001186       0.006547       0.006756      -0.028995      -0.013232      -0.002765       0.015996              1.725087       2.077548       0.264656      -0.092022       1.457266       0.009969       1.640448           0.000000
           26              H       3.498104       3.188510       4.137507       0.111506       1.076156 0.82498682E+01  0.82900595E+02                                 1.828823                            1.752165      -1.361002       2.233080                    0.992716       3.911222      11.657716       0.436779       1.395514      -0.682992      -0.015141      -0.022461      -0.027021       0.038261       0.006551       0.004790       0.009196       0.010283       0.004482      -0.012637      -0.001346       0.013983              1.860618       1.703593       0.155831       0.044721       1.814380       0.299005       2.063881          -0.000000
           27              H       2.049923       3.465070       5.901885       0.115891       0.941384 0.66834288E+01  0.63988521E+02                                 1.699272                            1.596468      -1.298322       2.267482                    0.993599       3.803351      11.220691       0.447354       1.430054      -0.675939      -0.032405      -0.018790      -0.000341       0.037460       0.009798      -0.003478       0.002897       0.005756       0.005101      -0.012438       0.002917       0.009522              1.759002       2.198163       0.384449      -0.006920       1.606277       0.014716       1.472566          -0.000000
           28              H       5.429783       6.707742       3.403014       0.123693       0.999777 0.75876321E+01  0.74444308E+02                                 1.720694                            1.664545      -1.383643       2.227692                    0.994406       3.748974      10.933862       0.455895       1.369355      -0.688289      -0.038404       0.006452       0.003953       0.039142      -0.001035      -0.004055       0.000594       0.020651      -0.025290      -0.009181      -0.006113       0.015294              1.743060       2.194092      -0.001183      -0.038248       1.599521      -0.101707       1.435567           0.000000
           29              H       2.298224       6.355127       3.347129       0.121188       0.924442 0.64542723E+01  0.60506109E+02                                 1.613741                            1.520966      -0.836903       2.492079                    0.999044       3.404224       9.545057       0.486106       1.344073      -0.695028       0.040283      -0.001343       0.001056       0.040319       0.004603       0.000056      -0.003117       0.010171      -0.039690      -0.013900       0.000382       0.013518              1.662051       2.298236      -0.086641       0.024881       1.382397      -0.059530       1.305519           0.000000
           30              H       1.006582       4.471059       3.604601       0.105726       1.043867 0.77711634E+01  0.76919465E+02                                 1.789764                            1.698025      -1.286684       2.263332                    0.993873       3.883574      11.482148       0.444757       1.391340      -0.683614       0.022769      -0.032109       0.001788       0.039403      -0.010136      -0.002106      -0.001239      -0.001299      -0.043164      -0.014874      -0.002486       0.017360              1.834849       1.822320      -0.292157       0.106461       2.193685      -0.253633       1.488543          -0.000000
           31              H       6.682868      20.646385       7.790009       0.130429       0.997331 0.75532107E+01  0.73840407E+02                                 1.711479                            1.657557      -1.166559       2.339455                    0.995951       3.583955      10.350235       0.459311       1.364069      -0.690652      -0.037162       0.002830       0.017435       0.041146      -0.003964      -0.008966       0.001454       0.021153       0.013323      -0.013517      -0.002613       0.016130              1.730915       2.085450      -0.213304      -0.184271       1.591056      -0.084750       1.516238           0.000000
           32              H       1.642760      21.057769       4.830085       0.109498       1.086083 0.83438307E+01  0.84059967E+02                                 1.837231                            1.759780      -1.361916       2.230760                    0.992797       3.931285      11.722263       0.436818       1.391818      -0.683629       0.015169       0.011699      -0.033543       0.038628       0.000947      -0.008051      -0.008119       0.013633       0.012613      -0.013246      -0.001108       0.014354              1.869329       1.711304      -0.039562      -0.158578       1.750237      -0.259375       2.146447          -0.000000
           33              H       3.090943      19.668053       5.951782       0.114855       0.944815 0.67102313E+01  0.64279308E+02                                 1.699949                            1.596954      -1.285506       2.272090                    0.993743       3.804671      11.210391       0.448636       1.425209      -0.676830       0.032545      -0.009252      -0.017072       0.037898      -0.008070      -0.006646      -0.003763       0.004182      -0.000231      -0.012448       0.002817       0.009631              1.759765       2.199630      -0.198513      -0.329921       1.493595       0.050663       1.586071          -0.000000
           34              H      -0.288920      23.453473       7.510583       0.123183       1.004165 0.76293248E+01  0.74954510E+02                                 1.725141                            1.668560      -1.379355       2.228369                    0.994452       3.759693      10.971826       0.455581       1.368449      -0.688416       0.037843      -0.000447       0.008629       0.038817      -0.003186       0.003291       0.001202       0.022043      -0.018919      -0.009351      -0.005724       0.015075              1.747663       2.200883      -0.032588       0.020389       1.568430       0.122414       1.473677           0.000000
           35              H       2.842639      23.325564       7.177267       0.121212       0.925531 0.64671288E+01  0.60692688E+02                                 1.618915                            1.525513      -0.852447       2.485591                    0.998957       3.413452       9.594662       0.483649       1.349433      -0.693926      -0.039468      -0.001686      -0.000311       0.039506      -0.002043      -0.004883       0.008159       0.017699      -0.014945      -0.013994       0.000316       0.013678              1.667577       2.306927       0.065226       0.062819       1.380471       0.063427       1.315332           0.000000
           36              H       4.134281      22.160554       5.674352       0.107498       1.036349 0.77043444E+01  0.76107702E+02                                 1.782976                            1.692231      -1.282092       2.266821                    0.993931       3.869279      11.435502       0.444834       1.393847      -0.683181      -0.022835      -0.017396      -0.026621       0.039150       0.003349       0.009657       0.010111       0.013936       0.003935      -0.014578      -0.002568       0.017146              1.827658       1.815410       0.236262       0.197941       1.876950       0.428977       1.790613          -0.000000
           37              H       4.112440      19.469849      18.142757       0.131376       0.995690 0.75390722E+01  0.73681867E+02                                 1.711133                            1.657229      -1.177743       2.335300                    0.995773       3.580920      10.346553       0.458759       1.366087      -0.690264      -0.037405       0.013246      -0.011017       0.041181      -0.005589       0.007424      -0.008567       0.009229      -0.020578      -0.013483      -0.002201       0.015684              1.730561       2.085144      -0.052892       0.276874       1.607895       0.074703       1.498642           0.000000
           38              H       6.783635      16.700788      19.266451       0.111002       1.080678 0.82910504E+01  0.83408773E+02                                 1.832622                            1.755420      -1.362417       2.231733                    0.992737       3.919806      11.685599       0.436838       1.393747      -0.683286       0.015037      -0.034292       0.007168       0.038124      -0.007565       0.002959      -0.001638      -0.003322      -0.035971      -0.012516      -0.001602       0.014118              1.864598       1.706780      -0.117408       0.112982       2.266326      -0.041938       1.620689          -0.000000
           39              H       8.231817      18.367065      19.909131       0.117216       0.932146 0.66057391E+01  0.63098272E+02                                 1.693055                            1.591059      -1.309535       2.265453                    0.993363       3.790725      11.192587       0.446198       1.437085      -0.674702       0.033375      -0.010145       0.016180       0.038453      -0.002327       0.010106       0.000554       0.000573      -0.016205      -0.012359       0.002272       0.010086              1.752375       2.188918      -0.185214       0.334083       1.513624      -0.064827       1.554582          -0.000000
           40              H       4.851953      17.824315      15.851461       0.122883       1.003344 0.76161012E+01  0.74740436E+02                                 1.719255                            1.663206      -1.360210       2.235765                    0.994634       3.749830      10.912205       0.458240       1.362042      -0.689701       0.037832       0.007609      -0.003681       0.038765       0.004666       0.001000      -0.001140       0.022151      -0.020382      -0.009314      -0.006127       0.015441              1.741544       2.191959       0.033747       0.017851       1.387424      -0.020072       1.645248           0.000000
           41              H       7.983512      17.599610      16.128891       0.122422       0.923803 0.64530746E+01  0.60525520E+02                                 1.616529                            1.523588      -0.850607       2.486815                    0.999023       3.409223       9.578773       0.484100       1.348961      -0.694014      -0.039295       0.000468       0.001500       0.039327      -0.003268       0.004231      -0.004477       0.023647       0.003521      -0.013908       0.000293       0.013615              1.664921       2.302203       0.021723      -0.087538       1.275237      -0.003517       1.417322           0.000000
           42              H       1.563856      16.880553      17.889278       0.107138       1.038997 0.77321288E+01  0.76498650E+02                                 1.790609                            1.698851      -1.308123       2.256500                    0.993515       3.882014      11.505305       0.442292       1.399725      -0.682037      -0.022458      -0.014061       0.029130       0.039378       0.007045      -0.007439      -0.008695       0.015792       0.011899      -0.014663      -0.002337       0.017000              1.835762       1.823083       0.053871      -0.306028       1.445820      -0.178562       2.238383          -0.000000
           43              H       1.542002      29.023860      13.985292       0.131776       0.993878 0.75187698E+01  0.73403211E+02                                 1.705858                            1.652452      -1.163563       2.341031                    0.996013       3.574487      10.308231       0.460676       1.361891      -0.691084      -0.037053      -0.016381      -0.006100       0.040969       0.009673       0.001186       0.006547       0.006756      -0.028995      -0.013232      -0.002765       0.015996              1.725087       2.077548       0.264656      -0.092022       1.457266       0.009969       1.640448           0.000000
           44              H       4.213196      31.381537      15.821522       0.111506       1.076156 0.82498682E+01  0.82900595E+02                                 1.828823                            1.752165      -1.361002       2.233080                    0.992716       3.911222      11.657716       0.436779       1.395514      -0.682992       0.015141       0.022461       0.027021       0.038261       0.006551       0.004790       0.009196       0.010283       0.004482      -0.012637      -0.001346       0.013983              1.860618       1.703593       0.155831       0.044721       1.814380       0.299005       2.063881          -0.000001
           45              H       5.661377      31.104977      14.057144       0.115891       0.941384 0.66834288E+01  0.63988521E+02                                 1.699272                            1.596468      -1.298322       2.267482                    0.993599       3.803351      11.220691       0.447354       1.430054      -0.675939       0.032405       0.018790       0.000341       0.037460       0.009798      -0.003478       0.002897       0.005756       0.005101      -0.012438       0.002917       0.009522              1.759002       2.198163       0.384449      -0.006920       1.606277       0.014716       1.472566          -0.000000
           46              H       2.281517      27.862305      16.556015       0.123693       0.999777 0.75876329E+01  0.74444315E+02                                 1.720693                            1.664545      -1.383642       2.227692                    0.994406       3.748974      10.933861       0.455895       1.369355      -0.688289       0.038404      -0.006452      -0.003953       0.039142      -0.001035      -0.004055       0.000594       0.020651      -0.025290      -0.009181      -0.006113       0.015294              1.743060       2.194091      -0.001183      -0.038248       1.599521      -0.101707       1.435567           0.000000
           47              H       5.413076      28.214920      16.611900       0.121188       0.924442 0.64542723E+01  0.60506109E+02                                 1.613741                            1.520966      -0.836903       2.492079                    0.999044       3.404224       9.545057       0.486106       1.344073      -0.695028      -0.040283       0.001343      -0.001056       0.040319       0.004603       0.000056      -0.003117       0.010171      -0.039690      -0.013900       0.000382       0.013518              1.662051       2.298236      -0.086641       0.024881       1.382397      -0.059530       1.305519           0.000000
           48              H       6.704718      30.098988      16.354428       0.105726       1.043867 0.77711626E+01  0.76919457E+02                                 1.789764                            1.698025      -1.286684       2.263332                    0.993873       3.883574      11.482149       0.444757       1.391340      -0.683614      -0.022769       0.032109      -0.001788       0.039403      -0.010136      -0.002106      -0.001239      -0.001299      -0.043164      -0.014874      -0.002486       0.017360              1.834850       1.822320      -0.292157       0.106461       2.193685      -0.253633       1.488544          -0.000000
           49              C       4.750676      16.088093      11.704573       0.615143      22.938972 0.25829559E+03  0.54308302E+04                                 7.603970                            5.820907      -0.307691       1.953031                    0.999052      23.009000      66.448344       0.592190       0.491921      -1.002085      -0.040350       0.034158      -0.033435       0.062552       0.016521      -0.006634       0.079367      -0.067919       0.192645      -0.077916      -0.040470       0.118386              8.779035      11.435399      -1.228106       0.302303       8.061302      -3.177223       6.840405           0.000001
           50              C       5.759315      15.193420      12.375995      -0.037665      36.172511 0.45449095E+03  0.10759904E+05                                 9.545926                            7.148717      -0.010925       2.006026                    0.999028      27.581299      78.505003       0.613565       0.421660      -1.065261       0.027265      -0.027700       0.019067       0.043293       0.027396       0.013307       0.016632      -0.013385      -0.033616      -0.022610      -0.019675       0.042286             11.203326      13.147739      -3.982998       0.063140       9.611103      -4.228526      10.851135           0.000001
           51              C       7.008545      14.899575      11.830714      -0.011578      37.694720 0.44509252E+03  0.10478610E+05                                 9.796699                            7.074415      -0.113505       1.975423                    0.998698      27.251783      77.256785       0.617008       0.421660      -1.065656      -0.003402      -0.016759       0.039467       0.043013       0.029041       0.012736       0.024315      -0.013272      -0.034078      -0.028647      -0.019174       0.047822             11.783221      11.859996      -2.692935      -0.913567       9.692054      -5.253778      13.797614           0.000001
           52              C       7.896887      14.091327      12.526486      -0.144443      34.337809 0.45666820E+03  0.10925402E+05                                 9.335948                            7.243103      -0.076023       1.955950                    0.998555      29.922994      88.255818       0.594278       0.430804      -1.049765      -0.015185       0.017811      -0.006627       0.024325       0.018195      -0.001132       0.044275       0.003004      -0.046449      -0.052661       0.006461       0.046199             10.827676      10.188327      -3.579201       1.125200      11.111715      -5.490358      11.182987           0.000001
           53              C       7.539084      13.526452      13.757958       0.107438      34.953753 0.44160226E+03  0.10455417E+05                                 9.659741                            7.225715      -0.390684       1.882130                    0.998623      27.428797      79.945431       0.583491       0.443365      -1.044373       0.040815      -0.026258       0.013963       0.050500      -0.033754       0.025799      -0.010962      -0.010278      -0.036008      -0.037202      -0.013361       0.050563             11.760347      13.630675      -5.319600       0.542895      11.491866      -3.910675      10.158499          -0.000000
           54              C       6.311445      13.853484      14.298050      -0.142973      34.178232 0.45976876E+03  0.11060283E+05                                 9.401321                            7.309166      -0.220313       1.905361                    0.998235      30.489722      91.304962       0.584322       0.435740      -1.042796      -0.023416       0.025616      -0.013599       0.037275       0.035973      -0.002362       0.003707      -0.021415       0.012583      -0.040012       0.004498       0.035514             10.814468      13.641651      -4.701229       0.229944       9.713615      -2.573648       9.088139          -0.000001
           55              C       5.437754      14.683511      13.619243      -0.073019      32.813271 0.43424167E+03  0.10287422E+05                                 9.173658                            7.145755      -0.155827       1.941227                    0.998181      29.202344      86.489571       0.586320       0.440957      -1.040776       0.028489      -0.011097      -0.000661       0.030581       0.021115       0.001654       0.019814      -0.012933      -0.046164      -0.028219      -0.007415       0.035635             10.417196      11.401627      -3.265710       0.011895       9.317765      -3.677690      10.532197          -0.000001
           56              C       7.387940      15.327206      10.452943       0.598209      23.783200 0.26222896E+03  0.55095123E+04                                 7.681242                            5.787293      -0.175162       1.991675                    0.999434      22.847762      64.994574       0.608656       0.478963      -1.013352       0.032864       0.001908      -0.045460       0.056127      -0.057543       0.000002       0.033746      -0.110639      -0.240196      -0.088300      -0.036289       0.124589              8.893009       9.072529       1.803658      -0.217079       5.848252      -2.737662      11.758245           0.000001
           57              C       8.545409      12.630742      14.505025      -0.303145      37.541675 0.49767433E+03  0.12165122E+05                                11.164207                            8.541694      -0.445379       1.836492                    0.994817      32.007181      95.421909       0.455786       0.549761      -0.987688       0.000049       0.005712      -0.097595       0.097762      -0.031123      -0.006639      -0.000617       0.036863       0.004839      -0.037357       0.001125       0.036231             13.768709      12.870366      -2.700538       0.193875      17.272664       0.665095      11.163097          -0.000000
           58              C       1.782599      11.888523      13.545594       0.090029      34.652865 0.44017306E+03  0.10433166E+05                                 9.650337                            7.270555      -0.455865       1.859852                    0.998610      27.807019      81.603463       0.573813       0.450342      -1.038307      -0.036552       0.032367       0.027368       0.055970      -0.032331      -0.029949       0.020760      -0.001742       0.006746      -0.036002      -0.019491       0.055493             11.463917      14.109047      -2.728317      -1.546021      11.039664       4.605386       9.243041           0.000000
           59              C       1.214276      11.119339      12.541455      -0.159474      35.691118 0.48247837E+03  0.11740378E+05                                 9.663095                            7.504778      -0.319363       1.864974                    0.998566      31.094624      93.470596       0.575006       0.437753      -1.042212       0.023259      -0.012309      -0.025889       0.036915       0.006129       0.003140      -0.048530      -0.006633      -0.027620      -0.050698       0.001910       0.048788             11.019308      10.445183      -1.562472      -0.967437      12.326835       6.042032      10.285905           0.000000
           60              C       1.980008      10.352230      11.665454      -0.050343      37.641086 0.45720176E+03  0.10825208E+05                                 9.732530                            7.129386       0.118054       2.039804                    0.999458      27.788917      78.743641       0.620512       0.416896      -1.069769       0.009353       0.034965       0.032489       0.048637      -0.004248      -0.004770      -0.016999       0.001409       0.022257      -0.018938      -0.000659       0.019597             11.382681      13.312368       0.124018       0.252385      10.931740       5.615138       9.903935           0.000001
           61              C       3.366499      10.404431      11.739502      -0.008166      36.123162 0.44749756E+03  0.10545287E+05                                 9.516729                            7.089672      -0.136751       1.964994                    0.998794      27.335852      77.432599       0.617086       0.421204      -1.066363      -0.017730       0.021867       0.016834       0.032801      -0.006164      -0.000426      -0.039590      -0.045431       0.007919      -0.031176      -0.021799       0.052975             11.014257      13.818802      -1.799970      -1.691400       9.843193       4.841437       9.380777           0.000001
           62              C       3.941763      11.194011      12.723083      -0.092537      31.834178 0.42948865E+03  0.10117740E+05                                 8.904453                            7.053011      -0.017411       1.984271                    0.998194      29.018543      84.902911       0.598612       0.434339      -1.047725      -0.025017       0.007191       0.004796       0.026468      -0.005460       0.000136      -0.014539       0.014402      -0.032585      -0.021838       0.006032       0.015806              9.865008      11.426140      -0.715048      -0.711117       9.506395       4.298159       8.662488          -0.000000
           63              C       3.162922      11.907536      13.618844      -0.130556      34.054467 0.46335174E+03  0.11163440E+05                                 9.373068                            7.349366      -0.203595       1.909983                    0.998198      30.459175      91.157764       0.581565       0.437140      -1.042398       0.020069      -0.020323      -0.027054       0.039341       0.010661       0.021535      -0.016875      -0.026995       0.049639      -0.038113       0.006398       0.031715             10.567227      13.955885      -1.733650      -1.329139       9.503861       3.771778       8.241935          -0.000001
           64              C       1.249747       9.515981      10.640158       0.597158      22.871893 0.25612517E+03  0.53332828E+04                                 7.382616                            5.670748      -0.090645       2.020460                    0.999432      22.544591      63.208622       0.624747       0.470825      -1.020831      -0.039429      -0.008092      -0.053802       0.067192      -0.004339      -0.025816      -0.090514      -0.082692       0.068615      -0.081257      -0.037011       0.118268              8.287696      10.160317       0.218498       0.154150       7.618624       3.316520       7.084148           0.000002
           65              C       4.316531       9.666706      10.824181       0.608663      22.528877 0.26375087E+03  0.55514479E+04                                 7.477592                            5.849393      -0.283944       1.962429                    0.999196      22.739032      64.817215       0.598184       0.486473      -1.009066       0.040744      -0.034260      -0.010638       0.054286       0.029875       0.103598       0.021168       0.072997       0.040477      -0.082967      -0.050055       0.133022              8.367469       8.255584      -2.130268      -3.275385       9.653756       0.933378       7.193067           0.000001
           66              C       7.803583      11.538328      15.336518       0.691598      20.814150 0.28365577E+03  0.60546400E+04                                 7.124186                            6.089262      -0.254345       1.973391                    0.999301      22.175364      62.791718       0.585383       0.490195      -1.011363      -0.039246      -0.057626       0.033572       0.077383      -0.017812       0.009289       0.015756       0.010314       0.026441      -0.031222       0.013250       0.017972              7.923112       7.337767       0.282043      -0.187541       9.746442      -1.017609       6.685128          -0.000001
           67              C       1.586732      13.541317      15.492997       0.696844      20.165288 0.27706641E+03  0.58908694E+04                                 7.026185                            6.049238      -0.266121       1.970444                    0.999607      22.201403      63.145206       0.581650       0.495278      -1.006785       0.040552       0.047233       0.041959       0.075073      -0.018132      -0.013616      -0.014566       0.015262       0.014388      -0.032501       0.013156       0.019345              7.746527       7.416590       0.676202       0.512827       8.543527       1.574232       7.279464          -0.000000
           68              C      -0.390196      13.615760       0.174043       0.614131      22.942118 0.25832858E+03  0.54311703E+04                                 7.601158                            5.818875      -0.305686       1.953835                    0.999056      23.008302      66.423102       0.592718       0.491515      -1.002389      -0.039819      -0.046812      -0.013329       0.062886      -0.014561      -0.011825      -0.066720      -0.047537       0.261741      -0.079518      -0.039833       0.119352              8.775610      11.430603       0.874717       0.911910       9.893727       2.116137       5.002501           0.000001
           69              C       0.618442      14.644564       0.613141      -0.035820      36.138997 0.45400729E+03  0.10746066E+05                                 9.541822                            7.146150      -0.013899       2.005009                    0.999038      27.567915      78.469477       0.613489       0.421806      -1.065122       0.028174       0.029108       0.014933       0.043174      -0.001711      -0.029889       0.001731       0.017979       0.061021      -0.022242      -0.019200       0.041442             11.197972      13.142160       2.044253       3.415938      14.195316       1.575667       6.256438           0.000001
           70              C       1.867673      14.319260       1.140259      -0.011130      37.679607 0.44489422E+03  0.10473028E+05                                 9.795903                            7.074129      -0.111007       1.976372                    0.998699      27.243789      77.236850       0.616837       0.421813      -1.065533      -0.001219       0.043369      -0.004297       0.043599      -0.003266      -0.031954      -0.000770       0.022278       0.079284      -0.026844      -0.020338       0.047182             11.781894      11.859441       0.555760       2.788986      17.318408       0.847784       6.167833           0.000001
           71              C       2.756015      15.325940       1.492337      -0.145379      34.321741 0.45653200E+03  0.10920103E+05                                 9.328311                            7.238246      -0.069934       1.957903                    0.998519      29.915921      88.194367       0.595009       0.430355      -1.050156      -0.015428      -0.013310      -0.012999       0.024170      -0.009162      -0.017659      -0.013229       0.055328       0.120648      -0.052097       0.003388       0.048709             10.818006      10.182008       2.763862       2.534969      15.902907       2.710007       6.369102           0.000001
           72              C       2.398210      16.674863       1.365796       0.106437      34.970011 0.44198356E+03  0.10465970E+05                                 9.661164                            7.227608      -0.392042       1.881887                    0.998692      27.437661      79.958782       0.583604       0.443215      -1.044535       0.042167       0.025677       0.014852       0.051555       0.039427       0.014590       0.016186      -0.000054      -0.011498      -0.037556      -0.012567       0.050123             11.761828      13.635485       3.132116       4.336149      13.877054       2.532807       7.772944          -0.000000
           73              C       1.170571      16.979080       0.812532      -0.141303      34.057685 0.45790298E+03  0.11002211E+05                                 9.374871                            7.290477      -0.208883       1.909820                    0.998305      30.409138      90.955209       0.585639       0.435281      -1.043260      -0.023444      -0.026418      -0.017162       0.039269      -0.018534      -0.029624      -0.000457      -0.012533       0.039524      -0.038876       0.003400       0.035476             10.782712      13.600387       2.539174       3.942355      11.439961       1.549642       7.307787          -0.000001
           74              C       0.296881      15.976203       0.433111      -0.076195      32.925922 0.43638706E+03  0.10350989E+05                                 9.194914                            7.163458      -0.155103       1.940850                    0.998160      29.256666      86.703719       0.585587       0.440966      -1.040771       0.028971       0.004596       0.009435       0.030813      -0.009321      -0.019757       0.001577       0.026038       0.075214      -0.029030      -0.007588       0.036619             10.441320      11.424513       1.648198       2.825412      13.449223       1.316619       6.450223          -0.000001
           75              C       2.247070      12.912259       1.458805       0.596599      23.825889 0.26280274E+03  0.55241092E+04                                 7.686897                            5.791348      -0.174149       1.991699                    0.999467      22.871903      65.059893       0.608854       0.478587      -1.013639       0.033811      -0.040601       0.021769       0.057145       0.027946       0.050735       0.059345       0.050724       0.243705      -0.088520      -0.036935       0.125455              8.899411       9.079319      -1.091319      -1.454177      12.661169      -1.191336       4.957744           0.000001
           76              C       3.404535      17.769697       1.767971      -0.301607      37.454594 0.49624660E+03  0.12124180E+05                                11.169599                            8.546027      -0.457846       1.832938                    0.994955      32.003288      95.455094       0.454244       0.551902      -0.986512       0.001394      -0.088283       0.043524       0.098438       0.008299       0.027833      -0.008441       0.019637      -0.041243      -0.034458       0.001029       0.033429             13.775568      12.876045       1.514591       2.235841      12.119078       2.320250      16.331581          -0.000000
           77              C       4.353025      17.309915       2.890467       0.090321      34.618096 0.43972420E+03  0.10420656E+05                                 9.648840                            7.270413      -0.459759       1.859116                    0.998564      27.792977      81.575066       0.573353       0.450785      -1.037974      -0.037168       0.006883      -0.041934       0.056456      -0.009584       0.041433      -0.011501       0.013315       0.058817      -0.034763      -0.019593       0.054355             11.461472      14.104027       0.026438       3.132382       5.702296      -1.522676      14.578094           0.000000
           78              C       3.784703      16.824897       4.058669      -0.161204      35.730381 0.48313504E+03  0.11760065E+05                                 9.672206                            7.511966      -0.320103       1.864535                    0.998569      31.111588      93.528786       0.574507       0.437996      -1.042094       0.022030      -0.015988       0.023765       0.036135       0.000301      -0.007179       0.031967      -0.034527      -0.116826      -0.051511       0.002977       0.048534             11.030156      10.447721      -0.057029       1.839373       5.568858      -2.139573      17.073889           0.000000
           79              C       4.550436      16.449812       5.161006      -0.049195      37.587711 0.45649590E+03  0.10803694E+05                                 9.722211                            7.122897       0.118386       2.040239                    0.999457      27.763727      78.639880       0.620959       0.416781      -1.069905       0.007538       0.010750      -0.048089       0.049849      -0.002458       0.006488       0.004255      -0.022623      -0.044858      -0.018579      -0.000860       0.019439             11.369807      13.294427       0.156793      -0.233932       5.293524      -2.360344      15.521468           0.000001
           80              C       5.936928      16.487839       5.078775      -0.006709      36.098343 0.44715281E+03  0.10535321E+05                                 9.513716                            7.087906      -0.138828       1.964536                    0.998815      27.323501      77.395365       0.617025       0.421319      -1.066271      -0.016644       0.004349      -0.027019       0.032031       0.002790       0.005263       0.026822      -0.065793      -0.050958      -0.030178      -0.021931       0.052109             11.010367      13.811001      -0.564585       2.404065       5.302371      -2.220236      13.917729           0.000001
           81              C       6.512190      16.944855       3.903188      -0.095857      31.897676 0.43062623E+03  0.10150355E+05                                 8.913125                            7.060248      -0.011456       1.985516                    0.998254      29.054949      85.009321       0.598625       0.434081      -1.047973      -0.025797      -0.000114      -0.009109       0.027358       0.003442       0.004930       0.011996       0.006521      -0.051329      -0.022616       0.006147       0.016469              9.874458      11.429274      -0.258899       0.978161       5.156059      -1.786647      13.038043          -0.000000
           82              C       5.733348      17.363844       2.837376      -0.127567      33.939824 0.46144396E+03  0.11105688E+05                                 9.349538                            7.331094      -0.200708       1.911724                    0.998118      30.395310      90.909633       0.582679       0.436767      -1.042651       0.020374      -0.013266       0.030307       0.038854       0.013502      -0.019931       0.004298      -0.048370      -0.010528      -0.037985       0.008502       0.029483             10.539800      13.910631      -0.281122       2.153392       5.278367      -1.338812      12.430403          -0.000001
           83              C       3.820177      15.980005       6.397867       0.597872      22.847124 0.25580678E+03  0.53246751E+04                                 7.376157                            5.666215      -0.094079       2.019915                    0.999408      22.527644      63.136924       0.625201       0.470658      -1.020984      -0.038709      -0.043277       0.035027       0.067810      -0.019956       0.016827       0.048003      -0.155008      -0.149643      -0.080973      -0.036592       0.117565              8.280282      10.150826       0.024310      -0.265433       4.342390      -1.425620      10.347628           0.000002
           84              C       6.886960      16.064010       6.175324       0.608713      22.520344 0.26363383E+03  0.55485841E+04                                 7.477724                            5.849546      -0.288901       1.960977                    0.999203      22.733151      64.806333       0.597930       0.486715      -1.008902       0.040854       0.007562       0.035152       0.054423       0.074688      -0.078052      -0.035737       0.048327      -0.030234      -0.082989      -0.050386       0.133376              8.367640       8.254607      -1.771151       3.482645       7.000067       0.598670       9.848246           0.000001
           85              C       2.662708      19.035998       2.298282       0.692238      20.789353 0.28317584E+03  0.60411460E+04                                 7.115374                            6.081502      -0.253368       1.974296                    0.999366      22.151540      62.683948       0.586200       0.489775      -1.011696      -0.040009       0.059019       0.032188       0.078230       0.017307       0.010778      -0.015815       0.010757       0.023983      -0.031407       0.014007       0.017400              7.913172       7.329297      -0.303508      -0.149852       8.320362       1.830840       8.089857          -0.000001
           86              C       4.157157      18.170018       0.485404       0.697687      20.108051 0.27597323E+03  0.58618326E+04                                 7.013004                            6.037248      -0.257416       1.973736                    0.999651      22.169203      63.022560       0.582234       0.495270      -1.006788       0.040637       0.012500      -0.063810       0.076677      -0.001087       0.022403       0.001146      -0.007558      -0.050043      -0.030909       0.012161       0.018748              7.731874       7.405140       0.099926      -0.840932       6.223712      -0.234538       9.566769          -0.000000
           87              C       2.180244       4.866194       8.080413       0.613064      22.965375 0.25865071E+03  0.54397335E+04                                 7.606381                            5.822607      -0.306221       1.953388                    0.999045      23.025278      66.486893       0.592502       0.491533      -1.002362      -0.039349       0.012176       0.047363       0.062768      -0.003367       0.018274      -0.013653      -0.185383      -0.154078      -0.079180      -0.040408       0.119588              8.781872      11.438694       0.352557      -1.215861       4.395335       1.060543      10.511588           0.000001
           88              C       3.188882       4.732063       6.969893      -0.036092      36.127912 0.45384782E+03  0.10741080E+05                                 9.539011                            7.144214      -0.010231       2.006242                    0.999066      27.562103      78.442137       0.613675       0.421726      -1.065199       0.027983      -0.002357      -0.032435       0.042903      -0.025626       0.016639      -0.018269      -0.008813      -0.024381      -0.022297      -0.019890       0.042187             11.194672      13.137337       1.935640      -3.478213       6.874464       2.648774      13.572215           0.000001
           89              C       4.438112       5.351212       6.988055      -0.010907      37.684183 0.44494224E+03  0.10474619E+05                                 9.796801                            7.074499      -0.113403       1.975475                    0.998702      27.246362      77.250154       0.616812       0.421812      -1.065516      -0.002394      -0.024768      -0.035006       0.042948      -0.025587       0.018891      -0.021442      -0.016595      -0.043074      -0.028198      -0.019044       0.047242             11.783403      11.857762       2.138312      -1.872990       8.222480       4.406210      15.269966           0.000001
           90              C       5.326453       5.152780       5.940206      -0.146065      34.381354 0.45742419E+03  0.10947998E+05                                 9.345355                            7.250699      -0.074441       1.956150                    0.998479      29.943377      88.333705       0.593770       0.430995      -1.049650      -0.017602      -0.004349       0.017623       0.025285      -0.008807       0.017709      -0.031553      -0.021636      -0.111047      -0.052619       0.004982       0.047637             10.839078      10.193043       0.813622      -3.666678       6.415690       2.780068      15.908502           0.000001
           91              C       4.968649       4.368732       4.835274       0.107073      34.950752 0.44161999E+03  0.10455728E+05                                 9.658219                            7.225230      -0.394818       1.880903                    0.998644      27.433144      79.952334       0.583599       0.443288      -1.044440       0.040523       0.001129      -0.030626       0.050807      -0.005922      -0.040143      -0.005427       0.017089       0.045770      -0.035949      -0.012918       0.048867             11.758149      13.623443       2.186746      -4.878305       7.102030       1.376188      14.548975          -0.000000
           92              C       3.741010       3.737483       4.848447      -0.144110      34.193893 0.46017419E+03  0.11071095E+05                                 9.400319                            7.309544      -0.215954       1.906919                    0.998292      30.487587      91.265746       0.584720       0.435401      -1.043129      -0.023195       0.000193       0.028638       0.036854      -0.017486       0.031798      -0.006899      -0.021696       0.014716      -0.039455       0.001489       0.037966             10.813021      13.639417       2.151087      -4.189509       7.013274       1.011226      11.786372          -0.000001
           93              C       2.867320       3.910333       5.906675      -0.074498      32.895252 0.43568550E+03  0.10331121E+05                                 9.190953                            7.159162      -0.160931       1.939040                    0.998086      29.252706      86.703937       0.585530       0.441146      -1.040571       0.029675       0.006196      -0.009005       0.031624      -0.012118       0.016926      -0.023093      -0.009443      -0.031051      -0.028091      -0.007804       0.035896             10.437063      11.423036       1.626136      -2.840960       7.055902       2.367949      12.832251          -0.000001
           94              C       4.817508       6.330582       8.047281       0.598698      23.786093 0.26226082E+03  0.55101858E+04                                 7.680635                            5.786613      -0.173980       1.992090                    0.999429      22.849496      64.993238       0.608873       0.478792      -1.013473       0.032545       0.039319       0.024156       0.056468       0.028020      -0.050084      -0.093500      -0.008748       0.063045      -0.089354      -0.035310       0.124664              8.892464       9.071733      -0.713314       1.670581       7.909454       3.927973       9.696205           0.000001
           95              C       5.974973       4.169608       3.686033      -0.303829      37.528196 0.49744023E+03  0.12157792E+05                                11.166674                            8.543636      -0.447949       1.835831                    0.994827      32.006967      95.410414       0.455425       0.550270      -0.987474      -0.001390       0.083531       0.054700       0.099857       0.018872      -0.023457       0.009097       0.021417      -0.044978      -0.036275       0.001240       0.035035             13.772068      12.874274       1.174677      -2.428940      13.267518      -2.983461      15.174411          -0.000000
           96              C       6.923462       5.371609       3.522968       0.090132      34.627009 0.43995147E+03  0.10425068E+05                                 9.641182                            7.265816      -0.451325       1.861369                    0.998657      27.784820      81.488032       0.574429       0.449982      -1.038667      -0.037137      -0.039893       0.013975       0.056267       0.041249      -0.013150      -0.009631      -0.020776      -0.051956      -0.035196      -0.019429       0.054625             11.451315      14.098348       2.695768      -1.587047      13.658875      -3.075797       6.596724          -0.000000
           97              C       6.355139       6.625811       3.358905      -0.160851      35.733391 0.48325429E+03  0.11763427E+05                                 9.670836                            7.511326      -0.320531       1.864461                    0.998630      31.107910      93.512643       0.574724       0.437813      -1.042226       0.021320       0.027437       0.001330       0.034773      -0.004912       0.003968       0.017929       0.050862       0.138154      -0.052307       0.002774       0.049532             11.028273      10.449380       1.626132      -0.871544      16.044368      -3.909311       6.591070           0.000000
           98              C       7.120871       7.768005       3.132570      -0.048751      37.537957 0.45579083E+03  0.10782202E+05                                 9.712097                            7.116417       0.131301       2.044591                    0.999480      27.739775      78.539368       0.621406       0.416666      -1.070042       0.008436      -0.047017       0.014287       0.049859       0.006364      -0.001211       0.013324       0.006894       0.042546      -0.018965      -0.001122       0.020087             11.357159      13.282362      -0.276899      -0.020227      14.988855      -3.242316       5.800261           0.000001
           99              C       0.796063       7.677777       3.140753      -0.006837      36.081664 0.44694211E+03  0.10528782E+05                                 9.510913                            7.086597      -0.139009       1.964564                    0.998829      27.311556      77.347716       0.617055       0.421362      -1.066278      -0.016512      -0.025225       0.009744       0.031685       0.003926      -0.004226       0.012754       0.002856       0.152957      -0.031709      -0.021476       0.053185             11.006501      13.809685       2.363484      -0.712414      13.678233      -2.617234       5.531586           0.000001
          100              C       1.371326       6.431181       3.332759      -0.093469      31.787278 0.42882159E+03  0.10095646E+05                                 8.889838                            7.043983      -0.004361       1.988648                    0.998305      28.982677      84.703886       0.599594       0.433902      -1.048243      -0.023555      -0.008223       0.002700       0.025095       0.001358      -0.005534       0.004263       0.036029       0.026852      -0.023178       0.005902       0.017276              9.847430      11.400976       0.970602      -0.262712      12.576560      -2.509326       5.564755          -0.000000
          101              C       0.592485       5.298666       3.502810      -0.126279      33.854561 0.45997026E+03  0.11060067E+05                                 9.332816                            7.319566      -0.195779       1.913769                    0.998181      30.339141      90.665104       0.583184       0.436789      -1.042761       0.021195       0.033564      -0.004834       0.039990      -0.024220      -0.001132       0.012538      -0.018434       0.063854      -0.037237       0.007222       0.030014             10.519926      13.889928       1.997245      -0.828916      11.774088      -2.418969       5.895762          -0.000001
          102              C       6.390610       9.074062       2.921004       0.595900      22.889347 0.25638267E+03  0.53397678E+04                                 7.385086                            5.672927      -0.092540       2.019776                    0.999363      22.554428      63.234414       0.624763       0.470714      -1.020934      -0.037900       0.050320       0.019679       0.065999       0.023883       0.009399       0.042322       0.001185       0.319408      -0.080614      -0.037655       0.118269              8.290094      10.163212      -0.241930       0.111493      10.093053      -1.889984       4.614016           0.000002
          103              C       1.746094       8.839331       2.959525       0.607448      22.553168 0.26412487E+03  0.55614072E+04                                 7.483567                            5.854147      -0.285346       1.961623                    0.999143      22.755764      64.881568       0.597835       0.486574      -1.008992       0.041456       0.027176      -0.025710       0.055840      -0.104826      -0.026276       0.014409       0.011702      -0.144136      -0.082834      -0.050811       0.133645              8.373821       8.261729       3.904329      -0.207264       8.622791      -1.533551       8.236942           0.000001
          104              C       5.233145       3.995721       2.324229       0.698633      20.679833 0.28122316E+03  0.59907979E+04                                 7.098934                            6.066668      -0.253104       1.974975                    0.999373      22.092093      62.527651       0.585857       0.490773      -1.010898      -0.040840      -0.000001      -0.066615       0.078137       0.002237      -0.019185      -0.000166      -0.018134      -0.055196      -0.030461       0.011585       0.018875              7.894840       7.318323       0.013692       0.337406       6.551006      -0.815564       9.815193          -0.000001
          105              C       6.727596       2.858712       3.980629       0.697159      20.171164 0.27715142E+03  0.58931488E+04                                 7.027647                            6.050211      -0.256726       1.973022                    0.999702      22.205129      63.159036       0.581595       0.495285      -1.006777       0.039810      -0.060588       0.019777       0.075145       0.021495      -0.009083       0.012727       0.015142       0.017989      -0.032190       0.012398       0.019792              7.748297       7.419137      -0.783272       0.329319       8.960968      -1.335072       6.864786          -0.000000
          106              C       2.960624      18.481954       8.254456       0.615143      22.938970 0.25829556E+03  0.54308297E+04                                 7.603970                            5.820907      -0.307691       1.953031                    0.999052      23.008999      66.448342       0.592190       0.491921      -1.002085       0.040350      -0.034158       0.033435       0.062552       0.016521      -0.006634       0.079367      -0.067919       0.192645      -0.077916      -0.040470       0.118386              8.779035      11.435399      -1.228106       0.302303       8.061302      -3.177223       6.840405           0.000001
          107              C       1.951985      19.376627       7.583034      -0.037665      36.172511 0.45449095E+03  0.10759904E+05                                 9.545927                            7.148717      -0.010926       2.006026                    0.999028      27.581299      78.505005       0.613565       0.421660      -1.065261      -0.027265       0.027700      -0.019067       0.043293       0.027396       0.013307       0.016632      -0.013385      -0.033616      -0.022610      -0.019675       0.042286             11.203326      13.147740      -3.982998       0.063140       9.611103      -4.228526      10.851135           0.000001
          108              C       0.702755      19.670472       8.128315      -0.011578      37.694718 0.44509248E+03  0.10478609E+05                                 9.796699                            7.074415      -0.113505       1.975423                    0.998698      27.251782      77.256784       0.617008       0.421660      -1.065656       0.003402       0.016759      -0.039467       0.043013       0.029041       0.012736       0.024315      -0.013272      -0.034078      -0.028647      -0.019174       0.047822             11.783221      11.859997      -2.692935      -0.913567       9.692054      -5.253778      13.797614           0.000001
          109              C      -0.185587      20.478720       7.432543      -0.144443      34.337810 0.45666823E+03  0.10925402E+05                                 9.335947                            7.243102      -0.076023       1.955950                    0.998555      29.922994      88.255817       0.594278       0.430804      -1.049765       0.015185      -0.017811       0.006627       0.024325       0.018195      -0.001132       0.044275       0.003004      -0.046449      -0.052661       0.006461       0.046199             10.827676      10.188327      -3.579201       1.125200      11.111715      -5.490358      11.182986           0.000000
          110              C       0.172216      21.043595       6.201071       0.107438      34.953753 0.44160227E+03  0.10455418E+05                                 9.659741                            7.225715      -0.390684       1.882130                    0.998623      27.428797      79.945430       0.583491       0.443365      -1.044373      -0.040815       0.026258      -0.013963       0.050500      -0.033754       0.025799      -0.010962      -0.010278      -0.036008      -0.037202      -0.013361       0.050563             11.760347      13.630675      -5.319600       0.542895      11.491866      -3.910675      10.158499          -0.000000
          111              C       1.399855      20.716563       5.660979      -0.142973      34.178230 0.45976873E+03  0.11060282E+05                                 9.401321                            7.309166      -0.220313       1.905361                    0.998235      30.489721      91.304962       0.584321       0.435740      -1.042796       0.023416      -0.025616       0.013599       0.037275       0.035973      -0.002362       0.003707      -0.021415       0.012583      -0.040012       0.004498       0.035514             10.814468      13.641651      -4.701229       0.229944       9.713615      -2.573648       9.088139          -0.000001
          112              C       2.273546      19.886536       6.339786      -0.073019      32.813271 0.43424167E+03  0.10287422E+05                                 9.173658                            7.145755      -0.155827       1.941227                    0.998181      29.202344      86.489572       0.586320       0.440957      -1.040776      -0.028489       0.011097       0.000661       0.030581       0.021115       0.001654       0.019814      -0.012933      -0.046164      -0.028219      -0.007415       0.035635             10.417196      11.401627      -3.265710       0.011895       9.317765      -3.677690      10.532197          -0.000001
          113              C       0.323360      19.242841       9.506086       0.598209      23.783200 0.26222896E+03  0.55095123E+04                                 7.681242                            5.787293      -0.175162       1.991675                    0.999434      22.847762      64.994573       0.608656       0.478963      -1.013353      -0.032864      -0.001908       0.045460       0.056127      -0.057543       0.000002       0.033746      -0.110639      -0.240196      -0.088300      -0.036289       0.124589              8.893008       9.072529       1.803658      -0.217079       5.848252      -2.737662      11.758245           0.000001
          114              C      -0.834109      21.939305       5.454004      -0.303145      37.541674 0.49767432E+03  0.12165122E+05                                11.164207                            8.541694      -0.445379       1.836492                    0.994817      32.007181      95.421910       0.455786       0.549761      -0.987688      -0.000049      -0.005712       0.097595       0.097762      -0.031123      -0.006639      -0.000617       0.036863       0.004839      -0.037357       0.001125       0.036231             13.768709      12.870366      -2.700538       0.193875      17.272664       0.665095      11.163097          -0.000000
          115              C       5.928701      22.681524       6.413435       0.090028      34.652865 0.44017304E+03  0.10433166E+05                                 9.650337                            7.270555      -0.455865       1.859852                    0.998610      27.807019      81.603463       0.573813       0.450343      -1.038307       0.036552      -0.032367      -0.027368       0.055970      -0.032331      -0.029949       0.020760      -0.001742       0.006746      -0.036002      -0.019491       0.055493             11.463918      14.109048      -2.728317      -1.546021      11.039664       4.605386       9.243041           0.000000
          116              C      -1.214276      23.450708       7.417574      -0.159474      35.691118 0.48247838E+03  0.11740378E+05                                 9.663095                            7.504778      -0.319363       1.864974                    0.998566      31.094624      93.470593       0.575007       0.437753      -1.042212      -0.023259       0.012309       0.025889       0.036915       0.006129       0.003140      -0.048530      -0.006633      -0.027620      -0.050698       0.001910       0.048788             11.019307      10.445183      -1.562472      -0.967436      12.326835       6.042032      10.285904           0.000000
          117              C       5.731292      24.217817       8.293575      -0.050343      37.641086 0.45720176E+03  0.10825208E+05                                 9.732530                            7.129386       0.118054       2.039804                    0.999458      27.788917      78.743639       0.620512       0.416896      -1.069769      -0.009353      -0.034965      -0.032489       0.048637      -0.004248      -0.004770      -0.017000       0.001409       0.022257      -0.018938      -0.000659       0.019597             11.382680      13.312367       0.124018       0.252385      10.931739       5.615138       9.903935           0.000001
          118              C       4.344801      24.165616       8.219527      -0.008166      36.123162 0.44749756E+03  0.10545287E+05                                 9.516728                            7.089671      -0.136751       1.964995                    0.998794      27.335852      77.432596       0.617086       0.421204      -1.066363       0.017730      -0.021867      -0.016834       0.032801      -0.006164      -0.000426      -0.039590      -0.045431       0.007919      -0.031176      -0.021799       0.052975             11.014257      13.818801      -1.799969      -1.691400       9.843193       4.841437       9.380777           0.000001
          119              C       3.769537      23.376036       7.235946      -0.092537      31.834178 0.42948865E+03  0.10117740E+05                                 8.904453                            7.053011      -0.017411       1.984271                    0.998194      29.018543      84.902912       0.598612       0.434339      -1.047725       0.025017      -0.007191      -0.004796       0.026468      -0.005460       0.000136      -0.014539       0.014402      -0.032585      -0.021838       0.006032       0.015806              9.865008      11.426141      -0.715048      -0.711117       9.506395       4.298159       8.662488          -0.000000
          120              C       4.548378      22.662511       6.340185      -0.130556      34.054466 0.46335171E+03  0.11163440E+05                                 9.373068                            7.349366      -0.203595       1.909983                    0.998198      30.459175      91.157765       0.581565       0.437140      -1.042398      -0.020069       0.020323       0.027054       0.039341       0.010661       0.021535      -0.016875      -0.026995       0.049639      -0.038113       0.006398       0.031715             10.567227      13.955885      -1.733650      -1.329139       9.503862       3.771778       8.241935          -0.000001
          121              C       6.461553      25.054066       9.318871       0.597158      22.871893 0.25612517E+03  0.53332827E+04                                 7.382616                            5.670748      -0.090645       2.020460                    0.999432      22.544591      63.208623       0.624747       0.470825      -1.020831       0.039429       0.008092       0.053802       0.067192      -0.004339      -0.025816      -0.090514      -0.082692       0.068615      -0.081257      -0.037011       0.118268              8.287696      10.160317       0.218498       0.154150       7.618624       3.316520       7.084148           0.000002
          122              C       3.394769      24.903341       9.134848       0.608663      22.528876 0.26375085E+03  0.55514474E+04                                 7.477592                            5.849393      -0.283944       1.962429                    0.999196      22.739031      64.817212       0.598184       0.486473      -1.009066      -0.040744       0.034260       0.010638       0.054286       0.029875       0.103598       0.021168       0.072997       0.040477      -0.082967      -0.050055       0.133022              8.367469       8.255584      -2.130268      -3.275385       9.653756       0.933378       7.193067           0.000001
          123              C      -0.092283      23.031719       4.622511       0.691598      20.814150 0.28365577E+03  0.60546400E+04                                 7.124186                            6.089262      -0.254345       1.973391                    0.999301      22.175364      62.791718       0.585383       0.490195      -1.011363       0.039246       0.057626      -0.033572       0.077383      -0.017812       0.009289       0.015756       0.010314       0.026441      -0.031222       0.013250       0.017972              7.923112       7.337767       0.282043      -0.187541       9.746442      -1.017609       6.685127          -0.000000
          124              C       6.124568      21.028730       4.466032       0.696844      20.165287 0.27706639E+03  0.58908689E+04                                 7.026185                            6.049238      -0.266121       1.970444                    0.999607      22.201403      63.145207       0.581650       0.495278      -1.006785      -0.040552      -0.047233      -0.041959       0.075073      -0.018132      -0.013616      -0.014566       0.015262       0.014388      -0.032501       0.013156       0.019345              7.746527       7.416590       0.676202       0.512827       8.543527       1.574232       7.279464          -0.000000
          125              C       8.101496      20.954287      19.784986       0.614131      22.942118 0.25832859E+03  0.54311704E+04                                 7.601158                            5.818875      -0.305686       1.953835                    0.999056      23.008302      66.423101       0.592718       0.491515      -1.002389       0.039819       0.046812       0.013329       0.062886      -0.014561      -0.011825      -0.066720      -0.047537       0.261741      -0.079518      -0.039833       0.119352              8.775610      11.430603       0.874717       0.911910       9.893727       2.116137       5.002501           0.000001
          126              C       7.092858      19.925483      19.345888      -0.035820      36.138997 0.45400729E+03  0.10746066E+05                                 9.541822                            7.146150      -0.013899       2.005009                    0.999038      27.567915      78.469479       0.613489       0.421806      -1.065121      -0.028174      -0.029108      -0.014932       0.043174      -0.001711      -0.029889       0.001731       0.017979       0.061021      -0.022242      -0.019200       0.041442             11.197972      13.142160       2.044253       3.415938      14.195317       1.575667       6.256439           0.000001
          127              C       5.843627      20.250787      18.818770      -0.011130      37.679609 0.44489426E+03  0.10473028E+05                                 9.795903                            7.074129      -0.111007       1.976372                    0.998699      27.243790      77.236852       0.616837       0.421813      -1.065533       0.001219      -0.043369       0.004297       0.043599      -0.003266      -0.031954      -0.000770       0.022278       0.079284      -0.026844      -0.020338       0.047182             11.781894      11.859441       0.555760       2.788986      17.318408       0.847784       6.167833           0.000001
          128              C       4.955285      19.244107      18.466692      -0.145379      34.321740 0.45653198E+03  0.10920102E+05                                 9.328311                            7.238247      -0.069934       1.957903                    0.998519      29.915921      88.194369       0.595009       0.430355      -1.050156       0.015428       0.013310       0.012999       0.024170      -0.009162      -0.017659      -0.013229       0.055328       0.120648      -0.052097       0.003388       0.048709             10.818006      10.182008       2.763863       2.534970      15.902908       2.710008       6.369102           0.000001
          129              C       5.313090      17.895184      18.593233       0.106437      34.970011 0.44198356E+03  0.10465970E+05                                 9.661164                            7.227608      -0.392042       1.881887                    0.998692      27.437661      79.958782       0.583604       0.443215      -1.044535      -0.042167      -0.025677      -0.014852       0.051555       0.039427       0.014590       0.016186      -0.000054      -0.011498      -0.037556      -0.012567       0.050123             11.761828      13.635485       3.132116       4.336149      13.877054       2.532807       7.772944          -0.000000
          130              C       6.540729      17.590967      19.146497      -0.141303      34.057685 0.45790299E+03  0.11002211E+05                                 9.374871                            7.290477      -0.208883       1.909820                    0.998305      30.409138      90.955207       0.585639       0.435281      -1.043260       0.023444       0.026418       0.017162       0.039269      -0.018534      -0.029624      -0.000457      -0.012533       0.039524      -0.038876       0.003400       0.035476             10.782711      13.600387       2.539174       3.942355      11.439960       1.549642       7.307787          -0.000001
          131              C       7.414419      18.593844      19.525918      -0.076195      32.925922 0.43638706E+03  0.10350989E+05                                 9.194914                            7.163458      -0.155103       1.940850                    0.998160      29.256666      86.703720       0.585587       0.440966      -1.040771      -0.028971      -0.004596      -0.009435       0.030813      -0.009321      -0.019757       0.001577       0.026038       0.075214      -0.029030      -0.007588       0.036619             10.441320      11.424513       1.648198       2.825412      13.449223       1.316619       6.450223          -0.000001
          132              C       5.464230      21.657788      18.500224       0.596599      23.825887 0.26280271E+03  0.55241086E+04                                 7.686897                            5.791348      -0.174149       1.991699                    0.999467      22.871902      65.059893       0.608854       0.478587      -1.013639      -0.033811       0.040601      -0.021769       0.057145       0.027946       0.050735       0.059345       0.050724       0.243705      -0.088520      -0.036935       0.125455              8.899411       9.079319      -1.091319      -1.454177      12.661170      -1.191336       4.957744           0.000001
          133              C       4.306765      16.800350      18.191058      -0.301607      37.454595 0.49624661E+03  0.12124181E+05                                11.169599                            8.546027      -0.457846       1.832938                    0.994955      32.003288      95.455092       0.454244       0.551902      -0.986512      -0.001394       0.088283      -0.043524       0.098438       0.008299       0.027833      -0.008441       0.019637      -0.041243      -0.034458       0.001029       0.033429             13.775568      12.876045       1.514591       2.235840      12.119078       2.320250      16.331581          -0.000000
          134              C       3.358275      17.260132      17.068562       0.090321      34.618098 0.43972424E+03  0.10420657E+05                                 9.648840                            7.270413      -0.459759       1.859116                    0.998564      27.792978      81.575067       0.573353       0.450785      -1.037974       0.037168      -0.006883       0.041934       0.056456      -0.009584       0.041433      -0.011501       0.013315       0.058817      -0.034763      -0.019593       0.054355             11.461472      14.104027       0.026438       3.132382       5.702296      -1.522676      14.578094           0.000000
          135              C       3.926597      17.745150      15.900360      -0.161204      35.730379 0.48313501E+03  0.11760064E+05                                 9.672207                            7.511966      -0.320103       1.864535                    0.998569      31.111587      93.528785       0.574506       0.437996      -1.042094      -0.022030       0.015988      -0.023765       0.036135       0.000301      -0.007179       0.031967      -0.034527      -0.116826      -0.051511       0.002977       0.048534             11.030156      10.447721      -0.057029       1.839373       5.568858      -2.139573      17.073889           0.000000
          136              C       3.160864      18.120235      14.798023      -0.049195      37.587711 0.45649590E+03  0.10803694E+05                                 9.722211                            7.122897       0.118386       2.040239                    0.999457      27.763727      78.639879       0.620959       0.416781      -1.069905      -0.007538      -0.010750       0.048089       0.049849      -0.002458       0.006488       0.004255      -0.022623      -0.044858      -0.018579      -0.000860       0.019439             11.369806      13.294427       0.156793      -0.233932       5.293524      -2.360343      15.521468           0.000001
          137              C       1.774372      18.082208      14.880254      -0.006709      36.098342 0.44715278E+03  0.10535320E+05                                 9.513716                            7.087906      -0.138828       1.964536                    0.998815      27.323500      77.395363       0.617025       0.421319      -1.066271       0.016644      -0.004349       0.027019       0.032031       0.002790       0.005263       0.026822      -0.065793      -0.050958      -0.030178      -0.021931       0.052109             11.010367      13.811001      -0.564585       2.404065       5.302371      -2.220236      13.917729           0.000001
          138              C       1.199110      17.625192      16.055841      -0.095857      31.897678 0.43062626E+03  0.10150356E+05                                 8.913125                            7.060248      -0.011456       1.985516                    0.998254      29.054950      85.009322       0.598625       0.434081      -1.047973       0.025797       0.000114       0.009109       0.027358       0.003442       0.004930       0.011996       0.006521      -0.051329      -0.022616       0.006147       0.016469              9.874458      11.429274      -0.258899       0.978161       5.156059      -1.786647      13.038043          -0.000000
          139              C       1.977952      17.206203      17.121653      -0.127567      33.939824 0.46144396E+03  0.11105688E+05                                 9.349538                            7.331094      -0.200708       1.911724                    0.998118      30.395310      90.909633       0.582679       0.436767      -1.042651      -0.020374       0.013266      -0.030307       0.038854       0.013502      -0.019931       0.004298      -0.048370      -0.010528      -0.037985       0.008502       0.029483             10.539800      13.910631      -0.281123       2.153392       5.278367      -1.338812      12.430403          -0.000001
          140              C       3.891123      18.590042      13.561162       0.597872      22.847123 0.25580676E+03  0.53246747E+04                                 7.376157                            5.666215      -0.094079       2.019915                    0.999408      22.527643      63.136923       0.625201       0.470658      -1.020984       0.038709       0.043277      -0.035027       0.067810      -0.019956       0.016827       0.048003      -0.155008      -0.149643      -0.080973      -0.036592       0.117565              8.280282      10.150827       0.024310      -0.265433       4.342390      -1.425621      10.347629           0.000002
          141              C       0.824340      18.506037      13.783705       0.608713      22.520343 0.26363382E+03  0.55485840E+04                                 7.477724                            5.849546      -0.288901       1.960977                    0.999203      22.733151      64.806334       0.597930       0.486715      -1.008902      -0.040854      -0.007562      -0.035152       0.054423       0.074688      -0.078052      -0.035737       0.048327      -0.030234      -0.082989      -0.050386       0.133376              8.367640       8.254607      -1.771151       3.482645       7.000067       0.598670       9.848246           0.000001
          142              C       5.048592      15.534049      17.660747       0.692238      20.789351 0.28317580E+03  0.60411449E+04                                 7.115374                            6.081502      -0.253368       1.974296                    0.999366      22.151539      62.683946       0.586200       0.489775      -1.011696       0.040009      -0.059019      -0.032188       0.078230       0.017307       0.010778      -0.015815       0.010757       0.023983      -0.031407       0.014007       0.017400              7.913172       7.329297      -0.303508      -0.149852       8.320361       1.830840       8.089857          -0.000001
          143              C       3.554143      16.400029      19.473625       0.697687      20.108051 0.27597323E+03  0.58618326E+04                                 7.013003                            6.037248      -0.257416       1.973736                    0.999651      22.169203      63.022558       0.582234       0.495270      -1.006788      -0.040637      -0.012500       0.063810       0.076677      -0.001087       0.022403       0.001146      -0.007558      -0.050043      -0.030909       0.012161       0.018748              7.731873       7.405140       0.099926      -0.840932       6.223712      -0.234538       9.566768          -0.000000
          144              C       5.531056      29.703853      11.878616       0.613064      22.965376 0.25865072E+03  0.54397337E+04                                 7.606381                            5.822607      -0.306221       1.953388                    0.999045      23.025278      66.486890       0.592502       0.491533      -1.002362       0.039349      -0.012176      -0.047363       0.062768      -0.003367       0.018274      -0.013653      -0.185383      -0.154078      -0.079180      -0.040408       0.119588              8.781872      11.438693       0.352557      -1.215860       4.395335       1.060543      10.511587           0.000001
          145              C       4.522418      29.837984      12.989136      -0.036092      36.127912 0.45384782E+03  0.10741080E+05                                 9.539011                            7.144214      -0.010231       2.006242                    0.999066      27.562103      78.442136       0.613675       0.421726      -1.065199      -0.027983       0.002357       0.032435       0.042903      -0.025626       0.016639      -0.018269      -0.008813      -0.024381      -0.022297      -0.019890       0.042187             11.194672      13.137336       1.935640      -3.478213       6.874464       2.648774      13.572215           0.000001
          146              C       3.273188      29.218835      12.970974      -0.010907      37.684183 0.44494225E+03  0.10474619E+05                                 9.796801                            7.074498      -0.113403       1.975475                    0.998702      27.246362      77.250152       0.616812       0.421812      -1.065516       0.002394       0.024768       0.035006       0.042948      -0.025587       0.018891      -0.021442      -0.016595      -0.043074      -0.028198      -0.019044       0.047242             11.783402      11.857762       2.138312      -1.872990       8.222480       4.406210      15.269965           0.000001
          147              C       2.384847      29.417267      14.018823      -0.146065      34.381352 0.45742416E+03  0.10947997E+05                                 9.345355                            7.250699      -0.074441       1.956150                    0.998479      29.943376      88.333703       0.593770       0.430995      -1.049650       0.017603       0.004349      -0.017623       0.025285      -0.008807       0.017709      -0.031553      -0.021636      -0.111047      -0.052619       0.004982       0.047637             10.839078      10.193043       0.813622      -3.666678       6.415690       2.780068      15.908502           0.000000
          148              C       2.742651      30.201315      15.123755       0.107073      34.950751 0.44161998E+03  0.10455728E+05                                 9.658219                            7.225230      -0.394818       1.880903                    0.998644      27.433144      79.952335       0.583599       0.443288      -1.044440      -0.040523      -0.001129       0.030626       0.050807      -0.005922      -0.040143      -0.005427       0.017089       0.045770      -0.035949      -0.012918       0.048867             11.758149      13.623443       2.186746      -4.878306       7.102030       1.376188      14.548975          -0.000000
          149              C       3.970290      30.832564      15.110582      -0.144110      34.193893 0.46017419E+03  0.11071095E+05                                 9.400319                            7.309544      -0.215954       1.906919                    0.998292      30.487587      91.265746       0.584720       0.435401      -1.043129       0.023195      -0.000193      -0.028638       0.036854      -0.017486       0.031798      -0.006899      -0.021696       0.014716      -0.039455       0.001489       0.037966             10.813021      13.639417       2.151087      -4.189509       7.013274       1.011226      11.786372          -0.000001
          150              C       4.843980      30.659714      14.052354      -0.074498      32.895250 0.43568546E+03  0.10331121E+05                                 9.190953                            7.159162      -0.160931       1.939040                    0.998086      29.252705      86.703937       0.585530       0.441146      -1.040571      -0.029674      -0.006196       0.009005       0.031624      -0.012118       0.016926      -0.023093      -0.009443      -0.031051      -0.028091      -0.007804       0.035896             10.437063      11.423036       1.626136      -2.840960       7.055903       2.367949      12.832251          -0.000001
          151              C       2.893792      28.239465      11.911748       0.598698      23.786092 0.26226080E+03  0.55101854E+04                                 7.680635                            5.786613      -0.173980       1.992090                    0.999429      22.849495      64.993235       0.608873       0.478792      -1.013473      -0.032545      -0.039319      -0.024156       0.056468       0.028020      -0.050084      -0.093500      -0.008748       0.063045      -0.089354      -0.035310       0.124664              8.892464       9.071733      -0.713314       1.670580       7.909454       3.927973       9.696205           0.000001
          152              C       1.736327      30.400439      16.272996      -0.303829      37.528196 0.49744023E+03  0.12157793E+05                                11.166674                            8.543636      -0.447949       1.835831                    0.994827      32.006967      95.410415       0.455425       0.550270      -0.987474       0.001390      -0.083531      -0.054700       0.099857       0.018872      -0.023457       0.009097       0.021418      -0.044978      -0.036275       0.001240       0.035035             13.772068      12.874275       1.174677      -2.428940      13.267518      -2.983461      15.174412          -0.000000
          153              C       0.787838      29.198438      16.436061       0.090132      34.627009 0.43995148E+03  0.10425068E+05                                 9.641182                            7.265816      -0.451325       1.861369                    0.998657      27.784820      81.488031       0.574429       0.449982      -1.038667       0.037137       0.039893      -0.013975       0.056267       0.041249      -0.013150      -0.009631      -0.020776      -0.051956      -0.035196      -0.019429       0.054625             11.451315      14.098348       2.695768      -1.587047      13.658874      -3.075797       6.596724           0.000000
          154              C       1.356161      27.944236      16.600124      -0.160851      35.733389 0.48325426E+03  0.11763426E+05                                 9.670836                            7.511326      -0.320531       1.864461                    0.998630      31.107909      93.512639       0.574724       0.437813      -1.042226      -0.021320      -0.027437      -0.001330       0.034773      -0.004912       0.003967       0.017929       0.050862       0.138154      -0.052307       0.002774       0.049532             11.028273      10.449380       1.626132      -0.871544      16.044368      -3.909311       6.591070           0.000000
          155              C       0.590429      26.802042      16.826459      -0.048751      37.537957 0.45579083E+03  0.10782202E+05                                 9.712097                            7.116417       0.131301       2.044591                    0.999480      27.739775      78.539368       0.621406       0.416666      -1.070042      -0.008436       0.047017      -0.014287       0.049859       0.006363      -0.001211       0.013324       0.006894       0.042546      -0.018965      -0.001122       0.020087             11.357159      13.282362      -0.276899      -0.020227      14.988855      -3.242316       5.800261           0.000001
          156              C       6.915237      26.892270      16.818276      -0.006837      36.081664 0.44694211E+03  0.10528782E+05                                 9.510913                            7.086597      -0.139009       1.964564                    0.998829      27.311556      77.347715       0.617055       0.421362      -1.066278       0.016512       0.025225      -0.009744       0.031685       0.003926      -0.004226       0.012754       0.002856       0.152957      -0.031709      -0.021476       0.053185             11.006501      13.809684       2.363484      -0.712414      13.678233      -2.617234       5.531585           0.000001
          157              C       6.339974      28.138866      16.626270      -0.093469      31.787276 0.42882157E+03  0.10095645E+05                                 8.889838                            7.043983      -0.004361       1.988649                    0.998305      28.982676      84.703882       0.599594       0.433902      -1.048243       0.023555       0.008223      -0.002700       0.025095       0.001358      -0.005534       0.004263       0.036029       0.026852      -0.023178       0.005902       0.017276              9.847430      11.400976       0.970602      -0.262712      12.576559      -2.509326       5.564755          -0.000000
          158              C       7.118815      29.271381      16.456219      -0.126279      33.854560 0.45997023E+03  0.11060066E+05                                 9.332817                            7.319566      -0.195779       1.913769                    0.998181      30.339140      90.665103       0.583184       0.436790      -1.042761      -0.021195      -0.033564       0.004834       0.039990      -0.024220      -0.001132       0.012538      -0.018434       0.063854      -0.037237       0.007222       0.030014             10.519926      13.889928       1.997245      -0.828916      11.774088      -2.418969       5.895762          -0.000001
          159              C       1.320690      25.495985      17.038025       0.595900      22.889346 0.25638265E+03  0.53397674E+04                                 7.385086                            5.672927      -0.092539       2.019777                    0.999363      22.554427      63.234413       0.624763       0.470714      -1.020934       0.037900      -0.050320      -0.019679       0.065999       0.023883       0.009399       0.042322       0.001185       0.319408      -0.080614      -0.037655       0.118269              8.290094      10.163212      -0.241930       0.111493      10.093053      -1.889984       4.614017           0.000002
          160              C       5.965206      25.730716      16.999504       0.607448      22.553168 0.26412487E+03  0.55614073E+04                                 7.483567                            5.854147      -0.285346       1.961623                    0.999143      22.755764      64.881568       0.597835       0.486574      -1.008992      -0.041456      -0.027176       0.025710       0.055840      -0.104826      -0.026276       0.014409       0.011702      -0.144136      -0.082834      -0.050811       0.133645              8.373821       8.261729       3.904329      -0.207264       8.622791      -1.533551       8.236942           0.000001
          161              C       2.478155      30.574326      17.634800       0.698633      20.679833 0.28122316E+03  0.59907977E+04                                 7.098934                            6.066668      -0.253104       1.974975                    0.999373      22.092093      62.527652       0.585857       0.490773      -1.010898       0.040840       0.000001       0.066615       0.078137       0.002236      -0.019185      -0.000166      -0.018134      -0.055196      -0.030461       0.011585       0.018875              7.894840       7.318323       0.013692       0.337406       6.551006      -0.815564       9.815193          -0.000001
          162              C       0.983704      31.711335      15.978400       0.697159      20.171162 0.27715139E+03  0.58931481E+04                                 7.027646                            6.050211      -0.256726       1.973022                    0.999702      22.205128      63.159034       0.581595       0.495285      -1.006777      -0.039810       0.060588      -0.019777       0.075145       0.021495      -0.009083       0.012727       0.015142       0.017989      -0.032190       0.012398       0.019792              7.748297       7.419137      -0.783271       0.329319       8.960968      -1.335072       6.864786          -0.000000
          163              O       5.164001      17.061240      10.993034      -0.664099      46.829572 0.81594239E+03  0.21848999E+05                                10.413608                            8.975856      -0.220044       1.934480                    0.995919      31.121144      87.351841       0.617747       0.370274      -1.126186      -0.010179      -0.021603       0.021931       0.032423       0.048265      -0.026236      -0.005805      -0.123737       0.077290      -0.095718       0.025375       0.070344             11.421501       9.879238       2.101931      -2.192073      11.402497      -4.676830      12.982768           0.000001
          164              O       3.543858      15.856819      11.928713      -0.519004      33.076496 0.49534699E+03  0.11657570E+05                                 8.139042                            6.860761       0.532180       2.244603                    0.995723      26.622632      69.066901       0.730367       0.356341      -1.141985       0.014840      -0.013521      -0.003243       0.020336       0.015596      -0.007762       0.057762       0.065883       0.033410      -0.079359       0.029953       0.049407              9.078253      15.192253      -0.238853      -0.213471       6.332401      -0.998992       5.710106           0.000000
          165              O       6.589820      15.135343       9.495907      -0.552565      32.198217 0.51137319E+03  0.12155063E+05                                 8.014530                            6.999582       0.354133       2.160742                    0.996836      27.686081      72.654410       0.717215       0.359284      -1.137376      -0.016625      -0.045762      -0.001581       0.048714      -0.031683       0.079029       0.044158      -0.034416      -0.022605      -0.111267       0.039732       0.071535              8.666693       8.694223      -0.354693       3.584709       5.698165      -1.085270      11.607691           0.000003
          166              O       0.832564      15.819484      10.261336      -0.575543      40.594514 0.62433532E+03  0.15609841E+05                                 9.439066                            7.801610       0.071725       2.068437                    0.994507      28.471351      76.796393       0.670106       0.365580      -1.131688      -0.019621      -0.018477       0.015483       0.031082       0.005673      -0.033846      -0.001128      -0.002774      -0.166870      -0.067791       0.026499       0.041291             10.532012      13.940054       4.569426      -1.975033       8.286059      -1.750112       9.369922           0.000001
          167              O       7.705648       9.568873      10.693848      -0.532833      34.296141 0.50691831E+03  0.11994113E+05                                 8.333738                            6.944750       0.415562       2.194669                    0.996958      26.978171      70.084850       0.725553       0.356785      -1.142092       0.025012       0.013399       0.004808       0.028779       0.013715      -0.003024      -0.040036       0.038112      -0.082119      -0.058283       0.015819       0.042465              9.136257      15.046186       1.523079       1.377123       6.701461       1.079242       5.661124           0.000001
          168              O       1.902894       8.824234       9.832816      -0.580579      33.341997 0.52370880E+03  0.12544757E+05                                 8.214734                            7.105757       0.264887       2.123432                    0.997213      28.203231      74.726600       0.707248       0.361545      -1.133595       0.004994       0.049132      -0.028377       0.056957      -0.048550      -0.077961      -0.030343      -0.081363       0.053954      -0.122130       0.052902       0.069228              8.844346       9.033970      -2.930604      -2.477029       9.307807       3.229868       8.191260           0.000004
          169              O       4.907216      10.267188       9.931812      -0.494156      24.419814 0.38309922E+03  0.84562984E+04                                 6.484695                            5.931981       0.631941       2.264168                    0.997884      26.143920      65.720962       0.805597       0.344445      -1.151535      -0.007479       0.008675       0.003895       0.012098       0.055337       0.036912      -0.019029       0.102342       0.128687      -0.104097       0.026396       0.077702              6.539438       6.533286       0.726204      -2.188573       6.267106      -1.368772       6.817921           0.000006
          170              O       4.577174       8.430135      11.089436      -0.634115      39.681633 0.70485681E+03  0.18128320E+05                                 9.199638                            8.233444       0.145436       2.070691                    0.995518      29.575786      80.368286       0.660322       0.360656      -1.137872       0.016257       0.036949       0.026164       0.048105      -0.005327       0.047599      -0.005800      -0.071268      -0.124721      -0.077665       0.019600       0.058065              9.808600       8.754435      -2.029123      -0.328694      14.314111       0.274593       6.357253           0.000000
          171              O       2.593570      24.036322      19.646071      -0.664733      46.844498 0.81628451E+03  0.21861216E+05                                10.417411                            8.979238      -0.213291       1.936586                    0.996080      31.125984      87.381523       0.617454       0.370398      -1.126053      -0.010360       0.029167       0.007655       0.031885      -0.046369      -0.028376       0.012518      -0.109808       0.114570      -0.094806       0.025513       0.069293             11.425520       9.882990      -2.950220      -0.723966      16.644061       1.653696       7.749509           0.000001
          172              O       6.114286      13.925508       0.262262      -0.517850      33.064398 0.49508465E+03  0.11650101E+05                                 8.138033                            6.859899       0.536111       2.246042                    0.995694      26.613753      69.044827       0.730245       0.356441      -1.141882       0.015202       0.004198       0.013143       0.020530      -0.015565      -0.009731      -0.050648       0.077831       0.068106      -0.079333       0.030562       0.048771              9.077000      15.188929      -0.066954       0.313570       6.731398       0.769041       5.310672           0.000000
          173              O       1.448951      12.179374       2.103482      -0.551722      32.182523 0.51105849E+03  0.12145908E+05                                 8.012579                            6.998173       0.356193       2.161512                    0.996852      27.676564      72.628232       0.717161       0.359360      -1.137297      -0.016222       0.021918       0.039607       0.048086       0.084160      -0.011859      -0.009753       0.024140       0.156989      -0.111187       0.039902       0.071285              8.664108       8.690645       3.280322      -1.483897      11.067596      -2.015667       6.234082           0.000003
          174              O       3.402994      12.500184       1.128284      -0.575083      40.492860 0.62243289E+03  0.15548386E+05                                 9.418181                            7.785652       0.077882       2.070662                    0.994684      28.441037      76.647835       0.671405       0.365198      -1.132130      -0.019718       0.023141       0.007489       0.031311      -0.032349       0.012621       0.037033       0.059369       0.019882      -0.067693       0.026458       0.041235             10.507306      13.908281      -3.985253      -2.961042      10.588178       0.405122       7.025458           0.000001
          175              O       2.564777      16.000055       6.325216      -0.532163      34.262544 0.50634424E+03  0.11977151E+05                                 8.329061                            6.941371       0.412076       2.193825                    0.997023      26.963437      70.036980       0.725642       0.356842      -1.142045       0.025195      -0.002104      -0.013543       0.028681      -0.009257      -0.010783       0.029145       0.021550      -0.134961      -0.057745       0.015291       0.042454              9.130561      15.035927       0.430747      -2.004373       4.984243      -0.089067       7.371514           0.000001
          176              O       4.473324      15.626699       7.400608      -0.581917      33.390902 0.52471110E+03  0.12575250E+05                                 8.224187                            7.113899       0.257870       2.121126                    0.997231      28.223061      74.807660       0.706616       0.361682      -1.133445       0.005768      -0.049781      -0.028025       0.057418      -0.042957       0.080940       0.021017      -0.097372       0.006460      -0.121916       0.052922       0.068994              8.854660       9.045195      -0.680072       3.780965       5.679192      -1.132110      11.839593           0.000003
          177              O      -0.233654      14.990956       6.101475      -0.494333      24.416809 0.38304869E+03  0.84546999E+04                                 6.483020                            5.930584       0.633754       2.264582                    0.997881      26.147324      65.722459       0.805916       0.344328      -1.151661      -0.006634      -0.001204      -0.009650       0.011772       0.004157      -0.065983      -0.040675      -0.001479      -0.180429      -0.103901       0.026606       0.077295              6.537602       6.531018      -2.257449       0.465355       7.863541       0.445428       5.218248           0.000006
          178              O       7.147603      16.912013       7.113598      -0.634541      39.671351 0.70463067E+03  0.18120114E+05                                 9.195679                            8.230072       0.152664       2.072681                    0.995618      29.576221      80.350604       0.660739       0.360477      -1.138073       0.017204       0.004369      -0.045356       0.048705       0.043810      -0.018987       0.045653      -0.002848       0.080158      -0.077636       0.019298       0.058337              9.804297       8.749839       0.729762       1.920817       8.105403       3.306545      12.557649           0.000000
          179              O       0.023130      28.042532       9.278953      -0.664108      46.804477 0.81534742E+03  0.21829229E+05                                10.410592                            8.973242      -0.210652       1.937515                    0.996081      31.110057      87.314909       0.617765       0.370329      -1.126137      -0.011040      -0.007384      -0.029449       0.032305      -0.001441       0.054663      -0.007448      -0.100157       0.143004      -0.094889       0.024981       0.069909             11.418046       9.876044       0.847716       2.915679       8.535257       3.022080      15.842836           0.000001
          180              O       0.973426       4.787720       7.768054      -0.517680      33.074335 0.49528710E+03  0.11656214E+05                                 8.139977                            6.861578       0.528033       2.243487                    0.995732      26.617722      69.062185       0.730102       0.356469      -1.141843       0.016283       0.009253      -0.009783       0.021130      -0.001651       0.017488      -0.007330      -0.019483      -0.230616      -0.080073       0.031070       0.049003              9.079227      15.194046       0.304581      -0.101150       5.001127       0.230159       7.042509           0.000000
          181              O       4.019389       7.255330       8.359640      -0.553586      32.219454 0.51179708E+03  0.12167737E+05                                 8.018153                            7.002604       0.356305       2.161230                    0.996758      27.695999      72.689725       0.717037       0.359296      -1.137359      -0.017428       0.025028      -0.038121       0.048820      -0.051950      -0.066097      -0.035022      -0.052112      -0.072803      -0.110609       0.039847       0.070761              8.670645       8.697964      -2.928039      -2.100664       9.194535       3.103380       8.119435           0.000003
          182              O       5.973433       6.250379       8.569409      -0.575580      40.595509 0.62433898E+03  0.15609985E+05                                 9.439339                            7.801658       0.063791       2.066146                    0.994581      28.472317      76.799608       0.670100       0.365582      -1.131684      -0.019164      -0.004382      -0.023221       0.030425       0.026211       0.021027      -0.036432       0.061083       0.026233      -0.067358       0.027063       0.040295             10.532405      13.940915      -0.573921       4.944861       7.583706       1.344693      10.072594           0.000001
          183              O       5.135211       9.001119       2.939965      -0.531591      34.247276 0.50609112E+03  0.11969308E+05                                 8.324573                            6.938307       0.413443       2.194095                    0.996955      26.961774      70.020354       0.726033       0.356705      -1.142188       0.025804      -0.010915       0.009024       0.029435      -0.004532       0.013613       0.010294       0.089999       0.069778      -0.058364       0.015479       0.042884              9.124928      15.025709      -1.948750       0.628005       6.847969      -0.988026       5.501105           0.000001
          184              O       7.043757      10.119114       2.725605      -0.580241      33.336500 0.52362889E+03  0.12542622E+05                                 8.214512                            7.105989       0.261567       2.122627                    0.997225      28.199353      74.720669       0.707106       0.361624      -1.133510       0.004888      -0.000036       0.057013       0.057222       0.092330      -0.003682       0.008862      -0.044025       0.163645      -0.122589       0.053414       0.069175              8.843609       9.033431       3.609801      -1.299147      11.266134      -2.097641       6.231262           0.000004
          185              O       2.336780       9.311903       3.925741      -0.493645      24.407569 0.38286325E+03  0.84496795E+04                                 6.481762                            5.929515       0.630940       2.263801                    0.997815      26.140760      65.704776       0.805905       0.344371      -1.151612      -0.007596      -0.008472       0.005551       0.012660      -0.059063       0.029495       0.060070       0.031256      -0.082605      -0.104186       0.026821       0.077365              6.536253       6.529703       1.530782       1.722129       5.492341       0.922552       7.586715           0.000006
          186              O       2.006736       9.227898       1.755995      -0.634388      39.633002 0.70375800E+03  0.18091612E+05                                 9.188533                            8.224084       0.152005       2.072706                    0.995615      29.562373      80.292934       0.661103       0.360399      -1.138163       0.016704      -0.041206       0.018861       0.048298      -0.038018      -0.028318      -0.038870       0.007925       0.110219      -0.076792       0.019331       0.057460              9.795863       8.742284       1.295863      -1.589967       8.573437      -3.576508      12.071870           0.000000
          187              O       2.547299      17.508807       8.965995      -0.664099      46.829572 0.81594239E+03  0.21848999E+05                                10.413608                            8.975856      -0.220044       1.934480                    0.995919      31.121144      87.351840       0.617747       0.370274      -1.126186       0.010179       0.021603      -0.021931       0.032423       0.048265      -0.026236      -0.005805      -0.123737       0.077290      -0.095718       0.025375       0.070344             11.421501       9.879238       2.101931      -2.192073      11.402497      -4.676830      12.982768           0.000001
          188              O       4.167442      18.713228       8.030316      -0.519004      33.076495 0.49534698E+03  0.11657570E+05                                 8.139042                            6.860761       0.532180       2.244603                    0.995723      26.622632      69.066900       0.730367       0.356341      -1.141985      -0.014840       0.013521       0.003243       0.020336       0.015596      -0.007763       0.057762       0.065883       0.033410      -0.079359       0.029953       0.049407              9.078253      15.192253      -0.238853      -0.213471       6.332401      -0.998992       5.710106           0.000000
          189              O       1.121480      19.434704      10.463122      -0.552565      32.198219 0.51137323E+03  0.12155065E+05                                 8.014530                            6.999583       0.354133       2.160742                    0.996836      27.686082      72.654413       0.717215       0.359284      -1.137376       0.016625       0.045762       0.001581       0.048714      -0.031683       0.079029       0.044158      -0.034416      -0.022606      -0.111267       0.039732       0.071535              8.666693       8.694224      -0.354693       3.584709       5.698165      -1.085270      11.607692           0.000003
          190              O       6.878736      18.750563       9.697693      -0.575543      40.594514 0.62433532E+03  0.15609841E+05                                 9.439066                            7.801610       0.071725       2.068437                    0.994507      28.471351      76.796393       0.670106       0.365580      -1.131688       0.019621       0.018477      -0.015483       0.031082       0.005673      -0.033846      -0.001128      -0.002774      -0.166870      -0.067791       0.026499       0.041291             10.532012      13.940053       4.569426      -1.975033       8.286059      -1.750112       9.369922           0.000001
          191              O       0.005652      25.001174       9.265181      -0.532833      34.296144 0.50691836E+03  0.11994114E+05                                 8.333739                            6.944751       0.415562       2.194669                    0.996958      26.978172      70.084853       0.725553       0.356785      -1.142092      -0.025012      -0.013399      -0.004808       0.028779       0.013715      -0.003024      -0.040036       0.038112      -0.082119      -0.058283       0.015819       0.042465              9.136257      15.046187       1.523079       1.377123       6.701461       1.079242       5.661124           0.000001
          192              O       5.808406      25.745813      10.126213      -0.580579      33.341998 0.52370882E+03  0.12544758E+05                                 8.214734                            7.105757       0.264887       2.123432                    0.997213      28.203231      74.726601       0.707248       0.361545      -1.133595      -0.004994      -0.049132       0.028377       0.056957      -0.048550      -0.077961      -0.030343      -0.081363       0.053954      -0.122130       0.052902       0.069228              8.844346       9.033971      -2.930604      -2.477029       9.307808       3.229868       8.191261           0.000004
          193              O       2.804084      24.302859      10.027217      -0.494156      24.419816 0.38309927E+03  0.84562997E+04                                 6.484696                            5.931981       0.631940       2.264168                    0.997884      26.143921      65.720966       0.805597       0.344445      -1.151535       0.007479      -0.008675      -0.003895       0.012098       0.055337       0.036912      -0.019029       0.102342       0.128687      -0.104097       0.026395       0.077702              6.539438       6.533287       0.726204      -2.188573       6.267107      -1.368772       6.817921           0.000006
          194              O       3.134126      26.139912       8.869593      -0.634115      39.681630 0.70485675E+03  0.18128318E+05                                 9.199638                            8.233444       0.145436       2.070691                    0.995518      29.575785      80.368281       0.660322       0.360656      -1.137872      -0.016257      -0.036949      -0.026164       0.048105      -0.005327       0.047599      -0.005800      -0.071268      -0.124721      -0.077665       0.019600       0.058065              9.808599       8.754435      -2.029123      -0.328694      14.314110       0.274592       6.357253           0.000000
          195              O       5.117730      10.533725       0.312958      -0.664733      46.844498 0.81628451E+03  0.21861216E+05                                10.417411                            8.979238      -0.213291       1.936586                    0.996080      31.125984      87.381523       0.617454       0.370398      -1.126053       0.010360      -0.029167      -0.007655       0.031885      -0.046369      -0.028376       0.012518      -0.109808       0.114570      -0.094806       0.025513       0.069293             11.425520       9.882990      -2.950220      -0.723966      16.644061       1.653696       7.749509           0.000001
          196              O       1.597014      20.644539      19.696767      -0.517850      33.064396 0.49508462E+03  0.11650100E+05                                 8.138033                            6.859898       0.536111       2.246042                    0.995694      26.613753      69.044825       0.730245       0.356441      -1.141882      -0.015202      -0.004198      -0.013143       0.020530      -0.015565      -0.009731      -0.050648       0.077831       0.068106      -0.079333       0.030562       0.048771              9.076999      15.188928      -0.066954       0.313570       6.731397       0.769041       5.310672           0.000000
          197              O       6.262349      22.390673      17.855547      -0.551722      32.182525 0.51105853E+03  0.12145910E+05                                 8.012580                            6.998174       0.356193       2.161512                    0.996852      27.676564      72.628234       0.717161       0.359360      -1.137297       0.016222      -0.021918      -0.039607       0.048086       0.084160      -0.011859      -0.009753       0.024140       0.156989      -0.111187       0.039902       0.071285              8.664108       8.690646       3.280322      -1.483897      11.067597      -2.015668       6.234083           0.000003
          198              O       4.308306      22.069863      18.830745      -0.575083      40.492858 0.62243285E+03  0.15548385E+05                                 9.418180                            7.785651       0.077882       2.070662                    0.994684      28.441036      76.647832       0.671405       0.365198      -1.132130       0.019718      -0.023141      -0.007489       0.031311      -0.032349       0.012621       0.037033       0.059369       0.019882      -0.067693       0.026458       0.041235             10.507305      13.908281      -3.985253      -2.961041      10.588177       0.405122       7.025458           0.000001
          199              O       5.146523      18.569992      13.633813      -0.532163      34.262542 0.50634420E+03  0.11977150E+05                                 8.329060                            6.941371       0.412076       2.193825                    0.997023      26.963437      70.036977       0.725642       0.356842      -1.142045      -0.025195       0.002104       0.013543       0.028681      -0.009257      -0.010783       0.029145       0.021550      -0.134961      -0.057745       0.015291       0.042454              9.130560      15.035926       0.430747      -2.004373       4.984242      -0.089067       7.371513           0.000001
          200              O       3.237976      18.943348      12.558421      -0.581917      33.390902 0.52471110E+03  0.12575250E+05                                 8.224187                            7.113898       0.257870       2.121126                    0.997231      28.223062      74.807661       0.706616       0.361682      -1.133445      -0.005768       0.049781       0.028025       0.057418      -0.042957       0.080940       0.021017      -0.097372       0.006460      -0.121916       0.052922       0.068994              8.854660       9.045195      -0.680072       3.780965       5.679192      -1.132110      11.839593           0.000004
          201              O       7.944954      19.579091      13.857554      -0.494333      24.416811 0.38304873E+03  0.84547010E+04                                 6.483020                            5.930584       0.633753       2.264582                    0.997881      26.147324      65.722461       0.805916       0.344328      -1.151661       0.006634       0.001204       0.009650       0.011772       0.004157      -0.065983      -0.040675      -0.001479      -0.180429      -0.103901       0.026606       0.077295              6.537603       6.531019      -2.257449       0.465355       7.863541       0.445428       5.218249           0.000006
          202              O       0.563697      17.658034      12.845431      -0.634541      39.671351 0.70463067E+03  0.18120114E+05                                 9.195679                            8.230072       0.152664       2.072681                    0.995618      29.576221      80.350604       0.660739       0.360477      -1.138073      -0.017204      -0.004369       0.045356       0.048705       0.043810      -0.018987       0.045653      -0.002848       0.080158      -0.077636       0.019298       0.058337              9.804297       8.749839       0.729762       1.920817       8.105403       3.306545      12.557649           0.000000
          203              O       7.688170       6.527515      10.680076      -0.664108      46.804477 0.81534743E+03  0.21829229E+05                                10.410592                            8.973243      -0.210652       1.937515                    0.996081      31.110057      87.314910       0.617765       0.370329      -1.126137       0.011040       0.007384       0.029449       0.032305      -0.001441       0.054663      -0.007448      -0.100157       0.143004      -0.094889       0.024981       0.069909             11.418046       9.876045       0.847716       2.915679       8.535257       3.022080      15.842837           0.000001
          204              O      -0.973426      29.782327      12.190975      -0.517680      33.074333 0.49528706E+03  0.11656213E+05                                 8.139976                            6.861578       0.528033       2.243487                    0.995732      26.617721      69.062182       0.730102       0.356469      -1.141843      -0.016283      -0.009253       0.009783       0.021130      -0.001651       0.017488      -0.007330      -0.019483      -0.230616      -0.080073       0.031070       0.049003              9.079227      15.194046       0.304581      -0.101150       5.001127       0.230159       7.042509           0.000000
          205              O       3.691911      27.314717      11.599389      -0.553586      32.219452 0.51179705E+03  0.12167737E+05                                 8.018152                            7.002604       0.356305       2.161230                    0.996758      27.695998      72.689722       0.717037       0.359296      -1.137359       0.017428      -0.025028       0.038121       0.048820      -0.051950      -0.066097      -0.035022      -0.052112      -0.072803      -0.110609       0.039847       0.070761              8.670644       8.697964      -2.928039      -2.100664       9.194534       3.103380       8.119435           0.000003
          206              O       1.737867      28.319668      11.389620      -0.575580      40.595504 0.62433890E+03  0.15609983E+05                                 9.439339                            7.801658       0.063791       2.066146                    0.994581      28.472315      76.799601       0.670100       0.365582      -1.131684       0.019164       0.004382       0.023221       0.030425       0.026211       0.021027      -0.036432       0.061083       0.026233      -0.067358       0.027063       0.040295             10.532404      13.940913      -0.573921       4.944861       7.583705       1.344692      10.072593           0.000001
          207              O       2.576089      25.568928      17.019064      -0.531591      34.247271 0.50609104E+03  0.11969305E+05                                 8.324573                            6.938307       0.413443       2.194095                    0.996955      26.961772      70.020348       0.726033       0.356705      -1.142188      -0.025804       0.010916      -0.009024       0.029435      -0.004532       0.013613       0.010294       0.089999       0.069778      -0.058364       0.015479       0.042884              9.124927      15.025708      -1.948750       0.628005       6.847968      -0.988026       5.501105           0.000001
          208              O       0.667543      24.450933      17.233424      -0.580241      33.336501 0.52362891E+03  0.12542622E+05                                 8.214513                            7.105989       0.261567       2.122627                    0.997225      28.199353      74.720670       0.707106       0.361624      -1.133510      -0.004888       0.000036      -0.057013       0.057222       0.092330      -0.003682       0.008862      -0.044025       0.163645      -0.122589       0.053414       0.069175              8.843609       9.033432       3.609801      -1.299147      11.266134      -2.097641       6.231262           0.000004
          209              O       5.374520      25.258144      16.033288      -0.493645      24.407566 0.38286321E+03  0.84496782E+04                                 6.481762                            5.929515       0.630941       2.263801                    0.997815      26.140759      65.704772       0.805905       0.344370      -1.151612       0.007596       0.008472      -0.005551       0.012660      -0.059063       0.029495       0.060070       0.031257      -0.082605      -0.104186       0.026821       0.077365              6.536252       6.529702       1.530782       1.722129       5.492340       0.922552       7.586714           0.000006
          210              O       5.704564      25.342149      18.203034      -0.634388      39.633002 0.70375800E+03  0.18091612E+05                                 9.188533                            8.224084       0.152005       2.072706                    0.995615      29.562373      80.292935       0.661103       0.360399      -1.138163      -0.016704       0.041206      -0.018861       0.048298      -0.038018      -0.028318      -0.038870       0.007925       0.110219      -0.076792       0.019331       0.057460              9.795863       8.742284       1.295863      -1.589967       8.573437      -3.576509      12.071870           0.000000
          211              F       8.622523      10.575898      15.724521      -0.201124      16.774676 0.23033153E+03  0.44191981E+04                                 5.070900                            4.587142       0.703131       2.456226                    0.998439      19.147207      43.010847       0.931867       0.342580      -1.168170      -0.008572       0.004791      -0.000008       0.009820      -0.051688       0.024137      -0.025264      -0.025770      -0.104589      -0.046336      -0.034796       0.081132              5.546471       5.148158      -1.930321       0.739420       7.507763      -1.391780       3.983494          -0.000003
          212              F       7.216753      12.009172      16.442248      -0.205941      13.162052 0.18314074E+03  0.33267242E+04                                 4.235047                            4.051621       0.902712       2.528462                    0.999143      18.889788      41.641290       1.003160       0.336127      -1.170676      -0.001982      -0.001199       0.001299       0.002656      -0.029433      -0.049995       0.038886       0.009274       0.152579      -0.055443      -0.039613       0.095056              4.330863       3.772792      -0.324227      -0.915167       4.278273       0.597196       4.941524          -0.000008
          213              F       6.832730      10.967922      14.612404      -0.189692      16.442112 0.23678156E+03  0.45506169E+04                                 4.905846                            4.615147       0.922793       2.563175                    0.996580      18.576322      41.057796       0.944777       0.337330      -1.178825       0.006544       0.001486       0.005303       0.008553       0.040748       0.049342       0.032363       0.052952      -0.009827      -0.049132      -0.039003       0.088135              5.151646       6.015050       1.554491       0.892029       5.509519       0.329073       3.930370          -0.000001
          214              F       2.390250      12.847841      16.297346      -0.199486      13.581634 0.19188790E+03  0.35281622E+04                                 4.348691                            4.174426       0.738369       2.478928                    0.998048      18.895358      41.971202       0.978201       0.340547      -1.166312       0.005100       0.004295       0.001344       0.006802      -0.045679       0.049820      -0.042425       0.017393       0.018378      -0.049649      -0.043172       0.092820              4.444733       4.425165      -0.464469       1.111434       4.442135      -0.324610       4.466899          -0.000006
          215              F       8.478321      14.247237      16.267407      -0.204031      15.870292 0.22514800E+03  0.42986543E+04                                 4.871813                            4.539922       0.706191       2.457812                    0.998275      19.166306      43.060324       0.934505       0.343289      -1.166637       0.003472      -0.000791      -0.001736       0.003961      -0.043520      -0.045226       0.045150       0.015033       0.011302      -0.049345      -0.040280       0.089625              5.173605       4.918133      -0.998897      -0.989627       5.537695       1.924739       5.064988          -0.000003
          216              F       2.337812      14.422507      14.826565      -0.188722      17.339979 0.25648099E+03  0.50362642E+04                                 5.136329                            4.848960       0.716324       2.491540                    0.994028      18.808622      42.227460       0.907360       0.343774      -1.171495      -0.004678      -0.004755       0.002031       0.006973       0.050096      -0.037340      -0.041434      -0.012815      -0.035484      -0.044781      -0.042898       0.087679              5.373962       5.706352       1.824403      -0.658496       6.128504      -0.283974       4.287029          -0.000001
          217              F       3.481648      19.853234       2.937769      -0.201302      16.790810 0.23060027E+03  0.44257053E+04                                 5.074713                            4.590257       0.719359       2.461235                    0.998437      19.154448      43.035618       0.931404       0.342646      -1.168098      -0.008375      -0.002691      -0.003900       0.009623       0.047311       0.032451       0.040786       0.000966      -0.024361      -0.046641      -0.034757       0.081398              5.550961       5.152024       1.606823       1.303412       6.074744       2.224766       5.426114          -0.000003
          218              F       2.075877      19.758166       1.337654      -0.206434      13.186828 0.18357802E+03  0.33368042E+04                                 4.241636                            4.057557       0.896562       2.525830                    0.999097      18.901232      41.685914       1.001973       0.336310      -1.170465      -0.001740       0.002011      -0.000034       0.002660      -0.028501       0.050271      -0.054225      -0.017954       0.072216      -0.055198      -0.039557       0.094755              4.337782       3.778534      -0.632143       0.740107       4.264975      -0.587046       4.969836          -0.000008
          219              F       1.691855      18.694100       3.154325      -0.190108      16.444829 0.23683239E+03  0.45518107E+04                                 4.906225                            4.615433       0.934849       2.566964                    0.996548      18.581672      41.069788       0.944818       0.337299      -1.178859       0.006817       0.003775      -0.003020       0.008357       0.022426      -0.059038      -0.025500       0.064809       0.022421      -0.048863      -0.038338       0.087201              5.152100       6.015632      -0.004582      -1.792891       4.040415       0.519266       5.400254          -0.000002
          220              F       4.960674      19.213342       0.683796      -0.198211      13.554831 0.19139924E+03  0.35168318E+04                                 4.342609                            4.168836       0.743559       2.480979                    0.998079      18.878191      41.915085       0.978981       0.340503      -1.166385       0.005704      -0.002657      -0.005090       0.008094       0.065464       0.014304       0.014352      -0.033458      -0.134490      -0.049252      -0.043667       0.092919              4.438342       4.417145       1.192201      -0.152360       4.737184       0.152434       4.160695          -0.000006
          221              F       5.907885      30.011064      19.445882      -0.203013      15.833117 0.22445926E+03  0.42821739E+04                                 4.864753                            4.533278       0.701881       2.457404                    0.998252      19.142316      42.988084       0.935106       0.343335      -1.166612       0.003877      -0.002429       0.000396       0.004592      -0.018290       0.061806      -0.027679       0.045683       0.095844      -0.049146      -0.041732       0.090878              5.166086       4.914373      -0.359018       1.360014       3.512208      -0.757348       7.071677          -0.000003
          222              F       4.908238      17.152276       0.055486      -0.196757      17.671616 0.26281656E+03  0.51937199E+04                                 5.202032                            4.907606       0.795416       2.503220                    0.997089      19.043406      42.930987       0.901908       0.343651      -1.171268      -0.003261       0.001084       0.001482       0.003742      -0.056209      -0.024995       0.032005      -0.031967      -0.088347      -0.044266      -0.043019       0.087285              5.445512       5.783164      -1.506667      -1.275499       5.054349       0.956096       5.499023          -0.000001
          223              F       6.052085       4.140916       1.296738      -0.201091      16.754405 0.22998833E+03  0.44108585E+04                                 5.066918                            4.583622       0.705735       2.457976                    0.998423      19.135910      42.973412       0.932279       0.342565      -1.168212      -0.007238      -0.000512       0.002497       0.007674       0.004994      -0.056446      -0.016613       0.044227       0.102270      -0.046350      -0.033715       0.080065              5.541912       5.148513       0.323998      -2.042512       3.655510      -0.827638       7.821713          -0.000003
          224              F       4.646316       2.802709       2.179127      -0.206347      13.158315 0.18307431E+03  0.33252034E+04                                 4.234672                            4.051217       0.899913       2.527670                    0.999125      18.884676      41.627542       1.003091       0.336182      -1.170633      -0.003375      -0.000057      -0.002161       0.004008       0.056468      -0.000220       0.015090      -0.085554      -0.131793      -0.054174      -0.039939       0.094114              4.330511       3.770441       0.953479       0.176605       5.295658      -0.012149       3.925434          -0.000008
          225              F       4.262292       4.908025       2.192300      -0.199777      16.838194 0.24407788E+03  0.47284655E+04                                 4.987978                            4.687591       1.033533       2.584939                    0.999172      18.837506      41.856535       0.936509       0.337600      -1.178116       0.002263      -0.001590      -0.003063       0.004127      -0.061825       0.009530      -0.005914       0.008518      -0.145124      -0.049666      -0.037387       0.087052              5.241902       6.124173      -1.584402       0.925460       4.684354      -0.870642       4.917179          -0.000001
          226              F       7.531113       2.508863       2.977887      -0.199454      13.575996 0.19178163E+03  0.35256684E+04                                 4.347064                            4.172878       0.734332       2.477697                    0.998045      18.893868      41.962677       0.978534       0.340483      -1.166384       0.005111      -0.003526       0.003119       0.006948      -0.020066      -0.064618       0.028887       0.040625       0.089071      -0.049826      -0.043090       0.092916              4.443048       4.424096      -0.729791      -0.957721       4.177725       0.172932       4.727324          -0.000006
          227              F       3.337446      24.881793       4.204769      -0.204841      15.891187 0.22552124E+03  0.43077624E+04                                 4.877420                            4.544826       0.694222       2.453872                    0.998320      19.172925      43.091591       0.933606       0.343462      -1.166437       0.002810       0.001613       0.000226       0.003248       0.060621      -0.015371      -0.017056      -0.034780      -0.135652      -0.049533      -0.040024       0.089556              5.179762       4.923145       1.357962      -0.370648       6.859309      -1.169060       3.756833          -0.000003
          228              F       7.478677       2.995264       5.076978      -0.188044      17.313500 0.25598192E+03  0.50238202E+04                                 5.130235                            4.843415       0.718733       2.492691                    0.994033      18.797220      42.185344       0.908146       0.343657      -1.171641      -0.005650       0.000492      -0.005741       0.008070       0.007371       0.062224       0.010408       0.042081       0.126825      -0.044646      -0.043423       0.088069              5.367416       5.700060      -0.340850       1.906746       4.495496      -0.653823       5.906692          -0.000001
          229              F      -0.911223      23.994149       4.234508      -0.201124      16.774678 0.23033156E+03  0.44191989E+04                                 5.070900                            4.587142       0.703131       2.456226                    0.998439      19.147207      43.010849       0.931867       0.342580      -1.168170       0.008572      -0.004791       0.000008       0.009820      -0.051688       0.024137      -0.025264      -0.025770      -0.104589      -0.046336      -0.034796       0.081132              5.546472       5.148159      -1.930322       0.739420       7.507764      -1.391780       3.983494          -0.000003
          230              F       0.494547      22.560875       3.516781      -0.205941      13.162053 0.18314075E+03  0.33267243E+04                                 4.235048                            4.051621       0.902712       2.528462                    0.999143      18.889787      41.641289       1.003160       0.336127      -1.170676       0.001982       0.001199      -0.001299       0.002656      -0.029433      -0.049995       0.038885       0.009274       0.152579      -0.055443      -0.039613       0.095056              4.330863       3.772793      -0.324227      -0.915167       4.278274       0.597196       4.941524          -0.000008
          231              F       0.878570      23.602125       5.346625      -0.189692      16.442112 0.23678156E+03  0.45506168E+04                                 4.905845                            4.615147       0.922793       2.563175                    0.996580      18.576323      41.057796       0.944777       0.337330      -1.178825      -0.006544      -0.001486      -0.005303       0.008553       0.040748       0.049342       0.032363       0.052952      -0.009827      -0.049132      -0.039003       0.088135              5.151646       6.015050       1.554490       0.892029       5.509518       0.329073       3.930370          -0.000001
          232              F       5.321050      21.722206       3.661683      -0.199486      13.581636 0.19188793E+03  0.35281629E+04                                 4.348692                            4.174426       0.738369       2.478928                    0.998048      18.895360      41.971207       0.978201       0.340547      -1.166312      -0.005100      -0.004295      -0.001344       0.006802      -0.045679       0.049820      -0.042425       0.017393       0.018378      -0.049649      -0.043172       0.092820              4.444733       4.425165      -0.464469       1.111434       4.442135      -0.324610       4.466899          -0.000006
          233              F      -0.767021      20.322810       3.691622      -0.204031      15.870296 0.22514807E+03  0.42986561E+04                                 4.871814                            4.539924       0.706191       2.457812                    0.998275      19.166307      43.060330       0.934505       0.343289      -1.166637      -0.003472       0.000791       0.001736       0.003961      -0.043520      -0.045226       0.045150       0.015033       0.011302      -0.049345      -0.040280       0.089625              5.173606       4.918134      -0.998898      -0.989627       5.537696       1.924740       5.064990          -0.000003
          234              F       5.373488      20.147540       5.132464      -0.188722      17.339979 0.25648100E+03  0.50362646E+04                                 5.136329                            4.848960       0.716324       2.491540                    0.994028      18.808622      42.227461       0.907360       0.343774      -1.171495       0.004678       0.004755      -0.002031       0.006973       0.050096      -0.037340      -0.041434      -0.012815      -0.035484      -0.044781      -0.042898       0.087679              5.373962       5.706353       1.824403      -0.658496       6.128504      -0.283974       4.287030          -0.000001
          235              F       4.229652      14.716813      17.021260      -0.201302      16.790813 0.23060032E+03  0.44257065E+04                                 5.074714                            4.590257       0.719359       2.461235                    0.998437      19.154449      43.035622       0.931404       0.342646      -1.168098       0.008375       0.002691       0.003900       0.009623       0.047311       0.032451       0.040786       0.000966      -0.024361      -0.046641      -0.034757       0.081398              5.550962       5.152025       1.606823       1.303413       6.074745       2.224766       5.426115          -0.000003
          236              F       5.635423      14.811881      18.621375      -0.206434      13.186830 0.18357805E+03  0.33368050E+04                                 4.241636                            4.057557       0.896562       2.525830                    0.999097      18.901232      41.685916       1.001973       0.336310      -1.170465       0.001740      -0.002011       0.000034       0.002660      -0.028501       0.050272      -0.054225      -0.017954       0.072216      -0.055198      -0.039557       0.094755              4.337782       3.778534      -0.632143       0.740107       4.264976      -0.587047       4.969837          -0.000008
          237              F       6.019445      15.875947      16.804704      -0.190108      16.444830 0.23683242E+03  0.45518113E+04                                 4.906226                            4.615433       0.934849       2.566964                    0.996548      18.581672      41.069790       0.944818       0.337299      -1.178859      -0.006817      -0.003775       0.003020       0.008357       0.022426      -0.059038      -0.025500       0.064809       0.022421      -0.048863      -0.038338       0.087201              5.152101       6.015632      -0.004582      -1.792891       4.040415       0.519266       5.400254          -0.000002
          238              F       2.750626      15.356705      19.275233      -0.198211      13.554834 0.19139930E+03  0.35168331E+04                                 4.342610                            4.168837       0.743559       2.480979                    0.998078      18.878192      41.915090       0.978980       0.340503      -1.166385      -0.005704       0.002657       0.005090       0.008094       0.065464       0.014304       0.014352      -0.033458      -0.134490      -0.049252      -0.043667       0.092919              4.438342       4.417146       1.192202      -0.152360       4.737185       0.152434       4.160696          -0.000006
          239              F       1.803415       4.558983       0.513147      -0.203013      15.833118 0.22445929E+03  0.42821746E+04                                 4.864753                            4.533278       0.701881       2.457404                    0.998252      19.142316      42.988086       0.935106       0.343335      -1.166612      -0.003877       0.002428      -0.000396       0.004592      -0.018290       0.061806      -0.027679       0.045683       0.095844      -0.049146      -0.041732       0.090878              5.166087       4.914373      -0.359018       1.360014       3.512209      -0.757348       7.071678          -0.000003
          240              F       2.803062      17.417771      19.903543      -0.196757      17.671616 0.26281656E+03  0.51937199E+04                                 5.202032                            4.907606       0.795416       2.503221                    0.997089      19.043406      42.930987       0.901908       0.343651      -1.171268       0.003261      -0.001084      -0.001482       0.003742      -0.056209      -0.024995       0.032005      -0.031967      -0.088347      -0.044266      -0.043019       0.087285              5.445512       5.783164      -1.506667      -1.275499       5.054349       0.956096       5.499023          -0.000001
          241              F       1.659215      30.429131      18.662291      -0.201091      16.754405 0.22998834E+03  0.44108587E+04                                 5.066918                            4.583622       0.705735       2.457976                    0.998423      19.135911      42.973414       0.932279       0.342565      -1.168212       0.007238       0.000512      -0.002497       0.007674       0.004994      -0.056446      -0.016613       0.044227       0.102270      -0.046350      -0.033715       0.080065              5.541912       5.148513       0.323998      -2.042512       3.655510      -0.827638       7.821713          -0.000003
          242              F       3.064984      31.767338      17.779902      -0.206347      13.158316 0.18307433E+03  0.33252037E+04                                 4.234672                            4.051218       0.899913       2.527670                    0.999125      18.884676      41.627543       1.003091       0.336182      -1.170633       0.003375       0.000057       0.002161       0.004008       0.056468      -0.000220       0.015090      -0.085554      -0.131793      -0.054174      -0.039939       0.094114              4.330512       3.770442       0.953479       0.176605       5.295659      -0.012149       3.925434          -0.000008
          243              F       3.449008      29.662022      17.766729      -0.199777      16.838195 0.24407789E+03  0.47284658E+04                                 4.987978                            4.687591       1.033533       2.584939                    0.999172      18.837507      41.856536       0.936509       0.337600      -1.178116      -0.002263       0.001590       0.003063       0.004127      -0.061825       0.009530      -0.005914       0.008518      -0.145124      -0.049666      -0.037387       0.087052              5.241902       6.124173      -1.584402       0.925460       4.684354      -0.870641       4.917179          -0.000002
          244              F       0.180187      32.061184      16.981142      -0.199454      13.575995 0.19178161E+03  0.35256679E+04                                 4.347063                            4.172878       0.734332       2.477697                    0.998045      18.893869      41.962677       0.978534       0.340483      -1.166384      -0.005111       0.003526      -0.003119       0.006948      -0.020066      -0.064618       0.028887       0.040625       0.089071      -0.049826      -0.043090       0.092916              4.443048       4.424096      -0.729791      -0.957721       4.177724       0.172932       4.727323          -0.000006
          245              F       4.373854       9.688254      15.754260      -0.204841      15.891188 0.22552126E+03  0.43077627E+04                                 4.877420                            4.544826       0.694222       2.453872                    0.998320      19.172926      43.091593       0.933606       0.343462      -1.166437      -0.002810      -0.001613      -0.000226       0.003248       0.060621      -0.015371      -0.017056      -0.034780      -0.135652      -0.049533      -0.040024       0.089556              5.179762       4.923145       1.357962      -0.370648       6.859309      -1.169060       3.756833          -0.000003
          246              F       0.232623      31.574783      14.882051      -0.188044      17.313500 0.25598193E+03  0.50238206E+04                                 5.130236                            4.843416       0.718733       2.492691                    0.994033      18.797220      42.185345       0.908146       0.343657      -1.171641       0.005650      -0.000492       0.005741       0.008070       0.007371       0.062224       0.010408       0.042081       0.126825      -0.044646      -0.043423       0.088069              5.367416       5.700061      -0.340850       1.906746       4.495496      -0.653823       5.906693          -0.000001

******************************************************
Auxiliary information for the entire system
The total spin magnetic moment of the unit cell is   0.000045
The total net atomic charge of the unit cell is   0.000003
Accuracy of reproducing the electrostatic potential in the unit cell:
  The inner radius (bohr) =    5.0000
  The outer radius (bohr) =   12.0000
  Valid grid points have density less than (e/(bohr^3)) =    0.0001
  The number of valid grid points were=       104294
  The rms potential error without charges in kcal/mol is=      7.00311
  The rms potential error with partial charges in kcal/mol is=      1.68112
  The RRMSE value at monopole order=      0.24005
  The rms potential error with partial charges and cloud penetration in kcal/mol is=      1.67128
  The RRMSE value at monopole order with cloud penetration is=      0.23865
  The rms potential error with partial charges and atomic dipoles in kcal/mol is=      1.08665
  The RRMSE value at dipole order=      0.15517
  The rms potential error with partial charges, atomic dipoles and cloud penetration in kcal/mol is=      1.07355
  The RRMSE value at dipole order with cloud penetration=      0.15330

******************************************************
The electron densities and ab initio electrostatic potential were computed in VASP using the PBE functional and
projector augmented wave method. See the main text of the journal article for a description of computational details.
The atomic charges, dipoles, and quadrupoles were computed with the DDEC6 method as described in
(a) T. A. Manz and N. Gabaldon Limas, RSC Adv. 6 (2016) 47771-47801 DOI: 10.1039/c6ra04656h
(b) N. Gabaldon Limas and T. A. Manz, RSC Adv. 8 (2018) 2678-2707 DOI: 10.1039/c7ra11829e.
For each atom in the material, the electron cloud parameters were fit to the spherically averaged atom-in-material
electron density using radial positions for which this density was between 10^-4 and 10^-2 electrons per cubic bohr.
The polarizabilities, dispersion coefficients, and quantum Drude oscillator (QDO) parameters were fit using the MCLF method.
The magnetic structure of the system was optimized in VASP from the default ferromagnetic initial guess using spin polarization.
The atomic spin moments (ASMs) were computed on this optimized magnetic structure using the DDEC6 partition as inputs
to the method of T. A. Manz and D. S. Sholl, J. Chem. Theory Comput. 7 (2011) 4146-4164 DOI: 10.1021/ct200539n.
The RMSE and RRMSE were computed using a uniform grid with Ewald summation.
