# Supplementary material for: A collection of forcefield precursors for metal–organic frameworks
Source: RSC Adv. 2019 Nov 13;9(63):36492–507. doi: 10.1039/c9ra07327b (PMC9075174; doi:10.1039/c9ra07327b)
Supplement: RA-009-C9RA07327B-s5161 [file RA-009-C9RA07327B-s5161.xyz]

  172
jmolscript: load "" {1 1 1} spacegroup "x,y,z" unitcell [{      7.295300     0.000000     0.000000 }, {      3.647646    12.788047     0.000000 }, {      3.407943     0.000001    30.570330 }]
Cd     4.499633     8.817614     7.642582     0.958066
Cd     9.851256     3.970434    22.927747     0.958086
H      7.806033     2.542264     4.411299     0.144806
H      2.318024     0.969334     4.426584     0.137285
H      7.763684    10.066751     1.112760     0.136882
H     10.419775     9.125551    29.552338     0.138170
H      5.880077    10.775209     4.457154     0.122305
H      7.401372    10.074424     6.010127     0.127267
H     10.362875    11.652469     3.873261     0.107782
H      8.847852    12.343023     2.311117     0.089772
H      4.029700     2.800582     3.610356     0.108171
H      3.455774     4.511623     5.071618     0.122734
H      6.850657     6.447733     4.139223     0.130035
H      7.423854     4.739250     2.677961     0.116799
H      8.488537     2.542264    10.873866     0.144556
H      6.681247     0.969334    10.858581     0.137058
H      8.530881    10.066751    14.172405     0.136880
H      9.282734     9.125551    16.303157     0.138608
H     10.414488    10.775209    10.828011     0.121495
H      8.893193    10.074424     9.275038     0.128703
H      5.931690    11.652469    11.411904     0.108878
H      7.446711    12.343023    12.974048     0.088502
H      4.969569     2.800583    11.674809     0.109526
H      5.543494     4.511623    10.213547     0.121994
H      9.443910     6.447734    11.145942     0.131144
H      8.870715     4.739251    12.607204     0.118211
H      6.544856    10.245784    26.159031     0.144802
H     12.032865    11.818714    26.143746     0.137282
H      6.587205     2.721297    29.457570     0.136881
H      3.931114     3.662497     1.017992     0.138170
H      8.470812     2.012839    26.113176     0.122304
H      6.949517     2.713624    24.560203     0.127264
H      3.988014     1.135579    26.697069     0.107781
H      5.503037     0.445025    28.259213     0.089770
H     10.321189     9.987466    26.959974     0.108170
H     10.895115     8.276425    25.498712     0.122731
H      7.500232     6.340315    26.431107     0.130034
H      6.927035     8.048798    27.892369     0.116797
H      5.862352    10.245784    19.696464     0.144555
H      7.669642    11.818714    19.711749     0.137054
H      5.820008     2.721297    16.397925     0.136880
H      5.068155     3.662497    14.267173     0.138606
H      3.936401     2.012839    19.742319     0.121496
H      5.457696     2.713624    21.295292     0.128704
H      8.419199     1.135579    19.158426     0.108878
H      6.904178     0.445025    17.596282     0.088501
H      9.381320     9.987465    18.895521     0.109524
H      8.807395     8.276425    20.356783     0.122001
H      4.906979     6.340314    19.424388     0.131153
H      5.480174     8.048797    17.963126     0.118214
Pd     0.000000     0.000000     0.000000     0.325619
Pd     1.703972     0.000000    15.285165     0.325905
C      7.307839     1.769866     2.494539     0.171328
C      8.010469     1.933553     3.738751    -0.163372
C      1.696728     1.066523     3.741808    -0.158113
C      1.674754     0.291568     2.543451     0.170132
C      6.196677    12.084704     2.179665    -0.017296
C      6.157584    11.373689     0.978251     0.174746
C      7.026706    10.350645     0.620578    -0.163773
C     10.032058     9.834009    30.013950    -0.179205
C      8.908343    10.580831    29.625707     0.174873
C      6.200029     2.473208     2.124638    -0.028011
C      7.197904    11.644796     3.209885     0.082566
C      6.783853    10.951684     4.331816    -0.132652
C      7.697281    10.527120     5.255040    -0.074020
C      9.049324    10.752190     5.086903    -0.012837
C      9.460265    11.460648     3.989428    -0.102123
C      8.549414    11.882653     3.063147    -0.160234
C     10.049427    10.166498     6.074325     0.550524
C      5.783907     3.601114     2.998949     0.084916
C      4.595341     3.532059     3.717352    -0.149290
C      4.251442     4.557660     4.591664    -0.097803
C      5.096450     5.649759     4.750629     0.004269
C      6.285746     5.716257     4.032227    -0.094667
C      6.628915     4.693213     3.157915    -0.149880
C      4.816329     6.744416     5.771678     0.543747
C      8.986732     1.769866    12.790626     0.168845
C      8.284102     1.933553    11.546414    -0.161720
C      7.302543     1.066523    11.543357    -0.157517
C      7.324517     0.291568    12.741714     0.168664
C     10.097887    12.084705    13.105500    -0.018222
C     10.136981    11.373689    14.306914     0.176954
C      9.267859    10.350646    14.664587    -0.163640
C      9.670451     9.834009    15.841545    -0.180675
C     10.794165    10.580831    16.229788     0.175844
C      2.799240     2.473209    13.160527    -0.030212
C      9.096661    11.644796    12.075280     0.083098
C      9.510712    10.951684    10.953349    -0.130147
C      8.597284    10.527121    10.030125    -0.076988
C      7.245241    10.752190    10.198262    -0.012643
C      6.834300    11.460648    11.295737    -0.103725
C      7.745150    11.882654    12.222018    -0.159008
C      6.245138    10.166498     9.210840     0.552222
C      3.215362     3.601114    12.286216     0.088381
C      4.403928     3.532059    11.567813    -0.152805
C      4.747826     4.557660    10.693501    -0.096289
C      3.902818     5.649760    10.534536     0.004507
C     10.008822     5.716257    11.252938    -0.095358
C      9.665653     4.693214    12.127250    -0.152631
C      4.182938     6.744416     9.513487     0.543495
C      7.043050    11.018182    28.075791     0.171328
C      6.340420    10.854495    26.831579    -0.163368
C     12.654161    11.721525    26.828522    -0.158109
C     12.676135    12.496480    28.026879     0.170133
C      8.154212     0.703344    28.390665    -0.017292
C      8.193305     1.414359    29.592079     0.174746
C      7.324183     2.437403    29.949752    -0.163769
C      4.318831     2.954039     0.556380    -0.179209
C      5.442546     2.207217     0.944623     0.174873
C      8.150860    10.314840    28.445692    -0.028007
C      7.152985     1.143252    27.360445     0.082562
C      7.567036     1.836364    26.238514    -0.132651
C      6.653608     2.260928    25.315290    -0.074021
C      5.301565     2.035858    25.483427    -0.012832
C      4.890624     1.327400    26.580902    -0.102124
C      5.801475     0.905395    27.507183    -0.160236
C      4.301462     2.621550    24.496005     0.550520
C      8.566982     9.186934    27.571381     0.084913
C      9.755548     9.255989    26.852978    -0.149290
C     10.099447     8.230388    25.978666    -0.097802
C      9.254439     7.138289    25.819701     0.004269
C      8.065143     7.071791    26.538103    -0.094670
C      7.721974     8.094835    27.412415    -0.149879
C      9.534560     6.043632    24.798652     0.543752
C      5.364157    11.018182    17.779704     0.168844
C      6.066787    10.854495    19.023916    -0.161713
C      7.048346    11.721525    19.026973    -0.157516
C      7.026372    12.496480    17.828616     0.168663
C      4.253002     0.703343    17.464830    -0.018219
C      4.213908     1.414359    16.263416     0.176954
C      5.083030     2.437402    15.905743    -0.163636
C      4.680438     2.954039    14.728785    -0.180680
C      3.556724     2.207217    14.340542     0.175845
C     11.551649    10.314839    17.409803    -0.030199
C      5.254228     1.143252    18.495050     0.083097
C      4.840177     1.836364    19.616981    -0.130146
C      5.753605     2.260927    20.540205    -0.076984
C      7.105648     2.035858    20.372068    -0.012648
C      7.516589     1.327400    19.274593    -0.103723
C      6.605739     0.905394    18.348312    -0.159009
C      8.105751     2.621550    21.359490     0.552209
C     11.135527     9.186934    18.284114     0.088368
C      9.946961     9.255989    19.002517    -0.152810
C      9.603063     8.230388    19.876829    -0.096292
C     10.448071     7.138288    20.035794     0.004538
C      4.342067     7.071791    19.317392    -0.095374
C      4.685236     8.094834    18.443080    -0.152635
C     10.167951     6.043632    21.056843     0.543513
N      0.602795     0.754495     1.788364    -0.266411
N      5.202712    11.514358    -0.009171    -0.272286
N      8.396477     0.754495    13.496801    -0.263458
N     11.091853    11.514358    15.294336    -0.274027
N     13.748094    12.033553    28.781966    -0.266410
N      5.740234     1.273689     0.009171    -0.272286
N      5.954412    12.033553    17.073529    -0.263459
N      3.259036     1.273690    15.275994    -0.274027
O      9.640341     9.427348     6.972481    -0.425651
O      3.955988    10.437604     5.939815    -0.497980
O      3.702043     6.752089     6.181321    -0.442646
O      5.753119     7.603773     5.994842    -0.492666
O      6.654225     9.427349     8.312684    -0.426991
O      5.043277    10.437604     9.345350    -0.498144
O      5.297224     6.752089     9.103844    -0.441941
O      3.246147     7.603773     9.290323    -0.493428
O      4.710548     3.360700    23.597849    -0.425668
O     10.394901     2.350444    24.630515    -0.497992
O     10.648846     6.035959    24.389009    -0.442629
O      8.597770     5.184275    24.575488    -0.492648
O      7.696664     3.360699    22.257646    -0.426940
O      9.307612     2.350444    21.224980    -0.498114
O      9.053665     6.035959    21.466486    -0.442065
O     11.104742     5.184275    21.280007    -0.493461

The following XYZ coordinates are in angstroms. Other properties are in atomic units.
The sperically averaged electron density of each atom fit to a function of the form exp(a - br)
eigen_1, eigen_2 and eigen_3 are the three eigenvalues of traceless quadrupole moment tensor
  atom number  atomic symbol              X              Y              Z     net charge C6 coefficient C8 coefficient C10 coefficient fluctuating dipole atomic polarizability isotropic forcefield polarizability              a              b squared Pearson coefficient          <r^3>          <r^4>         wp_QDO          m_QDO          q_QDO       dipole_x       dipole_y       dipole_z         dipole            Qxy            Qxz            Qyz     Q(x^2-y^2)  Q(3z^2 - R^2)        eigen_1        eigen_2        eigen_3 static polarizability      alpha(xx)      alpha(xy)      alpha(xz)      alpha(yy)      alpha(yz)      alpha(zz) atomic spin moment
            1             Cd       4.499633       8.817614       7.642582       0.958066     182.594581 0.49173215E+04  0.19206024E+06                                24.434542                           21.669644       0.873441       1.981528                    0.999183      77.801957     208.762297       0.437916       0.358102      -1.219888      -0.000717      -0.007485       0.000313       0.007525       0.000086      -0.008550      -0.000765       0.007605       0.000165      -0.006931      -0.003755       0.010686             29.013848      22.743019       0.001824       7.600778      28.422956       0.000072      35.875570           0.089430
            2             Cd       9.851256       3.970434      22.927747       0.958086     182.591013 0.49172052E+04  0.19205451E+06                                24.434202                           21.669360       0.873385       1.981520                    0.999182      77.801011     208.758909       0.437920       0.358101      -1.219889       0.000721       0.007507      -0.000322       0.007548       0.000078      -0.008547      -0.000772       0.007596       0.000159      -0.006933      -0.003746       0.010679             29.013432      22.742578       0.001703       7.600616      28.422640      -0.000303      35.875079           0.089456
            3              H       7.806033       2.542264       4.411299       0.144806       1.033994 0.72169506E+01  0.68046704E+02                                 1.607202                            1.512693      -0.858433       2.490846                    0.999696       3.058627       8.000133       0.546353       1.188993      -0.732721      -0.003849       0.021096       0.034397       0.040534      -0.005458       0.004186       0.012676       0.002712       0.036088      -0.017260      -0.001114       0.018373              1.637473       1.435185      -0.214382      -0.121622       1.777007       0.414792       1.700227           0.000030
            4              H       2.318024       0.969334       4.426584       0.137285       1.060250 0.74654231E+01  0.71225028E+02                                 1.658224                            1.556283      -0.815577       2.506179                    0.999796       3.129972       8.325472       0.527684       1.216617      -0.726098       0.021000       0.001233       0.034155       0.040114      -0.003889       0.010722       0.008300       0.008382       0.034213      -0.016777      -0.001760       0.018536              1.702702       1.877693      -0.106306       0.456070       1.454150      -0.088621       1.776263           0.000050
            5              H       7.763684      10.066751       1.112760       0.136882       1.104914 0.78966432E+01  0.76431559E+02                                 1.703333                            1.600145      -0.890161       2.470448                    0.999399       3.206232       8.599943       0.520437       1.215927      -0.725942       0.031389      -0.018362       0.016015       0.039736      -0.017188       0.007696       0.001363       0.004273      -0.010078      -0.018263      -0.001795       0.020058              1.744526       1.988834      -0.220257       0.458344       1.470787      -0.104133       1.773957          -0.000023
            6              H      10.419775       9.125551      29.552338       0.138170       1.098174 0.77890424E+01  0.75012493E+02                                 1.685669                            1.581472      -0.918614       2.456701                    0.999282       3.171026       8.440201       0.528185       1.204121      -0.728874       0.021394      -0.031516      -0.012077       0.039960      -0.015384       0.004031       0.006852      -0.002307      -0.019438      -0.017513      -0.001375       0.018888              1.718077       1.534391      -0.303309      -0.159404       1.910072       0.405391       1.709768           0.000051
            7              H       5.880077      10.775209       4.457154       0.122305       1.090867 0.77333980E+01  0.75803265E+02                                 1.791334                            1.654458      -1.219594       2.306238                    0.995613       3.624867      10.372158       0.470778       1.327309      -0.697638      -0.034274      -0.011023       0.009225       0.037166       0.003452       0.004809      -0.006052       0.012958       0.010058      -0.012301       0.003218       0.009083              1.868514       2.563029       0.176478      -0.161393       1.491813      -0.166446       1.550701           0.000340
            8              H       7.401372      10.074424       6.010127       0.127267       0.993713 0.67239485E+01  0.64070832E+02                                 1.722438                            1.570392      -1.276120       2.284905                    0.994483       3.649309      10.522908       0.467355       1.375382      -0.686851      -0.014382      -0.021496       0.029530       0.039255       0.002032      -0.001827      -0.008098       0.005541      -0.005585      -0.009950       0.001964       0.007986              1.827012       1.612566       0.153728      -0.206504       1.599263      -0.490853       2.269208           0.000227
            9              H      10.362875      11.652469       3.873261       0.107782       1.091828 0.78402397E+01  0.77485777E+02                                 1.819695                            1.686477      -1.266881       2.277022                    0.993531       3.803688      11.101489       0.455566       1.360387      -0.690037       0.035390       0.007554      -0.004425       0.036457       0.002175      -0.003299      -0.006210       0.016054      -0.007870      -0.011209       0.000170       0.011040              1.897173       2.629544       0.248176      -0.105681       1.510656      -0.185858       1.551317           0.000433
           10              H       8.847852      12.343023       2.311117       0.089772       1.144044 0.84867296E+01  0.86305278E+02                                 1.922385                            1.785728      -1.573124       2.110414                    0.990602       4.307341      13.122166       0.427452       1.409034      -0.678041       0.010809       0.016678      -0.024697       0.031701       0.002638       0.006778      -0.012033       0.012133      -0.001127      -0.017194       0.005008       0.012186              2.006026       1.858219       0.279427      -0.268472       1.852013      -0.558210       2.307847          -0.000115
           11              H       4.029700       2.800582       3.610356       0.108171       1.053015 0.75294861E+01  0.73090320E+02                                 1.720957                            1.610268      -1.179490       2.312274                    0.995621       3.650857      10.293021       0.488595       1.291404      -0.704579      -0.021747      -0.027299      -0.001045       0.034918       0.004501      -0.009737       0.006783      -0.005379      -0.010135      -0.015310       0.006613       0.008697              1.774490       1.835149       0.513763       0.034437       2.056368       0.201587       1.431954           0.000107
           12              H       3.455774       4.511623       5.071618       0.122734       1.098166 0.79667850E+01  0.76885431E+02                                 1.657440                            1.574680      -0.882943       2.465178                    0.999170       3.220435       8.482001       0.543766       1.167167      -0.737182      -0.035142      -0.002272       0.022407       0.041740       0.008264      -0.010833       0.001886       0.010937      -0.016906      -0.014554      -0.001891       0.016445              1.675673       1.964430       0.038391      -0.383221       1.458793       0.112490       1.603796           0.000436
           13              H       6.850657       6.447733       4.139223       0.130035       1.059342 0.74471505E+01  0.70892830E+02                                 1.639560                            1.537615      -0.908052       2.460446                    0.999112       3.179169       8.402580       0.540452       1.190519      -0.731222       0.027885       0.031072       0.005336       0.042089       0.011483      -0.006553       0.002238       0.007187      -0.028536      -0.014490      -0.002909       0.017399              1.683538       1.602543       0.381602       0.010740       2.073003       0.197747       1.375067           0.000443
           14              H       7.423854       4.739250       2.677961       0.116799       1.096228 0.80414677E+01  0.77587610E+02                                 1.639725                            1.570433      -0.863785       2.469264                    0.999242       3.205933       8.372164       0.551968       1.150098      -0.741808       0.033422       0.007512      -0.017106       0.038289       0.009892      -0.011755       0.007338       0.004751      -0.015049      -0.019756       0.005225       0.014531              1.649018       1.941871      -0.003659      -0.369747       1.492062       0.046373       1.513122           0.000245
           15              H       8.488537       2.542264      10.873866       0.144556       1.035856 0.72332769E+01  0.68245777E+02                                 1.609940                            1.515064      -0.859225       2.490368                    0.999705       3.060638       8.010571       0.545515       1.190031      -0.732490       0.004114       0.020721      -0.034197       0.040196       0.005446       0.004283      -0.012926       0.002316       0.036224      -0.017384      -0.001265       0.018649              1.640340       1.437458       0.215076      -0.122041       1.780319      -0.416080       1.703244           0.000038
           16              H       6.681247       0.969334      10.858581       0.137058       1.062336 0.74858502E+01  0.71496688E+02                                 1.663693                            1.561042      -0.831234       2.500723                    0.999743       3.132109       8.346292       0.525342       1.220729      -0.725202      -0.021115       0.001281      -0.034124       0.040149       0.003743       0.010823      -0.008360       0.007801       0.033841      -0.016617      -0.001919       0.018536              1.708483       1.884448       0.106965       0.458693       1.458481       0.089128       1.782519           0.000061
           17              H       8.530881      10.066751      14.172405       0.136880       1.102674 0.78773654E+01  0.76206687E+02                                 1.702150                            1.599086      -0.896699       2.468714                    0.999344       3.202635       8.591192       0.520116       1.217289      -0.725660      -0.031529      -0.018276      -0.015827       0.039731       0.017104       0.007791      -0.001190       0.004158      -0.010245      -0.018136      -0.001934       0.020070              1.743297       1.987339       0.220062       0.457792       1.469886       0.104041       1.772666           0.000007
           18              H       9.282734       9.125551      16.303157       0.138608       1.095503 0.77647554E+01  0.74702495E+02                                 1.680829                            1.577327      -0.911494       2.459263                    0.999315       3.168302       8.422123       0.529849       1.201564      -0.729434      -0.021047      -0.031387       0.012479       0.039798       0.015532       0.004231      -0.006757      -0.002353      -0.019914      -0.017680      -0.001397       0.019077              1.712997       1.530245       0.301735      -0.158546       1.903940      -0.403267       1.704806           0.000098
           19              H      10.414488      10.775209      10.828011       0.121495       1.096279 0.77761769E+01  0.76288962E+02                                 1.792933                            1.655678      -1.217457       2.306341                    0.995539       3.630154      10.374555       0.472274       1.321955      -0.698699       0.033978      -0.011056      -0.009395       0.036946      -0.003461       0.004884       0.006055       0.013493       0.008392      -0.012374       0.003181       0.009193              1.870254       2.566213      -0.176924      -0.161770       1.492838       0.166648       1.551712           0.000346
           20              H       8.893193      10.074424       9.275038       0.128703       0.989641 0.66932190E+01  0.63723849E+02                                 1.720041                            1.568597      -1.254274       2.294318                    0.994855       3.643238      10.511079       0.466681       1.378538      -0.686255       0.014030      -0.021430      -0.028747       0.038503      -0.002098      -0.002087       0.008200       0.005592      -0.004815      -0.010002       0.001727       0.008275              1.824241       1.610587      -0.153232      -0.205726       1.597088       0.489357       2.265048           0.000225
           21              H       5.931690      11.652469      11.411904       0.108878       1.085222 0.77808265E+01  0.76709581E+02                                 1.808235                            1.676987      -1.243925       2.286861                    0.993812       3.785588      11.014936       0.458371       1.355392      -0.691058      -0.035366       0.007626       0.004052       0.036406      -0.002166      -0.003496       0.006117       0.016076      -0.007860      -0.011131      -0.000018       0.011148              1.884566       2.608626      -0.245339      -0.104338       1.502405       0.183979       1.542668           0.000447
           22              H       7.446711      12.343023      12.974048       0.088502       1.145151 0.84924350E+01  0.86345710E+02                                 1.920877                            1.784220      -1.560841       2.115161                    0.990739       4.303775      13.094060       0.428550       1.405710      -0.678694      -0.011077       0.017054       0.024825       0.032091      -0.002551       0.006777       0.012222       0.012039      -0.000109      -0.017281       0.004891       0.012391              2.004478       1.856505      -0.279253      -0.268484       1.850634       0.557881       2.306296          -0.000095
           23              H       4.969569       2.800583      11.674809       0.109526       1.049939 0.75071729E+01  0.72857025E+02                                 1.721423                            1.610868      -1.193460       2.307354                    0.995485       3.649763      10.306007       0.486896       1.296209      -0.703564       0.021141      -0.026849       0.000792       0.034182      -0.004483      -0.009554      -0.006663      -0.005320      -0.009726      -0.015043       0.006516       0.008527              1.774905       1.835621      -0.513517       0.034280       2.056610      -0.201622       1.432485           0.000120
           24              H       5.543494       4.511623      10.213547       0.121994       1.101574 0.79993438E+01  0.77313625E+02                                 1.665024                            1.581260      -0.902050       2.458314                    0.999020       3.222688       8.506851       0.540656       1.172151      -0.736062       0.035190      -0.002672      -0.022326       0.041761      -0.008133      -0.010794      -0.001779       0.010303      -0.017442      -0.014461      -0.001762       0.016223              1.683540       1.974893      -0.038657      -0.386566       1.464668      -0.113296       1.611060           0.000437
           25              H       9.443910       6.447734      11.145942       0.131144       1.056498 0.74234607E+01  0.70619438E+02                                 1.637514                            1.535871      -0.906663       2.461149                    0.999085       3.174674       8.391112       0.540324       1.191610      -0.730968      -0.027586       0.030937      -0.005682       0.041837      -0.011409      -0.006979      -0.001973       0.007375      -0.027727      -0.014468      -0.002936       0.017404              1.681364       1.600560      -0.380700       0.010684       2.069942      -0.197326       1.373591           0.000443
           26              H       8.870715       4.739251      12.607204       0.118211       1.094763 0.80310219E+01  0.77489450E+02                                 1.641300                            1.571857      -0.877405       2.464700                    0.999110       3.201607       8.370815       0.550234       1.153683      -0.740965      -0.033332       0.007174       0.017489       0.038319      -0.010092      -0.011261      -0.007223       0.004311      -0.014653      -0.019413       0.005155       0.014258              1.650656       1.943895       0.003669      -0.370262       1.493540      -0.046476       1.514532           0.000277
           27              H       6.544856      10.245784      26.159031       0.144802       1.033991 0.72169151E+01  0.68046282E+02                                 1.607200                            1.512691      -0.858428       2.490850                    0.999697       3.058616       8.000098       0.546353       1.188995      -0.732720       0.003849      -0.021096      -0.034397       0.040534      -0.005458       0.004186       0.012676       0.002711       0.036087      -0.017260      -0.001114       0.018373              1.637471       1.435182      -0.214382      -0.121622       1.777005       0.414792       1.700225           0.000066
           28              H      12.032865      11.818714      26.143746       0.137282       1.060247 0.74653935E+01  0.71224684E+02                                 1.658223                            1.556282      -0.815574       2.506181                    0.999796       3.129963       8.325448       0.527683       1.216620      -0.726097      -0.021000      -0.001233      -0.034156       0.040114      -0.003889       0.010722       0.008300       0.008382       0.034213      -0.016777      -0.001760       0.018536              1.702701       1.877692      -0.106306       0.456071       1.454149      -0.088621       1.776263           0.000079
           29              H       6.587205       2.721297      29.457570       0.136881       1.104917 0.78966655E+01  0.76431846E+02                                 1.703338                            1.600150      -0.890163       2.470447                    0.999399       3.206234       8.599959       0.520435       1.215930      -0.725941      -0.031389       0.018362      -0.016016       0.039736      -0.017188       0.007696       0.001363       0.004273      -0.010078      -0.018263      -0.001796       0.020058              1.744531       1.988841      -0.220258       0.458346       1.470791      -0.104134       1.773962          -0.000018
           30              H       3.931114       3.662497       1.017992       0.138170       1.098169 0.77890013E+01  0.75011988E+02                                 1.685663                            1.581467      -0.918610       2.456703                    0.999282       3.171020       8.440175       0.528187       1.204120      -0.728874      -0.021394       0.031516       0.012077       0.039960      -0.015384       0.004031       0.006852      -0.002307      -0.019438      -0.017513      -0.001375       0.018888              1.718070       1.534385      -0.303307      -0.159403       1.910064       0.405388       1.709762           0.000049
           31              H       8.470812       2.012839      26.113176       0.122304       1.090863 0.77333572E+01  0.75802784E+02                                 1.791332                            1.654456      -1.219593       2.306240                    0.995613       3.624858      10.372135       0.470777       1.327313      -0.697638       0.034275       0.011023      -0.009225       0.037167       0.003452       0.004809      -0.006052       0.012959       0.010057      -0.012300       0.003218       0.009083              1.868512       2.563025       0.176478      -0.161393       1.491811      -0.166446       1.550699           0.000349
           32              H       6.949517       2.713624      24.560203       0.127264       0.993718 0.67239830E+01  0.64071205E+02                                 1.722439                            1.570393      -1.276119       2.284905                    0.994483       3.649309      10.522891       0.467356       1.375377      -0.686852       0.014381       0.021496      -0.029530       0.039255       0.002032      -0.001827      -0.008098       0.005541      -0.005585      -0.009950       0.001965       0.007985              1.827014       1.612567       0.153728      -0.206504       1.599264      -0.490854       2.269209           0.000245
           33              H       3.988014       1.135579      26.697069       0.107781       1.091816 0.78401380E+01  0.77484527E+02                                 1.819684                            1.686468      -1.266865       2.277031                    0.993531       3.803663      11.101402       0.455566       1.360391      -0.690036      -0.035390      -0.007554       0.004424       0.036457       0.002174      -0.003298      -0.006210       0.016055      -0.007870      -0.011210       0.000170       0.011039              1.897161       2.629526       0.248174      -0.105680       1.510649      -0.185857       1.551309           0.000439
           34              H       5.503037       0.445025      28.259213       0.089770       1.144049 0.84867709E+01  0.86305800E+02                                 1.922390                            1.785732      -1.573125       2.110412                    0.990602       4.307352      13.122206       0.427452       1.409033      -0.678041      -0.010810      -0.016678       0.024697       0.031701       0.002638       0.006778      -0.012033       0.012133      -0.001126      -0.017194       0.005008       0.012186              2.006032       1.858224       0.279428      -0.268473       1.852017      -0.558212       2.307854          -0.000114
           35              H      10.321189       9.987466      26.959974       0.108170       1.053012 0.75294575E+01  0.73089965E+02                                 1.720953                            1.610265      -1.179486       2.312276                    0.995621       3.650847      10.292983       0.488596       1.291404      -0.704579       0.021747       0.027299       0.001045       0.034918       0.004501      -0.009737       0.006782      -0.005379      -0.010135      -0.015309       0.006613       0.008697              1.774486       1.835145       0.513761       0.034437       2.056362       0.201586       1.431951           0.000113
           36              H      10.895115       8.276425      25.498712       0.122731       1.098152 0.79666482E+01  0.76883756E+02                                 1.657425                            1.574667      -0.882930       2.465185                    0.999171       3.220406       8.481896       0.543768       1.167167      -0.737182       0.035142       0.002273      -0.022408       0.041740       0.008263      -0.010833       0.001886       0.010938      -0.016905      -0.014554      -0.001891       0.016445              1.675658       1.964413       0.038390      -0.383217       1.458780       0.112488       1.603782           0.000475
           37              H       7.500232       6.340315      26.431107       0.130034       1.059337 0.74471048E+01  0.70892269E+02                                 1.639554                            1.537610      -0.908047       2.460448                    0.999112       3.179158       8.402537       0.540454       1.190518      -0.731223      -0.027886      -0.031071      -0.005336       0.042090       0.011483      -0.006553       0.002238       0.007187      -0.028536      -0.014490      -0.002909       0.017399              1.683531       1.602537       0.381600       0.010741       2.072994       0.197745       1.375062           0.000464
           38              H       6.927035       8.048798      27.892369       0.116797       1.096231 0.80415001E+01  0.77588014E+02                                 1.639730                            1.570438      -0.863787       2.469263                    0.999242       3.205937       8.372184       0.551966       1.150101      -0.741807      -0.033422      -0.007512       0.017105       0.038289       0.009892      -0.011755       0.007338       0.004751      -0.015048      -0.019756       0.005226       0.014531              1.649023       1.941877      -0.003659      -0.369749       1.492066       0.046373       1.513126           0.000251
           39              H       5.862352      10.245784      19.696464       0.144555       1.035850 0.72332221E+01  0.68245176E+02                                 1.609940                            1.515064      -0.859218       2.490375                    0.999705       3.060621       8.010539       0.545512       1.190040      -0.732488      -0.004115      -0.020722       0.034197       0.040197       0.005446       0.004283      -0.012927       0.002316       0.036224      -0.017384      -0.001265       0.018649              1.640341       1.437458       0.215076      -0.122041       1.780320      -0.416081       1.703245           0.000093
           40              H       7.669642      11.818714      19.711749       0.137054       1.062333 0.74858189E+01  0.71496321E+02                                 1.663692                            1.561041      -0.831235       2.500725                    0.999743       3.132099       8.346264       0.525341       1.220733      -0.725201       0.021116      -0.001282       0.034124       0.040150       0.003743       0.010823      -0.008359       0.007801       0.033841      -0.016616      -0.001919       0.018536              1.708482       1.884448       0.106964       0.458694       1.458480       0.089128       1.782518           0.000103
           41              H       5.820008       2.721297      16.397925       0.136880       1.102669 0.78773160E+01  0.76206068E+02                                 1.702143                            1.599079      -0.896697       2.468715                    0.999344       3.202624       8.591147       0.520118       1.217287      -0.725660       0.031528       0.018276       0.015827       0.039731       0.017104       0.007792      -0.001190       0.004158      -0.010245      -0.018136      -0.001934       0.020070              1.743290       1.987331       0.220061       0.457789       1.469881       0.104041       1.772658           0.000032
           42              H       5.068155       3.662497      14.267173       0.138606       1.095508 0.77647940E+01  0.74702949E+02                                 1.680832                            1.577330      -0.911493       2.459262                    0.999315       3.168310       8.422145       0.529849       1.201563      -0.729435       0.021047       0.031387      -0.012479       0.039798       0.015532       0.004231      -0.006757      -0.002353      -0.019913      -0.017680      -0.001397       0.019077              1.713000       1.530248       0.301736      -0.158547       1.903944      -0.403268       1.704809           0.000083
           43              H       3.936401       2.012839      19.742319       0.121496       1.096261 0.77760291E+01  0.76287156E+02                                 1.792916                            1.655664      -1.217425       2.306358                    0.995540       3.630118      10.374431       0.472275       1.321959      -0.698698      -0.033978       0.011056       0.009395       0.036946      -0.003461       0.004883       0.006054       0.013495       0.008390      -0.012374       0.003181       0.009193              1.870236       2.566183      -0.176922      -0.161767       1.492826       0.166646       1.551698           0.000367
           44              H       5.457696       2.713624      21.295292       0.128704       0.989627 0.66931078E+01  0.63722569E+02                                 1.720032                            1.568589      -1.254255       2.294330                    0.994855       3.643211      10.511006       0.466680       1.378547      -0.686253      -0.014030       0.021431       0.028747       0.038504      -0.002097      -0.002086       0.008201       0.005592      -0.004814      -0.010002       0.001728       0.008275              1.824231       1.610578      -0.153231      -0.205725       1.597081       0.489354       2.265035           0.000248
           45              H       8.419199       1.135579      19.158426       0.108878       1.085204 0.77806558E+01  0.76707449E+02                                 1.808214                            1.676969      -1.243886       2.286882                    0.993813       3.785539      11.014748       0.458374       1.355392      -0.691058       0.035367      -0.007626      -0.004052       0.036406      -0.002166      -0.003495       0.006118       0.016077      -0.007860      -0.011131      -0.000016       0.011148              1.884543       2.608591      -0.245335      -0.104336       1.502389       0.183975       1.542650           0.000464
           46              H       6.904178       0.445025      17.596282       0.088501       1.145150 0.84924334E+01  0.86345685E+02                                 1.920877                            1.784219      -1.560839       2.115162                    0.990739       4.303773      13.094051       0.428550       1.405710      -0.678694       0.011076      -0.017054      -0.024825       0.032091      -0.002551       0.006777       0.012222       0.012038      -0.000109      -0.017281       0.004891       0.012390              2.004478       1.856505      -0.279253      -0.268484       1.850634       0.557881       2.306295          -0.000089
           47              H       9.381320       9.987465      18.895521       0.109524       1.049950 0.75072672E+01  0.72858152E+02                                 1.721432                            1.610876      -1.193458       2.307352                    0.995485       3.649786      10.306079       0.486896       1.296206      -0.703565      -0.021141       0.026848      -0.000792       0.034182      -0.004483      -0.009554      -0.006664      -0.005319      -0.009726      -0.015043       0.006516       0.008527              1.774915       1.835631      -0.513521       0.034281       2.056623      -0.201624       1.432492           0.000137
           48              H       8.807395       8.276425      20.356783       0.122001       1.101566 0.79992766E+01  0.77312866E+02                                 1.665019                            1.581256      -0.902056       2.458314                    0.999020       3.222680       8.506843       0.540655       1.172155      -0.736061      -0.035189       0.002669       0.022327       0.041760      -0.008132      -0.010794      -0.001780       0.010302      -0.017442      -0.014461      -0.001761       0.016222              1.683536       1.974886      -0.038657      -0.386564       1.464665      -0.113296       1.611057           0.000498
           49              H       4.906979       6.340314      19.424388       0.131153       1.056515 0.74236238E+01  0.70621433E+02                                 1.637533                            1.535888      -0.906698       2.461132                    0.999085       3.174713       8.391263       0.540320       1.191611      -0.730967       0.027585      -0.030936       0.005684       0.041836      -0.011408      -0.006980      -0.001973       0.007376      -0.027727      -0.014468      -0.002936       0.017404              1.681384       1.600578      -0.380704       0.010683       2.069968      -0.197330       1.373607           0.000492
           50              H       5.480174       8.048797      17.963126       0.118214       1.094778 0.80311586E+01  0.77491084E+02                                 1.641311                            1.571867      -0.877416       2.464691                    0.999110       3.201638       8.370908       0.550235       1.153678      -0.740966       0.033332      -0.007175      -0.017488       0.038319      -0.010093      -0.011260      -0.007223       0.004311      -0.014655      -0.019413       0.005155       0.014259              1.650667       1.943908       0.003670      -0.370266       1.493550      -0.046477       1.514542           0.000307
           51             Pd       0.000000       0.000000       0.000000       0.325619     194.275900 0.41465404E+04  0.15658234E+06                                25.774091                           20.564939       1.337208       2.060156                    0.998906      91.139481     247.540589       0.424081       0.382472      -1.189359       0.000001       0.000001      -0.000001       0.000002      -0.184531       0.122457       0.138447       0.071488       0.211367      -0.312348       0.149495       0.162853             29.566328      33.628536     -10.168235       3.201565      22.630104       5.859820      32.440343          -0.000811
           52             Pd       1.703972       0.000000      15.285165       0.325905     194.124914 0.41419595E+04  0.15636275E+06                                25.759029                           20.551360       1.344057       2.062014                    0.998949      91.108190     247.401219       0.424299       0.382390      -1.189448       0.000000       0.000000       0.000000       0.000000       0.187236       0.122003      -0.137662       0.070319       0.215888      -0.314065       0.151077       0.162988             29.552014      33.631031      10.181956       3.193494      22.628460      -5.850583      32.396551          -0.001508
           53              C       7.307839       1.769866       2.494539       0.171328      36.989954 0.37958712E+03  0.86676332E+04                                 9.926581                            6.677169      -0.125458       1.973890                    0.999685      26.392991      75.950509       0.608993       0.440458      -1.044386       0.030455      -0.043411      -0.012341       0.054446       0.003556       0.003132      -0.000552      -0.010220       0.002624      -0.007810       0.001981       0.005829             12.785426      16.971620      -7.974932       2.897909      12.425683       0.351165       8.958976           0.004080
           54              C       8.010469       1.933553       3.738751      -0.163372      31.595745 0.41122828E+03  0.95290112E+04                                 8.602939                            6.725388       0.305860       2.070007                    0.999738      29.111175      82.931792       0.640853       0.412461      -1.067354      -0.000908      -0.012384       0.009631       0.015715       0.025886       0.004036       0.002756       0.004695       0.078983      -0.039163       0.011274       0.027889              9.641219      10.447603      -3.950065       1.092148       9.745487       2.201030       8.730568          -0.001651
           55              C       1.696728       1.066523       3.741808      -0.158113      31.696169 0.41326804E+03  0.96014816E+04                                 8.656491                            6.764245       0.258149       2.057551                    0.999791      29.157377      83.551587       0.634982       0.415182      -1.064119      -0.013383      -0.001422       0.009527       0.016489       0.028611       0.001334       0.002788      -0.006651       0.079263      -0.042025       0.014833       0.027192              9.747502      11.374144      -3.651080       2.182826       8.966766       1.182629       8.901597           0.000654
           56              C       1.674754       0.291568       2.543451       0.170132      37.573282 0.38983664E+03  0.89586223E+04                                10.041897                            6.777903      -0.043691       1.999652                    0.999723      26.446498      76.276766       0.603126       0.441916      -1.043820      -0.043294       0.018610      -0.013806       0.049105      -0.005546       0.007269      -0.001310      -0.002512       0.021205      -0.010753      -0.000759       0.011512             12.902002      15.645207      -8.340677      -0.139798      13.823100       2.613579       9.237698           0.000190
           57              C       6.196677      12.084704       2.179665      -0.017296      46.151786 0.45344319E+03  0.10734173E+05                                11.197614                            7.173126       0.024108       2.016103                    0.999167      27.469082      78.307673       0.608044       0.425525      -1.062312       0.025345      -0.011803       0.020600       0.034728       0.048500      -0.010135      -0.046105       0.043073      -0.066328      -0.069902      -0.006839       0.076741             14.684452      14.639923      -6.090144       3.057072      12.535520       2.753074      16.877914          -0.045897
           58              C       6.157584      11.373689       0.978251       0.174746      35.583200 0.37387757E+03  0.85006759E+04                                 9.669582                            6.618747       0.020857       2.022011                    0.999685      26.159492      74.993199       0.613096       0.439393      -1.045546      -0.034737      -0.004011      -0.037199       0.051054       0.004664       0.001732      -0.000285       0.004409       0.007741      -0.006600       0.001880       0.004720             11.966885       8.687894      -1.645151       2.412990       9.240313       5.383945      17.972449           0.004286
           59              C       7.026706      10.350645       0.620578      -0.163773      31.716765 0.41928822E+03  0.97848823E+04                                 8.673353                            6.813648       0.180017       2.026149                    0.999793      29.554451      85.112609       0.632099       0.415220      -1.063198      -0.002488      -0.010866      -0.012390       0.016667      -0.011427      -0.006707      -0.015922       0.006127      -0.054174      -0.029074       0.007536       0.021539              9.632191       9.573617      -2.076607       2.954500       7.647817       2.039872      11.675138          -0.002799
           60              C      10.032058       9.834009      30.013950      -0.179205      32.119897 0.42419772E+03  0.99156481E+04                                 8.707372                            6.827636       0.241183       2.041890                    0.999778      29.684659      85.201662       0.635843       0.412101      -1.066563       0.011069      -0.005113       0.013257       0.018012      -0.016414      -0.007593      -0.006888       0.012467      -0.055709      -0.024730      -0.002241       0.026971              9.644787       8.661815      -2.282910       1.725258       8.913231       3.199860      11.359315           0.000991
           61              C       8.908343      10.580831      29.625707       0.174873      36.235948 0.38149507E+03  0.87143105E+04                                 9.784204                            6.678491      -0.044954       1.997848                    0.999703      26.374482      75.688835       0.611594       0.438429      -1.046530      -0.005734       0.029329       0.039172       0.049270       0.004368       0.002470      -0.004320       0.009028       0.016985      -0.010610       0.003346       0.007264             12.167884      10.939107      -1.011211       5.788685       8.451895       3.609114      17.112650           0.000349
           62              C       6.200029       2.473208       2.124638      -0.028011      47.716149 0.45933405E+03  0.10902672E+05                                11.410009                            7.191692      -0.056863       1.984612                    0.999224      27.747826      79.063349       0.611135       0.422245      -1.064964      -0.016522       0.026084       0.016146       0.034843       0.037842      -0.050807      -0.015169      -0.019878      -0.020372      -0.061620      -0.008294       0.069913             15.071546      15.141677      -5.379633       3.792188      14.878785       4.652859      15.194175          -0.048243
           63              C       7.197904      11.644796       3.209885       0.082566      38.125410 0.42259440E+03  0.98408253E+04                                 9.994596                            6.931777      -0.221499       1.942431                    0.998980      26.640693      75.615130       0.616881       0.426380      -1.060528      -0.015063       0.001620      -0.015811       0.021897      -0.022012       0.025354       0.001323       0.005786       0.025044      -0.034865       0.000758       0.034108             13.026109      16.631703      -1.600778       4.536779       7.903993      -4.760479      14.542631          -0.002332
           64              C       6.783853      10.951684       4.331816      -0.132652      35.232033 0.42343478E+03  0.99320411E+04                                 9.460523                            6.933204       0.015126       1.990164                    0.998349      29.250665      85.179853       0.613397       0.425709      -1.053816       0.023788      -0.018827       0.022288       0.037644       0.005516      -0.015462       0.013160      -0.001241      -0.020710      -0.024944       0.008991       0.015954             11.500933      12.776502      -0.815653       2.477987       8.007941      -5.323813      13.718356          -0.002346
           65              C       7.697281      10.527120       5.255040      -0.074020      34.745445 0.41433292E+03  0.96774986E+04                                 9.470580                            6.936731      -0.168572       1.937329                    0.998931      28.725125      83.800318       0.602145       0.435503      -1.046584      -0.005245       0.003668      -0.028870       0.029571      -0.001147      -0.014969       0.011265      -0.046388      -0.016573      -0.030163      -0.000111       0.030274             11.451089      14.532302      -0.716638       2.819449       7.160636      -4.265357      12.660329           0.001364
           66              C       9.049324      10.752190       5.086903      -0.012837      37.442540 0.41478485E+03  0.95438556E+04                                 9.629319                            6.699626       0.106124       2.044263                    0.999303      26.565333      73.178325       0.655988       0.405798      -1.081622      -0.022567       0.007881      -0.025784       0.035159       0.008070      -0.001777       0.003678      -0.011570      -0.008413      -0.010053      -0.001709       0.011762             12.379146      14.651693      -1.869201       4.026311       8.298663      -5.811980      14.187082           0.002404
           67              C       9.460265      11.460648       3.989428      -0.102123      35.157224 0.42695738E+03  0.10063281E+05                                 9.508996                            7.011184      -0.141127       1.930083                    0.999295      29.701854      87.491886       0.601896       0.431747      -1.047206      -0.025267      -0.000244      -0.007376       0.026322       0.000890      -0.009259       0.017387       0.003658      -0.060676      -0.030277       0.011753       0.018524             11.447348      13.130345      -0.385007       2.409077       7.996632      -5.299426      13.215067           0.001949
           68              C       8.549414      11.882653       3.063147      -0.160234      37.024049 0.46168642E+03  0.11106380E+05                                 9.834620                            7.272358      -0.110702       1.931797                    0.998283      30.800410      91.921312       0.592715       0.429571      -1.047613       0.012395      -0.016353       0.028269       0.034931       0.005663      -0.006845      -0.004832      -0.032991       0.027504      -0.023156       0.005639       0.017517             11.904040      16.357807      -0.130899       2.916339       7.376864      -3.992574      11.977449          -0.002803
           69              C      10.049427      10.166498       6.074325       0.550524      24.212657 0.25225992E+03  0.52179478E+04                                 7.667534                            5.580899       0.027473       2.061405                    0.999597      22.402924      62.021633       0.639533       0.463011      -1.028042       0.032968      -0.022192       0.028190       0.048725       0.000395      -0.026194       0.079765      -0.092037       0.014049      -0.075086      -0.032845       0.107931              9.477929      11.153825      -1.448905       2.831068       6.797566      -4.050795      10.482394          -0.003702
           70              C       5.783907       3.601114       2.998949       0.084916      37.633758 0.42968575E+03  0.10047738E+05                                 9.913223                            6.999019      -0.333346       1.903736                    0.998731      26.867756      76.420229       0.612681       0.427518      -1.059815       0.005457      -0.012422      -0.005086       0.014490      -0.019673       0.008977       0.022402      -0.024128       0.036742      -0.037032       0.004410       0.032622             12.574669      10.590277      -1.340897      -3.157492      16.249090       7.059779      10.884641          -0.000792
           71              C       4.595341       3.532059       3.717352      -0.149290      35.568368 0.44902184E+03  0.10667429E+05                                 9.467535                            7.117401       0.097202       2.001478                    0.999313      29.917086      87.132390       0.609407       0.423065      -1.057478       0.002042       0.020020       0.021943       0.029774       0.017477       0.001866      -0.004637      -0.005295      -0.027531      -0.016024      -0.006411       0.022435             11.199106      10.320511      -0.252206      -3.213190      12.940819       5.636533      10.335988          -0.003299
           72              C       4.251442       4.557660       4.591664      -0.097803      33.468657 0.41328949E+03  0.95974764E+04                                 9.041856                            6.796310       0.021375       1.980740                    0.999622      28.943087      82.787601       0.629332       0.419105      -1.062132       0.018651      -0.007863      -0.008899       0.022111      -0.000574      -0.011163      -0.009242       0.029356      -0.005003      -0.019892      -0.001505       0.021397             10.650212       8.545758       0.624321      -1.990943      13.819735       5.762790       9.585143           0.001528
           73              C       5.096450       5.649759       4.750629       0.004269      37.151586 0.43126332E+03  0.10027901E+05                                 9.657958                            6.882061      -0.025866       1.999350                    0.999317      26.860623      74.570355       0.639606       0.411837      -1.076800       0.000360      -0.026117      -0.024248       0.035640      -0.013673      -0.000274      -0.007309       0.017643      -0.030036      -0.017344      -0.004284       0.021628             12.192197       9.030872      -0.161988      -2.902722      15.846298       7.479342      11.699419           0.023403
           74              C       6.285746       5.716257       4.032227      -0.094667      33.140036 0.41343142E+03  0.95991877E+04                                 8.991935                            6.810268       0.037098       1.988530                    0.999658      28.772960      82.226764       0.627074       0.420684      -1.061400       0.004381      -0.023329      -0.002734       0.023894       0.015963       0.014336      -0.006805       0.008547      -0.025674      -0.025155       0.002317       0.022838             10.533296       8.751837      -0.567088      -3.029410      13.329275       5.267933       9.518778           0.004440
           75              C       6.628915       4.693213       3.157915      -0.149880      34.394422 0.42901522E+03  0.10052175E+05                                 9.188732                            6.909742       0.169692       2.023921                    0.999717      29.469818      84.563929       0.626378       0.417332      -1.063674      -0.005956       0.019672       0.023150       0.030958       0.016268      -0.016380      -0.004662       0.039624      -0.016010      -0.023073      -0.012324       0.035397             10.870841       8.536048       0.046686      -2.073827      15.186625       5.553606       8.889850          -0.002229
           76              C       4.816329       6.744416       5.771678       0.543747      23.858549 0.26141558E+03  0.54581633E+04                                 7.621259                            5.701512      -0.034946       2.036595                    0.999473      22.733215      63.322908       0.629088       0.466316      -1.025761       0.001595       0.033908       0.037491       0.050576      -0.022606       0.036707      -0.077209      -0.033115       0.094744      -0.064207      -0.043725       0.107932              9.185511       7.801963       0.113760      -1.651933      10.945496       4.972101       8.809075           0.000057
           77              C       8.986732       1.769866      12.790626       0.168845      37.059998 0.38039900E+03  0.86901925E+04                                 9.935211                            6.682090      -0.126680       1.973253                    0.999675      26.422812      76.036179       0.609115       0.440166      -1.044634      -0.029379      -0.041633       0.012627       0.052497      -0.003333       0.003069       0.001327      -0.010626       0.001587      -0.007851       0.001805       0.006047             12.797097      16.988179       7.982828       2.901268      12.436076      -0.351753       8.967035           0.004032
           78              C       8.284102       1.933553      11.546414      -0.161720      31.557242 0.41053791E+03  0.95089982E+04                                 8.596293                            6.719540       0.302032       2.069311                    0.999780      29.086809      82.844306       0.641162       0.412437      -1.067372       0.001305      -0.012180      -0.008888       0.015135      -0.025533       0.005110      -0.003257       0.003816       0.082380      -0.039352       0.009858       0.029494              9.634195      10.440621       3.948466       1.090870       9.738587      -2.199477       8.723377          -0.001610
           79              C       7.302543       1.066523      11.543357      -0.157517      31.679522 0.41296375E+03  0.95923763E+04                                 8.651146                            6.759065       0.266237       2.060022                    0.999794      29.150661      83.515822       0.635622       0.414851      -1.064361       0.012781      -0.001724      -0.008946       0.015696      -0.028399       0.001545      -0.002747      -0.006865       0.080183      -0.041976       0.014468       0.027507              9.741869      11.368542       3.649485       2.184160       8.959852      -1.180606       8.897215           0.000671
           80              C       7.324517       0.291568      12.741714       0.168664      37.631419 0.39053912E+03  0.89785304E+04                                10.050305                            6.783172      -0.044608       1.999035                    0.999744      26.470518      76.354405       0.603022       0.441807      -1.043916       0.041941       0.018111       0.013766       0.047714       0.005364       0.006566       0.002248      -0.002120       0.020305      -0.009825      -0.001414       0.011239             12.912574      15.656246       8.347534      -0.139472      13.834746      -2.617077       9.246728           0.000188
           81              C      10.097887      12.084705      13.105500      -0.018222      46.172167 0.45379413E+03  0.10743756E+05                                11.196657                            7.173183       0.024281       2.015969                    0.999297      27.481173      78.327687       0.608433       0.425203      -1.062592      -0.024752      -0.012131      -0.020854       0.034564      -0.049259      -0.010058       0.046914       0.045690      -0.063107      -0.071460      -0.006132       0.077592             14.681813      14.632966       6.086682       3.056109      12.533812      -2.754848      16.878661          -0.044914
           82              C      10.136981      11.373689      14.306914       0.176954      35.515805 0.37307250E+03  0.84781276E+04                                 9.659761                            6.612974       0.016012       2.020992                    0.999645      26.130646      74.901171       0.613151       0.439574      -1.045399       0.035678      -0.003793       0.037947       0.052224      -0.004235       0.003053       0.000390       0.002678       0.007784      -0.006277       0.000971       0.005306             11.953934       8.678754       1.643341       2.409586       9.231397      -5.377705      17.951652           0.004230
           83              C       9.267859      10.350646      14.664587      -0.163640      31.729710 0.41955994E+03  0.97926190E+04                                 8.674361                            6.814739       0.176222       2.024770                    0.999776      29.563321      85.138810       0.632216       0.415084      -1.063305       0.001851      -0.011360       0.012452       0.016957       0.011637      -0.007046       0.015860       0.004358      -0.051816      -0.028676       0.007385       0.021291              9.633165       9.576064       2.078183       2.954595       7.648909      -2.038477      11.674522          -0.002699
           84              C       9.670451       9.834009      15.841545      -0.180675      32.165525 0.42500120E+03  0.99393329E+04                                 8.717164                            6.836113       0.236034       2.040467                    0.999775      29.708971      85.298163       0.635155       0.412344      -1.066385      -0.010950      -0.005206      -0.013423       0.018089       0.016528      -0.008564       0.007798       0.013391      -0.059846      -0.026779      -0.001198       0.027977              9.655439       8.673248       2.285074       1.729371       8.920902      -3.200925      11.372166           0.001048
           85              C      10.794165      10.580831      16.229788       0.175844      36.166420 0.38067248E+03  0.86908333E+04                                 9.772143                            6.671302      -0.040540       1.999615                    0.999707      26.346876      75.589343       0.611921       0.438431      -1.046528       0.006074       0.028226      -0.038317       0.047977      -0.005101       0.001668       0.004477       0.009811       0.015274      -0.011035       0.004510       0.006526             12.151951      10.925023       1.009500       5.780015       8.441066      -3.603680      17.089764           0.000372
           86              C       2.799240       2.473209      13.160527      -0.030212      47.784073 0.46012348E+03  0.10925154E+05                                11.415486                            7.194748      -0.058270       1.984004                    0.999199      27.774258      79.129855       0.611456       0.421879      -1.065287       0.016946       0.024242      -0.016079       0.033665      -0.038198      -0.051424       0.015966      -0.018616      -0.018284      -0.061712      -0.009351       0.071063             15.079015      15.148351       5.381049       3.794172      14.884659      -4.656718      15.204036          -0.047205
           87              C       9.096661      11.644796      12.075280       0.083098      38.118991 0.42257459E+03  0.98404555E+04                                 9.995277                            6.933210      -0.221780       1.942276                    0.998943      26.634691      75.603642       0.616592       0.426576      -1.060384       0.013605       0.001899       0.016794       0.021697       0.021261       0.024369      -0.000865       0.007529       0.024980      -0.033326      -0.000066       0.033392             13.026332      16.629728       1.602549       4.538561       7.904895       4.761483      14.544371          -0.002274
           88              C       9.510712      10.951684      10.953349      -0.130147      35.116020 0.42171457E+03  0.98816008E+04                                 9.440882                            6.920060       0.016627       1.991337                    0.998340      29.193387      84.968848       0.613854       0.425826      -1.053746      -0.023991      -0.019081      -0.022536       0.038046      -0.005456      -0.014524      -0.011831       0.001886      -0.018449      -0.023015       0.007950       0.015065             11.475260      12.752134       0.812774       2.471270       7.989938       5.308697      13.683708          -0.002255
           89              C       8.597284      10.527121      10.030125      -0.076988      34.825341 0.41554743E+03  0.97136979E+04                                 9.488209                            6.949660      -0.173594       1.935308                    0.998887      28.760210      83.957047       0.601180       0.435851      -1.046297       0.004558       0.004068       0.028567       0.029213       0.001428      -0.013758      -0.012646      -0.044882      -0.016696      -0.028652      -0.001872       0.030524             11.473016      14.563885       0.719543       2.828523       7.173031       4.272605      12.682132           0.001371
           90              C       7.245241      10.752190      10.198262      -0.012643      37.432994 0.41467381E+03  0.95403899E+04                                 9.624935                            6.696863       0.110709       2.045571                    0.999314      26.566209      73.170427       0.656416       0.405572      -1.081804       0.023571       0.007960       0.025729       0.035790      -0.008148      -0.000111      -0.003799      -0.011659      -0.012180      -0.008791      -0.003925       0.012716             12.373231      14.645049       1.869904       4.027088       8.294716       5.808219      14.179927           0.002487
           91              C       6.834300      11.460648      11.295737      -0.103725      35.263246 0.42858646E+03  0.10111833E+05                                 9.532688                            7.029705      -0.145169       1.928378                    0.999290      29.748193      87.687494       0.600410       0.432381      -1.046766       0.025982      -0.001018       0.007373       0.027027       0.000580      -0.009202      -0.016831       0.001792      -0.060718      -0.029526       0.010022       0.019504             11.476426      13.151157       0.390616       2.419535       8.020249       5.319238      13.257872           0.001978
           92              C       7.745150      11.882654      12.222018      -0.159008      36.926876 0.46022187E+03  0.11061934E+05                                 9.816842                            7.260820      -0.112159       1.932078                    0.998243      30.749251      91.718928       0.593208       0.429571      -1.047653      -0.014098      -0.015521      -0.027330       0.034447      -0.005135      -0.008125       0.005531      -0.034292       0.030867      -0.024597       0.005772       0.018825             11.880371      16.317216       0.130262       2.907403       7.365531       3.986661      11.958368          -0.002683
           93              C       6.245138      10.166498       9.210840       0.552222      24.179129 0.25183242E+03  0.52067190E+04                                 7.659686                            5.575378       0.032300       2.063347                    0.999624      22.383222      61.945993       0.640008       0.462880      -1.028150      -0.033794      -0.023045      -0.029610       0.050496      -0.000466      -0.025110      -0.079143      -0.095042       0.012501      -0.074304      -0.033735       0.108038              9.468029      11.143323       1.446459       2.827097       6.790302       4.045349      10.470463          -0.003691
           94              C       3.215362       3.601114      12.286216       0.088381      37.545083 0.42847803E+03  0.10012634E+05                                 9.899569                            6.990317      -0.336264       1.903358                    0.998652      26.829861      76.290916       0.612900       0.427658      -1.059709      -0.005199      -0.011906       0.005685       0.014181       0.020278       0.008741      -0.023419      -0.022024       0.035954      -0.037505       0.004260       0.033246             12.555534      10.578384       1.336099      -3.152828      16.221658      -7.044685      10.866561          -0.000705
           95              C       4.403928       3.532059      11.567813      -0.152805      35.688278 0.45094414E+03  0.10724466E+05                                 9.487228                            7.131350       0.095301       2.000106                    0.999306      29.979456      87.358270       0.608977       0.422914      -1.057580      -0.002339       0.019824      -0.023222       0.030623      -0.016538       0.003798       0.004729      -0.004634      -0.027253      -0.016796      -0.004485       0.021281             11.223479      10.343770       0.256628      -3.223744      12.966985      -5.650640      10.359681          -0.003154
           96              C       4.747826       4.557660      10.693501      -0.096289      33.370915 0.41184621E+03  0.95547579E+04                                 9.018644                            6.779177       0.027584       1.983072                    0.999637      28.902219      82.607143       0.630916       0.418456      -1.062637      -0.017352      -0.007808       0.009476       0.021257       0.000779      -0.013168       0.009103       0.032007      -0.000636      -0.021270      -0.002546       0.023815             10.621058       8.531276      -0.622973      -1.990134      13.773691      -5.740356       9.558207           0.001527
           97              C       3.902818       5.649760      10.534536       0.004507      37.170330 0.43150157E+03  0.10034871E+05                                 9.661526                            6.884306      -0.025087       1.999374                    0.999354      26.867586      74.596070       0.639451       0.411879      -1.076768      -0.000371      -0.026370       0.024259       0.035832       0.013797       0.000426       0.008057       0.016194      -0.032590      -0.017750      -0.004286       0.022036             12.196845       9.034700       0.160904      -2.903533      15.852744      -7.482134      11.703091           0.023547
           98              C      10.008822       5.716257      11.252938      -0.095358      33.170638 0.41389944E+03  0.96127076E+04                                 8.996964                            6.813767       0.034663       1.987667                    0.999685      28.789604      82.283862       0.626966       0.420640      -1.061435      -0.003783      -0.024253       0.003402       0.024781      -0.015136       0.014531       0.007571       0.009578      -0.024286      -0.025293       0.003167       0.022126             10.539654       8.756961       0.570514      -3.033017      13.336029      -5.272324       9.525971           0.004453
           99              C       9.665653       4.693214      12.127250      -0.152631      34.467027 0.43013849E+03  0.10084257E+05                                 9.195792                            6.914171       0.171466       2.023913                    0.999754      29.515821      84.697426       0.626855       0.416777      -1.064116       0.006624       0.020041      -0.023944       0.031919      -0.015967      -0.014101       0.005015       0.038148      -0.015029      -0.022371      -0.010865       0.033236             10.879714       8.543907      -0.046193      -2.076670      15.198460      -5.558113       8.896776          -0.002083
          100              C       4.182938       6.744416       9.513487       0.543495      23.875091 0.26163529E+03  0.54637306E+04                                 7.622946                            5.702763      -0.039408       2.035075                    0.999498      22.744728      63.354321       0.629227       0.466128      -1.025895      -0.002617       0.033902      -0.037176       0.050381       0.022630       0.038197       0.077379      -0.034280       0.093866      -0.064775      -0.044032       0.108807              9.187423       7.803449      -0.113625      -1.652298      10.947815      -4.973367       8.811004           0.000044
          101              C       7.043050      11.018182      28.075791       0.171328      36.989937 0.37958717E+03  0.86676335E+04                                 9.926573                            6.677168      -0.125455       1.973891                    0.999685      26.392980      75.950435       0.608994       0.440458      -1.044386      -0.030455       0.043412       0.012341       0.054446       0.003556       0.003131      -0.000552      -0.010221       0.002624      -0.007810       0.001980       0.005829             12.785410      16.971595      -7.974915       2.897907      12.425665       0.351165       8.958971           0.004083
          102              C       6.340420      10.854495      26.831579      -0.163368      31.595492 0.41122440E+03  0.95288965E+04                                 8.602892                            6.725354       0.305871       2.070013                    0.999738      29.111008      82.931145       0.640855       0.412461      -1.067354       0.000909       0.012385      -0.009633       0.015716       0.025886       0.004036       0.002755       0.004695       0.078983      -0.039163       0.011275       0.027889              9.641163      10.447534      -3.950034       1.092141       9.745428       2.201020       8.730526          -0.001607
          103              C      12.654161      11.721525      26.828522      -0.158109      31.695947 0.41326465E+03  0.96013809E+04                                 8.656448                            6.764215       0.258159       2.057557                    0.999791      29.157226      83.550996       0.634984       0.415181      -1.064120       0.013383       0.001423      -0.009528       0.016490       0.028611       0.001333       0.002788      -0.006652       0.079263      -0.042025       0.014834       0.027192              9.747451      11.374079      -3.651054       2.182817       8.966714       1.182623       8.901560           0.000687
          104              C      12.676135      12.496480      28.026879       0.170133      37.573237 0.38983632E+03  0.89586118E+04                                10.041888                            6.777900      -0.043690       1.999652                    0.999723      26.446471      76.276645       0.603126       0.441916      -1.043820       0.043294      -0.018609       0.013805       0.049104      -0.005545       0.007269      -0.001311      -0.002512       0.021205      -0.010752      -0.000760       0.011512             12.901984      15.645185      -8.340660      -0.139793      13.823076       2.613573       9.237692           0.000192
          105              C       8.154212       0.703344      28.390665      -0.017292      46.151663 0.45344201E+03  0.10734138E+05                                11.197595                            7.173117       0.024107       2.016104                    0.999167      27.469039      78.307514       0.608045       0.425525      -1.062312      -0.025345       0.011803      -0.020600       0.034728       0.048501      -0.010137      -0.046105       0.043073      -0.066329      -0.069902      -0.006840       0.076743             14.684422      14.639891      -6.090125       3.057069      12.535490       2.753068      16.877887          -0.045896
          106              C       8.193305       1.414359      29.592079       0.174746      35.583190 0.37387753E+03  0.85006743E+04                                 9.669581                            6.618747       0.020858       2.022012                    0.999685      26.159483      74.993161       0.613096       0.439393      -1.045546       0.034737       0.004011       0.037198       0.051054       0.004664       0.001732      -0.000285       0.004409       0.007741      -0.006600       0.001880       0.004720             11.966883       8.687894      -1.645150       2.412993       9.240310       5.383942      17.972447           0.004289
          107              C       7.324183       2.437403      29.949752      -0.163769      31.716648 0.41928622E+03  0.97848235E+04                                 8.673330                            6.813630       0.180020       2.026151                    0.999793      29.554379      85.112337       0.632100       0.415219      -1.063198       0.002489       0.010867       0.012390       0.016667      -0.011426      -0.006707      -0.015922       0.006127      -0.054174      -0.029074       0.007536       0.021538              9.632166       9.573597      -2.076601       2.954499       7.647793       2.039861      11.675107          -0.002792
          108              C       4.318831       2.954039       0.556380      -0.179209      32.119987 0.42419929E+03  0.99156943E+04                                 8.707390                            6.827651       0.241181       2.041888                    0.999778      29.684707      85.201846       0.635842       0.412101      -1.066563      -0.011069       0.005113      -0.013257       0.018012      -0.016414      -0.007593      -0.006888       0.012467      -0.055709      -0.024730      -0.002241       0.026971              9.644808       8.661837      -2.282911       1.725270       8.913244       3.199864      11.359345           0.000991
          109              C       5.442546       2.207217       0.944623       0.174873      36.235915 0.38149460E+03  0.87142971E+04                                 9.784197                            6.678487      -0.044952       1.997848                    0.999703      26.374467      75.688775       0.611594       0.438429      -1.046530       0.005735      -0.029328      -0.039172       0.049270       0.004368       0.002470      -0.004320       0.009028       0.016985      -0.010609       0.003346       0.007264             12.167878      10.939101      -1.011209       5.788682       8.451890       3.609113      17.112642           0.000348
          110              C       8.150860      10.314840      28.445692      -0.028007      47.716026 0.45933307E+03  0.10902643E+05                                11.409989                            7.191684      -0.056864       1.984612                    0.999224      27.747791      79.063217       0.611135       0.422245      -1.064964       0.016522      -0.026084      -0.016147       0.034843       0.037843      -0.050807      -0.015169      -0.019878      -0.020371      -0.061619      -0.008294       0.069914             15.071511      15.141639      -5.379611       3.792184      14.878746       4.652847      15.194147          -0.048242
          111              C       7.152985       1.143252      27.360445       0.082562      38.125449 0.42259504E+03  0.98408424E+04                                 9.994597                            6.931778      -0.221494       1.942432                    0.998980      26.640713      75.615161       0.616882       0.426379      -1.060529       0.015063      -0.001620       0.015810       0.021897      -0.022012       0.025354       0.001323       0.005788       0.025045      -0.034865       0.000757       0.034109             13.026107      16.631694      -1.600771       4.536772       7.903990      -4.760478      14.542637          -0.002326
          112              C       7.567036       1.836364      26.238514      -0.132651      35.231980 0.42343407E+03  0.99320196E+04                                 9.460513                            6.933197       0.015130       1.990166                    0.998349      29.250630      85.179709       0.613397       0.425709      -1.053816      -0.023788       0.018826      -0.022288       0.037644       0.005515      -0.015462       0.013160      -0.001239      -0.020709      -0.024945       0.008990       0.015955             11.500919      12.776481      -0.815648       2.477979       8.007930      -5.323806      13.718347          -0.002318
          113              C       6.653608       2.260928      25.315290      -0.074021      34.745383 0.41433210E+03  0.96774741E+04                                 9.470568                            6.936724      -0.168569       1.937331                    0.998931      28.725093      83.800179       0.602145       0.435503      -1.046584       0.005244      -0.003667       0.028869       0.029569      -0.001149      -0.014967       0.011265      -0.046388      -0.016574      -0.030161      -0.000113       0.030273             11.451074      14.532275      -0.716640       2.819451       7.160628      -4.265352      12.660318           0.001414
          114              C       5.301565       2.035858      25.483427      -0.012832      37.442274 0.41478155E+03  0.95437605E+04                                 9.629284                            6.699605       0.106125       2.044265                    0.999303      26.565199      73.177881       0.655988       0.405798      -1.081622       0.022566      -0.007881       0.025782       0.035157       0.008071      -0.001777       0.003678      -0.011570      -0.008415      -0.010054      -0.001709       0.011764             12.379100      14.651630      -1.869194       4.026298       8.298634      -5.811957      14.187037           0.002431
          115              C       4.890624       1.327400      26.580902      -0.102124      35.157091 0.42695562E+03  0.10063227E+05                                 9.508970                            7.011168      -0.141115       1.930088                    0.999295      29.701761      87.491493       0.601897       0.431747      -1.047206       0.025265       0.000243       0.007374       0.026320       0.000889      -0.009256       0.017387       0.003661      -0.060675      -0.030275       0.011753       0.018523             11.447316      13.130297      -0.385011       2.409077       7.996609      -5.299412      13.215041           0.001974
          116              C       5.801475       0.905395      27.507183      -0.160236      37.024114 0.46168750E+03  0.11106412E+05                                 9.834628                            7.272364      -0.110699       1.931797                    0.998283      30.800456      91.921458       0.592715       0.429570      -1.047613      -0.012395       0.016352      -0.028269       0.034931       0.005664      -0.006845      -0.004832      -0.032990       0.027506      -0.023156       0.005639       0.017517             11.904047      16.357809      -0.130895       2.916335       7.376868      -3.992578      11.977464          -0.002795
          117              C       4.301462       2.621550      24.496005       0.550520      24.212443 0.25225740E+03  0.52178829E+04                                 7.667491                            5.580871       0.027454       2.061401                    0.999597      22.402817      62.021270       0.639535       0.463011      -1.028042      -0.032967       0.022190      -0.028188       0.048721       0.000396      -0.026194       0.079759      -0.092032       0.014048      -0.075083      -0.032841       0.107924              9.477871      11.153747      -1.448888       2.831039       6.797531      -4.050769      10.482336          -0.003662
          118              C       8.566982       9.186934      27.571381       0.084913      37.633731 0.42968580E+03  0.10047738E+05                                 9.913215                            6.999018      -0.333339       1.903738                    0.998731      26.867749      76.420175       0.612681       0.427518      -1.059815      -0.005457       0.012423       0.005085       0.014490      -0.019673       0.008977       0.022402      -0.024128       0.036744      -0.037032       0.004409       0.032623             12.574648      10.590264      -1.340880      -3.157481      16.249057       7.059760      10.884624          -0.000787
          119              C       9.755548       9.255989      26.852978      -0.149290      35.568189 0.44901977E+03  0.10667366E+05                                 9.467504                            7.117386       0.097208       2.001481                    0.999313      29.916992      87.132020       0.609407       0.423065      -1.057478      -0.002043      -0.020019      -0.021946       0.029775       0.017476       0.001865      -0.004638      -0.005295      -0.027526      -0.016023      -0.006410       0.022434             11.199058      10.320479      -0.252198      -3.213177      12.940750       5.636496      10.335946          -0.003273
          120              C      10.099447       8.230388      25.978666      -0.097802      33.468265 0.41328448E+03  0.95973269E+04                                 9.041779                            6.796265       0.021394       1.980749                    0.999622      28.942867      82.786708       0.629335       0.419105      -1.062132      -0.018653       0.007867       0.008896       0.022112      -0.000574      -0.011162      -0.009244       0.029358      -0.004996      -0.019894      -0.001503       0.021397             10.650108       8.545690       0.624315      -1.990926      13.819578       5.762716       9.585055           0.001592
          121              C       9.254439       7.138289      25.819701       0.004269      37.151266 0.43126024E+03  0.10027811E+05                                 9.657912                            6.882044      -0.025851       1.999356                    0.999317      26.860494      74.569920       0.639606       0.411838      -1.076799      -0.000360       0.026114       0.024242       0.035634      -0.013675      -0.000275      -0.007307       0.017637      -0.030028      -0.017342      -0.004285       0.021626             12.192117       9.030833      -0.161984      -2.902710      15.846165       7.479271      11.699352           0.023432
          122              C       8.065143       7.071791      26.538103      -0.094670      33.139899 0.41342975E+03  0.95991377E+04                                 8.991909                            6.810254       0.037105       1.988533                    0.999658      28.772883      82.226450       0.627075       0.420684      -1.061400      -0.004384       0.023332       0.002733       0.023897       0.015964       0.014337      -0.006806       0.008548      -0.025672      -0.025157       0.002319       0.022838             10.533260       8.751811      -0.567083      -3.029400      13.329219       5.267909       9.518751           0.004486
          123              C       7.721974       8.094835      27.412415      -0.149879      34.394339 0.42901421E+03  0.10052146E+05                                 9.188718                            6.909734       0.169689       2.023921                    0.999717      29.469780      84.563802       0.626378       0.417333      -1.063674       0.005955      -0.019672      -0.023152       0.030959       0.016269      -0.016380      -0.004661       0.039625      -0.016008      -0.023074      -0.012323       0.035396             10.870819       8.536038       0.046693      -2.073823      15.186586       5.553589       8.889835          -0.002216
          124              C       9.534560       6.043632      24.798652       0.543752      23.858310 0.26141305E+03  0.54580955E+04                                 7.621217                            5.701492      -0.034942       2.036600                    0.999473      22.733000      63.322156       0.629088       0.466317      -1.025760      -0.001596      -0.033901      -0.037495       0.050574      -0.022607       0.036706      -0.077208      -0.033116       0.094749      -0.064204      -0.043727       0.107931              9.185449       7.801925       0.113755      -1.651929      10.945396       4.972053       8.809024           0.000093
          125              C       5.364157      11.018182      17.779704       0.168844      37.059969 0.38039868E+03  0.86901832E+04                                 9.935212                            6.682091      -0.126683       1.973253                    0.999675      26.422781      76.036082       0.609115       0.440167      -1.044633       0.029378       0.041632      -0.012626       0.052495      -0.003335       0.003068       0.001326      -0.010625       0.001582      -0.007850       0.001802       0.006048             12.797100      16.988173       7.982834       2.901254      12.436091      -0.351766       8.967035           0.004037
          126              C       6.066787      10.854495      19.023916      -0.161713      31.556895 0.41053249E+03  0.95088397E+04                                 8.596233                            6.719496       0.302038       2.069317                    0.999780      29.086573      82.843444       0.641164       0.412437      -1.067372      -0.001304       0.012178       0.008888       0.015132      -0.025533       0.005110      -0.003257       0.003817       0.082375      -0.039352       0.009859       0.029493              9.634126      10.440539       3.948435       1.090857       9.738520      -2.199466       8.723319          -0.001532
          127              C       7.048346      11.721525      19.026973      -0.157516      31.679330 0.41296084E+03  0.95922886E+04                                 8.651105                            6.759037       0.266251       2.060028                    0.999794      29.150531      83.515271       0.635625       0.414851      -1.064361      -0.012779       0.001722       0.008946       0.015694      -0.028399       0.001545      -0.002747      -0.006866       0.080184      -0.041977       0.014469       0.027508              9.741821      11.368482       3.649462       2.184153       8.959807      -1.180599       8.897176           0.000723
          128              C       7.026372      12.496480      17.828616       0.168663      37.631425 0.39053956E+03  0.89785393E+04                                10.050291                            6.783166      -0.044595       1.999038                    0.999744      26.470517      76.354294       0.603024       0.441806      -1.043917      -0.041942      -0.018112      -0.013766       0.047715       0.005365       0.006567       0.002248      -0.002120       0.020305      -0.009826      -0.001414       0.011240             12.912549      15.656210       8.347513      -0.139469      13.834723      -2.617072       9.246715           0.000206
          129              C       4.253002       0.703343      17.464830      -0.018219      46.172038 0.45379324E+03  0.10743728E+05                                11.196631                            7.173173       0.024285       2.015970                    0.999297      27.481138      78.327518       0.608434       0.425203      -1.062593       0.024753       0.012132       0.020852       0.034564      -0.049260      -0.010057       0.046913       0.045688      -0.063108      -0.071459      -0.006132       0.077592             14.681766      14.632917       6.086663       3.056095      12.533781      -2.754837      16.878599          -0.044893
          130              C       4.213908       1.414359      16.263416       0.176954      35.515741 0.37307199E+03  0.84781129E+04                                 9.659751                            6.612971       0.016009       2.020992                    0.999645      26.130617      74.901070       0.613151       0.439574      -1.045399      -0.035679       0.003793      -0.037945       0.052223      -0.004236       0.003053       0.000390       0.002678       0.007783      -0.006278       0.000972       0.005306             11.953912       8.678743       1.643341       2.409580       9.231385      -5.377688      17.951606           0.004240
          131              C       5.083030       2.437402      15.905743      -0.163636      31.729551 0.41955756E+03  0.97925482E+04                                 8.674331                            6.814720       0.176224       2.024772                    0.999776      29.563217      85.138411       0.632217       0.415084      -1.063305      -0.001852       0.011362      -0.012451       0.016957       0.011636      -0.007047       0.015860       0.004356      -0.051816      -0.028676       0.007386       0.021290              9.633127       9.576030       2.078178       2.954580       7.648886      -2.038462      11.674465          -0.002662
          132              C       4.680438       2.954039      14.728785      -0.180680      32.165606 0.42500267E+03  0.99393746E+04                                 8.717170                            6.836120       0.236041       2.040468                    0.999775      29.709041      85.298361       0.635155       0.412343      -1.066385       0.010950       0.005207       0.013426       0.018091       0.016529      -0.008564       0.007798       0.013390      -0.059848      -0.026779      -0.001198       0.027978              9.655442       8.673260       2.285084       1.729370       8.920911      -3.200916      11.372156           0.001042
          133              C       3.556724       2.207217      14.340542       0.175845      36.166425 0.38067287E+03  0.86908420E+04                                 9.772128                            6.671296      -0.040527       1.999618                    0.999707      26.346898      75.589338       0.611922       0.438429      -1.046529      -0.006075      -0.028227       0.038319       0.047979      -0.005099       0.001670       0.004477       0.009810       0.015275      -0.011035       0.004508       0.006526             12.151922      10.925013       1.009509       5.780003       8.441047      -3.603651      17.089705           0.000376
          134              C      11.551649      10.314839      17.409803      -0.030199      47.783826 0.46012029E+03  0.10925062E+05                                11.415465                            7.194732      -0.058281       1.984003                    0.999199      27.774143      79.129532       0.611455       0.421880      -1.065286      -0.016945      -0.024239       0.016077       0.033662      -0.038201      -0.051424       0.015970      -0.018613      -0.018284      -0.061711      -0.009357       0.071068             15.079001      15.148307       5.381033       3.794151      14.884661      -4.656747      15.204035          -0.047192
          135              C       5.254228       1.143252      18.495050       0.083097      38.118873 0.42257366E+03  0.98404271E+04                                 9.995254                            6.933201      -0.221776       1.942277                    0.998943      26.634647      75.603453       0.616592       0.426576      -1.060384      -0.013605      -0.001900      -0.016795       0.021697       0.021261       0.024369      -0.000866       0.007526       0.024978      -0.033326      -0.000065       0.033391             13.026286      16.629660       1.602535       4.538528       7.904884       4.761472      14.544315          -0.002258
          136              C       4.840177       1.836364      19.616981      -0.130146      35.115810 0.42171244E+03  0.98815362E+04                                 9.440845                            6.920043       0.016634       1.991341                    0.998340      29.193263      84.968359       0.613855       0.425826      -1.053747       0.023991       0.019083       0.022536       0.038047      -0.005455      -0.014525      -0.011831       0.001886      -0.018448      -0.023016       0.007950       0.015066             11.475205      12.752039       0.812765       2.471245       7.989925       5.308686      13.683651          -0.002202
          137              C       5.753605       2.260927      20.540205      -0.076984      34.825020 0.41554381E+03  0.97135914E+04                                 9.488160                            6.949637      -0.173601       1.935310                    0.998887      28.760022      83.956390       0.601180       0.435852      -1.046297      -0.004559      -0.004066      -0.028569       0.029215       0.001430      -0.013758      -0.012646      -0.044884      -0.016699      -0.028653      -0.001873       0.030525             11.472943      14.563765       0.719524       2.828477       7.173009       4.272586      12.682056           0.001446
          138              C       7.105648       2.035858      20.372068      -0.012648      37.432536 0.41466983E+03  0.95402721E+04                                 9.624856                            6.696832       0.110753       2.045587                    0.999314      26.566048      73.169796       0.656417       0.405572      -1.081804      -0.023569      -0.007960      -0.025729       0.035788      -0.008149      -0.000108      -0.003797      -0.011655      -0.012184      -0.008788      -0.003927       0.012715             12.373097      14.644897       1.869864       4.027004       8.294646       5.808143      14.179748           0.002540
          139              C       7.516589       1.327400      19.274593      -0.103723      35.262828 0.42858142E+03  0.10111678E+05                                 9.532604                            7.029659      -0.145144       1.928389                    0.999290      29.747954      87.686480       0.600413       0.432381      -1.046767      -0.025982       0.001017      -0.007371       0.027026       0.000581      -0.009200      -0.016830       0.001795      -0.060723      -0.029526       0.010023       0.019503             11.476309      13.151023       0.390607       2.419498       8.020183       5.319177      13.257722           0.002042
          140              C       6.605739       0.905394      18.348312      -0.159009      36.926776 0.46022117E+03  0.11061912E+05                                 9.816824                            7.260815      -0.112159       1.932079                    0.998243      30.749205      91.718738       0.593208       0.429572      -1.047653       0.014097       0.015519       0.027331       0.034446      -0.005135      -0.008125       0.005531      -0.034294       0.030865      -0.024597       0.005772       0.018826             11.880336      16.317164       0.130251       2.907375       7.365522       3.986650      11.958323          -0.002654
          141              C       8.105751       2.621550      21.359490       0.552209      24.178748 0.25182857E+03  0.52066149E+04                                 7.659606                            5.575337       0.032324       2.063362                    0.999624      22.382894      61.944761       0.640010       0.462880      -1.028151       0.033791       0.023048       0.029606       0.050493      -0.000470      -0.025114      -0.079138      -0.095040       0.012495      -0.074305      -0.033727       0.108032              9.467912      11.143188       1.446428       2.827036       6.790235       4.045290      10.470312          -0.003652
          142              C      11.135527       9.186934      18.284114       0.088368      37.545302 0.42848008E+03  0.10012698E+05                                 9.899623                            6.990343      -0.336272       1.903353                    0.998652      26.829959      76.291367       0.612898       0.427659      -1.059708       0.005198       0.011904      -0.005680       0.014177       0.020279       0.008743      -0.023419      -0.022028       0.035963      -0.037508       0.004261       0.033247             12.555627      10.578433       1.336110      -3.152845      16.221794      -7.044768      10.866653          -0.000721
          143              C       9.946961       9.255989      19.002517      -0.152810      35.688534 0.45094774E+03  0.10724574E+05                                 9.487269                            7.131374       0.095309       2.000106                    0.999306      29.979616      87.358849       0.608977       0.422913      -1.057580       0.002343      -0.019824       0.023223       0.030623      -0.016540       0.003798       0.004727      -0.004630      -0.027263      -0.016796      -0.004488       0.021284             11.223537      10.343809       0.256624      -3.223755      12.967063      -5.650683      10.359739          -0.003106
          144              C       9.603063       8.230388      19.876829      -0.096292      33.370825 0.41184443E+03  0.95547085E+04                                 9.018644                            6.779172       0.027573       1.983072                    0.999637      28.902106      82.606850       0.630914       0.418458      -1.062636       0.017350       0.007804      -0.009473       0.021252       0.000789      -0.013168       0.009100       0.032002      -0.000630      -0.021269      -0.002542       0.023811             10.621072       8.531265      -0.622957      -1.990139      13.773718      -5.740387       9.558232           0.001626
          145              C      10.448071       7.138288      20.035794       0.004538      37.169784 0.43149171E+03  0.10034607E+05                                 9.661555                            6.884307      -0.025164       1.999356                    0.999355      26.867134      74.595244       0.639439       0.411888      -1.076759       0.000360       0.026351      -0.024252       0.035814       0.013809       0.000427       0.008059       0.016190      -0.032618      -0.017758      -0.004293       0.022051             12.196914       9.034750       0.160962      -2.903595      15.852804      -7.482207      11.703188           0.023542
          146              C       4.342067       7.071791      19.317392      -0.095374      33.171272 0.41390755E+03  0.96129554E+04                                 8.997120                            6.813863       0.034621       1.987652                    0.999685      28.789890      82.285277       0.626957       0.420644      -1.061431       0.003789       0.024256      -0.003395       0.024784      -0.015132       0.014534       0.007570       0.009574      -0.024278      -0.025292       0.003170       0.022122             10.539861       8.757113       0.570550      -3.033090      13.336298      -5.272464       9.526172           0.004508
          147              C       4.685236       8.094834      18.443080      -0.152635      34.467405 0.43014302E+03  0.10084395E+05                                 9.195867                            6.914211       0.171453       2.023906                    0.999754      29.516034      84.698305       0.626853       0.416777      -1.064115      -0.006624      -0.020040       0.023949       0.031922      -0.015971      -0.014100       0.005013       0.038154      -0.015028      -0.022376      -0.010863       0.033239             10.879823       8.543974      -0.046180      -2.076695      15.198619      -5.558197       8.896874          -0.002043
          148              C      10.167951       6.043632      21.056843       0.543513      23.874298 0.26162477E+03  0.54634689E+04                                 7.622829                            5.702676      -0.039500       2.035052                    0.999498      22.744446      63.353771       0.629226       0.466133      -1.025890       0.002625      -0.033896       0.037163       0.050368       0.022625       0.038189       0.077355      -0.034286       0.093872      -0.064750      -0.044031       0.108781              9.187277       7.803361      -0.113626      -1.652280      10.947610      -4.973256       8.810859           0.000128
          149              N       0.602795       0.754495       1.788364      -0.266411      46.145926 0.60395470E+03  0.15244105E+05                                10.879049                            8.049332      -0.318627       1.899825                    0.998612      29.966277      86.068127       0.603201       0.402297      -1.085463       0.008255       0.014998       0.052511       0.055231      -0.045092       0.022781       0.023733       0.011699      -0.026482      -0.061550       0.011622       0.049928             13.277722      15.778635      -6.262115       1.821984      12.177611       2.139603      11.876919          -0.021941
          150              N       5.202712      11.514358      -0.009171      -0.272286      44.664493 0.58314540E+03  0.14589865E+05                                10.605132                            7.879657      -0.263046       1.914523                    0.999211      29.871141      85.407630       0.613144       0.399272      -1.087554       0.035782      -0.038488       0.007178       0.053040      -0.023352       0.029919       0.028497       0.007183       0.075160      -0.056851       0.010758       0.046094             12.681615      12.086408      -3.069599       3.254664      10.054601       3.384054      15.903837          -0.014929
          151              N       8.396477       0.754495      13.496801      -0.263458      46.005741 0.60180601E+03  0.15174907E+05                                10.855267                            8.033479      -0.314244       1.901518                    0.998664      29.909144      85.835191       0.604024       0.402144      -1.085669      -0.008352       0.015887      -0.053863       0.056774       0.045773       0.021576      -0.023297       0.011922      -0.026352      -0.061048       0.010482       0.050566             13.246993      15.741777       6.246938       1.817029      12.150814      -2.133968      11.848389          -0.021451
          152              N      11.091853      11.514358      15.294336      -0.274027      44.819149 0.58543839E+03  0.14663979E+05                                10.634894                            7.899240      -0.267464       1.912551                    0.999211      29.930603      85.671735       0.611808       0.399688      -1.087096      -0.035439      -0.039120      -0.005773       0.053100       0.024304       0.029206      -0.028527       0.006132       0.075312      -0.057216       0.011749       0.045467             12.719276      12.124872       3.082620       3.264599      10.083877      -3.394214      15.949079          -0.014610
          153              N      13.748094      12.033553      28.781966      -0.266410      46.145916 0.60395466E+03  0.15244102E+05                                10.879044                            8.049329      -0.318625       1.899826                    0.998612      29.966273      86.068082       0.603201       0.402297      -1.085464      -0.008254      -0.014997      -0.052511       0.055231      -0.045092       0.022781       0.023733       0.011699      -0.026481      -0.061551       0.011622       0.049928             13.277712      15.778624      -6.262109       1.821984      12.177600       2.139599      11.876911          -0.021942
          154              N       5.740234       1.273689       0.009171      -0.272286      44.664482 0.58314521E+03  0.14589858E+05                                10.605130                            7.879655      -0.263043       1.914524                    0.999211      29.871134      85.407598       0.613144       0.399272      -1.087554      -0.035782       0.038488      -0.007179       0.053040      -0.023352       0.029919       0.028497       0.007184       0.075160      -0.056851       0.010758       0.046093             12.681614      12.086406      -3.069598       3.254664      10.054599       3.384054      15.903835          -0.014929
          155              N       5.954412      12.033553      17.073529      -0.263459      46.005788 0.60180660E+03  0.15174925E+05                                10.855273                            8.033482      -0.314239       1.901519                    0.998664      29.909161      85.835236       0.604024       0.402144      -1.085669       0.008353      -0.015886       0.053863       0.056774       0.045772       0.021575      -0.023297       0.011923      -0.026351      -0.061047       0.010483       0.050565             13.247002      15.741784       6.246946       1.817026      12.150826      -2.133974      11.848395          -0.021446
          156              N       3.259036       1.273690      15.275994      -0.274027      44.819118 0.58543822E+03  0.14663973E+05                                10.634886                            7.899237      -0.267467       1.912551                    0.999211      29.930599      85.671702       0.611808       0.399687      -1.087096       0.035439       0.039121       0.005772       0.053100       0.024304       0.029206      -0.028527       0.006131       0.075314      -0.057217       0.011749       0.045468             12.719259      12.124860       3.082621       3.264593      10.083869      -3.394202      15.949048          -0.014600
          157              O       9.640341       9.427348       6.972481      -0.425651      31.508768 0.45242108E+03  0.10408498E+05                                 7.974168                            6.609911       0.574197       2.273970                    0.996917      25.521343      65.457287       0.735159       0.362143      -1.137415      -0.020674      -0.000820      -0.013780       0.024858       0.012493      -0.014916      -0.011675      -0.034277       0.037974      -0.030498       0.000045       0.030453              9.236974       7.614331      -0.511340      -0.092588       8.003311      -4.048352      12.093280           0.148786
          158              O       3.955988      10.437604       5.939815      -0.497980      30.698266 0.45735256E+03  0.10548366E+05                                 7.741695                            6.584568       0.685645       2.284199                    0.997583      26.502241      68.013225       0.747029       0.355496      -1.142926      -0.023771       0.001495      -0.007753       0.025049       0.007289      -0.012792       0.017008       0.064337      -0.072551      -0.041684      -0.005164       0.046849              8.576340      12.983764       0.375384       0.176984       5.873414      -1.521257       6.871842           0.119668
          159              O       3.702043       6.752089       6.181321      -0.442646      25.584373 0.38955783E+03  0.86512191E+04                                 6.831904                            6.087018       0.642582       2.280149                    0.998464      25.626272      65.015839       0.773272       0.356672      -1.139380       0.010392      -0.001826      -0.010806       0.015103      -0.019050       0.001583      -0.033809       0.016631       0.023627      -0.042092       0.003862       0.038230              7.271279       8.474498      -0.945930      -2.210339       6.359042       1.626586       6.980296           0.126779
          160              O       5.753119       7.603773       5.994842      -0.492666      31.852505 0.48166407E+03  0.11234574E+05                                 7.939033                            6.750027       0.655728       2.271856                    0.997903      26.646416      68.384100       0.740279       0.354730      -1.145506       0.010931      -0.014408       0.000027       0.018086       0.050074       0.030376       0.017872      -0.003066      -0.085671      -0.046868      -0.028681       0.075550              8.917947       7.697910       2.963175       0.442871      11.504576       3.001900       7.551354           0.114968
          161              O       6.654225       9.427349       8.312684      -0.426991      31.558555 0.45326981E+03  0.10433231E+05                                 7.983531                            6.617024       0.569251       2.272015                    0.997003      25.539636      65.527106       0.734589       0.362243      -1.137301       0.021870      -0.001053       0.012005       0.024970      -0.011876      -0.012467       0.011488      -0.035350       0.035527      -0.029242       0.000314       0.028928              9.248654       7.624944       0.512906      -0.091672       8.012150       4.053705      12.108869           0.148860
          162              O       5.043277      10.437604       9.345350      -0.498144      30.725275 0.45780059E+03  0.10561694E+05                                 7.748117                            6.589291       0.684413       2.284172                    0.997569      26.507548      68.045110       0.746477       0.355658      -1.142752       0.023390       0.000982       0.008574       0.024932      -0.007591      -0.011236      -0.016884       0.063612      -0.073651      -0.041237      -0.005018       0.046255              8.584182      12.996282      -0.375835       0.176976       5.878353       1.523303       6.877909           0.119888
          163              O       5.297224       6.752089       9.103844      -0.441941      25.566882 0.38921739E+03  0.86415051E+04                                 6.827352                            6.083281       0.641712       2.279850                    0.998494      25.622246      64.991022       0.773738       0.356545      -1.139516      -0.010524      -0.001688       0.010184       0.014742       0.019421       0.002406       0.034060       0.016955       0.021655      -0.042252       0.003374       0.038877              7.266056       8.469092       0.944961      -2.208445       6.354245      -1.624673       6.974831           0.126989
          164              O       3.246147       7.603773       9.290323      -0.493428      31.879254 0.48215836E+03  0.11249051E+05                                 7.943288                            6.753398       0.656208       2.271864                    0.997924      26.659560      68.428067       0.740106       0.354720      -1.145508      -0.011607      -0.013916       0.000093       0.018121      -0.049413       0.030240      -0.017266      -0.002197      -0.083539      -0.046414      -0.027991       0.074405              8.922993       7.701480      -2.964491       0.443016      11.511622      -3.004555       7.555877           0.115181
          165              O       4.710548       3.360700      23.597849      -0.425668      31.509052 0.45242582E+03  0.10408643E+05                                 7.974252                            6.609975       0.574210       2.273971                    0.996917      25.521378      65.457658       0.735150       0.362146      -1.137411       0.020677       0.000820       0.013781       0.024862       0.012495      -0.014913      -0.011678      -0.034256       0.037953      -0.030486       0.000035       0.030451              9.237081       7.614412      -0.511353      -0.092573       8.003401      -4.048414      12.093429           0.148643
          166              O      10.394901       2.350444      24.630515      -0.497992      30.698520 0.45735698E+03  0.10548503E+05                                 7.741781                            6.584636       0.685636       2.284193                    0.997583      26.502216      68.013468       0.747018       0.355500      -1.142922       0.023779      -0.001501       0.007758       0.025057       0.007290      -0.012791       0.016986       0.064324      -0.072517      -0.041656      -0.005181       0.046837              8.576439      12.983901       0.375391       0.176982       5.873485      -1.521291       6.871932           0.119582
          167              O      10.648846       6.035959      24.389009      -0.442629      25.583633 0.38954405E+03  0.86508347E+04                                 6.831775                            6.086913       0.642560       2.280151                    0.998464      25.625845      65.014412       0.773278       0.356672      -1.139380      -0.010392       0.001823       0.010794       0.015094      -0.019055       0.001577      -0.033804       0.016629       0.023627      -0.042092       0.003867       0.038225              7.271133       8.474337      -0.945910      -2.210288       6.358901       1.626534       6.980161           0.126888
          168              O       8.597770       5.184275      24.575488      -0.492648      31.851610 0.48164841E+03  0.11234115E+05                                 7.938888                            6.749921       0.655752       2.271870                    0.997903      26.646006      68.382706       0.740285       0.354731      -1.145506      -0.010932       0.014409      -0.000036       0.018086       0.050069       0.030375       0.017879      -0.003080      -0.085645      -0.046862      -0.028683       0.075544              8.917764       7.697772       2.963106       0.442853      11.504308       3.001799       7.551212           0.115070
          169              O       7.696664       3.360699      22.257646      -0.426940      31.556556 0.45323538E+03  0.10432241E+05                                 7.983241                            6.616810       0.569224       2.272027                    0.997002      25.538576      65.523796       0.734594       0.362247      -1.137298      -0.021885       0.001058      -0.012016       0.024989      -0.011883      -0.012461       0.011492      -0.035297       0.035465      -0.029211       0.000291       0.028920              9.248288       7.624644       0.512867      -0.091706       8.011868       4.053505      12.108353           0.149195
          170              O       9.307612       2.350444      21.224980      -0.498114      30.723983 0.45777766E+03  0.10561045E+05                                 7.747982                            6.589194       0.684345       2.284164                    0.997568      26.506658      68.042695       0.746470       0.355665      -1.142745      -0.023392      -0.000990      -0.008590       0.024939      -0.007593      -0.011235      -0.016847       0.063583      -0.073587      -0.041189      -0.005043       0.046232              8.584018      12.996015      -0.375826       0.176975       5.878264       1.523262       6.877776           0.120172
          171              O       9.053665       6.035959      21.466486      -0.442065      25.570006 0.38927720E+03  0.86432049E+04                                 6.828094                            6.083903       0.641594       2.279782                    0.998495      25.623234      64.995911       0.773666       0.356564      -1.139496       0.010526       0.001683      -0.010178       0.014738       0.019414       0.002416       0.034003       0.016898       0.021687      -0.042183       0.003342       0.038841              7.266885       8.470000       0.945094      -2.208732       6.355002      -1.624966       6.975653           0.126123
          172              O      11.104742       5.184275      21.280007      -0.493461      31.880791 0.48218664E+03  0.11249882E+05                                 7.943555                            6.753603       0.656251       2.271858                    0.997925      26.660202      68.430364       0.740093       0.354721      -1.145506       0.011593       0.013917      -0.000086       0.018113      -0.049416       0.030231      -0.017297      -0.002202      -0.083523      -0.046394      -0.028022       0.074415              8.923311       7.701762      -2.964618       0.443023      11.512034      -3.004689       7.556137           0.114471

******************************************************
Auxiliary information for the entire system
The total spin magnetic moment of the unit cell is   1.807662
The total net atomic charge of the unit cell is   0.000002
Accuracy of reproducing the electrostatic potential in the unit cell:
  The inner radius (bohr) =    5.0000
  The outer radius (bohr) =   12.0000
  Valid grid points have density less than (e/(bohr^3)) =    0.0001
  The number of valid grid points were=       106326
  The rms potential error without charges in kcal/mol is=      7.63013
  The rms potential error with partial charges in kcal/mol is=      1.12396
  The RRMSE value at monopole order=      0.14731
  The rms potential error with partial charges and cloud penetration in kcal/mol is=      1.13417
  The RRMSE value at monopole order with cloud penetration is=      0.14864
  The rms potential error with partial charges and atomic dipoles in kcal/mol is=      0.41882
  The RRMSE value at dipole order=      0.05489
  The rms potential error with partial charges, atomic dipoles and cloud penetration in kcal/mol is=      0.41210
  The RRMSE value at dipole order with cloud penetration=      0.05401

******************************************************
The electron densities and ab initio electrostatic potential were computed in VASP using the PBE functional and
projector augmented wave method. See the main text of the journal article for a description of computational details.
The atomic charges, dipoles, and quadrupoles were computed with the DDEC6 method as described in
(a) T. A. Manz and N. Gabaldon Limas, RSC Adv. 6 (2016) 47771-47801 DOI: 10.1039/c6ra04656h
(b) N. Gabaldon Limas and T. A. Manz, RSC Adv. 8 (2018) 2678-2707 DOI: 10.1039/c7ra11829e.
For each atom in the material, the electron cloud parameters were fit to the spherically averaged atom-in-material
electron density using radial positions for which this density was between 10^-4 and 10^-2 electrons per cubic bohr.
The polarizabilities, dispersion coefficients, and quantum Drude oscillator (QDO) parameters were fit using the MCLF method.
The magnetic structure of the system was optimized in VASP from the default ferromagnetic initial guess using spin polarization.
The atomic spin moments (ASMs) were computed on this optimized magnetic structure using the DDEC6 partition as inputs
to the method of T. A. Manz and D. S. Sholl, J. Chem. Theory Comput. 7 (2011) 4146-4164 DOI: 10.1021/ct200539n.
The RMSE and RRMSE were computed using a uniform grid with Ewald summation.
