# Supplementary material for: A collection of forcefield precursors for metal–organic frameworks
Source: RSC Adv. 2019 Nov 13;9(63):36492–507. doi: 10.1039/c9ra07327b (PMC9075174; doi:10.1039/c9ra07327b)
Supplement: RA-009-C9RA07327B-s5162 [file RA-009-C9RA07327B-s5162.xyz]

  172
jmolscript: load "" {1 1 1} spacegroup "x,y,z" unitcell [{      7.156400     0.000000     0.000000 }, {      3.578190    12.539984     0.000000 }, {      3.415798     0.000004    31.004406 }]
Cd     8.010341    10.065094     7.751101     0.953435
Cd     6.140047     2.474894    23.253304     0.955416
H      8.340669     3.609008     4.325115     0.147215
H      6.653823     5.339526     4.408827     0.135774
H      4.928159     9.086473     1.178167     0.136610
H      9.035589    10.034499    30.002964     0.144332
H      6.736884     8.319026     4.467735     0.116899
H      5.223529     9.091489     5.996252     0.129586
H      9.443042     7.248111     3.996468     0.111691
H      3.846595     6.648700     2.384239     0.087995
H      4.943082     3.468560     3.658520     0.111561
H      5.521982     1.810774     5.171535     0.123942
H      5.809231    12.279153     4.160791     0.129128
H      1.652514     1.396955     2.644676     0.118034
H      7.680024     3.609009    11.177088     0.146709
H      9.366867     5.339527    11.093376     0.134701
H     11.092525     9.086474    14.324036     0.134684
H     10.400892    10.034497    16.503645     0.144507
H      9.283801     8.319027    11.034468     0.117797
H      3.640756     9.091490     9.505951     0.128528
H      6.577646     7.248112    11.505735     0.111847
H      5.017694     6.648701    13.117964     0.086824
H      3.921212     3.468561    11.843683     0.110504
H      3.342314     1.810775    10.330668     0.125371
H     10.211449    12.279154    11.341412     0.129183
H      7.211783     1.396956    12.857527     0.117135
H      5.809719     8.930980    26.679291     0.147223
H      7.496565     7.200462    26.595579     0.135960
H      9.222229     3.453515    29.826239     0.136741
H      5.114799     2.505489     1.001442     0.144316
H      7.413504     4.220962    26.536671     0.116863
H      8.926859     3.448499    25.008154     0.129829
H      4.707346     5.291877    27.007938     0.111650
H     10.303793     5.891288    28.620167     0.087613
H      9.207306     9.071428    27.345886     0.111690
H      8.628406    10.729214    25.832871     0.124049
H      8.341157     0.260835    26.843615     0.129364
H     12.497874    11.143033    28.359730     0.118100
H      6.470364     8.930979    19.827318     0.146699
H      4.783521     7.200461    19.911030     0.134807
H      3.057863     3.453514    16.680370     0.134701
H      3.749496     2.505491    14.500761     0.144537
H      4.866587     4.220961    19.969938     0.117710
H      3.353232     3.448498    21.498455     0.129272
H      7.572742     5.291876    19.498671     0.111793
H      9.132694     5.891287    17.886442     0.086735
H     10.229176     9.071427    19.160723     0.110636
H     10.808074    10.729213    20.673738     0.125586
H      3.938939     0.260834    19.662994     0.129358
H      6.938605    11.143032    18.146879     0.117297
Pd     1.789095     6.269992     0.000000     0.341143
Pd     7.075194     6.269994    15.502203     0.341968
C      1.745429     4.469251     2.461750     0.186970
C      8.185142     4.266103     3.686424    -0.177999
C      7.257542     5.214126     3.711227    -0.163342
C      7.301202     6.001637     2.548562     0.176581
C      6.456142     7.024899     2.185811    -0.021895
C      6.496566     7.737170     1.026246     0.180294
C      5.648268     8.790529     0.666595    -0.167184
C      9.431456     9.324736    30.458728    -0.165461
C     10.574331     8.527193    30.049470     0.159387
C      2.855596     3.764503     2.080396    -0.041421
C      5.413820     7.451259     3.208956     0.085110
C      5.831534     8.145974     4.343717    -0.130950
C      4.925297     8.579858     5.276950    -0.073277
C      3.633029     8.288930     5.174635    -0.015911
C      3.175418     7.503927     4.073979    -0.106843
C      4.129701     7.137759     3.122144    -0.161478
C      9.788468     8.740370     6.157475     0.545181
C      3.243302     2.598285     3.001227     0.086349
C      4.400107     2.721177     3.757734    -0.153631
C      4.743509     1.728010     4.666163    -0.096173
C      3.936919     0.609444     4.814984     0.010762
C      2.772958     0.486552     4.058477    -0.101373
C      2.429898     1.479719     3.153148    -0.153340
C      7.785956    12.033369     5.844331     0.532659
C      7.118863     4.469252    13.040453     0.185178
C      7.835550     4.266104    11.815779    -0.177728
C      8.763149     5.214127    11.790976    -0.161141
C      8.719487     6.001638    12.953641     0.175854
C      9.564546     7.024901    13.316392    -0.020832
C      9.524121     7.737172    14.475957     0.179215
C     10.372417     8.790531    14.835608    -0.163279
C     10.005026     9.324734    16.047881    -0.168016
C      8.862153     8.527191    16.457139     0.160792
C      6.008697     3.764505    13.421807    -0.042032
C      3.450468     7.451260    12.293247     0.084547
C     10.189152     8.145975    11.158486    -0.133714
C      3.938989     8.579858    10.225253    -0.070833
C      5.231257     8.288931    10.327568    -0.017325
C      5.688869     7.503928    11.428224    -0.107036
C      4.734587     7.137760    12.380059    -0.159047
C      6.232217     8.740370     9.344728     0.546117
C      5.620993     2.598286    12.500976     0.085809
C      4.464187     2.721178    11.744469    -0.151846
C      4.120788     1.728011    10.836040    -0.098657
C      4.927379     0.609445    10.687219     0.010221
C      6.091341     0.486553    11.443726    -0.101343
C      6.434399     1.479720    12.349055    -0.151375
C      8.234724    12.033370     9.657872     0.535025
C     12.404959     8.070737    28.542656     0.187029
C      5.965246     8.273885    27.317982    -0.177924
C      6.892846     7.325862    27.293179    -0.162729
C      6.849186     6.538351    28.455844     0.176903
C      7.694246     5.515089    28.818595    -0.021191
C      7.653822     4.802818    29.978160     0.180497
C      8.502120     3.749459    30.337811    -0.166873
C      4.718932     3.215252     0.545678    -0.165558
C      3.576057     4.012795     0.954936     0.159305
C     11.294792     8.775485    28.924010    -0.041227
C      8.736568     5.088729    27.795450     0.084245
C      8.318854     4.394014    26.660689    -0.130917
C      9.225091     3.960130    25.727456    -0.073180
C     10.517359     4.251058    25.829771    -0.013823
C     10.974970     5.036061    26.930427    -0.107649
C     10.020687     5.402229    27.882262    -0.162194
C      4.361920     3.799618    24.846931     0.547222
C     10.907086     9.941703    28.003179     0.086321
C      9.750281     9.818811    27.246672    -0.153299
C      9.406879    10.811978    26.338243    -0.096238
C     10.213469    11.930544    26.189422     0.011188
C     11.377430    12.053436    26.945929    -0.101284
C     11.720490    11.060269    27.851258    -0.153218
C      6.364432     0.506619    25.160075     0.532298
C      7.031525     8.070736    17.963953     0.185147
C      6.314838     8.273884    19.188627    -0.177776
C      5.387239     7.325861    19.213430    -0.160987
C      5.430901     6.538350    18.050765     0.175886
C      4.585842     5.515087    17.688014    -0.020675
C      4.626267     4.802816    16.528449     0.179233
C      3.777971     3.749457    16.168798    -0.163259
C      4.145362     3.215254    14.956525    -0.167965
C      5.288235     4.012797    14.547267     0.160802
C      8.141691     8.775483    17.582599    -0.042078
C      3.543520     5.088728    18.711159     0.084329
C      3.961236     4.394013    19.845920    -0.133760
C     10.211399     3.960130    20.779153    -0.070228
C      8.919131     4.251057    20.676838    -0.016908
C      8.461519     5.036060    19.576182    -0.107337
C      9.415801     5.402228    18.624347    -0.159256
C      7.918171     3.799618    21.659678     0.545707
C      8.529395     9.941702    18.503430     0.085870
C      9.686201     9.818810    19.259937    -0.151451
C     10.029600    10.811977    20.168366    -0.098874
C      9.223009    11.930543    20.317187     0.011370
C      8.059047    12.053435    19.560680    -0.101367
C      7.715989    11.060268    18.655351    -0.151179
C      5.915664     0.506618    21.346534     0.534678
N      8.324985     5.482481     1.785854    -0.273975
N      7.471113     7.544054     0.031004    -0.277326
N      7.695706     5.482483    13.716349    -0.272763
N      8.549574     7.544056    15.471199    -0.278608
N      5.825403     7.057507    29.218552    -0.273898
N      3.263477     4.995930    -0.031004    -0.277349
N      6.454682     7.057505    17.288057    -0.272753
N      5.600814     4.995932    15.533207    -0.278618
O     10.175587     9.510325     7.053502    -0.415563
O      8.588485     8.399282     6.061361    -0.497958
O      8.901771    12.198897     6.228785    -0.406539
O      6.856733    11.200715     6.179178    -0.500790
O      5.845097     9.510325     8.448701    -0.416497
O      7.432200     8.399283     9.440842    -0.497106
O      7.118908    12.198898     9.273418    -0.407820
O      9.163948    11.200715     9.323025    -0.501551
O      3.974801     3.029663    23.950904    -0.432898
O      5.561903     4.140706    24.943045    -0.502318
O      5.248617     0.341091    24.775621    -0.404053
O      7.293655     1.339273    24.825228    -0.497679
O      8.305291     3.029663    22.555705    -0.416890
O      6.718188     4.140705    21.563564    -0.495209
O      7.031480     0.341090    21.730988    -0.406156
O      4.986440     1.339273    21.681381    -0.499932

The following XYZ coordinates are in angstroms. Other properties are in atomic units.
The sperically averaged electron density of each atom fit to a function of the form exp(a - br)
eigen_1, eigen_2 and eigen_3 are the three eigenvalues of traceless quadrupole moment tensor
  atom number  atomic symbol              X              Y              Z     net charge C6 coefficient C8 coefficient C10 coefficient fluctuating dipole atomic polarizability isotropic forcefield polarizability              a              b squared Pearson coefficient          <r^3>          <r^4>         wp_QDO          m_QDO          q_QDO       dipole_x       dipole_y       dipole_z         dipole            Qxy            Qxz            Qyz     Q(x^2-y^2)  Q(3z^2 - R^2)        eigen_1        eigen_2        eigen_3 static polarizability      alpha(xx)      alpha(xy)      alpha(xz)      alpha(yy)      alpha(yz)      alpha(zz) atomic spin moment
            1             Cd       8.010341      10.065094       7.751101       0.953435     180.669922 0.47959687E+04  0.18635421E+06                                24.407937                           21.525510       0.795738       1.961655                    0.999116      77.835687     209.046528       0.435092       0.362295      -1.215036       0.000400      -0.002329       0.000143       0.002368      -0.000149       0.024066       0.000400       0.012681       0.001637      -0.020928      -0.006603       0.027531             29.168064      23.120715       0.001252      -7.365217      26.110478       0.003645      38.272997          -0.038780
            2             Cd       6.140047       2.474894      23.253304       0.955416     180.418736 0.47870509E+04  0.18591231E+06                                24.380585                           21.501030       0.798500       1.962966                    0.999099      77.769064     208.781514       0.435496       0.362144      -1.215220      -0.002020       0.002755       0.000419       0.003442       0.000545       0.024456       0.000300       0.011193       0.003127      -0.021482      -0.006127       0.027609             29.135246      23.120968      -0.011850      -7.377061      26.072180       0.017810      38.212588           0.007994
            3              H       8.340669       3.609008       4.325115       0.147215       1.044159 0.72803798E+01  0.68920220E+02                                 1.627579                            1.526923      -0.865515       2.485901                    0.999721       3.091933       8.151701       0.538768       1.200914      -0.729569       0.000846      -0.022762       0.032149       0.039401      -0.004888      -0.005723      -0.014015      -0.002207       0.031952      -0.017375      -0.001941       0.019316              1.660746       1.435287      -0.190165       0.081853       1.877353      -0.437573       1.669598           0.000019
            4              H       6.653823       5.339526       4.408827       0.135774       1.054113 0.74348806E+01  0.70882934E+02                                 1.653898                            1.554696      -0.807995       2.509333                    0.999792       3.133263       8.339685       0.526975       1.219124      -0.725499      -0.019812       0.000876       0.034398       0.039705      -0.004468      -0.011905      -0.007185       0.004413       0.033376      -0.016621      -0.001879       0.018500              1.696054       1.837669      -0.118055      -0.444554       1.467448       0.110144       1.783044           0.000034
            5              H       4.928159       9.086473       1.178167       0.136610       1.106330 0.80003432E+01  0.77756804E+02                                 1.711509                            1.615902      -0.901919       2.465763                    0.999261       3.223096       8.688102       0.514901       1.223919      -0.724115      -0.031986       0.018120       0.017374       0.040661      -0.017843      -0.008394      -0.001271       0.003187      -0.009983      -0.019142      -0.001676       0.020817              1.746946       1.947944      -0.232970      -0.438463       1.506675       0.118844       1.786218           0.000098
            6              H       9.035589      10.034499      30.002964       0.144332       1.085944 0.77400421E+01  0.74477717E+02                                 1.678227                            1.580792      -0.931736       2.454853                    0.999224       3.155101       8.414416       0.525758       1.210702      -0.727347      -0.022693       0.032730      -0.013944       0.042198      -0.016153      -0.003478      -0.007081      -0.003778      -0.020083      -0.017818      -0.002146       0.019964              1.707549       1.541068      -0.304347       0.157350       1.902166      -0.377221       1.679414           0.000196
            7              H       6.736884       8.319026       4.467735       0.116899       1.137189 0.81347279E+01  0.80694889E+02                                 1.834231                            1.690958      -1.246630       2.287252                    0.995103       3.694838      10.611090       0.468435       1.318116      -0.699347       0.034731       0.007346       0.010889       0.037132       0.003618      -0.005196       0.005661       0.015606       0.005327      -0.012702       0.002559       0.010143              1.917648       2.636528       0.170316       0.164093       1.528690       0.173624       1.587726          -0.000186
            8              H       5.223529       9.091489       5.996252       0.129586       0.987417 0.66912215E+01  0.63839628E+02                                 1.731768                            1.578734      -1.321777       2.264564                    0.994041       3.689670      10.732742       0.459597       1.396831      -0.682502       0.011802       0.024645       0.027490       0.038761       0.001380       0.002776       0.010860       0.002765      -0.006596      -0.012230       0.001542       0.010688              1.834882       1.644240       0.206573       0.206187       1.680526       0.507803       2.179879          -0.000265
            9              H       9.443042       7.248111       3.996468       0.111691       1.057296 0.75604772E+01  0.74256016E+02                                 1.795071                            1.666722      -1.328988       2.246886                    0.993274       3.854982      11.320799       0.452601       1.377870      -0.685885      -0.036305      -0.010550      -0.003144       0.037937       0.003458       0.001818       0.006886       0.015064      -0.007163      -0.011670       0.001191       0.010478              1.869700       2.554024       0.301750       0.079015       1.526493       0.182562       1.528583          -0.000296
           10              H       3.846595       6.648700       2.384239       0.087995       1.134101 0.84381801E+01  0.85711805E+02                                 1.913974                            1.782441      -1.565717       2.113818                    0.990628       4.307690      13.127221       0.427073       1.411928      -0.677510      -0.008851      -0.018128      -0.023504       0.030975       0.004127      -0.007404       0.011403       0.011367       0.000367      -0.017289       0.005481       0.011808              1.991493       1.861913       0.298792       0.276900       1.869261       0.560373       2.243306           0.000129
           11              H       4.943082       3.468560       3.658520       0.111561       1.041501 0.74329417E+01  0.72008246E+02                                 1.718165                            1.607601      -1.206935       2.303961                    0.995622       3.635079      10.278991       0.484906       1.303848      -0.702037       0.019702       0.027662      -0.000180       0.033961       0.004879       0.010156      -0.006038      -0.007336      -0.005055      -0.015406       0.006712       0.008694              1.772251       1.805065       0.509496      -0.030516       2.089538      -0.201479       1.422148           0.000171
           12              H       5.521982       1.810774       5.171535       0.123942       1.075322 0.77684967E+01  0.74447570E+02                                 1.631044                            1.552490      -0.859526       2.478133                    0.999356       3.178022       8.321497       0.549339       1.163462      -0.738297       0.034449       0.003958       0.023572       0.041929       0.008932       0.011846      -0.001228       0.010089      -0.012493      -0.014905      -0.002215       0.017120              1.646630       1.894591       0.068161       0.378625       1.443106      -0.094667       1.602194           0.000689
           13              H       5.809231      12.279153       4.160791       0.129128       1.046958 0.73417547E+01  0.69882411E+02                                 1.648155                            1.542864      -0.916221       2.457205                    0.999010       3.214328       8.591677       0.529238       1.215869      -0.724867      -0.027401      -0.031492       0.005557       0.042112       0.010818       0.007094      -0.002634       0.005721      -0.025540      -0.014494      -0.001656       0.016150              1.696450       1.582733       0.389579      -0.008415       2.123191      -0.194511       1.383426           0.000030
           14              H       1.652514       1.396955       2.644676       0.118034       1.094327 0.80414827E+01  0.77630981E+02                                 1.641911                            1.573933      -0.852617       2.475203                    0.999242       3.205166       8.387726       0.549212       1.155227      -0.740571      -0.032151      -0.007925      -0.018449       0.037906       0.010192       0.012233      -0.007517       0.001430      -0.011362      -0.020271       0.006514       0.013757              1.647909       1.909757       0.027034       0.381094       1.493862      -0.020403       1.540107           0.001038
           15              H       7.680024       3.609009      11.177088       0.146709       1.045908 0.72963272E+01  0.69110067E+02                                 1.629408                            1.528619      -0.867641       2.484451                    0.999722       3.095444       8.163673       0.538448       1.200951      -0.729552      -0.001382      -0.023033      -0.032030       0.039476       0.004845      -0.005900       0.013924      -0.002192       0.033048      -0.017442      -0.002059       0.019501              1.662621       1.436895       0.190509       0.081948       1.879554       0.438157       1.671416          -0.000098
           16              H       9.366867       5.339527      11.093376       0.134701       1.059123 0.74775362E+01  0.71391306E+02                                 1.659110                            1.559116      -0.804406       2.510105                    0.999792       3.140351       8.364384       0.526247       1.219073      -0.725510       0.019830       0.001316      -0.034780       0.040057       0.004345      -0.011999       0.007282       0.004381       0.033670      -0.016646      -0.002036       0.018682              1.701597       1.844105       0.118813      -0.447313       1.471456      -0.110822       1.789229          -0.000089
           17              H      11.092525       9.086474      14.324036       0.134684       1.114408 0.80698263E+01  0.78584310E+02                                 1.717941                            1.621381      -0.907219       2.462156                    0.999184       3.234895       8.721996       0.514869       1.221624      -0.724617       0.032795       0.018632      -0.017623       0.041632       0.017789      -0.008151       0.001239       0.003118      -0.010116      -0.018942      -0.001767       0.020709              1.753749       1.956336       0.234691      -0.441651       1.511722      -0.119826       1.793190          -0.000270
           18              H      10.400892      10.034497      16.503645       0.144507       1.085674 0.77393952E+01  0.74478774E+02                                 1.678952                            1.581534      -0.931045       2.455156                    0.999202       3.154583       8.416708       0.525169       1.211940      -0.727075       0.022501       0.032755       0.013852       0.042084       0.016045      -0.003541       0.006925      -0.003886      -0.019795      -0.017687      -0.002098       0.019785              1.708268       1.541739       0.304393       0.157327       1.902891       0.377323       1.680173          -0.000200
           19              H       9.283801       8.319027      11.034468       0.117797       1.135093 0.81184287E+01  0.80494810E+02                                 1.832132                            1.689370      -1.244622       2.288507                    0.995215       3.691669      10.600312       0.468599       1.318284      -0.699307      -0.034307       0.007278      -0.010657       0.036654      -0.003672      -0.004917      -0.005594       0.015833       0.005059      -0.012669       0.002676       0.009993              1.915285       2.632148      -0.169848       0.163733       1.527382      -0.173369       1.586323          -0.000306
           20              H       3.640756       9.091490       9.505951       0.128528       0.991195 0.67165920E+01  0.64078179E+02                                 1.728702                            1.576019      -1.297506       2.273152                    0.994242       3.685665      10.685809       0.462956       1.386773      -0.684420      -0.012109       0.024927      -0.027545       0.039073      -0.001341       0.002688      -0.011016       0.003200      -0.006891      -0.012506       0.001826       0.010680              1.831512       1.641046      -0.206143       0.205858       1.677692      -0.506771       2.175797          -0.000305
           21              H       6.577646       7.248112      11.505735       0.111847       1.056129 0.75525459E+01  0.74179398E+02                                 1.795928                            1.667529      -1.335376       2.244527                    0.993099       3.856488      11.335670       0.451681       1.380654      -0.685347       0.036390      -0.010660       0.002414       0.037996      -0.003232       0.001721      -0.007054       0.015240      -0.006874      -0.011863       0.001501       0.010362              1.870593       2.555271      -0.301954       0.079089       1.527199      -0.182708       1.529308          -0.000417
           22              H       5.017694       6.648701      13.117964       0.086824       1.136609 0.84584043E+01  0.85946209E+02                                 1.914681                            1.782956      -1.558014       2.116402                    0.990625       4.309563      13.123937       0.427704       1.409367      -0.677994       0.008853      -0.018381       0.023918       0.031438      -0.004260      -0.007255      -0.011401       0.011086       0.000491      -0.017230       0.005642       0.011589              1.992274       1.862465      -0.299079       0.277241       1.869962      -0.560909       2.244397           0.000001
           23              H       3.921212       3.468561      11.843683       0.110504       1.043868 0.74500667E+01  0.72180199E+02                                 1.717031                            1.606546      -1.190809       2.309555                    0.995799       3.635704      10.264697       0.486621       1.299145      -0.703017      -0.020088       0.028168       0.000317       0.034598      -0.004897       0.010090       0.005859      -0.007180      -0.004645      -0.015230       0.006701       0.008528              1.771081       1.803875      -0.509094      -0.030494       2.088116       0.201266       1.421253           0.000064
           24              H       3.342314       1.810775      10.330668       0.125371       1.069790 0.77184888E+01  0.73837121E+02                                 1.624018                            1.546319      -0.850544       2.482081                    0.999431       3.170528       8.290149       0.551146       1.161708      -0.738694      -0.033984       0.004281      -0.023516       0.041549      -0.008736       0.011892       0.001315       0.009563      -0.012869      -0.014936      -0.001955       0.016892              1.639389       1.885340      -0.067672       0.375642       1.437547       0.094057       1.595280           0.000574
           25              H      10.211449      12.279154      11.341412       0.129183       1.046456 0.73376670E+01  0.69832923E+02                                 1.647560                            1.542395      -0.915367       2.457713                    0.999000       3.213415       8.588242       0.529346       1.215806      -0.724886       0.027434      -0.031406      -0.005711       0.042090      -0.010945       0.007113       0.002735       0.005281      -0.025724      -0.014658      -0.001550       0.016208              1.695796       1.582151      -0.389214      -0.008363       2.122184       0.194353       1.383053          -0.000178
           26              H       7.211783       1.396956      12.857527       0.117135       1.094800 0.80431152E+01  0.77629144E+02                                 1.640237                            1.572364      -0.848541       2.476083                    0.999282       3.206234       8.381972       0.550545       1.152691      -0.741183       0.032150      -0.007635       0.018926       0.038080      -0.010277       0.012223       0.007351       0.001657      -0.011425      -0.020198       0.006272       0.013926              1.646214       1.907764      -0.026976       0.380633       1.492275       0.020316       1.538602           0.000609
           27              H       5.809719       8.930980      26.679291       0.147223       1.043808 0.72772601E+01  0.68882657E+02                                 1.627174                            1.526568      -0.864984       2.486153                    0.999723       3.091268       8.149222       0.538851       1.200869      -0.729582      -0.000865       0.022715      -0.032181       0.039400      -0.004878      -0.005722      -0.014005      -0.002224       0.031962      -0.017359      -0.001953       0.019312              1.660320       1.434936      -0.190092       0.081834       1.876869      -0.437418       1.669155          -0.000012
           28              H       7.496565       7.200462      26.595579       0.135960       1.053758 0.74320436E+01  0.70852830E+02                                 1.653946                            1.554739      -0.807582       2.509722                    0.999795       3.132506       8.338914       0.526768       1.219657      -0.725382       0.019803      -0.000956      -0.034457       0.039754      -0.004465      -0.011938      -0.007176       0.004461       0.033367      -0.016630      -0.001895       0.018526              1.696104       1.837745      -0.118075      -0.444575       1.467485       0.110151       1.783082           0.000014
           29              H       9.222229       3.453515      29.826239       0.136741       1.105921 0.79965950E+01  0.77711650E+02                                 1.711148                            1.615573      -0.902089       2.465796                    0.999263       3.222245       8.685459       0.514927       1.223995      -0.724100       0.031995      -0.018118      -0.017423       0.040688      -0.017828      -0.008390      -0.001240       0.003202      -0.010002      -0.019110      -0.001706       0.020815              1.746575       1.947521      -0.232876      -0.438371       1.506335       0.118793       1.785868           0.000084
           30              H       5.114799       2.505489       1.001442       0.144316       1.085949 0.77400475E+01  0.74477215E+02                                 1.678174                            1.580745      -0.931757       2.454830                    0.999223       3.155111       8.414202       0.525794       1.210629      -0.727364       0.022686      -0.032730       0.013937       0.042192      -0.016151      -0.003481      -0.007081      -0.003763      -0.020054      -0.017820      -0.002137       0.019957              1.707496       1.541015      -0.304324       0.157343       1.902082      -0.377219       1.679391           0.000211
           31              H       7.413504       4.220962      26.536671       0.116863       1.138831 0.81486311E+01  0.80867899E+02                                 1.835877                            1.692280      -1.250038       2.285475                    0.995078       3.698289      10.623554       0.468300       1.317925      -0.699367      -0.034719      -0.007341      -0.010965       0.037142       0.003672      -0.005274       0.005732       0.015488       0.005412      -0.012766       0.002598       0.010168              1.919523       2.639600       0.170553       0.164355       1.529889       0.173861       1.589080           0.000254
           32              H       8.926859       3.448499      25.008154       0.129829       0.987557 0.66928895E+01  0.63861365E+02                                 1.732021                            1.578988      -1.324395       2.263356                    0.994033       3.690800      10.737531       0.459522       1.396933      -0.682470      -0.011719      -0.024562      -0.027577       0.038744       0.001512       0.002903       0.010759       0.002655      -0.006310      -0.012076       0.001329       0.010747              1.835130       1.644609       0.206499       0.206073       1.680668       0.507781       2.180112           0.000348
           33              H       4.707346       5.291877      27.007938       0.111650       1.058249 0.75697375E+01  0.74375108E+02                                 1.796571                            1.668052      -1.331275       2.245722                    0.993245       3.858499      11.335953       0.452261       1.378383      -0.685771       0.036259       0.010485       0.003091       0.037871       0.003460       0.001907       0.006909       0.014987      -0.007349      -0.011659       0.001133       0.010526              1.871315       2.556374       0.302047       0.079071       1.527697       0.182840       1.529875           0.000446
           34              H      10.303793       5.891288      28.620167       0.087613       1.135642 0.84521047E+01  0.85886358E+02                                 1.915401                            1.783657      -1.565644       2.113527                    0.990622       4.311334      13.139717       0.427029       1.411527      -0.677576       0.008904       0.018107       0.023449       0.030936       0.004145      -0.007390       0.011417       0.011440       0.000352      -0.017320       0.005516       0.011804              1.993062       1.863363       0.299099       0.277156       1.870645       0.561024       2.245179           0.000210
           35              H       9.207306       9.071428      27.345886       0.111690       1.040964 0.74280791E+01  0.71948818E+02                                 1.717552                            1.607062      -1.206716       2.304177                    0.995626       3.633707      10.273976       0.484997       1.303828      -0.702045      -0.019670      -0.027708       0.000151       0.033980       0.004863       0.010152      -0.006027      -0.007383      -0.005000      -0.015394       0.006695       0.008699              1.771594       1.804391       0.509249      -0.030486       2.088745      -0.201330       1.421647           0.000170
           36              H       8.628406      10.729214      25.832871       0.124049       1.074878 0.77642227E+01  0.74394202E+02                                 1.630408                            1.551917      -0.859680       2.478138                    0.999357       3.176992       8.317313       0.549534       1.163242      -0.738353      -0.034478      -0.003999      -0.023559       0.041949       0.008919       0.011847      -0.001180       0.010108      -0.012558      -0.014871      -0.002267       0.017138              1.645973       1.893826       0.068119       0.378426       1.442541      -0.094582       1.601550           0.000682
           37              H       8.341157       0.260835      26.843615       0.129364       1.045729 0.73309713E+01  0.69754348E+02                                 1.646977                            1.541826      -0.915004       2.458011                    0.999025       3.211872       8.583635       0.529366       1.216019      -0.724843       0.027450       0.031544      -0.005546       0.042181       0.010820       0.007066      -0.002646       0.005705      -0.025605      -0.014491      -0.001659       0.016149              1.695203       1.581640       0.389218      -0.008433       2.121497      -0.194289       1.382474           0.000021
           38              H      12.497874      11.143033      28.359730       0.118100       1.094012 0.80385013E+01  0.77594260E+02                                 1.641537                            1.573597      -0.852496       2.475313                    0.999243       3.204537       8.385388       0.549299       1.155162      -0.740588       0.032165       0.007925       0.018451       0.037919       0.010197       0.012241      -0.007520       0.001436      -0.011356      -0.020281       0.006515       0.013766              1.647520       1.909303       0.027052       0.380957       1.493520      -0.020372       1.539736           0.001051
           39              H       6.470364       8.930979      19.827318       0.146699       1.045555 0.72930290E+01  0.69068597E+02                                 1.628800                            1.528082      -0.867353       2.484570                    0.999724       3.094807       8.160454       0.538663       1.200651      -0.729623       0.001389       0.023003       0.032053       0.039478       0.004846      -0.005902       0.013920      -0.002200       0.033072      -0.017443      -0.002062       0.019504              1.661982       1.436373       0.190375       0.081901       1.878771       0.437906       1.670802          -0.000117
           40              H       4.783521       7.200461      19.911030       0.134807       1.058419 0.74712448E+01  0.71315242E+02                                 1.658307                            1.558410      -0.804025       2.510381                    0.999794       3.139060       8.359629       0.526399       1.218995      -0.725532      -0.019828      -0.001348       0.034819       0.040091       0.004346      -0.012009       0.007269       0.004402       0.033711      -0.016650      -0.002047       0.018697              1.700744       1.843131       0.118708      -0.446973       1.470759      -0.110735       1.788342          -0.000090
           41              H       3.057863       3.453514      16.680370       0.134701       1.114533 0.80710142E+01  0.78599469E+02                                 1.718134                            1.621552      -0.907427       2.462070                    0.999183       3.235071       8.722923       0.514813       1.221700      -0.724599      -0.032798      -0.018627       0.017628       0.041634       0.017789      -0.008147       0.001236       0.003120      -0.010126      -0.018937      -0.001772       0.020709              1.753954       1.956577       0.234731      -0.441738       1.511871      -0.119843       1.793412          -0.000254
           42              H       3.749496       2.505491      14.500761       0.144537       1.085580 0.77386075E+01  0.74469895E+02                                 1.678920                            1.581505      -0.931014       2.455203                    0.999203       3.154430       8.416446       0.525144       1.212020      -0.727057      -0.022500      -0.032757      -0.013866       0.042089       0.016039      -0.003538       0.006927      -0.003888      -0.019793      -0.017683      -0.002098       0.019781              1.708235       1.541708       0.304384       0.157326       1.902843       0.377320       1.680154          -0.000195
           43              H       4.866587       4.220961      19.969938       0.117710       1.135758 0.81241725E+01  0.80564723E+02                                 1.832684                            1.689840      -1.245113       2.288181                    0.995211       3.692716      10.603621       0.468594       1.318085      -0.699345       0.034278      -0.007244       0.010695       0.036631      -0.003676      -0.004935      -0.005603       0.015835       0.005145      -0.012688       0.002683       0.010005              1.915876       2.633042      -0.169957       0.163874       1.527788      -0.173462       1.586798          -0.000276
           44              H       3.353232       3.448498      21.498455       0.129272       0.987514 0.66864896E+01  0.63727097E+02                                 1.725557                            1.573372      -1.294521       2.275207                    0.994286       3.678559      10.664071       0.462897       1.388340      -0.684145       0.012099      -0.024875       0.027834       0.039241      -0.001369       0.002663      -0.011082       0.003093      -0.006495      -0.012500       0.001723       0.010777              1.828053       1.637980      -0.205504       0.205342       1.674590      -0.505348       2.171588          -0.000442
           45              H       7.572742       5.291876      19.498671       0.111793       1.056339 0.75545661E+01  0.74204672E+02                                 1.796204                            1.667780      -1.335448       2.244460                    0.993095       3.857090      11.338089       0.451632       1.380700      -0.685337      -0.036374       0.010668      -0.002406       0.037983      -0.003226       0.001723      -0.007066       0.015250      -0.006876      -0.011876       0.001511       0.010365              1.870883       2.555701      -0.301983       0.079091       1.527395      -0.182752       1.529553          -0.000389
           46              H       9.132694       5.891287      17.886442       0.086735       1.137030 0.84623427E+01  0.85995932E+02                                 1.915093                            1.783320      -1.558132       2.116263                    0.990623       4.310650      13.127837       0.427681       1.409286      -0.678007      -0.008862       0.018377      -0.023909       0.031431      -0.004267      -0.007256      -0.011408       0.011118       0.000505      -0.017247       0.005651       0.011596              1.992717       1.862903      -0.299171       0.277322       1.870330      -0.561071       2.244918           0.000051
           47              H      10.229176       9.071427      19.160723       0.110636       1.043319 0.74449821E+01  0.72117136E+02                                 1.716315                            1.605914      -1.190468       2.309818                    0.995805       3.634124      10.258562       0.486764       1.299010      -0.703050       0.020068      -0.028205      -0.000304       0.034617      -0.004890       0.010080       0.005851      -0.007217      -0.004612      -0.015219       0.006694       0.008525              1.770318       1.803087      -0.508802      -0.030487       2.087173       0.201119       1.420696           0.000152
           48              H      10.808074      10.729213      20.673738       0.125586       1.069031 0.77114077E+01  0.73750948E+02                                 1.623144                            1.545527      -0.850992       2.482039                    0.999432       3.168909       8.284327       0.551343       1.161584      -0.738729       0.034016      -0.004330       0.023523       0.041583      -0.008718       0.011889       0.001268       0.009592      -0.012893      -0.014895      -0.002009       0.016904              1.638491       1.884262      -0.067636       0.375338       1.436796       0.093940       1.594415           0.000631
           49              H       3.938939       0.260834      19.662994       0.129358       1.046289 0.73361310E+01  0.69814615E+02                                 1.647393                            1.542239      -0.916306       2.457395                    0.998998       3.212805       8.586371       0.529370       1.215816      -0.724885      -0.027495       0.031421       0.005676       0.042137      -0.010950       0.007083       0.002687       0.005320      -0.025770      -0.014611      -0.001616       0.016227              1.695623       1.581990      -0.389181      -0.008373       2.121956       0.194318       1.382924          -0.000052
           50              H       6.938605      11.143032      18.146879       0.117297       1.093889 0.80345325E+01  0.77524687E+02                                 1.639283                            1.571495      -0.847991       2.476481                    0.999288       3.204532       8.376028       0.550719       1.152647      -0.741199      -0.032160       0.007611      -0.018959       0.038101      -0.010267       0.012239       0.007358       0.001656      -0.011365      -0.020207       0.006285       0.013921              1.645242       1.906563      -0.026955       0.380303       1.491416       0.020281       1.537747           0.000767
           51             Pd       1.789095       6.269992       0.000000       0.341143     191.305297 0.40768569E+04  0.15345971E+06                                25.502757                           20.384114       1.319161       2.054143                    0.999073      91.183110     248.105895       0.425743       0.382199      -1.188334      -0.000310      -0.000374      -0.000360       0.000605      -0.193734      -0.126949      -0.135059       0.043877       0.160138      -0.314902       0.145822       0.169081             29.127140      33.134518     -10.780996      -3.534376      23.319934      -5.354120      30.926969           0.010846
           52             Pd       7.075194       6.269994      15.502203       0.341968     191.264459 0.40754276E+04  0.15339175E+06                                25.498785                           20.380016       1.320425       2.054527                    0.999089      91.171255     248.058468       0.425804       0.382179      -1.188354       0.000068      -0.000083       0.000074       0.000130       0.195844      -0.127508       0.134491       0.045384       0.156281      -0.316349       0.144246       0.172103             29.124113      33.140860      10.788827      -3.533534      23.321475       5.349214      30.910002           0.008660
           53              C       1.745429       4.469251       2.461750       0.186970      36.003713 0.36914884E+03  0.83833821E+04                                 9.791994                            6.610488      -0.138408       1.973075                    0.999704      26.217511      75.612095       0.607563       0.443912      -1.040775      -0.022676       0.039161      -0.013318       0.047171       0.005243      -0.003417       0.007712      -0.005200       0.002041      -0.010935       0.001458       0.009476             12.506473      16.425807      -7.661943      -3.058021      12.276704      -0.257720       8.816909           0.001789
           54              C       8.185142       4.266103       3.686424      -0.177999      32.218827 0.42244319E+03  0.98547281E+04                                 8.714850                            6.814775       0.309568       2.068506                    0.999770      29.403411      84.039320       0.636889       0.412255      -1.067511      -0.004747       0.012075       0.012144       0.017771       0.020194      -0.006768      -0.003831       0.009617       0.076601      -0.033550       0.005106       0.028445              9.733819       9.970274      -3.731641      -1.259821      10.597730      -2.433861       8.633455          -0.001728
           55              C       7.257542       5.214126       3.711227      -0.163342      31.888125 0.41865887E+03  0.97625930E+04                                 8.698027                            6.810875       0.252253       2.053652                    0.999792      29.345329      84.366383       0.632156       0.415505      -1.063443       0.018478      -0.002000       0.008573       0.020468       0.027926      -0.005409       0.000333       0.000689       0.074718      -0.040631       0.014279       0.026352              9.757001      10.824899      -3.619806      -2.271493       9.482821      -1.091124       8.963284           0.002736
           56              C       7.301202       6.001637       2.548562       0.176581      36.581999 0.37811167E+03  0.86330904E+04                                 9.886350                            6.687693      -0.037178       2.004486                    0.999721      26.281237      75.841636       0.604778       0.443572      -1.041636       0.039840      -0.021075      -0.018595       0.048756      -0.006072      -0.007691       0.001621       0.000152       0.026295      -0.011519      -0.001774       0.013293             12.613002      14.718220      -8.127944       0.061028      14.096053      -2.559823       9.024732          -0.004823
           57              C       6.456142       7.024899       2.185811      -0.021895      45.631784 0.44584211E+03  0.10515618E+05                                11.121137                            7.119589       0.014877       2.015710                    0.999156      27.375554      78.040904       0.609105       0.426344      -1.061206      -0.022633       0.013189       0.021083       0.033625       0.044125       0.006833       0.048030       0.044409      -0.040144      -0.070693       0.000998       0.069695             14.495412      14.280384      -5.896943      -3.077039      12.728359      -3.047755      16.477492           0.049044
           58              C       6.496566       7.737170       1.026246       0.180294      35.535810 0.37267555E+03  0.84735174E+04                                 9.671435                            6.627042      -0.017451       2.010757                    0.999682      26.168681      75.222806       0.609584       0.441916      -1.043190       0.028128       0.005575      -0.040416       0.049555       0.005806      -0.003972       0.005106       0.012030      -0.009376      -0.011501       0.001295       0.010206             11.878048       8.706628      -1.834475      -2.426636       9.571291      -5.272867      17.356226           0.001637
           59              C       5.648268       8.790529       0.666595      -0.167184      32.802935 0.43894078E+03  0.10354921E+05                                 8.860677                            6.972531       0.159282       2.015739                    0.999744      29.886505      86.356579       0.625114       0.415342      -1.063794       0.002954       0.007165      -0.010667       0.013186      -0.013965       0.005676       0.013195       0.010073      -0.052178      -0.027031       0.003238       0.023792              9.795816       9.324706      -2.295611      -2.677087       8.206625      -2.172357      11.856117           0.000435
           60              C       9.431456       9.324736      30.458728      -0.165461      33.044484 0.44902129E+03  0.10627484E+05                                 8.871307                            7.032542       0.239468       2.039438                    0.999722      29.834367      85.672808       0.626547       0.413037      -1.067835      -0.009257       0.003588       0.004628       0.010954      -0.017919       0.002883       0.005477       0.016652      -0.056709      -0.022127      -0.007089       0.029216              9.762421       8.710329      -2.435966      -1.644260       9.167159      -3.075250      11.409774           0.006079
           61              C      10.574331       8.527193      30.049470       0.159387      37.946687 0.40313710E+03  0.93249545E+04                                10.036914                            6.850842      -0.027461       1.996784                    0.999701      26.777073      77.013772       0.606521       0.436583      -1.048941       0.002218      -0.035760       0.048702       0.060461      -0.005565      -0.000658      -0.000515       0.007162       0.011024      -0.008504       0.003628       0.004875             12.390147      11.155316      -1.172425      -5.964684       8.648483      -3.434695      17.366643          -0.004766
           62              C       2.855596       3.764503       2.080396      -0.041421      46.729194 0.45186541E+03  0.10689905E+05                                11.245946                            7.132696      -0.041850       1.990249                    0.999213      27.804595      79.296630       0.613213       0.422211      -1.064151       0.012413      -0.024897       0.029514       0.040559       0.031134       0.058019       0.011925      -0.022427      -0.026145      -0.068157      -0.000219       0.068376             14.670779      14.705012      -5.036092      -4.099023      14.178400      -4.240580      15.128925           0.048213
           63              C       5.413820       7.451259       3.208956       0.085110      37.311207 0.41033125E+03  0.94971102E+04                                 9.878769                            6.849184      -0.245387       1.937433                    0.998957      26.510258      75.324533       0.617270       0.428721      -1.057746       0.013990      -0.006504      -0.021364       0.026353      -0.021732      -0.023964      -0.005531      -0.007600       0.048292      -0.039176       0.007977       0.031199             12.791970      16.582651      -0.980215      -4.494529       7.749148       4.444266      14.044111           0.002732
           64              C       5.831534       8.145974       4.343717      -0.130950      36.066256 0.43174622E+03  0.10174499E+05                                 9.616467                            7.002573      -0.001269       1.983149                    0.998409      29.366464      85.667138       0.610244       0.425910      -1.053881      -0.027596       0.003383       0.026116       0.038145       0.005271       0.014875      -0.014426       0.000127      -0.028394      -0.026197       0.009995       0.016202             11.741686      13.100128      -0.723486      -2.542115       8.237738       5.466300      13.887192           0.003848
           65              C       4.925297       8.579858       5.276950      -0.073277      34.409603 0.39961678E+03  0.92659987E+04                                 9.429770                            6.826742      -0.218287       1.923601                    0.998833      28.610081      83.638627       0.604009       0.437335      -1.043655       0.005925      -0.011343      -0.025736       0.028743      -0.013779       0.013522      -0.016985      -0.047544      -0.006604      -0.029943      -0.008639       0.038582             11.440063      14.807942      -0.266415      -3.110069       7.333511       4.180233      12.178735          -0.000479
           66              C       3.633029       8.288930       5.174635      -0.015911      37.114039 0.40419189E+03  0.92507081E+04                                 9.571466                            6.614121       0.088041       2.040400                    0.999368      26.478126      73.015542       0.659372       0.405871      -1.080341       0.027537      -0.006235      -0.023066       0.036458       0.000588       0.003194       0.000834      -0.030764       0.017532      -0.018727       0.006131       0.012596             12.296582      15.382803      -1.292435      -4.511509       7.837117       5.199530      13.669826           0.000298
           67              C       3.175418       7.503927       4.073979      -0.106843      36.697431 0.46644948E+03  0.11210777E+05                                 9.778538                            7.324003      -0.127174       1.929923                    0.999158      30.089797      88.746982       0.590951       0.431245      -1.050237       0.025811      -0.001729      -0.005883       0.026530      -0.000420       0.006215      -0.008193       0.013713      -0.045018      -0.019431       0.003498       0.015933             11.681510      13.783108       0.130690      -2.518432       8.154164       5.114596      13.107258          -0.001314
           68              C       4.129701       7.137759       3.122144      -0.161478      36.047340 0.44719815E+03  0.10684617E+05                                 9.666181                            7.162040      -0.124212       1.929453                    0.998252      30.696516      91.639648       0.595995       0.430135      -1.046076      -0.013841       0.011540       0.030607       0.035518       0.001915       0.005307       0.006294      -0.050458       0.035255      -0.031778       0.008531       0.023247             11.610882      16.318027       0.475229      -2.858126       7.197384       3.614623      11.317236           0.001168
           69              C       9.788468       8.740370       6.157475       0.545181      24.514137 0.25292851E+03  0.52378716E+04                                 7.733291                            5.588501       0.026794       2.059774                    0.999669      22.458170      62.312969       0.638741       0.463046      -1.027507      -0.033659       0.010068       0.032251       0.047691      -0.008280       0.034318      -0.076098      -0.090722      -0.006103      -0.076328      -0.030600       0.106927              9.586754      11.534730      -1.172549      -3.300110       6.533577       3.837649      10.691954           0.004666
           70              C       3.243302       2.598285       3.001227       0.086349      37.726449 0.44144272E+03  0.10382834E+05                                 9.938149                            7.098611      -0.320547       1.907870                    0.998596      26.922648      76.564680       0.608360       0.428059      -1.060473      -0.010441       0.013866      -0.004756       0.017997      -0.020643      -0.006566      -0.029906      -0.017402       0.038444      -0.039718       0.000383       0.039336             12.497892      10.148582      -0.861577       3.025273      16.373460      -6.935268      10.971633           0.002848
           71              C       4.400107       2.721177       3.757734      -0.153631      35.150582 0.44865487E+03  0.10659777E+05                                 9.395447                            7.114866       0.085626       1.997669                    0.999187      29.971308      87.381525       0.609281       0.423109      -1.057128      -0.000441      -0.020043       0.025565       0.032488       0.015987      -0.002170       0.005484      -0.008869      -0.022324      -0.015954      -0.004697       0.020652             11.031251       9.914342       0.016301       3.180038      12.762003      -5.468928      10.417408           0.004736
           72              C       4.743509       1.728010       4.666163      -0.096173      33.253768 0.41066747E+03  0.95190989E+04                                 8.997533                            6.770683       0.030045       1.984005                    0.999638      28.853965      82.391169       0.631240       0.418606      -1.062708      -0.020579       0.010511      -0.008947       0.024779       0.000892       0.014954       0.010313       0.030275       0.001895      -0.021616      -0.003675       0.025291             10.574093       8.268495       0.784592       2.003980      13.706915      -5.692604       9.746870          -0.001206
           73              C       3.936919       0.609444       4.814984       0.010762      36.892667 0.43524285E+03  0.10140771E+05                                 9.606736                            6.909466      -0.002759       2.003757                    0.999463      26.925448      74.754805       0.639114       0.411328      -1.077444       0.008511       0.027657      -0.011258       0.031050      -0.018299       0.010936      -0.003255       0.027524      -0.005509      -0.022199      -0.005852       0.028052             12.015244       8.778863       0.171165       2.860182      15.466032      -7.204716      11.800836           0.055116
           74              C       2.772958       0.486552       4.058477      -0.101373      33.002933 0.41751837E+03  0.97184180E+04                                 8.956058                            6.835511       0.064010       1.995100                    0.999679      28.923244      82.772984       0.627030       0.419660      -1.061996      -0.009800       0.026115      -0.002569       0.028011       0.017795      -0.015018       0.006978       0.007391      -0.028961      -0.026976       0.002144       0.024832             10.405882       8.468354      -0.231056       2.991317      13.112641      -5.033259       9.636652           0.007720
           75              C       2.429898       1.479719       3.153148      -0.153340      34.389285 0.43302275E+03  0.10168681E+05                                 9.172540                            6.935722       0.184988       2.027480                    0.999715      29.581997      84.952894       0.626107       0.416585      -1.064256       0.006070      -0.019049       0.028221       0.034585       0.014893       0.017974       0.005078       0.034540      -0.016269      -0.020397      -0.013863       0.034259             10.767900       8.331988       0.300797       2.107146      15.007240      -5.312703       8.964473           0.008923
           76              C       7.785956      12.033369       5.844331       0.532659      24.254954 0.26863582E+03  0.56412514E+04                                 7.676975                            5.768748       0.008893       2.048381                    0.999603      22.883298      63.702865       0.627862       0.464548      -1.027827      -0.006670      -0.036750       0.034685       0.050971      -0.028636      -0.036230       0.077421      -0.041345       0.070566      -0.062184      -0.046810       0.108994              9.182429       7.796484       0.933132       1.031916      10.913204      -4.936767       8.837598           0.006934
           77              C       7.118863       4.469252      13.040453       0.185178      36.037008 0.36953527E+03  0.83938029E+04                                 9.794388                            6.611608      -0.138620       1.973014                    0.999707      26.233496      75.649403       0.607874       0.443598      -1.041027       0.022605       0.039064       0.013925       0.047232      -0.006393      -0.003345      -0.008032      -0.005828       0.000230      -0.011874       0.001540       0.010333             12.509924      16.430320       7.664034      -3.059383      12.279847       0.257830       8.819605           0.001399
           78              C       7.835550       4.266104      11.815779      -0.177728      32.253482 0.42295094E+03  0.98704136E+04                                 8.724605                            6.821560       0.308458       2.067937                    0.999780      29.419944      84.127365       0.636139       0.412580      -1.067206       0.003906       0.011995      -0.011878       0.017327      -0.021024      -0.007156       0.004949       0.009169       0.078028      -0.034530       0.004941       0.029588              9.745474       9.983562       3.737873      -1.261977      10.610467       2.435979       8.642392          -0.001865
           79              C       8.763149       5.214127      11.790976      -0.161141      31.797907 0.41706903E+03  0.97158419E+04                                 8.679688                            6.795786       0.258406       2.056216                    0.999819      29.292829      84.161319       0.633185       0.415243      -1.063658      -0.017902      -0.003093      -0.009368       0.020440      -0.027047      -0.005682       0.000033       0.001275       0.072289      -0.039350       0.013476       0.025874              9.736535      10.802764       3.611675      -2.270022       9.460421       1.086738       8.946420           0.002228
           80              C       8.719487       6.001638      12.953641       0.175854      36.630706 0.37864678E+03  0.86488193E+04                                 9.897193                            6.694026      -0.041614       2.003004                    0.999787      26.299583      75.923005       0.604243       0.443784      -1.041457      -0.040384      -0.021082       0.018745       0.049262       0.006159      -0.008366      -0.001392      -0.000941       0.025967      -0.012048      -0.001553       0.013601             12.628015      14.735578       8.138828       0.061514      14.113173       2.563833       9.035293          -0.004616
           81              C       9.564546       7.024901      13.316392      -0.020832      45.605212 0.44555940E+03  0.10507675E+05                                11.118465                            7.118210       0.013965       2.015504                    0.999129      27.367493      78.022698       0.609029       0.426449      -1.061101       0.023265       0.013499      -0.021271       0.034291      -0.043699       0.005668      -0.047605       0.044465      -0.038861      -0.070535       0.002152       0.068384             14.491632      14.275918       5.894572      -3.076558      12.724634       3.046550      16.474342           0.044853
           82              C       9.524121       7.737172      14.475957       0.179215      35.570818 0.37307770E+03  0.84851568E+04                                 9.678575                            6.631211      -0.015335       2.011278                    0.999646      26.183179      75.281587       0.609295       0.441995      -1.043117      -0.028590       0.005804       0.041669       0.050867      -0.005514      -0.004613      -0.005375       0.012638      -0.009263      -0.011977       0.001509       0.010468             11.887424       8.714122       1.837340      -2.428124       9.579181       5.277208      17.368969           0.001271
           83              C      10.372417       8.790531      14.835608      -0.163279      32.694569 0.43695250E+03  0.10296069E+05                                 8.839929                            6.955267       0.162260       2.017394                    0.999755      29.826302      86.125722       0.626101       0.415169      -1.063931      -0.003515       0.007353       0.010696       0.013447       0.013972       0.003468      -0.012662       0.010960      -0.050841      -0.025463       0.001473       0.023990              9.773248       9.307729       2.291980      -2.674697       8.186110       2.162917      11.825906          -0.000334
           84              C      10.005026       9.324734      16.047881      -0.168016      33.101764 0.44999870E+03  0.10656350E+05                                 8.881002                            7.039708       0.237012       2.038466                    0.999717      29.867412      85.789239       0.626296       0.412980      -1.067878       0.010849       0.004419      -0.003849       0.012331       0.017391       0.002526      -0.005929       0.017403      -0.056832      -0.022265      -0.006673       0.028938              9.773664       8.720807       2.438542      -1.647851       9.176363       3.078714      11.423824           0.004893
           85              C       8.862153       8.527191      16.457139       0.160792      37.917034 0.40272834E+03  0.93133876E+04                                10.032935                            6.848077      -0.031483       1.995803                    0.999714      26.764427      76.975429       0.606533       0.436673      -1.048858      -0.002010      -0.034785      -0.048979       0.060108       0.004985      -0.000896       0.000577       0.006045       0.011167      -0.007768       0.003381       0.004387             12.385349      11.151354       1.172268      -5.961764       8.645443       3.433367      17.359249          -0.004755
           86              C       6.008697       3.764505      13.421807      -0.042032      46.767358 0.45229512E+03  0.10702319E+05                                11.249929                            7.134742      -0.041407       1.990194                    0.999213      27.820851      79.344181       0.613316       0.422052      -1.064281      -0.012278      -0.024463      -0.029837       0.040490      -0.032020       0.056827      -0.011007      -0.023651      -0.024541      -0.067681       0.000221       0.067460             14.676277      14.711261       5.037807      -4.102322      14.182290       4.241284      15.135281           0.044178
           87              C       3.450468       7.451260      12.293247       0.084547      37.300190 0.41019011E+03  0.94933925E+04                                 9.878560                            6.849199      -0.248732       1.936618                    0.998884      26.506585      75.321776       0.617084       0.428870      -1.057613      -0.014997      -0.005519       0.021246       0.026584       0.022525      -0.022707       0.005686      -0.007572       0.049196      -0.039262       0.008896       0.030365             12.791578      16.584000       0.980169      -4.494593       7.748573      -4.443257      14.042160           0.002476
           88              C      10.189152       8.145975      11.158486      -0.133714      36.169484 0.43328559E+03  0.10220331E+05                                 9.636044                            7.016652      -0.002870       1.982006                    0.998392      29.417227      85.868144       0.609394       0.426105      -1.053712       0.027749       0.003455      -0.026291       0.038382      -0.005439       0.015445       0.014512      -0.000203      -0.027050      -0.026548       0.009939       0.016609             11.766449      13.124999       0.726616      -2.549663       8.255764      -5.480049      13.918584           0.003250
           89              C       3.938989       8.579858      10.225253      -0.070833      34.268101 0.39757073E+03  0.92063836E+04                                 9.405888                            6.811085      -0.220583       1.924094                    0.998827      28.536828      83.359017       0.604480       0.437572      -1.043554      -0.006771      -0.011135       0.025694       0.028810       0.014069       0.012157       0.015776      -0.048112      -0.001395      -0.030069      -0.007221       0.037291             11.409298      14.767248       0.265060      -3.100302       7.315414      -4.167738      12.145233          -0.000668
           90              C       5.231257       8.288931      10.327568      -0.017325      37.180244 0.40504994E+03  0.92751851E+04                                 9.581349                            6.620225       0.092122       2.041027                    0.999382      26.508298      73.115833       0.659210       0.405759      -1.080424      -0.028222      -0.005841       0.022811       0.036755      -0.000970       0.003427      -0.000327      -0.029929       0.011642      -0.017482       0.004405       0.013077             12.310451      15.397895       1.295973      -4.519768       7.845711      -5.207091      13.687747          -0.000058
           91              C       5.688869       7.503928      11.428224      -0.107036      36.728482 0.46698565E+03  0.11227021E+05                                 9.783379                            7.327643      -0.124035       1.930276                    0.999130      30.107104      88.814759       0.590866       0.431178      -1.050265      -0.026048      -0.001182       0.006133       0.026787       0.000709       0.008071       0.007770       0.012372      -0.043908      -0.019423       0.003232       0.016192             11.687333      13.789916      -0.130296      -2.520548       8.157980      -5.117288      13.114102          -0.001770
           92              C       4.734587       7.137760      12.380059      -0.159047      35.985020 0.44622378E+03  0.10655150E+05                                 9.654386                            7.153573      -0.122811       1.930194                    0.998304      30.662085      91.499777       0.596451       0.430056      -1.046161       0.013982       0.010936      -0.030588       0.035365      -0.001784       0.006010      -0.007078      -0.049639       0.035364      -0.031560       0.007867       0.023692             11.596232      16.296630      -0.475504      -2.852935       7.188868      -3.609887      11.303197           0.000694
           93              C       6.232217       8.740370       9.344728       0.546117      24.487902 0.25261514E+03  0.52300177E+04                                 7.730168                            5.586503       0.019125       2.057655                    0.999652      22.442623      62.271691       0.638573       0.463289      -1.027321       0.031906       0.009828      -0.032491       0.046586       0.008019       0.034557       0.075536      -0.090289      -0.007029      -0.076373      -0.029871       0.106243              9.582629      11.527354       1.171707      -3.297790       6.531579      -3.836721      10.688952           0.004563
           94              C       5.620993       2.598286      12.500976       0.085809      37.725361 0.44146335E+03  0.10383086E+05                                 9.936887                            7.098070      -0.319945       1.908000                    0.998630      26.920566      76.549379       0.608495       0.427974      -1.060561       0.009564       0.014178       0.005354       0.017920       0.021074      -0.007188       0.029973      -0.017297       0.037706      -0.040402       0.001143       0.039259             12.496439      10.146591       0.863353       3.024873      16.372138       6.935204      10.970590           0.002590
           95              C       4.464187       2.721178      11.744469      -0.151846      35.115428 0.44801914E+03  0.10641502E+05                                 9.392375                            7.112729       0.084650       1.997589                    0.999179      29.951361      87.326519       0.608965       0.423455      -1.056852       0.000100      -0.019140      -0.025781       0.032109      -0.015314      -0.001958      -0.004731      -0.009406      -0.024280      -0.014889      -0.005428       0.020317             11.027680       9.909957      -0.017033       3.177242      12.759909       5.467442      10.413173           0.004115
           96              C       4.120788       1.728011      10.836040      -0.098657      33.337963 0.41194898E+03  0.95563440E+04                                 9.014008                            6.782925       0.025998       1.982369                    0.999637      28.892966      82.537911       0.630429       0.418815      -1.062565       0.021549       0.010245       0.009948       0.025851      -0.000278       0.013671      -0.009982       0.029343       0.001527      -0.020954      -0.002666       0.023620             10.594716       8.277907      -0.785855       2.003727      13.740614       5.708892       9.765627          -0.001437
           97              C       4.927379       0.609445      10.687219       0.010221      36.880062 0.43507469E+03  0.10135668E+05                                 9.603366                            6.907294      -0.006404       2.002856                    0.999438      26.922641      74.737667       0.639343       0.411229      -1.077531      -0.008792       0.028398       0.011288       0.031799       0.017433       0.010280       0.002271       0.028244      -0.006882      -0.021620      -0.005547       0.027167             12.011011       8.774995      -0.170086       2.858884      15.461205       7.202654      11.796832           0.054659
           98              C       6.091341       0.486553      11.443726      -0.101343      33.023361 0.41787544E+03  0.97291628E+04                                 8.961366                            6.839932       0.063692       1.994654                    0.999665      28.932284      82.819066       0.626599       0.419844      -1.061841       0.009459       0.026280       0.002506       0.028043      -0.017816      -0.014089      -0.007195       0.007963      -0.029172      -0.026477       0.001896       0.024581             10.411970       8.472864       0.231605       2.993022      13.120976       5.036468       9.642069           0.007254
           99              C       6.434399       1.479720      12.349055      -0.151375      34.325939 0.43206261E+03  0.10140257E+05                                 9.161890                            6.928638       0.182872       2.027332                    0.999701      29.545026      84.815358       0.626359       0.416659      -1.064235      -0.005715      -0.018897      -0.028603       0.034754      -0.015310       0.018876      -0.004515       0.035463      -0.018146      -0.021157      -0.014265       0.035423             10.754743       8.322431      -0.300163       2.104482      14.988212       5.305027       8.953586           0.008120
          100              C       8.234724      12.033370       9.657872       0.535025      24.203991 0.26796108E+03  0.56234503E+04                                 7.665781                            5.760949       0.014939       2.050618                    0.999578      22.855064      63.600214       0.628387       0.464459      -1.027894       0.005809      -0.036078      -0.034537       0.050281       0.027543      -0.036120      -0.077604      -0.042047       0.070646      -0.062491      -0.046309       0.108800              9.168209       7.787091      -0.932274       1.030478      10.894895       4.926439       8.822640           0.006812
          101              C      12.404959       8.070737      28.542656       0.187029      36.000175 0.36912545E+03  0.83827245E+04                                 9.791591                            6.610424      -0.138605       1.973047                    0.999704      26.215940      75.607186       0.607546       0.443931      -1.040762       0.022532      -0.039358       0.013176       0.047227       0.005260      -0.003372       0.007758      -0.005298       0.002031      -0.010947       0.001386       0.009561             12.505814      16.424957      -7.661345      -3.058318      12.276139      -0.257029       8.816346           0.001528
          102              C       5.965246       8.273885      27.317982      -0.177924      32.209713 0.42232111E+03  0.98510652E+04                                 8.713108                            6.813701       0.310481       2.068891                    0.999770      29.397577      84.016294       0.636958       0.412244      -1.067530       0.004445      -0.012346      -0.012390       0.018047       0.020216      -0.006752      -0.003741       0.009541       0.076831      -0.033604       0.005139       0.028465              9.731699       9.968191      -3.730722      -1.259704      10.595734      -2.432790       8.631171          -0.001739
          103              C       6.892846       7.325862      27.293179      -0.162729      31.873553 0.41844088E+03  0.97565229E+04                                 8.697037                            6.810304       0.250733       2.053431                    0.999790      29.334262      84.338303       0.631997       0.415652      -1.063318      -0.018763       0.001586      -0.008819       0.020793       0.027987      -0.005251       0.000380       0.000705       0.074428      -0.040634       0.014453       0.026181              9.755858      10.824038      -3.619458      -2.271384       9.481755      -1.090358       8.961780           0.002695
          104              C       6.849186       6.538351      28.455844       0.176903      36.567882 0.37795450E+03  0.86287453E+04                                 9.885006                            6.687052      -0.038020       2.004386                    0.999721      26.274200      75.822029       0.604696       0.443671      -1.041561      -0.040003       0.020819       0.018301       0.048668      -0.005969      -0.007618       0.001806       0.000238       0.026148      -0.011315      -0.001950       0.013266             12.611443      14.717604      -8.126984       0.060223      14.093526      -2.558242       9.023199          -0.004734
          105              C       7.694246       5.515089      28.818595      -0.021191      45.614137 0.44562960E+03  0.10509502E+05                                11.119447                            7.118538       0.014294       2.015632                    0.999156      27.367647      78.017876       0.609059       0.426421      -1.061143       0.022473      -0.013316      -0.021166       0.033621       0.044518       0.007276       0.048077       0.044454      -0.040513      -0.070768       0.000442       0.070326             14.493896      14.280078      -5.895957      -3.078364      12.725512      -3.046191      16.476097           0.049178
          106              C       7.653822       4.802818      29.978160       0.180497      35.527351 0.37257645E+03  0.84706907E+04                                 9.670353                            6.626421      -0.017728       2.010764                    0.999682      26.163450      75.204928       0.609577       0.441951      -1.043170      -0.028166      -0.005755       0.040279       0.049486       0.005958      -0.003907       0.005199       0.012236      -0.009470      -0.011674       0.001310       0.010364             11.877041       8.705973      -1.833630      -2.427405       9.569448      -5.272131      17.355701           0.001856
          107              C       8.502120       3.749459      30.337811      -0.166873      32.790750 0.43874599E+03  0.10349089E+05                                 8.858589                            6.971036       0.159326       2.015866                    0.999744      29.877989      86.324408       0.625179       0.415349      -1.063799      -0.003013      -0.007202       0.010512       0.013094      -0.013797       0.005765       0.013246       0.010098      -0.052223      -0.027077       0.003443       0.023635              9.793596       9.322348      -2.294406      -2.676819       8.204125      -2.172190      11.854317           0.000183
          108              C       4.718932       3.215252       0.545678      -0.165558      33.043846 0.44901267E+03  0.10627093E+05                                 8.870762                            7.032142       0.239860       2.039534                    0.999721      29.834291      85.668262       0.626617       0.412998      -1.067874       0.009158      -0.003670      -0.004650       0.010907      -0.017937       0.002878       0.005459       0.016755      -0.056605      -0.022097      -0.007140       0.029237              9.761947       8.709770      -2.435436      -1.644348       9.166169      -3.075408      11.409902           0.006220
          109              C       3.576057       4.012795       0.954936       0.159305      37.948474 0.40315495E+03  0.93253513E+04                                10.036738                            6.850653      -0.026770       1.996963                    0.999701      26.777738      77.012402       0.606582       0.436539      -1.048980      -0.002288       0.035632      -0.048821       0.060484      -0.005578      -0.000628      -0.000551       0.007224       0.011040      -0.008536       0.003658       0.004878             12.390334      11.155163      -1.172083      -5.964731       8.648277      -3.435429      17.367561          -0.004923
          110              C      11.294792       8.775485      28.924010      -0.041227      46.720913 0.45179570E+03  0.10687908E+05                                11.245052                            7.132424      -0.042320       1.990158                    0.999211      27.801873      79.289127       0.613186       0.422244      -1.064124      -0.012563       0.024770      -0.029606       0.040594       0.031218       0.058023       0.011990      -0.022592      -0.026016      -0.068201      -0.000258       0.068459             14.669030      14.703568      -5.035454      -4.099131      14.177081      -4.239037      15.126442           0.048300
          111              C       8.736568       5.088729      27.795450       0.084245      37.337232 0.41061570E+03  0.95052258E+04                                 9.882142                            6.850650      -0.244354       1.937583                    0.998959      26.522023      75.361069       0.617334       0.428607      -1.057829      -0.013934       0.006475       0.021170       0.026158      -0.021793      -0.024203      -0.005310      -0.007066       0.048618      -0.039227       0.007603       0.031625             12.797767      16.591482      -0.980962      -4.497633       7.751402       4.446086      14.050416           0.002536
          112              C       8.318854       4.394014      26.660689      -0.130917      36.087243 0.43194183E+03  0.10180674E+05                                 9.621140                            7.004712      -0.002641       1.982548                    0.998417      29.377284      85.716634       0.610054       0.425977      -1.053796       0.027659      -0.003143      -0.026198       0.038227       0.005310       0.015065      -0.014442       0.000064      -0.027728      -0.026267       0.009919       0.016347             11.748666      13.112033      -0.724026      -2.544389       8.240414       5.468232      13.893551           0.005502
          113              C       9.225091       3.960130      25.727456      -0.073180      34.420980 0.39968525E+03  0.92682478E+04                                 9.432865                            6.827822      -0.220509       1.922877                    0.998838      28.612918      83.657701       0.603878       0.437399      -1.043588      -0.005829       0.011443       0.025314       0.028385      -0.014041       0.013362      -0.017392      -0.047442      -0.006314      -0.029839      -0.009088       0.038928             11.445789      14.818373      -0.269699      -3.116898       7.334867       4.181631      12.184126           0.001341
          114              C      10.517359       4.251058      25.829771      -0.013823      37.116787 0.40397787E+03  0.92454483E+04                                 9.576139                            6.614871       0.082269       2.038743                    0.999365      26.467828      73.007969       0.658900       0.406178      -1.080036      -0.027531       0.006015       0.022508       0.036066       0.000456       0.003674       0.000116      -0.032099       0.017700      -0.019536       0.006426       0.013110             12.306758      15.392344      -1.297133      -4.520776       7.842753       5.206727      13.685177           0.003285
          115              C      10.974970       5.036061      26.930427      -0.107649      36.739506 0.46697572E+03  0.11226964E+05                                 9.786171                            7.328116      -0.128227       1.929351                    0.999159      30.111102      88.833505       0.590767       0.431243      -1.050203      -0.025623       0.001851       0.005970       0.026375      -0.000671       0.006104      -0.008275       0.013542      -0.045363      -0.019501       0.003562       0.015939             11.692427      13.794743       0.128971      -2.523436       8.160856       5.120907      13.121683           0.001789
          116              C      10.020687       5.402229      27.882262      -0.162194      36.087181 0.44769837E+03  0.10699631E+05                                 9.672109                            7.165090      -0.123077       1.929378                    0.998271      30.721718      91.730051       0.595983       0.430020      -1.046138       0.013815      -0.011603      -0.030769       0.035668       0.002115       0.005482       0.006535      -0.050135       0.035497      -0.031707       0.008331       0.023377             11.619512      16.329799       0.474647      -2.861665       7.201925       3.618232      11.326813           0.002270
          117              C       4.361920       3.799618      24.846931       0.547222      24.495933 0.25265625E+03  0.52316803E+04                                 7.730782                            5.585888       0.022071       2.057889                    0.999666      22.470211      62.376387       0.638718       0.463112      -1.027302       0.033548      -0.010105      -0.032402       0.047723      -0.008618       0.033808      -0.076440      -0.090512      -0.004977      -0.075810      -0.031378       0.107188              9.584327      11.532340      -1.172099      -3.299372       6.531291       3.835814      10.689349          -0.001257
          118              C      10.907086       9.941703      28.003179       0.086321      37.721841 0.44141595E+03  0.10381903E+05                                 9.936948                            7.098182      -0.319984       1.908068                    0.998597      26.920697      76.554566       0.608415       0.428033      -1.060503       0.010469      -0.013956       0.004695       0.018067      -0.020597      -0.006563      -0.029851      -0.017517       0.038411      -0.039648       0.000354       0.039294             12.495630      10.147171      -0.861104       3.024497      16.371105      -6.933057      10.968614           0.002541
          119              C       9.750281       9.818811      27.246672      -0.153299      35.131972 0.44840721E+03  0.10652283E+05                                 9.392144                            7.112972       0.085757       1.997867                    0.999183      29.960681      87.340228       0.609362       0.423117      -1.057137       0.000490       0.019950      -0.025728       0.032561       0.015816      -0.002150       0.005581      -0.009079      -0.022227      -0.015890      -0.004638       0.020528             11.026665       9.910959       0.016297       3.178815      12.756879      -5.465535      10.412157           0.004837
          120              C       9.406879      10.811978      26.338243      -0.096238      33.245228 0.41058730E+03  0.95165342E+04                                 8.995307                            6.769602       0.030702       1.984243                    0.999638      28.850345      82.370931       0.631365       0.418554      -1.062768       0.020548      -0.010695       0.009021       0.024860       0.000849       0.014908       0.010546       0.030275       0.001569      -0.021812      -0.003472       0.025284             10.570799       8.266643       0.784366       2.003497      13.702985      -5.689684       9.742769          -0.001414
          121              C      10.213469      11.930544      26.189422       0.011188      36.877811 0.43512764E+03  0.10137203E+05                                 9.603522                            6.908219      -0.001568       2.004103                    0.999466      26.921494      74.735447       0.639231       0.411289      -1.077493      -0.008542      -0.027342       0.011020       0.030692      -0.018322       0.011102      -0.003620       0.026940      -0.005281      -0.022043      -0.006048       0.028092             12.009757       8.776036       0.171439       2.858635      15.459804      -7.199639      11.793432           0.057276
          122              C      11.377430      12.053436      26.945929      -0.101284      32.985906 0.41731352E+03  0.97121709E+04                                 8.952410                            6.833469       0.065384       1.995667                    0.999679      28.913727      82.731449       0.627193       0.419615      -1.062056       0.009826      -0.026119       0.002745       0.028041       0.017761      -0.015117       0.007073       0.007476      -0.029570      -0.027129       0.002214       0.024916             10.400916       8.465178      -0.230746       2.989589      13.106548      -5.029902       9.631021           0.007638
          123              C      11.720490      11.060269      27.851258      -0.153218      34.380801 0.43293134E+03  0.10165866E+05                                 9.170813                            6.934894       0.184892       2.027496                    0.999715      29.577654      84.934029       0.626165       0.416574      -1.064277      -0.006023       0.019109      -0.028297       0.034672       0.014922       0.017966       0.005045       0.034425      -0.016382      -0.020377      -0.013856       0.034232             10.765361       8.330453       0.301172       2.106364      15.004119      -5.310592       8.961513           0.009048
          124              C       6.364432       0.506619      25.160075       0.532298      24.254891 0.26866900E+03  0.56418388E+04                                 7.676674                            5.769074       0.010269       2.048953                    0.999605      22.876748      63.673557       0.627881       0.464543      -1.027882       0.006451       0.037025      -0.034166       0.050792      -0.028916      -0.036068       0.077189      -0.041712       0.070287      -0.061787      -0.047072       0.108859              9.181615       7.796308       0.932614       1.032114      10.913220      -4.936049       8.835317           0.007088
          125              C       7.031525       8.070736      17.963953       0.185147      36.036757 0.36954412E+03  0.83940095E+04                                 9.794119                            6.611563      -0.138530       1.973031                    0.999707      26.233695      75.648687       0.607896       0.443581      -1.041042      -0.022562      -0.039131      -0.013911       0.047263      -0.006364      -0.003357      -0.008048      -0.005868       0.000330      -0.011874       0.001532       0.010342             12.509245      16.429364       7.663416      -3.059266      12.279087       0.257686       8.819283           0.001325
          126              C       6.314838       8.273884      19.188627      -0.177776      32.250992 0.42293115E+03  0.98696996E+04                                 8.723774                            6.821195       0.308900       2.068073                    0.999780      29.418827      84.119293       0.636194       0.412556      -1.067237      -0.003810      -0.012133       0.011999       0.017484      -0.020982      -0.007161       0.004939       0.009167       0.078355      -0.034543       0.004876       0.029666              9.744233       9.982124       3.736961      -1.261879      10.608809       2.435599       8.641766          -0.001884
          127              C       5.387239       7.325861      19.213430      -0.160987      31.791103 0.41698372E+03  0.97132821E+04                                 8.678481                            6.795186       0.258450       2.056301                    0.999819      29.288124      84.143174       0.633205       0.415255      -1.063659       0.018005       0.002980       0.009466       0.020559      -0.027033      -0.005633       0.000005       0.001332       0.072461      -0.039362       0.013479       0.025883              9.734842      10.800663       3.610807      -2.269316       9.458653       1.086653       8.945210           0.002226
          128              C       5.430901       6.538350      18.050765       0.175886      36.629168 0.37863434E+03  0.86484869E+04                                 9.897067                            6.694025      -0.041896       2.002933                    0.999787      26.298926      75.921551       0.604227       0.443799      -1.041446       0.040412       0.021025      -0.018687       0.049238       0.006161      -0.008358      -0.001414      -0.000892       0.026001      -0.012035      -0.001579       0.013614             12.627633      14.735627       8.138622       0.061474      14.112307       2.563504       9.034965          -0.004632
          129              C       4.585842       5.515087      17.688014      -0.020675      45.603437 0.44553720E+03  0.10507113E+05                                11.118561                            7.118279       0.013593       2.015397                    0.999128      27.366851      78.022947       0.608989       0.426479      -1.061074      -0.023233      -0.013511       0.021283       0.034283      -0.043775       0.005767      -0.047612       0.044489      -0.038915      -0.070547       0.002035       0.068512             14.491732      14.276361       5.894356      -3.076944      12.724119       3.046529      16.474715           0.044942
          130              C       4.626267       4.802816      16.528449       0.179233      35.570872 0.37307520E+03  0.84851204E+04                                 9.678772                            6.631300      -0.015495       2.011239                    0.999646      26.183065      75.282349       0.609273       0.442010      -1.043104       0.028586      -0.005834      -0.041653       0.050854      -0.005543      -0.004607      -0.005382       0.012696      -0.009285      -0.012007       0.001501       0.010506             11.887805       8.714397       1.837263      -2.428413       9.579262       5.277442      17.369758           0.001311
          131              C       3.777971       3.749457      16.168798      -0.163259      32.694490 0.43694610E+03  0.10295903E+05                                 8.839985                            6.955234       0.162129       2.017356                    0.999755      29.826173      86.125906       0.626099       0.415171      -1.063927       0.003508      -0.007333      -0.010677       0.013419       0.013949       0.003484      -0.012649       0.010990      -0.050861      -0.025459       0.001490       0.023970              9.773404       9.307863       2.291896      -2.674929       8.185995       2.163038      11.826354          -0.000307
          132              C       4.145362       3.215254      14.956525      -0.167965      33.099926 0.44996548E+03  0.10655357E+05                                 8.880706                            7.039445       0.237054       2.038498                    0.999717      29.865987      85.784049       0.626309       0.412980      -1.067879      -0.010834      -0.004424       0.003812       0.012308       0.017362       0.002541      -0.005921       0.017443      -0.056781      -0.022251      -0.006661       0.028912              9.773416       8.720481       2.438284      -1.647920       9.175887       3.078810      11.423879           0.004953
          133              C       5.288235       4.012797      14.547267       0.160802      37.917444 0.40272425E+03  0.93132788E+04                                10.033102                            6.848077      -0.031480       1.995811                    0.999715      26.764236      76.975083       0.606528       0.436677      -1.048854       0.002006       0.034743       0.048987       0.060090       0.004979      -0.000864       0.000592       0.006060       0.011202      -0.007773       0.003419       0.004354             12.385803      11.151487       1.172070      -5.961992       8.645666       3.433934      17.360257          -0.004739
          134              C       8.141691       8.775483      17.582599      -0.042078      46.764306 0.45228093E+03  0.10701831E+05                                11.249203                            7.134500      -0.041295       1.990240                    0.999213      27.820315      79.340445       0.613347       0.422037      -1.064297       0.012306       0.024457       0.029869       0.040519      -0.031980       0.056817      -0.010952      -0.023752      -0.024433      -0.067693       0.000308       0.067386             14.674875      14.710056       5.037181      -4.102294      14.180744       4.240340      15.133825           0.044258
          135              C       3.543520       5.088728      18.711159       0.084329      37.307718 0.41028546E+03  0.94961340E+04                                 9.879561                            6.849773      -0.248667       1.936572                    0.998885      26.510543      75.334705       0.617089       0.428842      -1.057632       0.014979       0.005548      -0.021217       0.026558       0.022541      -0.022761       0.005685      -0.007413       0.049415      -0.039304       0.008833       0.030471             12.792911      16.586405       0.979780      -4.494874       7.748574      -4.443204      14.043754           0.002413
          136              C       3.961236       4.394013      19.845920      -0.133760      36.170132 0.43332201E+03  0.10221362E+05                                 9.635833                            7.016746      -0.002575       1.982044                    0.998396      29.419162      85.873350       0.609419       0.426081      -1.053731      -0.027713      -0.003240       0.026472       0.038461      -0.005457       0.015476       0.014506      -0.000028      -0.026114      -0.026451       0.009790       0.016661             11.765866      13.124639       0.725625      -2.548413       8.254405      -5.479095      13.918555           0.003399
          137              C      10.211399       3.960130      20.779153      -0.070228      34.238428 0.39722093E+03  0.91960304E+04                                 9.401061                            6.808473      -0.220872       1.924372                    0.998818      28.515212      83.278902       0.604560       0.437621      -1.043550       0.006762       0.011636      -0.025248       0.028611       0.014213       0.012088       0.016039      -0.048038      -0.000090      -0.030177      -0.007257       0.037433             11.402992      14.758562       0.265285      -3.098514       7.310377      -4.164630      12.140038          -0.000832
          138              C       8.919131       4.251057      20.676838      -0.016908      37.165836 0.40489449E+03  0.92706706E+04                                 9.578958                            6.619044       0.092519       2.041224                    0.999382      26.502063      73.093192       0.659260       0.405770      -1.080425       0.028316       0.006018      -0.022392       0.036598      -0.000959       0.003598      -0.000289      -0.029858       0.012508      -0.017635       0.004740       0.012895             12.307046      15.391704       1.295720      -4.518133       7.843450      -5.205998      13.685984           0.002550
          139              C       8.461519       5.036060      19.576182      -0.107337      36.740229 0.46716274E+03  0.11232340E+05                                 9.785130                            7.328802      -0.123877       1.930227                    0.999131      30.114108      88.839562       0.590847       0.431151      -1.050282       0.026060       0.001352      -0.006137       0.026807       0.000705       0.008073       0.007787       0.012535      -0.043744      -0.019400       0.003159       0.016241             11.689600      13.792679      -0.129961      -2.521576       8.158683      -5.118150      13.117439          -0.001330
          140              C       9.415801       5.402228      18.624347      -0.159256      35.996025 0.44637168E+03  0.10659607E+05                                 9.656073                            7.154553      -0.122709       1.930108                    0.998308      30.669544      91.527214       0.596433       0.430031      -1.046172      -0.013977      -0.010936       0.030657       0.035423      -0.001850       0.006031      -0.007134      -0.049449       0.035615      -0.031514       0.007829       0.023685             11.598454      16.300331      -0.475610      -2.853744       7.189560      -3.610338      11.305472           0.000968
          141              C       7.918171       3.799618      21.659678       0.545707      24.491309 0.25266022E+03  0.52309833E+04                                 7.729843                            5.586333       0.022234       2.058622                    0.999654      22.443137      62.265492       0.638722       0.463178      -1.027422      -0.031679      -0.009349       0.032707       0.046483       0.008008       0.034663       0.075658      -0.089750      -0.006492      -0.076429      -0.029801       0.106230              9.582237      11.526744       1.171146      -3.297116       6.530685      -3.836536      10.689282           0.004708
          142              C       8.529395       9.941702      18.503430       0.085870      37.719435 0.44140782E+03  0.10381287E+05                                 9.935505                            7.097425      -0.319569       1.908153                    0.998630      26.917347      76.534390       0.608558       0.427950      -1.060593      -0.009609      -0.014240      -0.005387       0.018004       0.021035      -0.007202       0.029901      -0.017265       0.037750      -0.040341       0.001167       0.039174             12.494286      10.144532       0.862958       3.024023      16.369469       6.933884      10.968857           0.001834
          143              C       9.686201       9.818810      19.259937      -0.151451      35.095827 0.44774708E+03  0.10633265E+05                                 9.388915                            7.110655       0.084551       1.997721                    0.999175      29.939733      87.281031       0.609052       0.423465      -1.056862      -0.000041       0.019118       0.025934       0.032219      -0.015143      -0.001928      -0.004774      -0.009544      -0.024012      -0.014791      -0.005355       0.020146             11.023130       9.905995      -0.017371       3.175656      12.754440       5.464567      10.408954           0.005196
          144              C      10.029600      10.811977      20.168366      -0.098874      33.330397 0.41186689E+03  0.95536568E+04                                 9.011790                            6.781663       0.027268       1.982817                    0.999638      28.888969      82.514446       0.630589       0.418742      -1.062645      -0.021518      -0.010620      -0.009976       0.025987      -0.000244       0.013558      -0.010217       0.029582       0.001771      -0.021234      -0.002390       0.023623             10.591842       8.275739      -0.786249       2.002660      13.736963       5.706830       9.762824          -0.001838
          145              C       9.223009      11.930543      20.317187       0.011370      36.867166 0.43492412E+03  0.10131255E+05                                 9.601201                            6.906175      -0.005365       2.003152                    0.999442      26.917184      74.718509       0.639386       0.411238      -1.077528       0.008756      -0.027839      -0.010506       0.031017       0.017458       0.010609       0.003005       0.027297      -0.005578      -0.021454      -0.005706       0.027160             12.007944       8.772677      -0.170913       2.857388      15.457336       7.200301      11.793817           0.067656
          146              C       8.059047      12.053435      19.560680      -0.101367      33.016957 0.41779768E+03  0.97267425E+04                                 8.959783                            6.838999       0.064148       1.994846                    0.999665      28.928959      82.802573       0.626692       0.419808      -1.061881      -0.009557      -0.026369      -0.002763       0.028183      -0.017826      -0.014251      -0.007443       0.008201      -0.029651      -0.026798       0.002096       0.024702             10.409966       8.470987       0.231047       2.991967      13.118612       5.035258       9.640300           0.007455
          147              C       7.715989      11.060268      18.655351      -0.151179      34.312329 0.43187577E+03  0.10134577E+05                                 9.159301                            6.927040       0.183022       2.027497                    0.999700      29.536268      84.779386       0.626457       0.416647      -1.064264       0.005656       0.018962       0.028645       0.034815      -0.015275       0.018861      -0.004461       0.035266      -0.017961      -0.021126      -0.014176       0.035302             10.751521       8.319503      -0.300401       2.103303      14.984005       5.303394       8.951055           0.008680
          148              C       5.915664       0.506618      21.346534       0.534678      24.218060 0.26813901E+03  0.56279771E+04                                 7.668469                            5.762748       0.015848       2.050789                    0.999583      22.858977      63.610373       0.628324       0.464441      -1.027930      -0.005581       0.035642       0.034238       0.049737       0.027896      -0.036041      -0.077164      -0.042570       0.071173      -0.061793      -0.046839       0.108632              9.171935       7.789104      -0.933185       1.029951      10.900090       4.929571       8.826612           0.008067
          149              N       8.324985       5.482481       1.785854      -0.273975      45.422222 0.59545416E+03  0.15000043E+05                                10.800154                            8.013360      -0.345755       1.891035                    0.998457      30.078892      86.752964       0.601243       0.404401      -1.082339      -0.009573      -0.013878       0.052710       0.055340      -0.043567      -0.022551      -0.021267       0.008356      -0.029088      -0.058508       0.009773       0.048735             13.105385      15.205924      -6.334084      -1.891233      12.493132      -1.942558      11.617101           0.020537
          150              N       7.471113       7.544054       0.031004      -0.277326      46.710767 0.62450820E+03  0.15862407E+05                                10.893756                            8.135249      -0.281060       1.905133                    0.999068      30.151538      86.287071       0.606793       0.397406      -1.091046      -0.033800       0.038286       0.002382       0.051126      -0.030040      -0.035291      -0.042198      -0.001364       0.096248      -0.074332       0.013565       0.060767             12.974883      12.424051      -3.366597      -3.457298      10.440280      -3.173732      16.060318           0.023181
          151              N       7.695706       5.482483      13.716349      -0.272763      45.356493 0.59441028E+03  0.14966718E+05                                10.789530                            8.006048      -0.343956       1.891911                    0.998488      30.050642      86.642391       0.601568       0.404372      -1.082391       0.009849      -0.014405      -0.053369       0.056149       0.044142      -0.023433       0.021444       0.007832      -0.027051      -0.059619       0.010626       0.048993             13.092108      15.190388       6.327984      -1.888039      12.482007       1.940408      11.603927           0.018729
          152              N       8.549574       7.544056      15.471199      -0.278608      46.773427 0.62539967E+03  0.15891623E+05                                10.905117                            8.142271      -0.284821       1.903890                    0.999094      30.175147      86.388588       0.606360       0.397525      -1.090902       0.034118       0.038433      -0.002757       0.051466       0.029279      -0.036162       0.041886      -0.001026       0.098118      -0.074160       0.012646       0.061514             12.989477      12.438579       3.371540      -3.461168      10.451848       3.178077      16.078003           0.021053
          153              N       5.825403       7.057507      29.218552      -0.273898      45.417072 0.59539241E+03  0.14998042E+05                                10.799320                            8.012921      -0.345661       1.891099                    0.998456      30.076472      86.743615       0.601264       0.404399      -1.082344       0.009323       0.013686      -0.052846       0.055380      -0.043468      -0.022548      -0.021279       0.008287      -0.029162      -0.058440       0.009796       0.048643             13.104359      15.205299      -6.333446      -1.891494      12.491911      -1.941517      11.615866           0.020879
          154              N       3.263477       4.995930      -0.031004      -0.277349      46.707304 0.62444822E+03  0.15860321E+05                                10.892860                            8.134576      -0.279921       1.905488                    0.999072      30.149866      86.277517       0.606856       0.397379      -1.091078       0.033621      -0.038466      -0.002494       0.051149      -0.030009      -0.035181      -0.042184      -0.001208       0.096212      -0.074238       0.013538       0.060700             12.974063      12.423148      -3.365860      -3.457282      10.439111      -3.174026      16.059930           0.023338
          155              N       6.454682       7.057505      17.288057      -0.272753      45.356419 0.59441795E+03  0.14966988E+05                                10.789595                            8.006172      -0.344102       1.891867                    0.998487      30.050805      86.643624       0.601554       0.404380      -1.082384      -0.009786       0.014367       0.053401       0.056159       0.044139      -0.023431       0.021452       0.007825      -0.027055      -0.059621       0.010631       0.048990             13.092018      15.190526       6.327911      -1.888042      12.481735       1.940208      11.603792           0.018790
          156              N       5.600814       4.995932      15.533207      -0.278618      46.774213 0.62540310E+03  0.15891719E+05                                10.905214                            8.142252      -0.284521       1.903976                    0.999095      30.175249      86.388682       0.606366       0.397521      -1.090906      -0.034083      -0.038466       0.002785       0.051469       0.029271      -0.036138       0.041883      -0.000981       0.098074      -0.074137       0.012646       0.061492             12.989756      12.438738       3.371437      -3.461366      10.451909       3.178394      16.078620           0.021010
          157              O      10.175587       9.510325       7.053502      -0.415563      31.780310 0.45867529E+03  0.10582416E+05                                 8.027706                            6.654114       0.568473       2.272663                    0.997182      25.473998      65.302725       0.733365       0.361998      -1.138200       0.027038      -0.005953      -0.016333       0.032144       0.011952       0.011746       0.021220      -0.021987       0.019791      -0.020088      -0.014080       0.034168              9.338140       7.643301      -0.594761      -0.228802       7.903214       4.159766      12.467906          -0.177864
          158              O       8.588485       8.399282       6.061361      -0.497958      30.800992 0.45983197E+03  0.10621185E+05                                 7.770072                            6.609625       0.676052       2.280336                    0.997519      26.581985      68.295195       0.744298       0.356275      -1.142162       0.023714      -0.007002      -0.011569       0.027298       0.010099       0.017837      -0.015064       0.069639      -0.092116      -0.045522      -0.009057       0.054579              8.617329      13.028656       0.685070      -0.371947       5.861349       1.444060       6.961980          -0.098237
          159              O       8.901771      12.198897       6.228785      -0.406539      23.895914 0.36219516E+03  0.78896514E+04                                 6.484169                            5.841974       0.721413       2.314184                    0.998950      24.997015      62.582008       0.795762       0.353352      -1.143317      -0.013293       0.009117      -0.002750       0.016352      -0.012471      -0.001873       0.026726      -0.002432      -0.009978      -0.028870      -0.001627       0.030497              6.810906       8.092990      -0.310571       1.881005       5.904539      -1.294483       6.435188           0.183804
          160              O       6.856733      11.200715       6.179178      -0.500790      33.345098 0.49422623E+03  0.11613053E+05                                 8.215364                            6.857632       0.532390       2.235849                    0.997209      26.751976      69.123385       0.730519       0.356824      -1.142735      -0.018696       0.010203       0.007659       0.022634       0.053468      -0.047540      -0.021899      -0.019733      -0.066027      -0.063940      -0.022737       0.086677              9.338776       7.956038       3.187690      -0.720653      11.680636      -3.458499       8.379654           0.007408
          161              O       5.845097       9.510325       8.448701      -0.416497      31.827855 0.45953706E+03  0.10607765E+05                                 8.037577                            6.661623       0.564558       2.271280                    0.997139      25.490278      65.371167       0.732710       0.362135      -1.138040      -0.026822      -0.005162       0.015656       0.031483      -0.011882       0.011248      -0.020807      -0.021060       0.018314      -0.019295      -0.014021       0.033317              9.350625       7.652666       0.596351      -0.229766       7.912839      -4.166085      12.486369          -0.178120
          162              O       7.432200       8.399283       9.440842      -0.497106      30.765756 0.45921195E+03  0.10603045E+05                                 7.763520                            6.604649       0.676148       2.280580                    0.997413      26.567156      68.239733       0.744682       0.356219      -1.142233      -0.024682      -0.006119       0.011507       0.027912      -0.010689       0.017872       0.014895       0.070562      -0.093309      -0.045830      -0.009497       0.055327              8.609450      13.015888      -0.684870      -0.370900       5.856672      -1.442394       6.955789          -0.098497
          163              O       7.118908      12.198898       9.273418      -0.407820      23.938655 0.36299452E+03  0.79116982E+04                                 6.493401                            5.849549       0.721386       2.313803                    0.998941      25.015288      62.653226       0.794988       0.353489      -1.143167       0.011780       0.009139       0.002413       0.015104       0.012627      -0.002166      -0.026814      -0.003369      -0.008132      -0.028586      -0.002398       0.030984              6.821208       8.105125       0.311156       1.884444       5.913673       1.297616       6.444827           0.183395
          164              O       9.163948      11.200715       9.323025      -0.501551      33.425501 0.49568349E+03  0.11656704E+05                                 8.231097                            6.870062       0.529478       2.234610                    0.997245      26.777046      69.232251       0.729435       0.357066      -1.142460       0.019397       0.009886      -0.007934       0.023172      -0.053359      -0.047390       0.021693      -0.019889      -0.067225      -0.063925      -0.022574       0.086499              9.357479       7.970770      -3.193377      -0.720985      11.704578       3.467267       8.397088           0.007194
          165              O       3.974801       3.029663      23.950904      -0.432898      32.284783 0.46752774E+03  0.10839008E+05                                 8.108043                            6.714944       0.573665       2.270371                    0.997182      25.708408      66.076865       0.730492       0.361667      -1.138389      -0.025047       0.005003       0.014232       0.029239       0.011422       0.015029       0.020176      -0.038060       0.033078      -0.030481      -0.007561       0.038042              9.438235       7.729431      -0.608074      -0.240520       7.979991       4.210637      12.605284           0.002289
          166              O       5.561903       4.140706      24.943045      -0.502318      30.979412 0.46301900E+03  0.10713512E+05                                 7.798363                            6.631107       0.678686       2.279303                    0.997579      26.669382      68.584475       0.743308       0.356127      -1.142257      -0.024839       0.004981       0.009660       0.027113       0.008787       0.016176      -0.016498       0.074095      -0.083148      -0.045469      -0.009031       0.054501              8.650685      13.081747       0.689275      -0.371357       5.881620       1.452738       6.988688           0.068593
          167              O       5.248617       0.341091      24.775621      -0.404053      23.827878 0.36092090E+03  0.78547615E+04                                 6.471711                            5.831640       0.722162       2.315228                    0.998944      24.957994      62.450539       0.796497       0.353346      -1.143352       0.012945      -0.007810       0.002668       0.015352      -0.013018      -0.001417       0.026097      -0.002940      -0.009691      -0.028518      -0.001633       0.030151              6.797167       8.077338      -0.310455       1.876757       5.893353      -1.290425       6.420810           0.186600
          168              O       7.293655       1.339273      24.825228      -0.497679      33.238130 0.49233686E+03  0.11557345E+05                                 8.198445                            6.845031       0.533233       2.237036                    0.997193      26.703786      68.960441       0.731123       0.356878      -1.142716       0.018502      -0.009400      -0.007335       0.022011       0.053339      -0.047093      -0.022533      -0.020094      -0.065296      -0.063293      -0.023329       0.086622              9.317959       7.941108       3.180108      -0.719079      11.654296      -3.448090       8.358474           0.010820
          169              O       8.305291       3.029663      22.555705      -0.416890      31.827316 0.45950557E+03  0.10606757E+05                                 8.037532                            6.661476       0.562398       2.270893                    0.997093      25.487896      65.362182       0.732711       0.362144      -1.138043       0.027616       0.005387      -0.014463       0.031636      -0.012219       0.012066      -0.020590      -0.022569       0.019094      -0.020566      -0.013367       0.033933              9.350483       7.654732       0.595659      -0.228123       7.911146      -4.165275      12.485570          -0.150095
          170              O       6.718188       4.140705      21.563564      -0.495209      30.722978 0.45842559E+03  0.10580259E+05                                 7.756635                            6.599247       0.676955       2.281154                    0.997420      26.545412      68.166983       0.744951       0.356247      -1.142221       0.024965       0.006075      -0.010998       0.027949      -0.010488       0.017357       0.014270       0.071795      -0.089165      -0.044576      -0.010511       0.055087              8.601536      13.004058      -0.684433      -0.370613       5.850744      -1.440408       6.949807          -0.091910
          171              O       7.031480       0.341090      21.730988      -0.406156      23.897413 0.36220595E+03  0.78901399E+04                                 6.485901                            5.843178       0.719489       2.313623                    0.998939      24.992449      62.576627       0.795432       0.353487      -1.143180      -0.011632      -0.008130      -0.001744       0.014298       0.013584      -0.001087      -0.026157      -0.003079      -0.006837      -0.028725      -0.001678       0.030403              6.812938       8.095734       0.310198       1.881404       5.906514       1.294894       6.436567           0.193403
          172              O       4.986440       1.339273      21.681381      -0.499932      33.365691 0.49452802E+03  0.11622475E+05                                 8.221414                            6.861970       0.530717       2.235557                    0.997241      26.749024      69.133498       0.729895       0.357057      -1.142494      -0.019465      -0.008687       0.009155       0.023198      -0.053820      -0.048395       0.022651      -0.022618      -0.064546      -0.065145      -0.022599       0.087744              9.346891       7.960608      -3.189795      -0.722342      11.691134       3.464750       8.388932           0.044289

******************************************************
Auxiliary information for the entire system
The total spin magnetic moment of the unit cell is   1.023490
The total net atomic charge of the unit cell is   -0.000006
Accuracy of reproducing the electrostatic potential in the unit cell:
  The inner radius (bohr) =    5.0000
  The outer radius (bohr) =   12.0000
  Valid grid points have density less than (e/(bohr^3)) =    0.0001
  The number of valid grid points were=        96581
  The rms potential error without charges in kcal/mol is=      8.09248
  The rms potential error with partial charges in kcal/mol is=      2.01728
  The RRMSE value at monopole order=      0.24928
  The rms potential error with partial charges and cloud penetration in kcal/mol is=      2.02946
  The RRMSE value at monopole order with cloud penetration is=      0.25078
  The rms potential error with partial charges and atomic dipoles in kcal/mol is=      0.43700
  The RRMSE value at dipole order=      0.05400
  The rms potential error with partial charges, atomic dipoles and cloud penetration in kcal/mol is=      0.43397
  The RRMSE value at dipole order with cloud penetration=      0.05363

******************************************************
The electron densities and ab initio electrostatic potential were computed in VASP using the PBE functional and
projector augmented wave method. See the main text of the journal article for a description of computational details.
The atomic charges, dipoles, and quadrupoles were computed with the DDEC6 method as described in
(a) T. A. Manz and N. Gabaldon Limas, RSC Adv. 6 (2016) 47771-47801 DOI: 10.1039/c6ra04656h
(b) N. Gabaldon Limas and T. A. Manz, RSC Adv. 8 (2018) 2678-2707 DOI: 10.1039/c7ra11829e.
For each atom in the material, the electron cloud parameters were fit to the spherically averaged atom-in-material
electron density using radial positions for which this density was between 10^-4 and 10^-2 electrons per cubic bohr.
The polarizabilities, dispersion coefficients, and quantum Drude oscillator (QDO) parameters were fit using the MCLF method.
The magnetic structure of the system was optimized in VASP from the default ferromagnetic initial guess using spin polarization.
The atomic spin moments (ASMs) were computed on this optimized magnetic structure using the DDEC6 partition as inputs
to the method of T. A. Manz and D. S. Sholl, J. Chem. Theory Comput. 7 (2011) 4146-4164 DOI: 10.1021/ct200539n.
The RMSE and RRMSE were computed using a uniform grid with Ewald summation.
