# Supplementary material for: A collection of forcefield precursors for metal–organic frameworks
Source: RSC Adv. 2019 Nov 13;9(63):36492–507. doi: 10.1039/c9ra07327b (PMC9075174; doi:10.1039/c9ra07327b)
Supplement: RA-009-C9RA07327B-s5163 [file RA-009-C9RA07327B-s5163.xyz]

  172
jmolscript: load "" {1 1 1} spacegroup "x,y,z" unitcell [{      7.275100     0.000000     0.000000 }, {      3.637544    12.795291     0.000000 }, {      3.472023    -0.000003    30.578416 }]
Cd     4.505552     8.810069     7.644604     0.940045
Cd     9.879115     3.985219    22.933812     0.938300
H      7.749194     2.528349     4.412465     0.146209
H      2.259553     0.954528     4.452217     0.135339
H      7.716918    10.011036     1.168095     0.139522
H     10.479848     9.148630    29.486767     0.140545
H      5.849281    10.691745     4.415523     0.127149
H      7.381640     9.980326     5.987254     0.131233
H     10.330100    11.723045     3.929326     0.108061
H      8.840483    12.396078     2.323960     0.097552
H      4.020065     2.738192     3.657179     0.110879
H      3.376474     4.447643     5.088248     0.125077
H      6.692221     6.502566     4.125028     0.131863
H      7.335812     4.795675     2.693958     0.119014
H      8.537015     2.528348    10.876743     0.145111
H      6.751558     0.954528    10.836991     0.136100
H      8.569284    10.011034    14.121113     0.139501
H      9.278378     9.148631    16.380857     0.141356
H     10.436920    10.691744    10.873685     0.125927
H      8.904563     9.980326     9.301954     0.129673
H      5.956100    11.723044    11.359882     0.107153
H      7.445717    12.396077    12.965248     0.096920
H      4.991044     2.738191    11.632029     0.110341
H      5.634634     4.447642    10.200960     0.127603
H      9.593984     6.502566    11.164180     0.130982
H      8.950395     4.795674    12.595250     0.117894
H      6.635473    10.266939    26.165951     0.146422
H     12.125114    11.840760    26.126199     0.135247
H      6.667749     2.784252    29.410321     0.139509
H      3.904819     3.646658     1.091649     0.140442
H      8.535386     2.103543    26.162893     0.127129
H      7.003027     2.814962    24.591162     0.130959
H      4.054567     1.072243    26.649090     0.108085
H      5.544184     0.399210    28.254456     0.097796
H     10.364602    10.057096    26.921237     0.110605
H     11.008193     8.347645    25.490168     0.124985
H      7.692446     6.292722    26.453388     0.131670
H      7.048855     7.999613    27.884458     0.118761
H      5.847652    10.266940    19.701673     0.145301
H      7.633109    11.840760    19.741425     0.136006
H      5.815383     2.784254    16.457303     0.139467
H      5.106289     3.646657    14.197559     0.141255
H      3.947747     2.103544    19.704731     0.125911
H      5.480104     2.814962    21.276462     0.129332
H      8.428567     1.072244    19.218534     0.107174
H      6.938950     0.399211    17.613168     0.097132
H      9.393623    10.057097    18.946387     0.110057
H      8.750033     8.347646    20.377456     0.127435
H      4.790683     6.292722    19.414236     0.130753
H      5.434272     7.999614    17.983166     0.117585
Pd     0.000000     0.000000     0.000000     0.340888
Pd     1.736012    -0.000002    15.289208     0.340284
C      7.281235     1.727364     2.495199     0.179950
C      7.962326     1.914175     3.745856    -0.164660
C      1.648928     1.049213     3.758087    -0.156491
C      1.659121     0.240551     2.547182     0.162083
C      6.168373    12.040369     2.183299    -0.017117
C      6.133229    11.375014     1.015203     0.177366
C      7.000886    10.323241     0.660494    -0.164869
C     10.067958     9.821662    29.979079    -0.174489
C      8.928415    10.545876    29.624369     0.174085
C      6.178993     2.477168     2.103795    -0.033706
C      7.184169    11.651392     3.222965     0.081328
C      6.751196    10.899028     4.317672    -0.137163
C      7.670101    10.466548     5.247256    -0.076550
C      9.029918    10.748044     5.094364    -0.012502
C      9.431890    11.497848     4.014946    -0.101038
C      8.540728    11.925211     3.067015    -0.161693
C     10.005652    10.151783     6.075931     0.544706
C      5.742547     3.598036     3.033379     0.084529
C      4.555362     3.493114     3.751972    -0.155930
C      4.168057     4.516737     4.608167    -0.102333
C      4.969738     5.645282     4.748828     0.012715
C      6.154013     5.750203     4.030235    -0.096546
C      6.544229     4.724021     3.174040    -0.152260
C      4.650586     6.740559     5.782378     0.534343
C      9.004975     1.727363    12.794009     0.180668
C      8.323884     1.914174    11.543352    -0.163811
C      7.362183     1.049213    11.531121    -0.158603
C      7.351991     0.240550    12.742026     0.163570
C     10.117827    12.040368    13.105909    -0.019588
C     10.152972    11.375012    14.274005     0.178845
C      9.285316    10.323239    14.628714    -0.165324
C      9.690267     9.821664    15.888545    -0.175683
C     10.829810    10.545877    16.243255     0.175187
C      2.832116     2.477167    13.185413    -0.035543
C      9.102031    11.651391    12.066243     0.085043
C      9.535006    10.899028    10.971536    -0.137965
C      8.616100    10.466547    10.041952    -0.073489
C      7.256284    10.748043    10.194844    -0.016589
C      6.854311    11.497847    11.274262    -0.099452
C      7.745472    11.925210    12.222193    -0.162377
C      6.280550    10.151783     9.213277     0.550850
C      3.268561     3.598035    12.255829     0.085510
C      4.455746     3.493113    11.537236    -0.154615
C      4.843050     4.516737    10.681041    -0.106264
C      4.041368     5.645281    10.540380     0.012073
C     10.132193     5.750203    11.258973    -0.094412
C      9.741978     4.724020    12.115168    -0.151352
C      4.360519     6.740558     9.506830     0.536016
C      7.103432    11.067924    28.083217     0.180015
C      6.422341    10.881113    26.832560    -0.164375
C     12.735739    11.746075    26.820329    -0.156936
C     12.725546    12.554737    28.031234     0.161763
C      8.216294     0.754919    28.395117    -0.017663
C      8.251438     1.420274    29.563213     0.177390
C      7.383781     2.472047    29.917922    -0.165019
C      4.316709     2.973626     0.599337    -0.174552
C      5.456252     2.249412     0.954047     0.174097
C      8.205674    10.318120    28.474621    -0.033442
C      7.200498     1.143896    27.355451     0.082011
C      7.633471     1.896260    26.260744    -0.137087
C      6.714566     2.328740    25.331160    -0.076408
C      5.354749     2.047244    25.484052    -0.013755
C      4.952777     1.297440    26.563470    -0.100493
C      5.843939     0.870077    27.511401    -0.161079
C      4.379015     2.643505    24.502485     0.543424
C      8.642120     9.197252    27.545037     0.084143
C      9.829305     9.302174    26.826444    -0.156621
C     10.216610     8.278551    25.970249    -0.101713
C      9.414929     7.150006    25.829588     0.012469
C      8.230654     7.045085    26.548181    -0.096650
C      7.840438     8.071267    27.404376    -0.152629
C      9.734081     6.054729    24.796038     0.535244
C      5.379692    11.067925    17.784407     0.180747
C      6.060783    10.881114    19.035064    -0.163473
C      7.022484    11.746075    19.047295    -0.158990
C      7.032676    12.554738    17.836390     0.163302
C      4.266840     0.754920    17.472507    -0.020053
C      4.231695     1.420276    16.304411     0.178867
C      5.099351     2.472049    15.949702    -0.165390
C      4.694400     2.973624    14.689871    -0.175813
C      3.554857     2.249411    14.335161     0.175206
C     11.552551    10.318121    17.393003    -0.035208
C      5.282636     1.143897    18.512173     0.085647
C      4.849661     1.896260    19.606880    -0.137891
C      5.768567     2.328741    20.536464    -0.073347
C      7.128383     2.047245    20.383572    -0.017645
C      7.530356     1.297441    19.304154    -0.099029
C      6.639195     0.870078    18.356223    -0.161784
C      8.104117     2.643505    21.365139     0.549961
C     11.116106     9.197253    18.322587     0.085066
C      9.928921     9.302175    19.041180    -0.155357
C      9.541617     8.278551    19.897375    -0.105729
C     10.343299     7.150007    20.038036     0.011749
C      4.252474     7.045085    19.319443    -0.094467
C      4.642689     8.071268    18.463248    -0.151736
C     10.024148     6.054730    21.071586     0.536917
N      0.591190     0.726772     1.798011    -0.265062
N      5.161331    11.525998    -0.003058    -0.287153
N      8.419921     0.726771    13.491197    -0.265363
N     11.124870    11.525997    15.292266    -0.287485
N     13.793477    12.068516    28.780405    -0.265155
N      5.751313     1.269293     0.003058    -0.287206
N      5.964746    12.068517    17.087219    -0.265456
N      3.259797     1.269291    15.286150    -0.287536
O      6.672039     9.389184     8.323445    -0.442030
O      3.946982    10.438398     5.935271    -0.508155
O      3.533790     6.630519     6.198245    -0.417383
O      5.640379     7.549221     5.913866    -0.477567
O      9.614164     9.389184     6.965763    -0.442444
O      5.064119    10.438397     9.353937    -0.509190
O      5.477315     6.630519     9.090963    -0.417303
O      3.370725     7.549221     9.375342    -0.478169
O      7.712628     3.406104    22.254971    -0.435846
O     10.437685     2.356890    24.643145    -0.501389
O     10.850877     6.164769    24.380171    -0.425923
O      8.744288     5.246067    24.664550    -0.480138
O      4.770503     3.406104    23.612653    -0.433932
O      9.320548     2.356891    21.224479    -0.503100
O      8.907352     6.164769    21.487453    -0.425322
O     11.013942     5.246067    21.203074    -0.481366

The following XYZ coordinates are in angstroms. Other properties are in atomic units.
The sperically averaged electron density of each atom fit to a function of the form exp(a - br)
eigen_1, eigen_2 and eigen_3 are the three eigenvalues of traceless quadrupole moment tensor
  atom number  atomic symbol              X              Y              Z     net charge C6 coefficient C8 coefficient C10 coefficient fluctuating dipole atomic polarizability isotropic forcefield polarizability              a              b squared Pearson coefficient          <r^3>          <r^4>         wp_QDO          m_QDO          q_QDO       dipole_x       dipole_y       dipole_z         dipole            Qxy            Qxz            Qyz     Q(x^2-y^2)  Q(3z^2 - R^2)        eigen_1        eigen_2        eigen_3 static polarizability      alpha(xx)      alpha(xy)      alpha(xz)      alpha(yy)      alpha(yz)      alpha(zz) atomic spin moment
            1             Cd       4.505552       8.810069       7.644604       0.940045     187.525642 0.50649667E+04  0.19933202E+06                                24.847336                           21.972639       0.849094       1.969800                    0.999388      78.529009     211.639873       0.435398       0.357453      -1.220217      -0.000744       0.007870      -0.000286       0.007910      -0.000246      -0.016725      -0.000335       0.010346      -0.008496      -0.015512      -0.003742       0.019255             29.548443      23.472184      -0.003133       8.581633      28.362183      -0.000428      36.810962           0.024059
            2             Cd       9.879115       3.985219      22.933812       0.938300     187.912260 0.50791674E+04  0.20004139E+06                                24.884631                           22.006607       0.849258       1.968965                    0.999411      78.628265     212.023623       0.434944       0.357557      -1.220065       0.000566      -0.005669       0.000223       0.005701      -0.000370      -0.015472      -0.000387       0.009354      -0.011813      -0.015020      -0.002686       0.017706             29.592092      23.485022      -0.000912       8.577074      28.418116       0.000722      36.873139          -0.033195
            3              H       7.749194       2.528349       4.412465       0.146209       1.035170 0.71933046E+01  0.67781788E+02                                 1.610344                            1.511795      -0.870567       2.486416                    0.999654       3.051136       7.983324       0.545548       1.191485      -0.732190      -0.003918       0.020510       0.034327       0.040179      -0.005158       0.003919       0.013020       0.001370       0.037428      -0.017010      -0.002063       0.019073              1.643032       1.442802      -0.221643      -0.126666       1.789556       0.421833       1.696739          -0.000482
            4              H       2.259553       0.954528       4.452217       0.135339       1.065338 0.75155098E+01  0.71816965E+02                                 1.663541                            1.561509      -0.821571       2.503499                    0.999759       3.135245       8.343894       0.526836       1.216639      -0.726154       0.019013       0.001991       0.034087       0.039082      -0.003484       0.010565       0.007928       0.006284       0.033227      -0.015761      -0.002228       0.017989              1.707702       1.876593      -0.101902       0.456533       1.455054      -0.088362       1.791459          -0.000498
            5              H       7.716918      10.011036       1.168095       0.139522       1.098250 0.79127419E+01  0.76605517E+02                                 1.694153                            1.600315      -0.904617       2.464851                    0.999390       3.199380       8.574949       0.521264       1.213711      -0.726471       0.031904      -0.021058       0.019592       0.042955      -0.018179       0.007683       0.000415       0.003782      -0.006496      -0.019039      -0.001655       0.020694              1.730169       1.931109      -0.235830       0.428440       1.495783      -0.122310       1.763616          -0.000155
            6              H      10.479848       9.148630      29.486767       0.140545       1.096647 0.78543466E+01  0.75959962E+02                                 1.697514                            1.598438      -0.935106       2.449840                    0.999221       3.199668       8.593522       0.519180       1.219869      -0.724975       0.023446      -0.030746      -0.016508       0.042042      -0.016111       0.002956       0.006813       0.001211      -0.020273      -0.017380      -0.002390       0.019770              1.728650       1.577975      -0.308815      -0.177747       1.864274       0.394887       1.743700           0.000011
            7              H       5.849281      10.691745       4.415523       0.127149       1.103011 0.78684100E+01  0.77438538E+02                                 1.802916                            1.667873      -1.243515       2.297357                    0.995346       3.620225      10.369924       0.469424       1.325777      -0.698043      -0.034121      -0.012241       0.008820       0.037308       0.004403       0.005467      -0.006000       0.012445       0.007004      -0.012589       0.003255       0.009333              1.878810       2.562810       0.201117      -0.139339       1.516816      -0.165053       1.556804          -0.000186
            8              H       7.381640       9.980326       5.987254       0.131233       0.979218 0.66431724E+01  0.63142864E+02                                 1.709801                            1.564266      -1.266745       2.290975                    0.994582       3.629642      10.470808       0.466531       1.381265      -0.685763      -0.013834      -0.023468       0.028730       0.039592       0.002701      -0.001718      -0.007794       0.003431      -0.006817      -0.009289       0.001027       0.008262              1.809552       1.601221       0.156725      -0.188421       1.616100      -0.489017       2.211335          -0.000337
            9              H      10.330100      11.723045       3.929326       0.108061       1.070734 0.77008536E+01  0.75871178E+02                                 1.803517                            1.676528      -1.289477       2.264871                    0.993245       3.832597      11.218349       0.454207       1.368718      -0.688045       0.034491       0.008760      -0.003275       0.035736       0.003178      -0.002385      -0.005547       0.014378      -0.006338      -0.010111       0.000065       0.010046              1.877341       2.575284       0.276867      -0.081043       1.522029      -0.186332       1.534709          -0.000219
           10              H       8.840483      12.396078       2.323960       0.097552       1.116061 0.82324536E+01  0.83197994E+02                                 1.901842                            1.767528      -1.597953       2.104633                    0.990509       4.267318      13.017262       0.425881       1.423097      -0.675443       0.010792       0.017817      -0.024325       0.032025       0.002057       0.006918      -0.012177       0.012018      -0.001403      -0.017136       0.004519       0.012617              1.983092       1.840448       0.286352      -0.270626       1.850356      -0.554268       2.258472          -0.000380
           11              H       4.020065       2.738192       3.657179       0.110879       1.050023 0.75159683E+01  0.72971116E+02                                 1.723275                            1.613353      -1.185093       2.312952                    0.995524       3.638697      10.280177       0.485775       1.298689      -0.703157      -0.020306      -0.027628      -0.001023       0.034303       0.004552      -0.009857       0.005855      -0.007385      -0.008866      -0.015132       0.006777       0.008355              1.776369       1.799068       0.502857       0.022848       2.103768       0.193419       1.426272           0.000225
           12              H       3.376474       4.447643       5.088248       0.125077       1.077750 0.77921888E+01  0.74835246E+02                                 1.641661                            1.561233      -0.886234       2.467177                    0.999226       3.198189       8.421385       0.543691       1.173025      -0.735766      -0.034119      -0.003385       0.022163       0.040826       0.008031      -0.011453       0.001439       0.009446      -0.017973      -0.014803      -0.001689       0.016491              1.659027       1.939425       0.055334      -0.376601       1.451685       0.100579       1.585972           0.000055
           13              H       6.692221       6.502566       4.125028       0.131863       1.036950 0.72501024E+01  0.68642202E+02                                 1.625113                            1.523642      -0.898387       2.467478                    0.999213       3.161802       8.368274       0.538773       1.200751      -0.728742       0.027380       0.031905       0.006404       0.042528       0.011248      -0.006231       0.001764       0.004955      -0.028813      -0.013932      -0.002945       0.016876              1.671781       1.557295       0.362858      -0.004133       2.091169       0.192437       1.366879          -0.000092
           14              H       7.335812       4.795675       2.693958       0.119014       1.090846 0.79923666E+01  0.77042482E+02                                 1.640085                            1.570579      -0.858228       2.474688                    0.999318       3.188880       8.340245       0.549004       1.157379      -0.740190       0.032466       0.008030      -0.017366       0.037685       0.009602      -0.011942       0.007027       0.002685      -0.017091      -0.019715       0.005517       0.014198              1.647864       1.941238       0.016185      -0.368942       1.490653       0.035416       1.511701           0.000485
           15              H       8.537015       2.528348      10.876743       0.145111       1.039198 0.72266394E+01  0.68165705E+02                                 1.613435                            1.514426      -0.866280       2.487686                    0.999663       3.057537       8.000741       0.545614       1.190120      -0.732496       0.004055       0.020804      -0.034679       0.040643       0.005190       0.003882      -0.012976       0.001146       0.037591      -0.016967      -0.002126       0.019093              1.646288       1.445300       0.222402      -0.127134       1.793313      -0.423351       1.700252          -0.000406
           16              H       6.751558       0.954528      10.836991       0.136100       1.065567 0.75182094E+01  0.71850642E+02                                 1.663788                            1.561779      -0.827049       2.501131                    0.999750       3.135373       8.345235       0.526786       1.216623      -0.726142      -0.018882       0.002104      -0.033415       0.038439       0.003295       0.010657      -0.007855       0.006324       0.033602      -0.015643      -0.002506       0.018150              1.707950       1.876850       0.101921       0.456477       1.455368       0.088371       1.791632          -0.000415
           17              H       8.569284      10.011034      14.121113       0.139501       1.098289 0.79140693E+01  0.76632899E+02                                 1.695411                            1.601419      -0.909090       2.463391                    0.999343       3.199675       8.580692       0.520534       1.215182      -0.726144      -0.032111      -0.021088      -0.019596       0.043125       0.018089       0.007608      -0.000398       0.003936      -0.006989      -0.018863      -0.001807       0.020671              1.731496       1.932645       0.236102       0.428962       1.496795       0.122454       1.765049          -0.000103
           18              H       9.278378       9.148631      16.380857       0.141356       1.094773 0.78404283E+01  0.75817071E+02                                 1.698450                            1.599321      -0.945031       2.446612                    0.999173       3.195962       8.592472       0.517745       1.223384      -0.724211      -0.023093      -0.030222       0.016294       0.041379       0.016023       0.002507      -0.006570       0.001024      -0.019923      -0.016878      -0.002780       0.019658              1.729614       1.578850       0.308991      -0.177808       1.865261      -0.395128       1.744732           0.000017
           19              H      10.436920      10.691744      10.873685       0.125927       1.103356 0.78718375E+01  0.77477012E+02                                 1.803121                            1.668142      -1.237021       2.300065                    0.995373       3.621283      10.371657       0.469449       1.325627      -0.698096       0.034888      -0.012438      -0.008986       0.038113      -0.004178       0.005548       0.005975       0.012373       0.007542      -0.012481       0.003062       0.009420              1.878982       2.562804      -0.201084      -0.139368       1.517047       0.165117       1.557094          -0.000201
           20              H       8.904563       9.980326       9.301954       0.129673       0.984390 0.66821675E+01  0.63578132E+02                                 1.712355                            1.566168      -1.265715       2.290262                    0.994628       3.635800      10.478622       0.467654       1.376546      -0.686656       0.013535      -0.023650      -0.028914       0.039731      -0.003060      -0.001838       0.008114       0.003520      -0.006585      -0.009621       0.000827       0.008794              1.812482       1.603144      -0.157312      -0.189309       1.618518       0.490776       2.215783          -0.000336
           21              H       5.956100      11.723044      11.359882       0.107153       1.074816 0.77334580E+01  0.76245626E+02                                 1.805122                            1.677727      -1.287856       2.264845                    0.993291       3.837029      11.222113       0.455161       1.364898      -0.688772      -0.034348       0.009217       0.002953       0.035686      -0.003046      -0.002577       0.005828       0.014936      -0.006697      -0.010529       0.000141       0.010388              1.879159       2.578601      -0.277476      -0.081284       1.523132       0.186560       1.535743          -0.000218
           22              H       7.445717      12.396077      12.965248       0.096920       1.114705 0.82176179E+01  0.82961570E+02                                 1.895899                            1.762640      -1.573049       2.114612                    0.990776       4.255394      12.949101       0.427920       1.417792      -0.676473      -0.011093       0.018129       0.024836       0.032688      -0.001973       0.006823       0.012108       0.011875      -0.001595      -0.016985       0.004473       0.012511              1.976541       1.834824      -0.284684      -0.268868       1.844507       0.551025       2.250293          -0.000057
           23              H       4.991044       2.738191      11.632029       0.110341       1.051614 0.75289050E+01  0.73124199E+02                                 1.724567                            1.614387      -1.183168       2.313110                    0.995535       3.641410      10.287960       0.485805       1.298120      -0.703272       0.020143      -0.028130       0.001134       0.034617      -0.004469      -0.010092      -0.005827      -0.006616      -0.008684      -0.015164       0.006841       0.008323              1.777802       1.800492      -0.503625       0.022923       2.105727      -0.193712       1.427188           0.000406
           24              H       5.634634       4.447642      10.200960       0.127603       1.072178 0.77457097E+01  0.74306150E+02                                 1.638995                            1.558973      -0.897037       2.464007                    0.999145       3.188752       8.402375       0.542619       1.176650      -0.734917       0.033153      -0.003307      -0.020959       0.039362      -0.008067      -0.011679      -0.001373       0.009496      -0.017595      -0.014911      -0.001762       0.016673              1.656256       1.935607      -0.055192      -0.375283       1.449737      -0.100372       1.583424           0.000161
           25              H       9.593984       6.502566      11.164180       0.130982       1.039397 0.72690758E+01  0.68841384E+02                                 1.624692                            1.523283      -0.890538       2.469582                    0.999256       3.165769       8.369857       0.540284       1.197053      -0.729574      -0.027495       0.032447      -0.006325       0.042998      -0.011297      -0.006118      -0.001782       0.004965      -0.029527      -0.013993      -0.003014       0.017007              1.671304       1.556913      -0.362751      -0.004117       2.090482      -0.192305       1.366517           0.000015
           26              H       8.950395       4.795674      12.595250       0.117894       1.093616 0.80151354E+01  0.77294767E+02                                 1.640536                            1.570906      -0.854462       2.475327                    0.999335       3.193795       8.347053       0.550105       1.154572      -0.740852      -0.033358       0.008007       0.017619       0.038566      -0.009625      -0.011942      -0.007060       0.002386      -0.016111      -0.019686       0.005659       0.014026              1.648337       1.942094      -0.016224      -0.369343       1.490818      -0.035360       1.512100           0.000544
           27              H       6.635473      10.266939      26.165951       0.146422       1.034784 0.71903535E+01  0.67751868E+02                                 1.610489                            1.511920      -0.870304       2.486736                    0.999657       3.050456       7.983283       0.545251       1.192172      -0.732032       0.003889      -0.020614      -0.034317       0.040221      -0.005150       0.003905       0.013053       0.001370       0.037379      -0.017015      -0.002071       0.019086              1.643189       1.442940      -0.221697      -0.126689       1.789745       0.421894       1.696882           0.000274
           28              H      12.125114      11.840760      26.126199       0.135247       1.066097 0.75223864E+01  0.71901081E+02                                 1.664495                            1.562345      -0.822290       2.503056                    0.999755       3.136704       8.349592       0.526619       1.216829      -0.726106      -0.019043      -0.002105      -0.034034       0.039056      -0.003499       0.010549       0.007960       0.006238       0.033185      -0.015776      -0.002197       0.017973              1.708712       1.877757      -0.101995       0.456955       1.455847      -0.088442       1.792533           0.000276
           29              H       6.667749       2.784252      29.410321       0.139509       1.098087 0.79112407E+01  0.76586404E+02                                 1.693881                            1.600081      -0.904154       2.465021                    0.999392       3.199244       8.573982       0.521349       1.213585      -0.726499      -0.031890       0.021076      -0.019572       0.042945      -0.018186       0.007689       0.000422       0.003761      -0.006483      -0.019053      -0.001645       0.020698              1.729880       1.930761      -0.235783       0.428292       1.495598      -0.122294       1.763282           0.000030
           30              H       3.904819       3.646658       1.091649       0.140442       1.096795 0.78554936E+01  0.75971871E+02                                 1.697462                            1.598394      -0.934999       2.449798                    0.999221       3.199939       8.593573       0.519280       1.219622      -0.725030      -0.023451       0.030737       0.016478       0.042027      -0.016123       0.002961       0.006810       0.001212      -0.020249      -0.017390      -0.002388       0.019778              1.728590       1.577940      -0.308811      -0.177734       1.864237       0.394840       1.743594          -0.000123
           31              H       8.535386       2.103543      26.162893       0.127129       1.102417 0.78637208E+01  0.77382126E+02                                 1.802494                            1.667567      -1.241451       2.298424                    0.995352       3.618946      10.366129       0.469379       1.326081      -0.697992       0.034128       0.012290      -0.008701       0.037303       0.004392       0.005443      -0.005942       0.012622       0.006744      -0.012564       0.003207       0.009356              1.878302       2.561924       0.201031      -0.139212       1.516540      -0.165006       1.556442          -0.000214
           32              H       7.003027       2.814962      24.591162       0.130959       0.980382 0.66525048E+01  0.63250758E+02                                 1.710764                            1.565063      -1.266754       2.290750                    0.994570       3.631468      10.476040       0.466569       1.380734      -0.685862       0.013840       0.023594      -0.028595       0.039571       0.002592      -0.001671      -0.007845       0.003404      -0.006871      -0.009336       0.001132       0.008204              1.810631       1.602043       0.156922      -0.188597       1.617092      -0.489540       2.212756          -0.000187
           33              H       4.054567       1.072243      26.649090       0.108085       1.069759 0.76917887E+01  0.75758292E+02                                 1.802437                            1.675568      -1.286953       2.266151                    0.993271       3.829770      11.207719       0.454334       1.368762      -0.688051      -0.034507      -0.008784       0.003326       0.035762       0.003120      -0.002300      -0.005582       0.014413      -0.006327      -0.010155       0.000168       0.009987              1.876176       2.573606       0.276703      -0.081028       1.521176      -0.186122       1.533745          -0.000406
           34              H       5.544184       0.399210      28.254456       0.097796       1.115164 0.82243053E+01  0.83096263E+02                                 1.900988                            1.766791      -1.597920       2.104844                    0.990516       4.265059      13.009462       0.425914       1.423319      -0.675407      -0.010749      -0.017847       0.024340       0.032039       0.002045       0.006927      -0.012165       0.011944      -0.001408      -0.017107       0.004491       0.012615              1.982152       1.839578       0.286197      -0.270502       1.849556      -0.553904       2.257321          -0.000283
           35              H      10.364602      10.057096      26.921237       0.110605       1.051052 0.75253175E+01  0.73085539E+02                                 1.724437                            1.614375      -1.185274       2.312622                    0.995521       3.641318      10.289681       0.485606       1.298720      -0.703144       0.020353       0.027550       0.001021       0.034268       0.004575      -0.009886       0.005873      -0.007286      -0.008929      -0.015166       0.006822       0.008344              1.777609       1.800332       0.503328       0.022871       2.105309       0.193666       1.427184           0.000119
           36              H      11.008193       8.347645      25.490168       0.124985       1.078662 0.78009280E+01  0.74944147E+02                                 1.642851                            1.562307      -0.887623       2.466344                    0.999217       3.200510       8.430361       0.543372       1.173323      -0.735680       0.034052       0.003297      -0.022189       0.040777       0.008100      -0.011390       0.001422       0.009498      -0.017955      -0.014767      -0.001739       0.016506              1.660260       1.940906       0.055356      -0.377009       1.452732       0.100767       1.587140           0.000391
           37              H       7.692446       6.292722      26.453388       0.131670       1.038152 0.72609492E+01  0.68772739E+02                                 1.626487                            1.524867      -0.899441       2.466785                    0.999201       3.164472       8.377890       0.538495       1.200886      -0.728699      -0.027324      -0.031826      -0.006516       0.042450       0.011246      -0.006265       0.001801       0.004969      -0.028743      -0.013967      -0.002900       0.016867              1.673230       1.558575       0.363230      -0.004176       2.093129       0.192716       1.367987           0.000022
           38              H       7.048855       7.999613      27.884458       0.118761       1.092488 0.80078033E+01  0.77230533E+02                                 1.641834                            1.572167      -0.859090       2.474020                    0.999308       3.191961       8.351133       0.548675       1.157485      -0.740154      -0.032459      -0.008080       0.017273       0.037647       0.009629      -0.011908       0.007030       0.002684      -0.017205      -0.019713       0.005504       0.014210              1.649657       1.943477       0.016181      -0.369540       1.492233       0.035529       1.513262           0.000216
           39              H       5.847652      10.266940      19.701673       0.145301       1.038780 0.72234032E+01  0.68132341E+02                                 1.613551                            1.514525      -0.866025       2.488007                    0.999666       3.056787       8.000449       0.545321       1.190809      -0.732338      -0.004028      -0.020909       0.034672       0.040689       0.005179       0.003867      -0.013010       0.001146       0.037544      -0.016969      -0.002138       0.019108              1.646414       1.445412       0.222453      -0.127155       1.793473      -0.423402       1.700358           0.000315
           40              H       7.633109      11.840760      19.741425       0.136006       1.066391 0.75257105E+01  0.71942967E+02                                 1.664889                            1.562744      -0.827848       2.500665                    0.999746       3.136930       8.351602       0.526509       1.216912      -0.726072       0.018912      -0.002216       0.033363       0.038415       0.003309       0.010644      -0.007889       0.006281       0.033557      -0.015661      -0.002477       0.018137              1.709117       1.878199       0.102030       0.456967       1.456283       0.088463       1.792868           0.000344
           41              H       5.815383       2.784254      16.457303       0.139467       1.098097 0.79122786E+01  0.76610509E+02                                 1.695147                            1.601187      -0.908603       2.463587                    0.999345       3.199444       8.579527       0.520602       1.215104      -0.726162       0.032098       0.021111       0.019584       0.043122       0.018092       0.007614      -0.000400       0.003919      -0.006970      -0.018872      -0.001799       0.020671              1.731217       1.932316       0.236061       0.428832       1.496610       0.122444       1.764726           0.000067
           42              H       5.106289       3.646657      14.197559       0.141255       1.094904 0.78414194E+01  0.75826691E+02                                 1.698336                            1.599224      -0.944919       2.446563                    0.999173       3.196219       8.592292       0.517873       1.223081      -0.724279       0.023097       0.030212      -0.016259       0.041359       0.016036       0.002513      -0.006567       0.001026      -0.019895      -0.016890      -0.002776       0.019666              1.729489       1.578759       0.308965      -0.177781       1.865147      -0.395051       1.744560          -0.000103
           43              H       3.947747       2.103544      19.704731       0.125911       1.102872 0.78680610E+01  0.77431855E+02                                 1.802804                            1.667919      -1.235331       2.300942                    0.995376       3.620271      10.368793       0.469397       1.325908      -0.698047      -0.034893       0.012500       0.008865       0.038110      -0.004174       0.005536       0.005926       0.012520       0.007286      -0.012464       0.003025       0.009439              1.878597       2.562124      -0.201013      -0.139249       1.516851       0.165084       1.556815          -0.000170
           44              H       5.480104       2.814962      21.276462       0.129332       0.985963 0.66948848E+01  0.63725472E+02                                 1.713645                            1.567245      -1.266348       2.289679                    0.994608       3.638433      10.486257       0.467707       1.375822      -0.686789      -0.013536       0.023782       0.028753       0.039693      -0.002969      -0.001806       0.008143       0.003492      -0.006635      -0.009643       0.000904       0.008740              1.813916       1.604288      -0.157550      -0.189514       1.619818       0.491435       2.217642          -0.000145
           45              H       8.428567       1.072244      19.218534       0.107174       1.074040 0.77262293E+01  0.76155533E+02                                 1.804267                            1.676966      -1.285727       2.265917                    0.993312       3.834749      11.213570       0.455261       1.364935      -0.688776       0.034358      -0.009235      -0.003009       0.035705      -0.002987      -0.002509       0.005860       0.014957      -0.006720      -0.010565       0.000229       0.010336              1.878237       2.577278      -0.277362      -0.081284       1.522463       0.186394       1.534969          -0.000288
           46              H       6.938950       0.399211      17.613168       0.097132       1.113867 0.82099534E+01  0.82865637E+02                                 1.895075                            1.761926      -1.572865       2.114872                    0.990783       4.253220      12.941433       0.427963       1.417966      -0.676446       0.011057      -0.018157      -0.024847       0.032700      -0.001962       0.006830       0.012098       0.011806      -0.001599      -0.016957       0.004449       0.012508              1.975638       1.833980      -0.284531      -0.268742       1.843742       0.550681       2.249193           0.000031
           47              H       9.393623      10.057097      18.946387       0.110057       1.052658 0.75384198E+01  0.73240879E+02                                 1.725765                            1.615441      -1.183395       2.312759                    0.995531       3.644112      10.297826       0.485623       1.298175      -0.703253      -0.020190       0.028047      -0.001130       0.034576      -0.004491      -0.010124      -0.005846      -0.006516      -0.008743      -0.015200       0.006866       0.008334              1.779081       1.801793      -0.504110       0.022944       2.107321      -0.193967       1.428128           0.000286
           48              H       8.750033       8.347646      20.377456       0.127435       1.073306 0.77564440E+01  0.74439293E+02                                 1.640459                            1.560294      -0.898678       2.463034                    0.999135       3.191436       8.412776       0.542232       1.177013      -0.734817      -0.033087       0.003221       0.020980       0.039310      -0.008132      -0.011618      -0.001361       0.009547      -0.017590      -0.014880      -0.001805       0.016685              1.657770       1.937445      -0.055228      -0.375789       1.451015      -0.100589       1.584851           0.000407
           49              H       4.790683       6.292722      19.414236       0.130753       1.040466 0.72787781E+01  0.68958805E+02                                 1.625988                            1.524439      -0.891442       2.468981                    0.999246       3.168209       8.378870       0.539986       1.197272      -0.729514       0.027437      -0.032380       0.006448       0.042928      -0.011295      -0.006150      -0.001823       0.004970      -0.029465      -0.014030      -0.002966       0.016996              1.672672       1.558119      -0.363102      -0.004157       2.092336      -0.192574       1.367561          -0.000015
           50              H       5.434272       7.999614      17.983166       0.117585       1.095467 0.80325391E+01  0.77507040E+02                                 1.642536                            1.572719      -0.855485       2.474568                    0.999325       3.197196       8.359191       0.549714       1.154731      -0.740803       0.033353      -0.008060      -0.017523       0.038529      -0.009654      -0.011905      -0.007065       0.002387      -0.016233      -0.019685       0.005647       0.014038              1.650385       1.944666      -0.016227      -0.370035       1.492612      -0.035482       1.513877           0.000277
           51             Pd       0.000000       0.000000       0.000000       0.340888     192.430632 0.40886467E+04  0.15398983E+06                                25.620845                           20.419467       1.316307       2.053620                    0.998946      91.175248     248.023537       0.425259       0.382420      -1.188353      -0.000260      -0.000296       0.000253       0.000468      -0.189918       0.120153       0.133223       0.069811       0.212653      -0.312405       0.149644       0.162762             29.384415      33.322414     -10.480995       3.187604      22.550116       5.527856      32.280714          -0.026549
           52             Pd       1.736012      -0.000002      15.289208       0.340284     192.349046 0.40872354E+04  0.15391893E+06                                25.610808                           20.413924       1.321846       2.055035                    0.998992      91.174623     247.984020       0.425392       0.382344      -1.188447       0.000232      -0.000257      -0.000216       0.000408       0.190642       0.117971      -0.132752       0.069862       0.210897      -0.311505       0.149867       0.161639             29.370915      33.308213      10.477848       3.184664      22.543041      -5.524739      32.261490          -0.007376
           53              C       7.281235       1.727364       2.495199       0.179950      36.805302 0.37986038E+03  0.86766414E+04                                 9.912972                            6.688966      -0.117489       1.977486                    0.999738      26.337077      75.836174       0.607090       0.441698      -1.043507       0.028062      -0.043229      -0.014495       0.053538       0.004328       0.003948      -0.003146      -0.000200       0.000419      -0.007648       0.003209       0.004439             12.727600      16.675173      -7.827974       2.979067      12.374511       0.301358       9.133115           0.001923
           54              C       7.962326       1.914175       3.745856      -0.164660      31.188861 0.40349643E+03  0.93090079E+04                                 8.525869                            6.661497       0.308610       2.072825                    0.999806      28.995426      82.520479       0.643735       0.412416      -1.066991      -0.002070      -0.008069       0.013273       0.015671       0.029026       0.006278      -0.000217      -0.000042       0.085231      -0.043526       0.013610       0.029915              9.538843      10.214307      -3.832436       1.076860       9.683050       2.231412       8.719172          -0.000425
           55              C       1.648928       1.049213       3.758087      -0.156491      31.824123 0.41548910E+03  0.96654162E+04                                 8.676155                            6.782333       0.264601       2.058287                    0.999808      29.222629      83.774736       0.634184       0.415174      -1.064191      -0.015845      -0.003146       0.002738       0.016385       0.033843       0.002149       0.002972      -0.007190       0.091713      -0.049320       0.017713       0.031607              9.756544      11.332826      -3.640237       2.181806       9.000481       1.165558       8.936325          -0.001534
           56              C       1.659121       0.240551       2.547182       0.162083      38.667822 0.40006080E+03  0.92444745E+04                                10.224855                            6.862982      -0.021632       2.006284                    0.999773      26.534860      76.505051       0.600370       0.441500      -1.045059      -0.043953       0.018068      -0.016215       0.050212      -0.006684       0.008566       0.002001      -0.005909       0.031537      -0.015271       0.001409       0.013861             13.173230      16.014507      -8.687284      -0.324115      14.206461       2.699835       9.298724           0.003869
           57              C       6.168373      12.040369       2.183299      -0.017117      44.682018 0.43224647E+03  0.10129762E+05                                10.976689                            7.013842      -0.010825       2.007366                    0.999189      27.321180      77.973854       0.612388       0.426788      -1.059523       0.024346      -0.014202       0.022464       0.036043       0.046510      -0.009947      -0.049766       0.035695      -0.067025      -0.071025      -0.005087       0.076112             14.344231      14.231842      -5.732425       3.050186      12.025475       2.828746      16.775378          -0.050439
           58              C       6.133229      11.375014       1.015203       0.177366      35.716475 0.37405740E+03  0.85122107E+04                                 9.699177                            6.635977      -0.027815       2.007126                    0.999694      26.220232      75.385893       0.609676       0.441472      -1.043525      -0.036280       0.000453      -0.040191       0.054146       0.004764       0.003483      -0.006361       0.007436      -0.001414      -0.010862       0.004536       0.006325             11.972252       8.665680      -1.706811       2.393245       9.226208       5.293683      18.024868           0.001772
           59              C       7.000886      10.323241       0.660494      -0.164869      33.194696 0.45427095E+03  0.10790334E+05                                 8.922670                            7.083480       0.191201       2.023897                    0.999740      29.964486      86.391852       0.622553       0.414200      -1.066362      -0.002814      -0.010836      -0.011120       0.015780      -0.014752      -0.003647      -0.009145       0.013108      -0.022410      -0.019940      -0.000088       0.020028              9.872387       9.590207      -2.289058       2.871822       7.956881       1.938767      12.070072          -0.004858
           60              C      10.067958       9.821662      29.979079      -0.174489      33.329909 0.45026457E+03  0.10675057E+05                                 8.941892                            7.047818       0.212324       2.028820                    0.999734      30.039658      86.621086       0.624498       0.413688      -1.066337       0.014620      -0.000726       0.011345       0.018520      -0.016743      -0.005078      -0.003540       0.008704      -0.033935      -0.017428      -0.005630       0.023058              9.902996       9.117853      -2.479407       1.681153       8.834813       3.087799      11.756322          -0.005573
           61              C       8.928415      10.545876      29.624369       0.174085      35.957657 0.37857271E+03  0.86382148E+04                                 9.716870                            6.652458      -0.068427       1.988124                    0.999738      26.473490      76.140943       0.612329       0.438375      -1.045681      -0.006871       0.033502       0.045684       0.057067       0.003131      -0.005857       0.000206      -0.000840       0.017762      -0.007833      -0.001044       0.008877             12.003641      10.890628      -1.249192       5.546751       8.418957       3.426329      16.701339           0.002851
           62              C       6.178993       2.477168       2.103795      -0.033706      47.499147 0.46130315E+03  0.10961531E+05                                11.377435                            7.207980      -0.066233       1.981975                    0.999134      27.815519      79.309657       0.610308       0.422350      -1.064859      -0.011927       0.030122       0.018587       0.037351       0.037127      -0.051245      -0.010834      -0.019479      -0.042320      -0.063969      -0.004028       0.067998             14.954188      14.944817      -5.405654       3.933065      14.537426       4.309248      15.380319          -0.059772
           63              C       7.184169      11.651392       3.222965       0.081328      38.847333 0.43505405E+03  0.10199075E+05                                10.122556                            7.034209      -0.229277       1.937900                    0.998902      26.792441      76.160497       0.612590       0.426500      -1.061053      -0.012868       0.002567      -0.012497       0.018121      -0.022835       0.028066      -0.000293       0.008343       0.030699      -0.036583      -0.001744       0.038327             13.180587      17.061273      -1.317821       4.655455       8.038076      -4.702550      14.442411          -0.002621
           64              C       6.751196      10.899028       4.317672      -0.137163      35.656276 0.43470011E+03  0.10256748E+05                                 9.526486                            7.018495       0.013661       1.987219                    0.998253      29.439557      85.801012       0.610881       0.424942      -1.054978       0.021291      -0.015069       0.022843       0.034673       0.005068      -0.014056       0.011930      -0.001134      -0.007123      -0.021593       0.006277       0.015316             11.550191      12.842929      -0.667057       2.553763       8.207734      -5.359215      13.599909          -0.005214
           65              C       7.670101      10.466548       5.247256      -0.076550      35.152739 0.42578000E+03  0.10002776E+05                                 9.530848                            7.021268      -0.143416       1.942844                    0.998971      28.853767      84.143107       0.600473       0.434187      -1.048431      -0.005623       0.007658      -0.026200       0.027870      -0.001843      -0.013544       0.014747      -0.040939      -0.016483      -0.027398      -0.003122       0.030520             11.495133      14.584370      -0.558538       2.942233       7.322361      -4.285463      12.578669           0.000093
           66              C       9.029918      10.748044       5.094364      -0.012502      37.854967 0.41909917E+03  0.96682406E+04                                 9.695469                            6.733353       0.080962       2.035116                    0.999313      26.653417      73.519941       0.654483       0.405674      -1.081689      -0.019750       0.011724      -0.024504       0.033585       0.007524      -0.000578       0.004373      -0.002943      -0.015197      -0.008573      -0.002221       0.010794             12.461504      14.540511      -1.749482       4.093282       8.585784      -6.000715      14.258218          -0.002502
           67              C       9.431890      11.497848       4.014946      -0.101038      35.592261 0.43345582E+03  0.10256921E+05                                 9.600926                            7.075792      -0.176312       1.918212                    0.999244      29.828560      88.089996       0.597582       0.433148      -1.046172      -0.027657      -0.001530      -0.004957       0.028139      -0.001262      -0.008849       0.019922       0.000703      -0.053817      -0.029944       0.008206       0.021737             11.562929      13.005236      -0.258192       2.529362       8.315522      -5.498710      13.368031          -0.001506
           68              C       8.540728      11.925211       3.067015      -0.161693      37.126046 0.46768126E+03  0.11280155E+05                                 9.843872                            7.314694      -0.103536       1.934246                    0.998187      30.822011      91.925879       0.591926       0.429016      -1.048582       0.013689      -0.016586       0.024809       0.032832       0.004464      -0.001932      -0.005220      -0.025429       0.017671      -0.016470       0.002307       0.014163             11.868004      16.210494       0.159157       2.793021       7.505512      -3.999665      11.888007          -0.004644
           69              C      10.005652      10.151783       6.075931       0.544706      24.650470 0.25755666E+03  0.53557053E+04                                 7.759276                            5.637672       0.020215       2.056146                    0.999604      22.575981      62.683011       0.636508       0.462762      -1.028095       0.032212      -0.018794       0.028247       0.046784       0.000888      -0.026406       0.082579      -0.086041       0.019704      -0.076420      -0.032645       0.109065              9.600696      11.154821      -1.489886       2.916727       6.976755      -4.195716      10.670511           0.001203
           70              C       5.742547       3.598036       3.033379       0.084529      37.801668 0.43976829E+03  0.10334369E+05                                 9.939363                            7.078073      -0.319174       1.908147                    0.998633      26.932631      76.577375       0.610111       0.427206      -1.060925       0.003586      -0.013297      -0.006925       0.015415      -0.022173       0.005785       0.028716      -0.020445       0.030626      -0.039379       0.000470       0.038909             12.548867      10.434534      -1.204898      -3.210527      16.249206       6.950377      10.962860          -0.004282
           71              C       4.555362       3.493114       3.751972      -0.155930      35.320875 0.45052028E+03  0.10712795E+05                                 9.417128                            7.124916       0.097163       2.000710                    0.999271      30.011795      87.470756       0.609595       0.422548      -1.057717       0.001216       0.021051       0.023181       0.031337       0.018498       0.003282      -0.005107      -0.012204      -0.014400      -0.019300      -0.002767       0.022067             11.076107      10.142553      -0.253947      -3.294355      12.938622       5.395501      10.147146          -0.002837
           72              C       4.168057       4.516737       4.608167      -0.102333      33.433158 0.41486855E+03  0.96433639E+04                                 9.032047                            6.807787       0.034983       1.983903                    0.999627      29.009532      83.018160       0.629007       0.418922      -1.062245       0.019449      -0.013482      -0.010737       0.025986       0.000078      -0.011594      -0.008005       0.032681       0.004249      -0.020540      -0.002002       0.022542             10.606827       8.485374       0.527057      -2.118609      13.907769       5.602038       9.427339          -0.000348
           73              C       4.969738       5.645282       4.748828       0.012715      36.601080 0.43477196E+03  0.10131146E+05                                 9.568714                            6.913123      -0.017200       1.998997                    0.999469      26.941571      74.903209       0.637662       0.412210      -1.076433       0.002224      -0.020590      -0.012736       0.024313      -0.010478      -0.001928       0.003590       0.007581      -0.030707      -0.011346      -0.005408       0.016754             11.945793       8.900385      -0.034559      -2.901817      15.607780       7.065100      11.329213           0.063441
           74              C       6.154013       5.750203       4.030235      -0.096546      33.098209 0.41482175E+03  0.96370548E+04                                 8.975318                            6.813339       0.039291       1.988082                    0.999663      28.806435      82.276523       0.628252       0.419652      -1.062327       0.006812      -0.023234      -0.000239       0.024214       0.017074       0.015610      -0.006322       0.004026      -0.014204      -0.026124       0.003887       0.022236             10.501288       8.666643      -0.619700      -3.116704      13.420180       5.127907       9.417040           0.001812
           75              C       6.544229       4.724021       3.174040      -0.152260      34.396866 0.43036071E+03  0.10090374E+05                                 9.179467                            6.914504       0.196272       2.031647                    0.999714      29.522725      84.710199       0.627062       0.416601      -1.064269      -0.006543       0.021757       0.025909       0.034460       0.016364      -0.015876      -0.002168       0.039832      -0.013813      -0.024210      -0.010199       0.034409             10.836793       8.512086      -0.023095      -2.180972      15.221013       5.405823       8.777280           0.000076
           76              C       4.650586       6.740559       5.782378       0.534343      23.996535 0.27089328E+03  0.57008584E+04                                 7.603306                            5.794869      -0.004879       2.041678                    0.999534      22.967742      64.017013       0.626100       0.464858      -1.027604       0.003224       0.032478       0.033439       0.046727      -0.032755       0.041655      -0.073440      -0.034287       0.074443      -0.059979      -0.049125       0.109104              8.965245       8.173689       0.511519      -1.735126      10.341086       4.270108       8.380959           0.008075
           77              C       9.004975       1.727363      12.794009       0.180668      36.813614 0.37996530E+03  0.86797405E+04                                 9.915358                            6.690576      -0.115743       1.978000                    0.999734      26.339072      75.847935       0.606917       0.441788      -1.043441      -0.027811      -0.043387       0.014161       0.053445      -0.004980       0.004938       0.003747      -0.001491       0.002642      -0.009256       0.004298       0.004958             12.730289      16.679076       7.828877       2.981523      12.375321      -0.300656       9.136469           0.000863
           78              C       8.323884       1.914174      11.543352      -0.163811      31.147555 0.40274092E+03  0.92872522E+04                                 8.518385                            6.655199       0.310239       2.073701                    0.999780      28.971997      82.435396       0.644046       0.412408      -1.066992       0.001448      -0.007343      -0.013986       0.015863      -0.028250       0.005410      -0.000167       0.000948       0.084766      -0.042573       0.013100       0.029473              9.530489      10.203553       3.828485       1.074802       9.674881      -2.231093       8.713032          -0.000518
           79              C       7.362183       1.049213      11.531121      -0.158603      31.862751 0.41609891E+03  0.96829955E+04                                 8.682262                            6.786730       0.263658       2.057508                    0.999798      29.245608      83.850888       0.634070       0.415103      -1.064254       0.017144      -0.002711      -0.002992       0.017613      -0.033768       0.002003      -0.002761      -0.007921       0.089765      -0.048962       0.018067       0.030895              9.763798      11.341205       3.643828       2.182268       9.008071      -1.167052       8.942118          -0.000663
           80              C       7.351991       0.240550      12.742026       0.163570      38.639780 0.39974921E+03  0.92353043E+04                                10.219847                            6.860203      -0.021827       2.006196                    0.999753      26.522902      76.457799       0.600517       0.441487      -1.045086       0.044410       0.019468       0.016784       0.051313       0.006884       0.009626      -0.002404      -0.007149       0.036626      -0.016986       0.001144       0.015841             13.165821      16.003926       8.681090      -0.324613      14.198806      -2.699056       9.294730           0.001166
           81              C      10.117827      12.040368      13.105909      -0.019588      44.734044 0.43292168E+03  0.10148682E+05                                10.980850                            7.016461      -0.002402       2.009728                    0.999200      27.342550      78.025043       0.612700       0.426440      -1.059829      -0.025029      -0.014147      -0.023000       0.036819      -0.047498      -0.010507       0.049621       0.035594      -0.064635      -0.070921      -0.006027       0.076948             14.349494      14.235762       5.734255       3.049927      12.030300      -2.831116      16.782421          -0.016285
           82              C      10.152972      11.375012      14.274005       0.178845      35.684314 0.37365887E+03  0.85013051E+04                                 9.696595                            6.634488      -0.025848       2.007562                    0.999706      26.204600      75.345236       0.609432       0.441744      -1.043312       0.035633       0.000546       0.039221       0.052993      -0.003223       0.003641       0.006111       0.006879      -0.000783      -0.009800       0.003984       0.005816             11.968834       8.662834       1.706480       2.391288       9.224457      -5.292915      18.019211           0.000825
           83              C       9.285316      10.323239      14.628714      -0.165324      33.206512 0.45445006E+03  0.10795676E+05                                 8.924181                            7.084026       0.189922       2.023453                    0.999742      29.972692      86.420479       0.622640       0.414100      -1.066424       0.003073      -0.010993       0.011511       0.016211       0.014721      -0.003062       0.009891       0.013622      -0.025344      -0.020438      -0.000295       0.020733              9.874497       9.591777       2.289279       2.872978       7.957990      -1.939446      12.073725          -0.001548
           84              C       9.690267       9.821664      15.888545      -0.175683      33.374600 0.45105438E+03  0.10698732E+05                                 8.949733                            7.053389       0.211523       2.028328                    0.999749      30.066731      86.726178       0.624316       0.413617      -1.066357      -0.015328      -0.001161      -0.011619       0.019269       0.015980      -0.004712       0.003019       0.009632      -0.034438      -0.016508      -0.006040       0.022547              9.912211       9.126073       2.481473       1.683660       8.842075      -3.090834      11.768484          -0.001417
           85              C      10.829810      10.545877      16.243255       0.175187      35.945914 0.37841284E+03  0.86341993E+04                                 9.717758                            6.653036      -0.076598       1.985799                    0.999703      26.467833      76.138730       0.611991       0.438637      -1.045460       0.006815       0.033865      -0.046528       0.057950      -0.003236      -0.005769       0.000116      -0.000173       0.019033      -0.007781      -0.001454       0.009234             12.004783      10.892543       1.249949       5.547912       8.419001      -3.425658      16.702807           0.000982
           86              C       2.832116       2.477167      13.185413      -0.035543      47.510890 0.46154270E+03  0.10967897E+05                                11.375755                            7.207554      -0.061990       1.983226                    0.999152      27.824812      79.320881       0.610660       0.422080      -1.065101       0.012680       0.030165      -0.019215       0.037946      -0.036956      -0.051074       0.010021      -0.019086      -0.040374      -0.063811      -0.003417       0.067228             14.950801      14.943693       5.404127       3.934756      14.530471      -4.305314      15.378240          -0.019018
           87              C       9.102031      11.651391      12.066243       0.085043      38.746173 0.43373262E+03  0.10161214E+05                                10.109757                            7.026712      -0.227628       1.938915                    0.998893      26.749703      76.033985       0.612448       0.426887      -1.060723       0.012197       0.002139       0.012159       0.017355       0.021647       0.025829       0.001051       0.010069       0.029209      -0.033740      -0.002611       0.036351             13.161791      17.036468       1.313782       4.645605       8.027610       4.694280      14.421294          -0.000334
           88              C       9.535006      10.899028      10.971536      -0.137965      35.691594 0.43526700E+03  0.10273175E+05                                 9.531876                            7.022824       0.011498       1.986477                    0.998256      29.453861      85.847391       0.610742       0.424912      -1.055027      -0.019802      -0.016036      -0.023868       0.034913      -0.005555      -0.014060      -0.012385       0.001458      -0.009829      -0.022302       0.006970       0.015332             11.556661      12.848354       0.666920       2.554063       8.212510       5.363177      13.609118          -0.002086
           89              C       8.616100      10.466547      10.041952      -0.073489      34.992431 0.42341505E+03  0.99325365E+04                                 9.499972                            7.000241      -0.134952       1.946271                    0.998961      28.777197      83.834725       0.601619       0.434001      -1.048632       0.006350       0.007152       0.025223       0.026975       0.001301      -0.014736      -0.013656      -0.039766      -0.015496      -0.028091      -0.001083       0.029174             11.455153      14.528361       0.553182       2.924829       7.299705       4.271005      12.537392          -0.000168
           90              C       7.256284      10.748043      10.194844      -0.016589      37.943016 0.42038673E+03  0.97047922E+04                                 9.707112                            6.741847       0.078925       2.033894                    0.999318      26.696781      73.650900       0.654378       0.405453      -1.081903       0.020597       0.012943       0.025826       0.035478      -0.008935      -0.002114      -0.005037      -0.003484      -0.016440      -0.010908      -0.001329       0.012236             12.475786      14.557709       1.750909       4.097092       8.594941       6.007815      14.274707           0.000716
           91              C       6.854311      11.497847      11.274262      -0.099452      35.502082 0.43207721E+03  0.10216422E+05                                 9.586304                            7.065844      -0.177543       1.918364                    0.999198      29.784993      87.934833       0.597820       0.433309      -1.046048       0.026442      -0.002067       0.004947       0.026980       0.001365      -0.010218      -0.019670       0.001905      -0.052391      -0.029989       0.008044       0.021945             11.543795      12.989162       0.255825       2.523674       8.300661       5.485519      13.341563          -0.001315
           92              C       7.745472      11.925210      12.222193      -0.162377      37.189293 0.46863146E+03  0.11309613E+05                                 9.860198                            7.327163      -0.110504       1.931899                    0.998184      30.848234      92.052047       0.590770       0.429607      -1.048146      -0.015312      -0.015949      -0.025143       0.033481      -0.003905      -0.001902       0.005610      -0.026588       0.020783      -0.017370       0.002622       0.014748             11.888484      16.245229      -0.157413       2.803445       7.515652       4.003415      11.904570          -0.001643
           93              C       6.280550      10.151783       9.213277       0.550850      24.549368 0.25637410E+03  0.53252597E+04                                 7.742330                            5.627482       0.026900       2.059180                    0.999639      22.512764      62.483687       0.636582       0.463218      -1.027789      -0.032052      -0.018802      -0.027643       0.046315      -0.001283      -0.025847      -0.080613      -0.082642       0.016405      -0.074952      -0.030969       0.105921              9.577094      11.126700       1.482961       2.904736       6.961084       4.183719      10.643498           0.001952
           94              C       3.268561       3.598035      12.255829       0.085510      37.782067 0.43958542E+03  0.10328408E+05                                 9.934446                            7.075722      -0.319969       1.907859                    0.998675      26.922118      76.527051       0.610361       0.427100      -1.061052      -0.004374      -0.013134       0.007011       0.015517       0.022049       0.005732      -0.029121      -0.021429       0.031849      -0.039588       0.000021       0.039567             12.541237      10.430015       1.203659      -3.209046      16.236525      -6.944626      10.957171          -0.002374
           95              C       4.455746       3.493113      11.537236      -0.154615      35.296540 0.45005481E+03  0.10699027E+05                                 9.412751                            7.121098       0.098068       2.001042                    0.999278      29.999326      87.425152       0.609772       0.422532      -1.057720       0.000443       0.021173      -0.023480       0.031619      -0.018763       0.003650       0.005261      -0.012166      -0.012465      -0.019974      -0.002005       0.021978             11.071303      10.136337       0.252044      -3.291049      12.935004      -5.393652      10.142567           0.001096
           96              C       4.843050       4.516737      10.681041      -0.106264      33.535589 0.41643882E+03  0.96888926E+04                                 9.048645                            6.819421       0.032082       1.982467                    0.999636      29.064488      83.210907       0.628649       0.418770      -1.062354      -0.021040      -0.013177       0.011193       0.027233       0.000552      -0.010988       0.009475       0.031923       0.007533      -0.021680      -0.000014       0.021694             10.627646       8.496697      -0.528548      -2.119804      13.940159      -5.617239       9.446083          -0.000396
           97              C       4.041368       5.645281      10.540380       0.012073      36.621137 0.43504313E+03  0.10139176E+05                                 9.571787                            6.915076      -0.018829       1.998418                    0.999432      26.952227      74.942316       0.637592       0.412186      -1.076435      -0.001272      -0.020992       0.012629       0.024531       0.010490      -0.002883      -0.003490       0.008176      -0.026757      -0.010124      -0.006341       0.016465             11.949721       8.902157       0.033353      -2.901456      15.614018      -7.067966      11.332986           0.069769
           98              C      10.132193       5.750203      11.258973      -0.094412      33.051951 0.41412766E+03  0.96175935E+04                                 8.971652                            6.811653       0.035840       1.987315                    0.999662      28.776251      82.195341       0.627728       0.420148      -1.061938      -0.006500      -0.023594      -0.001091       0.024497      -0.017633       0.013932       0.005896       0.004143      -0.014429      -0.025030       0.002947       0.022083             10.495696       8.663769       0.618108      -3.115086      13.411194      -5.123190       9.412126           0.002054
           99              C       9.741978       4.724020      12.115168      -0.151352      34.327682 0.42937576E+03  0.10060642E+05                                 9.164626                            6.904807       0.188959       2.030042                    0.999747      29.489601      84.563284       0.627800       0.416387      -1.064499       0.005814       0.022517      -0.025175       0.034272      -0.015909      -0.016512       0.001917       0.039559      -0.013870      -0.024018      -0.010442       0.034460             10.817383       8.500794       0.022102      -2.178191      15.188939      -5.392812       8.762417           0.003267
          100              C       4.360519       6.740558       9.506830       0.536016      23.970440 0.27052836E+03  0.56912648E+04                                 7.598702                            5.791536      -0.001299       2.043032                    0.999507      22.948556      63.952946       0.626187       0.464950      -1.027552      -0.003549       0.033247      -0.032300       0.046489       0.032025       0.041482       0.073599      -0.033814       0.075535      -0.060314      -0.048559       0.108873              8.959719       8.168768      -0.512347      -1.733184      10.334651      -4.267010       8.375737           0.008299
          101              C       7.103432      11.067924      28.083217       0.180015      36.804635 0.37982915E+03  0.86757889E+04                                 9.913128                            6.688843      -0.117607       1.977476                    0.999738      26.335779      75.832950       0.607072       0.441718      -1.043490      -0.028182       0.042986       0.014563       0.053423       0.004417       0.003913      -0.003090      -0.000041       0.000130      -0.007642       0.003067       0.004575             12.728271      16.676167      -7.828996       2.978541      12.375548       0.301975       9.133098           0.001968
          102              C       6.422341      10.881113      26.832560      -0.164375      31.183790 0.40340371E+03  0.93064510E+04                                 8.525590                            6.661100       0.308136       2.072769                    0.999806      28.990865      82.509034       0.643693       0.412461      -1.066948       0.001725       0.007624      -0.013013       0.015181       0.029152       0.006307      -0.000136       0.000052       0.084686      -0.043556       0.013754       0.029803              9.538770      10.214614      -3.832869       1.076789       9.682988       2.231412       8.718707           0.000817
          103              C      12.735739      11.746075      26.820329      -0.156936      31.836227 0.41566318E+03  0.96704322E+04                                 8.677625                            6.783103       0.265459       2.058382                    0.999809      29.231699      83.803618       0.634242       0.415094      -1.064248       0.015494       0.002615      -0.002456       0.015904       0.033800       0.002295       0.003176      -0.007252       0.091695      -0.049279       0.017546       0.031733              9.758448      11.335108      -3.640931       2.182784       9.002037       1.165926       8.938199          -0.000733
          104              C      12.725546      12.554737      28.031234       0.161763      38.680299 0.40020942E+03  0.92486151E+04                                10.225890                            6.863529      -0.020709       2.006426                    0.999774      26.541099      76.521842       0.600451       0.441407      -1.045132       0.043809      -0.018363       0.016481       0.050280      -0.006768       0.008671       0.002167      -0.005978       0.031504      -0.015451       0.001539       0.013912             13.174523      16.014899      -8.687992      -0.324437      14.208627       2.700962       9.300043           0.004204
          105              C       8.216294       0.754919      28.395117      -0.017663      44.693332 0.43239324E+03  0.10133903E+05                                10.977506                            7.014455      -0.010327       2.007448                    0.999189      27.326563      77.987923       0.612446       0.426717      -1.059583      -0.024518       0.014114      -0.022364       0.036062       0.046260      -0.009573      -0.049713       0.035551      -0.066779      -0.070969      -0.004678       0.075648             14.344735      14.231373      -5.732996       3.049211      12.027202       2.829407      16.775630          -0.050145
          106              C       8.251438       1.420274      29.563213       0.177390      35.717580 0.37407580E+03  0.85127368E+04                                 9.699141                            6.636023      -0.027766       2.007102                    0.999694      26.221646      75.390511       0.609690       0.441456      -1.043534       0.036267      -0.000593       0.040232       0.054169       0.004677       0.003503      -0.006325       0.007219      -0.001408      -0.010750       0.004552       0.006198             11.971704       8.665311      -1.707196       2.392451       9.226580       5.293437      18.023221           0.001781
          107              C       7.383781       2.472047      29.917922      -0.165019      33.199709 0.45436585E+03  0.10793163E+05                                 8.923498                            7.084247       0.191327       2.023896                    0.999740      29.967837      86.404093       0.622515       0.414203      -1.066359       0.002817       0.010890       0.011208       0.015879      -0.014848      -0.003589      -0.009171       0.012970      -0.022355      -0.019963      -0.000130       0.020093              9.873052       9.591027      -2.289748       2.871531       7.958156       1.938556      12.069972          -0.004484
          108              C       4.316709       2.973626       0.599337      -0.174552      33.332735 0.45031624E+03  0.10676605E+05                                 8.942314                            7.048230       0.212360       2.028798                    0.999734      30.042072      86.629768       0.624477       0.413689      -1.066335      -0.014684       0.000695      -0.011433       0.018623      -0.016809      -0.005049      -0.003553       0.008567      -0.034021      -0.017454      -0.005660       0.023114              9.903219       9.118463      -2.480043       1.680987       8.835626       3.087272      11.755569          -0.005878
          109              C       5.456252       2.249412       0.954047       0.174097      35.957372 0.37858463E+03  0.86385479E+04                                 9.716617                            6.652474      -0.068403       1.988110                    0.999738      26.474260      76.143232       0.612342       0.438364      -1.045689       0.006860      -0.033649      -0.045640       0.057117       0.003091      -0.005763       0.000177      -0.000905       0.017692      -0.007746      -0.001035       0.008781             12.002741      10.890512      -1.249643       5.546469       8.418521       3.424958      16.699191           0.002795
          110              C       8.205674      10.318120      28.474621      -0.033442      47.502534 0.46129353E+03  0.10961382E+05                                11.378514                            7.208211      -0.066434       1.981894                    0.999137      27.815248      79.312417       0.610252       0.422385      -1.064823       0.011788      -0.030134      -0.018463       0.037254       0.037281      -0.051273      -0.010996      -0.019139      -0.042665      -0.063940      -0.004316       0.068256             14.956633      14.946407      -5.406646       3.932498      14.540306       4.311738      15.383187          -0.059620
          111              C       7.200498       1.143896      27.355451       0.082011      38.824235 0.43479063E+03  0.10191419E+05                                10.119432                            7.032732      -0.229879       1.937865                    0.998899      26.782215      76.127438       0.612565       0.426579      -1.060997       0.012948      -0.002640       0.012603       0.018261      -0.022814       0.027897      -0.000123       0.007689       0.030264      -0.036565      -0.001392       0.037957             13.175406      17.052988      -1.317079       4.652385       8.036651      -4.701410      14.436579          -0.002401
          112              C       7.633471       1.896260      26.260744      -0.137087      35.645903 0.43459333E+03  0.10253463E+05                                 9.524360                            7.017429       0.014233       1.987495                    0.998248      29.434035      85.778033       0.610962       0.424917      -1.055007      -0.021281       0.015422      -0.022584       0.034652       0.005037      -0.013803       0.012003      -0.001388      -0.008228      -0.021526       0.006455       0.015071             11.547153      12.836795      -0.667373       2.553402       8.207763      -5.359225      13.596901          -0.005341
          113              C       6.714566       2.328740      25.331160      -0.076408      35.150322 0.42577707E+03  0.10002753E+05                                 9.530474                            7.021394      -0.143238       1.942861                    0.998969      28.855289      84.149461       0.600445       0.434206      -1.048414       0.005505      -0.007208       0.026725       0.028222      -0.001754      -0.013611       0.014532      -0.041461      -0.017280      -0.027610      -0.003000       0.030610             11.493862      14.580324      -0.557279       2.939899       7.323680      -4.286194      12.577582          -0.000291
          114              C       5.354749       2.047244      25.484052      -0.013755      37.847640 0.41916553E+03  0.96695450E+04                                 9.691514                            6.732191       0.085542       2.036493                    0.999316      26.657550      73.515350       0.654828       0.405470      -1.081894       0.019887      -0.011557       0.024931       0.033921       0.007507      -0.000306       0.003894      -0.002420      -0.015902      -0.008119      -0.002627       0.010746             12.453876      14.531956      -1.746322       4.086988       8.582352      -5.996206      14.247319          -0.006316
          115              C       4.952777       1.297440      26.563470      -0.100493      35.559302 0.43305488E+03  0.10244729E+05                                 9.594660                            7.072329      -0.174286       1.919074                    0.999243      29.810267      88.014990       0.597772       0.433125      -1.046220       0.027773       0.001603       0.005005       0.028266      -0.001226      -0.008919       0.019828       0.000668      -0.054313      -0.030004       0.008298       0.021707             11.554022      12.995550      -0.256428       2.524921       8.310616      -5.493850      13.355900          -0.001364
          116              C       5.843939       0.870077      27.511401      -0.161079      37.091675 0.46723460E+03  0.11266617E+05                                 9.838688                            7.311910      -0.104398       1.934322                    0.998170      30.801385      91.851162       0.591956       0.429099      -1.048538      -0.013706       0.016502      -0.024737       0.032743       0.004329      -0.001749      -0.005049      -0.025867       0.017223      -0.016549       0.002452       0.014096             11.860526      16.200045       0.159866       2.789667       7.502008      -3.996819      11.879524          -0.004537
          117              C       4.379015       2.643505      24.502485       0.543424      24.664636 0.25776800E+03  0.53607082E+04                                 7.761698                            5.639923       0.022173       2.056991                    0.999604      22.570152      62.651637       0.636450       0.462752      -1.028194      -0.032327       0.019332      -0.027802       0.046815       0.001177      -0.026745       0.082457      -0.086234       0.018865      -0.076821      -0.032148       0.108969              9.603352      11.157160      -1.491033       2.917797       6.980008      -4.197863      10.672888           0.003539
          118              C       8.642120       9.197252      27.545037       0.084143      37.821655 0.43997901E+03  0.10340721E+05                                 9.942793                            7.079641      -0.319370       1.907950                    0.998634      26.942187      76.613651       0.610050       0.427191      -1.060918      -0.003483       0.013118       0.006796       0.015179      -0.022221       0.005718       0.028960      -0.020496       0.030710      -0.039516       0.000324       0.039192             12.554474      10.438805      -1.205777      -3.212331      16.256263       6.954725      10.968354          -0.002841
          119              C       9.829305       9.302174      26.826444      -0.156621      35.355272 0.45099141E+03  0.10726930E+05                                 9.422589                            7.128063       0.098561       2.000804                    0.999284      30.032379      87.546183       0.609527       0.422480      -1.057747      -0.001383      -0.021046      -0.023041       0.031236       0.018855       0.003306      -0.004986      -0.011740      -0.014856      -0.019463      -0.002920       0.022383             11.083534      10.148682      -0.254483      -3.296832      12.947379       5.400563      10.154540          -0.004795
          120              C      10.216610       8.278551      25.970249      -0.101713      33.439244 0.41488771E+03  0.96444292E+04                                 9.034916                            6.809136       0.032383       1.983100                    0.999624      29.010152      83.036913       0.628746       0.419068      -1.062096      -0.019573       0.012949       0.010324       0.025639       0.000008      -0.011383      -0.007665       0.032267       0.004697      -0.020164      -0.001981       0.022145             10.611110       8.487917       0.525935      -2.120173      13.913049       5.606137       9.432364           0.000612
          121              C       9.414929       7.150006      25.829588       0.012469      36.610634 0.43478372E+03  0.10131788E+05                                 9.571572                            6.913918      -0.019625       1.998430                    0.999461      26.941040      74.910315       0.637510       0.412293      -1.076347      -0.002156       0.021551       0.013377       0.025457      -0.010537      -0.001249       0.002175       0.009150      -0.031227      -0.010871      -0.006005       0.016876             11.950972       8.904297      -0.037009      -2.905384      15.612363       7.069959      11.336257           0.011382
          122              C       8.230654       7.045085      26.548181      -0.096650      33.122388 0.41509560E+03  0.96454806E+04                                 8.980904                            6.816393       0.038057       1.987580                    0.999663      28.817959      82.331417       0.627969       0.419752      -1.062213      -0.006954       0.023211      -0.000286       0.024232       0.016926       0.015557      -0.005952       0.004159      -0.013542      -0.025746       0.003577       0.022169             10.508908       8.672418      -0.621153      -3.119935      13.429539       5.133136       9.424768           0.001338
          123              C       7.840438       8.071267      27.404376      -0.152629      34.425324 0.43071948E+03  0.10101247E+05                                 9.184754                            6.917449       0.196373       2.031427                    0.999717      29.539991      84.779869       0.626898       0.416609      -1.064227       0.006541      -0.021587      -0.026072       0.034475       0.016598      -0.015791      -0.002099       0.040434      -0.013954      -0.024562      -0.010119       0.034681             10.843919       8.517688      -0.023900      -2.183290      15.230421       5.410553       8.783649          -0.002675
          124              C       9.734081       6.054729      24.796038       0.535244      23.979380 0.27063358E+03  0.56943629E+04                                 7.599438                            5.791660      -0.005181       2.041574                    0.999527      22.970638      64.031617       0.626306       0.464789      -1.027582      -0.003458      -0.032454      -0.034336       0.047373      -0.032295       0.042160      -0.073994      -0.033674       0.075723      -0.060839      -0.048832       0.109672              8.960465       8.171033       0.511341      -1.734927      10.333229       4.266468       8.377135           0.002499
          125              C       5.379692      11.067925      17.784407       0.180747      36.812602 0.37993101E+03  0.86788024E+04                                 9.915496                            6.690450      -0.115878       1.977990                    0.999733      26.337543      75.844031       0.606895       0.441812      -1.043422       0.027920       0.043156      -0.014213       0.053329      -0.005073       0.004893       0.003690      -0.001341       0.002330      -0.009240       0.004220       0.005020             12.730965      16.680079       7.829918       2.981030      12.376411      -0.301213       9.136404           0.001025
          126              C       6.060783      10.881114      19.035064      -0.163473      31.140579 0.40261932E+03  0.92838551E+04                                 8.517779                            6.654572       0.309826       2.073688                    0.999780      28.966116      82.419160       0.644014       0.412455      -1.066950      -0.001121       0.006904       0.013737       0.015416      -0.028390       0.005435      -0.000244       0.001041       0.084188      -0.042613       0.013272       0.029341              9.530052      10.203528       3.828790       1.074729       9.674505      -2.230923       8.712121           0.000633
          127              C       7.022484      11.746075      19.047295      -0.158990      31.873884 0.41625704E+03  0.96875749E+04                                 8.683664                            6.787432       0.264377       2.057580                    0.999799      29.253949      83.878109       0.634121       0.415031      -1.064302      -0.016804       0.002200       0.002721       0.017165      -0.033733       0.002145      -0.002976      -0.007996       0.089686      -0.048919       0.017911       0.031008              9.765658      11.343525       3.644492       2.183366       9.009565      -1.167310       8.943883           0.000192
          128              C       7.032676      12.554738      17.836390       0.163302      38.650538 0.39987934E+03  0.92389190E+04                                10.220683                            6.860657      -0.020942       2.006342                    0.999754      26.528325      76.472068       0.600593       0.441401      -1.045153      -0.044279      -0.019739      -0.017026       0.051382       0.006953       0.009724      -0.002552      -0.007224       0.036550      -0.017141       0.001261       0.015880             13.166882      16.004115       8.681608      -0.324792      14.200675      -2.699990       9.295856           0.001439
          129              C       4.266840       0.754920      17.472507      -0.020053      44.742859 0.43304173E+03  0.10152036E+05                                10.981316                            7.016886      -0.001878       2.009832                    0.999201      27.346858      78.035316       0.612763       0.426374      -1.059887       0.025182       0.014076       0.022916       0.036843      -0.047280      -0.010169       0.049576       0.035444      -0.064439      -0.070874      -0.005664       0.076538             14.349577      14.234971       5.734649       3.049001      12.031610      -2.831523      16.782149          -0.016055
          130              C       4.231695       1.420276      16.304411       0.178867      35.684372 0.37366753E+03  0.85015280E+04                                 9.696315                            6.634413      -0.025715       2.007574                    0.999706      26.205370      75.346890       0.609458       0.441724      -1.043327      -0.035633      -0.000662      -0.039253       0.053019      -0.003144       0.003659       0.006087       0.006671      -0.000778      -0.009705       0.003921       0.005784             11.967964       8.662279       1.706782       2.390511       9.224512      -5.292436      18.017100           0.000834
          131              C       5.099351       2.472049      15.949702      -0.165390      33.207985 0.45448565E+03  0.10796728E+05                                 8.924390                            7.084330       0.190116       2.023504                    0.999742      29.973807      86.424388       0.622623       0.414103      -1.066422      -0.003096       0.011066      -0.011576       0.016311       0.014790      -0.003018       0.009939       0.013476      -0.025279      -0.020468      -0.000306       0.020774              9.874464       9.591975       2.289775       2.872568       7.958641      -1.939008      12.072775          -0.001271
          132              C       4.694400       2.973624      14.689871      -0.175813      33.378585 0.45112785E+03  0.10700907E+05                                 8.950298                            7.053940       0.211619       2.028311                    0.999749      30.069897      86.736961       0.624295       0.413614      -1.066359       0.015381       0.001146       0.011719       0.019371       0.016059      -0.004679       0.003031       0.009505      -0.034502      -0.016535      -0.006076       0.022611              9.912581       9.126870       2.482107       1.683609       8.842932      -3.090280      11.767941          -0.001732
          133              C       3.554857       2.249411      14.335161       0.175206      35.945278 0.37842143E+03  0.86344291E+04                                 9.717407                            6.653002      -0.076507       1.985803                    0.999703      26.468487      76.140318       0.612008       0.438622      -1.045470      -0.006822      -0.033997       0.046495       0.058001      -0.003200      -0.005675       0.000149      -0.000227       0.018954      -0.007693      -0.001448       0.009141             12.003750      10.892338       1.250388       5.547566       8.418446      -3.424222      16.700465           0.000903
          134              C      11.552551      10.318121      17.393003      -0.035208      47.513104 0.46151936E+03  0.10967363E+05                                11.376758                            7.207744      -0.062292       1.983121                    0.999153      27.824049      79.322542       0.610596       0.422124      -1.065058      -0.012557      -0.030168       0.019107       0.037853      -0.037135      -0.051107       0.010206      -0.018749      -0.040731      -0.063790      -0.003734       0.067524             14.953155      14.945152       5.405087       3.934148      14.533352      -4.307778      15.380960          -0.018937
          135              C       5.282636       1.143897      18.512173       0.085647      38.724893 0.43348898E+03  0.10154116E+05                                10.106793                            7.025283      -0.228066       1.938921                    0.998890      26.740178      76.002617       0.612437       0.426954      -1.060678      -0.012270      -0.002192      -0.012253       0.017479       0.021627       0.025688       0.000907       0.009468       0.028754      -0.033707      -0.002320       0.036027             13.156949      17.028748       1.313180       4.642796       8.026381       4.693288      14.415717          -0.000252
          136              C       4.849661       1.896260      19.606880      -0.137891      35.683533 0.43518077E+03  0.10270550E+05                                 9.530339                            7.022048       0.011829       1.986672                    0.998249      29.449299      85.829429       0.610791       0.424902      -1.055041       0.019804       0.016429       0.023577       0.034900      -0.005538      -0.013811      -0.012441       0.001136      -0.011037      -0.022254       0.007225       0.015029             11.554488      12.843610       0.667406       2.554099       8.213081       5.363533      13.606773          -0.002091
          137              C       5.768567       2.328741      20.536464      -0.073347      34.992345 0.42342849E+03  0.99330395E+04                                 9.500079                            7.000527      -0.135055       1.946175                    0.998961      28.780062      83.846870       0.601577       0.434023      -1.048608      -0.006210      -0.006608      -0.025779       0.027327       0.001209      -0.014796      -0.013485      -0.040311      -0.016443      -0.028314      -0.001000       0.029314             11.454694      14.525795       0.552279       2.923342       7.301476       4.272032      12.536813          -0.000262
          138              C       7.128383       2.047245      20.383572      -0.017645      37.937333 0.42044248E+03  0.97058837E+04                                 9.703845                            6.740833       0.082775       2.035056                    0.999320      26.700271      73.646966       0.654675       0.405277      -1.082078      -0.020746      -0.012715      -0.026235       0.035782      -0.008915      -0.001860      -0.004645      -0.003184      -0.017112      -0.010488      -0.001751       0.012239             12.469536      14.550396       1.748331       4.091853       8.592527       6.004395      14.265685          -0.003060
          139              C       7.530356       1.297441      19.304154      -0.099029      35.474312 0.43173800E+03  0.10206109E+05                                 9.580991                            7.062892      -0.175642       1.919155                    0.999198      29.769481      87.871059       0.597985       0.433287      -1.046091      -0.026552       0.002149      -0.005029       0.027109       0.001344      -0.010313      -0.019590       0.001801      -0.052958      -0.030079       0.008117       0.021962             11.536233      12.980843       0.254232       2.519724       8.296758       5.481523      13.331097          -0.001012
          140              C       6.639195       0.870078      18.356223      -0.161784      37.156828 0.46820368E+03  0.11296637E+05                                 9.855284                            7.324474      -0.111241       1.931991                    0.998169      30.828665      91.980914       0.590803       0.429684      -1.048106       0.015335       0.015881       0.025087       0.033418      -0.003777      -0.001746       0.005457      -0.027021       0.020305      -0.017455       0.002771       0.014683             11.881468      16.235326      -0.157992       2.800373       7.512454       4.000840      11.896623          -0.001531
          141              C       8.104117       2.643505      21.365139       0.549961      24.560853 0.25654515E+03  0.53293630E+04                                 7.744612                            5.629525       0.027956       2.059682                    0.999639      22.508447      62.461982       0.636478       0.463245      -1.027839       0.032194       0.019405       0.027173       0.046383      -0.001511      -0.026119      -0.080588      -0.082919       0.015618      -0.075326      -0.030620       0.105947              9.579646      11.128950       1.484146       2.905837       6.964270       4.185753      10.645718           0.003635
          142              C      11.116106       9.197253      18.322587       0.085066      37.803227 0.43981140E+03  0.10335213E+05                                 9.938081                            7.077413      -0.320128       1.907668                    0.998676      26.932252      76.565441       0.610294       0.427085      -1.061044       0.004272       0.012962      -0.006872       0.015281       0.022099       0.005654      -0.029384      -0.021502       0.031912      -0.039728      -0.000148       0.039876             12.547119      10.434600       1.204555      -3.210957      16.243969      -6.949068      10.962787          -0.000778
          143              C       9.928921       9.302175      19.041180      -0.155357      35.332228 0.45054272E+03  0.10713666E+05                                 9.418433                            7.124361       0.099454       2.001120                    0.999291      30.020694      87.503516       0.609701       0.422462      -1.057751      -0.000264      -0.021175       0.023347       0.031520      -0.019132       0.003674       0.005142      -0.011689      -0.012916      -0.020147      -0.002158       0.022305             11.079033      10.142755       0.252697      -3.293696      12.944173      -5.398890      10.150171          -0.000962
          144              C       9.541617       8.278551      19.897375      -0.105729      33.543664 0.41648389E+03  0.96907478E+04                                 9.051891                            6.820985       0.029465       1.981644                    0.999633      29.066475      83.235338       0.628376       0.418916      -1.062202       0.021152       0.012667      -0.010797       0.026915       0.000623      -0.010784       0.009132       0.031538       0.007898      -0.021297      -0.000017       0.021314             10.632388       8.499755      -0.527437      -2.121573      13.946030      -5.621499       9.451380           0.000313
          145              C      10.343299       7.150007      20.038036       0.011749      36.630392 0.43505056E+03  0.10139726E+05                                 9.574788                            6.915975      -0.021416       1.997807                    0.999424      26.951339      74.949279       0.637414       0.412286      -1.076334       0.001230       0.021901      -0.013339       0.025673       0.010543      -0.002178      -0.002063       0.009682      -0.027624      -0.009662      -0.006881       0.016543             11.955068       8.906140       0.035577      -2.904835      15.619239      -7.072893      11.339825           0.019719
          146              C       4.252474       7.045085      19.319443      -0.094467      33.073225 0.41435966E+03  0.96248016E+04                                 8.976817                            6.814425       0.034522       1.986819                    0.999662      28.785842      82.243703       0.627451       0.420254      -1.061818       0.006639       0.023550       0.001651       0.024524      -0.017469       0.013860       0.005489       0.004224      -0.013758      -0.024612       0.002645       0.021967             10.502801       8.669171       0.619579      -3.118158      13.419932      -5.128159       9.419299           0.001609
          147              C       4.642689       8.071268      18.463248      -0.151736      34.356003 0.42973387E+03  0.10071488E+05                                 9.169806                            6.907672       0.189085       2.029821                    0.999750      29.507219      84.633900       0.627649       0.416385      -1.064462      -0.005809      -0.022345       0.025342       0.034282      -0.016161      -0.016433       0.001837       0.040175      -0.014063      -0.024380      -0.010367       0.034747             10.824345       8.506503       0.022877      -2.180588      15.197964      -5.397305       8.768569           0.000765
          148              C      10.024148       6.054730      21.071586       0.536917      23.950817 0.27023849E+03  0.56839778E+04                                 7.594398                            5.788062      -0.001542       2.042983                    0.999501      22.949770      63.961941       0.626398       0.464890      -1.027525       0.003782      -0.033288       0.033155       0.047134       0.031592       0.041949       0.074154      -0.033119       0.076844      -0.061173      -0.048256       0.109429              8.954358       8.165697      -0.512079      -1.732897      10.326237      -4.262973       8.371140           0.002926
          149              N       0.591190       0.726772       1.798011      -0.265062      45.601671 0.59601899E+03  0.15008980E+05                                10.812111                            8.008288      -0.348273       1.891079                    0.998456      29.978748      86.282575       0.602788       0.403506      -1.083577       0.011543       0.010869       0.051760       0.054134      -0.041870       0.020134       0.018504       0.009276      -0.022503      -0.054246       0.008211       0.046035             13.168574      15.561629      -6.261934       1.708874      12.125618       2.106391      11.818474          -0.024479
          150              N       5.161331      11.525998      -0.003058      -0.287153      47.458395 0.62766744E+03  0.15970008E+05                                11.029783                            8.169600      -0.275652       1.906215                    0.999047      30.282106      86.863478       0.603709       0.398752      -1.089631       0.037131      -0.041125       0.006305       0.055764      -0.030082       0.038482       0.039679       0.006813       0.095030      -0.074779       0.014360       0.060419             13.231914      12.481302      -3.271758       3.380577      10.503210       3.514437      16.711229          -0.024214
          151              N       8.419921       0.726771      13.491197      -0.265363      45.553866 0.59534848E+03  0.14986649E+05                                10.801916                            8.001904      -0.345002       1.892129                    0.998444      29.958711      86.186170       0.603290       0.403317      -1.083792      -0.010991       0.010527      -0.051409       0.053615       0.042489       0.020480      -0.017846       0.007986      -0.020657      -0.054543       0.008205       0.046338             13.154823      15.544823       6.254674       1.707040      12.113382      -2.103488      11.806264          -0.007805
          152              N      11.124870      11.525997      15.292266      -0.287485      47.424224 0.62721452E+03  0.15954838E+05                                11.022947                            8.165415      -0.272863       1.907434                    0.999074      30.269647      86.804209       0.604029       0.398632      -1.089766      -0.037566      -0.040759      -0.006419       0.055800       0.030044       0.038078      -0.039595       0.007495       0.095446      -0.074527       0.014288       0.060239             13.222816      12.472785       3.269561       3.377393      10.496860      -3.512225      16.698802          -0.007604
          153              N      13.793477      12.068516      28.780405      -0.265155      45.606615 0.59607603E+03  0.15010746E+05                                10.812698                            8.008522      -0.347913       1.891149                    0.998459      29.980759      86.288757       0.602797       0.403491      -1.083589      -0.011794      -0.011022      -0.051636       0.054100      -0.041898       0.020135       0.018515       0.009377      -0.022492      -0.054277       0.008211       0.046067             13.169496      15.562377      -6.262663       1.708789      12.126818       2.107088      11.819294          -0.024425
          154              N       5.751313       1.269293       0.003058      -0.287206      47.462409 0.62774653E+03  0.15972690E+05                                11.030731                            8.170406      -0.276760       1.905875                    0.999042      30.284165      86.874155       0.603640       0.398781      -1.089600      -0.037235       0.040986      -0.006185       0.055719      -0.030138       0.038586       0.039723       0.006654       0.095144      -0.074909       0.014390       0.060519             13.232658      12.482304      -3.272451       3.380651      10.504174       3.513965      16.711495          -0.024105
          155              N       5.964746      12.068517      17.087219      -0.265456      45.558507 0.59540227E+03  0.14988296E+05                                10.802418                            8.002088      -0.344614       1.892208                    0.998447      29.960563      86.191473       0.603305       0.403299      -1.083808       0.011220      -0.010662       0.051294       0.053578       0.042508       0.020484      -0.017863       0.008075      -0.020657      -0.054572       0.008210       0.046362             13.155661      15.545505       6.255344       1.707007      12.114497      -2.104076      11.806980          -0.007765
          156              N       3.259797       1.269291      15.286150      -0.287536      47.427184 0.62727886E+03  0.15957024E+05                                11.023689                            8.166098      -0.273837       1.907140                    0.999070      30.271280      86.812877       0.603970       0.398657      -1.089738       0.037653       0.040638       0.006318       0.055760       0.030097       0.038174      -0.039637       0.007348       0.095561      -0.074648       0.014314       0.060334             13.223295      12.473538       3.270151       3.377385      10.497592      -3.511688      16.698753          -0.007413
          157              O       6.672039       9.389184       8.323445      -0.442030      31.932069 0.46241916E+03  0.10695946E+05                                 8.034290                            6.674257       0.495056       2.241963                    0.996741      25.790450      66.308299       0.733029       0.361245      -1.138213       0.020563       0.003915       0.012575       0.024420      -0.013135      -0.015126       0.013485      -0.047912       0.055464      -0.038998       0.002983       0.036015              9.288454       7.641641       0.528043      -0.033985       8.126291       4.064435      12.097430          -0.078474
          158              O       3.946982      10.438398       5.935271      -0.508155      31.297870 0.47288995E+03  0.10993029E+05                                 7.838174                            6.689892       0.695921       2.282524                    0.997676      26.774276      68.876898       0.742402       0.354903      -1.143941      -0.025499       0.002920      -0.006368       0.026444       0.008476      -0.012042       0.013450       0.080332      -0.072403      -0.041890      -0.012697       0.054587              8.672898      13.095870       0.394519       0.197202       5.943987      -1.536131       6.978838           0.008704
          159              O       3.533790       6.630519       6.198245      -0.417383      24.550582 0.36748171E+03  0.80335586E+04                                 6.596658                            5.883127       0.726826       2.312822                    0.998858      25.195949      63.185535       0.793272       0.353193      -1.143489      -0.001127      -0.003349      -0.010193       0.010788      -0.018811      -0.003233      -0.027757       0.020838      -0.001357      -0.039131       0.009818       0.029314              6.957994       8.310877      -0.521182      -2.108016       5.961015       1.260126       6.602090           0.145003
          160              O       5.640379       7.549221       5.913866      -0.477567      31.415578 0.47026922E+03  0.10899832E+05                                 7.850628                            6.667309       0.656859       2.280185                    0.997455      26.323780      67.272686       0.745499       0.354475      -1.146081       0.024312      -0.010404      -0.008497       0.027776       0.051980       0.027430       0.014198       0.004637      -0.076846      -0.045544      -0.028196       0.073740              8.792390       7.692724       2.904467       0.248171      11.310054       2.800236       7.374392           0.071320
          161              O       9.614164       9.389184       6.965763      -0.442444      31.976668 0.46313707E+03  0.10717205E+05                                 8.042630                            6.680315       0.494967       2.241905                    0.996659      25.807709      66.377142       0.732518       0.361340      -1.138085      -0.019204       0.004790      -0.014626       0.024610       0.013387      -0.016510      -0.013523      -0.050891       0.060800      -0.041744       0.004042       0.037702              9.299094       7.650119      -0.530183      -0.031925       8.134964      -4.069992      12.112200          -0.062134
          162              O       5.064119      10.438397       9.353937      -0.509190      31.321170 0.47338741E+03  0.11007921E+05                                 7.844392                            6.695300       0.699759       2.283728                    0.997677      26.776362      68.901575       0.741759       0.355103      -1.143734       0.023040       0.003496       0.007044       0.024345      -0.008356      -0.011842      -0.012822       0.077383      -0.071026      -0.040382      -0.012502       0.052884              8.679993      13.105179      -0.394101       0.198242       5.948928       1.538527       6.985873          -0.017636
          163              O       5.477315       6.630519       9.090963      -0.417303      24.543517 0.36734043E+03  0.80295095E+04                                 6.594702                            5.881379       0.726338       2.312730                    0.998875      25.193588      63.170983       0.793533       0.353119      -1.143576       0.001022      -0.003184       0.009350       0.009930       0.018320      -0.002407       0.027852       0.021207      -0.003640      -0.038766       0.009208       0.029558              6.955986       8.308157       0.520810      -2.107240       5.959219      -1.259890       6.600583           0.147350
          164              O       3.370725       7.549221       9.375342      -0.478169      31.419666 0.47034520E+03  0.10901838E+05                                 7.850534                            6.667122       0.661790       2.281781                    0.997482      26.329389      67.283828       0.745644       0.354398      -1.146164      -0.025231      -0.009954       0.007627       0.028176      -0.051332       0.026665      -0.013599       0.004137      -0.076710      -0.044930      -0.027650       0.072580              8.792567       7.692219      -2.904736       0.248734      11.310389      -2.800750       7.375094           0.079385
          165              O       7.712628       3.406104      22.254971      -0.435846      31.756762 0.45936256E+03  0.10607263E+05                                 8.005658                            6.652659       0.492385       2.242671                    0.996727      25.709091      66.035407       0.734162       0.361299      -1.138211      -0.021008      -0.002762      -0.013478       0.025113      -0.013957      -0.014683       0.013747      -0.045340       0.052458      -0.037535       0.001858       0.035678              9.253197       7.609705       0.525199      -0.034954       8.099743       4.046987      12.050144          -0.117686
          166              O      10.437685       2.356890      24.643145      -0.501389      31.110536 0.46945660E+03  0.10893444E+05                                 7.809852                            6.667952       0.692188       2.283200                    0.997633      26.676452      68.564932       0.743217       0.355157      -1.143726       0.025742      -0.003237       0.008079       0.027174       0.008858      -0.012494       0.010751       0.077569      -0.070248      -0.038635      -0.014536       0.053171              8.639546      13.043516       0.393363       0.195744       5.924078      -1.527330       6.951046          -0.087606
          167              O      10.850877       6.164769      24.380171      -0.425923      24.751083 0.37125395E+03  0.81369332E+04                                 6.630880                            5.911866       0.729524       2.311569                    0.998859      25.315915      63.572214       0.791602       0.353028      -1.143600       0.001479       0.005288       0.009991       0.011400      -0.018592      -0.002366      -0.031973       0.025517       0.000427      -0.043572       0.011184       0.032389              6.995663       8.353957      -0.525293      -2.121461       5.993486       1.271470       6.639548           0.055079
          168              O       8.744288       5.246067      24.664550      -0.480138      31.518763 0.47214278E+03  0.10954070E+05                                 7.866031                            6.679195       0.659010       2.279712                    0.997498      26.374462      67.434080       0.745071       0.354329      -1.146207      -0.023894       0.012606       0.008429       0.028300       0.051041       0.026441       0.013681       0.006442      -0.076654      -0.044285      -0.028063       0.072348              8.810496       7.708461       2.911604       0.247694      11.333094       2.806857       7.389933          -0.006989
          169              O       4.770503       3.406104      23.612653      -0.433932      31.731986 0.45884947E+03  0.10592861E+05                                 8.003061                            6.650319       0.491030       2.242776                    0.996640      25.693049      65.994518       0.734035       0.361448      -1.138050       0.020106      -0.003811       0.015649       0.025761       0.014303      -0.015847      -0.013966      -0.046058       0.055736      -0.038905       0.001996       0.036909              9.250400       7.606807      -0.525534      -0.034130       8.097458      -4.045809      12.046936          -0.117358
          170              O       9.320548       2.356891      21.224479      -0.503100      31.157298 0.47037923E+03  0.10920518E+05                                 7.819021                            6.675573       0.696693       2.284379                    0.997642      26.692741      68.630877       0.742593       0.355271      -1.143603      -0.023363      -0.003437      -0.008432       0.025075      -0.008550      -0.012048      -0.010667       0.075236      -0.068930      -0.037720      -0.013942       0.051662              8.650086      13.058313      -0.393345       0.196418       5.931243       1.530658       6.960703          -0.088605
          171              O       8.907352       6.164769      21.487453      -0.425322      24.732570 0.37089783E+03  0.81269737E+04                                 6.627008                            5.908520       0.729083       2.311632                    0.998875      25.306216      63.534226       0.791949       0.352967      -1.143678      -0.001266       0.004996      -0.009229       0.010570       0.018015      -0.001489       0.031738       0.025436      -0.002112      -0.042833       0.010454       0.032379              6.991549       8.348918       0.524770      -2.119967       5.989941      -1.270609       6.635787           0.065349
          172              O      11.013942       5.246067      21.203074      -0.481366      31.536041 0.47247273E+03  0.10963478E+05                                 7.868115                            6.680812       0.664017       2.281218                    0.997523      26.386421      67.466806       0.745112       0.354253      -1.146285       0.024944       0.012157      -0.007705       0.028799      -0.050486       0.025742      -0.012765       0.006260      -0.076551      -0.043929      -0.027282       0.071211              8.813168       7.710000      -2.912513       0.248073      11.336961      -2.808334       7.392543          -0.002444

******************************************************
Auxiliary information for the entire system
The total spin magnetic moment of the unit cell is   -0.331310
The total net atomic charge of the unit cell is   0.000003
Accuracy of reproducing the electrostatic potential in the unit cell:
  The inner radius (bohr) =    5.0000
  The outer radius (bohr) =   12.0000
  Valid grid points have density less than (e/(bohr^3)) =    0.0001
  The number of valid grid points were=       103882
  The rms potential error without charges in kcal/mol is=      7.43281
  The rms potential error with partial charges in kcal/mol is=      1.39062
  The RRMSE value at monopole order=      0.18709
  The rms potential error with partial charges and cloud penetration in kcal/mol is=      1.39891
  The RRMSE value at monopole order with cloud penetration is=      0.18821
  The rms potential error with partial charges and atomic dipoles in kcal/mol is=      0.46401
  The RRMSE value at dipole order=      0.06243
  The rms potential error with partial charges, atomic dipoles and cloud penetration in kcal/mol is=      0.45670
  The RRMSE value at dipole order with cloud penetration=      0.06144

******************************************************
The electron densities and ab initio electrostatic potential were computed in VASP using the PBE functional and
projector augmented wave method. See the main text of the journal article for a description of computational details.
The atomic charges, dipoles, and quadrupoles were computed with the DDEC6 method as described in
(a) T. A. Manz and N. Gabaldon Limas, RSC Adv. 6 (2016) 47771-47801 DOI: 10.1039/c6ra04656h
(b) N. Gabaldon Limas and T. A. Manz, RSC Adv. 8 (2018) 2678-2707 DOI: 10.1039/c7ra11829e.
For each atom in the material, the electron cloud parameters were fit to the spherically averaged atom-in-material
electron density using radial positions for which this density was between 10^-4 and 10^-2 electrons per cubic bohr.
The polarizabilities, dispersion coefficients, and quantum Drude oscillator (QDO) parameters were fit using the MCLF method.
The magnetic structure of the system was optimized in VASP from the default ferromagnetic initial guess using spin polarization.
The atomic spin moments (ASMs) were computed on this optimized magnetic structure using the DDEC6 partition as inputs
to the method of T. A. Manz and D. S. Sholl, J. Chem. Theory Comput. 7 (2011) 4146-4164 DOI: 10.1021/ct200539n.
The RMSE and RRMSE were computed using a uniform grid with Ewald summation.
