# Supplementary material for: A collection of forcefield precursors for metal–organic frameworks
Source: RSC Adv. 2019 Nov 13;9(63):36492–507. doi: 10.1039/c9ra07327b (PMC9075174; doi:10.1039/c9ra07327b)
Supplement: RA-009-C9RA07327B-s5164 [file RA-009-C9RA07327B-s5164.xyz]

  116
jmolscript: load "" {1 1 1} spacegroup "x,y,z" unitcell [{     14.333000     0.000000     0.000000 }, {      0.000000    14.642000     0.000000 }, {      0.000000     0.000000    14.642000 }]
Yb     7.382355     5.366879     8.586215     1.333682
Yb     0.215855     9.275121     6.055785     1.333682
Yb    10.965605     6.055785     5.366879     1.333683
Yb     3.799105     8.586215     9.275121     1.333683
H     12.838068     7.048659     8.132167     0.119555
H      0.116097     7.540630    11.763383     0.132389
H     10.870147     5.713308    11.343157     0.124937
H     11.829025     4.553662    13.255403     0.122627
H     11.449200     4.427741     0.875592     0.119326
H     12.633106     8.225876     1.354385     0.127217
H     13.126161     8.310799    13.694663     0.119672
H      5.671568     7.593341     6.509833     0.119555
H      7.282597     7.101370     2.878617     0.132389
H      3.703647     8.928692     3.298843     0.124937
H      4.662525    10.088338     1.386597     0.122627
H      4.282700    10.214259    13.766408     0.119326
H      5.466606     6.416124    13.287615     0.127217
H      5.959661     6.331201     0.947337     0.119672
H      2.088318     6.509833     7.048659     0.119555
H      3.699347     2.878617     7.540630     0.132389
H      0.120397     3.298843     5.713308     0.124937
H      1.079275     1.386597     4.553662     0.122627
H      0.699450    13.766408     4.427741     0.119326
H      1.883356    13.287615     8.225876     0.127217
H      2.376411     0.947337     8.310799     0.119672
H      9.254818     8.132167     7.593341     0.119555
H     10.865847    11.763383     7.101370     0.132389
H      7.286897    11.343157     8.928692     0.124937
H      8.245775    13.255403    10.088338     0.122627
H      7.865950     0.875592    10.214259     0.119326
H      9.049856     1.354385     6.416124     0.127217
H      9.542911    13.694663     6.331201     0.119672
C     11.698595     6.278490     9.594903    -0.014057
C     12.793636     6.909560     9.050220    -0.106752
C     13.831345     7.337106     9.862851    -0.001459
C     13.763980     7.211185    11.228950    -0.154152
C     12.651739     6.581579    11.816094     0.085408
C     11.616897     6.124749    10.972715    -0.141372
C     10.570588     5.845086     8.772022     0.621448
C      0.722383     7.960855     9.228853     0.612528
C     12.509842     6.452729    13.272973     0.096309
C     12.006754     5.284298    13.803013    -0.139785
C     11.773126     5.218409     0.508077    -0.092107
C     12.008187     6.304845     1.333886    -0.004949
C     12.492643     7.484990     0.811167    -0.096836
C     12.767836     7.537702    14.066569    -0.138199
C     11.639829     6.206744     2.768802     0.559394
C      4.532095     8.363510     5.047097    -0.014056
C      5.627136     7.732440     5.591780    -0.106753
C      6.664845     7.304894     4.779149    -0.001459
C      6.597480     7.430815     3.413050    -0.154152
C      5.485239     8.060421     2.825906     0.085408
C      4.450397     8.517251     3.669285    -0.141373
C      3.404088     8.796914     5.869978     0.621449
C      7.888883     6.681145     5.413147     0.612529
C      5.343342     8.189271     1.369027     0.096309
C      4.840254     9.357702     0.838987    -0.139785
C      4.606626     9.423591    14.133923    -0.092107
C      4.841687     8.337155    13.308114    -0.004949
C      5.326143     7.157010    13.830833    -0.096836
C      5.601336     7.104298     0.575431    -0.138199
C      4.473329     8.435256    11.873198     0.559395
C      0.948845     5.047097     6.278490    -0.014056
C      2.043886     5.591780     6.909560    -0.106754
C      3.081595     4.779149     7.337106    -0.001459
C      3.014230     3.413050     7.211185    -0.154151
C      1.901989     2.825906     6.581579     0.085408
C      0.867147     3.669285     6.124749    -0.141373
C     14.153838     5.869978     5.845086     0.621449
C      4.305633     5.413147     7.960855     0.612529
C      1.760092     1.369027     6.452729     0.096309
C      1.257004     0.838987     5.284298    -0.139785
C      1.023376    14.133923     5.218409    -0.092107
C      1.258437    13.308114     6.304845    -0.004950
C      1.742893    13.830833     7.484990    -0.096836
C      2.018086     0.575431     7.537702    -0.138199
C      0.890079    11.873198     6.206744     0.559393
C      8.115345     9.594903     8.363510    -0.014057
C      9.210386     9.050220     7.732440    -0.106753
C     10.248095     9.862851     7.304894    -0.001459
C     10.180730    11.228950     7.430815    -0.154152
C      9.068489    11.816094     8.060421     0.085408
C      8.033647    10.972715     8.517251    -0.141372
C      6.987338     8.772022     8.796914     0.621448
C     11.472133     9.228853     6.681145     0.612528
C      8.926592    13.272973     8.189271     0.096309
C      8.423504    13.803013     9.357702    -0.139785
C      8.189876     0.508077     9.423591    -0.092107
C      8.424937     1.333886     8.337155    -0.004948
C      8.909393     0.811167     7.157010    -0.096837
C      9.184586    14.066569     7.104298    -0.138199
C      8.056579     2.768802     8.435256     0.559393
O      9.482713     5.648884     9.337203    -0.554687
O     10.729684     5.735271     7.530381    -0.564014
O      1.777292     7.919858     9.849673    -0.563046
O      0.574753     8.471861     8.079456    -0.549125
O     11.204106     5.136414     3.225633    -0.542884
O     11.837625     7.199471     3.503831    -0.511068
O      2.316213     8.993116     5.304797    -0.554688
O      3.563184     8.906729     7.111619    -0.564016
O      8.943792     6.722142     4.792327    -0.563047
O      7.741253     6.170139     6.562544    -0.549125
O      4.037606     9.505586    11.416367    -0.542884
O      4.671125     7.442529    11.138169    -0.511070
O     13.065963     5.304797     5.648884    -0.554689
O     -0.020066     7.111619     5.735271    -0.564015
O      5.360542     4.792327     7.919858    -0.563046
O      4.158003     6.562544     8.471861    -0.549124
O      0.454356    11.416367     5.136414    -0.542882
O      1.087875    11.138169     7.199471    -0.511067
O      5.899463     9.337203     8.993116    -0.554687
O      7.146434     7.530381     8.906729    -0.564014
O     12.527042     9.849673     6.722142    -0.563046
O     11.324503     8.079456     6.170139    -0.549124
O      7.620856     3.225633     9.505586    -0.542883
O      8.254375     3.503831     7.442529    -0.511068

The following XYZ coordinates are in angstroms. Other properties are in atomic units.
The sperically averaged electron density of each atom fit to a function of the form exp(a - br)
eigen_1, eigen_2 and eigen_3 are the three eigenvalues of traceless quadrupole moment tensor
  atom number  atomic symbol              X              Y              Z     net charge C6 coefficient C8 coefficient C10 coefficient fluctuating dipole atomic polarizability isotropic forcefield polarizability              a              b squared Pearson coefficient          <r^3>          <r^4>         wp_QDO          m_QDO          q_QDO       dipole_x       dipole_y       dipole_z         dipole            Qxy            Qxz            Qyz     Q(x^2-y^2)  Q(3z^2 - R^2)        eigen_1        eigen_2        eigen_3 static polarizability      alpha(xx)      alpha(xy)      alpha(xz)      alpha(yy)      alpha(yz)      alpha(zz) atomic spin moment
            1             Yb       7.382355       5.366879       8.586215       1.333682     196.485957 0.40443523E+04  0.15026539E+06                                24.389130                           18.854697       0.102840       1.797408                    0.999342      78.952831     205.880513       0.500121       0.329626      -1.246795      -0.014324       0.019075       0.033876       0.041432       0.016981      -0.062483       0.037047       0.032791       0.560538      -0.129058      -0.075204       0.204262             32.324723      39.133720      -2.086969       4.113755      39.595068      -2.956671      18.245380           0.008179
            2             Yb       0.215855       9.275121       6.055785       1.333682     196.486297 0.40443602E+04  0.15026576E+06                                24.389161                           18.854718       0.102838       1.797407                    0.999342      78.952886     205.880747       0.500120       0.329626      -1.246795      -0.014324      -0.019076      -0.033876       0.041433      -0.016981       0.062483       0.037048       0.032791       0.560540      -0.129058      -0.075205       0.204263             32.324766      39.133775       2.086966      -4.113760      39.595121      -2.956676      18.245401           0.008180
            3             Yb      10.965605       6.055785       5.366879       1.333683     196.485813 0.40443487E+04  0.15026522E+06                                24.389118                           18.854688       0.102839       1.797408                    0.999342      78.952803     205.880406       0.500121       0.329626      -1.246795      -0.014323      -0.033875       0.019075       0.041431       0.062482       0.016981      -0.037047      -0.263873      -0.329454      -0.129058      -0.075203       0.204261             32.324704      39.133703      -4.113752      -2.086962      18.245370       2.956667      39.595038           0.008179
            4             Yb       3.799105       8.586215       9.275121       1.333683     196.486122 0.40443560E+04  0.15026557E+06                                24.389144                           18.854706       0.102841       1.797408                    0.999342      78.952861     205.880628       0.500120       0.329626      -1.246795      -0.014323       0.033875      -0.019075       0.041431      -0.062483      -0.016981      -0.037047      -0.263874      -0.329458      -0.129058      -0.075205       0.204263             32.324742      39.133740       4.113757       2.086971      18.245389       2.956673      39.595098           0.008180
            5              H      12.838068       7.048659       8.132167       0.119555       0.931568 0.67381607E+01  0.64964075E+02                                 1.713149                            1.621520      -1.521637       2.160098                    0.992342       3.980043      11.974508       0.434150       1.463304      -0.668757       0.001213       0.005434      -0.035732       0.036164      -0.002484      -0.002189      -0.001374       0.003860       0.024834      -0.007595      -0.001174       0.008769              1.786746       1.630249       0.032161      -0.052564       1.407550      -0.140347       2.322439           0.000368
            6              H       0.116097       7.540630      11.763383       0.132389       1.104890 0.81248256E+01  0.79389093E+02                                 1.711927                            1.626829      -1.100442       2.370532                    0.997385       3.324202       9.027973       0.513167       1.221521      -0.723402       0.029007       0.012944       0.021162       0.038168       0.006933       0.010130       0.001639       0.003743       0.010711      -0.011325      -0.002719       0.014044              1.747133       1.955000       0.249764       0.226579       1.382373       0.121357       1.904025          -0.000006
            7              H      10.870147       5.713308      11.343157       0.124937       1.143964 0.85955419E+01  0.85093332E+02                                 1.740036                            1.663037      -1.191681       2.320412                    0.996429       3.418491       9.314080       0.512769       1.206596      -0.726363      -0.032963      -0.016113       0.014463       0.039438       0.007863      -0.010181      -0.001703       0.003697      -0.001940      -0.011463      -0.002845       0.014308              1.770431       1.957985       0.298474      -0.113592       1.491190      -0.153627       1.862118           0.000371
            8              H      11.829025       4.553662      13.255403       0.122627       1.108346 0.79029157E+01  0.75626758E+02                                 1.633130                            1.541668      -0.836975       2.486939                    0.999436       3.110881       7.988924       0.567534       1.127784      -0.748343      -0.008559      -0.031495      -0.018464       0.037498       0.010015      -0.002251       0.003561      -0.026168       0.010568      -0.018725       0.003398       0.015328              1.669000       1.302520       0.113631       0.088436       1.780760       0.349542       1.923719          -0.000019
            9              H      11.449200       4.427741       0.875592       0.119326       1.184430 0.86179260E+01  0.84440546E+02                                 1.719104                            1.618566      -0.921553       2.444437                    0.998728       3.229602       8.446582       0.548364       1.139959      -0.744866      -0.013421      -0.035670       0.012399       0.040077       0.009738      -0.000215       0.002619      -0.027769      -0.010178      -0.015346      -0.003574       0.018921              1.752161       1.449225       0.242461      -0.172956       1.957469      -0.316750       1.849791           0.000366
           10              H      12.633106       8.225876       1.354385       0.127217       1.106218 0.78773004E+01  0.75413346E+02                                 1.635682                            1.542465      -0.894624       2.463456                    0.999117       3.129092       8.069797       0.564873       1.132621      -0.746622       0.006619       0.034141       0.023360       0.041895       0.008978      -0.000618       0.004919      -0.026161      -0.006821      -0.015073      -0.002940       0.018013              1.675644       1.342194       0.111094       0.042803       1.750937       0.400750       1.933803           0.000396
           11              H      13.126161       8.310799      13.694663       0.119672       1.106289 0.80248767E+01  0.77112370E+02                                 1.630606                            1.553711      -0.848401       2.479379                    0.999378       3.141910       8.093525       0.565050       1.128063      -0.748064       0.015852       0.033573      -0.011706       0.038929       0.011034      -0.003990       0.001438      -0.024725       0.007644      -0.018691       0.003394       0.015297              1.645098       1.436990       0.254265      -0.194715       1.760257      -0.241625       1.738048          -0.000079
           12              H       5.671568       7.593341       6.509833       0.119555       0.931570 0.67381807E+01  0.64964320E+02                                 1.713152                            1.621523      -1.521642       2.160095                    0.992342       3.980050      11.974536       0.434149       1.463305      -0.668757       0.001214      -0.005434       0.035732       0.036164       0.002484       0.002189      -0.001375       0.003860       0.024834      -0.007595      -0.001174       0.008769              1.786749       1.630252      -0.032161       0.052564       1.407552      -0.140347       2.322444           0.000368
           13              H       7.282597       7.101370       2.878617       0.132389       1.104890 0.81248257E+01  0.79389097E+02                                 1.711928                            1.626829      -1.100443       2.370532                    0.997385       3.324202       9.027974       0.513167       1.221521      -0.723402       0.029007      -0.012944      -0.021162       0.038168      -0.006933      -0.010130       0.001639       0.003743       0.010711      -0.011325      -0.002719       0.014044              1.747133       1.955000      -0.249764      -0.226579       1.382373       0.121357       1.904026          -0.000006
           14              H       3.703647       8.928692       3.298843       0.124937       1.143966 0.85955624E+01  0.85093589E+02                                 1.740038                            1.663039      -1.191686       2.320409                    0.996429       3.418495       9.314095       0.512769       1.206596      -0.726363      -0.032963       0.016113      -0.014463       0.039438      -0.007863       0.010182      -0.001703       0.003696      -0.001939      -0.011464      -0.002845       0.014308              1.770433       1.957988      -0.298474       0.113592       1.491192      -0.153627       1.862121           0.000372
           15              H       4.662525      10.088338       1.386597       0.122627       1.108345 0.79029036E+01  0.75626609E+02                                 1.633128                            1.541667      -0.836975       2.486940                    0.999436       3.110880       7.988918       0.567535       1.127783      -0.748343      -0.008559       0.031495       0.018464       0.037498      -0.010015       0.002251       0.003561      -0.026168       0.010568      -0.018725       0.003398       0.015327              1.668998       1.302519      -0.113631      -0.088436       1.780757       0.349541       1.923717          -0.000018
           16              H       4.282700      10.214259      13.766408       0.119326       1.184432 0.86179417E+01  0.84440749E+02                                 1.719106                            1.618568      -0.921556       2.444436                    0.998728       3.229604       8.446593       0.548363       1.139960      -0.744866      -0.013421       0.035670      -0.012398       0.040077      -0.009738       0.000215       0.002619      -0.027769      -0.010179      -0.015346      -0.003575       0.018921              1.752164       1.449227      -0.242461       0.172957       1.957472      -0.316750       1.849794           0.000365
           17              H       5.466606       6.416124      13.287615       0.127217       1.106219 0.78773073E+01  0.75413425E+02                                 1.635683                            1.542466      -0.894627       2.463455                    0.999117       3.129094       8.069802       0.564873       1.132621      -0.746622       0.006619      -0.034142      -0.023360       0.041895      -0.008978       0.000618       0.004919      -0.026161      -0.006821      -0.015073      -0.002940       0.018013              1.675645       1.342194      -0.111094      -0.042803       1.750937       0.400750       1.933803           0.000396
           18              H       5.959661       6.331201       0.947337       0.119672       1.106288 0.80248677E+01  0.77112259E+02                                 1.630605                            1.553710      -0.848401       2.479379                    0.999378       3.141909       8.093520       0.565051       1.128063      -0.748064       0.015852      -0.033573       0.011706       0.038929      -0.011034       0.003990       0.001438      -0.024725       0.007644      -0.018691       0.003394       0.015297              1.645097       1.436988      -0.254265       0.194715       1.760255      -0.241625       1.738046          -0.000078
           19              H       2.088318       6.509833       7.048659       0.119555       0.931570 0.67381819E+01  0.64964336E+02                                 1.713152                            1.621523      -1.521643       2.160095                    0.992342       3.980051      11.974540       0.434149       1.463305      -0.668756       0.001214       0.035732       0.005434       0.036164       0.002189      -0.002484       0.001375      -0.010487      -0.018208      -0.007595      -0.001174       0.008769              1.786749       1.630252       0.052564       0.032161       2.322444       0.140347       1.407552           0.000368
           20              H       3.699347       2.878617       7.540630       0.132389       1.104889 0.81248231E+01  0.79389066E+02                                 1.711927                            1.626829      -1.100443       2.370532                    0.997385       3.324202       9.027974       0.513167       1.221521      -0.723402       0.029007      -0.021162       0.012944       0.038168      -0.010130       0.006933      -0.001639      -0.003484      -0.010970      -0.011325      -0.002719       0.014044              1.747133       1.955000      -0.226579       0.249764       1.904025      -0.121357       1.382373          -0.000006
           21              H       0.120397       3.298843       5.713308       0.124937       1.143965 0.85955579E+01  0.85093527E+02                                 1.740037                            1.663038      -1.191686       2.320409                    0.996429       3.418494       9.314089       0.512769       1.206595      -0.726363      -0.032963      -0.014463      -0.016113       0.039438       0.010182       0.007863       0.001703       0.002818      -0.004575      -0.011464      -0.002845       0.014308              1.770432       1.957987       0.113592       0.298474       1.862119       0.153627       1.491191           0.000372
           22              H       1.079275       1.386597       4.553662       0.122627       1.108343 0.79028850E+01  0.75626375E+02                                 1.633125                            1.541664      -0.836974       2.486940                    0.999436       3.110878       7.988906       0.567536       1.127781      -0.748343      -0.008559       0.018464      -0.031495       0.037498       0.002251       0.010015      -0.003561      -0.018368       0.033968      -0.018725       0.003398       0.015328              1.668994       1.302517      -0.088436       0.113631       1.923713      -0.349540       1.780754          -0.000019
           23              H       0.699450      13.766408       4.427741       0.119326       1.184433 0.86179463E+01  0.84440815E+02                                 1.719108                            1.618569      -0.921554       2.444437                    0.998728       3.229604       8.446597       0.548362       1.139961      -0.744866      -0.013421      -0.012399      -0.035670       0.040077       0.000215       0.009738      -0.002619      -0.008795       0.046742      -0.015346      -0.003574       0.018921              1.752166       1.449228       0.172957       0.242462       1.849795       0.316751       1.957474           0.000366
           24              H       1.883356      13.287615       8.225876       0.127217       1.106217 0.78772921E+01  0.75413248E+02                                 1.635681                            1.542465      -0.894623       2.463457                    0.999117       3.129091       8.069794       0.564873       1.132621      -0.746622       0.006619      -0.023360       0.034141       0.041895       0.000618       0.008978      -0.004919      -0.009670       0.042652      -0.015073      -0.002940       0.018013              1.675644       1.342193      -0.042803       0.111094       1.933802      -0.400750       1.750936           0.000396
           25              H       2.376411       0.947337       8.310799       0.119672       1.106290 0.80248850E+01  0.77112485E+02                                 1.630609                            1.553713      -0.848402       2.479379                    0.999378       3.141910       8.093532       0.565049       1.128065      -0.748064       0.015852       0.011706       0.033573       0.038929       0.003990       0.011034      -0.001438      -0.016184       0.033265      -0.018691       0.003394       0.015296              1.645101       1.436992       0.194716       0.254265       1.738051       0.241626       1.760259          -0.000079
           26              H       9.254818       8.132167       7.593341       0.119555       0.931568 0.67381569E+01  0.64964027E+02                                 1.713148                            1.621520      -1.521636       2.160098                    0.992342       3.980041      11.974499       0.434150       1.463304      -0.668757       0.001214      -0.035732      -0.005434       0.036164      -0.002189       0.002484       0.001375      -0.010487      -0.018208      -0.007595      -0.001174       0.008769              1.786745       1.630249      -0.052564      -0.032160       2.322438       0.140346       1.407549           0.000368
           27              H      10.865847      11.763383       7.101370       0.132389       1.104891 0.81248351E+01  0.79389215E+02                                 1.711929                            1.626830      -1.100443       2.370532                    0.997385       3.324204       9.027982       0.513166       1.221521      -0.723402       0.029007       0.021162      -0.012944       0.038168       0.010130      -0.006933      -0.001639      -0.003484      -0.010970      -0.011325      -0.002719       0.014044              1.747134       1.955002       0.226579      -0.249765       1.904027      -0.121358       1.382374          -0.000006
           28              H       7.286897      11.343157       8.928692       0.124937       1.143963 0.85955362E+01  0.85093256E+02                                 1.740035                            1.663036      -1.191680       2.320412                    0.996429       3.418490       9.314074       0.512770       1.206595      -0.726363      -0.032963       0.014463       0.016113       0.039438      -0.010181      -0.007863       0.001703       0.002818      -0.004575      -0.011463      -0.002845       0.014308              1.770430       1.957984      -0.113592      -0.298473       1.862117       0.153626       1.491189           0.000371
           29              H       8.245775      13.255403      10.088338       0.122627       1.108346 0.79029115E+01  0.75626713E+02                                 1.633130                            1.541668      -0.836974       2.486940                    0.999436       3.110880       7.988923       0.567534       1.127784      -0.748343      -0.008559      -0.018464       0.031495       0.037498      -0.002251      -0.010015      -0.003561      -0.018368       0.033968      -0.018725       0.003398       0.015328              1.669000       1.302521       0.088436      -0.113631       1.923719      -0.349542       1.780760          -0.000019
           30              H       7.865950       0.875592      10.214259       0.119326       1.184435 0.86179727E+01  0.84441144E+02                                 1.719111                            1.618572      -0.921556       2.444436                    0.998728       3.229608       8.446613       0.548361       1.139962      -0.744866      -0.013421       0.012399       0.035670       0.040077      -0.000215      -0.009738      -0.002619      -0.008795       0.046742      -0.015346      -0.003575       0.018921              1.752169       1.449230      -0.172957      -0.242462       1.849799       0.316752       1.957477           0.000366
           31              H       9.049856       1.354385       6.416124       0.127217       1.106219 0.78773111E+01  0.75413471E+02                                 1.635683                            1.542466      -0.894627       2.463455                    0.999117       3.129095       8.069805       0.564873       1.132621      -0.746622       0.006619       0.023360      -0.034141       0.041895      -0.000618      -0.008978      -0.004919      -0.009670       0.042652      -0.015073      -0.002940       0.018013              1.675645       1.342194       0.042803      -0.111094       1.933804      -0.400750       1.750937           0.000396
           32              H       9.542911      13.694663       6.331201       0.119672       1.106289 0.80248755E+01  0.77112363E+02                                 1.630607                            1.553712      -0.848401       2.479379                    0.999378       3.141909       8.093525       0.565050       1.128064      -0.748064       0.015852      -0.011706      -0.033573       0.038929      -0.003990      -0.011034      -0.001438      -0.016184       0.033265      -0.018691       0.003394       0.015296              1.645099       1.436990      -0.194716      -0.254265       1.738048       0.241626       1.760258          -0.000079
           33              C      11.698595       6.278490       9.594903      -0.014057      38.166049 0.40840182E+03  0.93844453E+04                                 9.789009                            6.675972       0.089849       2.041022                    0.999360      26.589599      73.806460       0.651347       0.409235      -1.076604       0.036199       0.014515       0.028584       0.048353      -0.014183      -0.018726       0.003376      -0.020172      -0.014706      -0.026878       0.001559       0.025319             13.061001      16.222205       3.865848       3.873474       6.477705       0.133126      16.483094           0.006702
           34              C      12.793636       6.909560       9.050220      -0.106752      35.852824 0.46195631E+03  0.11116952E+05                                 9.758209                            7.401823      -0.252941       1.896757                    0.998915      30.103839      89.923816       0.572286       0.444742      -1.038333      -0.003806       0.000127       0.022588       0.022907      -0.056145      -0.008545       0.007953      -0.064825      -0.044227      -0.057737      -0.015875       0.073612             11.884787      16.498318       3.967775       0.586995       6.649965      -0.699428      12.506078           0.050078
           35              C      13.831345       7.337106       9.862851      -0.001459      38.698086 0.41712596E+03  0.96229246E+04                                 9.872806                            6.741708       0.078672       2.035037                    0.999269      26.611654      73.694076       0.649774       0.408605      -1.078448      -0.038667      -0.020581       0.022611       0.049295      -0.017994       0.018295      -0.002430      -0.025698      -0.036956      -0.030262      -0.000883       0.031145             13.266578      17.024245       4.355942      -3.066344       6.625930      -1.877061      16.149557           0.019396
           36              C      13.763980       7.211185      11.228950      -0.154152      37.052248 0.43906791E+03  0.10367875E+05                                 9.756072                            7.046817       0.008487       1.971990                    0.999497      29.807769      86.420843       0.611593       0.424117      -1.057309      -0.002151      -0.005560      -0.013316       0.014590      -0.021799       0.023043       0.013466      -0.029742      -0.083979      -0.047985       0.007576       0.040409             12.429177      11.981565       2.980278      -4.152183       6.151174      -2.281600      19.154792           0.014013
           37              C      12.651739       6.581579      11.816094       0.085408      42.232434 0.40798298E+03  0.93686899E+04                                10.585414                            6.718685      -0.073830       1.988768                    0.999179      26.115956      72.373958       0.642853       0.414914      -1.073328       0.000755       0.002539      -0.008391       0.008799      -0.004674      -0.002263      -0.001001      -0.020335      -0.003697      -0.011167      -0.000659       0.011826             15.674505      11.061242       2.527808      -1.800843       6.588139      -1.821495      29.374134           0.029451
           38              C      11.616897       6.124749      10.972715      -0.141372      36.933180 0.44497049E+03  0.10543770E+05                                 9.767344                            7.106978      -0.022919       1.961109                    0.999570      29.836710      86.691945       0.607255       0.425667      -1.056207       0.000712       0.013142      -0.015761       0.020534      -0.017519      -0.026987       0.000250      -0.036104      -0.119292      -0.053678       0.007192       0.046486             12.461096      10.527254       2.090191       3.670229       5.884955      -0.006825      20.971080           0.034292
           39              C      10.570588       5.845086       8.772022       0.621448      23.219579 0.23597186E+03  0.48261615E+04                                 7.590512                            5.505240      -0.125576       2.029792                    0.999378      21.791620      61.053051       0.621786       0.481641      -1.012490      -0.049094      -0.025409      -0.038044       0.067106      -0.033173      -0.003470      -0.026804      -0.150125      -0.129798      -0.064917      -0.043097       0.108014              9.472034      12.780938       2.188463       2.299270       5.059075       0.851991      10.576087          -0.003469
           40              C       0.722383       7.960855       9.228853       0.612528      23.924100 0.23609843E+03  0.48149606E+04                                 7.641418                            5.452005       0.067320       2.092373                    0.999583      21.668974      60.032740       0.636144       0.472118      -1.020609       0.053401       0.030760      -0.026398       0.067043      -0.030828      -0.009731       0.062935      -0.134710      -0.039949      -0.067969      -0.044824       0.112793              9.667693      13.911542       1.834036      -0.921287       5.541315      -2.284350       9.550223          -0.001683
           41              C      12.509842       6.452729      13.272973       0.096309      38.163297 0.38992712E+03  0.88786292E+04                                10.009378                            6.622310      -0.150678       1.968422                    0.999238      25.980021      72.365265       0.637789       0.421761      -1.065896      -0.003395      -0.001094       0.010069       0.010682       0.000284      -0.005078      -0.004310       0.054609       0.027766      -0.032380       0.007949       0.024430             14.624507       6.310280       1.628123      -2.453346       8.790564      -1.164195      28.772678           0.022465
           42              C      12.006754       5.284298      13.803013      -0.139785      34.437835 0.40285280E+03  0.92856925E+04                                 9.212803                            6.683313       0.173339       2.031481                    0.999756      28.820924      81.849417       0.639101       0.415785      -1.065369      -0.005160       0.004847       0.019111       0.020381       0.008883       0.011408       0.011985      -0.028825      -0.032944      -0.021658      -0.006464       0.028122             11.849801       5.712865       1.461709      -2.333995       8.573923      -1.387351      21.262615           0.013243
           43              C      11.773126       5.218409       0.508077      -0.092107      34.360158 0.39936304E+03  0.92039346E+04                                 9.256935                            6.700621       0.023073       1.984083                    0.999681      28.717744      82.093569       0.630387       0.421593      -1.059525       0.008552       0.017255      -0.009966       0.021684       0.008534       0.002153      -0.006944      -0.014923      -0.069116      -0.024602       0.001099       0.023503             11.940762       5.632534       1.073245      -2.068143       8.450933       0.654218      21.738820           0.003556
           44              C      12.008187       6.304845       1.333886      -0.004949      38.440674 0.41710706E+03  0.96303796E+04                                 9.936926                            6.781993      -0.032422       2.001918                    0.999240      26.681850      74.119693       0.641522       0.413522      -1.074335       0.014005       0.000346      -0.041079       0.043402      -0.006786       0.011166      -0.000546       0.007041      -0.023878      -0.014342      -0.001586       0.015928             14.092604       6.498577       1.304069      -3.631307       8.732179       0.288884      27.047057           0.039129
           45              C      12.492643       7.484990       0.811167      -0.096836      33.595850 0.41193999E+03  0.95463030E+04                                 9.081138                            6.784972       0.043776       1.989069                    0.999622      28.787488      81.919810       0.630683       0.419077      -1.063487      -0.001816      -0.006721      -0.019746       0.020937       0.004647       0.007693       0.014482      -0.019668      -0.028162      -0.018318      -0.005042       0.023360             11.424986       5.950043       1.408085      -2.530024       8.129033      -0.387598      20.195884          -0.001230
           46              C      12.767836       7.537702      14.066569      -0.138199      34.530302 0.41575135E+03  0.96528762E+04                                 9.231673                            6.791254       0.158314       2.024392                    0.999735      29.028490      82.573111       0.634141       0.416004      -1.065882      -0.007833      -0.002986       0.026024       0.027341       0.018261      -0.005983      -0.010348      -0.025658      -0.041921      -0.017195      -0.015185       0.032380             11.868863       5.919262       1.311913      -2.057588       7.933903       0.932632      21.753423           0.022568
           47              C      11.639829       6.206744       2.768802       0.559394      25.674285 0.25981823E+03  0.54183871E+04                                 8.100152                            5.705151      -0.070089       2.031973                    0.999461      22.503346      62.716583       0.625187       0.469782      -1.023508      -0.012554      -0.007118       0.046915       0.049084      -0.044472       0.038146      -0.003785       0.106335      -0.203009      -0.077444      -0.033460       0.110904             11.030186       5.683406       0.824824      -2.718421       7.043054       0.552052      20.364098          -0.004846
           48              C       4.532095       8.363510       5.047097      -0.014056      38.166108 0.40840239E+03  0.93844614E+04                                 9.789016                            6.675975       0.089847       2.041021                    0.999360      26.589626      73.806548       0.651347       0.409235      -1.076604       0.036198      -0.014515      -0.028584       0.048353       0.014182       0.018726       0.003375      -0.020172      -0.014706      -0.026878       0.001560       0.025318             13.061013      16.222219      -3.865852      -3.873480       6.477710       0.133126      16.483111           0.006703
           49              C       5.627136       7.732440       5.591780      -0.106753      35.852898 0.46195737E+03  0.11116984E+05                                 9.758217                            7.401827      -0.252940       1.896757                    0.998915      30.103887      89.923969       0.572287       0.444741      -1.038333      -0.003806      -0.000127      -0.022588       0.022907       0.056145       0.008545       0.007952      -0.064824      -0.044225      -0.057737      -0.015874       0.073611             11.884799      16.498334      -3.967779      -0.586996       6.649970      -0.699430      12.506092           0.050077
           50              C       6.664845       7.304894       4.779149      -0.001459      38.698114 0.41712624E+03  0.96229328E+04                                 9.872810                            6.741710       0.078671       2.035037                    0.999269      26.611666      73.694119       0.649774       0.408605      -1.078448      -0.038668       0.020582      -0.022612       0.049296       0.017994      -0.018295      -0.002430      -0.025697      -0.036955      -0.030262      -0.000883       0.031145             13.266585      17.024255      -4.355944       3.066345       6.625933      -1.877062      16.149566           0.019395
           51              C       6.597480       7.430815       3.413050      -0.154152      37.052273 0.43906822E+03  0.10367884E+05                                 9.756075                            7.046819       0.008487       1.971990                    0.999497      29.807783      86.420893       0.611593       0.424117      -1.057309      -0.002151       0.005560       0.013316       0.014590       0.021799      -0.023044       0.013466      -0.029742      -0.083977      -0.047985       0.007576       0.040408             12.429183      11.981570      -2.980280       4.152184       6.151176      -2.281601      19.154802           0.014013
           52              C       5.485239       8.060421       2.825906       0.085408      42.232480 0.40798336E+03  0.93687007E+04                                10.585420                            6.718686      -0.073829       1.988768                    0.999179      26.115973      72.374009       0.642853       0.414913      -1.073328       0.000755      -0.002539       0.008390       0.008798       0.004673       0.002263      -0.001001      -0.020335      -0.003695      -0.011167      -0.000658       0.011825             15.674517      11.061247      -2.527809       1.800843       6.588142      -1.821497      29.374163           0.029450
           53              C       4.450397       8.517251       3.669285      -0.141373      36.933249 0.44497132E+03  0.10543795E+05                                 9.767354                            7.106984      -0.022919       1.961108                    0.999570      29.836749      86.692081       0.607255       0.425667      -1.056207       0.000712      -0.013142       0.015761       0.020533       0.017519       0.026987       0.000250      -0.036104      -0.119291      -0.053678       0.007193       0.046486             12.461112      10.527264      -2.090193      -3.670236       5.884960      -0.006825      20.971113           0.034292
           54              C       3.404088       8.796914       5.869978       0.621449      23.219662 0.23597277E+03  0.48261853E+04                                 7.590532                            5.505252      -0.125575       2.029791                    0.999378      21.791674      61.053259       0.621785       0.481641      -1.012490      -0.049094       0.025409       0.038044       0.067106       0.033174       0.003470      -0.026805      -0.150128      -0.129801      -0.064918      -0.043098       0.108016              9.472061      12.780977      -2.188470      -2.299283       5.059088       0.851994      10.576119          -0.003468
           55              C       7.888883       6.681145       5.413147       0.612529      23.924090 0.23609829E+03  0.48149571E+04                                 7.641415                            5.452003       0.067321       2.092374                    0.999583      21.668966      60.032704       0.636145       0.472118      -1.020609       0.053401      -0.030760       0.026398       0.067043       0.030828       0.009731       0.062935      -0.134710      -0.039949      -0.067969      -0.044824       0.112793              9.667689      13.911537      -1.834035       0.921287       5.541313      -2.284349       9.550218          -0.001682
           56              C       5.343342       8.189271       1.369027       0.096309      38.163342 0.38992752E+03  0.88786405E+04                                10.009383                            6.622311      -0.150676       1.968422                    0.999238      25.980039      72.365316       0.637789       0.421761      -1.065896      -0.003395       0.001094      -0.010068       0.010681      -0.000284       0.005078      -0.004310       0.054608       0.027768      -0.032379       0.007950       0.024430             14.624520       6.310284      -1.628123       2.453348       8.790567      -1.164197      28.772710           0.022465
           57              C       4.840254       9.357702       0.838987      -0.139785      34.437867 0.40285314E+03  0.92857026E+04                                 9.212811                            6.683317       0.173339       2.031481                    0.999756      28.820935      81.849469       0.639101       0.415785      -1.065368      -0.005160      -0.004847      -0.019112       0.020381      -0.008883      -0.011408       0.011985      -0.028825      -0.032943      -0.021658      -0.006464       0.028122             11.849814       5.712870      -1.461710       2.333999       8.573928      -1.387356      21.262645           0.013243
           58              C       4.606626       9.423591      14.133923      -0.092107      34.360205 0.39936356E+03  0.92039503E+04                                 9.256944                            6.700626       0.023071       1.984082                    0.999681      28.717767      82.093673       0.630386       0.421593      -1.059525       0.008552      -0.017255       0.009966       0.021684      -0.008534      -0.002153      -0.006944      -0.014923      -0.069117      -0.024602       0.001099       0.023503             11.940778       5.632539      -1.073246       2.068146       8.450942       0.654218      21.738853           0.003556
           59              C       4.841687       8.337155      13.308114      -0.004949      38.440726 0.41710759E+03  0.96303949E+04                                 9.936932                            6.781995      -0.032421       2.001919                    0.999240      26.681874      74.119764       0.641523       0.413521      -1.074335       0.014005      -0.000346       0.041079       0.043402       0.006786      -0.011166      -0.000546       0.007040      -0.023877      -0.014341      -0.001586       0.015927             14.092616       6.498580      -1.304069       3.631311       8.732184       0.288886      27.047085           0.039128
           60              C       5.326143       7.157010      13.830833      -0.096836      33.595877 0.41194033E+03  0.95463132E+04                                 9.081143                            6.784975       0.043775       1.989068                    0.999622      28.787504      81.919868       0.630683       0.419077      -1.063487      -0.001816       0.006721       0.019746       0.020937      -0.004647      -0.007693       0.014482      -0.019668      -0.028164      -0.018318      -0.005042       0.023360             11.424994       5.950046      -1.408086       2.530026       8.129037      -0.387598      20.195899          -0.001230
           61              C       5.601336       7.104298       0.575431      -0.138199      34.530317 0.41575153E+03  0.96528808E+04                                 9.231673                            6.791253       0.158315       2.024392                    0.999735      29.028500      82.573128       0.634141       0.416004      -1.065883      -0.007833       0.002986      -0.026025       0.027341      -0.018261       0.005983      -0.010348      -0.025658      -0.041919      -0.017195      -0.015186       0.032381             11.868864       5.919262      -1.311913       2.057588       7.933903       0.932633      21.753428           0.022568
           62              C       4.473329       8.435256      11.873198       0.559395      25.674338 0.25981876E+03  0.54184011E+04                                 8.100164                            5.705158      -0.070089       2.031972                    0.999461      22.503375      62.716696       0.625186       0.469782      -1.023508      -0.012554       0.007118      -0.046915       0.049084       0.044472      -0.038146      -0.003785       0.106336      -0.203011      -0.077444      -0.033461       0.110905             11.030207       5.683414      -0.824825       2.718428       7.043063       0.552054      20.364144          -0.004847
           63              C       0.948845       5.047097       6.278490      -0.014056      38.166109 0.40840242E+03  0.93844624E+04                                 9.789017                            6.675975       0.089847       2.041021                    0.999360      26.589627      73.806553       0.651347       0.409235      -1.076604       0.036198      -0.028584       0.014515       0.048353       0.018726      -0.014182      -0.003375      -0.002733       0.037611      -0.026878       0.001559       0.025318             13.061014      16.222220      -3.873479       3.865852      16.483111      -0.133126       6.477710           0.006703
           64              C       2.043886       5.591780       6.909560      -0.106754      35.852921 0.46195774E+03  0.11116995E+05                                 9.758220                            7.401829      -0.252939       1.896757                    0.998915      30.103902      89.924017       0.572287       0.444741      -1.038334      -0.003806      -0.022588       0.000127       0.022907       0.008546      -0.056144      -0.007952      -0.010300       0.119348      -0.057737      -0.015874       0.073610             11.884802      16.498339      -0.586996       3.967780      12.506096       0.699429       6.649972           0.050076
           65              C       3.081595       4.779149       7.337106      -0.001459      38.698127 0.41712638E+03  0.96229368E+04                                 9.872811                            6.741710       0.078671       2.035037                    0.999269      26.611673      73.694138       0.649774       0.408605      -1.078448      -0.038668      -0.022612      -0.020582       0.049296      -0.018295      -0.017994       0.002430       0.005629       0.057022      -0.030262      -0.000883       0.031144             13.266586      17.024257       3.066346       4.355945      16.149567       1.877062       6.625934           0.019396
           66              C       3.014230       3.413050       7.211185      -0.154151      37.052274 0.43906824E+03  0.10367885E+05                                 9.756075                            7.046819       0.008487       1.971990                    0.999497      29.807784      86.420893       0.611593       0.424117      -1.057309      -0.002151       0.013316      -0.005560       0.014590      -0.023043      -0.021799      -0.013466       0.027118       0.086601      -0.047985       0.007576       0.040408             12.429182      11.981568       4.152185       2.980279      19.154803       2.281601       6.151176           0.014013
           67              C       1.901989       2.825906       6.581579       0.085408      42.232492 0.40798350E+03  0.93687045E+04                                10.585420                            6.718686      -0.073828       1.988768                    0.999179      26.115979      72.374021       0.642853       0.414913      -1.073328       0.000755       0.008390       0.002539       0.008798       0.002263      -0.004673       0.001001      -0.008320       0.032351      -0.011167      -0.000658       0.011825             15.674517      11.061246       1.800844       2.527808      29.374164       1.821496       6.588142           0.029449
           68              C       0.867147       3.669285       6.124749      -0.141373      36.933245 0.44497132E+03  0.10543794E+05                                 9.767351                            7.106982      -0.022918       1.961108                    0.999570      29.836751      86.692071       0.607256       0.425667      -1.056207       0.000712       0.015761       0.013142       0.020533       0.026987      -0.017518      -0.000249       0.041593       0.113801      -0.053678       0.007193       0.046485             12.461108      10.527260      -3.670233       2.090193      20.971104       0.006825       5.884959           0.034291
           69              C      14.153838       5.869978       5.845086       0.621449      23.219640 0.23597252E+03  0.48261787E+04                                 7.590526                            5.505249      -0.125574       2.029791                    0.999378      21.791659      61.053200       0.621785       0.481641      -1.012490      -0.049094       0.038044      -0.025409       0.067106       0.003470      -0.033174       0.026804      -0.010163       0.290091      -0.064918      -0.043098       0.108016              9.472054      12.780967      -2.299279       2.188469      10.576110      -0.851993       5.059084          -0.003468
           70              C       4.305633       5.413147       7.960855       0.612529      23.924115 0.23609856E+03  0.48149643E+04                                 7.641422                            5.452007       0.067319       2.092373                    0.999583      21.668981      60.032769       0.636144       0.472118      -1.020609       0.053401       0.026398       0.030760       0.067043       0.009731      -0.030828      -0.062936      -0.047381       0.222041      -0.067969      -0.044825       0.112794              9.667699      13.911552       0.921289       1.834038       9.550227       2.284351       5.541318          -0.001682
           71              C       1.760092       1.369027       6.452729       0.096309      38.163351 0.38992763E+03  0.88786434E+04                                10.009384                            6.622311      -0.150676       1.968422                    0.999238      25.980044      72.365327       0.637789       0.421761      -1.065897      -0.003395      -0.010068      -0.001094       0.010681       0.005078       0.000285       0.004310       0.013420      -0.095796      -0.032379       0.007950       0.024430             14.624520       6.310284       2.453348       1.628123      28.772710       1.164196       8.790567           0.022464
           72              C       1.257004       0.838987       5.284298      -0.139785      34.437863 0.40285313E+03  0.92857016E+04                                 9.212808                            6.683315       0.173339       2.031481                    0.999756      28.820934      81.849444       0.639101       0.415785      -1.065369      -0.005160      -0.019112       0.004847       0.020381      -0.011408       0.008883      -0.011985       0.002059       0.059709      -0.021658      -0.006464       0.028122             11.849810       5.712868       2.333999       1.461710      21.262636       1.387358       8.573925           0.013242
           73              C       1.023376      14.133923       5.218409      -0.092107      34.360199 0.39936352E+03  0.92039493E+04                                 9.256943                            6.700626       0.023072       1.984082                    0.999681      28.717767      82.093672       0.630386       0.421593      -1.059525       0.008552       0.009966       0.017255       0.021684      -0.002153       0.008534       0.006944       0.027096       0.056943      -0.024602       0.001099       0.023503             11.940775       5.632539       2.068146       1.073247      21.738844      -0.654215       8.450942           0.003556
           74              C       1.258437      13.308114       6.304845      -0.004950      38.440727 0.41710767E+03  0.96303968E+04                                 9.936931                            6.781995      -0.032419       2.001919                    0.999240      26.681877      74.119768       0.641523       0.413521      -1.074335       0.014005       0.041079       0.000346       0.043402      -0.011166      -0.006786       0.000545       0.015458       0.001379      -0.014341      -0.001586       0.015926             14.092615       6.498580       3.631311       1.304070      27.047081      -0.288884       8.732183           0.039127
           75              C       1.742893      13.830833       7.484990      -0.096836      33.595881 0.41194038E+03  0.95463147E+04                                 9.081145                            6.784976       0.043776       1.989069                    0.999622      28.787502      81.919869       0.630683       0.419077      -1.063487      -0.001816       0.019746      -0.006721       0.020937      -0.007693       0.004647      -0.014482       0.004247       0.043583      -0.018318      -0.005042       0.023360             11.424997       5.950047       2.530028       1.408086      20.195906       0.387601       8.129038          -0.001230
           76              C       2.018086       0.575431       7.537702      -0.138199      34.530324 0.41575163E+03  0.96528841E+04                                 9.231675                            6.791254       0.158316       2.024392                    0.999735      29.028506      82.573163       0.634141       0.416004      -1.065882      -0.007833      -0.026025      -0.002986       0.027341       0.005983       0.018262       0.010348       0.008130       0.059447      -0.017195      -0.015186       0.032381             11.868867       5.919264       2.057590       1.311914      21.753432      -0.932630       7.933905           0.022567
           77              C       0.890079      11.873198       6.206744       0.559393      25.674315 0.25981851E+03  0.54183947E+04                                 8.100159                            5.705155      -0.070092       2.031972                    0.999461      22.503361      62.716646       0.625186       0.469782      -1.023508      -0.012554      -0.046914      -0.007119       0.049084      -0.038146      -0.044472       0.003785       0.154672      -0.057997      -0.077444      -0.033460       0.110903             11.030200       5.683411       2.718425       0.824825      20.364128      -0.552053       7.043060          -0.004846
           78              C       8.115345       9.594903       8.363510      -0.014057      38.166044 0.40840178E+03  0.93844436E+04                                 9.789007                            6.675970       0.089851       2.041022                    0.999360      26.589598      73.806446       0.651347       0.409235      -1.076604       0.036198       0.028584      -0.014515       0.048353      -0.018726       0.014182      -0.003376      -0.002733       0.037610      -0.026878       0.001559       0.025319             13.060998      16.222201       3.873474      -3.865847      16.483090      -0.133126       6.477704           0.006702
           79              C       9.210386       9.050220       7.732440      -0.106753      35.852821 0.46195624E+03  0.11116951E+05                                 9.758211                            7.401824      -0.252943       1.896756                    0.998915      30.103834      89.923809       0.572286       0.444742      -1.038333      -0.003806       0.022588      -0.000127       0.022907      -0.008545       0.056146      -0.007953      -0.010299       0.119353      -0.057738      -0.015875       0.073613             11.884790      16.498323       0.586997      -3.967775      12.506080       0.699428       6.649966           0.050077
           80              C      10.248095       9.862851       7.304894      -0.001459      38.698063 0.41712567E+03  0.96229166E+04                                 9.872804                            6.741707       0.078672       2.035037                    0.999269      26.611642      73.694043       0.649774       0.408605      -1.078448      -0.038668       0.022611       0.020581       0.049295       0.018295       0.017994       0.002430       0.005629       0.057026      -0.030262      -0.000883       0.031145             13.266575      17.024242      -3.066341      -4.355940      16.149554       1.877060       6.625929           0.019395
           81              C      10.180730      11.228950       7.430815      -0.154152      37.052241 0.43906783E+03  0.10367873E+05                                 9.756070                            7.046816       0.008488       1.971990                    0.999497      29.807767      86.420835       0.611593       0.424117      -1.057309      -0.002151      -0.013316       0.005561       0.014590       0.023043       0.021799      -0.013466       0.027118       0.086602      -0.047984       0.007576       0.040408             12.429175      11.981564      -4.152180      -2.980278      19.154789       2.281599       6.151173           0.014013
           82              C       9.068489      11.816094       8.060421       0.085408      42.232418 0.40798279E+03  0.93686847E+04                                10.585413                            6.718684      -0.073830       1.988768                    0.999179      26.115948      72.373937       0.642853       0.414914      -1.073328       0.000755      -0.008391      -0.002539       0.008799      -0.002263       0.004674       0.001001      -0.008319       0.032352      -0.011167      -0.000659       0.011826             15.674504      11.061241      -1.800843      -2.527808      29.374132       1.821496       6.588138           0.029450
           83              C       8.033647      10.972715       8.517251      -0.141372      36.933166 0.44497026E+03  0.10543763E+05                                 9.767343                            7.106978      -0.022920       1.961109                    0.999570      29.836699      86.691909       0.607255       0.425667      -1.056206       0.000712      -0.015761      -0.013142       0.020534      -0.026987       0.017519      -0.000250       0.041594       0.113804      -0.053679       0.007192       0.046487             12.461095      10.527252       3.670230      -2.090191      20.971080       0.006825       5.884954           0.034291
           84              C       6.987338       8.772022       8.796914       0.621448      23.219600 0.23597211E+03  0.48261678E+04                                 7.590516                            5.505242      -0.125574       2.029792                    0.999378      21.791634      61.053098       0.621786       0.481641      -1.012490      -0.049094      -0.038044       0.025409       0.067106      -0.003470       0.033173       0.026804      -0.010163       0.290087      -0.064917      -0.043097       0.108014              9.472039      12.780946       2.299273      -2.188464      10.576094      -0.851991       5.059078          -0.003469
           85              C      11.472133       9.228853       6.681145       0.612528      23.924081 0.23609822E+03  0.48149552E+04                                 7.641414                            5.452002       0.067319       2.092374                    0.999583      21.668961      60.032689       0.636145       0.472118      -1.020609       0.053401      -0.026398      -0.030760       0.067043      -0.009731       0.030827      -0.062935      -0.047380       0.222037      -0.067968      -0.044824       0.112792              9.667687      13.911533      -0.921286      -1.834034       9.550217       2.284348       5.541312          -0.001683
           86              C       8.926592      13.272973       8.189271       0.096309      38.163289 0.38992699E+03  0.88786258E+04                                10.009378                            6.622309      -0.150678       1.968422                    0.999238      25.980015      72.365251       0.637789       0.421761      -1.065896      -0.003394       0.010069       0.001094       0.010682      -0.005078      -0.000284       0.004310       0.013422      -0.095797      -0.032380       0.007949       0.024430             14.624508       6.310281      -2.453347      -1.628123      28.772680       1.164196       8.790564           0.022465
           87              C       8.423504      13.803013       9.357702      -0.139785      34.437840 0.40285280E+03  0.92856928E+04                                 9.212806                            6.683314       0.173339       2.031481                    0.999756      28.820921      81.849421       0.639101       0.415785      -1.065368      -0.005160       0.019111      -0.004847       0.020380       0.011408      -0.008883      -0.011985       0.002060       0.059708      -0.021658      -0.006464       0.028122             11.849807       5.712867      -2.333998      -1.461710      21.262628       1.387354       8.573925           0.013243
           88              C       8.189876       0.508077       9.423591      -0.092107      34.360179 0.39936323E+03  0.92039411E+04                                 9.256941                            6.700624       0.023072       1.984082                    0.999681      28.717755      82.093644       0.630386       0.421593      -1.059525       0.008552      -0.009966      -0.017255       0.021684       0.002153      -0.008534       0.006944       0.027097       0.056942      -0.024602       0.001099       0.023503             11.940772       5.632537      -2.068146      -1.073247      21.738838      -0.654216       8.450941           0.003556
           89              C       8.424937       1.333886       8.337155      -0.004948      38.440673 0.41710697E+03  0.96303777E+04                                 9.936929                            6.781994      -0.032424       2.001918                    0.999240      26.681846      74.119699       0.641522       0.413522      -1.074335       0.014005      -0.041079      -0.000346       0.043402       0.011167       0.006787       0.000546       0.015461       0.001377      -0.014342      -0.001587       0.015929             14.092609       6.498578      -3.631308      -1.304070      27.047064      -0.288886       8.732183           0.039128
           90              C       8.909393       0.811167       7.157010      -0.096837      33.595871 0.41194027E+03  0.95463113E+04                                 9.081142                            6.784975       0.043776       1.989069                    0.999622      28.787499      81.919855       0.630683       0.419077      -1.063487      -0.001816      -0.019746       0.006721       0.020937       0.007693      -0.004647      -0.014482       0.004248       0.043583      -0.018318      -0.005042       0.023360             11.424992       5.950046      -2.530026      -1.408086      20.195894       0.387599       8.129037          -0.001230
           91              C       9.184586      14.066569       7.104298      -0.138199      34.530285 0.41575111E+03  0.96528692E+04                                 9.231671                            6.791252       0.158314       2.024392                    0.999735      29.028480      82.573079       0.634141       0.416004      -1.065882      -0.007833       0.026024       0.002986       0.027341      -0.005983      -0.018261       0.010348       0.008132       0.059446      -0.017195      -0.015185       0.032380             11.868859       5.919261      -2.057588      -1.311913      21.753414      -0.932630       7.933902           0.022568
           92              C       8.056579       2.768802       8.435256       0.559393      25.674320 0.25981858E+03  0.54183968E+04                                 8.100162                            5.705157      -0.070091       2.031972                    0.999461      22.503365      62.716670       0.625186       0.469782      -1.023508      -0.012554       0.046915       0.007119       0.049084       0.038146       0.044472       0.003785       0.154674      -0.058000      -0.077444      -0.033461       0.110905             11.030203       5.683413      -2.718426      -0.824825      20.364135      -0.552054       7.043062          -0.004847
           93              O       9.482713       5.648884       9.337203      -0.554687      35.744630 0.49667534E+03  0.11686166E+05                                 8.599335                            6.851643       0.362531       2.176981                    0.996820      26.947286      69.696532       0.734444       0.354444      -1.144537       0.046967      -0.001843      -0.009580       0.047970      -0.013883      -0.038057      -0.012348      -0.010172      -0.108146      -0.060490       0.023191       0.037299             10.456819      17.739569       2.686995       0.324306       6.706557      -0.135212       6.924331           0.087946
           94              O      10.729684       5.735271       7.530381      -0.564014      37.196869 0.55214426E+03  0.13369019E+05                                 8.859360                            7.302713       0.264922       2.134178                    0.996634      27.725372      73.267047       0.698412       0.362199      -1.135867      -0.011645      -0.002505       0.066067       0.067132      -0.016222      -0.017004       0.003232      -0.063164       0.053032      -0.048159       0.016661       0.031498             10.166035       7.935942       0.350255      -0.331019       6.372390       0.090535      16.189772           0.130251
           95              O       1.777292       7.919858       9.849673      -0.563046      37.199707 0.48410986E+03  0.11326252E+05                                 8.834214                            6.769783       0.384379       2.187272                    0.996666      26.855723      69.433008       0.737440       0.355007      -1.143228      -0.039273      -0.009677      -0.007019       0.041052      -0.028490       0.029174       0.034436      -0.013774      -0.088149      -0.067263       0.021368       0.045895             11.084432      19.943152       1.067815       2.382787       5.392552      -0.048752       7.917592           0.043638
           96              O       0.574753       8.471861       8.079456      -0.549125      40.444236 0.60361501E+03  0.14946429E+05                                 9.421972                            7.700811       0.120769       2.090432                    0.995384      27.904232      74.600484       0.671405       0.368421      -1.130902       0.014437      -0.014298       0.057656       0.061132      -0.016843       0.008571       0.011086      -0.064086       0.032812      -0.043907       0.009681       0.034227             10.966250       8.616670      -0.027853      -0.071569       9.112011      -4.797706      15.170068           0.142494
           97              O      11.204106       5.136414       3.225633      -0.542884      26.196555 0.39591254E+03  0.88041995E+04                                 6.847275                            6.011988       0.643528       2.260043                    0.998722      26.533938      66.773032       0.804539       0.342348      -1.154225       0.018981       0.013121      -0.036143       0.042881       0.010889       0.000179      -0.042799       0.001569      -0.081338      -0.054914       0.011945       0.042969              7.570730       5.718088       1.091286      -1.462125       7.159843      -1.560130       9.834260           0.117204
           98              O      11.837625       7.199471       3.503831      -0.511068      31.076649 0.45232224E+03  0.10409338E+05                                 7.869387                            6.540562       0.446232       2.200440                    0.998108      26.696561      68.560927       0.750443       0.354661      -1.142962       0.008047      -0.003894      -0.031632       0.032871      -0.008504       0.015105       0.034314      -0.011000      -0.053890      -0.045780       0.009538       0.036242              9.545236       6.042006       0.261872      -0.317788       7.438409       3.678328      15.155294           0.159114
           99              O       2.316213       8.993116       5.304797      -0.554688      35.744730 0.49667704E+03  0.11686213E+05                                 8.599335                            6.851642       0.362537       2.176982                    0.996820      26.947374      69.696723       0.734446       0.354443      -1.144539       0.046967       0.001844       0.009582       0.047970       0.013883       0.038058      -0.012351      -0.010172      -0.108166      -0.060496       0.023195       0.037301             10.456819      17.739570      -2.686996      -0.324307       6.706558      -0.135212       6.924331           0.087946
          100              O       3.563184       8.906729       7.111619      -0.564016      37.196950 0.55214572E+03  0.13369058E+05                                 8.859350                            7.302705       0.264935       2.134181                    0.996634      27.725465      73.267208       0.698416       0.362197      -1.135869      -0.011646       0.002506      -0.066067       0.067132       0.016225       0.017003       0.003232      -0.063179       0.053045      -0.048169       0.016665       0.031503             10.166023       7.935930      -0.350254       0.331017       6.372384       0.090536      16.189756           0.130247
          101              O       8.943792       6.722142       4.792327      -0.563047      37.199703 0.48410976E+03  0.11326248E+05                                 8.834212                            6.769782       0.384381       2.187273                    0.996666      26.855724      69.433001       0.737441       0.355007      -1.143228      -0.039273       0.009677       0.007019       0.041052       0.028491      -0.029174       0.034437      -0.013774      -0.088150      -0.067264       0.021368       0.045896             11.084430      19.943151      -1.067816      -2.382785       5.392551      -0.048752       7.917589           0.043636
          102              O       7.741253       6.170139       6.562544      -0.549125      40.444219 0.60361470E+03  0.14946420E+05                                 9.421969                            7.700808       0.120771       2.090433                    0.995384      27.904226      74.600457       0.671405       0.368421      -1.130902       0.014437       0.014298      -0.057656       0.061132       0.016842      -0.008571       0.011086      -0.064086       0.032813      -0.043907       0.009681       0.034227             10.966246       8.616668       0.027852       0.071570       9.112007      -4.797704      15.170062           0.142491
          103              O       4.037606       9.505586      11.416367      -0.542884      26.196577 0.39591296E+03  0.88042100E+04                                 6.847271                            6.011984       0.643533       2.260044                    0.998722      26.533986      66.773128       0.804541       0.342348      -1.154226       0.018981      -0.013122       0.036141       0.042880      -0.010888      -0.000178      -0.042803       0.001572      -0.081342      -0.054918       0.011948       0.042971              7.570726       5.718084      -1.091285       1.462125       7.159839      -1.560130       9.834256           0.117203
          104              O       4.671125       7.442529      11.138169      -0.511070      31.076718 0.45232344E+03  0.10409371E+05                                 7.869390                            6.540563       0.446237       2.200441                    0.998108      26.696627      68.561083       0.750444       0.354660      -1.142963       0.008046       0.003895       0.031631       0.032870       0.008506      -0.015107       0.034317      -0.010994      -0.053892      -0.045786       0.009542       0.036244              9.545241       6.042007      -0.261872       0.317789       7.438411       3.678331      15.155305           0.159111
          105              O      13.065963       5.304797       5.648884      -0.554689      35.744712 0.49667675E+03  0.11686204E+05                                 8.599334                            6.851641       0.362537       2.176982                    0.996820      26.947364      69.696693       0.734446       0.354443      -1.144539       0.046967       0.009582      -0.001843       0.047970       0.038058      -0.013883       0.012352       0.048997       0.069344      -0.060497       0.023195       0.037302             10.456817      17.739567      -0.324306       2.686995       6.924329       0.135212       6.706555           0.087942
          106              O      -0.020066       7.111619       5.735271      -0.564015      37.196926 0.55214528E+03  0.13369045E+05                                 8.859350                            7.302705       0.264933       2.134181                    0.996634      27.725444      73.267164       0.698415       0.362197      -1.135869      -0.011646      -0.066066      -0.002506       0.067132       0.017003      -0.016225      -0.003232      -0.058111       0.068245      -0.048167       0.016665       0.031503             10.166023       7.935931       0.331017       0.350254      16.189755      -0.090536       6.372383           0.130249
          107              O       5.360542       4.792327       7.919858      -0.563046      37.199703 0.48410977E+03  0.11326249E+05                                 8.834211                            6.769781       0.384381       2.187273                    0.996666      26.855725      69.433003       0.737441       0.355007      -1.143228      -0.039273       0.007019      -0.009677       0.041052      -0.029174      -0.028491      -0.034437       0.037188       0.064737      -0.067264       0.021368       0.045896             11.084429      19.943148      -2.382785       1.067816       7.917588       0.048752       5.392551           0.043638
          108              O       4.158003       6.562544       8.471861      -0.549124      40.444230 0.60361490E+03  0.14946424E+05                                 9.421963                            7.700804       0.120775       2.090435                    0.995384      27.904243      74.600469       0.671406       0.368420      -1.130902       0.014437      -0.057656      -0.014298       0.061132      -0.008571      -0.016843      -0.011086      -0.048453       0.079726      -0.043910       0.009682       0.034228             10.966239       8.616661       0.071570      -0.027852      15.170053       4.797701       9.112003           0.142496
          109              O       0.454356      11.416367       5.136414      -0.542882      26.196553 0.39591249E+03  0.88041980E+04                                 6.847274                            6.011987       0.643530       2.260043                    0.998722      26.533934      66.773022       0.804539       0.342348      -1.154225       0.018981       0.036143       0.013121       0.042881      -0.000179       0.010890       0.042798       0.041452       0.038317      -0.054913       0.011944       0.042969              7.570730       5.718087       1.462125       1.091285       9.834262       1.560131       7.159842           0.117207
          110              O       1.087875      11.138169       7.199471      -0.511067      31.076638 0.45232196E+03  0.10409330E+05                                 7.869388                            6.540562       0.446231       2.200440                    0.998108      26.696544      68.560890       0.750442       0.354661      -1.142962       0.008047       0.031633      -0.003893       0.032871      -0.015105      -0.008503      -0.034312       0.021444       0.043446      -0.045779       0.009537       0.036241              9.545238       6.042006       0.317789       0.261872      15.155299      -3.678329       7.438409           0.159116
          111              O       5.899463       9.337203       8.993116      -0.554687      35.744654 0.49667576E+03  0.11686178E+05                                 8.599337                            6.851644       0.362529       2.176980                    0.996820      26.947303      69.696578       0.734444       0.354444      -1.144537       0.046967      -0.009581       0.001843       0.047970      -0.038057       0.013882       0.012349       0.048988       0.069333      -0.060491       0.023191       0.037299             10.456821      17.739572       0.324306      -2.686996       6.924333       0.135212       6.706559           0.087947
          112              O       7.146434       7.530381       8.906729      -0.564014      37.196881 0.55214448E+03  0.13369024E+05                                 8.859356                            7.302710       0.264925       2.134178                    0.996634      27.725393      73.267077       0.698413       0.362198      -1.135868      -0.011645       0.066067       0.002505       0.067132      -0.017004       0.016223      -0.003232      -0.058102       0.068234      -0.048162       0.016662       0.031500             10.166030       7.935938      -0.331019      -0.350254      16.189765      -0.090535       6.372388           0.130249
          113              O      12.527042       9.849673       6.722142      -0.563046      37.199715 0.48410998E+03  0.11326255E+05                                 8.834216                            6.769785       0.384379       2.187272                    0.996666      26.855722      69.433014       0.737440       0.355007      -1.143228      -0.039273      -0.007019       0.009678       0.041053       0.029174       0.028490      -0.034435       0.037187       0.064735      -0.067263       0.021368       0.045894             11.084436      19.943161       2.382787      -1.067816       7.917594       0.048752       5.392553           0.043638
          114              O      11.324503       8.079456       6.170139      -0.549124      40.444150 0.60361342E+03  0.14946383E+05                                 9.421970                            7.700809       0.120766       2.090432                    0.995384      27.904177      74.600362       0.671404       0.368422      -1.130901       0.014437       0.057656       0.014299       0.061132       0.008571       0.016841      -0.011086      -0.048442       0.079716      -0.043903       0.009678       0.034224             10.966247       8.616669      -0.071568       0.027854      15.170064       4.797703       9.112007           0.142496
          115              O       7.620856       3.225633       9.505586      -0.542883      26.196573 0.39591290E+03  0.88042087E+04                                 6.847274                            6.011987       0.643533       2.260044                    0.998722      26.533966      66.773091       0.804540       0.342348      -1.154225       0.018981      -0.036142      -0.013122       0.042880       0.000178      -0.010888       0.042801       0.041455       0.038313      -0.054917       0.011947       0.042970              7.570729       5.718087      -1.462125      -1.091285       9.834260       1.560130       7.159841           0.117205
          116              O       8.254375       3.503831       7.442529      -0.511068      31.076680 0.45232280E+03  0.10409353E+05                                 7.869385                            6.540560       0.446238       2.200441                    0.998108      26.696602      68.561012       0.750444       0.354660      -1.142962       0.008046      -0.031631       0.003895       0.032870       0.015107       0.008506      -0.034317       0.021448       0.043439      -0.045785       0.009541       0.036243              9.545234       6.042004      -0.317789      -0.261872      15.155291      -3.678328       7.438407           0.159112

******************************************************
Auxiliary information for the entire system
The total spin magnetic moment of the unit cell is   3.735531
The total net atomic charge of the unit cell is   -0.000002
Accuracy of reproducing the electrostatic potential in the unit cell:
  The inner radius (bohr) =    5.0000
  The outer radius (bohr) =   12.0000
  Valid grid points have density less than (e/(bohr^3)) =    0.0001
  The number of valid grid points were=       316824
  The rms potential error without charges in kcal/mol is=      2.57952
  The rms potential error with partial charges in kcal/mol is=      0.54890
  The RRMSE value at monopole order=      0.21279
  The rms potential error with partial charges and cloud penetration in kcal/mol is=      0.56063
  The RRMSE value at monopole order with cloud penetration is=      0.21734
  The rms potential error with partial charges and atomic dipoles in kcal/mol is=      0.30450
  The RRMSE value at dipole order=      0.11805
  The rms potential error with partial charges, atomic dipoles and cloud penetration in kcal/mol is=      0.28747
  The RRMSE value at dipole order with cloud penetration=      0.11144

******************************************************
The electron densities and ab initio electrostatic potential were computed in VASP using the PBE functional and
projector augmented wave method. See the main text of the journal article for a description of computational details.
The atomic charges, dipoles, and quadrupoles were computed with the DDEC6 method as described in
(a) T. A. Manz and N. Gabaldon Limas, RSC Adv. 6 (2016) 47771-47801 DOI: 10.1039/c6ra04656h
(b) N. Gabaldon Limas and T. A. Manz, RSC Adv. 8 (2018) 2678-2707 DOI: 10.1039/c7ra11829e.
For each atom in the material, the electron cloud parameters were fit to the spherically averaged atom-in-material
electron density using radial positions for which this density was between 10^-4 and 10^-2 electrons per cubic bohr.
The polarizabilities, dispersion coefficients, and quantum Drude oscillator (QDO) parameters were fit using the MCLF method.
The magnetic structure of the system was optimized in VASP from the default ferromagnetic initial guess using spin polarization.
The atomic spin moments (ASMs) were computed on this optimized magnetic structure using the DDEC6 partition as inputs
to the method of T. A. Manz and D. S. Sholl, J. Chem. Theory Comput. 7 (2011) 4146-4164 DOI: 10.1021/ct200539n.
The RMSE and RRMSE were computed using a uniform grid with Ewald summation.
