# Supplementary material for: A collection of forcefield precursors for metal–organic frameworks
Source: RSC Adv. 2019 Nov 13;9(63):36492–507. doi: 10.1039/c9ra07327b (PMC9075174; doi:10.1039/c9ra07327b)
Supplement: RA-009-C9RA07327B-s5165 [file RA-009-C9RA07327B-s5165.xyz]

  196
jmolscript: load "" {1 1 1} spacegroup "x,y,z" unitcell [{     11.436000     0.000000     0.000000 }, {     -5.718088    12.087425     0.000000 }, {      0.000000    -3.667827    18.016438 }]
Zn     8.888482     3.271769     7.264048     0.819250
Zn     3.170463     6.981743     1.744171     0.819532
Zn    -3.170570     5.147829    10.752390     0.819250
Zn     2.547449     1.437855    16.272267     0.819531
H     -1.952183     6.758212     5.491410     0.118514
H     -1.864138     8.714586     4.277102     0.105352
H      2.761792    -1.307375     7.538078     0.118873
H     -3.087797     8.805070     8.748782     0.120758
H      7.434515     3.493276     2.351145     0.103199
H      6.368690     2.333276     0.663005     0.103866
H      1.198409    11.027028     2.655623     0.118235
H      7.912561     0.116592     4.367185     0.112889
H     -0.092658     1.821655     8.602849     0.096397
H      2.200261     1.808851     8.546998     0.127531
H      2.057295     4.519955     5.608517     0.135775
H     -0.224186     4.449815     5.727426     0.098938
H      4.251884     1.334186     7.601135     0.123560
H      6.516210     1.509529     7.725449     0.090150
H      6.393820     5.235236     6.678694     0.094354
H      4.113482     5.183051     6.507537     0.133396
H      3.765844     3.495299     3.516809     0.119151
H      3.853914     1.538926     4.731117     0.106959
H     -2.956292    11.560887     1.470141     0.119221
H      2.630269     1.448441     0.259437     0.120600
H      1.716485     6.760235     6.657074     0.103446
H      0.650638     7.920235     8.345214     0.103820
H      6.916489    -0.773517     6.352596     0.119964
H      2.194488    10.136919     4.641034     0.112586
H      5.625306     8.431856     0.405370     0.098350
H     -3.517776     8.444661     0.461221     0.126618
H      7.775290     5.733556     3.399702     0.135904
H      5.493807     5.803696     3.280793     0.099012
H     -1.466162     8.919326     1.407084     0.123385
H      0.798167     8.743982     1.282770     0.089987
H      0.675828     5.018276     2.329525     0.095038
H     -1.604511     5.070461     2.500682     0.134199
H      7.670095     1.661386    12.525028     0.118514
H      7.582050    -0.294988    13.739336     0.105353
H      2.956120     9.726973    10.478360     0.118872
H      8.805709    -0.385472     9.267656     0.120757
H     -1.716603     4.926322    15.665293     0.103199
H     -0.650778     6.086322    17.353433     0.103868
H      4.519503    -2.607430    15.360815     0.118234
H     -2.194649     8.303006    13.649253     0.112889
H      5.810570     6.597943     9.413589     0.096397
H      3.517651     6.610747     9.469440     0.127532
H      3.660617     3.899643    12.407921     0.135775
H      5.942098     3.969783    12.289012     0.098938
H      1.466028     7.085412    10.415303     0.123560
H     -0.798298     6.910069    10.290989     0.090149
H     -0.675908     3.184362    11.337744     0.094354
H      1.604430     3.236547    11.508901     0.133396
H      1.952068     4.924299    14.499629     0.119151
H      1.863998     6.880672    13.285321     0.106959
H      8.674204    -3.141289    16.546297     0.119221
H      3.087643     6.971157    17.757001     0.120600
H      4.001427     1.659363    11.359364     0.103446
H      5.067274     0.499363     9.671224     0.103821
H     -1.198577     9.193115    11.663842     0.119964
H      3.523424    -1.717321    13.375404     0.112586
H      0.092606    -0.012258    17.611068     0.098350
H      9.235688    -0.025063    17.555217     0.126618
H     -2.057378     2.686042    14.616736     0.135904
H      0.224105     2.615902    14.735645     0.099012
H      7.184074    -0.499728    16.609354     0.123385
H      4.919745    -0.324384    16.733668     0.089986
H      5.042084     3.401322    15.686913     0.095039
H      7.322423     3.349137    15.515756     0.134200
C     -2.686374     6.295049     7.998037     0.592465
C     -2.565161     7.578418     7.228916    -0.027007
C     -2.172904     7.564691     5.897501    -0.090571
C     -2.107726     8.732023     5.174681    -0.154437
C     -2.408503     9.942792     5.794086     0.183137
C     -2.767595     9.969589     7.124240    -0.160755
C     -2.846496     8.787407     7.849942    -0.098632
C      8.411152     2.668156     4.700128     0.563406
C      7.778748     1.918717     3.545995    -0.008296
C      7.321305     2.572407     2.425013    -0.104631
C      6.692331     1.876708     1.407084    -0.171923
C      6.544817     0.514366     1.493022     0.170736
C      7.006834    -0.137735     2.590764    -0.150202
C      7.612936     0.573544     3.614097    -0.098222
C      0.345338     2.374086     7.995875     0.091967
C      1.726807     2.365353     7.972274    -0.193505
C      2.407244     3.191052     7.084604     0.110014
C      1.643315     3.967256     6.232246    -0.181972
C      0.270995     3.919999     6.308816     0.100422
C      3.889349     3.258982     7.090549     0.115113
C      4.661287     2.152304     7.426376    -0.192429
C      6.024457     2.265876     7.500243     0.103587
C      5.951252     4.444602     6.885883     0.095993
C      4.575501     4.424053     6.781387    -0.181729
C      3.031653     3.958463     1.010182     0.592036
C      3.152883     2.675094     1.779303    -0.026864
C      3.545136     2.688821     3.110718    -0.092444
C      3.610328     1.521489     3.833538    -0.155974
C      3.309571     0.310720     3.214133     0.180601
C      2.950483     0.283923     1.883979    -0.157069
C      2.871567     1.466105     1.158277    -0.099269
C      2.693116     7.585355     4.308091     0.566046
C      2.060698     8.334794     5.462224    -0.008663
C      1.603262     7.681105     6.583206    -0.104833
C      0.974275     8.376803     7.601135    -0.172458
C      0.826741     9.739146     7.515197     0.171735
C      1.288752    10.391246     6.417455    -0.153833
C      1.894867     9.679968     5.394122    -0.096204
C      6.063308     7.879425     1.012344     0.090139
C      7.444777     7.888158     1.035945    -0.190130
C     -3.310776     7.062459     1.923615     0.106979
C      7.361303     6.286255     2.775973    -0.180864
C      5.988983     6.333513     2.699403     0.101247
C     -1.828670     6.994530     1.917670     0.112611
C     -1.056748     8.101208     1.581843    -0.189075
C      0.306424     7.987636     1.507976     0.101287
C      0.233249     5.808909     2.122336     0.096982
C     -1.142502     5.829458     2.226832    -0.182311
C      8.404286     2.124549    10.018401     0.592465
C      8.283073     0.841180    10.787522    -0.027007
C      7.890816     0.854907    12.118937    -0.090571
C      7.825638    -0.312425    12.841757    -0.154437
C      8.126415    -1.523194    12.222352     0.183136
C      8.485507    -1.549991    10.892198    -0.160756
C      8.564408    -0.367809    10.166496    -0.098631
C     -2.693240     5.751442    13.316310     0.563406
C     -2.060836     6.500881    14.470443    -0.008296
C     -1.603393     5.847191    15.591425    -0.104631
C     -0.974419     6.542890    16.609354    -0.171920
C     -0.826905     7.905232    16.523416     0.170728
C     -1.288922     8.557333    15.425674    -0.150204
C     -1.895024     7.846054    14.402341    -0.098221
C      5.372574     6.045512    10.020563     0.091967
C      3.991105     6.054245    10.044164    -0.193504
C      3.310668     5.228546    10.931834     0.110014
C      4.074597     4.452342    11.784192    -0.181972
C      5.446917     4.499599    11.707622     0.100422
C      1.828563     5.160616    10.925889     0.115113
C      1.056625     6.267294    10.590062    -0.192429
C     -0.306545     6.153722    10.516195     0.103587
C     -0.233340     3.974996    11.130555     0.095993
C      1.142411     3.995545    11.235051    -0.181729
C      2.686259     4.461135    17.006256     0.592036
C      2.565029     5.744504    16.237135    -0.026864
C      2.172776     5.730777    14.905720    -0.092444
C      2.107584     6.898109    14.182900    -0.155973
C      2.408341     8.108878    14.802305     0.180601
C      2.767429     8.135675    16.132459    -0.157070
C      2.846345     6.953493    16.858161    -0.099268
C      3.024796     0.834243    13.708347     0.566046
C      3.657214     0.084804    12.554214    -0.008663
C      4.114650     0.738493    11.433232    -0.104833
C      4.743637     0.042795    10.415303    -0.172456
C      4.891171    -1.319548    10.501241     0.171729
C      4.429160    -1.971648    11.598983    -0.153835
C      3.823045    -1.260370    12.622316    -0.096203
C     -0.345396     0.540173    17.004094     0.090139
C     -1.726865     0.531440    16.980493    -0.190130
C      9.028688     1.357139    16.092823     0.106980
C     -1.643391     2.133343    15.240465    -0.180864
C     -0.271071     2.086085    15.317035     0.101247
C      7.546582     1.425068    16.098768     0.112611
C      6.774660     0.318390    16.434595    -0.189075
C      5.411488     0.431962    16.508462     0.101287
C      5.484663     2.610689    15.894102     0.096982
C      6.860414     2.590140    15.789606    -0.182311
N     -0.387714     3.144045     7.183694    -0.198130
N      6.684306     3.402224     7.265669    -0.214428
N      3.313008    -0.873468     5.127658    -0.132820
N      0.185177    11.767866     0.493831    -0.124779
N      5.330265     7.109466     1.824525    -0.200470
N      0.966290     6.851287     1.742550    -0.214210
N     -2.405078    11.126979     3.880561    -0.131981
N      5.903262    -1.514354     8.514388    -0.124340
N      6.105626     5.275553    10.832744    -0.198130
N     -0.966394     5.017374    10.750769    -0.214428
N      2.404904     9.293066    12.888780    -0.132820
N      5.532735    -3.348268    17.522607    -0.124685
N      0.387647     1.310132    16.191913    -0.200470
N      4.751622     1.568311    16.273888    -0.214210
N      8.122990    -2.707381    14.135877    -0.131981
N     -0.185350     9.933952     9.502050    -0.124262
O     -2.322701     5.251249     7.422953    -0.567879
O      8.641007     3.870414     4.597795    -0.575395
O      8.631069     1.982444     5.749226    -0.566304
O     -3.147476     6.370034     9.167484    -0.554221
O      3.395310     5.002262     1.585266    -0.567270
O      2.922989     6.383097     4.410424    -0.577212
O      2.913027     8.271068     3.258993    -0.567830
O      2.570556     0.215650    17.857173    -0.553824
O      8.040613     3.168349    10.593485    -0.567879
O     -2.923095     4.549184    13.418643    -0.575395
O     -2.913157     6.437154    12.267212    -0.566304
O      8.865388     2.049564     8.848954    -0.554221
O      2.322602     3.417336    16.431172    -0.567270
O      2.794923     2.036501    13.606014    -0.577212
O      2.804885     0.148530    14.757445    -0.567830
O      3.147356     8.203948     0.159265    -0.553824

The following XYZ coordinates are in angstroms. Other properties are in atomic units.
The sperically averaged electron density of each atom fit to a function of the form exp(a - br)
eigen_1, eigen_2 and eigen_3 are the three eigenvalues of traceless quadrupole moment tensor
  atom number  atomic symbol              X              Y              Z     net charge C6 coefficient C8 coefficient C10 coefficient fluctuating dipole atomic polarizability isotropic forcefield polarizability              a              b squared Pearson coefficient          <r^3>          <r^4>         wp_QDO          m_QDO          q_QDO       dipole_x       dipole_y       dipole_z         dipole            Qxy            Qxz            Qyz     Q(x^2-y^2)  Q(3z^2 - R^2)        eigen_1        eigen_2        eigen_3 static polarizability      alpha(xx)      alpha(xy)      alpha(xz)      alpha(yy)      alpha(yz)      alpha(zz) atomic spin moment
            1             Zn       8.888482       3.271769       7.264048       0.819250     107.187259 0.20937819E+04  0.68597016E+05                                18.677971                           15.198937       0.386102       1.957650                    0.997428      48.383273     134.475264       0.451862       0.413739      -1.133120       0.007313      -0.005908      -0.014110       0.016955       0.031724       0.007048      -0.054776      -0.269020       0.099437      -0.155768       0.008778       0.146990             22.627601      28.573868       3.502207       2.868290      17.140780       1.831816      22.168157           0.000009
            2             Zn       3.170463       6.981743       1.744171       0.819532     107.154135 0.20928707E+04  0.68556613E+05                                18.671212                           15.192842       0.390570       1.958980                    0.997463      48.366587     134.398771       0.452098       0.413587      -1.133275       0.006910       0.006354       0.014379       0.017173      -0.032813      -0.004987      -0.054245      -0.269087       0.099827      -0.155854       0.008945       0.146909             22.621092      28.577327      -3.501177      -2.866562      17.133919       1.829961      22.152031           0.000008
            3             Zn      -3.170570       5.147829      10.752390       0.819250     107.187273 0.20937821E+04  0.68597024E+05                                18.677974                           15.198938       0.386102       1.957650                    0.997428      48.383276     134.475278       0.451862       0.413739      -1.133120      -0.007313       0.005908       0.014110       0.016955       0.031724       0.007048      -0.054776      -0.269020       0.099437      -0.155768       0.008778       0.146990             22.627606      28.573875       3.502209       2.868288      17.140782       1.831817      22.168162           0.000009
            4             Zn       2.547449       1.437855      16.272267       0.819531     107.154148 0.20928708E+04  0.68556619E+05                                18.671214                           15.192843       0.390570       1.958980                    0.997463      48.366589     134.398780       0.452098       0.413587      -1.133275      -0.006910      -0.006354      -0.014379       0.017173      -0.032813      -0.004987      -0.054245      -0.269087       0.099827      -0.155854       0.008945       0.146909             22.621097      28.577334      -3.501178      -2.866560      17.133920       1.829962      22.152037           0.000008
            5              H      -1.952183       6.758212       5.491410       0.118514       0.934189 0.67400079E+01  0.64194221E+02                                 1.650084                            1.573800      -1.050293       2.387557                    0.996898       3.586323      10.303232       0.466660       1.378067      -0.687243       0.010096      -0.033449      -0.017854       0.039236      -0.003558      -0.005876       0.007163      -0.012615       0.009599      -0.010456      -0.002770       0.013226              1.677682       1.359445      -0.105025      -0.052584       2.068073       0.251828       1.605528           0.000001
            6              H      -1.864138       8.714586       4.277102       0.105352       1.102630 0.82485196E+01  0.82765207E+02                                 1.831375                            1.728385      -1.555148       2.127256                    0.992033       4.072609      12.073287       0.449467       1.358114      -0.688631       0.011733      -0.005908      -0.028151       0.031065       0.001686      -0.008064       0.008384      -0.002573       0.008006      -0.012210       0.000331       0.011880              1.869114       1.449009       0.005798      -0.232571       1.630191       0.013797       2.528142           0.000001
            7              H       2.761792      -1.307375       7.538078       0.118873       1.106099 0.80733885E+01  0.79530586E+02                                 1.775300                            1.668854      -0.992233       2.412789                    0.997536       3.509342       9.878303       0.480636       1.293635      -0.706205      -0.008625       0.028230       0.021995       0.036812      -0.003483      -0.007910       0.008112      -0.014088       0.020900      -0.013582      -0.002599       0.016181              1.812208       1.430943      -0.159796      -0.069737       2.321774       0.336128       1.683908           0.000004
            8              H      -3.087797       8.805070       8.748782       0.120758       1.097017 0.81065826E+01  0.79418285E+02                                 1.725058                            1.642378      -0.989173       2.414950                    0.998112       3.378613       9.283609       0.501053       1.247785      -0.717282      -0.010100       0.004705       0.040014       0.041536      -0.005654      -0.009352       0.005552      -0.010603       0.036836      -0.015627      -0.002593       0.018220              1.748042       1.444792       0.043715      -0.184968       1.565760      -0.050394       2.233574           0.000005
            9              H       7.434515       3.493276       2.351145       0.103199       1.000597 0.71359793E+01  0.68771803E+02                                 1.703645                            1.598611      -1.188198       2.305647                    0.996139       3.721389      10.667726       0.473245       1.342960      -0.693408       0.001914       0.033511      -0.003346       0.033732       0.001732       0.004489      -0.005297      -0.012673       0.006875      -0.010125       0.000770       0.009354              1.749863       1.387036       0.223246       0.041747       2.405452      -0.017457       1.457101           0.000001
           10              H       6.368690       2.333276       0.663005       0.103866       1.062952 0.78083252E+01  0.77377935E+02                                 1.796492                            1.687853      -1.531266       2.136210                    0.992274       4.060182      12.010536       0.451756       1.368178      -0.686504      -0.012637       0.021944      -0.020354       0.032489      -0.005146       0.001427      -0.009206      -0.017038      -0.008321      -0.009120      -0.006808       0.015928              1.843137       1.511810      -0.075641       0.254628       1.787367      -0.386808       2.230234           0.000001
           11              H       1.198409      11.027028       2.655623       0.118235       1.018955 0.72036944E+01  0.69849149E+02                                 1.755458                            1.630738      -1.211795       2.309282                    0.994700       3.701143      10.772848       0.456305       1.384346      -0.685599      -0.000882      -0.035870       0.004665       0.036182       0.002408       0.001392      -0.001553      -0.020461      -0.010715      -0.009167      -0.003249       0.012416              1.817565       1.367937       0.093378       0.068737       2.490092      -0.094216       1.594664           0.000000
           12              H       7.912561       0.116592       4.367185       0.112889       1.103643 0.78176540E+01  0.76442477E+02                                 1.765892                            1.632865      -1.251773       2.286488                    0.994622       3.609703      10.144154       0.489770       1.278956      -0.707775       0.013469      -0.018260       0.030668       0.038149      -0.002327       0.006273      -0.008473      -0.007530       0.005366      -0.009288      -0.003629       0.012917              1.827228       1.418941      -0.058146       0.258280       1.911397      -0.429826       2.151345           0.000002
           13              H      -0.092658       1.821655       8.602849       0.096397       1.121616 0.80624954E+01  0.78672167E+02                                 1.730728                            1.619861      -0.921487       2.435187                    0.998786       3.406139       9.260934       0.514324       1.220443      -0.723160      -0.019225      -0.032294       0.029716       0.047912      -0.000235       0.002875      -0.017456      -0.004272       0.006337      -0.016130      -0.003151       0.019281              1.767227       1.883362       0.311394      -0.381952       1.649722      -0.343430       1.768598           0.000005
           14              H       2.200261       1.808851       8.546998       0.127531       0.983424 0.71151544E+01  0.68015712E+02                                 1.651639                            1.575415      -0.886633       2.467905                    0.999088       3.379282       9.417267       0.489829       1.308088      -0.703170       0.016783      -0.022185       0.021884       0.035394       0.001270       0.000762      -0.013489       0.006745      -0.007954      -0.015941       0.004775       0.011166              1.673474       1.768648      -0.319840       0.244336       1.620938      -0.284787       1.630838           0.000003
           15              H       2.057295       4.519955       5.608517       0.135775       0.927355 0.65505033E+01  0.62080510E+02                                 1.646436                            1.553937      -1.288732       2.276473                    0.995024       3.648387      10.529868       0.467522       1.382368      -0.685221       0.014830       0.017404      -0.025226       0.034047      -0.002834      -0.000903      -0.006892       0.020086       0.007861      -0.014558       0.005432       0.009126              1.673880       1.619325       0.170217      -0.221937       1.683576      -0.337892       1.718738           0.000001
           16              H      -0.224186       4.449815       5.727426       0.098938       1.041670 0.73636580E+01  0.71193561E+02                                 1.729239                            1.608889      -1.000440       2.403561                    0.997827       3.569495      10.094186       0.480584       1.318226      -0.699886      -0.021970       0.028543      -0.029974       0.046860      -0.001737      -0.000796      -0.015179      -0.001963       0.004090      -0.014608      -0.001435       0.016043              1.787392       1.928271      -0.331108       0.379537       1.680468      -0.337910       1.753438           0.000001
           17              H       4.251884       1.334186       7.601135       0.123560       0.977622 0.71929880E+01  0.70053953E+02                                 1.732948                            1.649970      -1.353653       2.244084                    0.992654       3.821280      11.322781       0.443107       1.419299      -0.678084      -0.014347      -0.029196       0.005643       0.033017       0.004439      -0.003292      -0.007329      -0.000749      -0.036141      -0.014745       0.001879       0.012866              1.756397       1.672624       0.227690      -0.026274       2.111577      -0.163183       1.484991           0.000001
           18              H       6.516210       1.509529       7.725449       0.090150       1.038508 0.74566546E+01  0.73080959E+02                                 1.785050                            1.662979      -1.292243       2.259110                    0.993662       3.900845      11.493276       0.449350       1.390788      -0.683375       0.025150      -0.036121       0.008384       0.044806      -0.007838       0.001581      -0.001719       0.002002      -0.025263      -0.008692      -0.003680       0.012372              1.846135       1.853930      -0.414689       0.184694       2.135826      -0.243334       1.548649           0.000002
           19              H       6.393820       5.235236       6.678694       0.094354       1.087440 0.78762364E+01  0.76950427E+02                                 1.746363                            1.640150      -0.833930       2.483210                    0.999148       3.462383       9.640358       0.489479       1.280794      -0.709440       0.020940       0.040229      -0.014267       0.047544       0.000653       0.001606      -0.010018      -0.010345      -0.039498      -0.016858       0.001574       0.015284              1.789438       1.858569       0.511050      -0.091134       2.050985      -0.155229       1.458761           0.000003
           20              H       4.113482       5.183051       6.507537       0.133396       1.002042 0.71935186E+01  0.69099788E+02                                 1.678274                            1.586966      -1.124615       2.353921                    0.997227       3.478885       9.785988       0.485675       1.312881      -0.701039      -0.016287       0.028434      -0.012966       0.035240       0.003126      -0.001569      -0.001871      -0.005122      -0.043637      -0.014781       0.003252       0.011528              1.710503       1.777590      -0.389406       0.181542       1.896528      -0.221617       1.457391           0.000002
           21              H       3.765844       3.495299       3.516809       0.119151       0.930580 0.67030403E+01  0.63709529E+02                                 1.641272                            1.565948      -1.032583       2.395339                    0.997213       3.568931      10.219080       0.469742       1.371874      -0.688502       0.009922       0.033567       0.018058       0.039387       0.003910       0.005391       0.007154      -0.012325       0.010122      -0.010107      -0.003035       0.013142              1.668531       1.353316       0.103993       0.052037       2.055119       0.249392       1.597159           0.000001
           22              H       3.853914       1.538926       4.731117       0.106959       1.096343 0.81909866E+01  0.82048801E+02                                 1.825197                            1.722992      -1.553284       2.128726                    0.992152       4.058959      12.024819       0.449892       1.359131      -0.688464       0.011964       0.005667       0.027507       0.030527      -0.001867       0.007695       0.008273      -0.002496       0.008545      -0.011967       0.000382       0.011585              1.862694       1.444994      -0.005776       0.231178       1.625384       0.013679       2.517703           0.000001
           23              H      -2.956292      11.560887       1.470141       0.119221       1.110168 0.81111145E+01  0.80033578E+02                                 1.783377                            1.675612      -1.008402       2.405905                    0.997356       3.516701       9.922603       0.478208       1.298068      -0.705265      -0.008089      -0.027987      -0.021577       0.036253       0.003624       0.008138       0.008095      -0.013713       0.021037      -0.013590      -0.002705       0.016296              1.820772       1.436236       0.161256       0.070379       2.334844       0.339328       1.691235           0.000005
           24              H       2.630269       1.448441       0.259437       0.120600       1.093601 0.80766895E+01  0.79052793E+02                                 1.721730                            1.639630      -0.981886       2.418227                    0.998222       3.373583       9.265688       0.501340       1.248215      -0.717217      -0.010337      -0.004188      -0.040201       0.041719       0.005481       0.009323       0.005692      -0.010356       0.036264      -0.015338      -0.002787       0.018125              1.744521       1.442510      -0.043596       0.184110       1.563227      -0.050251       2.227826           0.000005
           25              H       1.716485       6.760235       6.657074       0.103446       0.999054 0.71232385E+01  0.68618940E+02                                 1.702016                            1.597349      -1.186689       2.306631                    0.996273       3.718026      10.656048       0.473354       1.343240      -0.693366       0.002377      -0.033387       0.003359       0.033639      -0.001366      -0.004410      -0.005213      -0.012470       0.006299      -0.009781       0.000541       0.009240              1.748056       1.386009      -0.222820      -0.041706       2.402210      -0.017317       1.455949           0.000001
           26              H       0.650638       7.920235       8.345214       0.103820       1.063344 0.78172658E+01  0.77560021E+02                                 1.803883                            1.694151      -1.546383       2.130406                    0.992041       4.074470      12.096369       0.448376       1.376831      -0.684792      -0.012393      -0.021658       0.020482       0.032283       0.005405      -0.001786      -0.009115      -0.017044      -0.008607      -0.009005      -0.007051       0.016055              1.850969       1.517197       0.076348      -0.256505       1.794815      -0.389826       2.240895           0.000001
           27              H       6.916489      -0.773517       6.352596       0.119964       1.013330 0.71591947E+01  0.69351552E+02                                 1.753666                            1.629298      -1.220107       2.306784                    0.994511       3.695967      10.773621       0.454722       1.390490      -0.684432      -0.001108       0.035240      -0.004332       0.035522      -0.002107      -0.001292      -0.001938      -0.019598      -0.010522      -0.008709      -0.003276       0.011985              1.815622       1.366859      -0.093168      -0.068657       2.486731      -0.093985       1.593278           0.000000
           28              H       2.194488      10.136919       4.641034       0.112586       1.104848 0.78266151E+01  0.76544539E+02                                 1.766393                            1.633201      -1.240418       2.290485                    0.994684       3.610708      10.144696       0.490037       1.278017      -0.707974       0.013757       0.018533      -0.030885       0.038556       0.002465      -0.006177      -0.008585      -0.007513       0.006215      -0.009153      -0.003934       0.013086              1.827794       1.419249       0.058278      -0.258501       1.911924      -0.430248       2.152209           0.000002
           29              H       5.625306       8.431856       0.405370       0.098350       1.117330 0.80268374E+01  0.78243524E+02                                 1.726830                            1.616678      -0.923999       2.434590                    0.998819       3.399235       9.239732       0.514598       1.221051      -0.723014      -0.019270       0.031899      -0.029014       0.047230       0.000367      -0.002958      -0.017490      -0.004450       0.006108      -0.016130      -0.003237       0.019367              1.763078       1.878797      -0.309962       0.380175       1.646039      -0.341835       1.764399           0.000005
           30              H      -3.517776       8.444661       0.461221       0.126618       0.987254 0.71457086E+01  0.68353723E+02                                 1.652807                            1.576284      -0.880113       2.469351                    0.999168       3.383868       9.420930       0.491060       1.303931      -0.704010       0.017003       0.022568      -0.021627       0.035583      -0.001311      -0.000842      -0.013595       0.006371      -0.007534      -0.015932       0.004537       0.011395              1.674756       1.769889       0.320502      -0.244937       1.622232      -0.285420       1.632147           0.000003
           31              H       7.775290       5.733556       3.399702       0.135904       0.924743 0.65263432E+01  0.61779451E+02                                 1.641929                            1.550024      -1.274875       2.282732                    0.995256       3.639055      10.488504       0.468699       1.380506      -0.685618       0.014968      -0.017447       0.025241       0.034140       0.002978       0.001028      -0.006993       0.020183       0.007241      -0.014655       0.005340       0.009315              1.669202       1.614952      -0.169338       0.220849       1.678814      -0.336162       1.713842           0.000001
           32              H       5.493807       5.803696       3.280793       0.099012       1.039751 0.73469857E+01  0.70996440E+02                                 1.727798                            1.607620      -1.001984       2.402946                    0.997789       3.565800      10.083186       0.480496       1.319134      -0.699723      -0.021868      -0.028326       0.030191       0.046820       0.001504       0.000942      -0.015504      -0.001627       0.003847      -0.015009      -0.001240       0.016249              1.785868       1.926464       0.330647      -0.379076       1.679076      -0.337520       1.752065           0.000001
           33              H      -1.466162       8.919326       1.407084       0.123385       0.976971 0.71866821E+01  0.69983222E+02                                 1.732954                            1.649850      -1.355714       2.243367                    0.992609       3.820618      11.323252       0.442842       1.420338      -0.677902      -0.014411       0.029116      -0.005713       0.032986      -0.004582       0.003863      -0.007093      -0.000494      -0.036430      -0.014801       0.001691       0.013109              1.756449       1.672528      -0.228025       0.026372       2.111983      -0.163260       1.484836           0.000001
           34              H       0.798167       8.743982       1.282770       0.089987       1.037461 0.74460376E+01  0.72923959E+02                                 1.781251                            1.659858      -1.279892       2.264493                    0.993856       3.893126      11.452538       0.450727       1.387548      -0.684026       0.025132       0.036139      -0.008522       0.044836       0.008068      -0.002096      -0.001812       0.002266      -0.025463      -0.008849      -0.003903       0.012753              1.842026       1.849854       0.412894      -0.183958       2.130441      -0.242274       1.545782           0.000002
           35              H       0.675828       5.018276       2.329525       0.095038       1.087336 0.78735512E+01  0.76899216E+02                                 1.744137                            1.638191      -0.827400       2.484927                    0.999147       3.460951       9.627272       0.490643       1.278173      -0.709974       0.019836      -0.040071       0.013547       0.046719      -0.001325      -0.000997      -0.010511      -0.010341      -0.039689      -0.017164       0.001491       0.015673              1.787101       1.856052      -0.510061       0.090967       2.048132      -0.154912       1.457118           0.000003
           36              H      -1.604511       5.070461       2.500682       0.134199       1.002647 0.72010246E+01  0.69214219E+02                                 1.681400                            1.589677      -1.138852       2.348166                    0.997084       3.482193       9.809531       0.484229       1.315996      -0.700378      -0.015826      -0.027986       0.012826       0.034615      -0.002764       0.001311      -0.001954      -0.004850      -0.044019      -0.014889       0.003667       0.011222              1.713784       1.780887       0.390700      -0.182102       1.900571      -0.222387       1.459895           0.000002
           37              H       7.670095       1.661386      12.525028       0.118514       0.934189 0.67400078E+01  0.64194220E+02                                 1.650084                            1.573800      -1.050293       2.387557                    0.996898       3.586323      10.303232       0.466660       1.378067      -0.687243      -0.010096       0.033449       0.017854       0.039236      -0.003558      -0.005876       0.007163      -0.012615       0.009599      -0.010456      -0.002770       0.013226              1.677682       1.359445      -0.105025      -0.052584       2.068073       0.251828       1.605528           0.000001
           38              H       7.582050      -0.294988      13.739336       0.105353       1.102629 0.82485091E+01  0.82765079E+02                                 1.831374                            1.728384      -1.555147       2.127257                    0.992033       4.072607      12.073281       0.449467       1.358114      -0.688631      -0.011733       0.005908       0.028151       0.031065       0.001686      -0.008064       0.008384      -0.002573       0.008006      -0.012210       0.000331       0.011880              1.869113       1.449008       0.005798      -0.232570       1.630190       0.013797       2.528141           0.000001
           39              H       2.956120       9.726973      10.478360       0.118872       1.106102 0.80734126E+01  0.79530887E+02                                 1.775303                            1.668856      -0.992238       2.412787                    0.997536       3.509348       9.878326       0.480635       1.293636      -0.706205       0.008625      -0.028230      -0.021996       0.036812      -0.003483      -0.007910       0.008112      -0.014089       0.020900      -0.013582      -0.002599       0.016182              1.812212       1.430945      -0.159797      -0.069738       2.321778       0.336129       1.683912           0.000004
           40              H       8.805709      -0.385472       9.267656       0.120757       1.097014 0.81065479E+01  0.79417858E+02                                 1.725055                            1.642375      -0.989164       2.414955                    0.998112       3.378606       9.283584       0.501053       1.247785      -0.717282       0.010100      -0.004705      -0.040014       0.041536      -0.005653      -0.009352       0.005552      -0.010603       0.036836      -0.015626      -0.002593       0.018219              1.748039       1.444789       0.043715      -0.184967       1.565757      -0.050394       2.233569           0.000005
           41              H      -1.716603       4.926322      15.665293       0.103199       1.000598 0.71359839E+01  0.68771859E+02                                 1.703645                            1.598611      -1.188199       2.305647                    0.996139       3.721390      10.667730       0.473245       1.342960      -0.693408      -0.001914      -0.033511       0.003346       0.033732       0.001732       0.004489      -0.005297      -0.012673       0.006875      -0.010125       0.000770       0.009354              1.749864       1.387036       0.223246       0.041747       2.405453      -0.017457       1.457102           0.000001
           42              H      -0.650778       6.086322      17.353433       0.103868       1.062940 0.78082084E+01  0.77376487E+02                                 1.796479                            1.687841      -1.531247       2.136221                    0.992274       4.060150      12.010418       0.451758       1.368179      -0.686504       0.012637      -0.021944       0.020354       0.032489      -0.005145       0.001428      -0.009206      -0.017038      -0.008319      -0.009120      -0.006808       0.015927              1.843125       1.511801      -0.075640       0.254627       1.787354      -0.386802       2.230219           0.000001
           43              H       4.519503      -2.607430      15.360815       0.118234       1.018963 0.72037714E+01  0.69850108E+02                                 1.755470                            1.630748      -1.211813       2.309273                    0.994700       3.701168      10.772950       0.456303       1.384348      -0.685598       0.000881       0.035870      -0.004665       0.036182       0.002408       0.001391      -0.001553      -0.020461      -0.010716      -0.009167      -0.003250       0.012417              1.817577       1.367945       0.093378       0.068738       2.490112      -0.094217       1.594674           0.000000
           44              H      -2.194649       8.303006      13.649253       0.112889       1.103641 0.78176368E+01  0.76442262E+02                                 1.765890                            1.632863      -1.251770       2.286489                    0.994623       3.609699      10.144138       0.489771       1.278955      -0.707775      -0.013469       0.018260      -0.030668       0.038149      -0.002327       0.006273      -0.008473      -0.007530       0.005366      -0.009288      -0.003629       0.012917              1.827225       1.418939      -0.058146       0.258279       1.911394      -0.429826       2.151341           0.000002
           45              H       5.810570       6.597943       9.413589       0.096397       1.121615 0.80624915E+01  0.78672115E+02                                 1.730727                            1.619861      -0.921486       2.435187                    0.998786       3.406138       9.260929       0.514325       1.220442      -0.723161       0.019225       0.032294      -0.029716       0.047912      -0.000235       0.002875      -0.017456      -0.004272       0.006337      -0.016130      -0.003151       0.019281              1.767226       1.883361       0.311394      -0.381952       1.649721      -0.343430       1.768597           0.000005
           46              H       3.517651       6.610747       9.469440       0.127532       0.983423 0.71151461E+01  0.68015614E+02                                 1.651638                            1.575414      -0.886631       2.467905                    0.999088       3.379280       9.417260       0.489829       1.308087      -0.703170      -0.016783       0.022185      -0.021884       0.035394       0.001270       0.000762      -0.013489       0.006745      -0.007954      -0.015941       0.004775       0.011166              1.673473       1.768646      -0.319840       0.244336       1.620937      -0.284786       1.630837           0.000003
           47              H       3.660617       3.899643      12.407921       0.135775       0.927355 0.65505025E+01  0.62080502E+02                                 1.646436                            1.553937      -1.288732       2.276473                    0.995024       3.648387      10.529869       0.467522       1.382368      -0.685221      -0.014830      -0.017404       0.025226       0.034047      -0.002834      -0.000903      -0.006892       0.020086       0.007861      -0.014558       0.005432       0.009126              1.673880       1.619325       0.170217      -0.221937       1.683576      -0.337892       1.718738           0.000001
           48              H       5.942098       3.969783      12.289012       0.098938       1.041669 0.73636574E+01  0.71193556E+02                                 1.729239                            1.608889      -1.000440       2.403561                    0.997827       3.569495      10.094187       0.480584       1.318226      -0.699886       0.021970      -0.028543       0.029975       0.046860      -0.001737      -0.000796      -0.015179      -0.001963       0.004090      -0.014608      -0.001435       0.016043              1.787393       1.928271      -0.331108       0.379537       1.680468      -0.337910       1.753438           0.000001
           49              H       1.466028       7.085412      10.415303       0.123560       0.977626 0.71930245E+01  0.70054399E+02                                 1.732952                            1.649974      -1.353660       2.244081                    0.992654       3.821290      11.322819       0.443107       1.419299      -0.678084       0.014347       0.029196      -0.005643       0.033017       0.004440      -0.003292      -0.007329      -0.000749      -0.036140      -0.014745       0.001879       0.012866              1.756402       1.672628       0.227691      -0.026274       2.111582      -0.163184       1.484995           0.000001
           50              H      -0.798298       6.910069      10.290989       0.090149       1.038516 0.74567280E+01  0.73081869E+02                                 1.785060                            1.662988      -1.292256       2.259103                    0.993662       3.900866      11.493358       0.449349       1.390788      -0.683374      -0.025150       0.036120      -0.008384       0.044805      -0.007839       0.001581      -0.001719       0.002003      -0.025261      -0.008692      -0.003680       0.012372              1.846145       1.853940      -0.414692       0.184695       2.135838      -0.243336       1.548657           0.000002
           51              H      -0.675908       3.184362      11.337744       0.094354       1.087440 0.78762332E+01  0.76950391E+02                                 1.746363                            1.640150      -0.833930       2.483210                    0.999148       3.462382       9.640356       0.489479       1.280795      -0.709440      -0.020940      -0.040229       0.014267       0.047544       0.000653       0.001606      -0.010018      -0.010345      -0.039498      -0.016858       0.001574       0.015284              1.789438       1.858569       0.511050      -0.091134       2.050985      -0.155229       1.458761           0.000003
           52              H       1.604430       3.236547      11.508901       0.133396       1.002042 0.71935150E+01  0.69099744E+02                                 1.678274                            1.586966      -1.124614       2.353922                    0.997227       3.478884       9.785984       0.485675       1.312881      -0.701039       0.016287      -0.028434       0.012966       0.035240       0.003126      -0.001569      -0.001871      -0.005122      -0.043637      -0.014781       0.003252       0.011528              1.710502       1.777589      -0.389406       0.181542       1.896527      -0.221617       1.457391           0.000002
           53              H       1.952068       4.924299      14.499629       0.119151       0.930581 0.67030448E+01  0.63709578E+02                                 1.641272                            1.565948      -1.032583       2.395339                    0.997213       3.568932      10.219081       0.469742       1.371873      -0.688502      -0.009922      -0.033567      -0.018058       0.039387       0.003910       0.005391       0.007154      -0.012325       0.010122      -0.010107      -0.003035       0.013142              1.668531       1.353316       0.103993       0.052037       2.055119       0.249392       1.597159           0.000001
           54              H       1.863998       6.880672      13.285321       0.106959       1.096342 0.81909742E+01  0.82048653E+02                                 1.825196                            1.722991      -1.553283       2.128726                    0.992152       4.058957      12.024815       0.449892       1.359132      -0.688463      -0.011964      -0.005667      -0.027507       0.030527      -0.001867       0.007695       0.008273      -0.002496       0.008545      -0.011967       0.000382       0.011585              1.862693       1.444994      -0.005776       0.231178       1.625383       0.013679       2.517702           0.000001
           55              H       8.674204      -3.141289      16.546297       0.119221       1.110171 0.81111436E+01  0.80033947E+02                                 1.783381                            1.675615      -1.008408       2.405902                    0.997356       3.516708       9.922632       0.478207       1.298069      -0.705265       0.008089       0.027987       0.021577       0.036253       0.003624       0.008138       0.008095      -0.013713       0.021037      -0.013591      -0.002705       0.016296              1.820776       1.436239       0.161256       0.070379       2.334849       0.339329       1.691239           0.000005
           56              H       3.087643       6.971157      17.757001       0.120600       1.093597 0.80766487E+01  0.79052286E+02                                 1.721726                            1.639625      -0.981875       2.418232                    0.998222       3.373575       9.265657       0.501341       1.248215      -0.717217       0.010336       0.004188       0.040201       0.041719       0.005481       0.009323       0.005692      -0.010356       0.036263      -0.015337      -0.002787       0.018125              1.744516       1.442506      -0.043596       0.184109       1.563223      -0.050251       2.227820           0.000005
           57              H       4.001427       1.659363      11.359364       0.103446       0.999055 0.71232423E+01  0.68618989E+02                                 1.702016                            1.597350      -1.186690       2.306630                    0.996273       3.718027      10.656053       0.473354       1.343240      -0.693366      -0.002377       0.033387      -0.003359       0.033639      -0.001366      -0.004410      -0.005213      -0.012470       0.006299      -0.009781       0.000541       0.009240              1.748057       1.386010      -0.222820      -0.041706       2.402211      -0.017318       1.455949           0.000001
           58              H       5.067274       0.499363       9.671224       0.103821       1.063334 0.78171635E+01  0.77558754E+02                                 1.803872                            1.694141      -1.546368       2.130415                    0.992041       4.074442      12.096267       0.448377       1.376833      -0.684792       0.012393       0.021658      -0.020482       0.032283       0.005405      -0.001786      -0.009115      -0.017044      -0.008605      -0.009004      -0.007051       0.016055              1.850958       1.517189       0.076347      -0.256504       1.794804      -0.389822       2.240882           0.000001
           59              H      -1.198577       9.193115      11.663842       0.119964       1.013338 0.71592613E+01  0.69352380E+02                                 1.753676                            1.629306      -1.220121       2.306776                    0.994511       3.695989      10.773710       0.454721       1.390492      -0.684432       0.001108      -0.035240       0.004332       0.035522      -0.002107      -0.001292      -0.001938      -0.019598      -0.010523      -0.008709      -0.003276       0.011985              1.815633       1.366865      -0.093169      -0.068657       2.486748      -0.093986       1.593286           0.000000
           60              H       3.523424      -1.717321      13.375404       0.112586       1.104846 0.78265978E+01  0.76544324E+02                                 1.766391                            1.633199      -1.240416       2.290486                    0.994684       3.610704      10.144680       0.490038       1.278017      -0.707974      -0.013757      -0.018533       0.030885       0.038556       0.002465      -0.006176      -0.008585      -0.007513       0.006215      -0.009153      -0.003934       0.013086              1.827791       1.419247       0.058278      -0.258500       1.911921      -0.430247       2.152205           0.000002
           61              H       0.092606      -0.012258      17.611068       0.098350       1.117329 0.80268322E+01  0.78243459E+02                                 1.726829                            1.616678      -0.923999       2.434591                    0.998819       3.399234       9.239728       0.514598       1.221051      -0.723014       0.019270      -0.031899       0.029014       0.047230       0.000367      -0.002958      -0.017490      -0.004450       0.006108      -0.016130      -0.003237       0.019367              1.763078       1.878796      -0.309962       0.380175       1.646039      -0.341835       1.764398           0.000005
           62              H       9.235688      -0.025063      17.555217       0.126618       0.987253 0.71456989E+01  0.68353605E+02                                 1.652806                            1.576282      -0.880111       2.469352                    0.999168       3.383866       9.420922       0.491060       1.303931      -0.704010      -0.017003      -0.022568       0.021627       0.035583      -0.001311      -0.000842      -0.013595       0.006371      -0.007534      -0.015932       0.004537       0.011395              1.674755       1.769888       0.320502      -0.244937       1.622231      -0.285419       1.632146           0.000003
           63              H      -2.057378       2.686042      14.616736       0.135904       0.924744 0.65263480E+01  0.61779504E+02                                 1.641930                            1.550024      -1.274875       2.282732                    0.995256       3.639056      10.488505       0.468699       1.380505      -0.685618      -0.014968       0.017447      -0.025241       0.034140       0.002978       0.001028      -0.006993       0.020183       0.007241      -0.014655       0.005340       0.009315              1.669203       1.614952      -0.169338       0.220849       1.678814      -0.336162       1.713842           0.000001
           64              H       0.224105       2.615902      14.735645       0.099012       1.039751 0.73469851E+01  0.70996434E+02                                 1.727798                            1.607620      -1.001984       2.402946                    0.997789       3.565800      10.083187       0.480496       1.319134      -0.699723       0.021868       0.028326      -0.030191       0.046820       0.001504       0.000942      -0.015504      -0.001627       0.003847      -0.015009      -0.001240       0.016249              1.785868       1.926464       0.330647      -0.379076       1.679076      -0.337520       1.752065           0.000001
           65              H       7.184074      -0.499728      16.609354       0.123385       0.976975 0.71867139E+01  0.69983609E+02                                 1.732958                            1.649853      -1.355720       2.243364                    0.992609       3.820626      11.323282       0.442842       1.420338      -0.677902       0.014412      -0.029116       0.005713       0.032986      -0.004583       0.003863      -0.007093      -0.000494      -0.036429      -0.014800       0.001691       0.013110              1.756453       1.672531      -0.228026       0.026372       2.111988      -0.163261       1.484839           0.000001
           66              H       4.919745      -0.324384      16.733668       0.089986       1.037470 0.74461177E+01  0.72924954E+02                                 1.781262                            1.659868      -1.279907       2.264485                    0.993856       3.893149      11.452630       0.450725       1.387549      -0.684026      -0.025132      -0.036138       0.008521       0.044835       0.008068      -0.002096      -0.001812       0.002267      -0.025462      -0.008849      -0.003904       0.012753              1.842037       1.849866       0.412898      -0.183959       2.130455      -0.242276       1.545791           0.000002
           67              H       5.042084       3.401322      15.686913       0.095039       1.087336 0.78735520E+01  0.76899224E+02                                 1.744136                            1.638190      -0.827400       2.484927                    0.999147       3.460951       9.627271       0.490643       1.278172      -0.709974      -0.019836       0.040071      -0.013547       0.046719      -0.001325      -0.000997      -0.010511      -0.010341      -0.039689      -0.017164       0.001491       0.015673              1.787100       1.856051      -0.510060       0.090967       2.048132      -0.154912       1.457118           0.000003
           68              H       7.322423       3.349137      15.515756       0.134200       1.002646 0.72010224E+01  0.69214188E+02                                 1.681399                            1.589676      -1.138851       2.348166                    0.997084       3.482192       9.809526       0.484229       1.315995      -0.700378       0.015826       0.027986      -0.012826       0.034615      -0.002764       0.001311      -0.001954      -0.004850      -0.044019      -0.014889       0.003667       0.011222              1.713783       1.780886       0.390700      -0.182102       1.900570      -0.222387       1.459894           0.000002
           69              C      -2.686374       6.295049       7.998037       0.592465      23.502161 0.24925817E+03  0.51735513E+04                                 7.594682                            5.627253       0.025040       2.064114                    0.999558      22.615144      64.045321       0.619430       0.476403      -1.014209       0.001120      -0.057711       0.034726       0.067362       0.013736       0.039441       0.023019       0.136097      -0.061017      -0.068983      -0.025891       0.094874              8.879639       5.066602       0.401102      -1.620577      11.553833      -1.801333      10.018481           0.000002
           70              C      -2.565161       7.578418       7.228916      -0.027007      36.784854 0.44504509E+03  0.10456352E+05                                 9.607332                            7.009596       0.032687       2.015860                    0.999420      27.321928      76.875331       0.629675       0.414012      -1.072679       0.012539       0.040272      -0.026880       0.050016      -0.003631       0.002139       0.007780       0.015502      -0.010056      -0.013370       0.003119       0.010251             11.673927       5.432717       0.933654      -1.743793      16.986871      -4.129364      12.602193           0.000001
           71              C      -2.172904       7.564691       5.897501      -0.090571      31.998939 0.43592571E+03  0.10312821E+05                                 8.922516                            7.092138      -0.016697       1.974351                    0.999511      29.374012      86.265827       0.598368       0.432686      -1.048198       0.001526       0.024058       0.009819       0.026029      -0.000761       0.006427       0.020318       0.016555      -0.042619      -0.029737       0.011493       0.018244             10.061317       5.145895       0.384166      -1.380097      12.930694      -3.063335      12.107362          -0.000001
           72              C      -2.107726       8.732023       5.174681      -0.154437      33.507728 0.46373834E+03  0.11167614E+05                                 9.242595                            7.336720      -0.164079       1.920906                    0.998381      30.572499      91.276265       0.584328       0.435273      -1.044212       0.005204      -0.021202       0.016446       0.027333       0.005823      -0.002986       0.008320       0.065401      -0.036179      -0.031050      -0.008295       0.039345             10.452719       5.106668      -0.178397      -1.076101      14.859186      -2.304182      11.392303           0.000001
           73              C      -2.408503       9.942792       5.794086       0.183137      34.790143 0.39543899E+03  0.91165117E+04                                 9.610649                            6.856800      -0.447942       1.872913                    0.999307      26.401944      76.179366       0.595885       0.445856      -1.041886       0.003408       0.019879      -0.018708       0.027509       0.008922       0.003199      -0.027449       0.020248      -0.018589      -0.035588       0.012823       0.022765             11.945874       5.141637      -0.402128      -1.064909      16.270959      -5.213529      14.425026           0.000001
           74              C      -2.767595       9.969589       7.124240      -0.160755      34.163302 0.45407161E+03  0.10854060E+05                                 9.290889                            7.210379      -0.106862       1.935609                    0.999067      30.395384      89.779947       0.596781       0.429362      -1.050040      -0.003363      -0.024279       0.030052       0.038781      -0.011276       0.011412       0.030852       0.033714      -0.027240      -0.045440       0.020147       0.025294             10.597883       5.253240      -0.061090      -1.190727      13.585904      -2.913729      12.954506           0.000011
           75              C      -2.846496       8.787407       7.849942      -0.098632      32.021113 0.43220129E+03  0.10189854E+05                                 8.882881                            7.029392      -0.080888       1.947841                    0.999536      29.509083      86.156535       0.605959       0.428727      -1.051944       0.012857       0.019066      -0.020913       0.031083      -0.003679      -0.008665       0.012959       0.039504       0.032630      -0.029381       0.005310       0.024071             10.020721       5.094451       0.211439      -0.952108      14.673479      -2.271457      10.294232           0.000008
           76              C       8.411152       2.668156       4.700128       0.563406      23.432238 0.25984929E+03  0.54209182E+04                                 7.495989                            5.667982      -0.049935       2.027778                    0.999434      22.787926      63.586678       0.633269       0.463625      -1.026563       0.029433       0.014897       0.050573       0.060381      -0.037254      -0.040759       0.001445       0.120530      -0.127961      -0.061098      -0.041893       0.102991              8.823417       5.774055       2.203770       2.835179       9.242394       1.758135      11.453801           0.000005
           77              C       7.778748       1.918717       3.545995      -0.008296      35.427134 0.41589460E+03  0.95982982E+04                                 9.322460                            6.748411       0.021620       2.015380                    0.999338      26.772538      74.429164       0.646315       0.410630      -1.075896      -0.020188      -0.016882      -0.029473       0.039512      -0.007778      -0.013763      -0.004907       0.024110      -0.022265      -0.019487      -0.003516       0.023003             11.350053       7.032103       2.612665       4.581404      12.576434       2.795955      14.441621           0.000004
           78              C       7.321305       2.572407       2.425013      -0.104631      32.872873 0.43473066E+03  0.10256708E+05                                 8.993135                            7.012378       0.066869       1.992483                    0.999737      29.495718      85.935749       0.612036       0.424172      -1.055553      -0.019148      -0.026036       0.000400       0.032321      -0.007491      -0.013342      -0.002235      -0.008257      -0.060076      -0.026294       0.006953       0.019342             10.186208       6.719826       1.973862       3.697811      11.113750       1.186057      12.725047           0.000002
           79              C       6.692331       1.876708       1.407084      -0.171923      34.862941 0.47436149E+03  0.11477116E+05                                 9.446268                            7.388786      -0.152497       1.916865                    0.998923      30.909436      92.204841       0.586563       0.431587      -1.047455      -0.000389       0.012388       0.032706       0.034975      -0.018131      -0.017924      -0.012528       0.019896      -0.015594      -0.033081       0.006273       0.026808             10.809703       6.969283       2.294369       3.431012      12.996790       2.031601      12.463037          -0.000000
           80              C       6.544817       0.514366       1.493022       0.170736      34.230826 0.38935681E+03  0.89438535E+04                                 9.484138                            6.786834      -0.428638       1.878578                    0.999360      26.391382      76.074448       0.601051       0.443627      -1.042927      -0.018987      -0.006882      -0.022458       0.030204       0.000155       0.006637       0.022680       0.037282       0.046333      -0.036440       0.008788       0.027652             11.725554       7.205301       1.946698       4.779525      11.932479       2.519845      16.038883          -0.000001
           81              C       7.006834      -0.137735       2.590764      -0.150202      34.869097 0.44011779E+03  0.10433071E+05                                 9.392780                            7.075555       0.007936       1.978573                    0.999395      29.800392      87.500619       0.605731       0.426563      -1.052329       0.018729       0.012894       0.032378       0.039565      -0.005794      -0.033557       0.001334       0.007537      -0.086508      -0.046338       0.009426       0.036912             10.913963       6.722151       1.161998       4.048684      11.591285       0.601722      14.428452           0.000001
           82              C       7.612936       0.573544       3.614097      -0.098222      33.249038 0.41809439E+03  0.97904629E+04                                 9.153976                            6.945402      -0.041154       1.966846                    0.999595      29.247646      85.520432       0.604541       0.432665      -1.047973      -0.013035       0.000446      -0.026934       0.029926      -0.015124      -0.008789      -0.009606       0.045174       0.004310      -0.032085       0.004299       0.027786             10.549033       6.399834       2.186259       3.345477      13.203084       1.602506      12.044180           0.000006
           83              C       0.345338       2.374086       7.995875       0.091967      25.796416 0.32595013E+03  0.71431575E+04                                 7.643412                            6.064422       0.223231       2.086693                    0.999805      25.841416      72.136418       0.660554       0.423116      -1.058114      -0.011473       0.022137      -0.040426       0.047496       0.013250      -0.000232       0.006406      -0.064424       0.029082      -0.039722       0.007971       0.031751              8.539138      13.132479      -0.378988      -0.316679       5.898002      -1.996698       6.586933           0.000007
           84              C       1.726807       2.365353       7.972274      -0.193505      33.009061 0.45785198E+03  0.10904366E+05                                 8.940484                            7.151834       0.216790       2.040379                    0.999693      29.856647      86.392086       0.613889       0.418930      -1.062598      -0.008504      -0.002967      -0.007086       0.011460      -0.008706       0.012998      -0.014926      -0.021261       0.011101      -0.019707      -0.007452       0.027159              9.952744      15.705523      -0.307392      -0.923255       6.805859      -2.102459       7.346850           0.000005
           85              C       2.407244       3.191052       7.084604       0.110014      33.753803 0.40487156E+03  0.93322661E+04                                 9.254723                            6.829891      -0.011499       2.018182                    0.999400      26.092893      73.801367       0.615028       0.432057      -1.056507      -0.003948      -0.003613      -0.006147       0.008150      -0.001181      -0.002630       0.005416      -0.009112      -0.033964      -0.012981       0.001184       0.011797             11.130396      18.966881      -0.966141       0.247533       6.912743      -2.253709       7.511565           0.000002
           86              C       1.643315       3.967256       6.232246      -0.181972      34.011272 0.45413030E+03  0.10816134E+05                                 9.216631                            7.188497       0.077403       2.007306                    0.998956      29.578514      86.171803       0.602681       0.426704      -1.055529      -0.008800      -0.009781       0.000930       0.013189       0.006656      -0.007494       0.010394      -0.026872       0.022469      -0.022136       0.003093       0.019043             10.528424      16.213330      -1.447579       0.556238       7.545106      -2.581237       7.826835           0.000002
           87              C       0.270995       3.919999       6.308816       0.100422      25.922605 0.32585963E+03  0.71475840E+04                                 7.709722                            6.085352       0.239051       2.100355                    0.999786      25.627753      71.798416       0.655247       0.426159      -1.055199      -0.005464      -0.029321       0.029936       0.042258      -0.003928       0.005498       0.019702      -0.068942       0.053528      -0.044383       0.002609       0.041774              8.678197      13.219121      -0.236520      -0.219290       6.143843      -2.161856       6.671628           0.000001
           88              C       3.889349       3.258982       7.090549       0.115113      33.123356 0.40275156E+03  0.92660828E+04                                 9.135890                            6.803172       0.024016       2.031978                    0.999467      25.909724      73.082383       0.617775       0.430940      -1.057778       0.005014      -0.002112      -0.007807       0.009516      -0.002035       0.005242      -0.009624       0.014578       0.066556      -0.020592      -0.004820       0.025412             10.949242      18.503176      -0.786822       0.525214       9.030438      -1.032082       5.314113           0.000002
           89              C       4.661287       2.152304       7.426376      -0.192429      33.774633 0.46823145E+03  0.11258272E+05                                 9.204831                            7.304378       0.024206       1.985545                    0.998335      30.148564      88.782389       0.596153       0.427304      -1.053217       0.006897       0.005749      -0.008627       0.012452       0.011545      -0.014865       0.000896      -0.007787       0.098436      -0.031165      -0.005614       0.036778             10.384949      15.397366      -1.392080       1.401905      10.043115      -1.355764       5.714368           0.000002
           90              C       6.024457       2.265876       7.500243       0.103587      25.876772 0.33873720E+03  0.75429999E+04                                 7.841563                            6.301402       0.066021       2.044608                    0.999206      26.236860      75.379009       0.625723       0.439585      -1.041411       0.006253       0.046804      -0.017941       0.050513      -0.013724      -0.002784       0.014149      -0.028548       0.155727      -0.045835      -0.009414       0.055249              8.714257      12.272443       0.509953       0.768054       8.926408      -1.272028       4.943919          -0.000000
           91              C       5.951252       4.444602       6.885883       0.095993      24.676224 0.32474981E+03  0.71138665E+04                                 7.418761                            6.049820       0.308097       2.120193                    0.999849      25.657628      71.726019       0.661579       0.422637      -1.057881       0.007089      -0.042737       0.006420       0.043794       0.010950      -0.006931       0.003696      -0.054111       0.086468      -0.044370       0.014431       0.029939              8.152283      11.967463       0.331227       0.635781       7.833607      -0.993409       4.655781           0.000002
           92              C       4.575501       4.424053       6.781387      -0.181729      31.786112 0.44713041E+03  0.10585429E+05                                 8.725202                            7.074373       0.199745       2.043793                    0.999474      29.379615      84.739509       0.616395       0.419733      -1.062158       0.009413      -0.006898      -0.014408       0.018541      -0.009052       0.006490      -0.000811      -0.024514       0.038390      -0.022629       0.007610       0.015018              9.627586      14.647168       0.470543       0.746052       8.813132      -1.164188       5.422457           0.000001
           93              C       3.031653       3.958463       1.010182       0.592036      23.526071 0.24952667E+03  0.51803021E+04                                 7.599332                            5.629795       0.028206       2.064841                    0.999555      22.623350      64.067109       0.619396       0.476321      -1.014296      -0.000143       0.057832      -0.035113       0.067657      -0.011161      -0.041565       0.021918       0.136455      -0.062633      -0.068460      -0.027409       0.095870              8.886124       5.069240      -0.401405       1.621905      11.564124      -1.803989      10.025008           0.000002
           94              C       3.152883       2.675094       1.779303      -0.026864      36.751327 0.44455692E+03  0.10442392E+05                                 9.602498                            7.006108       0.029328       2.015222                    0.999432      27.310397      76.842741       0.629761       0.414055      -1.072613       0.014502      -0.039080       0.028520       0.050507       0.005181      -0.004377       0.007105       0.016708      -0.005319      -0.014216       0.002977       0.011238             11.668276       5.430432      -0.933561       1.742026      16.979710      -4.129353      12.594686           0.000001
           95              C       3.545136       2.688821       3.110718      -0.092444      32.077113 0.43725750E+03  0.10352867E+05                                 8.940847                            7.106944      -0.023266       1.971779                    0.999497      29.418141      86.448745       0.597204       0.433171      -1.047838       0.001613      -0.024635      -0.009086       0.026306       0.001689      -0.007963       0.019995       0.015728      -0.046800      -0.030515       0.011786       0.018729             10.082697       5.156649      -0.387654       1.382782      12.954978      -3.077124      12.136464          -0.000001
           96              C       3.610328       1.521489       3.833538      -0.155974      33.584878 0.46515783E+03  0.11211456E+05                                 9.260218                            7.351074      -0.173610       1.917491                    0.998364      30.620289      91.487558       0.583327       0.435645      -1.043887       0.005506       0.021491      -0.017761       0.028419      -0.004404       0.000613       0.008702       0.065035      -0.039586      -0.030591      -0.008821       0.039412             10.473279       5.116503       0.177756       1.076884      14.890537      -2.313226      11.412797           0.000000
           97              C       3.309571       0.310720       3.214133       0.180601      34.869788 0.39657272E+03  0.91484556E+04                                 9.621102                            6.864109      -0.447586       1.872383                    0.999262      26.440176      76.293765       0.595943       0.445530      -1.042161       0.003755      -0.019027       0.020917       0.028524      -0.008821      -0.003831      -0.028786       0.020903      -0.021678      -0.037377       0.014028       0.023349             11.959812       5.146470       0.401610       1.066523      16.286770      -5.223233      14.446195           0.000001
           98              C       2.950483       0.283923       1.883979      -0.157069      34.005916 0.45151740E+03  0.10777165E+05                                 9.258429                            7.185761      -0.096554       1.939330                    0.999082      30.316077      89.462879       0.598375       0.428847      -1.050416      -0.003234       0.026265      -0.028430       0.038840       0.011312      -0.010632       0.029652       0.035462      -0.023983      -0.044303       0.018916       0.025387             10.558896       5.235580       0.063884       1.187170      13.540357      -2.888147      12.900752           0.000011
           99              C       2.871567       1.466105       1.158277      -0.099269      32.120958 0.43399964E+03  0.10243568E+05                                 8.904096                            7.046626      -0.082111       1.946700                    0.999567      29.565172      86.386954       0.604839       0.429047      -1.051678       0.012764      -0.016790       0.020591       0.029476       0.003145       0.008669       0.015148       0.036138       0.035077      -0.029488       0.005183       0.024304             10.044999       5.105706      -0.212383       0.952688      14.716800      -2.277404      10.312491           0.000008
          100              C       2.693116       7.585355       4.308091       0.566046      23.360581 0.25894184E+03  0.53970771E+04                                 7.481558                            5.658572      -0.044616       2.030076                    0.999395      22.740804      63.419139       0.633734       0.463706      -1.026554       0.029995      -0.016096      -0.051350       0.061609       0.037147       0.042159      -0.000195       0.120874      -0.126471      -0.063050      -0.040319       0.103368              8.804770       5.763124      -2.197833      -2.827572       9.224089       1.750575      11.427097           0.000005
          101              C       2.060698       8.334794       5.462224      -0.008663      35.412211 0.41578771E+03  0.95952603E+04                                 9.320657                            6.748058       0.022640       2.015787                    0.999320      26.767409      74.413848       0.646255       0.410693      -1.075850      -0.020894       0.016601       0.028529       0.039065       0.008934       0.011361      -0.004553       0.024264      -0.020929      -0.018414      -0.003401       0.021816             11.346298       7.030299      -2.611084      -4.578848      12.573894       2.792412      14.434699           0.000003
          102              C       1.603262       7.681105       6.583206      -0.104833      32.908316 0.43537809E+03  0.10276660E+05                                 9.003798                            7.021106       0.063732       1.991400                    0.999715      29.514180      86.032485       0.611146       0.424596      -1.055202      -0.018237       0.025925      -0.000594       0.031702       0.009317       0.010627      -0.003305      -0.007602      -0.058764      -0.024508       0.004355       0.020153             10.197809       6.728254      -1.975710      -3.703903      11.122547       1.187924      12.742624           0.000002
          103              C       0.974275       8.376803       7.601135      -0.172458      34.821659 0.47373024E+03  0.11456320E+05                                 9.429584                            7.375209      -0.142770       1.919862                    0.998942      30.890063      92.080018       0.588225       0.430575      -1.048226       0.000442      -0.013147      -0.032700       0.035246       0.019531       0.017541      -0.012847       0.021914      -0.011827      -0.034171       0.006589       0.027582             10.789359       6.955825      -2.285540      -3.424749      12.970578       2.018714      12.441673          -0.000000
          104              C       0.826741       9.739146       7.515197       0.171735      34.212394 0.38913235E+03  0.89374576E+04                                 9.481813                            6.785868      -0.429015       1.878618                    0.999392      26.382397      76.044620       0.600959       0.443756      -1.042845      -0.019216       0.006681       0.021905       0.029895       0.000750      -0.006286       0.023375       0.035232       0.043821      -0.036007       0.008816       0.027191             11.720906       7.202092      -1.945366      -4.775547      11.932165       2.516023      16.028461          -0.000001
          105              C       1.288752      10.391246       6.417455      -0.153833      34.956365 0.44163895E+03  0.10477268E+05                                 9.403317                            7.083741       0.008451       1.977966                    0.999433      29.849550      87.654508       0.605949       0.426078      -1.052718       0.018771      -0.014158      -0.032134       0.039817       0.006940       0.034895       0.001051       0.008448      -0.088551      -0.047851       0.009062       0.038789             10.925645       6.729564      -1.162835      -4.053606      11.601938       0.602031      14.445433           0.000001
          106              C       1.894867       9.679968       5.394122      -0.096204      33.201614 0.41737235E+03  0.97694189E+04                                 9.146206                            6.940016      -0.037722       1.968101                    0.999589      29.222091      85.430096       0.604690       0.432741      -1.047917      -0.013541      -0.000434       0.027696       0.030832       0.014696       0.009424      -0.009190       0.043806       0.005594      -0.031397       0.004197       0.027199             10.538940       6.394070      -2.182303      -3.341640      13.190128       1.596900      12.032621           0.000006
          107              C       6.063308       7.879425       1.012344       0.090139      25.880999 0.32732844E+03  0.71814894E+04                                 7.662057                            6.079095       0.225140       2.086696                    0.999758      25.895148      72.345607       0.659401       0.423375      -1.057869      -0.011149      -0.024305       0.043022       0.050655      -0.011524      -0.000396       0.007264      -0.067086       0.031521      -0.040734       0.008151       0.032583              8.560778      13.171444       0.383110       0.314591       5.910330      -1.999505       6.600560           0.000007
          108              C       7.444777       7.888158       1.035945      -0.190130      32.898036 0.45578646E+03  0.10843152E+05                                 8.922480                            7.137122       0.220006       2.042119                    0.999669      29.791605      86.162452       0.614322       0.419099      -1.062467      -0.008365       0.001756       0.006769       0.010903       0.008188      -0.011606      -0.016923      -0.021079       0.014754      -0.018702      -0.009491       0.028193              9.932816      15.670826       0.308669       0.918148       6.794072      -2.099641       7.333548           0.000005
          109              C      -3.310776       7.062459       1.923615       0.106979      33.802396 0.40553556E+03  0.93515856E+04                                 9.263273                            6.835356      -0.010712       2.018047                    0.999376      26.117446      73.891429       0.614788       0.432041      -1.056496      -0.003713       0.003722       0.006065       0.008027       0.001822       0.002868       0.005691      -0.008856      -0.035614      -0.013618       0.001318       0.012300             11.141855      18.990965       0.966228      -0.246102       6.917574      -2.254468       7.517026           0.000002
          110              C       7.361303       6.286255       2.775973      -0.180864      34.028163 0.45442631E+03  0.10826031E+05                                 9.224855                            7.195280       0.072589       2.005826                    0.998956      29.584251      86.228027       0.601779       0.427231      -1.055097      -0.006611       0.010278      -0.001610       0.012326      -0.003890       0.004933       0.010275      -0.026505       0.021968      -0.019189       0.000390       0.018799             10.538316      16.232400       1.450887      -0.558027       7.550494      -2.581463       7.832054           0.000002
          111              C       5.988983       6.333513       2.699403       0.101247      25.916458 0.32578624E+03  0.71457810E+04                                 7.709291                            6.085208       0.239215       2.100374                    0.999778      25.623353      71.791982       0.655149       0.426235      -1.055121      -0.006120       0.030490      -0.031225       0.044069       0.004908      -0.005367       0.019325      -0.069014       0.051205      -0.044191       0.002837       0.041355              8.677645      13.217437       0.236775       0.218794       6.143776      -2.161812       6.671721           0.000001
          112              C      -1.828670       6.994530       1.917670       0.112611      33.173321 0.40342916E+03  0.92858767E+04                                 9.145847                            6.809644       0.017703       2.029937                    0.999467      25.934005      73.175233       0.617359       0.431035      -1.057685       0.003133       0.001563       0.008791       0.009463      -0.000276      -0.002008      -0.008027       0.014575       0.068944      -0.020293      -0.004306       0.024599             10.962270      18.527909       0.788715      -0.526098       9.039290      -1.032895       5.319611           0.000002
          113              C      -1.056748       8.101208       1.581843      -0.189075      33.710353 0.46707566E+03  0.11223166E+05                                 9.191401                            7.293499       0.030589       1.987788                    0.998416      30.109898      88.629871       0.596846       0.427087      -1.053387       0.007514      -0.008104       0.007548       0.013383      -0.010631       0.013591       0.000968      -0.010290       0.093053      -0.029763      -0.004672       0.034435             10.369818      15.373582       1.388278      -1.399306      10.029504      -1.353502       5.706370           0.000002
          114              C       0.306424       7.987636       1.507976       0.101287      25.932705 0.33963641E+03  0.75690436E+04                                 7.858471                            6.314879       0.047793       2.038692                    0.999204      26.273708      75.547702       0.624212       0.440298      -1.040850       0.007400      -0.044665       0.018088       0.048753       0.014113       0.002117       0.013819      -0.028068       0.155253      -0.045899      -0.008990       0.054889              8.733787      12.304616      -0.514844      -0.769866       8.942374      -1.273420       4.954372          -0.000000
          115              C       0.233249       5.808909       2.122336       0.096982      24.654654 0.32437982E+03  0.71037487E+04                                 7.416154                            6.048051       0.315245       2.122210                    0.999857      25.638839      71.663733       0.661400       0.422871      -1.057733       0.007262       0.045279      -0.006552       0.046324      -0.010922       0.007228       0.002774      -0.052666       0.085381      -0.043547       0.014166       0.029381              8.149465      11.963449      -0.329773      -0.635942       7.830363      -0.993041       4.654584           0.000002
          116              C      -1.142502       5.829458       2.226832      -0.182311      31.766215 0.44680340E+03  0.10575254E+05                                 8.718635                            7.068995       0.200310       2.044026                    0.999476      29.370704      84.690998       0.617023       0.419402      -1.062418       0.008410       0.008220       0.014348       0.018552       0.007483      -0.005579      -0.000224      -0.023252       0.035094      -0.020546       0.007380       0.013166              9.620235      14.633107      -0.467865      -0.745962       8.808550      -1.164151       5.419048           0.000001
          117              C       8.404286       2.124549      10.018401       0.592465      23.502166 0.24925823E+03  0.51735527E+04                                 7.594683                            5.627253       0.025040       2.064114                    0.999558      22.615146      64.045324       0.619430       0.476403      -1.014209      -0.001120       0.057711      -0.034726       0.067362       0.013737       0.039441       0.023019       0.136097      -0.061016      -0.068983      -0.025891       0.094874              8.879640       5.066602       0.401102      -1.620577      11.553835      -1.801333      10.018482           0.000002
          118              C       8.283073       0.841180      10.787522      -0.027007      36.784848 0.44504499E+03  0.10456349E+05                                 9.607329                            7.009594       0.032690       2.015861                    0.999420      27.321923      76.875295       0.629676       0.414012      -1.072679      -0.012540      -0.040272       0.026880       0.050016      -0.003631       0.002139       0.007780       0.015501      -0.010055      -0.013370       0.003119       0.010251             11.673925       5.432715       0.933655      -1.743792      16.986868      -4.129361      12.602192           0.000001
          119              C       7.890816       0.854907      12.118937      -0.090571      31.998949 0.43592583E+03  0.10312825E+05                                 8.922518                            7.092138      -0.016698       1.974351                    0.999511      29.374016      86.265840       0.598368       0.432686      -1.048198      -0.001526      -0.024058      -0.009819       0.026029      -0.000761       0.006427       0.020318       0.016554      -0.042619      -0.029737       0.011493       0.018244             10.061321       5.145896       0.384166      -1.380098      12.930699      -3.063335      12.107367          -0.000001
          120              C       7.825638      -0.312425      12.841757      -0.154437      33.507724 0.46373823E+03  0.11167611E+05                                 9.242595                            7.336719      -0.164078       1.920906                    0.998381      30.572494      91.276249       0.584328       0.435273      -1.044212      -0.005204       0.021202      -0.016446       0.027332       0.005823      -0.002986       0.008320       0.065401      -0.036180      -0.031050      -0.008295       0.039345             10.452720       5.106669      -0.178398      -1.076101      14.859188      -2.304181      11.392304           0.000001
          121              C       8.126415      -1.523194      12.222352       0.183136      34.790182 0.39543937E+03  0.91165232E+04                                 9.610657                            6.856804      -0.447947       1.872911                    0.999307      26.401962      76.179446       0.595884       0.445856      -1.041886      -0.003407      -0.019878       0.018708       0.027509       0.008921       0.003199      -0.027450       0.020248      -0.018589      -0.035588       0.012823       0.022765             11.945886       5.141641      -0.402129      -1.064912      16.270973      -5.213535      14.425045           0.000001
          122              C       8.485507      -1.549991      10.892198      -0.160756      34.163373 0.45407264E+03  0.10854092E+05                                 9.290902                            7.210387      -0.106866       1.935608                    0.999067      30.395426      89.780111       0.596781       0.429362      -1.050040       0.003364       0.024279      -0.030052       0.038781      -0.011277       0.011412       0.030852       0.033713      -0.027237      -0.045440       0.020147       0.025293             10.597900       5.253245      -0.061091      -1.190730      13.585920      -2.913731      12.954536           0.000011
          123              C       8.564408      -0.367809      10.166496      -0.098631      32.021031 0.43219993E+03  0.10189813E+05                                 8.882865                            7.029381      -0.080882       1.947843                    0.999536      29.509026      86.156307       0.605960       0.428727      -1.051944      -0.012858      -0.019066       0.020912       0.031083      -0.003679      -0.008663       0.012959       0.039504       0.032631      -0.029381       0.005312       0.024069             10.020703       5.094442       0.211439      -0.952103      14.673452      -2.271450      10.294216           0.000008
          124              C      -2.693240       5.751442      13.316310       0.563406      23.432239 0.25984932E+03  0.54209189E+04                                 7.495989                            5.667981      -0.049935       2.027778                    0.999434      22.787927      63.586676       0.633269       0.463625      -1.026563      -0.029433      -0.014897      -0.050573       0.060381      -0.037254      -0.040759       0.001445       0.120530      -0.127961      -0.061098      -0.041893       0.102991              8.823416       5.774054       2.203769       2.835178       9.242393       1.758134      11.453801           0.000005
          125              C      -2.060836       6.500881      14.470443      -0.008296      35.427124 0.41589446E+03  0.95982939E+04                                 9.322458                            6.748409       0.021621       2.015381                    0.999338      26.772532      74.429139       0.646315       0.410630      -1.075896       0.020188       0.016882       0.029474       0.039513      -0.007777      -0.013763      -0.004906       0.024110      -0.022265      -0.019487      -0.003516       0.023002             11.350051       7.032102       2.612664       4.581403      12.576433       2.795952      14.441619           0.000004
          126              C      -1.603393       5.847191      15.591425      -0.104631      32.872887 0.43473089E+03  0.10256714E+05                                 8.993137                            7.012379       0.066868       1.992483                    0.999737      29.495724      85.935765       0.612036       0.424172      -1.055554       0.019148       0.026036      -0.000400       0.032322      -0.007490      -0.013342      -0.002235      -0.008258      -0.060077      -0.026294       0.006953       0.019342             10.186213       6.719828       1.973862       3.697813      11.113754       1.186056      12.725055           0.000002
          127              C      -0.974419       6.542890      16.609354      -0.171920      34.862827 0.47435951E+03  0.11477055E+05                                 9.446247                            7.388770      -0.152490       1.916868                    0.998923      30.909356      92.204517       0.586564       0.431587      -1.047455       0.000389      -0.012387      -0.032705       0.034974      -0.018131      -0.017923      -0.012528       0.019897      -0.015588      -0.033080       0.006273       0.026807             10.809684       6.969276       2.294358       3.431021      12.996721       2.031594      12.463056          -0.000000
          128              C      -0.826905       7.905232      16.523416       0.170728      34.231333 0.38936404E+03  0.89440579E+04                                 9.484232                            6.786902      -0.428642       1.878574                    0.999360      26.391544      76.074985       0.601048       0.443628      -1.042927       0.018987       0.006880       0.022458       0.030203       0.000154       0.006638       0.022679       0.037285       0.046341      -0.036440       0.008788       0.027653             11.725680       7.205379       1.946703       4.779606      11.932536       2.519847      16.039125          -0.000001
          129              C      -1.288922       8.557333      15.425674      -0.150204      34.869229 0.44012083E+03  0.10433165E+05                                 9.392805                            7.075584       0.007916       1.978565                    0.999395      29.800536      87.501237       0.605728       0.426564      -1.052328      -0.018730      -0.012895      -0.032379       0.039566      -0.005796      -0.033559       0.001332       0.007536      -0.086510      -0.046340       0.009427       0.036913             10.913975       6.722155       1.161991       4.048661      11.591349       0.601692      14.428421           0.000001
          130              C      -1.895024       7.846054      14.402341      -0.098221      33.248975 0.41809370E+03  0.97904429E+04                                 9.153965                            6.945397      -0.041152       1.966847                    0.999595      29.247621      85.520354       0.604541       0.432665      -1.047973       0.013036      -0.000446       0.026934       0.029926      -0.015124      -0.008789      -0.009606       0.045175       0.004310      -0.032085       0.004298       0.027787             10.549015       6.399823       2.186253       3.345465      13.203072       1.602496      12.044151           0.000006
          131              C       5.372574       6.045512      10.020563       0.091967      25.796416 0.32595014E+03  0.71431576E+04                                 7.643411                            6.064422       0.223231       2.086693                    0.999805      25.841416      72.136414       0.660554       0.423115      -1.058114       0.011473      -0.022137       0.040426       0.047496       0.013250      -0.000232       0.006406      -0.064424       0.029082      -0.039722       0.007971       0.031751              8.539138      13.132479      -0.378988      -0.316678       5.898001      -1.996698       6.586933           0.000007
          132              C       3.991105       6.054245      10.044164      -0.193504      33.009057 0.45785193E+03  0.10904364E+05                                 8.940483                            7.151833       0.216791       2.040379                    0.999693      29.856643      86.392069       0.613889       0.418930      -1.062598       0.008504       0.002967       0.007086       0.011460      -0.008706       0.012998      -0.014926      -0.021260       0.011101      -0.019707      -0.007452       0.027159              9.952743      15.705523      -0.307392      -0.923254       6.805857      -2.102458       7.346850           0.000005
          133              C       3.310668       5.228546      10.931834       0.110014      33.753803 0.40487154E+03  0.93322654E+04                                 9.254723                            6.829891      -0.011499       2.018182                    0.999400      26.092892      73.801362       0.615028       0.432057      -1.056507       0.003948       0.003613       0.006147       0.008150      -0.001181      -0.002630       0.005416      -0.009112      -0.033964      -0.012981       0.001184       0.011797             11.130397      18.966884      -0.966142       0.247535       6.912743      -2.253709       7.511565           0.000002
          134              C       4.074597       4.452342      11.784192      -0.181972      34.011277 0.45413036E+03  0.10816136E+05                                 9.216632                            7.188498       0.077403       2.007306                    0.998956      29.578516      86.171812       0.602681       0.426704      -1.055529       0.008800       0.009781      -0.000930       0.013190       0.006656      -0.007494       0.010394      -0.026872       0.022469      -0.022136       0.003093       0.019042             10.528425      16.213333      -1.447579       0.556239       7.545107      -2.581237       7.826837           0.000002
          135              C       5.446917       4.499599      11.707622       0.100422      25.922606 0.32585963E+03  0.71475842E+04                                 7.709723                            6.085352       0.239051       2.100355                    0.999786      25.627753      71.798420       0.655247       0.426159      -1.055198       0.005464       0.029321      -0.029936       0.042258      -0.003928       0.005498       0.019702      -0.068942       0.053528      -0.044383       0.002609       0.041774              8.678198      13.219123      -0.236520      -0.219290       6.143843      -2.161856       6.671629           0.000001
          136              C       1.828563       5.160616      10.925889       0.115113      33.123349 0.40275143E+03  0.92660792E+04                                 9.135889                            6.803170       0.024016       2.031978                    0.999467      25.909720      73.082369       0.617775       0.430940      -1.057778      -0.005014       0.002112       0.007807       0.009516      -0.002035       0.005242      -0.009624       0.014578       0.066557      -0.020592      -0.004820       0.025412             10.949242      18.503174      -0.786824       0.525216       9.030437      -1.032083       5.314113           0.000002
          137              C       1.056625       6.267294      10.590062      -0.192429      33.774658 0.46823175E+03  0.11258282E+05                                 9.204839                            7.304382       0.024200       1.985543                    0.998335      30.148586      88.782503       0.596153       0.427304      -1.053217      -0.006897      -0.005749       0.008627       0.012451       0.011546      -0.014865       0.000897      -0.007786       0.098439      -0.031166      -0.005614       0.036779             10.384959      15.397385      -1.392079       1.401908      10.043119      -1.355766       5.714374           0.000002
          138              C      -0.306545       6.153722      10.516195       0.103587      25.876809 0.33873766E+03  0.75430150E+04                                 7.841577                            6.301410       0.066010       2.044605                    0.999206      26.236898      75.379208       0.625722       0.439585      -1.041410      -0.006253      -0.046804       0.017941       0.050513      -0.013724      -0.002784       0.014149      -0.028547       0.155729      -0.045835      -0.009415       0.055250              8.714273      12.272469       0.509952       0.768056       8.926421      -1.272031       4.943928          -0.000000
          139              C      -0.233340       3.974996      11.130555       0.095993      24.676225 0.32474983E+03  0.71138669E+04                                 7.418761                            6.049820       0.308097       2.120193                    0.999849      25.657628      71.726018       0.661579       0.422637      -1.057881      -0.007089       0.042737      -0.006420       0.043794       0.010950      -0.006931       0.003696      -0.054110       0.086468      -0.044370       0.014431       0.029939              8.152283      11.967460       0.331227       0.635780       7.833608      -0.993409       4.655782           0.000002
          140              C       1.142411       3.995545      11.235051      -0.181729      31.786112 0.44713040E+03  0.10585429E+05                                 8.725202                            7.074373       0.199745       2.043793                    0.999474      29.379614      84.739504       0.616395       0.419733      -1.062158      -0.009413       0.006898       0.014408       0.018541      -0.009052       0.006490      -0.000811      -0.024514       0.038390      -0.022629       0.007610       0.015018              9.627585      14.647166       0.470543       0.746052       8.813132      -1.164188       5.422458           0.000001
          141              C       2.686259       4.461135      17.006256       0.592036      23.526075 0.24952671E+03  0.51803031E+04                                 7.599332                            5.629795       0.028206       2.064841                    0.999555      22.623351      64.067108       0.619396       0.476321      -1.014296       0.000143      -0.057832       0.035113       0.067657      -0.011161      -0.041565       0.021918       0.136455      -0.062633      -0.068460      -0.027409       0.095870              8.886125       5.069240      -0.401405       1.621905      11.564126      -1.803988      10.025009           0.000002
          142              C       2.565029       5.744504      16.237135      -0.026864      36.751314 0.44455671E+03  0.10442386E+05                                 9.602494                            7.006105       0.029331       2.015223                    0.999432      27.310388      76.842690       0.629762       0.414054      -1.072613      -0.014502       0.039080      -0.028520       0.050507       0.005181      -0.004377       0.007105       0.016708      -0.005318      -0.014216       0.002978       0.011238             11.668273       5.430430      -0.933561       1.742025      16.979705      -4.129349      12.594683           0.000001
          143              C       2.172776       5.730777      14.905720      -0.092444      32.077125 0.43725763E+03  0.10352871E+05                                 8.940849                            7.106945      -0.023266       1.971778                    0.999497      29.418146      86.448760       0.597204       0.433171      -1.047838      -0.001613       0.024635       0.009086       0.026306       0.001689      -0.007963       0.019995       0.015728      -0.046800      -0.030515       0.011787       0.018729             10.082701       5.156651      -0.387654       1.382783      12.954983      -3.077125      12.136469          -0.000001
          144              C       2.107584       6.898109      14.182900      -0.155973      33.584877 0.46515777E+03  0.11211454E+05                                 9.260218                            7.351073      -0.173610       1.917491                    0.998364      30.620286      91.487549       0.583327       0.435645      -1.043887      -0.005506      -0.021490       0.017761       0.028419      -0.004404       0.000613       0.008702       0.065035      -0.039587      -0.030591      -0.008821       0.039412             10.473280       5.116503       0.177757       1.076885      14.890538      -2.313225      11.412798           0.000001
          145              C       2.408341       8.108878      14.802305       0.180601      34.869834 0.39657318E+03  0.91484697E+04                                 9.621112                            6.864114      -0.447591       1.872381                    0.999262      26.440198      76.293863       0.595942       0.445530      -1.042161      -0.003755       0.019027      -0.020917       0.028524      -0.008820      -0.003831      -0.028786       0.020904      -0.021679      -0.037377       0.014028       0.023350             11.959826       5.146475       0.401610       1.066527      16.286787      -5.223239      14.446217           0.000001
          146              C       2.767429       8.135675      16.132459      -0.157070      34.006004 0.45151867E+03  0.10777203E+05                                 9.258445                            7.185770      -0.096558       1.939328                    0.999082      30.316129      89.463082       0.598375       0.428847      -1.050416       0.003235      -0.026266       0.028430       0.038841       0.011314      -0.010632       0.029651       0.035461      -0.023980      -0.044303       0.018916       0.025387             10.558917       5.235586       0.063886       1.187173      13.540377      -2.888150      12.900788           0.000011
          147              C       2.846345       6.953493      16.858161      -0.099268      32.120865 0.43399810E+03  0.10243521E+05                                 8.904078                            7.046614      -0.082104       1.946703                    0.999567      29.565107      86.386697       0.604840       0.429047      -1.051678      -0.012765       0.016790      -0.020590       0.029476       0.003145       0.008667       0.015149       0.036139       0.035079      -0.029488       0.005185       0.024303             10.044980       5.105695      -0.212382       0.952682      14.716771      -2.277396      10.312474           0.000008
          148              C       3.024796       0.834243      13.708347       0.566046      23.360580 0.25894183E+03  0.53970769E+04                                 7.481558                            5.658572      -0.044616       2.030076                    0.999395      22.740803      63.419136       0.633734       0.463706      -1.026554      -0.029995       0.016096       0.051350       0.061609       0.037147       0.042159      -0.000195       0.120874      -0.126471      -0.063050      -0.040319       0.103368              8.804770       5.763124      -2.197832      -2.827571       9.224089       1.750574      11.427098           0.000005
          149              C       3.657214       0.084804      12.554214      -0.008663      35.412205 0.41578764E+03  0.95952582E+04                                 9.320656                            6.748057       0.022640       2.015787                    0.999320      26.767406      74.413833       0.646255       0.410693      -1.075850       0.020894      -0.016601      -0.028529       0.039065       0.008934       0.011361      -0.004553       0.024264      -0.020929      -0.018414      -0.003401       0.021815             11.346297       7.030298      -2.611083      -4.578846      12.573895       2.792410      14.434698           0.000003
          150              C       4.114650       0.738493      11.433232      -0.104833      32.908327 0.43537827E+03  0.10276665E+05                                 9.003799                            7.021107       0.063732       1.991400                    0.999715      29.514185      86.032500       0.611146       0.424596      -1.055202       0.018237      -0.025925       0.000594       0.031702       0.009316       0.010627      -0.003305      -0.007602      -0.058764      -0.024508       0.004355       0.020153             10.197813       6.728256      -1.975710      -3.703905      11.122551       1.187924      12.742631           0.000002
          151              C       4.743637       0.042795      10.415303      -0.172456      34.821566 0.47372863E+03  0.11456271E+05                                 9.429567                            7.375196      -0.142764       1.919864                    0.998942      30.889997      92.079752       0.588225       0.430575      -1.048226      -0.000441       0.013146       0.032699       0.035246       0.019531       0.017540      -0.012847       0.021915      -0.011822      -0.034170       0.006589       0.027581             10.789344       6.955820      -2.285531      -3.424756      12.970522       2.018710      12.441689          -0.000000
          152              C       4.891171      -1.319548      10.501241       0.171729      34.212814 0.38913836E+03  0.89376271E+04                                 9.481890                            6.785923      -0.429017       1.878615                    0.999392      26.382531      76.045062       0.600956       0.443757      -1.042845       0.019216      -0.006679      -0.021905       0.029895       0.000751      -0.006287       0.023374       0.035234       0.043827      -0.036008       0.008816       0.027192             11.721009       7.202157      -1.945371      -4.775613      11.932212       2.516025      16.028660          -0.000001
          153              C       4.429160      -1.971648      11.598983      -0.153835      34.956473 0.44164145E+03  0.10477345E+05                                 9.403337                            7.083765       0.008435       1.977960                    0.999433      29.849669      87.655019       0.605948       0.426079      -1.052718      -0.018772       0.014158       0.032135       0.039818       0.006941       0.034896       0.001049       0.008448      -0.088553      -0.047853       0.009063       0.038790             10.925655       6.729567      -1.162830      -4.053587      11.601991       0.602006      14.445405           0.000001
          154              C       3.823045      -1.260370      12.622316      -0.096203      33.201560 0.41737174E+03  0.97694014E+04                                 9.146196                            6.940011      -0.037720       1.968102                    0.999589      29.222069      85.430022       0.604690       0.432742      -1.047917       0.013541       0.000434      -0.027696       0.030832       0.014696       0.009424      -0.009190       0.043806       0.005594      -0.031397       0.004197       0.027200             10.538924       6.394060      -2.182297      -3.341631      13.190117       1.596892      12.032595           0.000006
          155              C      -0.345396       0.540173      17.004094       0.090139      25.880999 0.32732844E+03  0.71814892E+04                                 7.662057                            6.079095       0.225140       2.086696                    0.999758      25.895147      72.345601       0.659402       0.423375      -1.057870       0.011149       0.024305      -0.043022       0.050655      -0.011524      -0.000396       0.007264      -0.067086       0.031521      -0.040734       0.008151       0.032583              8.560778      13.171444       0.383110       0.314591       5.910330      -1.999505       6.600560           0.000007
          156              C      -1.726865       0.531440      16.980493      -0.190130      32.898034 0.45578644E+03  0.10843151E+05                                 8.922479                            7.137122       0.220007       2.042120                    0.999669      29.791602      86.162435       0.614322       0.419098      -1.062467       0.008365      -0.001756      -0.006769       0.010903       0.008188      -0.011606      -0.016923      -0.021079       0.014754      -0.018702      -0.009491       0.028193              9.932815      15.670826       0.308669       0.918148       6.794071      -2.099640       7.333548           0.000005
          157              C       9.028688       1.357139      16.092823       0.106980      33.802393 0.40553550E+03  0.93515838E+04                                 9.263273                            6.835355      -0.010712       2.018047                    0.999376      26.117443      73.891419       0.614788       0.432041      -1.056496       0.003713      -0.003723      -0.006066       0.008027       0.001822       0.002868       0.005691      -0.008856      -0.035614      -0.013618       0.001318       0.012300             11.141855      18.990967       0.966230      -0.246104       6.917573      -2.254467       7.517026           0.000002
          158              C      -1.643391       2.133343      15.240465      -0.180864      34.028164 0.45442629E+03  0.10826030E+05                                 9.224856                            7.195280       0.072589       2.005826                    0.998956      29.584251      86.228028       0.601779       0.427231      -1.055097       0.006611      -0.010278       0.001610       0.012326      -0.003890       0.004933       0.010275      -0.026505       0.021968      -0.019189       0.000390       0.018799             10.538317      16.232402       1.450888      -0.558028       7.550494      -2.581463       7.832056           0.000002
          159              C      -0.271071       2.086085      15.317035       0.101247      25.916463 0.32578631E+03  0.71457831E+04                                 7.709293                            6.085208       0.239215       2.100374                    0.999778      25.623356      71.791994       0.655149       0.426235      -1.055121       0.006120      -0.030490       0.031225       0.044069       0.004908      -0.005367       0.019325      -0.069014       0.051205      -0.044191       0.002837       0.041355              8.677646      13.217440       0.236775       0.218794       6.143777      -2.161812       6.671722           0.000001
          160              C       7.546582       1.425068      16.098768       0.112611      33.173314 0.40342904E+03  0.92858732E+04                                 9.145846                            6.809642       0.017703       2.029937                    0.999467      25.934001      73.175214       0.617359       0.431035      -1.057685      -0.003133      -0.001563      -0.008791       0.009463      -0.000276      -0.002008      -0.008027       0.014575       0.068944      -0.020293      -0.004306       0.024600             10.962268      18.527906       0.788718      -0.526099       9.039287      -1.032896       5.319610           0.000002
          161              C       6.774660       0.318390      16.434595      -0.189075      33.710383 0.46707605E+03  0.11223179E+05                                 9.191410                            7.293504       0.030582       1.987786                    0.998416      30.109923      88.629998       0.596845       0.427087      -1.053387      -0.007514       0.008105      -0.007547       0.013383      -0.010632       0.013591       0.000968      -0.010289       0.093056      -0.029764      -0.004672       0.034436             10.369830      15.373605       1.388278      -1.399309      10.029507      -1.353504       5.706377           0.000002
          162              C       5.411488       0.431962      16.508462       0.101287      25.932755 0.33963709E+03  0.75690652E+04                                 7.858489                            6.314891       0.047780       2.038688                    0.999204      26.273758      75.547962       0.624211       0.440299      -1.040850      -0.007400       0.044665      -0.018088       0.048754       0.014113       0.002117       0.013819      -0.028066       0.155255      -0.045899      -0.008991       0.054890              8.733809      12.304651      -0.514843      -0.769868       8.942393      -1.273425       4.954384          -0.000000
          163              C       5.484663       2.610689      15.894102       0.096982      24.654654 0.32437981E+03  0.71037484E+04                                 7.416154                            6.048051       0.315245       2.122210                    0.999857      25.638838      71.663732       0.661400       0.422871      -1.057733      -0.007262      -0.045279       0.006552       0.046324      -0.010922       0.007228       0.002774      -0.052666       0.085381      -0.043547       0.014166       0.029381              8.149466      11.963447      -0.329773      -0.635941       7.830365      -0.993042       4.654585           0.000002
          164              C       6.860414       2.590140      15.789606      -0.182311      31.766211 0.44680334E+03  0.10575252E+05                                 8.718634                            7.068994       0.200311       2.044026                    0.999476      29.370701      84.690983       0.617023       0.419402      -1.062418      -0.008410      -0.008220      -0.014348       0.018552       0.007483      -0.005579      -0.000224      -0.023252       0.035095      -0.020546       0.007380       0.013166              9.620233      14.633102      -0.467864      -0.745962       8.808549      -1.164151       5.419048           0.000001
          165              N      -0.387714       3.144045       7.183694      -0.198130      34.306276 0.49028951E+03  0.11647391E+05                                 8.836581                            7.175974       0.050353       2.058363                    0.998303      26.897335      72.899706       0.654621       0.393859      -1.100526       0.152886      -0.003288      -0.012379       0.153422       0.000857       0.005201      -0.021341      -0.144931       0.121669      -0.092966       0.024437       0.068529             10.002019      14.444500      -0.381467       0.039933       7.302440      -2.781225       8.259116           0.000001
          166              N       6.684306       3.402224       7.265669      -0.214428      33.681135 0.51982903E+03  0.12561840E+05                                 8.781588                            7.441390      -0.044180       2.021014                    0.997734      27.531917      75.864600       0.634504       0.399465      -1.093959      -0.156144      -0.013139      -0.021840       0.158211      -0.013756      -0.015888      -0.010819      -0.162299       0.105512      -0.101944       0.034322       0.067623              9.671093      12.820969       0.485830       0.694246      10.377097      -1.337706       5.815213          -0.000000
          167              N       3.313008      -0.873468       5.127658      -0.132820      38.140330 0.43465186E+03  0.99914943E+04                                 9.463169                            6.660395       0.544299       2.194186                    0.999829      26.620074      70.328575       0.696190       0.382728      -1.111533       0.009804      -0.203095      -0.143934       0.249120       0.013861      -0.003081      -0.182050       0.261551      -0.047932      -0.259319       0.115416       0.143903             12.155609       5.089573       0.000998       0.005508      15.676947      -8.892231      15.700307           0.000003
          168              N       0.185177      11.767866       0.493831      -0.124779      37.265140 0.45623192E+03  0.10615634E+05                                 9.333514                            6.864358       0.533943       2.201656                    0.999589      26.423216      70.238896       0.679674       0.387298      -1.108213       0.018171       0.232205      -0.048572       0.237926      -0.026708       0.008207       0.079801       0.333826       0.287765      -0.236356       0.114763       0.121592             11.697581       7.867870       1.924958       5.353923       8.500843       4.292647      18.724032          -0.000001
          169              N       5.330265       7.109466       1.824525      -0.200470      34.360805 0.49119824E+03  0.11674818E+05                                 8.845571                            7.182303       0.043836       2.055910                    0.998278      26.928077      73.010192       0.654351       0.393824      -1.100509       0.151868       0.003016       0.013216       0.152471      -0.003697      -0.002987      -0.020310      -0.145631       0.121091      -0.093185       0.025461       0.067724             10.013503      14.466107       0.382456      -0.040553       7.308507      -2.782806       8.265894           0.000001
          170              N       0.966290       6.851287       1.742550      -0.214210      33.655616 0.51929424E+03  0.12545455E+05                                 8.776528                            7.436882      -0.001288       2.035171                    0.997839      27.517537      75.809915       0.634795       0.399392      -1.094029      -0.155960       0.014713       0.021386       0.158106       0.011171       0.019086      -0.010324      -0.162228       0.104407      -0.102139       0.034965       0.067173              9.665895      12.814556      -0.486062      -0.693510      10.370695      -1.336683       5.812434          -0.000000
          171              N      -2.405078      11.126979       3.880561      -0.131981      37.949517 0.43239926E+03  0.99249281E+04                                 9.423580                            6.637003       0.549716       2.196573                    0.999830      26.572698      70.107761       0.698511       0.382024      -1.112255       0.008757       0.202851       0.144133       0.248997      -0.013863       0.001050      -0.181878       0.263384      -0.047304      -0.259794       0.116390       0.143404             12.099184       5.070996      -0.001566      -0.005061      15.597756      -8.842474      15.628801           0.000003
          172              N       5.903262      -1.514354       8.514388      -0.124340      37.244451 0.45597566E+03  0.10608004E+05                                 9.329026                            6.862321       0.535009       2.202454                    0.999622      26.413947      70.204909       0.679802       0.387286      -1.108240       0.019353      -0.232766       0.048344       0.238519       0.025374      -0.006829       0.080620       0.332761       0.291366      -0.236487       0.116590       0.119897             11.689590       7.863031      -1.923413      -5.348726       8.496880       4.288665      18.708859          -0.000001
          173              N       6.105626       5.275553      10.832744      -0.198130      34.306281 0.49028958E+03  0.11647393E+05                                 8.836582                            7.175975       0.050353       2.058363                    0.998303      26.897337      72.899714       0.654621       0.393859      -1.100526      -0.152887       0.003288       0.012379       0.153422       0.000857       0.005201      -0.021341      -0.144931       0.121669      -0.092966       0.024437       0.068529             10.002020      14.444503      -0.381467       0.039932       7.302440      -2.781225       8.259117           0.000001
          174              N      -0.966394       5.017374      10.750769      -0.214428      33.681129 0.51982886E+03  0.12561835E+05                                 8.781587                            7.441389      -0.044180       2.021014                    0.997734      27.531914      75.864591       0.634504       0.399465      -1.093959       0.156144       0.013139       0.021840       0.158210      -0.013756      -0.015888      -0.010819      -0.162299       0.105512      -0.101944       0.034322       0.067623              9.671092      12.820965       0.485831       0.694245      10.377099      -1.337707       5.815212          -0.000000
          175              N       2.404904       9.293066      12.888780      -0.132820      38.140358 0.43465212E+03  0.99915021E+04                                 9.463175                            6.660398       0.544299       2.194186                    0.999829      26.620079      70.328604       0.696189       0.382728      -1.111533      -0.009803       0.203095       0.143934       0.249120       0.013861      -0.003081      -0.182050       0.261551      -0.047932      -0.259319       0.115416       0.143903             12.155618       5.089576       0.000998       0.005507      15.676957      -8.892238      15.700320           0.000003
          176              N       5.532735      -3.348268      17.522607      -0.124685      37.260691 0.45617241E+03  0.10613852E+05                                 9.332580                            6.863756       0.534186       2.201754                    0.999590      26.421807      70.232722       0.679730       0.387281      -1.108230      -0.018170      -0.232211       0.048575       0.237932      -0.026708       0.008208       0.079801       0.333824       0.287771      -0.236355       0.114764       0.121591             11.696306       7.867099       1.924690       5.353272       8.499940       4.292004      18.721880          -0.000001
          177              N       0.387647       1.310132      16.191913      -0.200470      34.360804 0.49119820E+03  0.11674817E+05                                 8.845572                            7.182303       0.043835       2.055910                    0.998278      26.928076      73.010191       0.654351       0.393824      -1.100509      -0.151868      -0.003016      -0.013216       0.152471      -0.003697      -0.002987      -0.020310      -0.145631       0.121091      -0.093185       0.025461       0.067724             10.013503      14.466108       0.382456      -0.040552       7.308507      -2.782806       8.265895           0.000001
          178              N       4.751622       1.568311      16.273888      -0.214210      33.655606 0.51929400E+03  0.12545448E+05                                 8.776527                            7.436880      -0.001287       2.035172                    0.997839      27.517533      75.809903       0.634795       0.399392      -1.094029       0.155960      -0.014713      -0.021386       0.158106       0.011171       0.019086      -0.010324      -0.162228       0.104407      -0.102139       0.034965       0.067173              9.665893      12.814550      -0.486064      -0.693508      10.370696      -1.336684       5.812433          -0.000000
          179              N       8.122990      -2.707381      14.135877      -0.131981      37.949551 0.43239956E+03  0.99249376E+04                                 9.423588                            6.637007       0.549714       2.196572                    0.999830      26.572702      70.107795       0.698511       0.382024      -1.112255      -0.008757      -0.202851      -0.144133       0.248997      -0.013863       0.001051      -0.181878       0.263384      -0.047305      -0.259794       0.116390       0.143404             12.099196       5.071000      -0.001566      -0.005060      15.597770      -8.842484      15.628818           0.000003
          180              N      -0.185350       9.933952       9.502050      -0.124262      37.240755 0.45592624E+03  0.10606524E+05                                 9.328249                            6.861820       0.535209       2.202534                    0.999622      26.412778      70.199782       0.679849       0.387271      -1.108255      -0.019352       0.232770      -0.048346       0.238524       0.025374      -0.006830       0.080620       0.332759       0.291371      -0.236486       0.116591       0.119895             11.688530       7.862390      -1.923191      -5.348185       8.496130       4.288131      18.707071          -0.000001
          181              O      -2.322701       5.251249       7.422953      -0.567879      42.669417 0.65055772E+03  0.16455882E+05                                 9.763783                            8.006620      -0.115844       2.003565                    0.995379      28.690055      78.182831       0.655280       0.369525      -1.127129      -0.005840       0.015062       0.013416       0.020999      -0.006790       0.024521       0.050386       0.025399      -0.133503      -0.079907       0.033334       0.046573             10.825907       7.474245      -0.655153      -0.545538      17.062188       3.158933       7.941290          -0.000001
          182              O       8.641007       3.870414       4.597795      -0.575395      34.270841 0.53523926E+03  0.12800026E+05                                 8.242149                            7.104982       0.846247       2.322505                    0.996459      27.450782      71.012549       0.724159       0.353679      -1.147942      -0.004500      -0.020061       0.011201       0.023413      -0.011530      -0.038052      -0.006124      -0.013389      -0.228100      -0.088808       0.035248       0.053560              8.913239       6.447424       2.429783       0.680078      12.540688      -0.104323       7.751604           0.000003
          183              O       8.631069       1.982444       5.749226      -0.566304      33.653448 0.51685468E+03  0.12311958E+05                                 8.249959                            6.999127       0.416642       2.176821                    0.998483      27.741932      72.760227       0.723431       0.355427      -1.141022       0.007267       0.016911      -0.016087       0.024446      -0.020279      -0.002115      -0.033808       0.032031       0.186742      -0.064867      -0.007133       0.072000              9.201870       6.514206       0.475158       2.338046       7.123674       0.109310      13.967729           0.000007
          184              O      -3.147476       6.370034       9.167484      -0.554221      40.825717 0.59127287E+03  0.14580158E+05                                 9.491372                            7.592862       0.048413       2.073633                    0.994183      27.811221      74.443518       0.679325       0.365641      -1.131898       0.012250      -0.010593      -0.007428       0.017817       0.013197      -0.008495       0.005551       0.106403       0.160733      -0.081920       0.025882       0.056038             10.869294       8.219254       1.024411      -2.860780       7.636790      -3.099628      16.751840           0.000000
          185              O       3.395310       5.002262       1.585266      -0.567270      42.633898 0.64983064E+03  0.16432361E+05                                 9.757842                            8.001406      -0.111075       2.005061                    0.995486      28.676167      78.124483       0.655606       0.369457      -1.127217      -0.006078      -0.015516      -0.012977       0.021120       0.007927      -0.024749       0.050091       0.023803      -0.134625      -0.080042       0.034414       0.045628             10.819704       7.470195       0.655989       0.544806      17.053280       3.156139       7.935637          -0.000001
          186              O       2.922989       6.383097       4.410424      -0.577212      34.308485 0.53601306E+03  0.12822876E+05                                 8.247039                            7.109221       0.846868       2.322267                    0.996562      27.472213      71.074879       0.724096       0.353590      -1.148040      -0.004196       0.018324      -0.011308       0.021938       0.011445       0.036470      -0.006632      -0.011706      -0.226206      -0.087351       0.034693       0.052658              8.918521       6.451390      -2.430650      -0.681162      12.547059      -0.105508       7.757115           0.000003
          187              O       2.913027       8.271068       3.258993      -0.567830      33.663915 0.51710444E+03  0.12318776E+05                                 8.249679                            6.999221       0.410992       2.174941                    0.998484      27.753374      72.780858       0.723710       0.355265      -1.141210       0.007736      -0.016254       0.015773       0.023934       0.020486       0.001910      -0.033579       0.031219       0.186027      -0.064506      -0.007214       0.071720              9.201217       6.514723      -0.475280      -2.338045       7.124201       0.108382      13.964726           0.000007
          188              O       2.570556       0.215650      17.857173      -0.553824      40.721647 0.58944781E+03  0.14521974E+05                                 9.470773                            7.577336       0.059830       2.077589                    0.994309      27.778747      74.290262       0.680623       0.365274      -1.132334       0.011967       0.010502       0.006887       0.017348      -0.014579       0.009439       0.005102       0.106236       0.159907      -0.082030       0.025738       0.056292             10.845186       8.202893      -1.022124       2.855042       7.620190      -3.091198      16.712476           0.000000
          189              O       8.040613       3.168349      10.593485      -0.567879      42.669422 0.65055778E+03  0.16455883E+05                                 9.763784                            8.006620      -0.115844       2.003565                    0.995379      28.690057      78.182837       0.655280       0.369525      -1.127129       0.005840      -0.015062      -0.013416       0.020999      -0.006790       0.024521       0.050386       0.025399      -0.133503      -0.079907       0.033334       0.046573             10.825909       7.474245      -0.655153      -0.545539      17.062191       3.158934       7.941291          -0.000001
          190              O      -2.923095       4.549184      13.418643      -0.575395      34.270836 0.53523916E+03  0.12800023E+05                                 8.242148                            7.104981       0.846247       2.322505                    0.996459      27.450780      71.012542       0.724159       0.353679      -1.147942       0.004500       0.020061      -0.011201       0.023413      -0.011530      -0.038052      -0.006124      -0.013389      -0.228100      -0.088808       0.035248       0.053560              8.913238       6.447423       2.429782       0.680078      12.540687      -0.104324       7.751604           0.000003
          191              O      -2.913157       6.437154      12.267212      -0.566304      33.653442 0.51685459E+03  0.12311955E+05                                 8.249958                            6.999127       0.416642       2.176822                    0.998483      27.741930      72.760218       0.723431       0.355427      -1.141022      -0.007267      -0.016911       0.016087       0.024446      -0.020279      -0.002115      -0.033809       0.032031       0.186742      -0.064867      -0.007133       0.072000              9.201868       6.514205       0.475158       2.338044       7.123673       0.109309      13.967726           0.000007
          192              O       8.865388       2.049564       8.848954      -0.554221      40.825708 0.59127276E+03  0.14580154E+05                                 9.491370                            7.592861       0.048413       2.073633                    0.994183      27.811222      74.443515       0.679325       0.365640      -1.131898      -0.012250       0.010593       0.007428       0.017818       0.013197      -0.008495       0.005551       0.106403       0.160733      -0.081920       0.025882       0.056038             10.869291       8.219251       1.024411      -2.860779       7.636788      -3.099626      16.751834           0.000000
          193              O       2.322602       3.417336      16.431172      -0.567270      42.633900 0.64983065E+03  0.16432361E+05                                 9.757843                            8.001406      -0.111076       2.005061                    0.995486      28.676168      78.124487       0.655606       0.369457      -1.127217       0.006078       0.015516       0.012977       0.021120       0.007927      -0.024749       0.050091       0.023803      -0.134625      -0.080042       0.034414       0.045628             10.819706       7.470195       0.655989       0.544807      17.053283       3.156140       7.935639          -0.000001
          194              O       2.794923       2.036501      13.606014      -0.577212      34.308489 0.53601311E+03  0.12822878E+05                                 8.247039                            7.109222       0.846868       2.322267                    0.996562      27.472214      71.074883       0.724096       0.353590      -1.148040       0.004196      -0.018324       0.011308       0.021938       0.011445       0.036470      -0.006632      -0.011706      -0.226206      -0.087351       0.034693       0.052658              8.918522       6.451390      -2.430650      -0.681161      12.547060      -0.105508       7.757117           0.000003
          195              O       2.804885       0.148530      14.757445      -0.567830      33.663899 0.51710415E+03  0.12318767E+05                                 8.249676                            6.999219       0.410994       2.174942                    0.998484      27.753367      72.780831       0.723710       0.355265      -1.141210      -0.007735       0.016254      -0.015773       0.023934       0.020486       0.001910      -0.033580       0.031219       0.186027      -0.064506      -0.007214       0.071720              9.201213       6.514720      -0.475280      -2.338042       7.124198       0.108381      13.964721           0.000007
          196              O       3.147356       8.203948       0.159265      -0.553824      40.721641 0.58944775E+03  0.14521971E+05                                 9.470771                            7.577334       0.059830       2.077589                    0.994309      27.778750      74.290264       0.680624       0.365274      -1.132334      -0.011967      -0.010503      -0.006887       0.017348      -0.014580       0.009439       0.005102       0.106236       0.159908      -0.082030       0.025738       0.056292             10.845183       8.202890      -1.022124       2.855041       7.620190      -3.091197      16.712470           0.000000

******************************************************
Auxiliary information for the entire system
The total spin magnetic moment of the unit cell is   0.000460
The total net atomic charge of the unit cell is   -0.000002
Accuracy of reproducing the electrostatic potential in the unit cell:
  The inner radius (bohr) =    5.0000
  The outer radius (bohr) =   12.0000
  Valid grid points have density less than (e/(bohr^3)) =    0.0001
  The number of valid grid points were=        43343
  The rms potential error without charges in kcal/mol is=      4.23877
  The rms potential error with partial charges in kcal/mol is=      0.49565
  The RRMSE value at monopole order=      0.11693
  The rms potential error with partial charges and cloud penetration in kcal/mol is=      0.48746
  The RRMSE value at monopole order with cloud penetration is=      0.11500
  The rms potential error with partial charges and atomic dipoles in kcal/mol is=      0.38173
  The RRMSE value at dipole order=      0.09006
  The rms potential error with partial charges, atomic dipoles and cloud penetration in kcal/mol is=      0.36967
  The RRMSE value at dipole order with cloud penetration=      0.08721

******************************************************
The electron densities and ab initio electrostatic potential were computed in VASP using the PBE functional and
projector augmented wave method. See the main text of the journal article for a description of computational details.
The atomic charges, dipoles, and quadrupoles were computed with the DDEC6 method as described in
(a) T. A. Manz and N. Gabaldon Limas, RSC Adv. 6 (2016) 47771-47801 DOI: 10.1039/c6ra04656h
(b) N. Gabaldon Limas and T. A. Manz, RSC Adv. 8 (2018) 2678-2707 DOI: 10.1039/c7ra11829e.
For each atom in the material, the electron cloud parameters were fit to the spherically averaged atom-in-material
electron density using radial positions for which this density was between 10^-4 and 10^-2 electrons per cubic bohr.
The polarizabilities, dispersion coefficients, and quantum Drude oscillator (QDO) parameters were fit using the MCLF method.
The magnetic structure of the system was optimized in VASP from the default ferromagnetic initial guess using spin polarization.
The atomic spin moments (ASMs) were computed on this optimized magnetic structure using the DDEC6 partition as inputs
to the method of T. A. Manz and D. S. Sholl, J. Chem. Theory Comput. 7 (2011) 4146-4164 DOI: 10.1021/ct200539n.
The RMSE and RRMSE were computed using a uniform grid with Ewald summation.
