# Supplementary material for: A collection of forcefield precursors for metal–organic frameworks
Source: RSC Adv. 2019 Nov 13;9(63):36492–507. doi: 10.1039/c9ra07327b (PMC9075174; doi:10.1039/c9ra07327b)
Supplement: RA-009-C9RA07327B-s5166 [file RA-009-C9RA07327B-s5166.xyz]

  648
jmolscript: load "" {1 1 1} spacegroup "x,y,z" unitcell [{     13.688800     0.000000     0.000000 }, {      0.000000    27.469000     0.000000 }, {      0.000000     0.000000    45.996100 }]
Zn     2.002671    12.898893    41.855071     0.457532
Zn     4.792449     6.979049    37.340554     0.463112
Zn     8.933722     1.489094    26.307929     0.449261
Zn    11.686129     0.835607    18.857021     0.457536
Zn     8.896351     6.755451    14.342504     0.463105
Zn     4.755078    12.245406     3.309879     0.449257
Zn     8.847071    14.570107    27.139079     0.457537
Zn    11.636849    20.489951    31.653596     0.463105
Zn     2.089322    25.979906    42.686221     0.449257
Zn     4.841729    26.633393     4.141029     0.457532
Zn     2.051951    20.713549     8.655546     0.463111
Zn    11.599478    15.223594    19.688171     0.449260
Zn    11.686129    14.570107     4.141029     0.457532
Zn     8.896351    20.489951     8.655546     0.463111
Zn     4.755078    25.979906    19.688171     0.449261
Zn     2.002671    26.633393    27.139079     0.457537
Zn     4.792449    20.713549    31.653596     0.463105
Zn     8.933722    15.223594    42.686221     0.449257
Zn     4.841729    12.898893    18.857021     0.457536
Zn     2.051951     6.979049    14.342504     0.463105
Zn    11.599478     1.489094     3.309879     0.449257
Zn     8.847071     0.835607    41.855071     0.457532
Zn    11.636849     6.755451    37.340554     0.463112
Zn     2.089322    12.245406    26.307929     0.449261
H     13.568339    11.374913    40.402974     0.093661
H     11.439730    10.520627    40.724947     0.125882
H     11.580725    11.866608    44.547223     0.129432
H      0.039698    12.624752    44.128658     0.089240
H      8.689650    12.177008     0.179385     0.128666
H      7.441232    12.800554     2.046826     0.087452
H      4.277750    10.910687     0.662344     0.086492
H      5.430347    10.240443    44.745006     0.136181
H      5.392018     9.441095    41.612672     0.127855
H      4.281857     8.438477    39.841822     0.092985
H      7.683523     7.518265    38.112368     0.085424
H      8.889507     8.562087    39.805025     0.122737
H      6.719832     9.528996    33.517358     0.134253
H      5.825953     9.193874    35.651577     0.102049
H      6.359816     5.304264    35.371001     0.095158
H      7.227686     5.507535    33.222983     0.133204
H      8.103770     9.641619    27.349281     0.126975
H      8.399448    11.715528    26.374164     0.093212
H      8.181796    13.487279    29.892865     0.099126
H      7.845051    11.429851    30.959975     0.134983
H      7.584964     4.142325    30.348227     0.137550
H      7.884749     2.266193    29.023539     0.095954
H      8.877187     4.496675    25.923402     0.094761
H      8.498007     6.438734    27.114701     0.134995
H      0.120461     2.359587    17.404924     0.093650
H      2.249070     3.213873    17.726897     0.125876
H      2.108075     1.867892    21.549173     0.129430
H     13.649102     1.109748    21.130608     0.089241
H      4.999150     1.557492    23.177435     0.128664
H      6.247568     0.933946    25.044876     0.087451
H      9.411050     2.823813    23.660394     0.086492
H      8.258453     3.494057    21.746956     0.136175
H      8.296782     4.293405    18.614622     0.127858
H      9.406943     5.296023    16.843772     0.092984
H      6.005277     6.216235    15.114318     0.085414
H      4.799293     5.172413    16.806975     0.122737
H      6.968968     4.205504    10.519308     0.134250
H      7.862847     4.540626    12.653527     0.102051
H      7.328984     8.430236    12.372951     0.095161
H      6.461114     8.226965    10.224933     0.133195
H      5.585030     4.092881     4.351231     0.126969
H      5.289352     2.018971     3.376114     0.093206
H      5.507004     0.247221     6.894815     0.099138
H      5.843749     2.304649     7.961925     0.135010
H      6.103836     9.592175     7.350177     0.137575
H      5.804051    11.468307     6.025489     0.095966
H      4.811613     9.237825     2.925352     0.094751
H      5.190793     7.295766     4.116651     0.134987
H      6.723939    16.094087    28.591176     0.093650
H      4.595330    16.948373    28.269203     0.125876
H      4.736325    15.602392    24.446927     0.129430
H      6.884098    14.844248    24.865492     0.089241
H      1.845250    15.291992    22.818665     0.128664
H      0.596832    14.668446    20.951224     0.087451
H     11.122150    16.558313    22.335706     0.086492
H     12.274747    17.228557    24.249144     0.136175
H     12.236418    18.027905    27.381478     0.127858
H     11.126257    19.030523    29.152328     0.092984
H      0.839123    19.950735    30.881782     0.085414
H      2.045107    18.906913    29.189125     0.122737
H     13.564232    17.940004    35.476792     0.134250
H     12.670353    18.275126    33.342573     0.102051
H     13.204216    22.164736    33.623149     0.095161
H      0.383286    21.961465    35.771167     0.133195
H      1.259370    17.827381    41.644869     0.126970
H      1.555048    15.753471    42.619986     0.093206
H      1.337396    13.981721    39.101285     0.099138
H      1.000651    16.039149    38.034175     0.135011
H      0.740564    23.326675    38.645923     0.137575
H      1.040349    25.202807    39.970611     0.095966
H      2.032787    22.972325    43.070748     0.094750
H      1.653607    21.030266    41.879449     0.134987
H      6.964861    25.109413     5.593126     0.093661
H      9.093470    24.255127     5.271153     0.125882
H      8.952475    25.601108     1.448877     0.129432
H      6.804702    26.359252     1.867442     0.089240
H     11.843550    25.911508    45.816715     0.128666
H     13.091968    26.535054    43.949274     0.087452
H      2.566650    24.645187    45.333756     0.086492
H      1.414053    23.974943     1.251094     0.136180
H      1.452382    23.175595     4.383428     0.127855
H      2.562543    22.172977     6.154278     0.092985
H     12.849677    21.252765     7.883732     0.085423
H     11.643693    22.296587     6.191075     0.122738
H      0.124568    23.263496    12.478742     0.134254
H      1.018447    22.928374    10.344523     0.102049
H      0.484584    19.038764    10.625099     0.095158
H     13.305514    19.242034    12.773117     0.133204
H     12.429430    23.376119    18.646819     0.126975
H     12.133752    25.450029    19.621936     0.093212
H     12.351404    27.221779    16.103235     0.099125
H     12.688149    25.164351    15.036125     0.134983
H     12.948236    17.876825    15.647873     0.137550
H     12.648451    16.000692    16.972561     0.095954
H     11.656013    18.231175    20.072698     0.094761
H     12.035193    20.173234    18.881399     0.134995
H      0.120461    16.094087     5.593126     0.093661
H      2.249070    16.948373     5.271153     0.125882
H      2.108075    15.602392     1.448877     0.129432
H     13.649102    14.844248     1.867442     0.089240
H      4.999150    15.291992    45.816715     0.128667
H      6.247568    14.668446    43.949274     0.087452
H      9.411050    16.558313    45.333756     0.086492
H      8.258453    17.228557     1.251094     0.136180
H      8.296782    18.027905     4.383428     0.127855
H      9.406943    19.030523     6.154278     0.092985
H      6.005277    19.950735     7.883732     0.085424
H      4.799293    18.906913     6.191075     0.122738
H      6.968968    17.940004    12.478742     0.134254
H      7.862847    18.275126    10.344523     0.102049
H      7.328984    22.164736    10.625099     0.095158
H      6.461114    21.961465    12.773117     0.133204
H      5.585030    17.827381    18.646819     0.126975
H      5.289352    15.753471    19.621936     0.093212
H      5.507004    13.981721    16.103235     0.099125
H      5.843749    16.039149    15.036125     0.134983
H      6.103836    23.326675    15.647873     0.137550
H      5.804051    25.202807    16.972561     0.095954
H      4.811613    22.972325    20.072698     0.094761
H      5.190793    21.030266    18.881399     0.134995
H     13.568339    25.109413    28.591176     0.093650
H     11.439730    24.255127    28.269203     0.125876
H     11.580725    25.601108    24.446927     0.129430
H      0.039698    26.359252    24.865492     0.089241
H      8.689650    25.911508    22.818665     0.128664
H      7.441232    26.535054    20.951224     0.087451
H      4.277750    24.645187    22.335706     0.086492
H      5.430347    23.974943    24.249144     0.136175
H      5.392018    23.175595    27.381478     0.127858
H      4.281857    22.172977    29.152328     0.092984
H      7.683523    21.252765    30.881782     0.085414
H      8.889507    22.296587    29.189125     0.122737
H      6.719832    23.263496    35.476792     0.134250
H      5.825953    22.928374    33.342573     0.102051
H      6.359816    19.038764    33.623149     0.095161
H      7.227686    19.242034    35.771167     0.133195
H      8.103770    23.376119    41.644869     0.126970
H      8.399448    25.450029    42.619986     0.093206
H      8.181796    27.221779    39.101285     0.099138
H      7.845051    25.164351    38.034175     0.135011
H      7.584964    17.876825    38.645923     0.137575
H      7.884749    16.000692    39.970611     0.095966
H      8.877187    18.231175    43.070748     0.094750
H      8.498007    20.173234    41.879449     0.134987
H      6.964861    11.374913    17.404924     0.093650
H      9.093470    10.520627    17.726897     0.125876
H      8.952475    11.866608    21.549173     0.129430
H      6.804702    12.624752    21.130608     0.089241
H     11.843550    12.177008    23.177435     0.128664
H     13.091968    12.800554    25.044876     0.087451
H      2.566650    10.910687    23.660394     0.086492
H      1.414053    10.240443    21.746956     0.136175
H      1.452382     9.441095    18.614622     0.127858
H      2.562543     8.438477    16.843772     0.092984
H     12.849677     7.518265    15.114318     0.085414
H     11.643693     8.562087    16.806975     0.122737
H      0.124568     9.528996    10.519308     0.134250
H      1.018447     9.193874    12.653527     0.102051
H      0.484584     5.304264    12.372951     0.095161
H     13.305514     5.507535    10.224933     0.133195
H     12.429430     9.641619     4.351231     0.126969
H     12.133752    11.715528     3.376114     0.093206
H     12.351404    13.487279     6.894815     0.099138
H     12.688149    11.429851     7.961925     0.135010
H     12.948236     4.142325     7.350177     0.137575
H     12.648451     2.266193     6.025489     0.095966
H     11.656013     4.496675     2.925352     0.094751
H     12.035193     6.438734     4.116651     0.134987
H      6.723939     2.359587    40.402974     0.093661
H      4.595330     3.213873    40.724947     0.125882
H      4.736325     1.867892    44.547223     0.129432
H      6.884098     1.109748    44.128658     0.089240
H      1.845250     1.557492     0.179385     0.128666
H      0.596832     0.933946     2.046826     0.087452
H     11.122150     2.823813     0.662344     0.086492
H     12.274747     3.494057    44.745006     0.136181
H     12.236418     4.293405    41.612672     0.127855
H     11.126257     5.296023    39.841822     0.092985
H      0.839123     6.216235    38.112368     0.085424
H      2.045107     5.172413    39.805025     0.122737
H     13.564232     4.205504    33.517358     0.134253
H     12.670353     4.540626    35.651577     0.102049
H     13.204216     8.430236    35.371001     0.095158
H      0.383286     8.226965    33.222983     0.133204
H      1.259370     4.092881    27.349281     0.126975
H      1.555048     2.018971    26.374164     0.093212
H      1.337396     0.247221    29.892865     0.099126
H      1.000651     2.304649    30.959975     0.134983
H      0.740564     9.592175    30.348227     0.137551
H      1.040349    11.468307    29.023539     0.095954
H      2.032787     9.237825    25.923402     0.094761
H      1.653607     7.295766    27.114701     0.134996
C     13.156306    11.466934    41.253442     0.085410
C     11.884616    10.962878    41.435587    -0.134060
C     11.259038    11.108738    42.672422     0.057527
C     11.969487    11.747393    43.688936    -0.140203
C     13.245283    12.204751    43.426298     0.095007
C      7.786189    11.894077     0.260338    -0.147403
C      7.034674    12.265733     1.375283     0.086298
C      5.188055    11.162578     0.563452     0.080029
C      5.868389    10.752191    45.414709    -0.144764
C      7.209891    11.112859    45.272121     0.066010
C      9.864149    10.673080    42.855946     0.373653
C      7.969619    10.687364    44.070703     0.368319
C      7.988784     9.742980    42.030316     0.381750
C      7.268753     9.085372    40.905252     0.061402
C      5.884815     9.053233    40.899732    -0.138195
C      5.231859     8.449190    39.845502     0.094980
C      7.213998     7.922334    38.834047     0.095295
C      7.940873     8.529949    39.844582    -0.139164
C      6.619904     8.649713    33.864169    -0.149293
C      6.101098     8.440125    35.140560     0.097063
C      6.409096     6.164044    34.973595     0.102445
C      6.922426     6.273920    33.694903    -0.147704
C      6.984026     7.542987    33.109833     0.048435
C      8.118827    10.420090    27.893875    -0.145804
C      8.300888    11.658393    27.316624     0.099816
C      8.168107    12.691227    29.375869     0.097618
C      7.970988    11.468033    30.019355    -0.145166
C      7.961406    10.308566    29.259039     0.053302
C      7.824518     8.975496    29.894705     0.377481
C      7.400165     7.686650    31.688093     0.384555
C      7.854633     6.724686    29.705201     0.371784
C      8.028481     5.508084    28.882331     0.054233
C      7.840945     4.236269    29.440264    -0.146790
C      8.033957     3.125148    28.645451     0.099604
C      8.597935     4.429376    26.830905     0.089237
C      8.393972     5.592963    27.534645    -0.154628
C      0.532494     2.267566    18.255392     0.085398
C      1.804184     2.771622    18.437537    -0.134070
C      2.429762     2.625762    19.674372     0.057526
C      1.719313     1.987107    20.690886    -0.140202
C      0.443517     1.529749    20.428248     0.095010
C      5.902611     1.840423    23.258388    -0.147406
C      6.654126     1.468767    24.373333     0.086293
C      8.500745     2.571922    23.561502     0.080024
C      7.820411     2.982309    22.416659    -0.144768
C      6.478909     2.621641    22.274071     0.066005
C      3.824651     3.061420    19.857896     0.373650
C      5.719181     3.047136    21.072653     0.368317
C      5.700016     3.991520    19.032266     0.381741
C      6.420047     4.649128    17.907202     0.061409
C      7.803985     4.681267    17.901682    -0.138192
C      8.456941     5.285310    16.847452     0.094979
C      6.474802     5.812166    15.835997     0.095278
C      5.747927     5.204551    16.846532    -0.139170
C      7.068896     5.084787    10.866119    -0.149302
C      7.587702     5.294375    12.142510     0.097079
C      7.279704     7.570456    11.975545     0.102454
C      6.766374     7.460580    10.696853    -0.147709
C      6.704774     6.191513    10.111783     0.048408
C      5.569973     3.314410     4.895825    -0.145808
C      5.387912     2.076107     4.318574     0.099803
C      5.520693     1.043273     6.377819     0.097619
C      5.717812     2.266467     7.021305    -0.145150
C      5.727394     3.425934     6.260989     0.053318
C      5.864282     4.759004     6.896655     0.377472
C      6.288635     6.047850     8.690043     0.384571
C      5.834167     7.009814     6.707151     0.371775
C      5.660319     8.226416     5.884281     0.054247
C      5.847855     9.498231     6.442214    -0.146781
C      5.654843    10.609352     5.647401     0.099600
C      5.090865     9.305124     3.832855     0.089226
C      5.294828     8.141537     4.536595    -0.154634
C      6.311906    16.002066    27.740708     0.085398
C      5.040216    16.506122    27.558563    -0.134070
C      4.414638    16.360262    26.321728     0.057526
C      5.125087    15.721607    25.305214    -0.140202
C      6.400883    15.264249    25.567852     0.095010
C      0.941789    15.574923    22.737712    -0.147406
C      0.190274    15.203267    21.622767     0.086293
C     12.032455    16.306422    22.434598     0.080024
C     12.712789    16.716809    23.579441    -0.144767
C      0.365491    16.356141    23.722029     0.066005
C      3.019749    16.795920    26.138204     0.373650
C      1.125219    16.781636    24.923447     0.368317
C      1.144384    17.726020    26.963834     0.381742
C      0.424353    18.383628    28.088898     0.061409
C     12.729215    18.415767    28.094418    -0.138191
C     12.076259    19.019810    29.148648     0.094979
C      0.369598    19.546666    30.160103     0.095278
C      1.096473    18.939051    29.149568    -0.139170
C     13.464304    18.819287    35.129981    -0.149302
C     12.945498    19.028875    33.853590     0.097079
C     13.253496    21.304956    34.020555     0.102453
C      0.078026    21.195080    35.299247    -0.147709
C      0.139626    19.926013    35.884317     0.048408
C      1.274427    17.048910    41.100275    -0.145808
C      1.456488    15.810607    41.677526     0.099803
C      1.323707    14.777773    39.618281     0.097619
C      1.126588    16.000967    38.974795    -0.145150
C      1.117006    17.160434    39.735111     0.053318
C      0.980118    18.493504    39.099445     0.377472
C      0.555765    19.782350    37.306057     0.384571
C      1.010233    20.744314    39.288949     0.371774
C      1.184081    21.960916    40.111819     0.054246
C      0.996545    23.232731    39.553886    -0.146781
C      1.189557    24.343852    40.348699     0.099600
C      1.753535    23.039624    42.163245     0.089226
C      1.549572    21.876037    41.459505    -0.154635
C      7.376894    25.201434     4.742658     0.085409
C      8.648584    24.697378     4.560513    -0.134060
C      9.274162    24.843238     3.323678     0.057526
C      8.563713    25.481893     2.307164    -0.140203
C      7.287917    25.939251     2.569802     0.095007
C     12.747011    25.628577    45.735762    -0.147402
C     13.498526    26.000233    44.620817     0.086299
C      1.656345    24.897078    45.432648     0.080029
C      0.976011    24.486691     0.581391    -0.144764
C     13.323309    24.847359     0.723979     0.066009
C     10.669051    24.407580     3.140154     0.373653
C     12.563581    24.421864     1.925397     0.368320
C     12.544416    23.477480     3.965784     0.381749
C     13.264447    22.819872     5.090848     0.061402
C      0.959585    22.787733     5.096368    -0.138195
C      1.612541    22.183690     6.150598     0.094980
C     13.319202    21.656834     7.162053     0.095295
C     12.592327    22.264449     6.151518    -0.139164
C      0.224496    22.384213    12.131931    -0.149293
C      0.743302    22.174625    10.855540     0.097063
C      0.435304    19.898544    11.022505     0.102445
C     13.610774    20.008420    12.301197    -0.147704
C     13.549174    21.277487    12.886267     0.048436
C     12.414373    24.154590    18.102225    -0.145804
C     12.232312    25.392893    18.679476     0.099816
C     12.365093    26.425727    16.620231     0.097618
C     12.562212    25.202533    15.976745    -0.145166
C     12.571794    24.043066    16.737061     0.053302
C     12.708682    22.709996    16.101395     0.377480
C     13.133035    21.421150    14.308007     0.384555
C     12.678567    20.459186    16.290899     0.371784
C     12.504719    19.242584    17.113769     0.054233
C     12.692255    17.970769    16.555836    -0.146790
C     12.499243    16.859648    17.350649     0.099604
C     11.935265    18.163876    19.165195     0.089237
C     12.139228    19.327463    18.461455    -0.154628
C      0.532494    16.002066     4.742658     0.085409
C      1.804184    16.506122     4.560513    -0.134060
C      2.429762    16.360262     3.323678     0.057526
C      1.719313    15.721607     2.307164    -0.140203
C      0.443517    15.264249     2.569802     0.095007
C      5.902611    15.574923    45.735762    -0.147402
C      6.654126    15.203267    44.620817     0.086299
C      8.500745    16.306422    45.432648     0.080029
C      7.820411    16.716809     0.581391    -0.144764
C      6.478909    16.356141     0.723979     0.066009
C      3.824651    16.795920     3.140154     0.373653
C      5.719181    16.781636     1.925397     0.368320
C      5.700016    17.726020     3.965784     0.381749
C      6.420047    18.383628     5.090848     0.061402
C      7.803985    18.415767     5.096368    -0.138195
C      8.456941    19.019810     6.150598     0.094980
C      6.474802    19.546666     7.162053     0.095295
C      5.747927    18.939051     6.151518    -0.139164
C      7.068896    18.819287    12.131931    -0.149293
C      7.587702    19.028875    10.855540     0.097063
C      7.279704    21.304956    11.022505     0.102446
C      6.766374    21.195080    12.301197    -0.147704
C      6.704774    19.926013    12.886267     0.048436
C      5.569973    17.048910    18.102225    -0.145804
C      5.387912    15.810607    18.679476     0.099816
C      5.520693    14.777773    16.620231     0.097618
C      5.717812    16.000967    15.976745    -0.145166
C      5.727394    17.160434    16.737061     0.053302
C      5.864282    18.493504    16.101395     0.377480
C      6.288635    19.782350    14.308007     0.384555
C      5.834167    20.744314    16.290899     0.371784
C      5.660319    21.960916    17.113769     0.054233
C      5.847855    23.232731    16.555836    -0.146790
C      5.654843    24.343852    17.350649     0.099604
C      5.090865    23.039624    19.165195     0.089237
C      5.294828    21.876037    18.461455    -0.154628
C     13.156306    25.201434    27.740708     0.085398
C     11.884616    24.697378    27.558563    -0.134070
C     11.259038    24.843238    26.321728     0.057526
C     11.969487    25.481893    25.305214    -0.140202
C     13.245283    25.939251    25.567852     0.095010
C      7.786189    25.628577    22.737712    -0.147406
C      7.034674    26.000233    21.622767     0.086293
C      5.188055    24.897078    22.434598     0.080024
C      5.868389    24.486691    23.579441    -0.144767
C      7.209891    24.847359    23.722029     0.066005
C      9.864149    24.407580    26.138204     0.373650
C      7.969619    24.421864    24.923447     0.368317
C      7.988784    23.477480    26.963834     0.381742
C      7.268753    22.819872    28.088898     0.061409
C      5.884815    22.787733    28.094418    -0.138191
C      5.231859    22.183690    29.148648     0.094979
C      7.213998    21.656834    30.160103     0.095278
C      7.940873    22.264449    29.149568    -0.139170
C      6.619904    22.384213    35.129981    -0.149302
C      6.101098    22.174625    33.853590     0.097079
C      6.409096    19.898544    34.020555     0.102454
C      6.922426    20.008420    35.299247    -0.147709
C      6.984026    21.277487    35.884317     0.048408
C      8.118827    24.154590    41.100275    -0.145808
C      8.300888    25.392893    41.677526     0.099803
C      8.168107    26.425727    39.618281     0.097619
C      7.970988    25.202533    38.974795    -0.145150
C      7.961406    24.043066    39.735111     0.053318
C      7.824518    22.709996    39.099445     0.377472
C      7.400165    21.421150    37.306057     0.384571
C      7.854633    20.459186    39.288949     0.371774
C      8.028481    19.242584    40.111819     0.054246
C      7.840945    17.970769    39.553886    -0.146781
C      8.033957    16.859648    40.348699     0.099600
C      8.597935    18.163876    42.163245     0.089226
C      8.393972    19.327463    41.459505    -0.154635
C      7.376894    11.466934    18.255392     0.085398
C      8.648584    10.962878    18.437537    -0.134070
C      9.274162    11.108738    19.674372     0.057526
C      8.563713    11.747393    20.690886    -0.140202
C      7.287917    12.204751    20.428248     0.095010
C     12.747011    11.894077    23.258388    -0.147406
C     13.498526    12.265733    24.373333     0.086293
C      1.656345    11.162578    23.561502     0.080024
C      0.976011    10.752191    22.416659    -0.144768
C     13.323309    11.112859    22.274071     0.066005
C     10.669051    10.673080    19.857896     0.373650
C     12.563581    10.687364    21.072653     0.368317
C     12.544416     9.742980    19.032266     0.381742
C     13.264447     9.085372    17.907202     0.061409
C      0.959585     9.053233    17.901682    -0.138192
C      1.612541     8.449190    16.847452     0.094979
C     13.319202     7.922334    15.835997     0.095278
C     12.592327     8.529949    16.846532    -0.139170
C      0.224496     8.649713    10.866119    -0.149302
C      0.743302     8.440125    12.142510     0.097079
C      0.435304     6.164044    11.975545     0.102454
C     13.610774     6.273920    10.696853    -0.147709
C     13.549174     7.542987    10.111783     0.048408
C     12.414373    10.420090     4.895825    -0.145808
C     12.232312    11.658393     4.318574     0.099803
C     12.365093    12.691227     6.377819     0.097619
C     12.562212    11.468033     7.021305    -0.145150
C     12.571794    10.308566     6.260989     0.053318
C     12.708682     8.975496     6.896655     0.377472
C     13.133035     7.686650     8.690043     0.384571
C     12.678567     6.724686     6.707151     0.371775
C     12.504719     5.508084     5.884281     0.054247
C     12.692255     4.236269     6.442214    -0.146782
C     12.499243     3.125148     5.647401     0.099600
C     11.935265     4.429376     3.832855     0.089226
C     12.139228     5.592963     4.536595    -0.154634
C      6.311906     2.267566    41.253442     0.085410
C      5.040216     2.771622    41.435587    -0.134060
C      4.414638     2.625762    42.672422     0.057527
C      5.125087     1.987107    43.688936    -0.140203
C      6.400883     1.529749    43.426298     0.095007
C      0.941789     1.840423     0.260338    -0.147403
C      0.190274     1.468767     1.375283     0.086298
C     12.032455     2.571922     0.563452     0.080029
C     12.712789     2.982309    45.414709    -0.144764
C      0.365491     2.621641    45.272121     0.066010
C      3.019749     3.061420    42.855946     0.373653
C      1.125219     3.047136    44.070703     0.368320
C      1.144384     3.991520    42.030316     0.381750
C      0.424353     4.649128    40.905252     0.061402
C     12.729215     4.681267    40.899732    -0.138195
C     12.076259     5.285310    39.845502     0.094980
C      0.369598     5.812166    38.834047     0.095295
C      1.096473     5.204551    39.844582    -0.139164
C     13.464304     5.084787    33.864169    -0.149293
C     12.945498     5.294375    35.140560     0.097063
C     13.253496     7.570456    34.973595     0.102445
C      0.078026     7.460580    33.694903    -0.147704
C      0.139626     6.191513    33.109833     0.048435
C      1.274427     3.314410    27.893875    -0.145804
C      1.456488     2.076107    27.316624     0.099816
C      1.323707     1.043273    29.375869     0.097618
C      1.126588     2.266467    30.019355    -0.145166
C      1.117006     3.425934    29.259039     0.053302
C      0.980118     4.759004    29.894705     0.377481
C      0.555765     6.047850    31.688093     0.384555
C      1.010233     7.009814    29.705201     0.371784
C      1.184081     8.226416    28.882331     0.054233
C      0.996545     9.498231    29.440264    -0.146790
C      1.189557    10.609352    28.645451     0.099604
C      1.753535     9.305124    26.830905     0.089237
C      1.549572     8.141537    27.534645    -0.154628
I      2.711614     8.434906    36.967985    -0.463334
I      7.760181    27.060811    27.524986    -0.431601
I      3.103799    13.379875    44.108420    -0.456464
I     11.433296     1.737964    25.855788    -0.467773
I      4.500877     4.484040    37.794995    -0.462333
I      3.151025    11.531761    40.051564    -0.459934
I     10.977186     5.299594    13.969935    -0.463362
I      5.928619    14.142689     4.526936    -0.431559
I     10.585001     0.354625    21.110370    -0.456524
I      2.255504    11.996536     2.857738    -0.467722
I      9.187923     9.250460    14.796945    -0.462358
I     10.537775     2.202739    17.053514    -0.459982
I      9.556014    19.034094    32.026165    -0.463360
I      0.915781     0.408189    41.469164    -0.431562
I      9.948199    14.089125    24.885730    -0.456525
I      4.588896    25.731036    43.138362    -0.467722
I     11.345277    22.984960    31.199155    -0.462356
I      9.995425    15.937239    28.942586    -0.459984
I      4.132786    22.169406     9.028115    -0.463334
I     12.773019    13.326311    18.471114    -0.431603
I      3.740601    27.114375     1.887680    -0.456461
I      9.099904    15.472464    20.140312    -0.467772
I      2.343523    18.218540     8.201105    -0.462332
I      3.693375    25.266261     5.944536    -0.459936
I     10.977186    19.034094     9.028115    -0.463332
I      5.928619     0.408189    18.471114    -0.431601
I     10.585001    14.089125     1.887680    -0.456462
I      2.255504    25.731036    20.140312    -0.467773
I      9.187923    22.984960     8.201105    -0.462332
I     10.537775    15.937239     5.944536    -0.459936
I      2.711614    22.169406    32.026165    -0.463361
I      7.760181    13.326311    41.469164    -0.431562
I      3.103799    27.114375    24.885730    -0.456524
I     11.433296    15.472464    43.138362    -0.467722
I      4.500877    18.218540    31.199155    -0.462356
I      3.151025    25.266261    28.942586    -0.459984
I      4.132786     8.434906    13.969935    -0.463362
I     12.773019    27.060811     4.526936    -0.431559
I      3.740601    13.379875    21.110370    -0.456524
I      9.099904     1.737964     2.857738    -0.467723
I      2.343523     4.484040    14.796945    -0.462357
I      3.693375    11.531761    17.053514    -0.459982
I      9.556014     5.299594    36.967985    -0.463334
I      0.915781    14.142689    27.524986    -0.431601
I      9.948199     0.354625    44.108420    -0.456464
I      4.588896    11.996536    25.855788    -0.467773
I     11.345277     9.250460    37.794995    -0.462333
I      9.995425     2.202739    40.051564    -0.459934
N      0.145101    12.084987    42.240518    -0.169924
N      9.254998    11.021662    44.010448    -0.385743
N      9.289220    10.003386    41.857371    -0.371247
N      7.282442    10.041842    43.118124    -0.384423
N      5.884815     7.882230    38.834047    -0.168971
N      5.977899     7.223523    35.673195    -0.161767
N      7.527471     8.920558    31.200075    -0.388087
N      7.554849     6.557400    30.996312    -0.390979
N      7.998366     7.905853    29.094373    -0.393501
N      8.424088     3.203160    27.352041    -0.163527
N      5.754772    11.890781     1.530290    -0.169989
N      8.341955    12.781051    28.041062    -0.156526
N     13.543699     1.649513    19.242468    -0.169930
N      4.433802     2.712838    21.012398    -0.385744
N      4.399580     3.731114    18.859321    -0.371265
N      6.406358     3.692658    20.120074    -0.384430
N      7.803985     5.852270    15.835997    -0.168985
N      7.710901     6.510977    12.675145    -0.161739
N      6.161329     4.813942     8.202025    -0.388073
N      6.133951     7.177100     7.998262    -0.390962
N      5.690434     5.828647     6.096323    -0.393521
N      5.264712    10.531340     4.353991    -0.163543
N      7.934028     1.843719    24.528340    -0.169996
N      5.346845     0.953449     5.043012    -0.156538
N      6.989501    15.384013    26.753632    -0.169930
N      2.410598    16.447338    24.983702    -0.385744
N      2.444820    17.465614    27.136779    -0.371265
N      0.438042    17.427158    25.876026    -0.384430
N     12.729215    19.586770    30.160103    -0.168985
N     12.822299    20.245477    33.320955    -0.161739
N      0.683071    18.548442    37.794075    -0.388073
N      0.710449    20.911600    37.997838    -0.390962
N      1.153966    19.563147    39.899777    -0.393521
N      1.579688    24.265840    41.642109    -0.163543
N     12.599172    15.578219    21.467760    -0.169995
N      1.497555    14.687949    40.953088    -0.156538
N      6.699299    25.819487     3.755582    -0.169924
N     11.278202    24.756162     1.985652    -0.385742
N     11.243980    23.737886     4.138729    -0.371247
N     13.250758    23.776342     2.877976    -0.384423
N      0.959585    21.616730     7.162053    -0.168971
N      0.866501    20.958023    10.322905    -0.161766
N     13.005729    22.655058    14.796025    -0.388086
N     12.978351    20.291900    14.999788    -0.390979
N     12.534834    21.640353    16.901727    -0.393498
N     12.109112    16.937660    18.644059    -0.163527
N      1.089628    25.625281    44.465810    -0.169988
N     12.191245    26.515551    17.955038    -0.156526
N     13.543699    15.384013     3.755582    -0.169924
N      4.433802    16.447338     1.985652    -0.385742
N      4.399580    17.465614     4.138729    -0.371247
N      6.406358    17.427158     2.877976    -0.384422
N      7.803985    19.586770     7.162053    -0.168971
N      7.710901    20.245477    10.322905    -0.161766
N      6.161329    18.548442    14.796025    -0.388086
N      6.133951    20.911600    14.999788    -0.390979
N      5.690434    19.563147    16.901727    -0.393498
N      5.264712    24.265840    18.644059    -0.163527
N      7.934028    15.578219    44.465810    -0.169988
N      5.346845    14.687949    17.955038    -0.156526
N      0.145101    25.819487    26.753632    -0.169930
N      9.254998    24.756162    24.983702    -0.385744
N      9.289220    23.737886    27.136779    -0.371265
N      7.282442    23.776342    25.876026    -0.384430
N      5.884815    21.616730    30.160103    -0.168985
N      5.977899    20.958023    33.320955    -0.161739
N      7.527471    22.655058    37.794075    -0.388073
N      7.554849    20.291900    37.997838    -0.390962
N      7.998366    21.640353    39.899777    -0.393521
N      8.424088    16.937660    41.642109    -0.163543
N      5.754772    25.625281    21.467760    -0.169996
N      8.341955    26.515551    40.953088    -0.156538
N      6.699299    12.084987    19.242468    -0.169930
N     11.278202    11.021662    21.012398    -0.385744
N     11.243980    10.003386    18.859321    -0.371265
N     13.250758    10.041842    20.120074    -0.384430
N      0.959585     7.882230    15.835997    -0.168985
N      0.866501     7.223523    12.675145    -0.161739
N     13.005729     8.920558     8.202025    -0.388073
N     12.978351     6.557400     7.998262    -0.390962
N     12.534834     7.905853     6.096323    -0.393521
N     12.109112     3.203160     4.353991    -0.163543
N      1.089628    11.890781    24.528340    -0.169996
N     12.191245    12.781051     5.043012    -0.156538
N      6.989501     1.649513    42.240518    -0.169924
N      2.410598     2.712838    44.010448    -0.385743
N      2.444820     3.731114    41.857371    -0.371247
N      0.438042     3.692658    43.118124    -0.384423
N     12.729215     5.852270    38.834047    -0.168971
N     12.822299     6.510977    35.673195    -0.161767
N      0.683071     4.813942    31.200075    -0.388087
N      0.710449     7.177100    30.996312    -0.390979
N      1.153966     5.828647    29.094373    -0.393501
N      1.579688    10.531340    27.352041    -0.163527
N     12.599172     1.843719     1.530290    -0.169989
N      1.497555     0.953449    28.041062    -0.156526

The following XYZ coordinates are in angstroms. Other properties are in atomic units.
The sperically averaged electron density of each atom fit to a function of the form exp(a - br)
eigen_1, eigen_2 and eigen_3 are the three eigenvalues of traceless quadrupole moment tensor
  atom number  atomic symbol              X              Y              Z     net charge C6 coefficient C8 coefficient C10 coefficient fluctuating dipole atomic polarizability isotropic forcefield polarizability              a              b squared Pearson coefficient          <r^3>          <r^4>         wp_QDO          m_QDO          q_QDO       dipole_x       dipole_y       dipole_z         dipole            Qxy            Qxz            Qyz     Q(x^2-y^2)  Q(3z^2 - R^2)        eigen_1        eigen_2        eigen_3 static polarizability      alpha(xx)      alpha(xy)      alpha(xz)      alpha(yy)      alpha(yz)      alpha(zz) atomic spin moment
            1             Zn       2.002671      12.898893      41.855071       0.457532     139.814093 0.32419170E+04  0.11906551E+06                                22.050630                           18.625954       0.315999       1.853945                    0.998367      59.832783     178.933060       0.415581       0.401297      -1.136182       0.007678       0.000351       0.014634       0.016530      -0.001503       0.010913       0.014414      -0.013169       0.050768      -0.020657      -0.006018       0.026676             26.429571      31.691058       0.109313       0.253000      27.256277      -3.091559      20.341377           0.000000
            2             Zn       4.792449       6.979049      37.340554       0.463112     138.373373 0.32764187E+04  0.12053493E+06                                21.821224                           18.675229       0.318181       1.855366                    0.998461      59.589302     177.792162       0.417089       0.399175      -1.138790      -0.002464      -0.007871       0.009197       0.012353      -0.026027      -0.032590       0.005198      -0.000104      -0.007001      -0.039236      -0.005202       0.044438             26.141218      25.076427       3.224677      -1.045917      20.097231       1.538541      33.249995           0.000002
            3             Zn       8.933722       1.489094      26.307929       0.449261     132.619038 0.33284443E+04  0.12304115E+06                                21.290983                           18.868008       0.315286       1.849089                    0.998638      60.313691     180.911403       0.413100       0.401090      -1.136420       0.015512      -0.013196      -0.008925       0.022235      -0.003703      -0.017056       0.017112      -0.015184       0.031205      -0.023018      -0.006900       0.029917             24.234923      21.964319      -1.934778       2.850278      26.272265       4.655584      24.468185           0.000000
            4             Zn      11.686129       0.835607      18.857021       0.457536     139.812100 0.32418589E+04  0.11906281E+06                                22.050403                           18.625770       0.316018       1.853954                    0.998367      59.832310     178.931069       0.415584       0.401297      -1.136183      -0.007681      -0.000342       0.014629       0.016527      -0.001518      -0.010905      -0.014408      -0.013175       0.050731      -0.020658      -0.006000       0.026658             26.429304      31.690738       0.109331      -0.253035      27.255957       3.091615      20.341217           0.000001
            5             Zn       8.896351       6.755451      14.342504       0.463105     138.373648 0.32764286E+04  0.12053541E+06                                21.821243                           18.675247       0.318195       1.855369                    0.998461      59.589436     177.792751       0.417089       0.399175      -1.138790       0.002461       0.007865       0.009219       0.012365      -0.026036       0.032634      -0.005181      -0.000067      -0.006992      -0.039279      -0.005194       0.044473             26.141241      25.076514       3.224636       1.045984      20.097243      -1.538519      33.249968          -0.000002
            6             Zn       4.755078      12.245406       3.309879       0.449257     132.619890 0.33284668E+04  0.12304216E+06                                21.291080                           18.868076       0.315278       1.849085                    0.998638      60.313851     180.911883       0.413099       0.401090      -1.136420      -0.015513       0.013187      -0.008917       0.022228      -0.003694       0.017047      -0.017100      -0.015162       0.031232      -0.023004      -0.006897       0.029901             24.235045      21.964405      -1.934781      -2.850313      26.272526      -4.655559      24.468205          -0.000001
            7             Zn       8.847071      14.570107      27.139079       0.457537     139.812018 0.32418563E+04  0.11906269E+06                                22.050395                           18.625762       0.316018       1.853954                    0.998367      59.832286     178.930978       0.415584       0.401297      -1.136183       0.007682      -0.000342      -0.014629       0.016527       0.001518      -0.010906       0.014408      -0.013174       0.050732      -0.020658      -0.006000       0.026658             26.429296      31.690729      -0.109332      -0.253033      27.255949      -3.091616      20.341209           0.000001
            8             Zn      11.636849      20.489951      31.653596       0.463105     138.373694 0.32764300E+04  0.12053547E+06                                21.821249                           18.675252       0.318195       1.855369                    0.998461      59.589445     177.792788       0.417089       0.399175      -1.138790      -0.002461       0.007865      -0.009218       0.012365       0.026036       0.032634       0.005181      -0.000068      -0.006992      -0.039278      -0.005194       0.044473             26.141248      25.076519      -3.224636       1.045984      20.097249       1.538522      33.249976          -0.000002
            9             Zn       2.089322      25.979906      42.686221       0.449257     132.619937 0.33284687E+04  0.12304225E+06                                21.291083                           18.868080       0.315279       1.849085                    0.998638      60.313871     180.911958       0.413099       0.401090      -1.136420       0.015513       0.013187       0.008917       0.022228       0.003695       0.017046       0.017099      -0.015162       0.031233      -0.023003      -0.006897       0.029900             24.235047      21.964406       1.934780      -2.850310      26.272532       4.655559      24.468204          -0.000001
           10             Zn       4.841729      26.633393       4.141029       0.457532     139.814129 0.32419179E+04  0.11906556E+06                                22.050635                           18.625958       0.315999       1.853945                    0.998367      59.832790     178.933100       0.415581       0.401298      -1.136182      -0.007679       0.000351      -0.014634       0.016530       0.001503       0.010913      -0.014414      -0.013169       0.050768      -0.020657      -0.006018       0.026675             26.429578      31.691064      -0.109314       0.253003      27.256284       3.091562      20.341385          -0.000000
           11             Zn       2.051951      20.713549       8.655546       0.463111     138.373439 0.32764212E+04  0.12053504E+06                                21.821232                           18.675238       0.318180       1.855366                    0.998461      59.589321     177.792249       0.417089       0.399175      -1.138790       0.002463      -0.007871      -0.009197       0.012353       0.026027      -0.032591      -0.005198      -0.000104      -0.007001      -0.039237      -0.005202       0.044439             26.141224      25.076435      -3.224676      -1.045913      20.097242      -1.538543      33.249994           0.000001
           12             Zn      11.599478      15.223594      19.688171       0.449260     132.619107 0.33284466E+04  0.12304126E+06                                21.290989                           18.868014       0.315287       1.849089                    0.998638      60.313715     180.911498       0.413100       0.401090      -1.136420      -0.015512      -0.013197       0.008926       0.022236       0.003703      -0.017056      -0.017113      -0.015185       0.031205      -0.023018      -0.006900       0.029918             24.234929      21.964327       1.934778       2.850278      26.272265      -4.655584      24.468197           0.000000
           13             Zn      11.686129      14.570107       4.141029       0.457532     139.814111 0.32419174E+04  0.11906553E+06                                22.050633                           18.625957       0.315999       1.853945                    0.998367      59.832785     178.933082       0.415581       0.401298      -1.136182      -0.007679      -0.000351      -0.014634       0.016530      -0.001503       0.010913       0.014414      -0.013169       0.050768      -0.020657      -0.006018       0.026675             26.429576      31.691062       0.109314       0.253003      27.256282      -3.091562      20.341384          -0.000000
           14             Zn       8.896351      20.489951       8.655546       0.463111     138.373464 0.32764219E+04  0.12053508E+06                                21.821235                           18.675240       0.318180       1.855366                    0.998461      59.589327     177.792271       0.417089       0.399175      -1.138790       0.002463       0.007871      -0.009197       0.012353      -0.026027      -0.032591       0.005198      -0.000103      -0.007001      -0.039237      -0.005202       0.044439             26.141227      25.076438       3.224676      -1.045913      20.097244       1.538544      33.249999           0.000002
           15             Zn       4.755078      25.979906      19.688171       0.449261     132.619022 0.33284439E+04  0.12304113E+06                                21.290982                           18.868008       0.315286       1.849089                    0.998638      60.313687     180.911397       0.413100       0.401090      -1.136420      -0.015511       0.013197       0.008925       0.022236      -0.003703      -0.017056       0.017113      -0.015185       0.031205      -0.023018      -0.006900       0.029918             24.234922      21.964319      -1.934777       2.850278      26.272258       4.655582      24.468188           0.000000
           16             Zn       2.002671      26.633393      27.139079       0.457537     139.812028 0.32418565E+04  0.11906271E+06                                22.050396                           18.625763       0.316018       1.853954                    0.998367      59.832288     178.930987       0.415584       0.401297      -1.136183       0.007682       0.000342      -0.014629       0.016527      -0.001518      -0.010906      -0.014408      -0.013174       0.050732      -0.020658      -0.006000       0.026658             26.429298      31.690733       0.109332      -0.253033      27.255952       3.091617      20.341209           0.000001
           17             Zn       4.792449      20.713549      31.653596       0.463105     138.373690 0.32764299E+04  0.12053546E+06                                21.821249                           18.675251       0.318195       1.855369                    0.998461      59.589444     177.792786       0.417089       0.399175      -1.138790      -0.002461      -0.007865      -0.009218       0.012365      -0.026036       0.032634      -0.005181      -0.000068      -0.006992      -0.039278      -0.005194       0.044473             26.141248      25.076519       3.224636       1.045983      20.097249      -1.538523      33.249975          -0.000002
           18             Zn       8.933722      15.223594      42.686221       0.449257     132.619938 0.33284687E+04  0.12304225E+06                                21.291083                           18.868080       0.315279       1.849085                    0.998638      60.313871     180.911957       0.413099       0.401090      -1.136420       0.015513      -0.013187       0.008917       0.022228      -0.003695       0.017046      -0.017099      -0.015162       0.031233      -0.023003      -0.006897       0.029900             24.235048      21.964406      -1.934781      -2.850310      26.272532      -4.655560      24.468204          -0.000001
           19             Zn       4.841729      12.898893      18.857021       0.457536     139.812105 0.32418590E+04  0.11906282E+06                                22.050404                           18.625770       0.316018       1.853954                    0.998367      59.832311     178.931075       0.415584       0.401297      -1.136183      -0.007682       0.000342       0.014629       0.016527       0.001518      -0.010905       0.014408      -0.013174       0.050731      -0.020658      -0.006000       0.026658             26.429305      31.690741      -0.109331      -0.253035      27.255958      -3.091615      20.341217           0.000001
           20             Zn       2.051951       6.979049      14.342504       0.463105     138.373652 0.32764287E+04  0.12053541E+06                                21.821244                           18.675247       0.318195       1.855369                    0.998461      59.589437     177.792754       0.417089       0.399175      -1.138790       0.002461      -0.007865       0.009219       0.012365       0.026036       0.032634       0.005181      -0.000068      -0.006992      -0.039279      -0.005194       0.044473             26.141242      25.076514      -3.224636       1.045984      20.097243       1.538520      33.249968          -0.000002
           21             Zn      11.599478       1.489094       3.309879       0.449257     132.619888 0.33284668E+04  0.12304216E+06                                21.291079                           18.868076       0.315278       1.849085                    0.998638      60.313851     180.911882       0.413099       0.401090      -1.136420      -0.015513      -0.013187      -0.008917       0.022228       0.003694       0.017047       0.017100      -0.015162       0.031232      -0.023004      -0.006897       0.029901             24.235045      21.964405       1.934780      -2.850313      26.272525       4.655560      24.468204          -0.000001
           22             Zn       8.847071       0.835607      41.855071       0.457532     139.814098 0.32419172E+04  0.11906552E+06                                22.050629                           18.625954       0.315999       1.853945                    0.998367      59.832785     178.933062       0.415581       0.401297      -1.136182       0.007678      -0.000351       0.014634       0.016530       0.001503       0.010913      -0.014414      -0.013169       0.050768      -0.020657      -0.006018       0.026676             26.429570      31.691057      -0.109313       0.253000      27.256276       3.091558      20.341377           0.000000
           23             Zn      11.636849       6.755451      37.340554       0.463112     138.373371 0.32764187E+04  0.12053493E+06                                21.821224                           18.675229       0.318181       1.855366                    0.998461      59.589301     177.792161       0.417089       0.399175      -1.138790      -0.002464       0.007871       0.009197       0.012353       0.026027      -0.032590      -0.005198      -0.000104      -0.007001      -0.039236      -0.005202       0.044438             26.141218      25.076427      -3.224677      -1.045917      20.097231      -1.538541      33.249995           0.000002
           24             Zn       2.089322      12.245406      26.307929       0.449261     132.619042 0.33284444E+04  0.12304116E+06                                21.290984                           18.868010       0.315286       1.849089                    0.998638      60.313690     180.911404       0.413100       0.401090      -1.136420       0.015512       0.013196      -0.008925       0.022235       0.003703      -0.017056      -0.017112      -0.015184       0.031205      -0.023018      -0.006900       0.029917             24.234925      21.964321       1.934778       2.850278      26.272266      -4.655584      24.468187           0.000000
           25              H      13.568339      11.374913      40.402974       0.093661       1.431262 0.10783092E+02  0.11505231E+03                                 2.161516                            1.964376      -1.420795       2.196021                    0.992124       4.054295      12.171128       0.427777       1.341952      -0.694541       0.013056      -0.007752      -0.044002       0.046548       0.007264       0.002134       0.003946       0.000978       0.035675      -0.013311      -0.000149       0.013460              2.268164       2.275709       0.032522      -0.699625       1.800792       0.139235       2.727992           0.000001
           26              H      11.439730      10.520627      40.724947       0.125882       1.177192 0.87319533E+01  0.88911136E+02                                 1.922652                            1.786188      -1.578475       2.127291                    0.992107       4.022192      12.028731       0.439023       1.370170      -0.686812      -0.015495      -0.014927      -0.029426       0.036453      -0.000344       0.003036       0.001642       0.001321       0.034945      -0.006926      -0.005383       0.012309              1.991404       2.019040       0.337216       0.268112       1.843150       0.443245       2.112022           0.000001
           27              H      11.580725      11.866608      44.547223       0.129432       1.350585 0.10322959E+02  0.10861144E+03                                 2.062666                            1.913937      -1.358892       2.242234                    0.993207       3.801723      11.219133       0.437474       1.330706      -0.698164      -0.012719       0.007436       0.035574       0.038504       0.002465       0.001383       0.003274      -0.001790       0.036338      -0.008709      -0.004170       0.012879              2.127043       2.164065       0.036572      -0.444640       1.639950       0.123165       2.577114           0.000000
           28              H       0.039698      12.624752      44.128658       0.089240       1.460611 0.10909478E+02  0.11669200E+03                                 2.187101                            1.972090      -1.386282       2.207149                    0.992519       4.080094      12.247291       0.428340       1.336843      -0.695492       0.015302       0.019563       0.039685       0.046817       0.003554      -0.006645       0.006026       0.003180       0.050430      -0.014723      -0.004680       0.019403              2.316467       2.488819       0.476090       0.626742       1.981751       0.438830       2.478831           0.000000
           29              H       8.689650      12.177008       0.179385       0.128666       1.225436 0.93635372E+01  0.97036121E+02                                 1.982614                            1.857028      -1.575815       2.135175                    0.991642       4.025076      12.149908       0.427941       1.381110      -0.685343       0.034278       0.015129      -0.003382       0.037621       0.009895       0.001549      -0.000180       0.003796      -0.021788      -0.008087      -0.005675       0.013762              2.043951       2.628393       0.271728      -0.165740       1.708435       0.065520       1.795025          -0.000000
           30              H       7.441232      12.800554       2.046826       0.087452       1.446617 0.11276763E+02  0.12218128E+03                                 2.188189                            2.015392      -1.590438       2.101387                    0.991209       4.374156      13.413725       0.418524       1.350722      -0.690530       0.022748       0.025954       0.027557       0.044164       0.007159      -0.001428       0.002306       0.006621      -0.003454      -0.008335      -0.000128       0.008463              2.261371       2.010227       0.308356       0.330983       2.208528       0.590123       2.565358          -0.000001
           31              H       4.277750      10.910687       0.662344       0.086492       1.805792 0.14200405E+02  0.16108114E+03                                 2.468793                            2.217312      -1.446683       2.175694                    0.992012       4.157143      12.552653       0.415890       1.298327      -0.705641      -0.045495      -0.013318      -0.005878       0.047767       0.011943       0.005923       0.013804      -0.002058       0.001399      -0.015218      -0.006384       0.021602              2.615438       3.676997       0.372072      -0.388643       1.978520      -0.101458       2.190796          -0.000000
           32              H       5.430347      10.240443      44.745006       0.136181       1.305395 0.98332686E+01  0.10097156E+03                                 1.934253                            1.808000      -1.193149       2.322469                    0.996319       3.487660       9.770943       0.478492       1.246609      -0.718355      -0.024417      -0.020060      -0.027587       0.041948       0.015610       0.007803       0.006569       0.009663      -0.022586      -0.012782      -0.010669       0.023451              1.983157       1.859729       0.219588       0.193102       1.827074       0.454926       2.262666           0.000001
           33              H       5.392018       9.441095      41.612672       0.127855       1.378448 0.10451430E+02  0.10968067E+03                                 2.041063                            1.886933      -1.414335       2.209931                    0.993664       3.769483      10.906040       0.456860       1.277522      -0.709326      -0.023716       0.016976       0.026638       0.039499       0.002524      -0.014662       0.003873       0.013014      -0.004458      -0.014779      -0.003405       0.018184              2.127362       2.078552      -0.203125      -0.301646       1.879905       0.522263       2.423628           0.000001
           34              H       4.281857       8.438477      39.841822       0.092985       1.550155 0.11521027E+02  0.12439856E+03                                 2.246632                            2.006286      -1.318305       2.240728                    0.993033       4.009363      11.926019       0.432968       1.310164      -0.701965      -0.048484       0.003453       0.005669       0.048937       0.003405      -0.008226       0.003839       0.017271       0.000770      -0.012239      -0.001382       0.013621              2.415205       3.567999       0.123823       0.132263       1.813884       0.125148       1.863734           0.000002
           35              H       7.683523       7.518265      38.112368       0.085424       1.310388 0.94797369E+01  0.98642133E+02                                 2.076659                            1.865959      -1.498556       2.148179                    0.991111       4.244757      12.881144       0.427367       1.377334      -0.685127       0.025044      -0.018556      -0.031557       0.044355       0.001662      -0.001210       0.008929       0.015984       0.007627      -0.014262       0.006781       0.007480              2.241787       2.043083      -0.300761      -0.449007       1.890326       0.634446       2.791951           0.000001
           36              H       8.889507       8.562087      39.805025       0.122737       1.321840 0.99441393E+01  0.10423703E+03                                 2.049749                            1.885634      -1.631732       2.099562                    0.991365       4.099292      12.298681       0.435785       1.340845      -0.692932       0.035106      -0.000363      -0.002247       0.035179      -0.006772      -0.001395      -0.000403       0.011870      -0.009014      -0.007695      -0.002902       0.010597              2.145989       2.942493       0.037493       0.000736       1.683509       0.195802       1.811965           0.000001
           37              H       6.719832       9.528996      33.517358       0.134253       1.185826 0.87045960E+01  0.85817478E+02                                 1.741877                            1.644903      -1.101345       2.361079                    0.997756       3.260633       8.657148       0.532986       1.165637      -0.738019       0.004113       0.039636      -0.007795       0.040605      -0.002181      -0.002108       0.004944      -0.034690      -0.031505      -0.013586      -0.009904       0.023490              1.764137       1.397339       0.089200      -0.130483       2.089191      -0.327893       1.805881           0.000002
           38              H       5.825953       9.193874      35.651577       0.102049       1.614057 0.12349488E+02  0.13423456E+03                                 2.260584                            2.050451      -1.041658       2.384724                    0.996906       3.637316      10.482471       0.441377       1.276677      -0.714126      -0.008796       0.044937       0.024448       0.051908       0.002420      -0.004990       0.001451      -0.045748       0.009082      -0.025416       0.003850       0.021567              2.380726       1.893955      -0.351345      -0.378032       2.576659       0.716622       2.671564           0.000002
           39              H       6.359816       5.304264      35.371001       0.095158       1.648128 0.12792350E+02  0.14191129E+03                                 2.358787                            2.131392      -1.419144       2.198435                    0.992357       4.056443      12.265082       0.414602       1.331704      -0.698501       0.005634      -0.047782       0.014450       0.050236      -0.011232      -0.003344       0.007269      -0.032068       0.003206      -0.020162      -0.001887       0.022049              2.472401       1.855350       0.125292      -0.158349       3.033834      -0.748238       2.528020           0.000002
           40              H       7.227686       5.507535      33.222983       0.133204       1.247711 0.93120287E+01  0.94099498E+02                                 1.861982                            1.747942      -1.089319       2.367861                    0.997775       3.394589       9.360472       0.492631       1.230386      -0.722447       0.014191      -0.036694      -0.012323       0.041227      -0.003538      -0.005252       0.000570      -0.033761      -0.040149      -0.017343      -0.006629       0.023972              1.902449       1.579154      -0.239111      -0.251857       2.033172       0.365431       2.095022           0.000002
           41              H       8.103770       9.641619      27.349281       0.126975       1.258266 0.94970034E+01  0.96374931E+02                                 1.863244                            1.757677      -1.104993       2.353375                    0.997689       3.443275       9.493274       0.494773       1.219896      -0.724497      -0.001179      -0.027023      -0.028731       0.039460       0.001384      -0.005012       0.012836      -0.006940       0.055524      -0.015603      -0.008876       0.024479              1.884212       1.454091       0.032890      -0.010836       2.380931       0.260405       1.817613           0.000003
           42              H       8.399448      11.715528      26.374164       0.093212       1.590824 0.12153236E+02  0.13250604E+03                                 2.256891                            2.041282      -1.327584       2.237518                    0.993263       3.982984      11.764559       0.436935       1.285716      -0.707850      -0.001110      -0.006572      -0.047440       0.047906      -0.002623       0.004325       0.013524      -0.028314       0.020759      -0.019348      -0.003135       0.022483              2.367728       1.800556       0.055406      -0.250717       1.974086      -0.388489       3.328542           0.000002
           43              H       8.181796      13.487279      29.892865       0.099126       1.579988 0.11971603E+02  0.12946523E+03                                 2.228973                            2.015611      -1.198625       2.301024                    0.995866       3.766392      10.921658       0.445054       1.272601      -0.712791      -0.003888       0.036976       0.033487       0.050038      -0.006687      -0.006363       0.003679      -0.014806       0.059306      -0.020413      -0.001375       0.021788              2.337828       1.703485       0.077717       0.039732       3.220082       0.540790       2.089916          -0.000000
           44              H       7.845051      11.429851      30.959975       0.134983       1.171248 0.85187051E+01  0.83370335E+02                                 1.713335                            1.615893      -1.119547       2.354863                    0.997635       3.225240       8.477716       0.544484       1.149431      -0.742050      -0.004972       0.004991       0.039265       0.039892      -0.002120      -0.002149       0.013536      -0.010619       0.044611      -0.013169      -0.009425       0.022594              1.738876       1.352640       0.044768      -0.121786       1.602941      -0.157731       2.261048           0.000001
           45              H       7.584964       4.142325      30.348227       0.137550       1.109865 0.79787785E+01  0.76782424E+02                                 1.646052                            1.557528      -1.088610       2.371031                    0.998040       3.178926       8.273267       0.558231       1.140161      -0.743901      -0.010925      -0.011553       0.037473       0.040707       0.004270      -0.006654      -0.015407      -0.011117       0.025504      -0.012183      -0.010451       0.022634              1.668700       1.357122      -0.011877      -0.228913       1.492082       0.088693       2.156896           0.000002
           46              H       7.884749       2.266193      29.023539       0.095954       1.683042 0.13149784E+02  0.14606058E+03                                 2.345083                            2.126999      -1.325394       2.237178                    0.994120       3.974757      11.806615       0.427410       1.290171      -0.708030      -0.009072      -0.036812       0.028852       0.047643       0.000369      -0.010166      -0.006756      -0.004768       0.059417      -0.015573      -0.008557       0.024130              2.422410       1.765430       0.182591      -0.091510       3.475577      -0.333488       2.026222           0.000001
           47              H       8.877187       4.496675      25.923402       0.094761       1.472729 0.11079938E+02  0.11705883E+03                                 2.093387                            1.912341      -1.138480       2.334531                    0.995269       3.655442      10.341518       0.468397       1.237727      -0.720625       0.013809       0.010389      -0.045822       0.048972       0.004049      -0.008135      -0.009940      -0.033867       0.031956      -0.024247       0.001526       0.022720              2.179711       1.667148      -0.020260      -0.341878       1.783293       0.270896       3.088692           0.000004
           48              H       8.498007       6.438734      27.114701       0.134995       1.152813 0.84208406E+01  0.82195726E+02                                 1.692345                            1.603540      -1.128063       2.348783                    0.997610       3.247261       8.531442       0.547995       1.145079      -0.742565       0.004882       0.032193      -0.022886       0.039800       0.003293      -0.006576      -0.015187      -0.009833       0.035986      -0.012863      -0.010677       0.023541              1.705669       1.338604       0.049305      -0.064877       2.207173      -0.169911       1.571231           0.000004
           49              H       0.120461       2.359587      17.404924       0.093650       1.431283 0.10783275E+02  0.11505466E+03                                 2.161529                            1.964386      -1.420782       2.196019                    0.992124       4.054343      12.171266       0.427778       1.341944      -0.694542      -0.013056       0.007752      -0.044000       0.046546       0.007265      -0.002135      -0.003948       0.000979       0.035674      -0.013312      -0.000149       0.013461              2.268179       2.275723       0.032524       0.699631       1.800804      -0.139235       2.728009          -0.000000
           50              H       2.249070       3.213873      17.726897       0.125876       1.177159 0.87316346E+01  0.88906876E+02                                 1.922601                            1.786145      -1.578406       2.127321                    0.992108       4.022105      12.028312       0.439033       1.370153      -0.686815       0.015494       0.014928      -0.029426       0.036453      -0.000344      -0.003035      -0.001645       0.001320       0.034951      -0.006928      -0.005384       0.012311              1.991349       2.018984       0.337201      -0.268099       1.843101      -0.443224       2.111961          -0.000000
           51              H       2.108075       1.867892      21.549173       0.129430       1.350572 0.10322832E+02  0.10860977E+03                                 2.062656                            1.913928      -1.358879       2.242241                    0.993207       3.801699      11.219050       0.437474       1.330710      -0.698163       0.012720      -0.007437       0.035573       0.038504       0.002465      -0.001383      -0.003275      -0.001791       0.036337      -0.008709      -0.004170       0.012879              2.127032       2.164053       0.036571       0.444639       1.639942      -0.123163       2.577102           0.000002
           52              H      13.649102       1.109748      21.130608       0.089241       1.460587 0.10909262E+02  0.11668913E+03                                 2.187079                            1.972072      -1.386271       2.207156                    0.992519       4.080059      12.247158       0.428341       1.336846      -0.695491      -0.015302      -0.019563       0.039686       0.046817       0.003553       0.006644      -0.006027       0.003180       0.050430      -0.014722      -0.004680       0.019403              2.316442       2.488789       0.476081      -0.626732       1.981731      -0.438822       2.478805           0.000001
           53              H       4.999150       1.557492      23.177435       0.128664       1.225426 0.93634486E+01  0.97035037E+02                                 1.982610                            1.857025      -1.575806       2.135181                    0.991642       4.025066      12.149894       0.427939       1.381119      -0.685341      -0.034278      -0.015130      -0.003382       0.037621       0.009895      -0.001549       0.000179       0.003796      -0.021789      -0.008086      -0.005676       0.013763              2.043947       2.628388       0.271727       0.165739       1.708432      -0.065520       1.795022           0.000001
           54              H       6.247568       0.933946      25.044876       0.087451       1.446595 0.11276558E+02  0.12217855E+03                                 2.188171                            2.015378      -1.590428       2.101393                    0.991209       4.374130      13.413632       0.418524       1.350727      -0.690529      -0.022747      -0.025956       0.027557       0.044165       0.007159       0.001429      -0.002307       0.006620      -0.003454      -0.008337      -0.000127       0.008463              2.261351       2.010211       0.308351      -0.330979       2.208508      -0.590113       2.565335           0.000001
           55              H       9.411050       2.823813      23.660394       0.086492       1.805783 0.14200331E+02  0.16108019E+03                                 2.468790                            2.217310      -1.446679       2.175696                    0.992012       4.157147      12.552686       0.415888       1.298331      -0.705639       0.045495       0.013316      -0.005879       0.047767       0.011941      -0.005923      -0.013805      -0.002057       0.001399      -0.015218      -0.006383       0.021601              2.615435       3.676991       0.372070       0.388643       1.978517       0.101458       2.190796           0.000003
           56              H       8.258453       3.494057      21.746956       0.136175       1.305426 0.98335571E+01  0.10097527E+03                                 1.934283                            1.808026      -1.193172       2.322455                    0.996318       3.487709       9.771117       0.478489       1.246609      -0.718355       0.024417       0.020059      -0.027586       0.041947       0.015610      -0.007803      -0.006569       0.009664      -0.022587      -0.012782      -0.010669       0.023451              1.983187       1.859758       0.219593      -0.193106       1.827100      -0.454936       2.262704           0.000003
           57              H       8.296782       4.293405      18.614622       0.127858       1.378382 0.10450811E+02  0.10967252E+03                                 2.041000                            1.886879      -1.414298       2.209955                    0.993665       3.769374      10.905632       0.456866       1.277525      -0.709326       0.023716      -0.016977       0.026639       0.039501       0.002523       0.014662      -0.003873       0.013012      -0.004462      -0.014779      -0.003405       0.018184              2.127294       2.078487      -0.203117       0.301635       1.879849      -0.522237       2.423547           0.000001
           58              H       9.406943       5.296023      16.843772       0.092984       1.550072 0.11520261E+02  0.12438783E+03                                 2.246528                            2.006202      -1.318231       2.240766                    0.993034       4.009221      11.925359       0.432984       1.310142      -0.701970       0.048486      -0.003453       0.005669       0.048938       0.003405       0.008223      -0.003840       0.017276       0.000770      -0.012240      -0.001380       0.013621              2.415086       3.567799       0.123812      -0.132251       1.813808      -0.125137       1.863652           0.000000
           59              H       6.005277       6.216235      15.114318       0.085414       1.310406 0.94798922E+01  0.98644059E+02                                 2.076670                            1.865968      -1.498527       2.148187                    0.991111       4.244792      12.881230       0.427368       1.377325      -0.685129      -0.025046       0.018558      -0.031554       0.044354       0.001661       0.001209      -0.008929       0.015985       0.007623      -0.014262       0.006783       0.007479              2.241800       2.043094      -0.300763       0.449011       1.890336      -0.634452       2.791969          -0.000001
           60              H       4.799293       5.172413      16.806975       0.122737       1.321792 0.99436767E+01  0.10423067E+03                                 2.049678                            1.885574      -1.631696       2.099581                    0.991365       4.099171      12.298113       0.435799       1.340824      -0.692937      -0.035107       0.000362      -0.002245       0.035180      -0.006772       0.001397       0.000403       0.011872      -0.009019      -0.007694      -0.002904       0.010598              2.145911       2.942369       0.037491      -0.000737       1.683457      -0.195791       1.811906          -0.000000
           61              H       6.968968       4.205504      10.519308       0.134250       1.185821 0.87045405E+01  0.85816563E+02                                 1.741848                            1.644879      -1.101326       2.361082                    0.997756       3.260642       8.657077       0.533001       1.165610      -0.738025      -0.004114      -0.039636      -0.007791       0.040604      -0.002181       0.002109      -0.004945      -0.034693      -0.031503      -0.013587      -0.009904       0.023491              1.764105       1.397319       0.089196       0.130479       2.089149       0.327879       1.805847          -0.000005
           62              H       7.862847       4.540626      12.653527       0.102051       1.614081 0.12349712E+02  0.13423816E+03                                 2.260654                            2.050506      -1.041672       2.384728                    0.996906       3.637316      10.482655       0.441357       1.276722      -0.714117       0.008795      -0.044938       0.024453       0.051911       0.002420       0.004990      -0.001453      -0.045750       0.009085      -0.025418       0.003851       0.021567              2.380804       1.894008      -0.351363       0.378052       2.576749      -0.716661       2.671656          -0.000005
           63              H       7.328984       8.430236      12.372951       0.095161       1.648154 0.12792631E+02  0.14191549E+03                                 2.358824                            2.131424      -1.419232       2.198395                    0.992357       4.056535      12.265492       0.414596       1.331715      -0.698499      -0.005636       0.047781       0.014452       0.050236      -0.011234       0.003342      -0.007271      -0.032071       0.003215      -0.020166      -0.001885       0.022051              2.472443       1.855379       0.125295       0.158355       3.033881       0.748254       2.528069          -0.000004
           64              H       6.461114       8.226965      10.224933       0.133195       1.247781 0.93127058E+01  0.94108214E+02                                 1.862064                            1.748015      -1.089324       2.367853                    0.997774       3.394705       9.360938       0.492616       1.230399      -0.722444      -0.014191       0.036695      -0.012320       0.041227      -0.003537       0.005254      -0.000570      -0.033766      -0.040146      -0.017346      -0.006629       0.023974              1.902535       1.579218      -0.239125       0.251875       2.033263      -0.365451       2.095124          -0.000006
           65              H       5.585030       4.092881       4.351231       0.126969       1.258295 0.94972758E+01  0.96378339E+02                                 1.863267                            1.757698      -1.105049       2.353345                    0.997688       3.443321       9.493417       0.494772       1.219890      -0.724498       0.001179       0.027024      -0.028729       0.039459       0.001384       0.005011      -0.012836      -0.006939       0.055525      -0.015603      -0.008877       0.024479              1.884236       1.454107       0.032891       0.010836       2.380968      -0.260408       1.817635          -0.000002
           66              H       5.289352       2.018971       3.376114       0.093206       1.590840 0.12153387E+02  0.13250786E+03                                 2.256888                            2.041280      -1.327569       2.237520                    0.993263       3.983002      11.764548       0.436941       1.285698      -0.707854       0.001109       0.006573      -0.047439       0.047905      -0.002622      -0.004324      -0.013524      -0.028314       0.020760      -0.019347      -0.003136       0.022483              2.367723       1.800554       0.055406       0.250716       1.974087       0.388491       3.328530          -0.000001
           67              H       5.507004       0.247221       6.894815       0.099138       1.579822 0.11970042E+02  0.12944334E+03                                 2.228763                            2.015438      -1.198539       2.301069                    0.995867       3.766161      10.920562       0.445090       1.272549      -0.712803       0.003887      -0.036977       0.033491       0.050040      -0.006686       0.006361      -0.003681      -0.014805       0.059309      -0.020412      -0.001377       0.021789              2.337596       1.703348       0.077702      -0.039727       3.219710      -0.540722       2.089729          -0.000001
           68              H       5.843749       2.304649       7.961925       0.135010       1.171072 0.85170470E+01  0.83349485E+02                                 1.713110                            1.615694      -1.119456       2.354921                    0.997636       3.224975       8.476596       0.544543       1.149371      -0.742064       0.004971      -0.004991       0.039268       0.039895      -0.002120       0.002148      -0.013536      -0.010614       0.044614      -0.013168      -0.009426       0.022594              1.738644       1.352489       0.044758       0.121762       1.602728       0.157694       2.260717          -0.000004
           69              H       6.103836       9.592175       7.350177       0.137575       1.109739 0.79775969E+01  0.76767806E+02                                 1.645889                            1.557381      -1.088523       2.371084                    0.998041       3.178721       8.272416       0.558278       1.140115      -0.743913       0.010924       0.011552       0.037476       0.040709       0.004270       0.006654       0.015408      -0.011115       0.025508      -0.012183      -0.010452       0.022635              1.668532       1.357003      -0.011873       0.228878       1.491936      -0.088672       2.156656          -0.000006
           70              H       5.804051      11.468307       6.025489       0.095966       1.682687 0.13146357E+02  0.14601111E+03                                 2.344618                            2.126617      -1.325285       2.237233                    0.994122       3.974353      11.804451       0.427485       1.290044      -0.708057       0.009072       0.036814       0.028855       0.047647       0.000370       0.010165       0.006761      -0.004772       0.059419      -0.015575      -0.008557       0.024132              2.421910       1.765139       0.182538       0.091481       3.474742       0.333404       2.025849          -0.000006
           71              H       4.811613       9.237825       2.925352       0.094751       1.472733 0.11079973E+02  0.11705902E+03                                 2.093367                            1.912326      -1.138474       2.334527                    0.995269       3.655461      10.341484       0.468407       1.237703      -0.720630      -0.013810      -0.010390      -0.045821       0.048971       0.004049       0.008135       0.009940      -0.033868       0.031955      -0.024247       0.001527       0.022720              2.179689       1.667134      -0.020261       0.341871       1.783280      -0.270897       3.088652          -0.000002
           72              H       5.190793       7.295766       4.116651       0.134987       1.152869 0.84213671E+01  0.82202256E+02                                 1.692409                            1.603597      -1.128124       2.348750                    0.997610       3.247350       8.531784       0.547981       1.145089      -0.742562      -0.004882      -0.032193      -0.022885       0.039799       0.003293       0.006576       0.015187      -0.009833       0.035988      -0.012864      -0.010678       0.023541              1.705734       1.338647       0.049307       0.064881       2.207266       0.169917       1.571289          -0.000003
           73              H       6.723939      16.094087      28.591176       0.093650       1.431282 0.10783269E+02  0.11505459E+03                                 2.161529                            1.964386      -1.420782       2.196019                    0.992124       4.054342      12.171265       0.427777       1.341945      -0.694542       0.013056       0.007752       0.044000       0.046546      -0.007265      -0.002135       0.003948       0.000979       0.035674      -0.013312      -0.000149       0.013461              2.268179       2.275723      -0.032524       0.699631       1.800804       0.139235       2.728009          -0.000000
           74              H       4.595330      16.948373      28.269203       0.125876       1.177160 0.87316442E+01  0.88906995E+02                                 1.922602                            1.786146      -1.578407       2.127321                    0.992108       4.022107      12.028318       0.439033       1.370153      -0.686816      -0.015494       0.014928       0.029427       0.036453       0.000344      -0.003035       0.001645       0.001320       0.034951      -0.006928      -0.005384       0.012311              1.991350       2.018985      -0.337201      -0.268099       1.843102       0.443224       2.111962          -0.000000
           75              H       4.736325      15.602392      24.446927       0.129430       1.350572 0.10322841E+02  0.10860991E+03                                 2.062657                            1.913929      -1.358880       2.242241                    0.993207       3.801701      11.219060       0.437474       1.330711      -0.698163      -0.012720      -0.007437      -0.035573       0.038504      -0.002465      -0.001383       0.003275      -0.001791       0.036337      -0.008709      -0.004170       0.012879              2.127034       2.164055      -0.036571       0.444639       1.639943       0.123164       2.577104           0.000001
           76              H       6.884098      14.844248      24.865492       0.089241       1.460588 0.10909274E+02  0.11668928E+03                                 2.187080                            1.972073      -1.386272       2.207155                    0.992519       4.080062      12.247170       0.428341       1.336846      -0.695491       0.015302      -0.019563      -0.039686       0.046817      -0.003553       0.006644       0.006027       0.003180       0.050430      -0.014722      -0.004680       0.019403              2.316443       2.488791      -0.476082      -0.626732       1.981732       0.438822       2.478806           0.000001
           77              H       1.845250      15.291992      22.818665       0.128664       1.225426 0.93634472E+01  0.97035023E+02                                 1.982610                            1.857026      -1.575806       2.135181                    0.991642       4.025066      12.149896       0.427939       1.381120      -0.685341       0.034278      -0.015130       0.003382       0.037621      -0.009895      -0.001549      -0.000179       0.003796      -0.021789      -0.008087      -0.005676       0.013763              2.043947       2.628388      -0.271727       0.165739       1.708432       0.065520       1.795022           0.000001
           78              H       0.596832      14.668446      20.951224       0.087451       1.446597 0.11276577E+02  0.12217880E+03                                 2.188172                            2.015379      -1.590428       2.101393                    0.991209       4.374134      13.413645       0.418524       1.350726      -0.690529       0.022747      -0.025956      -0.027557       0.044165      -0.007159       0.001429       0.002307       0.006620      -0.003454      -0.008337      -0.000127       0.008463              2.261353       2.010212      -0.308351      -0.330979       2.208509       0.590114       2.565337           0.000001
           79              H      11.122150      16.558313      22.335706       0.086492       1.805783 0.14200329E+02  0.16108017E+03                                 2.468790                            2.217310      -1.446679       2.175696                    0.992012       4.157147      12.552686       0.415888       1.298331      -0.705639      -0.045495       0.013316       0.005879       0.047767      -0.011941      -0.005923       0.013805      -0.002057       0.001399      -0.015218      -0.006383       0.021601              2.615435       3.676991      -0.372070       0.388643       1.978517      -0.101457       2.190796           0.000002
           80              H      12.274747      17.228557      24.249144       0.136175       1.305425 0.98335558E+01  0.10097526E+03                                 1.934284                            1.808027      -1.193172       2.322455                    0.996318       3.487708       9.771119       0.478488       1.246610      -0.718355      -0.024417       0.020059       0.027586       0.041947      -0.015610      -0.007803       0.006569       0.009664      -0.022587      -0.012782      -0.010669       0.023451              1.983189       1.859759      -0.219593      -0.193106       1.827101       0.454936       2.262705           0.000002
           81              H      12.236418      18.027905      27.381478       0.127858       1.378384 0.10450825E+02  0.10967271E+03                                 2.041002                            1.886881      -1.414299       2.209955                    0.993665       3.769377      10.905646       0.456866       1.277526      -0.709325      -0.023716      -0.016977      -0.026639       0.039501      -0.002523       0.014662       0.003873       0.013012      -0.004461      -0.014779      -0.003405       0.018184              2.127297       2.078489       0.203117       0.301636       1.879851       0.522238       2.423550           0.000001
           82              H      11.126257      19.030523      29.152328       0.092984       1.550073 0.11520275E+02  0.12438804E+03                                 2.246530                            2.006204      -1.318232       2.240766                    0.993034       4.009224      11.925374       0.432984       1.310143      -0.701970      -0.048486      -0.003453      -0.005669       0.048938      -0.003405       0.008223       0.003840       0.017275       0.000770      -0.012240      -0.001380       0.013620              2.415089       3.567803      -0.123812      -0.132251       1.813810       0.125137       1.863654           0.000000
           83              H       0.839123      19.950735      30.881782       0.085414       1.310406 0.94798927E+01  0.98644068E+02                                 2.076671                            1.865968      -1.498527       2.148186                    0.991111       4.244792      12.881231       0.427368       1.377325      -0.685129       0.025046       0.018558       0.031554       0.044354      -0.001661       0.001209       0.008929       0.015985       0.007623      -0.014262       0.006783       0.007479              2.241800       2.043094       0.300763       0.449011       1.890337       0.634452       2.791970          -0.000001
           84              H       2.045107      18.906913      29.189125       0.122737       1.321792 0.99436817E+01  0.10423074E+03                                 2.049679                            1.885575      -1.631696       2.099581                    0.991365       4.099172      12.298118       0.435799       1.340824      -0.692937       0.035107       0.000362       0.002245       0.035180       0.006772       0.001397      -0.000403       0.011872      -0.009019      -0.007694      -0.002904       0.010598              2.145912       2.942370      -0.037491      -0.000737       1.683458       0.195791       1.811906          -0.000000
           85              H      13.564232      17.940004      35.476792       0.134250       1.185818 0.87045090E+01  0.85816165E+02                                 1.741844                            1.644875      -1.101325       2.361083                    0.997756       3.260637       8.657056       0.533002       1.165609      -0.738025       0.004114      -0.039636       0.007791       0.040604       0.002182       0.002109       0.004945      -0.034693      -0.031503      -0.013587      -0.009904       0.023491              1.764101       1.397317      -0.089196       0.130478       2.089144      -0.327878       1.805843          -0.000004
           86              H      12.670353      18.275126      33.342573       0.102051       1.614076 0.12349664E+02  0.13423746E+03                                 2.260646                            2.050500      -1.041671       2.384728                    0.996906       3.637312      10.482628       0.441359       1.276720      -0.714117      -0.008795      -0.044938      -0.024453       0.051911      -0.002420       0.004990       0.001453      -0.045750       0.009085      -0.025418       0.003851       0.021567              2.380796       1.894002       0.351361       0.378050       2.576740       0.716657       2.671646          -0.000003
           87              H      13.204216      22.164736      33.623149       0.095161       1.648153 0.12792622E+02  0.14191536E+03                                 2.358823                            2.131424      -1.419231       2.198395                    0.992357       4.056533      12.265485       0.414596       1.331715      -0.698499       0.005636       0.047781      -0.014452       0.050236       0.011234       0.003342       0.007271      -0.032071       0.003215      -0.020166      -0.001885       0.022051              2.472442       1.855379      -0.125295       0.158355       3.033879      -0.748254       2.528068          -0.000003
           88              H       0.383286      21.961465      35.771167       0.133195       1.247781 0.93127024E+01  0.94108176E+02                                 1.862064                            1.748016      -1.089324       2.367853                    0.997774       3.394704       9.360937       0.492616       1.230400      -0.722444       0.014191       0.036695       0.012320       0.041227       0.003537       0.005254       0.000570      -0.033766      -0.040146      -0.017346      -0.006629       0.023974              1.902535       1.579218       0.239125       0.251875       2.033263       0.365451       2.095124          -0.000005
           89              H       1.259370      17.827381      41.644869       0.126970       1.258293 0.94972603E+01  0.96378134E+02                                 1.863265                            1.757696      -1.105048       2.353345                    0.997688       3.443319       9.493407       0.494772       1.219889      -0.724499      -0.001179       0.027024       0.028729       0.039459      -0.001384       0.005011       0.012836      -0.006939       0.055525      -0.015603      -0.008877       0.024479              1.884234       1.454105      -0.032891       0.010836       2.380964       0.260407       1.817632          -0.000002
           90              H       1.555048      15.753471      42.619986       0.093206       1.590841 0.12153394E+02  0.13250797E+03                                 2.256889                            2.041281      -1.327570       2.237520                    0.993263       3.983003      11.764555       0.436941       1.285699      -0.707854      -0.001109       0.006573       0.047439       0.047905       0.002622      -0.004324       0.013524      -0.028315       0.020759      -0.019347      -0.003136       0.022483              2.367725       1.800555      -0.055406       0.250716       1.974088      -0.388491       3.328532          -0.000000
           91              H       1.337396      13.981721      39.101285       0.099138       1.579818 0.11970008E+02  0.12944287E+03                                 2.228758                            2.015434      -1.198538       2.301069                    0.995867       3.766156      10.920537       0.445091       1.272548      -0.712803      -0.003887      -0.036977      -0.033491       0.050040       0.006686       0.006361       0.003681      -0.014805       0.059309      -0.020412      -0.001377       0.021789              2.337591       1.703345      -0.077702      -0.039727       3.219702       0.540721       2.089725           0.000000
           92              H       1.000651      16.039149      38.034175       0.135011       1.171067 0.85170046E+01  0.83348947E+02                                 1.713104                            1.615688      -1.119454       2.354923                    0.997636       3.224969       8.476568       0.544544       1.149369      -0.742065      -0.004971      -0.004991      -0.039268       0.039895       0.002120       0.002148       0.013536      -0.010614       0.044614      -0.013168      -0.009426       0.022594              1.738638       1.352485      -0.044757       0.121761       1.602722      -0.157693       2.260707          -0.000003
           93              H       0.740564      23.326675      38.645923       0.137575       1.109741 0.79776107E+01  0.76767984E+02                                 1.645892                            1.557383      -1.088524       2.371083                    0.998041       3.178723       8.272428       0.558277       1.140117      -0.743913      -0.010924       0.011552      -0.037476       0.040709      -0.004270       0.006654      -0.015408      -0.011115       0.025508      -0.012183      -0.010452       0.022635              1.668535       1.357005       0.011873       0.228879       1.491938       0.088672       2.156660          -0.000004
           94              H       1.040349      25.202807      39.970611       0.095966       1.682693 0.13146416E+02  0.14601196E+03                                 2.344626                            2.126624      -1.325287       2.237232                    0.994122       3.974360      11.804489       0.427484       1.290046      -0.708056      -0.009072       0.036814      -0.028855       0.047647      -0.000370       0.010165      -0.006761      -0.004772       0.059418      -0.015575      -0.008557       0.024132              2.421919       1.765144      -0.182539       0.091482       3.474757      -0.333406       2.025855          -0.000003
           95              H       2.032787      22.972325      43.070748       0.094750       1.472736 0.11080007E+02  0.11705948E+03                                 2.093371                            1.912330      -1.138476       2.334526                    0.995269       3.655466      10.341506       0.468406       1.237705      -0.720630       0.013810      -0.010390       0.045821       0.048971      -0.004049       0.008135      -0.009940      -0.033868       0.031956      -0.024247       0.001527       0.022720              2.179694       1.667137       0.020262       0.341872       1.783284       0.270898       3.088660          -0.000001
           96              H       1.653607      21.030266      41.879449       0.134987       1.152869 0.84213686E+01  0.82202276E+02                                 1.692409                            1.603597      -1.128124       2.348750                    0.997610       3.247351       8.531787       0.547981       1.145089      -0.742562       0.004882      -0.032193       0.022885       0.039799      -0.003293       0.006576      -0.015187      -0.009833       0.035988      -0.012864      -0.010678       0.023541              1.705734       1.338647      -0.049307       0.064881       2.207266      -0.169917       1.571289          -0.000002
           97              H       6.964861      25.109413       5.593126       0.093661       1.431262 0.10783089E+02  0.11505226E+03                                 2.161515                            1.964375      -1.420795       2.196020                    0.992124       4.054295      12.171128       0.427777       1.341952      -0.694541      -0.013056      -0.007752       0.044002       0.046548      -0.007264       0.002134      -0.003946       0.000978       0.035675      -0.013311      -0.000149       0.013460              2.268164       2.275709      -0.032523      -0.699624       1.800792      -0.139235       2.727991           0.000001
           98              H       9.093470      24.255127       5.271153       0.125882       1.177193 0.87319557E+01  0.88911161E+02                                 1.922652                            1.786188      -1.578475       2.127291                    0.992107       4.022192      12.028728       0.439023       1.370169      -0.686812       0.015495      -0.014927       0.029426       0.036453       0.000344       0.003036      -0.001642       0.001321       0.034945      -0.006926      -0.005383       0.012309              1.991404       2.019040      -0.337216       0.268112       1.843149      -0.443244       2.112022           0.000000
           99              H       8.952475      25.601108       1.448877       0.129432       1.350583 0.10322941E+02  0.10861119E+03                                 2.062664                            1.913935      -1.358892       2.242234                    0.993207       3.801719      11.219117       0.437475       1.330706      -0.698164       0.012719       0.007436      -0.035574       0.038504      -0.002465       0.001383      -0.003274      -0.001790       0.036338      -0.008709      -0.004170       0.012879              2.127041       2.164063      -0.036572      -0.444640       1.639949      -0.123165       2.577112           0.000000
          100              H       6.804702      26.359252       1.867442       0.089240       1.460608 0.10909455E+02  0.11669170E+03                                 2.187099                            1.972088      -1.386280       2.207150                    0.992519       4.080090      12.247275       0.428340       1.336844      -0.695492      -0.015302       0.019563      -0.039686       0.046817      -0.003554      -0.006645      -0.006027       0.003180       0.050430      -0.014723      -0.004680       0.019403              2.316464       2.488816      -0.476089       0.626741       1.981749      -0.438829       2.478828           0.000000
          101              H      11.843550      25.911508      45.816715       0.128666       1.225436 0.93635305E+01  0.97036036E+02                                 1.982613                            1.857028      -1.575815       2.135175                    0.991642       4.025074      12.149902       0.427941       1.381111      -0.685342      -0.034278       0.015129       0.003382       0.037621      -0.009895       0.001549       0.000180       0.003796      -0.021788      -0.008087      -0.005675       0.013762              2.043951       2.628393      -0.271728      -0.165740       1.708435      -0.065520       1.795024          -0.000000
          102              H      13.091968      26.535054      43.949274       0.087452       1.446615 0.11276738E+02  0.12218095E+03                                 2.188187                            2.015391      -1.590439       2.101387                    0.991209       4.374152      13.413712       0.418524       1.350723      -0.690530      -0.022748       0.025954      -0.027558       0.044164      -0.007159      -0.001428      -0.002306       0.006621      -0.003454      -0.008335      -0.000128       0.008463              2.261369       2.010225      -0.308355       0.330983       2.208526      -0.590122       2.565356          -0.000000
          103              H       2.566650      24.645187      45.333756       0.086492       1.805797 0.14200452E+02  0.16108182E+03                                 2.468797                            2.217315      -1.446686       2.175693                    0.992012       4.157150      12.552681       0.415889       1.298327      -0.705640       0.045494      -0.013318       0.005878       0.047767      -0.011943       0.005923      -0.013804      -0.002059       0.001399      -0.015218      -0.006384       0.021602              2.615443       3.677004      -0.372073      -0.388644       1.978523       0.101458       2.190800           0.000000
          104              H       1.414053      23.974943       1.251094       0.136180       1.305397 0.98332912E+01  0.10097184E+03                                 1.934255                            1.808002      -1.193151       2.322468                    0.996319       3.487664       9.770954       0.478492       1.246609      -0.718355       0.024417      -0.020060       0.027586       0.041948      -0.015610       0.007803      -0.006569       0.009663      -0.022586      -0.012782      -0.010669       0.023451              1.983158       1.859731      -0.219589       0.193103       1.827075      -0.454927       2.262669           0.000001
          105              H       1.452382      23.175595       4.383428       0.127855       1.378448 0.10451432E+02  0.10968069E+03                                 2.041063                            1.886933      -1.414336       2.209931                    0.993664       3.769483      10.906041       0.456860       1.277522      -0.709326       0.023716       0.016976      -0.026638       0.039499      -0.002524      -0.014662      -0.003873       0.013014      -0.004458      -0.014779      -0.003405       0.018184              2.127362       2.078552       0.203125      -0.301647       1.879905      -0.522263       2.423629           0.000001
          106              H       2.562543      22.172977       6.154278       0.092985       1.550155 0.11521023E+02  0.12439850E+03                                 2.246632                            2.006286      -1.318305       2.240728                    0.993033       4.009362      11.926016       0.432968       1.310164      -0.701965       0.048484       0.003453      -0.005669       0.048937      -0.003405      -0.008226      -0.003839       0.017271       0.000770      -0.012239      -0.001382       0.013621              2.415205       3.567999      -0.123823       0.132263       1.813884      -0.125148       1.863733           0.000001
          107              H      12.849677      21.252765       7.883732       0.085423       1.310389 0.94797466E+01  0.98642260E+02                                 2.076661                            1.865960      -1.498556       2.148179                    0.991111       4.244759      12.881152       0.427366       1.377334      -0.685127      -0.025044      -0.018556       0.031557       0.044355      -0.001662      -0.001210      -0.008929       0.015984       0.007627      -0.014262       0.006782       0.007480              2.241788       2.043085       0.300761      -0.449008       1.890327      -0.634447       2.791953           0.000001
          108              H      11.643693      22.296587       6.191075       0.122738       1.321841 0.99441433E+01  0.10423708E+03                                 2.049749                            1.885633      -1.631732       2.099562                    0.991365       4.099292      12.298679       0.435786       1.340844      -0.692932      -0.035106      -0.000363       0.002247       0.035179       0.006772      -0.001395       0.000403       0.011870      -0.009014      -0.007695      -0.002902       0.010597              2.145989       2.942492      -0.037493       0.000736       1.683509      -0.195802       1.811965           0.000001
          109              H       0.124568      23.263496      12.478742       0.134254       1.185821 0.87045455E+01  0.85816854E+02                                 1.741872                            1.644899      -1.101341       2.361082                    0.997756       3.260624       8.657117       0.532986       1.165637      -0.738019      -0.004113       0.039637       0.007795       0.040605       0.002181      -0.002108      -0.004944      -0.034690      -0.031505      -0.013585      -0.009904       0.023490              1.764131       1.397335      -0.089200      -0.130482       2.089185       0.327891       1.805875           0.000001
          110              H       1.018447      22.928374      10.344523       0.102049       1.614052 0.12349446E+02  0.13423399E+03                                 2.260581                            2.050448      -1.041657       2.384725                    0.996906       3.637309      10.482447       0.441377       1.276678      -0.714126       0.008796       0.044937      -0.024448       0.051908      -0.002419      -0.004990      -0.001451      -0.045748       0.009082      -0.025416       0.003850       0.021567              2.380722       1.893952       0.351344      -0.378031       2.576656      -0.716621       2.671559           0.000000
          111              H       0.484584      19.038764      10.625099       0.095158       1.648128 0.12792346E+02  0.14191124E+03                                 2.358787                            2.131392      -1.419145       2.198435                    0.992357       4.056441      12.265076       0.414602       1.331704      -0.698501      -0.005634      -0.047782      -0.014450       0.050236       0.011232      -0.003343      -0.007269      -0.032068       0.003206      -0.020162      -0.001887       0.022049              2.472401       1.855350      -0.125292      -0.158349       3.033834       0.748238       2.528020           0.000001
          112              H      13.305514      19.242034      12.773117       0.133204       1.247707 0.93119908E+01  0.94099016E+02                                 1.861978                            1.747939      -1.089317       2.367863                    0.997775       3.394581       9.360444       0.492631       1.230386      -0.722447      -0.014191      -0.036694       0.012323       0.041227       0.003538      -0.005252      -0.000570      -0.033761      -0.040149      -0.017343      -0.006629       0.023972              1.902445       1.579151       0.239111      -0.251856       2.033168      -0.365430       2.095017           0.000001
          113              H      12.429430      23.376119      18.646819       0.126975       1.258265 0.94969928E+01  0.96374790E+02                                 1.863242                            1.757676      -1.104991       2.353376                    0.997689       3.443273       9.493265       0.494773       1.219896      -0.724497       0.001179      -0.027023       0.028731       0.039460      -0.001384      -0.005012      -0.012836      -0.006940       0.055524      -0.015603      -0.008876       0.024479              1.884210       1.454090      -0.032890      -0.010836       2.380929      -0.260405       1.817611           0.000003
          114              H      12.133752      25.450029      19.621936       0.093212       1.590824 0.12153236E+02  0.13250605E+03                                 2.256891                            2.041282      -1.327585       2.237518                    0.993263       3.982984      11.764559       0.436935       1.285716      -0.707850       0.001110      -0.006572       0.047440       0.047906       0.002623       0.004325      -0.013524      -0.028314       0.020759      -0.019348      -0.003135       0.022483              2.367728       1.800556      -0.055406      -0.250717       1.974087       0.388490       3.328542           0.000002
          115              H      12.351404      27.221779      16.103235       0.099125       1.579989 0.11971615E+02  0.12946539E+03                                 2.228976                            2.015613      -1.198625       2.301024                    0.995866       3.766393      10.921666       0.445054       1.272603      -0.712791       0.003888       0.036976      -0.033487       0.050038       0.006687      -0.006363      -0.003679      -0.014806       0.059306      -0.020413      -0.001375       0.021788              2.337830       1.703486      -0.077717       0.039732       3.220086      -0.540791       2.089919          -0.000001
          116              H      12.688149      25.164351      15.036125       0.134983       1.171248 0.85187038E+01  0.83370333E+02                                 1.713336                            1.615894      -1.119545       2.354865                    0.997635       3.225238       8.477716       0.544483       1.149433      -0.742049       0.004972       0.004991      -0.039265       0.039892       0.002120      -0.002149      -0.013536      -0.010619       0.044611      -0.013169      -0.009425       0.022594              1.738878       1.352641      -0.044768      -0.121786       1.602942       0.157731       2.261051           0.000000
          117              H      12.948236      17.876825      15.647873       0.137550       1.109865 0.79787792E+01  0.76782439E+02                                 1.646053                            1.557528      -1.088609       2.371032                    0.998040       3.178926       8.273270       0.558231       1.140162      -0.743901       0.010925      -0.011553      -0.037473       0.040707      -0.004270      -0.006654       0.015407      -0.011117       0.025504      -0.012183      -0.010451       0.022634              1.668701       1.357122       0.011877      -0.228913       1.492083      -0.088693       2.156897           0.000001
          118              H      12.648451      16.000692      16.972561       0.095954       1.683057 0.13149924E+02  0.14606260E+03                                 2.345102                            2.127014      -1.325397       2.237176                    0.994120       3.974772      11.806697       0.427407       1.290176      -0.708029       0.009072      -0.036812      -0.028852       0.047643      -0.000369      -0.010166       0.006756      -0.004768       0.059417      -0.015573      -0.008557       0.024130              2.422430       1.765442      -0.182593      -0.091511       3.475610       0.333492       2.026237          -0.000000
          119              H      11.656013      18.231175      20.072698       0.094761       1.472727 0.11079919E+02  0.11705857E+03                                 2.093385                            1.912339      -1.138480       2.334531                    0.995269       3.655439      10.341505       0.468398       1.237726      -0.720625      -0.013809       0.010389       0.045822       0.048972      -0.004049      -0.008135       0.009940      -0.033867       0.031956      -0.024247       0.001526       0.022720              2.179708       1.667146       0.020260      -0.341877       1.783291      -0.270895       3.088688           0.000004
          120              H      12.035193      20.173234      18.881399       0.134995       1.152810 0.84208133E+01  0.82195387E+02                                 1.692342                            1.603537      -1.128060       2.348784                    0.997610       3.247256       8.531423       0.547996       1.145079      -0.742565      -0.004882       0.032193       0.022887       0.039800      -0.003293      -0.006576       0.015187      -0.009834       0.035986      -0.012863      -0.010677       0.023541              1.705666       1.338602      -0.049305      -0.064877       2.207168       0.169911       1.571228           0.000004
          121              H       0.120461      16.094087       5.593126       0.093661       1.431262 0.10783088E+02  0.11505226E+03                                 2.161516                            1.964375      -1.420795       2.196020                    0.992124       4.054295      12.171129       0.427777       1.341952      -0.694541      -0.013056       0.007752       0.044002       0.046548       0.007264       0.002134       0.003946       0.000978       0.035675      -0.013311      -0.000149       0.013460              2.268164       2.275709       0.032523      -0.699624       1.800792       0.139235       2.727991           0.000001
          122              H       2.249070      16.948373       5.271153       0.125882       1.177193 0.87319549E+01  0.88911153E+02                                 1.922652                            1.786188      -1.578475       2.127291                    0.992107       4.022192      12.028729       0.439023       1.370169      -0.686812       0.015495       0.014927       0.029426       0.036453      -0.000344       0.003036       0.001642       0.001321       0.034945      -0.006926      -0.005383       0.012309              1.991404       2.019040       0.337216       0.268112       1.843149       0.443244       2.112022           0.000000
          123              H       2.108075      15.602392       1.448877       0.129432       1.350583 0.10322946E+02  0.10861125E+03                                 2.062664                            1.913935      -1.358892       2.242234                    0.993207       3.801720      11.219119       0.437475       1.330706      -0.698164       0.012719      -0.007436      -0.035574       0.038504       0.002465       0.001383       0.003274      -0.001790       0.036338      -0.008709      -0.004170       0.012879              2.127041       2.164063       0.036572      -0.444640       1.639949       0.123165       2.577112          -0.000000
          124              H      13.649102      14.844248       1.867442       0.089240       1.460608 0.10909454E+02  0.11669168E+03                                 2.187099                            1.972087      -1.386280       2.207150                    0.992519       4.080090      12.247275       0.428340       1.336844      -0.695492      -0.015302      -0.019563      -0.039686       0.046817       0.003554      -0.006645       0.006027       0.003180       0.050430      -0.014723      -0.004680       0.019403              2.316464       2.488815       0.476089       0.626741       1.981749       0.438829       2.478828           0.000000
          125              H       4.999150      15.291992      45.816715       0.128667       1.225436 0.93635357E+01  0.97036100E+02                                 1.982613                            1.857028      -1.575815       2.135175                    0.991642       4.025075      12.149904       0.427941       1.381110      -0.685343      -0.034278      -0.015129       0.003382       0.037621       0.009895       0.001549      -0.000180       0.003796      -0.021788      -0.008087      -0.005675       0.013762              2.043951       2.628393       0.271728      -0.165740       1.708435       0.065520       1.795024          -0.000000
          126              H       6.247568      14.668446      43.949274       0.087452       1.446614 0.11276737E+02  0.12218094E+03                                 2.188187                            2.015391      -1.590439       2.101387                    0.991209       4.374152      13.413713       0.418523       1.350723      -0.690530      -0.022748      -0.025954      -0.027558       0.044164       0.007159      -0.001428       0.002306       0.006621      -0.003454      -0.008335      -0.000128       0.008463              2.261369       2.010225       0.308355       0.330983       2.208526       0.590122       2.565356          -0.000000
          127              H       9.411050      16.558313      45.333756       0.086492       1.805797 0.14200452E+02  0.16108182E+03                                 2.468797                            2.217315      -1.446686       2.175693                    0.992012       4.157150      12.552682       0.415889       1.298327      -0.705640       0.045494       0.013318       0.005878       0.047767       0.011943       0.005923       0.013804      -0.002059       0.001399      -0.015218      -0.006384       0.021602              2.615443       3.677005       0.372073      -0.388644       1.978523      -0.101458       2.190800           0.000000
          128              H       8.258453      17.228557       1.251094       0.136180       1.305398 0.98332969E+01  0.10097191E+03                                 1.934256                            1.808002      -1.193151       2.322468                    0.996319       3.487665       9.770957       0.478492       1.246609      -0.718355       0.024417       0.020060       0.027586       0.041948       0.015610       0.007803       0.006569       0.009663      -0.022586      -0.012782      -0.010669       0.023451              1.983159       1.859731       0.219589       0.193103       1.827076       0.454927       2.262669           0.000001
          129              H       8.296782      18.027905       4.383428       0.127855       1.378448 0.10451430E+02  0.10968067E+03                                 2.041063                            1.886933      -1.414336       2.209931                    0.993664       3.769483      10.906041       0.456860       1.277522      -0.709326       0.023716      -0.016976      -0.026638       0.039499       0.002524      -0.014662       0.003873       0.013014      -0.004458      -0.014779      -0.003405       0.018184              2.127362       2.078552      -0.203125      -0.301647       1.879905       0.522263       2.423629           0.000001
          130              H       9.406943      19.030523       6.154278       0.092985       1.550155 0.11521024E+02  0.12439852E+03                                 2.246632                            2.006286      -1.318305       2.240728                    0.993033       4.009362      11.926017       0.432968       1.310165      -0.701965       0.048484      -0.003453      -0.005669       0.048937       0.003405      -0.008226       0.003839       0.017272       0.000770      -0.012239      -0.001382       0.013621              2.415206       3.567999       0.123823       0.132263       1.813884       0.125148       1.863734           0.000001
          131              H       6.005277      19.950735       7.883732       0.085424       1.310388 0.94797415E+01  0.98642196E+02                                 2.076660                            1.865960      -1.498556       2.148179                    0.991111       4.244758      12.881149       0.427366       1.377334      -0.685127      -0.025044       0.018556       0.031557       0.044355       0.001662      -0.001210       0.008929       0.015984       0.007627      -0.014262       0.006782       0.007480              2.241788       2.043084      -0.300761      -0.449007       1.890327       0.634447       2.791952           0.000001
          132              H       4.799293      18.906913       6.191075       0.122738       1.321841 0.99441425E+01  0.10423706E+03                                 2.049748                            1.885633      -1.631732       2.099562                    0.991365       4.099292      12.298678       0.435786       1.340844      -0.692932      -0.035106       0.000363       0.002247       0.035179      -0.006772      -0.001395      -0.000403       0.011870      -0.009014      -0.007695      -0.002902       0.010597              2.145988       2.942492       0.037493       0.000736       1.683509       0.195802       1.811965           0.000001
          133              H       6.968968      17.940004      12.478742       0.134254       1.185820 0.87045415E+01  0.85816805E+02                                 1.741872                            1.644898      -1.101342       2.361082                    0.997756       3.260623       8.657114       0.532986       1.165637      -0.738019      -0.004113      -0.039637       0.007795       0.040605      -0.002181      -0.002108       0.004944      -0.034690      -0.031505      -0.013585      -0.009904       0.023490              1.764131       1.397335       0.089200      -0.130482       2.089184      -0.327891       1.805874           0.000001
          134              H       7.862847      18.275126      10.344523       0.102049       1.614052 0.12349437E+02  0.13423386E+03                                 2.260579                            2.050446      -1.041657       2.384725                    0.996906       3.637309      10.482442       0.441378       1.276676      -0.714126       0.008796      -0.044937      -0.024448       0.051908       0.002419      -0.004990       0.001451      -0.045748       0.009082      -0.025416       0.003850       0.021567              2.380720       1.893950      -0.351344      -0.378031       2.576653       0.716620       2.671556           0.000000
          135              H       7.328984      22.164736      10.625099       0.095158       1.648128 0.12792344E+02  0.14191121E+03                                 2.358786                            2.131392      -1.419145       2.198435                    0.992357       4.056441      12.265075       0.414602       1.331704      -0.698501      -0.005634       0.047782      -0.014450       0.050237      -0.011232      -0.003343       0.007269      -0.032068       0.003207      -0.020162      -0.001887       0.022049              2.472401       1.855350       0.125292      -0.158349       3.033834      -0.748238       2.528019           0.000001
          136              H       6.461114      21.961465      12.773117       0.133204       1.247707 0.93119880E+01  0.94098987E+02                                 1.861979                            1.747939      -1.089317       2.367863                    0.997775       3.394581       9.360446       0.492631       1.230387      -0.722447      -0.014191       0.036694       0.012323       0.041227      -0.003538      -0.005252       0.000570      -0.033761      -0.040149      -0.017343      -0.006629       0.023972              1.902446       1.579151      -0.239111      -0.251856       2.033168       0.365430       2.095018           0.000002
          137              H       5.585030      17.827381      18.646819       0.126975       1.258265 0.94969934E+01  0.96374803E+02                                 1.863243                            1.757676      -1.104991       2.353376                    0.997689       3.443273       9.493267       0.494773       1.219896      -0.724497       0.001179       0.027023       0.028731       0.039460       0.001384      -0.005012       0.012836      -0.006940       0.055524      -0.015603      -0.008876       0.024479              1.884211       1.454091       0.032890      -0.010836       2.380930       0.260405       1.817612           0.000003
          138              H       5.289352      15.753471      19.621936       0.093212       1.590825 0.12153239E+02  0.13250609E+03                                 2.256891                            2.041282      -1.327585       2.237518                    0.993263       3.982985      11.764561       0.436935       1.285716      -0.707850       0.001110       0.006572       0.047440       0.047906      -0.002623       0.004325       0.013524      -0.028314       0.020759      -0.019348      -0.003135       0.022483              2.367728       1.800556       0.055406      -0.250717       1.974086      -0.388490       3.328542           0.000002
          139              H       5.507004      13.981721      16.103235       0.099125       1.579988 0.11971608E+02  0.12946531E+03                                 2.228975                            2.015613      -1.198625       2.301024                    0.995866       3.766392      10.921663       0.445054       1.272603      -0.712791       0.003888      -0.036976      -0.033487       0.050038      -0.006687      -0.006363       0.003679      -0.014806       0.059306      -0.020413      -0.001375       0.021788              2.337830       1.703486       0.077717       0.039732       3.220085       0.540791       2.089918          -0.000001
          140              H       5.843749      16.039149      15.036125       0.134983       1.171248 0.85186993E+01  0.83370271E+02                                 1.713335                            1.615893      -1.119545       2.354865                    0.997635       3.225238       8.477713       0.544484       1.149432      -0.742049       0.004972      -0.004991      -0.039265       0.039892      -0.002120      -0.002149       0.013536      -0.010619       0.044611      -0.013169      -0.009425       0.022594              1.738877       1.352640       0.044768      -0.121786       1.602941      -0.157731       2.261049           0.000000
          141              H       6.103836      23.326675      15.647873       0.137550       1.109866 0.79787825E+01  0.76782472E+02                                 1.646053                            1.557528      -1.088609       2.371031                    0.998040       3.178927       8.273270       0.558231       1.140161      -0.743901       0.010925       0.011553      -0.037473       0.040707       0.004270      -0.006654      -0.015407      -0.011117       0.025504      -0.012183      -0.010451       0.022634              1.668700       1.357122      -0.011877      -0.228913       1.492083       0.088693       2.156897           0.000001
          142              H       5.804051      25.202807      16.972561       0.095954       1.683052 0.13149877E+02  0.14606193E+03                                 2.345097                            2.127010      -1.325396       2.237177                    0.994120       3.974767      11.806674       0.427407       1.290175      -0.708029       0.009072       0.036812      -0.028852       0.047643       0.000369      -0.010166      -0.006756      -0.004768       0.059417      -0.015573      -0.008557       0.024130              2.422424       1.765439       0.182592      -0.091510       3.475601      -0.333491       2.026233          -0.000000
          143              H       4.811613      22.972325      20.072698       0.094761       1.472728 0.11079927E+02  0.11705869E+03                                 2.093386                            1.912340      -1.138480       2.334531                    0.995269       3.655440      10.341510       0.468398       1.237727      -0.720625      -0.013809      -0.010389       0.045822       0.048972       0.004049      -0.008135      -0.009940      -0.033867       0.031956      -0.024247       0.001526       0.022720              2.179710       1.667147      -0.020260      -0.341878       1.783292       0.270895       3.088690           0.000004
          144              H       5.190793      21.030266      18.881399       0.134995       1.152811 0.84208213E+01  0.82195479E+02                                 1.692342                            1.603537      -1.128061       2.348784                    0.997610       3.247258       8.531427       0.547996       1.145078      -0.742565      -0.004882      -0.032193       0.022887       0.039800       0.003293      -0.006576      -0.015187      -0.009834       0.035986      -0.012863      -0.010677       0.023541              1.705666       1.338602       0.049305      -0.064877       2.207168      -0.169911       1.571228           0.000004
          145              H      13.568339      25.109413      28.591176       0.093650       1.431282 0.10783273E+02  0.11505464E+03                                 2.161529                            1.964386      -1.420782       2.196019                    0.992124       4.054343      12.171266       0.427778       1.341944      -0.694542       0.013056      -0.007752       0.044000       0.046546       0.007265      -0.002135      -0.003948       0.000979       0.035674      -0.013312      -0.000149       0.013461              2.268179       2.275723       0.032524       0.699631       1.800804      -0.139235       2.728009          -0.000000
          146              H      11.439730      24.255127      28.269203       0.125876       1.177160 0.87316434E+01  0.88906987E+02                                 1.922602                            1.786146      -1.578407       2.127321                    0.992108       4.022107      12.028319       0.439033       1.370153      -0.686816      -0.015494      -0.014928       0.029427       0.036453      -0.000344      -0.003035      -0.001645       0.001320       0.034951      -0.006928      -0.005384       0.012311              1.991350       2.018985       0.337201      -0.268099       1.843102      -0.443224       2.111962          -0.000000
          147              H      11.580725      25.601108      24.446927       0.129430       1.350572 0.10322841E+02  0.10860991E+03                                 2.062657                            1.913929      -1.358880       2.242241                    0.993207       3.801701      11.219061       0.437474       1.330711      -0.698163      -0.012720       0.007437      -0.035573       0.038504       0.002465      -0.001383      -0.003275      -0.001791       0.036337      -0.008709      -0.004170       0.012879              2.127034       2.164055       0.036571       0.444639       1.639943      -0.123164       2.577105           0.000001
          148              H       0.039698      26.359252      24.865492       0.089241       1.460588 0.10909275E+02  0.11668929E+03                                 2.187080                            1.972072      -1.386272       2.207156                    0.992519       4.080062      12.247168       0.428341       1.336845      -0.695492       0.015302       0.019563      -0.039686       0.046817       0.003553       0.006644      -0.006027       0.003180       0.050430      -0.014722      -0.004680       0.019403              2.316443       2.488790       0.476082      -0.626732       1.981732      -0.438822       2.478806           0.000001
          149              H       8.689650      25.911508      22.818665       0.128664       1.225427 0.93634527E+01  0.97035092E+02                                 1.982610                            1.857026      -1.575806       2.135181                    0.991642       4.025067      12.149898       0.427939       1.381119      -0.685341       0.034278       0.015130       0.003382       0.037621       0.009895      -0.001549       0.000179       0.003796      -0.021789      -0.008087      -0.005676       0.013763              2.043948       2.628388       0.271727       0.165739       1.708433      -0.065520       1.795022           0.000001
          150              H       7.441232      26.535054      20.951224       0.087451       1.446597 0.11276575E+02  0.12217877E+03                                 2.188172                            2.015378      -1.590428       2.101393                    0.991209       4.374133      13.413640       0.418524       1.350726      -0.690530       0.022747       0.025956      -0.027557       0.044165       0.007159       0.001429      -0.002307       0.006620      -0.003454      -0.008337      -0.000127       0.008463              2.261352       2.010212       0.308351      -0.330979       2.208508      -0.590114       2.565336           0.000001
          151              H       4.277750      24.645187      22.335706       0.086492       1.805784 0.14200334E+02  0.16108022E+03                                 2.468790                            2.217310      -1.446679       2.175696                    0.992012       4.157148      12.552687       0.415889       1.298331      -0.705640      -0.045495      -0.013316       0.005879       0.047767       0.011941      -0.005923      -0.013805      -0.002057       0.001399      -0.015218      -0.006383       0.021601              2.615434       3.676990       0.372070       0.388643       1.978517       0.101458       2.190795           0.000002
          152              H       5.430347      23.974943      24.249144       0.136175       1.305426 0.98335636E+01  0.10097536E+03                                 1.934284                            1.808027      -1.193172       2.322455                    0.996318       3.487710       9.771123       0.478488       1.246609      -0.718355      -0.024417      -0.020059       0.027586       0.041947       0.015610      -0.007803      -0.006569       0.009664      -0.022587      -0.012782      -0.010669       0.023451              1.983189       1.859759       0.219593      -0.193106       1.827102      -0.454936       2.262705           0.000003
          153              H       5.392018      23.175595      27.381478       0.127858       1.378384 0.10450825E+02  0.10967271E+03                                 2.041002                            1.886881      -1.414299       2.209955                    0.993665       3.769377      10.905646       0.456866       1.277526      -0.709325      -0.023716       0.016977      -0.026639       0.039501       0.002523       0.014662      -0.003873       0.013012      -0.004461      -0.014779      -0.003405       0.018184              2.127297       2.078489      -0.203117       0.301636       1.879851      -0.522238       2.423550           0.000001
          154              H       4.281857      22.172977      29.152328       0.092984       1.550073 0.11520275E+02  0.12438804E+03                                 2.246530                            2.006204      -1.318232       2.240766                    0.993034       4.009224      11.925374       0.432984       1.310143      -0.701970      -0.048486       0.003453      -0.005669       0.048938       0.003405       0.008223      -0.003840       0.017275       0.000770      -0.012240      -0.001380       0.013620              2.415089       3.567803       0.123812      -0.132251       1.813810      -0.125137       1.863654           0.000000
          155              H       7.683523      21.252765      30.881782       0.085414       1.310406 0.94798918E+01  0.98644058E+02                                 2.076671                            1.865968      -1.498527       2.148186                    0.991111       4.244792      12.881232       0.427368       1.377325      -0.685129       0.025046      -0.018558       0.031554       0.044354       0.001661       0.001209      -0.008929       0.015985       0.007623      -0.014262       0.006783       0.007479              2.241800       2.043094      -0.300763       0.449011       1.890337      -0.634452       2.791970          -0.000001
          156              H       8.889507      22.296587      29.189125       0.122737       1.321792 0.99436810E+01  0.10423073E+03                                 2.049679                            1.885575      -1.631696       2.099581                    0.991365       4.099172      12.298119       0.435798       1.340824      -0.692937       0.035107      -0.000362       0.002245       0.035180      -0.006772       0.001397       0.000403       0.011872      -0.009019      -0.007694      -0.002904       0.010598              2.145912       2.942370       0.037491      -0.000737       1.683458      -0.195791       1.811907          -0.000000
          157              H       6.719832      23.263496      35.476792       0.134250       1.185818 0.87045071E+01  0.85816139E+02                                 1.741843                            1.644875      -1.101324       2.361083                    0.997756       3.260637       8.657055       0.533002       1.165608      -0.738025       0.004114       0.039636       0.007791       0.040604      -0.002182       0.002109      -0.004945      -0.034693      -0.031503      -0.013587      -0.009904       0.023491              1.764100       1.397316       0.089196       0.130478       2.089143       0.327878       1.805842          -0.000004
          158              H       5.825953      22.928374      33.342573       0.102051       1.614076 0.12349664E+02  0.13423747E+03                                 2.260646                            2.050500      -1.041671       2.384728                    0.996906       3.637312      10.482629       0.441359       1.276720      -0.714117      -0.008795       0.044938      -0.024453       0.051911       0.002420       0.004990      -0.001453      -0.045750       0.009085      -0.025418       0.003851       0.021567              2.380796       1.894002      -0.351361       0.378050       2.576740      -0.716657       2.671646          -0.000003
          159              H       6.359816      19.038764      33.623149       0.095161       1.648153 0.12792624E+02  0.14191539E+03                                 2.358823                            2.131424      -1.419231       2.198395                    0.992357       4.056533      12.265486       0.414596       1.331715      -0.698498       0.005636      -0.047781      -0.014452       0.050236      -0.011234       0.003342      -0.007271      -0.032071       0.003215      -0.020166      -0.001885       0.022051              2.472442       1.855379       0.125295       0.158355       3.033880       0.748254       2.528068          -0.000003
          160              H       7.227686      19.242034      35.771167       0.133195       1.247781 0.93127049E+01  0.94108199E+02                                 1.862064                            1.748015      -1.089324       2.367853                    0.997774       3.394704       9.360934       0.492616       1.230399      -0.722444       0.014191      -0.036695       0.012320       0.041227      -0.003537       0.005254      -0.000570      -0.033766      -0.040146      -0.017346      -0.006629       0.023974              1.902534       1.579218      -0.239125       0.251874       2.033263      -0.365451       2.095123          -0.000005
          161              H       8.103770      23.376119      41.644869       0.126970       1.258293 0.94972544E+01  0.96378058E+02                                 1.863264                            1.757695      -1.105048       2.353346                    0.997688       3.443318       9.493403       0.494773       1.219889      -0.724499      -0.001179      -0.027024       0.028729       0.039459       0.001384       0.005011      -0.012836      -0.006939       0.055525      -0.015603      -0.008877       0.024479              1.884233       1.454105       0.032891       0.010836       2.380963      -0.260407       1.817631          -0.000002
          162              H       8.399448      25.450029      42.619986       0.093206       1.590841 0.12153395E+02  0.13250797E+03                                 2.256889                            2.041281      -1.327570       2.237520                    0.993263       3.983003      11.764553       0.436941       1.285699      -0.707854      -0.001109      -0.006573       0.047439       0.047905      -0.002622      -0.004324      -0.013524      -0.028315       0.020759      -0.019347      -0.003136       0.022483              2.367724       1.800554       0.055406       0.250716       1.974087       0.388491       3.328531          -0.000000
          163              H       8.181796      27.221779      39.101285       0.099138       1.579817 0.11970000E+02  0.12944275E+03                                 2.228757                            2.015433      -1.198538       2.301070                    0.995867       3.766155      10.920532       0.445091       1.272547      -0.712803      -0.003887       0.036977      -0.033491       0.050040      -0.006686       0.006361      -0.003681      -0.014805       0.059309      -0.020412      -0.001377       0.021789              2.337590       1.703345       0.077702      -0.039727       3.219700      -0.540721       2.089724           0.000000
          164              H       7.845051      25.164351      38.034175       0.135011       1.171067 0.85169993E+01  0.83348873E+02                                 1.713103                            1.615687      -1.119453       2.354923                    0.997636       3.224969       8.476564       0.544545       1.149368      -0.742065      -0.004971       0.004991      -0.039268       0.039895      -0.002120       0.002148      -0.013536      -0.010614       0.044614      -0.013168      -0.009426       0.022594              1.738636       1.352484       0.044757       0.121761       1.602720       0.157692       2.260705          -0.000003
          165              H       7.584964      17.876825      38.645923       0.137575       1.109740 0.79776072E+01  0.76767933E+02                                 1.645890                            1.557382      -1.088524       2.371084                    0.998041       3.178723       8.272424       0.558277       1.140115      -0.743913      -0.010924      -0.011552      -0.037476       0.040709       0.004270       0.006654       0.015408      -0.011115       0.025508      -0.012183      -0.010452       0.022635              1.668533       1.357004      -0.011873       0.228879       1.491937      -0.088672       2.156658          -0.000004
          166              H       7.884749      16.000692      39.970611       0.095966       1.682693 0.13146415E+02  0.14601193E+03                                 2.344625                            2.126623      -1.325287       2.237232                    0.994122       3.974359      11.804481       0.427484       1.290045      -0.708056      -0.009072      -0.036814      -0.028855       0.047647       0.000370       0.010165       0.006761      -0.004772       0.059419      -0.015575      -0.008557       0.024132              2.421917       1.765143       0.182539       0.091481       3.474755       0.333405       2.025854          -0.000003
          167              H       8.877187      18.231175      43.070748       0.094750       1.472737 0.11080013E+02  0.11705957E+03                                 2.093372                            1.912331      -1.138476       2.334526                    0.995269       3.655467      10.341510       0.468406       1.237705      -0.720630       0.013810       0.010390       0.045821       0.048971       0.004049       0.008135       0.009940      -0.033868       0.031956      -0.024247       0.001527       0.022720              2.179695       1.667138      -0.020262       0.341873       1.783284      -0.270898       3.088662          -0.000001
          168              H       8.498007      20.173234      41.879449       0.134987       1.152869 0.84213658E+01  0.82202246E+02                                 1.692409                            1.603597      -1.128123       2.348750                    0.997610       3.247350       8.531786       0.547981       1.145089      -0.742562       0.004882       0.032193       0.022885       0.039799       0.003293       0.006576       0.015187      -0.009833       0.035988      -0.012864      -0.010678       0.023541              1.705734       1.338648       0.049307       0.064881       2.207266       0.169917       1.571289          -0.000002
          169              H       6.964861      11.374913      17.404924       0.093650       1.431282 0.10783269E+02  0.11505460E+03                                 2.161529                            1.964386      -1.420782       2.196019                    0.992124       4.054342      12.171264       0.427778       1.341945      -0.694542      -0.013056      -0.007752      -0.044000       0.046546      -0.007265      -0.002135       0.003948       0.000979       0.035674      -0.013312      -0.000149       0.013461              2.268179       2.275723      -0.032524       0.699631       1.800804       0.139235       2.728009          -0.000000
          170              H       9.093470      10.520627      17.726897       0.125876       1.177159 0.87316380E+01  0.88906919E+02                                 1.922601                            1.786145      -1.578406       2.127321                    0.992108       4.022106      12.028315       0.439033       1.370153      -0.686816       0.015494      -0.014928      -0.029426       0.036453       0.000344      -0.003035       0.001645       0.001320       0.034951      -0.006928      -0.005384       0.012311              1.991349       2.018985      -0.337201      -0.268099       1.843102       0.443224       2.111961          -0.000000
          171              H       8.952475      11.866608      21.549173       0.129430       1.350571 0.10322827E+02  0.10860972E+03                                 2.062655                            1.913927      -1.358879       2.242241                    0.993207       3.801698      11.219047       0.437474       1.330710      -0.698163       0.012720       0.007437       0.035573       0.038504      -0.002465      -0.001383       0.003275      -0.001791       0.036337      -0.008709      -0.004170       0.012879              2.127032       2.164052      -0.036571       0.444638       1.639942       0.123163       2.577102           0.000002
          172              H       6.804702      12.624752      21.130608       0.089241       1.460587 0.10909262E+02  0.11668913E+03                                 2.187079                            1.972072      -1.386271       2.207156                    0.992519       4.080059      12.247158       0.428341       1.336846      -0.695491      -0.015302       0.019563       0.039686       0.046817      -0.003553       0.006644       0.006027       0.003180       0.050430      -0.014722      -0.004680       0.019403              2.316442       2.488789      -0.476081      -0.626732       1.981731       0.438822       2.478805           0.000001
          173              H      11.843550      12.177008      23.177435       0.128664       1.225426 0.93634493E+01  0.97035049E+02                                 1.982610                            1.857026      -1.575806       2.135181                    0.991642       4.025066      12.149895       0.427939       1.381119      -0.685341      -0.034278       0.015130      -0.003382       0.037621      -0.009895      -0.001549      -0.000179       0.003796      -0.021789      -0.008086      -0.005676       0.013763              2.043947       2.628388      -0.271727       0.165739       1.708432       0.065520       1.795022           0.000001
          174              H      13.091968      12.800554      25.044876       0.087451       1.446595 0.11276559E+02  0.12217856E+03                                 2.188171                            2.015377      -1.590428       2.101393                    0.991209       4.374130      13.413631       0.418524       1.350727      -0.690529      -0.022747       0.025956       0.027557       0.044165      -0.007159       0.001429       0.002307       0.006620      -0.003454      -0.008337      -0.000127       0.008463              2.261351       2.010211      -0.308351      -0.330979       2.208507       0.590113       2.565335           0.000001
          175              H       2.566650      10.910687      23.660394       0.086492       1.805783 0.14200327E+02  0.16108012E+03                                 2.468790                            2.217309      -1.446679       2.175696                    0.992012       4.157146      12.552681       0.415889       1.298331      -0.705639       0.045495      -0.013316      -0.005879       0.047767      -0.011941      -0.005923       0.013805      -0.002057       0.001399      -0.015218      -0.006383       0.021601              2.615434       3.676990      -0.372070       0.388643       1.978517      -0.101458       2.190795           0.000003
          176              H       1.414053      10.240443      21.746956       0.136175       1.305425 0.98335509E+01  0.10097518E+03                                 1.934282                            1.808025      -1.193171       2.322455                    0.996318       3.487708       9.771112       0.478489       1.246608      -0.718355       0.024417      -0.020059      -0.027586       0.041947      -0.015610      -0.007803       0.006569       0.009664      -0.022587      -0.012782      -0.010669       0.023451              1.983186       1.859757      -0.219593      -0.193106       1.827100       0.454936       2.262702           0.000003
          177              H       1.452382       9.441095      18.614622       0.127858       1.378382 0.10450811E+02  0.10967252E+03                                 2.041000                            1.886879      -1.414298       2.209955                    0.993665       3.769374      10.905632       0.456866       1.277525      -0.709326       0.023716       0.016977       0.026639       0.039501      -0.002523       0.014662       0.003873       0.013012      -0.004462      -0.014779      -0.003405       0.018184              2.127294       2.078487       0.203117       0.301635       1.879849       0.522237       2.423547           0.000001
          178              H       2.562543       8.438477      16.843772       0.092984       1.550072 0.11520261E+02  0.12438783E+03                                 2.246528                            2.006202      -1.318231       2.240766                    0.993034       4.009221      11.925360       0.432984       1.310142      -0.701970       0.048486       0.003453       0.005669       0.048938      -0.003405       0.008223       0.003840       0.017276       0.000770      -0.012240      -0.001380       0.013621              2.415087       3.567799      -0.123812      -0.132251       1.813808       0.125137       1.863652           0.000000
          179              H      12.849677       7.518265      15.114318       0.085414       1.310406 0.94798922E+01  0.98644059E+02                                 2.076670                            1.865968      -1.498527       2.148187                    0.991111       4.244792      12.881230       0.427368       1.377325      -0.685129      -0.025046      -0.018558      -0.031554       0.044354      -0.001661       0.001209       0.008929       0.015985       0.007623      -0.014262       0.006783       0.007479              2.241800       2.043094       0.300763       0.449011       1.890336       0.634452       2.791969          -0.000001
          180              H      11.643693       8.562087      16.806975       0.122737       1.321792 0.99436767E+01  0.10423067E+03                                 2.049678                            1.885574      -1.631696       2.099581                    0.991365       4.099171      12.298113       0.435799       1.340824      -0.692937      -0.035107      -0.000362      -0.002245       0.035180       0.006772       0.001397      -0.000403       0.011872      -0.009019      -0.007694      -0.002904       0.010598              2.145911       2.942369      -0.037491      -0.000737       1.683457       0.195791       1.811906          -0.000000
          181              H       0.124568       9.528996      10.519308       0.134250       1.185821 0.87045399E+01  0.85816553E+02                                 1.741847                            1.644878      -1.101327       2.361081                    0.997756       3.260642       8.657076       0.533001       1.165609      -0.738025      -0.004114       0.039636      -0.007791       0.040604       0.002181       0.002109       0.004945      -0.034693      -0.031503      -0.013587      -0.009904       0.023491              1.764105       1.397319      -0.089196       0.130479       2.089148      -0.327879       1.805847          -0.000006
          182              H       1.018447       9.193874      12.653527       0.102051       1.614081 0.12349709E+02  0.13423811E+03                                 2.260653                            2.050505      -1.041672       2.384728                    0.996906       3.637316      10.482653       0.441358       1.276722      -0.714117       0.008795       0.044938       0.024453       0.051911      -0.002420       0.004990       0.001453      -0.045750       0.009085      -0.025418       0.003851       0.021567              2.380803       1.894007       0.351363       0.378052       2.576748       0.716660       2.671655          -0.000005
          183              H       0.484584       5.304264      12.372951       0.095161       1.648154 0.12792633E+02  0.14191552E+03                                 2.358824                            2.131425      -1.419232       2.198395                    0.992357       4.056535      12.265493       0.414596       1.331715      -0.698499      -0.005636      -0.047781       0.014452       0.050236       0.011234       0.003342       0.007271      -0.032071       0.003215      -0.020166      -0.001885       0.022051              2.472443       1.855380      -0.125295       0.158355       3.033881      -0.748254       2.528069          -0.000004
          184              H      13.305514       5.507535      10.224933       0.133195       1.247782 0.93127083E+01  0.94108252E+02                                 1.862065                            1.748016      -1.089324       2.367854                    0.997774       3.394705       9.360941       0.492616       1.230400      -0.722444      -0.014191      -0.036695      -0.012320       0.041227       0.003537       0.005254       0.000570      -0.033766      -0.040146      -0.017346      -0.006629       0.023974              1.902536       1.579219       0.239126       0.251875       2.033264       0.365451       2.095125          -0.000006
          185              H      12.429430       9.641619       4.351231       0.126969       1.258295 0.94972738E+01  0.96378308E+02                                 1.863267                            1.757697      -1.105049       2.353345                    0.997688       3.443321       9.493415       0.494772       1.219890      -0.724499       0.001179      -0.027024      -0.028729       0.039459      -0.001384       0.005011       0.012836      -0.006939       0.055525      -0.015603      -0.008877       0.024479              1.884236       1.454106      -0.032891       0.010836       2.380967       0.260408       1.817634          -0.000002
          186              H      12.133752      11.715528       3.376114       0.093206       1.590840 0.12153386E+02  0.13250785E+03                                 2.256887                            2.041280      -1.327569       2.237520                    0.993263       3.983002      11.764548       0.436941       1.285698      -0.707854       0.001109      -0.006573      -0.047439       0.047905       0.002622      -0.004324       0.013524      -0.028314       0.020760      -0.019347      -0.003136       0.022483              2.367723       1.800554      -0.055406       0.250716       1.974086      -0.388489       3.328529          -0.000001
          187              H      12.351404      13.487279       6.894815       0.099138       1.579822 0.11970044E+02  0.12944337E+03                                 2.228764                            2.015439      -1.198540       2.301069                    0.995867       3.766161      10.920564       0.445090       1.272549      -0.712803       0.003887       0.036977       0.033491       0.050040       0.006686       0.006361       0.003681      -0.014805       0.059309      -0.020412      -0.001377       0.021789              2.337597       1.703349      -0.077702      -0.039727       3.219712       0.540723       2.089730          -0.000001
          188              H      12.688149      11.429851       7.961925       0.135010       1.171072 0.85170523E+01  0.83349548E+02                                 1.713111                            1.615694      -1.119456       2.354921                    0.997636       3.224976       8.476599       0.544543       1.149371      -0.742064       0.004971       0.004991       0.039268       0.039895       0.002120       0.002148       0.013536      -0.010614       0.044614      -0.013168      -0.009426       0.022594              1.738645       1.352489      -0.044758       0.121762       1.602728      -0.157694       2.260717          -0.000004
          189              H      12.948236       4.142325       7.350177       0.137575       1.109740 0.79776009E+01  0.76767853E+02                                 1.645889                            1.557381      -1.088523       2.371084                    0.998041       3.178722       8.272419       0.558278       1.140115      -0.743913       0.010924      -0.011552       0.037476       0.040709      -0.004270       0.006654      -0.015408      -0.011115       0.025508      -0.012183      -0.010452       0.022635              1.668532       1.357004       0.011873       0.228878       1.491936       0.088672       2.156657          -0.000006
          190              H      12.648451       2.266193       6.025489       0.095966       1.682690 0.13146381E+02  0.14601145E+03                                 2.344621                            2.126620      -1.325286       2.237233                    0.994122       3.974355      11.804464       0.427485       1.290045      -0.708057       0.009072      -0.036814       0.028855       0.047647      -0.000370       0.010165      -0.006761      -0.004772       0.059419      -0.015575      -0.008557       0.024132              2.421914       1.765141      -0.182539       0.091481       3.474749      -0.333405       2.025851          -0.000005
          191              H      11.656013       4.496675       2.925352       0.094751       1.472732 0.11079972E+02  0.11705901E+03                                 2.093366                            1.912326      -1.138474       2.334527                    0.995269       3.655461      10.341482       0.468407       1.237703      -0.720631      -0.013810       0.010390      -0.045821       0.048971      -0.004049       0.008135      -0.009940      -0.033868       0.031955      -0.024247       0.001527       0.022720              2.179688       1.667134       0.020261       0.341871       1.783280       0.270897       3.088651          -0.000002
          192              H      12.035193       6.438734       4.116651       0.134987       1.152869 0.84213665E+01  0.82202247E+02                                 1.692408                            1.603597      -1.128124       2.348750                    0.997610       3.247350       8.531783       0.547982       1.145088      -0.742563      -0.004882       0.032193      -0.022885       0.039799      -0.003293       0.006576      -0.015187      -0.009833       0.035988      -0.012864      -0.010678       0.023541              1.705734       1.338647      -0.049307       0.064881       2.207265      -0.169917       1.571289          -0.000003
          193              H       6.723939       2.359587      40.402974       0.093661       1.431262 0.10783092E+02  0.11505231E+03                                 2.161516                            1.964376      -1.420795       2.196020                    0.992124       4.054295      12.171128       0.427777       1.341952      -0.694541       0.013056       0.007752      -0.044002       0.046548      -0.007264       0.002134      -0.003946       0.000978       0.035675      -0.013311      -0.000149       0.013460              2.268164       2.275709      -0.032522      -0.699625       1.800792      -0.139235       2.727992           0.000001
          194              H       4.595330       3.213873      40.724947       0.125882       1.177192 0.87319533E+01  0.88911136E+02                                 1.922652                            1.786188      -1.578475       2.127291                    0.992107       4.022192      12.028731       0.439023       1.370170      -0.686812      -0.015495       0.014927      -0.029426       0.036453       0.000344       0.003036      -0.001642       0.001321       0.034945      -0.006926      -0.005383       0.012309              1.991404       2.019040      -0.337216       0.268112       1.843150      -0.443245       2.112022           0.000001
          195              H       4.736325       1.867892      44.547223       0.129432       1.350585 0.10322959E+02  0.10861144E+03                                 2.062666                            1.913937      -1.358892       2.242234                    0.993207       3.801723      11.219133       0.437474       1.330706      -0.698164      -0.012719      -0.007436       0.035574       0.038504      -0.002465       0.001383      -0.003274      -0.001790       0.036338      -0.008709      -0.004170       0.012879              2.127043       2.164065      -0.036572      -0.444640       1.639950      -0.123165       2.577114           0.000000
          196              H       6.884098       1.109748      44.128658       0.089240       1.460611 0.10909478E+02  0.11669200E+03                                 2.187101                            1.972090      -1.386282       2.207149                    0.992519       4.080094      12.247291       0.428340       1.336843      -0.695492       0.015302      -0.019563       0.039685       0.046817      -0.003554      -0.006645      -0.006026       0.003180       0.050430      -0.014723      -0.004680       0.019403              2.316467       2.488819      -0.476090       0.626742       1.981751      -0.438830       2.478831           0.000000
          197              H       1.845250       1.557492       0.179385       0.128666       1.225436 0.93635372E+01  0.97036121E+02                                 1.982614                            1.857028      -1.575815       2.135175                    0.991642       4.025076      12.149908       0.427941       1.381110      -0.685343       0.034278      -0.015129      -0.003382       0.037621      -0.009895       0.001549       0.000180       0.003796      -0.021788      -0.008087      -0.005675       0.013762              2.043951       2.628393      -0.271728      -0.165740       1.708435      -0.065520       1.795025          -0.000000
          198              H       0.596832       0.933946       2.046826       0.087452       1.446617 0.11276763E+02  0.12218128E+03                                 2.188189                            2.015392      -1.590438       2.101387                    0.991209       4.374156      13.413725       0.418524       1.350722      -0.690530       0.022748      -0.025954       0.027557       0.044164      -0.007159      -0.001428      -0.002306       0.006621      -0.003454      -0.008335      -0.000128       0.008463              2.261371       2.010227      -0.308356       0.330983       2.208528      -0.590123       2.565358          -0.000000
          199              H      11.122150       2.823813       0.662344       0.086492       1.805792 0.14200403E+02  0.16108110E+03                                 2.468792                            2.217311      -1.446683       2.175694                    0.992012       4.157143      12.552650       0.415890       1.298326      -0.705641      -0.045495       0.013318      -0.005878       0.047767      -0.011943       0.005923      -0.013805      -0.002058       0.001399      -0.015218      -0.006384       0.021602              2.615437       3.676995      -0.372072      -0.388643       1.978519       0.101458       2.190796          -0.000000
          200              H      12.274747       3.494057      44.745006       0.136181       1.305394 0.98332609E+01  0.10097146E+03                                 1.934252                            1.808000      -1.193149       2.322469                    0.996319       3.487659       9.770938       0.478492       1.246609      -0.718355      -0.024417       0.020060      -0.027587       0.041948      -0.015610       0.007803      -0.006569       0.009663      -0.022586      -0.012782      -0.010669       0.023451              1.983155       1.859728      -0.219588       0.193102       1.827073      -0.454926       2.262665           0.000001
          201              H      12.236418       4.293405      41.612672       0.127855       1.378448 0.10451426E+02  0.10968062E+03                                 2.041062                            1.886932      -1.414335       2.209932                    0.993664       3.769482      10.906037       0.456860       1.277522      -0.709326      -0.023716      -0.016976       0.026638       0.039499      -0.002524      -0.014662      -0.003873       0.013014      -0.004458      -0.014779      -0.003405       0.018184              2.127361       2.078552       0.203125      -0.301646       1.879904      -0.522263       2.423628           0.000001
          202              H      11.126257       5.296023      39.841822       0.092985       1.550155 0.11521028E+02  0.12439856E+03                                 2.246632                            2.006286      -1.318305       2.240728                    0.993033       4.009363      11.926018       0.432968       1.310164      -0.701965      -0.048484      -0.003453       0.005669       0.048937      -0.003405      -0.008226      -0.003839       0.017271       0.000770      -0.012239      -0.001382       0.013621              2.415205       3.567999      -0.123823       0.132263       1.813884      -0.125148       1.863733           0.000002
          203              H       0.839123       6.216235      38.112368       0.085424       1.310388 0.94797369E+01  0.98642133E+02                                 2.076659                            1.865959      -1.498556       2.148179                    0.991111       4.244757      12.881144       0.427367       1.377334      -0.685127       0.025044       0.018556      -0.031557       0.044355      -0.001662      -0.001210      -0.008929       0.015984       0.007627      -0.014262       0.006781       0.007480              2.241787       2.043083       0.300761      -0.449007       1.890326      -0.634446       2.791951           0.000001
          204              H       2.045107       5.172413      39.805025       0.122737       1.321841 0.99441442E+01  0.10423709E+03                                 2.049749                            1.885634      -1.631732       2.099562                    0.991365       4.099293      12.298682       0.435786       1.340845      -0.692932       0.035106       0.000363      -0.002247       0.035179       0.006772      -0.001395       0.000403       0.011870      -0.009014      -0.007695      -0.002902       0.010597              2.145989       2.942493      -0.037493       0.000736       1.683509      -0.195802       1.811965           0.000001
          205              H      13.564232       4.205504      33.517358       0.134253       1.185826 0.87045932E+01  0.85817450E+02                                 1.741878                            1.644904      -1.101345       2.361079                    0.997756       3.260632       8.657147       0.532985       1.165638      -0.738019       0.004113      -0.039636      -0.007795       0.040605       0.002181      -0.002108      -0.004944      -0.034690      -0.031505      -0.013586      -0.009904       0.023490              1.764137       1.397339      -0.089200      -0.130483       2.089192       0.327893       1.805881           0.000002
          206              H      12.670353       4.540626      35.651577       0.102049       1.614057 0.12349488E+02  0.13423456E+03                                 2.260584                            2.050451      -1.041658       2.384724                    0.996906       3.637316      10.482471       0.441377       1.276677      -0.714126      -0.008796      -0.044937       0.024448       0.051908      -0.002420      -0.004990      -0.001451      -0.045748       0.009082      -0.025416       0.003850       0.021567              2.380726       1.893955       0.351345      -0.378032       2.576659      -0.716622       2.671564           0.000002
          207              H      13.204216       8.430236      35.371001       0.095158       1.648129 0.12792354E+02  0.14191135E+03                                 2.358787                            2.131393      -1.419144       2.198435                    0.992357       4.056444      12.265086       0.414602       1.331704      -0.698501       0.005634       0.047782       0.014450       0.050236       0.011232      -0.003344      -0.007269      -0.032068       0.003206      -0.020162      -0.001887       0.022049              2.472402       1.855351      -0.125292      -0.158349       3.033835       0.748238       2.528020           0.000002
          208              H       0.383286       8.226965      33.222983       0.133204       1.247712 0.93120350E+01  0.94099591E+02                                 1.861984                            1.747944      -1.089319       2.367861                    0.997775       3.394589       9.360478       0.492630       1.230387      -0.722447       0.014191       0.036694      -0.012323       0.041227       0.003538      -0.005252      -0.000570      -0.033761      -0.040149      -0.017343      -0.006629       0.023972              1.902451       1.579155       0.239112      -0.251858       2.033175      -0.365432       2.095025           0.000002
          209              H       1.259370       4.092881      27.349281       0.126975       1.258266 0.94970079E+01  0.96374989E+02                                 1.863244                            1.757678      -1.104993       2.353375                    0.997689       3.443276       9.493278       0.494773       1.219896      -0.724497      -0.001179       0.027023      -0.028731       0.039460      -0.001384      -0.005012      -0.012836      -0.006940       0.055524      -0.015603      -0.008876       0.024479              1.884212       1.454092      -0.032890      -0.010836       2.380932      -0.260406       1.817613           0.000004
          210              H       1.555048       2.018971      26.374164       0.093212       1.590825 0.12153239E+02  0.13250609E+03                                 2.256892                            2.041282      -1.327584       2.237518                    0.993263       3.982985      11.764562       0.436935       1.285716      -0.707850      -0.001110       0.006572      -0.047440       0.047906       0.002623       0.004325      -0.013524      -0.028314       0.020759      -0.019348      -0.003135       0.022483              2.367728       1.800556      -0.055406      -0.250717       1.974087       0.388490       3.328542           0.000002
          211              H       1.337396       0.247221      29.892865       0.099126       1.579987 0.11971599E+02  0.12946517E+03                                 2.228973                            2.015611      -1.198625       2.301024                    0.995866       3.766391      10.921655       0.445054       1.272602      -0.712791      -0.003888      -0.036976       0.033487       0.050038       0.006687      -0.006363      -0.003679      -0.014806       0.059306      -0.020413      -0.001375       0.021788              2.337827       1.703485      -0.077717       0.039732       3.220081      -0.540790       2.089916           0.000000
          212              H       1.000651       2.304649      30.959975       0.134983       1.171248 0.85186992E+01  0.83370260E+02                                 1.713334                            1.615892      -1.119547       2.354864                    0.997635       3.225239       8.477712       0.544484       1.149431      -0.742050      -0.004972      -0.004991       0.039265       0.039892       0.002120      -0.002149      -0.013536      -0.010619       0.044611      -0.013169      -0.009425       0.022594              1.738876       1.352640      -0.044768      -0.121786       1.602940       0.157731       2.261047           0.000001
          213              H       0.740564       9.592175      30.348227       0.137551       1.109865 0.79787782E+01  0.76782421E+02                                 1.646052                            1.557527      -1.088609       2.371031                    0.998040       3.178926       8.273267       0.558232       1.140161      -0.743901      -0.010925       0.011553       0.037473       0.040707      -0.004270      -0.006654       0.015407      -0.011117       0.025504      -0.012183      -0.010451       0.022634              1.668700       1.357121       0.011877      -0.228913       1.492082      -0.088693       2.156896           0.000002
          214              H       1.040349      11.468307      29.023539       0.095954       1.683040 0.13149767E+02  0.14606033E+03                                 2.345081                            2.126997      -1.325393       2.237178                    0.994120       3.974755      11.806604       0.427410       1.290170      -0.708030      -0.009072       0.036812       0.028852       0.047643      -0.000369      -0.010166       0.006756      -0.004768       0.059417      -0.015573      -0.008557       0.024130              2.422407       1.765429      -0.182590      -0.091509       3.475572       0.333488       2.026220           0.000001
          215              H       2.032787       9.237825      25.923402       0.094761       1.472727 0.11079916E+02  0.11705854E+03                                 2.093384                            1.912339      -1.138479       2.334531                    0.995270       3.655439      10.341503       0.468398       1.237726      -0.720626       0.013809      -0.010389      -0.045822       0.048972      -0.004049      -0.008135       0.009940      -0.033867       0.031956      -0.024247       0.001526       0.022720              2.179708       1.667145       0.020260      -0.341877       1.783291      -0.270895       3.088687           0.000004
          216              H       1.653607       7.295766      27.114701       0.134996       1.152812 0.84208344E+01  0.82195649E+02                                 1.692344                            1.603539      -1.128062       2.348783                    0.997610       3.247260       8.531438       0.547996       1.145078      -0.742565       0.004882      -0.032193      -0.022886       0.039800      -0.003293      -0.006576       0.015187      -0.009833       0.035986      -0.012863      -0.010677       0.023541              1.705668       1.338604      -0.049305      -0.064877       2.207171       0.169911       1.571230           0.000004
          217              C      13.156306      11.466934      41.253442       0.085410      28.577659 0.34228035E+03  0.76398822E+04                                 8.346250                            6.278082       0.149328       2.066896                    0.999350      26.542542      76.286133       0.635475       0.431821      -1.046317       0.010131       0.014041       0.043930       0.047219      -0.023390       0.013901      -0.009721      -0.061730       0.029061      -0.045493       0.005263       0.040229              9.880859      13.744121       3.619528      -1.625644       6.933804       1.259486       8.964651           0.000001
          218              C      11.884616      10.962878      41.435587      -0.134060      36.859839 0.45759626E+03  0.10976899E+05                                 9.931848                            7.318811      -0.172285       1.928331                    0.998393      29.959623      89.109891       0.581673       0.438965      -1.042592       0.000342       0.007170       0.009199       0.011668      -0.029888       0.014793      -0.015642      -0.047391      -0.012803      -0.037530      -0.010825       0.048355             12.137487      18.150667       4.102267      -3.084926       7.829125       1.347506      10.432670           0.000000
          219              C      11.259038      11.108738      42.672422       0.057527      40.535960 0.41973671E+03  0.97677284E+04                                10.508789                            6.932443      -0.211133       1.950411                    0.998931      26.766292      76.201080       0.613003       0.429365      -1.057594       0.018573       0.015412      -0.007284       0.025210      -0.013193       0.002172      -0.004740      -0.044816      -0.024273      -0.022012      -0.008719       0.030731             14.505232      24.902110       5.819612      -2.398095       8.176063       1.233228      10.437523          -0.000002
          220              C      11.969487      11.747393      43.688936      -0.140203      36.043063 0.44913273E+03  0.10715100E+05                                 9.705753                            7.191850      -0.103340       1.946123                    0.999072      29.970725      88.666562       0.594493       0.431855      -1.047698      -0.002374       0.013760      -0.010949       0.017744      -0.024891       0.011111      -0.012933      -0.056446       0.012257      -0.040496      -0.001874       0.042370             11.841710      18.056061       4.637315      -0.701581       7.569394       1.253225       9.899673          -0.000001
          221              C      13.245283      12.204751      43.426298       0.095007      28.434970 0.33759957E+03  0.75164813E+04                                 8.338343                            6.249171       0.062540       2.037922                    0.999531      26.523702      76.367348       0.634190       0.433785      -1.044161      -0.003223      -0.004032      -0.042826       0.043136      -0.033147       0.009419      -0.004722      -0.072062       0.011483      -0.051779       0.003347       0.048432              9.922769      14.218061       3.439127      -1.087190       6.271827       0.884875       9.278420           0.000000
          222              C       7.786189      11.894077       0.260338      -0.147403      35.230649 0.45870144E+03  0.11002272E+05                                 9.569327                            7.276401      -0.128042       1.938674                    0.998736      30.124565      89.389315       0.589956       0.432847      -1.046996      -0.011226       0.004934      -0.007680       0.014469      -0.009619       0.011323      -0.032937      -0.039235      -0.052034      -0.035962      -0.012778       0.048739             11.261732      11.039984       0.483219      -3.266020       7.636679       3.980369      15.108535          -0.000002
          223              C       7.034674      12.265733       1.375283       0.086298      27.966595 0.35517874E+03  0.80163011E+04                                 8.274452                            6.439566      -0.039747       2.001595                    0.998948      27.023691      78.576402       0.619843       0.437822      -1.040779      -0.043489      -0.015217      -0.016412       0.048911      -0.005415       0.021428      -0.033658      -0.034386      -0.048723      -0.043218      -0.005110       0.048327              9.436295      10.403992       1.193747      -2.603097       6.575032       2.370109      11.329862          -0.000002
          224              C       5.188055      11.162578       0.563452       0.080029      27.907530 0.34272733E+03  0.76517188E+04                                 8.150790                            6.234969       0.068657       2.032643                    0.999563      26.819929      77.071809       0.644978       0.425355      -1.050358       0.025584       0.045875       0.007698       0.053088       0.003625       0.027486      -0.020914      -0.030956      -0.063984      -0.046793       0.011371       0.035421              9.384249      10.665716       0.827822      -2.726350       5.832194       2.030815      11.654838          -0.000001
          225              C       5.868389      10.752191      45.414709      -0.144764      35.095351 0.44636317E+03  0.10593357E+05                                 9.439518                            7.109304      -0.044486       1.960668                    0.999429      29.732063      86.677795       0.607804       0.424617      -1.056029      -0.002738       0.022645      -0.009738       0.024801       0.004547       0.018886      -0.014724      -0.035706      -0.068462      -0.038472       0.005330       0.033143             11.227361      12.978647       0.379528      -4.680221       6.675365       2.738516      14.028071          -0.000001
          226              C       7.209891      11.112859      45.272121       0.066010      39.304079 0.41302149E+03  0.95629972E+04                                10.280516                            6.864897      -0.132575       1.976834                    0.999229      26.511787      75.034926       0.618241       0.427885      -1.059591      -0.013423       0.018752       0.012019       0.026005      -0.010930       0.013936      -0.020818      -0.019969      -0.029045      -0.024695      -0.009092       0.033787             13.824069      14.006892      -0.489252      -6.767726       8.092856       5.129661      19.372460          -0.000002
          227              C       9.864149      10.673080      42.855946       0.373653      34.899055 0.33000872E+03  0.72976416E+04                                 9.845807                            6.359053      -0.390889       1.906843                    0.998690      24.551160      70.190574       0.602779       0.459505      -1.030386      -0.029492      -0.000830       0.001923       0.029566      -0.031337       0.014166      -0.049938      -0.091928      -0.049654      -0.047559      -0.041782       0.089341             13.809958      23.265578       4.846148      -2.304060       8.061744       1.884239      10.102553          -0.000004
          228              C       7.969619      10.687364      44.070703       0.368319      34.431130 0.32799002E+03  0.72375533E+04                                 9.744576                            6.326152      -0.380112       1.909939                    0.998665      24.521056      69.893121       0.606632       0.457562      -1.032095       0.009033      -0.002856      -0.026850       0.028473      -0.030540       0.013626      -0.045817      -0.094362      -0.064779      -0.045409      -0.042464       0.087873             13.480961      13.982168      -0.471687      -6.131522       7.697897       5.026940      18.762817          -0.000003
          229              C       7.988784       9.742980      42.030316       0.381750      34.375780 0.31996122E+03  0.70089178E+04                                 9.731250                            6.244764      -0.329144       1.932849                    0.998768      24.076351      68.125128       0.611768       0.457052      -1.033541       0.011181       0.021555       0.016246       0.029216      -0.039432       0.014736      -0.051693      -0.100284      -0.083080      -0.052839      -0.047335       0.100173             13.748455      13.751997       4.307932       4.017751      10.225970       7.364963      17.267397          -0.000002
          230              C       7.268753       9.085372      40.905252       0.061402      40.136075 0.39784487E+03  0.91072522E+04                                10.359544                            6.687741      -0.025278       2.014708                    0.999219      26.073471      72.889498       0.634682       0.421576      -1.065698      -0.011762       0.002281      -0.022270       0.025288      -0.001758      -0.001958      -0.024980      -0.039768      -0.033139      -0.024387      -0.013725       0.038112             14.592079      14.683920       3.360170       4.774757      10.862273       8.435391      18.230045          -0.000001
          231              C       5.884815       9.053233      40.899732      -0.138195      36.071540 0.43534329E+03  0.10284855E+05                                 9.659292                            7.043368      -0.076735       1.955446                    0.999316      29.554257      86.440016       0.606708       0.427327      -1.052567       0.004665       0.012351      -0.014195       0.019385      -0.000434      -0.018768      -0.034392      -0.051080      -0.034226      -0.042934      -0.008577       0.051511             11.966241      14.293912       2.200690       3.437829       8.473474       5.206988      13.131339           0.000002
          232              C       5.231859       8.449190      39.845502       0.094980      29.039588 0.33174097E+03  0.73419159E+04                                 8.418008                            6.165328       0.059603       2.039523                    0.999375      26.251775      74.961615       0.644097       0.429679      -1.048339       0.033779      -0.000866      -0.030908       0.045793      -0.006789      -0.018935      -0.039098      -0.041105      -0.065070      -0.051832      -0.000422       0.052253             10.252057      12.014683       1.007965       1.455982       7.253251       4.348874      11.488237           0.000002
          233              C       7.213998       7.922334      38.834047       0.095295      29.920875 0.34579157E+03  0.77468209E+04                                 8.692393                            6.371873      -0.004788       2.021725                    0.998552      26.510536      76.620506       0.620935       0.440302      -1.040052      -0.043040       0.004512       0.021654       0.048392      -0.011082      -0.012394      -0.028155      -0.044649      -0.035727      -0.038320      -0.004768       0.043089             10.652297      11.989464       0.882531       1.500596       7.238151       4.670082      12.729277           0.000001
          234              C       7.940873       8.529949      39.844582      -0.139164      37.605326 0.44657161E+03  0.10643770E+05                                10.013382                            7.190597      -0.166735       1.928589                    0.998683      29.890707      88.522925       0.591877       0.434180      -1.045801      -0.011662       0.008422      -0.000021       0.014385      -0.014234       0.003459      -0.035351      -0.050055      -0.058810      -0.037507      -0.017630       0.055137             12.583281      12.694249       1.309121       1.950087       9.410385       6.687556      15.645210           0.000002
          235              C       6.619904       8.649713      33.864169      -0.149293      34.954915 0.43388866E+03  0.10199835E+05                                 9.383651                            6.997041       0.131032       2.019029                    0.999675      29.266653      84.246410       0.615757       0.423138      -1.059516       0.004659      -0.007414       0.005757       0.010479      -0.000217       0.016703       0.005690      -0.018226      -0.086614      -0.036156       0.011820       0.024336             11.557675       6.642758      -0.282550      -4.665735       9.153782       0.096630      18.876484           0.000004
          236              C       6.101098       8.440125      35.140560       0.097063      27.454403 0.32830013E+03  0.72366536E+04                                 8.053877                            6.096967       0.205001       2.086605                    0.999605      26.099397      74.035722       0.654412       0.424608      -1.052937       0.006203      -0.042282       0.003318       0.042864       0.005437       0.026540       0.013323      -0.010924      -0.059363      -0.038185       0.007201       0.030983              9.643941       5.750486      -0.342937      -3.530565       8.556334      -0.172831      14.625002           0.000003
          237              C       6.409096       6.164044      34.973595       0.102445      28.647136 0.33808709E+03  0.75408400E+04                                 8.402847                            6.261712      -0.032498       2.007359                    0.999421      26.640964      77.133625       0.631431       0.434900      -1.041998      -0.002542       0.040926       0.013055       0.043033      -0.006757       0.030936       0.010594       0.008409      -0.089360      -0.047451       0.013270       0.034182             10.147403       6.049572      -0.438720      -3.559395       9.167385      -0.767896      15.225252           0.000003
          238              C       6.922426       6.273920      33.694903      -0.147704      35.948265 0.44808642E+03  0.10650457E+05                                 9.652195                            7.156999      -0.027101       1.967604                    0.999393      29.750524      86.956332       0.601130       0.428678      -1.052930       0.006868       0.003618       0.006948       0.010418       0.002542       0.015180       0.004378      -0.011002      -0.114256      -0.042408       0.016164       0.026243             11.945293       6.729747      -0.161088      -4.327110       9.559125      -1.961805      19.547006           0.000005
          239              C       6.984026       7.542987      33.109833       0.048435      40.156614 0.41900552E+03  0.97088627E+04                                10.364477                            6.861770      -0.076344       1.989181                    0.999142      26.590116      74.589160       0.627298       0.421390      -1.066679      -0.003432      -0.001888       0.030417       0.030668       0.004608       0.005293      -0.000007       0.029300      -0.025473      -0.011431      -0.009115       0.020546             14.641348       7.114379      -0.136379      -5.764942      10.020761      -1.532396      26.788905           0.000002
          240              C       8.118827      10.420090      27.893875      -0.145804      35.336741 0.43566150E+03  0.10286544E+05                                 9.529072                            7.054670      -0.001311       1.977706                    0.999391      29.549667      86.190951       0.605550       0.428386      -1.052704      -0.004774       0.009873       0.003351       0.011467      -0.005995       0.002488       0.024137       0.050285       0.020264      -0.041439       0.018942       0.022498             11.586224       5.344441       1.344623      -1.063330      16.781945      -5.177384      12.632286           0.000006
          241              C       8.300888      11.658393      27.316624       0.099816      27.892134 0.33300223E+03  0.73861623E+04                                 8.220402                            6.202331       0.071887       2.043660                    0.999414      26.356858      75.657022       0.637442       0.433205      -1.044876      -0.008292       0.025646       0.032113       0.041926      -0.014748       0.019548       0.022260       0.063594      -0.017087      -0.048749       0.005715       0.043034              9.677838       4.822355       1.062522      -0.884984      13.709829      -2.841835      10.501329           0.000003
          242              C       8.168107      12.691227      29.375869       0.097618      27.567382 0.33102801E+03  0.73030580E+04                                 8.058863                            6.119765       0.205844       2.086457                    0.999706      26.030481      73.580769       0.654380       0.424264      -1.054424       0.005660      -0.011647      -0.041588       0.043558      -0.020579       0.002231       0.019428       0.056923       0.011479      -0.044647       0.010838       0.033809              9.422051       4.547292       1.051858      -0.609061      14.105630      -2.057448       9.613231           0.000001
          243              C       7.970988      11.468033      30.019355      -0.145166      33.948256 0.42370563E+03  0.98865193E+04                                 9.147188                            6.879171       0.167559       2.032280                    0.999703      28.953081      82.624478       0.626740       0.418831      -1.063838       0.001174       0.003032      -0.008623       0.009216      -0.007712       0.002243       0.021601       0.041526       0.030515      -0.037155       0.016475       0.020680             10.906662       5.026769       1.355471      -0.790331      17.480052      -3.018146      10.213164           0.000004
          244              C       7.961406      10.308566      29.259039       0.053302      39.706147 0.41128346E+03  0.94942583E+04                                10.293375                            6.812844      -0.101658       1.983025                    0.999248      26.506871      74.434813       0.626959       0.423201      -1.064577      -0.003247       0.022990      -0.010697       0.025563       0.000942       0.000666      -0.000973       0.029429      -0.030008      -0.010883      -0.008876       0.019759             14.073604       5.561704       1.784622      -1.205615      23.138358      -6.805906      13.520751           0.000004
          245              C       7.824518       8.975496      29.894705       0.377481      33.643288 0.31619518E+03  0.68758565E+04                                 9.504774                            6.145570      -0.174639       1.984223                    0.999154      23.685077      65.827209       0.628831       0.447920      -1.043315      -0.003632      -0.030366       0.013394       0.033387       0.001457       0.034330       0.002094       0.137150      -0.117583      -0.050200      -0.046662       0.096861             13.205119       5.399093       1.305310      -1.872057      20.858185      -5.918873      13.358079           0.000007
          246              C       7.400165       7.686650      31.688093       0.384555      32.984590 0.30878509E+03  0.66747935E+04                                 9.380058                            6.065929      -0.176796       1.984958                    0.999151      23.529617      65.192930       0.634096       0.446858      -1.043971       0.010308       0.003367      -0.030423       0.032298      -0.005820       0.037128      -0.000687       0.137881      -0.121581      -0.050771      -0.048534       0.099306             13.299673       6.175032       0.382641      -4.665926      10.323078      -1.505534      23.400909           0.000004
          247              C       7.854633       6.724686      29.705201       0.371784      32.997614 0.31221605E+03  0.67649117E+04                                 9.334860                            6.083567      -0.175492       1.982121                    0.999195      23.699216      65.654252       0.635926       0.444521      -1.045760      -0.002937       0.024387       0.017368       0.030083      -0.001440       0.029047       0.000796       0.134498      -0.119109      -0.048006      -0.045442       0.093448             12.740331       5.358060      -1.284750      -2.160369      18.430138       5.777322      14.432794           0.000008
          248              C       8.028481       5.508084      28.882331       0.054233      39.254852 0.41556271E+03  0.95870754E+04                                10.131379                            6.795101      -0.101204       1.979666                    0.999205      26.421481      73.398304       0.637191       0.416665      -1.072164       0.004835      -0.022882      -0.016102       0.028394      -0.003056       0.006465      -0.002685       0.024847      -0.021348      -0.010910      -0.007249       0.018159             13.593942       5.744944      -1.495190      -2.290555      20.136929       7.642870      14.899954           0.000005
          249              C       7.840945       4.236269      29.440264      -0.146790      33.400580 0.41773554E+03  0.96928615E+04                                 8.994248                            6.786822       0.169910       2.032547                    0.999673      28.731403      81.218725       0.638400       0.413488      -1.069442       0.002764      -0.000543      -0.003517       0.004506       0.005950       0.004239      -0.027804       0.038284      -0.001029      -0.039880       0.019663       0.020217             10.653419       5.118938      -0.712362      -1.505969      15.902972       4.251208      10.938347           0.000006
          250              C       8.033957       3.125148      28.645451       0.099604      27.431774 0.32654921E+03  0.71891963E+04                                 8.035942                            6.078723       0.147260       2.067621                    0.999661      26.077532      73.953497       0.655642       0.424334      -1.052996       0.013857       0.018936      -0.037330       0.044093       0.000231       0.012567      -0.027275       0.075663       0.009202      -0.053079       0.011467       0.041612              9.309246       4.657963      -0.391852      -1.566651      12.913666       2.916062      10.356109           0.000002
          251              C       8.597935       4.429376      26.830905       0.089237      27.516879 0.33000989E+03  0.72711309E+04                                 8.029778                            6.103042       0.183215       2.074589                    0.999619      26.125071      73.672266       0.656801       0.423250      -1.055616      -0.007118      -0.030531       0.032111       0.044877       0.008219       0.013995      -0.024638       0.040212       0.026244      -0.041021       0.012140       0.028880              9.374665       4.642275      -0.587735      -1.498419      12.619497       3.513199      10.862224           0.000006
          252              C       8.393972       5.592963      27.534645      -0.154628      34.397574 0.42652615E+03  0.99653603E+04                                 9.205639                            6.887960       0.113320       2.011086                    0.999696      29.142422      83.124016       0.628481       0.417126      -1.065297      -0.001166      -0.005483       0.005600       0.007924       0.008260       0.005311      -0.025652       0.033044       0.004693      -0.037027       0.017497       0.019530             11.020472       5.317533      -1.132531      -1.997326      14.701783       5.090169      13.042101           0.000010
          253              C       0.532494       2.267566      18.255392       0.085398      28.577991 0.34228509E+03  0.76400126E+04                                 8.346289                            6.278109       0.149340       2.066893                    0.999350      26.542801      76.286945       0.635476       0.431818      -1.046319      -0.010132      -0.014040       0.043932       0.047221      -0.023389      -0.013897       0.009717      -0.061723       0.029069      -0.045490       0.005268       0.040222              9.880908      13.744192       3.619545       1.625676       6.933834      -1.259479       8.964696           0.000001
          254              C       1.804184       2.771622      18.437537      -0.134070      36.860197 0.45760169E+03  0.10977056E+05                                 9.931895                            7.318847      -0.172238       1.928341                    0.998394      29.959795      89.110358       0.581673       0.438964      -1.042593      -0.000340      -0.007170       0.009200       0.011669      -0.029884      -0.014794       0.015632      -0.047386      -0.012796      -0.037529      -0.010816       0.048344             12.137554      18.150810       4.102289       3.084994       7.829155      -1.347479      10.432699           0.000003
          255              C       2.429762       2.625762      19.674372       0.057526      40.535872 0.41973560E+03  0.97676986E+04                                10.508790                            6.932445      -0.211144       1.950408                    0.998931      26.766244      76.200996       0.613001       0.429367      -1.057593      -0.018572      -0.015414      -0.007285       0.025211      -0.013195      -0.002171       0.004740      -0.044818      -0.024278      -0.022012      -0.008721       0.030733             14.505237      24.902140       5.819617       2.398114       8.176063      -1.233211      10.437509           0.000006
          256              C       1.719313       1.987107      20.690886      -0.140202      36.042668 0.44912760E+03  0.10714946E+05                                 9.705685                            7.191811      -0.103329       1.946129                    0.999072      29.970504      88.665724       0.594494       0.431855      -1.047698       0.002376      -0.013764      -0.010949       0.017748      -0.024893      -0.011111       0.012931      -0.056449       0.012248      -0.040497      -0.001875       0.042372             11.841613      18.055889       4.637260       0.701593       7.569333      -1.253207       9.899615           0.000007
          257              C       0.443517       1.529749      20.428248       0.095010      28.434767 0.33759716E+03  0.75164144E+04                                 8.338317                            6.249159       0.062533       2.037923                    0.999531      26.523555      76.366871       0.634189       0.433786      -1.044160       0.003224       0.004031      -0.042827       0.043137      -0.033151      -0.009419       0.004721      -0.072062       0.011480      -0.051781       0.003346       0.048434              9.922730      14.217993       3.439103       1.087197       6.271801      -0.884863       9.278396           0.000003
          258              C       5.902611       1.840423      23.258388      -0.147406      35.230720 0.45870281E+03  0.11002316E+05                                 9.569349                            7.276420      -0.128056       1.938669                    0.998736      30.124596      89.389531       0.589954       0.432848      -1.046995       0.011228      -0.004940      -0.007682       0.014473      -0.009617      -0.011322       0.032934      -0.039235      -0.052037      -0.035961      -0.012776       0.048737             11.261754      11.040012       0.483225       3.266023       7.636688      -3.980368      15.108564           0.000005
          259              C       6.654126       1.468767      24.373333       0.086293      27.966671 0.35518027E+03  0.80163446E+04                                 8.274471                            6.439583      -0.039748       2.001594                    0.998948      27.023733      78.576581       0.619841       0.437822      -1.040779       0.043491       0.015210      -0.016417       0.048912      -0.005413      -0.021426       0.033654      -0.034385      -0.048729      -0.043217      -0.005107       0.048324              9.436313      10.404017       1.193745       2.603112       6.575034      -2.370104      11.329888           0.000003
          260              C       8.500745       2.571922      23.561502       0.080024      27.907615 0.34272853E+03  0.76517534E+04                                 8.150809                            6.234981       0.068665       2.032644                    0.999563      26.819983      77.072032       0.644977       0.425355      -1.050358      -0.025582      -0.045883       0.007694       0.053093       0.003623      -0.027487       0.020913      -0.030952      -0.063986      -0.046792       0.011372       0.035420              9.384273      10.665731       0.827818       2.726363       5.832201      -2.030824      11.654887           0.000003
          261              C       7.820411       2.982309      22.416659      -0.144768      35.095566 0.44636605E+03  0.10593449E+05                                 9.439572                            7.109338      -0.044510       1.960659                    0.999429      29.732199      86.678468       0.607801       0.424618      -1.056027       0.002740      -0.022650      -0.009741       0.024808       0.004546      -0.018886       0.014723      -0.035703      -0.068463      -0.038471       0.005330       0.033141             11.227430      12.978722       0.379534       4.680246       6.675401      -2.738537      14.028166           0.000008
          262              C       6.478909       2.621641      22.274071       0.066005      39.304046 0.41302125E+03  0.95629927E+04                                10.280521                            6.864901      -0.132568       1.976836                    0.999229      26.511780      75.034974       0.618240       0.427885      -1.059591       0.013423      -0.018755       0.012016       0.026006      -0.010930      -0.013936       0.020817      -0.019968      -0.029044      -0.024694      -0.009093       0.033787             13.824072      14.006910      -0.489245       6.767728       8.092850      -5.129650      19.372455           0.000007
          263              C       3.824651       3.061420      19.857896       0.373650      34.898893 0.33000689E+03  0.72975935E+04                                 9.845798                            6.359048      -0.390906       1.906839                    0.998690      24.551080      70.190383       0.602777       0.459507      -1.030384       0.029492       0.000829       0.001921       0.029567      -0.031337      -0.014167       0.049939      -0.091930      -0.049661      -0.047558      -0.041784       0.089343             13.809943      23.265550       4.846135       2.304076       8.061733      -1.884229      10.102545           0.000009
          264              C       5.719181       3.047136      21.072653       0.368317      34.430877 0.32798731E+03  0.72374813E+04                                 9.744555                            6.326143      -0.380117       1.909940                    0.998665      24.520923      69.892765       0.606629       0.457564      -1.032094      -0.009032       0.002854      -0.026852       0.028474      -0.030540      -0.013628       0.045818      -0.094365      -0.064784      -0.045409      -0.042466       0.087875             13.480929      13.982148      -0.471690       6.131527       7.697872      -5.026913      18.762767           0.000010
          265              C       5.700016       3.991520      19.032266       0.381741      34.375705 0.31996055E+03  0.70088995E+04                                 9.731238                            6.244758      -0.329145       1.932850                    0.998768      24.076330      68.125052       0.611768       0.457053      -1.033540      -0.011181      -0.021555       0.016243       0.029214      -0.039430      -0.014741       0.051690      -0.100289      -0.083079      -0.052832      -0.047341       0.100173             13.748430      13.751963       4.307911      -4.017718      10.225956      -7.364946      17.267373           0.000006
          266              C       6.420047       4.649128      17.907202       0.061409      40.135724 0.39784091E+03  0.91071430E+04                                10.359515                            6.687729      -0.025314       2.014700                    0.999219      26.073298      72.889044       0.634679       0.421579      -1.065695       0.011760      -0.002279      -0.022268       0.025286      -0.001761       0.001961       0.024985      -0.039776      -0.033152      -0.024395      -0.013725       0.038120             14.592034      14.683815       3.360166      -4.774753      10.862265      -8.435385      18.230021           0.000004
          267              C       7.803985       4.681267      17.901682      -0.138192      36.070994 0.43533718E+03  0.10284669E+05                                 9.659199                            7.043328      -0.076740       1.955450                    0.999316      29.553907      86.438656       0.606709       0.427328      -1.052567      -0.004663      -0.012350      -0.014191       0.019382      -0.000433       0.018765       0.034392      -0.051088      -0.034233      -0.042933      -0.008581       0.051514             11.966102      14.293731       2.200649      -3.437768       8.473392      -5.206912      13.131183           0.000003
          268              C       8.456941       5.285310      16.847452       0.094979      29.039172 0.33173674E+03  0.73417847E+04                                 8.417890                            6.165268       0.059670       2.039546                    0.999376      26.251491      74.960147       0.644105       0.429677      -1.048342      -0.033780       0.000869      -0.030906       0.045793      -0.006791       0.018935       0.039095      -0.041097      -0.065075      -0.051831      -0.000416       0.052247             10.251894      12.014445       1.007934      -1.455938       7.253161      -4.348805      11.488075           0.000001
          269              C       6.474802       5.812166      15.835997       0.095278      29.921170 0.34579603E+03  0.77469344E+04                                 8.692380                            6.371866      -0.004692       2.021747                    0.998553      26.510767      76.620870       0.620943       0.440296      -1.040057       0.043041      -0.004504       0.021662       0.048395      -0.011089       0.012400       0.028147      -0.044642      -0.035740      -0.038324      -0.004757       0.043081             10.652280      11.989403       0.882525      -1.500582       7.238155      -4.670091      12.729283          -0.000001
          270              C       5.747927       5.204551      16.846532      -0.139170      37.605237 0.44657076E+03  0.10643736E+05                                10.013353                            7.190587      -0.166700       1.928600                    0.998683      29.890618      88.522355       0.591879       0.434180      -1.045802       0.011659      -0.008417      -0.000015       0.014380      -0.014232      -0.003460       0.035347      -0.050053      -0.058824      -0.037507      -0.017627       0.055134             12.583248      12.694117       1.309124      -1.950093       9.410396      -6.687578      15.645233           0.000001
          271              C       7.068896       5.084787      10.866119      -0.149302      34.955553 0.43389857E+03  0.10200133E+05                                 9.383790                            6.997143       0.131038       2.019026                    0.999675      29.266997      84.247862       0.615749       0.423140      -1.059514      -0.004669       0.007416       0.005767       0.010491      -0.000217      -0.016701      -0.005694      -0.018250      -0.086626      -0.036160       0.011810       0.024350             11.557851       6.642862      -0.282580       4.665822       9.153892      -0.096706      18.876799          -0.000011
          272              C       7.587702       5.294375      12.142510       0.097079      27.454010 0.32829398E+03  0.72364968E+04                                 8.053860                            6.096947       0.204933       2.086595                    0.999604      26.099102      74.035209       0.654406       0.424613      -1.052932      -0.006213       0.042279       0.003326       0.042862       0.005443      -0.026543      -0.013323      -0.010913      -0.059342      -0.038181       0.007192       0.030989              9.643920       5.750474      -0.342969       3.530559       8.556353       0.172747      14.624933          -0.000006
          273              C       7.279704       7.570456      11.975545       0.102454      28.647632 0.33809238E+03  0.75410167E+04                                 8.403077                            6.261855      -0.032664       2.007310                    0.999420      26.641219      77.135639       0.631407       0.434913      -1.041987       0.002535      -0.040926       0.013059       0.043034      -0.006756      -0.030939      -0.010598       0.008418      -0.089331      -0.047448       0.013262       0.034185             10.147718       6.049747      -0.438736       3.559544       9.167611       0.767915      15.225797          -0.000006
          274              C       6.766374       7.460580      10.696853      -0.147709      35.949325 0.44810032E+03  0.10650898E+05                                 9.652450                            7.157152      -0.027182       1.967573                    0.999393      29.751128      86.959310       0.601117       0.428683      -1.052924      -0.006876      -0.003620       0.006957       0.010430       0.002544      -0.015176      -0.004380      -0.011025      -0.114276      -0.042412       0.016156       0.026256             11.945647       6.729923      -0.161095       4.327265       9.559370       1.961865      19.547648          -0.000011
          275              C       6.704774       6.191513      10.111783       0.048408      40.157773 0.41901819E+03  0.97092362E+04                                10.364668                            6.861865      -0.076295       1.989191                    0.999142      26.590617      74.591035       0.627294       0.421389      -1.066679       0.003425       0.001887       0.030428       0.030678       0.004608      -0.005282       0.000009       0.029287      -0.025427      -0.011430      -0.009099       0.020529             14.641667       7.114512      -0.136375       5.765088      10.020937       1.532455      26.789550          -0.000006
          276              C       5.569973       3.314410       4.895825      -0.145808      35.336880 0.43566237E+03  0.10286568E+05                                 9.529083                            7.054666      -0.001308       1.977705                    0.999391      29.549755      86.191160       0.605552       0.428385      -1.052705       0.004772      -0.009870       0.003353       0.011464      -0.005993      -0.002490      -0.024134       0.050280       0.020253      -0.041435       0.018938       0.022496             11.586266       5.344449       1.344639       1.063333      16.782069       5.177443      12.632280          -0.000006
          277              C       5.387912       2.076107       4.318574       0.099803      27.892493 0.33300708E+03  0.73862904E+04                                 8.220428                            6.202345       0.071945       2.043671                    0.999415      26.357127      75.657681       0.637446       0.433201      -1.044880       0.008290      -0.025647       0.032115       0.041927      -0.014745      -0.019545      -0.022261       0.063590      -0.017063      -0.048747       0.005719       0.043028              9.677883       4.822372       1.062536       0.884983      13.709965       2.841875      10.501313          -0.000002
          278              C       5.520693       1.043273       6.377819       0.097619      27.567074 0.33102674E+03  0.73030016E+04                                 8.058741                            6.119728       0.205894       2.086471                    0.999706      26.030286      73.579369       0.654388       0.424260      -1.054430      -0.005663       0.011649      -0.041586       0.043556      -0.020577      -0.002233      -0.019432       0.056922       0.011503      -0.044651       0.010847       0.033804              9.421862       4.547247       1.051823       0.609044      14.105272       2.057393       9.613068          -0.000003
          279              C       5.717812       2.266467       7.021305      -0.145150      33.946830 0.42368865E+03  0.98859840E+04                                 9.146838                            6.878980       0.167609       2.032303                    0.999703      28.952315      82.620619       0.626759       0.418825      -1.063846      -0.001178      -0.003031      -0.008619       0.009212      -0.007712      -0.002248      -0.021601       0.041536       0.030502      -0.037159       0.016484       0.020674             10.906178       5.026611       1.355394       0.790278      17.479246       3.017938      10.212677          -0.000010
          280              C       5.727394       3.425934       6.260989       0.053318      39.705679 0.41127854E+03  0.94941084E+04                                10.293278                            6.812795      -0.101680       1.983019                    0.999248      26.506670      74.433908       0.626963       0.423200      -1.064578       0.003244      -0.022988      -0.010695       0.025560       0.000940      -0.000668       0.000969       0.029441      -0.030006      -0.010881      -0.008884       0.019765             14.073461       5.561664       1.784608       1.205611      23.138065       6.805923      13.520654          -0.000006
          281              C       5.864282       4.759004       6.896655       0.377472      33.643504 0.31619797E+03  0.68759255E+04                                 9.504765                            6.145566      -0.174609       1.984229                    0.999154      23.685224      65.827443       0.628837       0.447915      -1.043319       0.003628       0.030366       0.013391       0.033385       0.001458      -0.034330      -0.002089       0.137135      -0.117590      -0.050190      -0.046665       0.096855             13.205096       5.399093       1.305310       1.872078      20.858007       5.918906      13.358187          -0.000009
          282              C       6.288635       6.047850       8.690043       0.384571      32.984655 0.30878476E+03  0.66747897E+04                                 9.380110                            6.065949      -0.176828       1.984949                    0.999151      23.529563      65.192959       0.634091       0.446861      -1.043968      -0.010316      -0.003369      -0.030428       0.032306      -0.005822      -0.037134       0.000685       0.137872      -0.121613      -0.050782      -0.048527       0.099309             13.299791       6.175078       0.382652       4.665998      10.323060       1.505581      23.401235          -0.000009
          283              C       5.834167       7.009814       6.707151       0.371775      32.997886 0.31221908E+03  0.67649904E+04                                 9.334875                            6.083575      -0.175454       1.982130                    0.999195      23.699381      65.654660       0.635929       0.444518      -1.045762       0.002934      -0.024390       0.017365       0.030083      -0.001441      -0.029045      -0.000800       0.134481      -0.119107      -0.048003      -0.045436       0.093439             12.740346       5.358076      -1.284757       2.160410      18.429986      -5.777335      14.432976          -0.000008
          284              C       5.660319       8.226416       5.884281       0.054247      39.254631 0.41556016E+03  0.95870047E+04                                10.131352                            6.795094      -0.101224       1.979661                    0.999205      26.421372      73.398028       0.637190       0.416666      -1.072163      -0.004838       0.022882      -0.016100       0.028394      -0.003055      -0.006467       0.002690       0.024855      -0.021348      -0.010918      -0.007245       0.018163             13.593901       5.744940      -1.495208       2.290575      20.136727      -7.642913      14.900034          -0.000007
          285              C       5.847855       9.498231       6.442214      -0.146781      33.399740 0.41772710E+03  0.96925949E+04                                 8.994040                            6.786734       0.169924       2.032556                    0.999673      28.730977      81.216632       0.638408       0.413485      -1.069446      -0.002769       0.000541      -0.003514       0.004506       0.005948      -0.004242       0.027803       0.038285      -0.001026      -0.039880       0.019663       0.020217             10.653101       5.118854      -0.712331       1.505924      15.902369      -4.251013      10.938081          -0.000012
          286              C       5.654843      10.609352       5.647401       0.099600      27.431742 0.32655265E+03  0.71892642E+04                                 8.035896                            6.078765       0.147324       2.067638                    0.999661      26.077391      73.952160       0.655641       0.424335      -1.052999      -0.013860      -0.018938      -0.037329       0.044093       0.000233      -0.012565       0.027282       0.075651       0.009219      -0.053081       0.011477       0.041605              9.309154       4.657971      -0.391888       1.566644      12.913373      -2.916138      10.356119          -0.000008
          287              C       5.090865       9.305124       3.832855       0.089226      27.517247 0.33001495E+03  0.72712661E+04                                 8.029820                            6.103070       0.183244       2.074591                    0.999619      26.125343      73.673017       0.656803       0.423247      -1.055618       0.007116       0.030534       0.032114       0.044881       0.008219      -0.013989       0.024640       0.040208       0.026263      -0.041021       0.012144       0.028877              9.374735       4.642297      -0.587755       1.498414      12.619653      -3.513298      10.862254          -0.000005
          288              C       5.294828       8.141537       4.536595      -0.154634      34.398038 0.42653149E+03  0.99655249E+04                                 9.205733                            6.888010       0.113275       2.011069                    0.999696      29.142692      83.125191       0.628477       0.417126      -1.065295       0.001164       0.005480       0.005605       0.007925       0.008260      -0.005310       0.025649       0.033035       0.004687      -0.037022       0.017494       0.019528             11.020619       5.317582      -1.132557       1.997353      14.702008      -5.090283      13.042266          -0.000009
          289              C       6.311906      16.002066      27.740708       0.085398      28.577992 0.34228510E+03  0.76400132E+04                                 8.346291                            6.278110       0.149339       2.066893                    0.999350      26.542800      76.286953       0.635476       0.431818      -1.046318       0.010132      -0.014040      -0.043932       0.047221       0.023389      -0.013897      -0.009717      -0.061723       0.029068      -0.045490       0.005268       0.040222              9.880910      13.744196      -3.619546       1.625676       6.933836       1.259479       8.964698           0.000001
          290              C       5.040216      16.506122      27.558563      -0.134070      36.860189 0.45760155E+03  0.10977052E+05                                 9.931894                            7.318846      -0.172238       1.928341                    0.998394      29.959792      89.110349       0.581673       0.438964      -1.042593       0.000340      -0.007170      -0.009200       0.011669       0.029884      -0.014794      -0.015632      -0.047386      -0.012796      -0.037529      -0.010816       0.048344             12.137553      18.150808      -4.102289       3.084993       7.829154       1.347479      10.432698           0.000003
          291              C       4.414638      16.360262      26.321728       0.057526      40.535886 0.41973572E+03  0.97677022E+04                                10.508793                            6.932446      -0.211145       1.950408                    0.998931      26.766249      76.201016       0.613001       0.429367      -1.057593       0.018572      -0.015414       0.007285       0.025211       0.013195      -0.002171      -0.004740      -0.044817      -0.024278      -0.022012      -0.008721       0.030733             14.505242      24.902150      -5.819620       2.398115       8.176065       1.233211      10.437511           0.000005
          292              C       5.125087      15.721607      25.305214      -0.140202      36.042694 0.44912794E+03  0.10714956E+05                                 9.705690                            7.191814      -0.103330       1.946129                    0.999072      29.970518      88.665789       0.594494       0.431855      -1.047698      -0.002376      -0.013764       0.010949       0.017748       0.024893      -0.011111      -0.012931      -0.056449       0.012248      -0.040497      -0.001875       0.042372             11.841621      18.055905      -4.637265       0.701594       7.569337       1.253208       9.899620           0.000006
          293              C       6.400883      15.264249      25.567852       0.095010      28.434786 0.33759738E+03  0.75164212E+04                                 8.338322                            6.249162       0.062531       2.037922                    0.999531      26.523567      76.366929       0.634188       0.433786      -1.044160      -0.003224       0.004030       0.042827       0.043137       0.033150      -0.009419      -0.004721      -0.072062       0.011480      -0.051781       0.003346       0.048434              9.922737      14.218005      -3.439106       1.087198       6.271805       0.884863       9.278401           0.000003
          294              C       0.941789      15.574923      22.737712      -0.147406      35.230726 0.45870288E+03  0.11002318E+05                                 9.569351                            7.276420      -0.128057       1.938669                    0.998736      30.124599      89.389545       0.589954       0.432848      -1.046995      -0.011228      -0.004940       0.007682       0.014474       0.009617      -0.011322      -0.032934      -0.039235      -0.052037      -0.035961      -0.012776       0.048737             11.261757      11.040014      -0.483224       3.266025       7.636689       3.980370      15.108568           0.000005
          295              C       0.190274      15.203267      21.622767       0.086293      27.966682 0.35518041E+03  0.80163490E+04                                 8.274473                            6.439585      -0.039747       2.001594                    0.998948      27.023742      78.576617       0.619841       0.437822      -1.040779      -0.043491       0.015210       0.016417       0.048912       0.005413      -0.021426      -0.033654      -0.034385      -0.048729      -0.043217      -0.005107       0.048323              9.436316      10.404020      -1.193746       2.603113       6.575036       2.370105      11.329893           0.000002
          296              C      12.032455      16.306422      22.434598       0.080024      27.907622 0.34272863E+03  0.76517561E+04                                 8.150810                            6.234982       0.068665       2.032644                    0.999563      26.819987      77.072045       0.644977       0.425355      -1.050358       0.025582      -0.045884      -0.007694       0.053094      -0.003623      -0.027487      -0.020913      -0.030952      -0.063986      -0.046792       0.011372       0.035420              9.384275      10.665733      -0.827818       2.726363       5.832202       2.030825      11.654890           0.000003
          297              C      12.712789      16.716809      23.579441      -0.144767      35.095557 0.44636590E+03  0.10593445E+05                                 9.439571                            7.109337      -0.044511       1.960659                    0.999429      29.732193      86.678453       0.607801       0.424618      -1.056027      -0.002740      -0.022651       0.009741       0.024808      -0.004546      -0.018886      -0.014723      -0.035703      -0.068463      -0.038471       0.005330       0.033141             11.227429      12.978721      -0.379534       4.680245       6.675401       2.738537      14.028165           0.000007
          298              C       0.365491      16.356141      23.722029       0.066005      39.304057 0.41302133E+03  0.95629954E+04                                10.280524                            6.864903      -0.132569       1.976836                    0.999229      26.511783      75.034992       0.618240       0.427885      -1.059590      -0.013423      -0.018755      -0.012016       0.026006       0.010930      -0.013936      -0.020817      -0.019968      -0.029045      -0.024694      -0.009093       0.033787             13.824077      14.006915       0.489246       6.767731       8.092853       5.129652      19.372462           0.000006
          299              C       3.019749      16.795920      26.138204       0.373650      34.898902 0.33000696E+03  0.72975954E+04                                 9.845800                            6.359048      -0.390907       1.906839                    0.998690      24.551084      70.190400       0.602777       0.459507      -1.030384      -0.029493       0.000829      -0.001921       0.029567       0.031337      -0.014166      -0.049939      -0.091930      -0.049661      -0.047558      -0.041784       0.089343             13.809946      23.265558      -4.846137       2.304076       8.061735       1.884229      10.102547           0.000009
          300              C       1.125219      16.781636      24.923447       0.368317      34.430890 0.32798742E+03  0.72374844E+04                                 9.744557                            6.326144      -0.380117       1.909940                    0.998665      24.520929      69.892788       0.606629       0.457564      -1.032094       0.009031       0.002854       0.026852       0.028474       0.030540      -0.013628      -0.045818      -0.094365      -0.064784      -0.045409      -0.042466       0.087875             13.480933      13.982153       0.471690       6.131529       7.697874       5.026914      18.762772           0.000010
          301              C       1.144384      17.726020      26.963834       0.381742      34.375703 0.31996053E+03  0.70088990E+04                                 9.731238                            6.244758      -0.329145       1.932850                    0.998768      24.076329      68.125051       0.611768       0.457053      -1.033540       0.011180      -0.021555      -0.016243       0.029214       0.039430      -0.014741      -0.051690      -0.100288      -0.083079      -0.052832      -0.047341       0.100173             13.748430      13.751964      -4.307911      -4.017718      10.225956       7.364946      17.267372           0.000006
          302              C       0.424353      18.383628      28.088898       0.061409      40.135727 0.39784094E+03  0.91071438E+04                                10.359516                            6.687729      -0.025314       2.014700                    0.999219      26.073299      72.889047       0.634679       0.421579      -1.065695      -0.011760      -0.002280       0.022268       0.025286       0.001761       0.001961      -0.024985      -0.039776      -0.033152      -0.024395      -0.013725       0.038120             14.592034      14.683818      -3.360166      -4.774753      10.862265       8.435385      18.230021           0.000004
          303              C      12.729215      18.415767      28.094418      -0.138191      36.070991 0.43533711E+03  0.10284667E+05                                 9.659199                            7.043327      -0.076740       1.955450                    0.999316      29.553906      86.438657       0.606709       0.427328      -1.052567       0.004663      -0.012351       0.014191       0.019382       0.000433       0.018765      -0.034392      -0.051088      -0.034233      -0.042933      -0.008581       0.051514             11.966102      14.293731      -2.200649      -3.437768       8.473392       5.206912      13.131183           0.000003
          304              C      12.076259      19.019810      29.148648       0.094979      29.039172 0.33173671E+03  0.73417841E+04                                 8.417891                            6.165268       0.059669       2.039545                    0.999376      26.251491      74.960154       0.644104       0.429677      -1.048342       0.033780       0.000869       0.030906       0.045793       0.006791       0.018935      -0.039095      -0.041097      -0.065075      -0.051831      -0.000416       0.052247             10.251895      12.014447      -1.007934      -1.455939       7.253162       4.348805      11.488075           0.000001
          305              C       0.369598      19.546666      30.160103       0.095278      29.921167 0.34579599E+03  0.77469332E+04                                 8.692380                            6.371866      -0.004693       2.021746                    0.998553      26.510765      76.620867       0.620943       0.440296      -1.040057      -0.043041      -0.004504      -0.021662       0.048395       0.011089       0.012400      -0.028147      -0.044642      -0.035740      -0.038324      -0.004757       0.043081             10.652280      11.989404      -0.882525      -1.500582       7.238155       4.670091      12.729282          -0.000001
          306              C       1.096473      18.939051      29.149568      -0.139170      37.605237 0.44657075E+03  0.10643736E+05                                10.013354                            7.190587      -0.166700       1.928600                    0.998683      29.890618      88.522359       0.591879       0.434180      -1.045802      -0.011659      -0.008418       0.000015       0.014381       0.014232      -0.003460      -0.035347      -0.050053      -0.058825      -0.037507      -0.017627       0.055134             12.583249      12.694118      -1.309124      -1.950093       9.410396       6.687578      15.645232           0.000001
          307              C      13.464304      18.819287      35.129981      -0.149302      34.955557 0.43389869E+03  0.10200137E+05                                 9.383790                            6.997144       0.131037       2.019026                    0.999675      29.266996      84.247857       0.615749       0.423140      -1.059514       0.004669       0.007416      -0.005767       0.010491       0.000217      -0.016701       0.005694      -0.018249      -0.086627      -0.036161       0.011810       0.024350             11.557851       6.642863       0.282580       4.665822       9.153892       0.096707      18.876799          -0.000009
          308              C      12.945498      19.028875      33.853590       0.097079      27.454011 0.32829405E+03  0.72364984E+04                                 8.053860                            6.096948       0.204933       2.086595                    0.999604      26.099100      74.035194       0.654406       0.424613      -1.052932       0.006213       0.042279      -0.003326       0.042862      -0.005443      -0.026543       0.013323      -0.010913      -0.059342      -0.038181       0.007192       0.030989              9.643920       5.750474       0.342968       3.530558       8.556352      -0.172750      14.624933          -0.000005
          309              C      13.253496      21.304956      34.020555       0.102453      28.647634 0.33809243E+03  0.75410180E+04                                 8.403078                            6.261855      -0.032663       2.007310                    0.999420      26.641220      77.135640       0.631407       0.434913      -1.041987      -0.002535      -0.040926      -0.013059       0.043034       0.006756      -0.030939       0.010598       0.008418      -0.089331      -0.047448       0.013262       0.034185             10.147719       6.049747       0.438736       3.559544       9.167610      -0.767915      15.225799          -0.000005
          310              C       0.078026      21.195080      35.299247      -0.147709      35.949312 0.44810015E+03  0.10650893E+05                                 9.652448                            7.157150      -0.027182       1.967573                    0.999393      29.751121      86.959284       0.601117       0.428683      -1.052924       0.006876      -0.003620      -0.006957       0.010430      -0.002544      -0.015176       0.004380      -0.011025      -0.114276      -0.042412       0.016156       0.026256             11.945644       6.729922       0.161095       4.327264       9.559367      -1.961864      19.547642          -0.000009
          311              C       0.139626      19.926013      35.884317       0.048408      40.157759 0.41901806E+03  0.97092323E+04                                10.364665                            6.861864      -0.076295       1.989191                    0.999142      26.590612      74.591016       0.627294       0.421389      -1.066679      -0.003425       0.001887      -0.030428       0.030678      -0.004608      -0.005283      -0.000009       0.029287      -0.025427      -0.011430      -0.009099       0.020529             14.641662       7.114511       0.136375       5.765086      10.020934      -1.532455      26.789542          -0.000004
          312              C       1.274427      17.048910      41.100275      -0.145808      35.336887 0.43566248E+03  0.10286571E+05                                 9.529084                            7.054667      -0.001308       1.977705                    0.999391      29.549757      86.191161       0.605552       0.428385      -1.052705      -0.004772      -0.009870      -0.003353       0.011464       0.005993      -0.002490       0.024134       0.050280       0.020253      -0.041435       0.018938       0.022496             11.586267       5.344449      -1.344639       1.063334      16.782071      -5.177447      12.632281          -0.000005
          313              C       1.456488      15.810607      41.677526       0.099803      27.892493 0.33300709E+03  0.73862906E+04                                 8.220428                            6.202345       0.071945       2.043671                    0.999415      26.357128      75.657685       0.637446       0.433201      -1.044880      -0.008290      -0.025647      -0.032115       0.041927       0.014745      -0.019545       0.022261       0.063590      -0.017063      -0.048747       0.005719       0.043028              9.677883       4.822372      -1.062536       0.884983      13.709964      -2.841875      10.501313          -0.000001
          314              C       1.323707      14.777773      39.618281       0.097619      27.567063 0.33102664E+03  0.73029985E+04                                 8.058738                            6.119727       0.205894       2.086472                    0.999706      26.030278      73.579329       0.654388       0.424260      -1.054430       0.005663       0.011649       0.041586       0.043556       0.020577      -0.002233       0.019432       0.056922       0.011503      -0.044652       0.010847       0.033804              9.421858       4.547246      -1.051822       0.609043      14.105264      -2.057391       9.613063          -0.000002
          315              C       1.126588      16.000967      38.974795      -0.145150      33.946811 0.42368848E+03  0.98859782E+04                                 9.146832                            6.878978       0.167609       2.032303                    0.999703      28.952304      82.620557       0.626759       0.418825      -1.063846       0.001178      -0.003031       0.008619       0.009212       0.007712      -0.002248       0.021601       0.041537       0.030502      -0.037159       0.016485       0.020674             10.906171       5.026609      -1.355393       0.790277      17.479236      -3.017934      10.212667          -0.000007
          316              C       1.117006      17.160434      39.735111       0.053318      39.705667 0.41127842E+03  0.94941049E+04                                10.293275                            6.812794      -0.101680       1.983019                    0.999248      26.506666      74.433886       0.626963       0.423200      -1.064579      -0.003244      -0.022988       0.010695       0.025560      -0.000940      -0.000668      -0.000969       0.029441      -0.030006      -0.010881      -0.008884       0.019765             14.073457       5.561663      -1.784608       1.205610      23.138059      -6.805923      13.520648          -0.000005
          317              C       0.980118      18.493504      39.099445       0.377472      33.643502 0.31619796E+03  0.68759249E+04                                 9.504764                            6.145566      -0.174608       1.984229                    0.999154      23.685223      65.827437       0.628837       0.447915      -1.043319      -0.003628       0.030366      -0.013391       0.033385      -0.001458      -0.034330       0.002089       0.137135      -0.117590      -0.050190      -0.046665       0.096855             13.205095       5.399093      -1.305310       1.872078      20.858005      -5.918905      13.358186          -0.000008
          318              C       0.555765      19.782350      37.306057       0.384571      32.984646 0.30878467E+03  0.66747873E+04                                 9.380108                            6.065949      -0.176828       1.984949                    0.999151      23.529558      65.192943       0.634091       0.446862      -1.043968       0.010316      -0.003369       0.030428       0.032306       0.005821      -0.037134      -0.000685       0.137872      -0.121613      -0.050782      -0.048527       0.099309             13.299789       6.175077      -0.382652       4.665997      10.323058      -1.505580      23.401231          -0.000007
          319              C       1.010233      20.744314      39.288949       0.371774      32.997892 0.31221913E+03  0.67649918E+04                                 9.334877                            6.083576      -0.175454       1.982130                    0.999195      23.699383      65.654668       0.635929       0.444518      -1.045762      -0.002934      -0.024390      -0.017365       0.030083       0.001441      -0.029045       0.000800       0.134481      -0.119107      -0.048004      -0.045436       0.093440             12.740349       5.358077       1.284758       2.160410      18.429991       5.777337      14.432978          -0.000007
          320              C       1.184081      21.960916      40.111819       0.054246      39.254629 0.41556010E+03  0.95870031E+04                                10.131353                            6.795094      -0.101223       1.979661                    0.999205      26.421370      73.398026       0.637190       0.416666      -1.072163       0.004838       0.022882       0.016100       0.028394       0.003055      -0.006467      -0.002690       0.024855      -0.021348      -0.010918      -0.007245       0.018163             13.593901       5.744941       1.495208       2.290575      20.136729       7.642912      14.900034          -0.000006
          321              C       0.996545      23.232731      39.553886      -0.146781      33.399734 0.41772697E+03  0.96925916E+04                                 8.994040                            6.786734       0.169924       2.032556                    0.999673      28.730972      81.216625       0.638408       0.413486      -1.069446       0.002769       0.000541       0.003514       0.004506      -0.005948      -0.004242      -0.027803       0.038285      -0.001026      -0.039880       0.019663       0.020217             10.653102       5.118853       0.712331       1.505924      15.902371       4.251012      10.938081          -0.000009
          322              C       1.189557      24.343852      40.348699       0.099600      27.431729 0.32655241E+03  0.71892580E+04                                 8.035894                            6.078762       0.147324       2.067638                    0.999661      26.077385      73.952147       0.655641       0.424335      -1.053000       0.013861      -0.018938       0.037329       0.044093      -0.000233      -0.012565      -0.027282       0.075651       0.009218      -0.053081       0.011476       0.041605              9.309152       4.657969       0.391887       1.566644      12.913373       2.916133      10.356113          -0.000005
          323              C       1.753535      23.039624      42.163245       0.089226      27.517255 0.33001500E+03  0.72712677E+04                                 8.029821                            6.103070       0.183244       2.074591                    0.999619      26.125350      73.673047       0.656803       0.423247      -1.055618      -0.007116       0.030534      -0.032114       0.044881      -0.008219      -0.013989      -0.024640       0.040207       0.026263      -0.041021       0.012144       0.028877              9.374737       4.642298       0.587756       1.498416      12.619654       3.513298      10.862259          -0.000003
          324              C       1.549572      21.876037      41.459505      -0.154635      34.398081 0.42653206E+03  0.99655424E+04                                 9.205744                            6.888017       0.113273       2.011068                    0.999696      29.142710      83.125279       0.628476       0.417127      -1.065295      -0.001164       0.005480      -0.005605       0.007925      -0.008260      -0.005310      -0.025649       0.033035       0.004687      -0.037022       0.017494       0.019528             11.020633       5.317588       1.132559       1.997356      14.702026       5.090293      13.042284          -0.000007
          325              C       7.376894      25.201434       4.742658       0.085409      28.577678 0.34228062E+03  0.76398899E+04                                 8.346255                            6.278085       0.149327       2.066896                    0.999350      26.542554      76.286184       0.635474       0.431821      -1.046317      -0.010131       0.014041      -0.043930       0.047219       0.023390       0.013901       0.009721      -0.061729       0.029061      -0.045492       0.005263       0.040229              9.880864      13.744130      -3.619531      -1.625644       6.933808      -1.259487       8.964654           0.000001
          326              C       8.648584      24.697378       4.560513      -0.134060      36.859853 0.45759646E+03  0.10976905E+05                                 9.931850                            7.318813      -0.172284       1.928331                    0.998393      29.959632      89.109922       0.581673       0.438965      -1.042592      -0.000342       0.007170      -0.009199       0.011668       0.029888       0.014793       0.015642      -0.047390      -0.012803      -0.037530      -0.010825       0.048354             12.137490      18.150673      -4.102269      -3.084926       7.829127      -1.347505      10.432671          -0.000001
          327              C       9.274162      24.843238       3.323678       0.057526      40.535961 0.41973679E+03  0.97677301E+04                                10.508787                            6.932442      -0.211133       1.950411                    0.998931      26.766295      76.201076       0.613003       0.429365      -1.057595      -0.018573       0.015412       0.007284       0.025210       0.013193       0.002172       0.004740      -0.044816      -0.024273      -0.022012      -0.008719       0.030731             14.505228      24.902102      -5.819611      -2.398094       8.176062      -1.233228      10.437520          -0.000002
          328              C       8.563713      25.481893       2.307164      -0.140203      36.043027 0.44913224E+03  0.10715085E+05                                 9.705745                            7.191846      -0.103339       1.946123                    0.999072      29.970705      88.666477       0.594493       0.431855      -1.047698       0.002374       0.013760       0.010949       0.017744       0.024891       0.011111       0.012933      -0.056446       0.012257      -0.040496      -0.001874       0.042370             11.841699      18.056042      -4.637310      -0.701581       7.569388      -1.253224       9.899667          -0.000001
          329              C       7.287917      25.939251       2.569802       0.095007      28.434969 0.33759961E+03  0.75164823E+04                                 8.338343                            6.249172       0.062540       2.037922                    0.999531      26.523700      76.367341       0.634190       0.433785      -1.044161       0.003223      -0.004032       0.042826       0.043136       0.033147       0.009419       0.004722      -0.072062       0.011484      -0.051779       0.003347       0.048432              9.922768      14.218058      -3.439126      -1.087190       6.271827      -0.884875       9.278420           0.000001
          330              C      12.747011      25.628577      45.735762      -0.147402      35.230617 0.45870101E+03  0.11002259E+05                                 9.569320                            7.276397      -0.128041       1.938674                    0.998736      30.124548      89.389243       0.589956       0.432847      -1.046996       0.011226       0.004934       0.007680       0.014469       0.009619       0.011323       0.032937      -0.039235      -0.052034      -0.035962      -0.012778       0.048739             11.261723      11.039977      -0.483220      -3.266015       7.636673      -3.980364      15.108518          -0.000001
          331              C      13.498526      26.000233      44.620817       0.086299      27.966576 0.35517850E+03  0.80162945E+04                                 8.274450                            6.439565      -0.039750       2.001595                    0.998948      27.023675      78.576353       0.619843       0.437822      -1.040779       0.043489      -0.015217       0.016412       0.048910       0.005415       0.021427       0.033658      -0.034386      -0.048724      -0.043218      -0.005110       0.048328              9.436292      10.403990      -1.193747      -2.603095       6.575030      -2.370108      11.329857          -0.000001
          332              C       1.656345      24.897078      45.432648       0.080029      27.907531 0.34272730E+03  0.76517183E+04                                 8.150791                            6.234969       0.068656       2.032642                    0.999563      26.819932      77.071829       0.644978       0.425355      -1.050358      -0.025584       0.045875      -0.007698       0.053088      -0.003624       0.027486       0.020914      -0.030956      -0.063984      -0.046793       0.011371       0.035422              9.384250      10.665718      -0.827823      -2.726351       5.832194      -2.030815      11.654839          -0.000001
          333              C       0.976011      24.486691       0.581391      -0.144764      35.095358 0.44636326E+03  0.10593360E+05                                 9.439517                            7.109303      -0.044484       1.960669                    0.999429      29.732072      86.677813       0.607805       0.424617      -1.056029       0.002737       0.022644       0.009738       0.024801      -0.004548       0.018886       0.014724      -0.035706      -0.068462      -0.038472       0.005330       0.033143             11.227360      12.978645      -0.379528      -4.680220       6.675365      -2.738516      14.028070          -0.000000
          334              C      13.323309      24.847359       0.723979       0.066009      39.304074 0.41302154E+03  0.95629979E+04                                10.280512                            6.864895      -0.132572       1.976834                    0.999229      26.511789      75.034911       0.618242       0.427884      -1.059592       0.013423       0.018752      -0.012019       0.026005       0.010930       0.013936       0.020817      -0.019968      -0.029044      -0.024695      -0.009092       0.033787             13.824061      14.006885       0.489250      -6.767719       8.092852      -5.129658      19.372447          -0.000002
          335              C      10.669051      24.407580       3.140154       0.373653      34.899049 0.33000871E+03  0.72976408E+04                                 9.845803                            6.359051      -0.390888       1.906843                    0.998690      24.551158      70.190545       0.602780       0.459505      -1.030386       0.029492      -0.000831      -0.001923       0.029566       0.031337       0.014166       0.049938      -0.091928      -0.049654      -0.047559      -0.041782       0.089341             13.809951      23.265564      -4.846145      -2.304058       8.061740      -1.884238      10.102548          -0.000005
          336              C      12.563581      24.421864       1.925397       0.368320      34.431115 0.32798993E+03  0.72375503E+04                                 9.744571                            6.326150      -0.380111       1.909939                    0.998665      24.521049      69.893080       0.606632       0.457562      -1.032095      -0.009033      -0.002856       0.026850       0.028473       0.030540       0.013627       0.045818      -0.094363      -0.064779      -0.045409      -0.042464       0.087873             13.480952      13.982159       0.471686      -6.131517       7.697893      -5.026936      18.762803          -0.000003
          337              C      12.544416      23.477480       3.965784       0.381749      34.375787 0.31996132E+03  0.70089201E+04                                 9.731249                            6.244764      -0.329144       1.932849                    0.998768      24.076355      68.125133       0.611768       0.457052      -1.033541      -0.011182       0.021555      -0.016246       0.029216       0.039432       0.014737       0.051693      -0.100283      -0.083079      -0.052839      -0.047335       0.100173             13.748453      13.751997      -4.307931       4.017749      10.225969      -7.364961      17.267393          -0.000003
          338              C      13.264447      22.819872       5.090848       0.061402      40.136073 0.39784487E+03  0.91072521E+04                                10.359544                            6.687741      -0.025279       2.014708                    0.999219      26.073471      72.889497       0.634682       0.421576      -1.065698       0.011762       0.002281       0.022270       0.025288       0.001758      -0.001958       0.024980      -0.039768      -0.033139      -0.024387      -0.013725       0.038112             14.592077      14.683919      -3.360169       4.774755      10.862271      -8.435389      18.230040          -0.000001
          339              C       0.959585      22.787733       5.096368      -0.138195      36.071526 0.43534311E+03  0.10284850E+05                                 9.659289                            7.043366      -0.076735       1.955446                    0.999316      29.554250      86.439989       0.606708       0.427327      -1.052567      -0.004665       0.012351       0.014194       0.019385       0.000434      -0.018768       0.034392      -0.051080      -0.034226      -0.042934      -0.008577       0.051511             11.966237      14.293907      -2.200688       3.437826       8.473471      -5.206986      13.131333           0.000002
          340              C       1.612541      22.183690       6.150598       0.094980      29.039576 0.33174083E+03  0.73419118E+04                                 8.418005                            6.165326       0.059603       2.039523                    0.999375      26.251768      74.961581       0.644097       0.429679      -1.048339      -0.033779      -0.000866       0.030908       0.045793       0.006789      -0.018935       0.039098      -0.041105      -0.065070      -0.051831      -0.000422       0.052253             10.252052      12.014678      -1.007964       1.455981       7.253248      -4.348871      11.488230           0.000001
          341              C      13.319202      21.656834       7.162053       0.095295      29.920879 0.34579162E+03  0.77468221E+04                                 8.692392                            6.371873      -0.004786       2.021726                    0.998552      26.510540      76.620512       0.620935       0.440302      -1.040052       0.043040       0.004512      -0.021654       0.048392       0.011083      -0.012394       0.028155      -0.044649      -0.035727      -0.038320      -0.004768       0.043088             10.652296      11.989463      -0.882531       1.500594       7.238151      -4.670081      12.729274           0.000001
          342              C      12.592327      22.264449       6.151518      -0.139164      37.605328 0.44657164E+03  0.10643771E+05                                10.013383                            7.190598      -0.166734       1.928590                    0.998683      29.890709      88.522930       0.591877       0.434180      -1.045801       0.011662       0.008422       0.000021       0.014385       0.014234       0.003459       0.035351      -0.050055      -0.058810      -0.037507      -0.017630       0.055137             12.583281      12.694249      -1.309121       1.950087       9.410385      -6.687556      15.645209           0.000001
          343              C       0.224496      22.384213      12.131931      -0.149293      34.954866 0.43388811E+03  0.10199818E+05                                 9.383641                            6.997036       0.131035       2.019030                    0.999675      29.266626      84.246286       0.615758       0.423138      -1.059516      -0.004659      -0.007413      -0.005757       0.010479       0.000217       0.016703      -0.005690      -0.018225      -0.086614      -0.036156       0.011821       0.024335             11.557659       6.642751       0.282550      -4.665727       9.153772      -0.096631      18.876454           0.000003
          344              C       0.743302      22.174625      10.855540       0.097063      27.454369 0.32829974E+03  0.72366422E+04                                 8.053869                            6.096963       0.205002       2.086606                    0.999605      26.099373      74.035620       0.654413       0.424608      -1.052937      -0.006203      -0.042282      -0.003318       0.042863      -0.005437       0.026540      -0.013323      -0.010924      -0.059363      -0.038185       0.007201       0.030983              9.643929       5.750480       0.342937      -3.530559       8.556327       0.172831      14.624981           0.000001
          345              C       0.435304      19.898544      11.022505       0.102445      28.647123 0.33808697E+03  0.75408365E+04                                 8.402844                            6.261711      -0.032498       2.007359                    0.999421      26.640957      77.133593       0.631431       0.434899      -1.041998       0.002542       0.040926      -0.013055       0.043033       0.006757       0.030936      -0.010594       0.008409      -0.089360      -0.047451       0.013270       0.034182             10.147398       6.049569       0.438720      -3.559392       9.167382       0.767895      15.225241           0.000001
          346              C      13.610774      20.008420      12.301197      -0.147704      35.948259 0.44808647E+03  0.10650457E+05                                 9.652192                            7.156998      -0.027099       1.967604                    0.999393      29.750508      86.956254       0.601130       0.428678      -1.052930      -0.006868       0.003617      -0.006948       0.010418      -0.002542       0.015180      -0.004378      -0.011002      -0.114257      -0.042408       0.016164       0.026243             11.945288       6.729745       0.161087      -4.327106       9.559123       1.961806      19.546995           0.000003
          347              C      13.549174      21.277487      12.886267       0.048436      40.156589 0.41900540E+03  0.97088578E+04                                10.364468                            6.861765      -0.076340       1.989182                    0.999142      26.590113      74.589114       0.627298       0.421389      -1.066679       0.003432      -0.001888      -0.030417       0.030668      -0.004608       0.005293       0.000007       0.029299      -0.025473      -0.011431      -0.009115       0.020545             14.641330       7.114372       0.136379      -5.764933      10.020751       1.532395      26.788867           0.000000
          348              C      12.414373      24.154590      18.102225      -0.145804      35.336731 0.43566136E+03  0.10286540E+05                                 9.529071                            7.054669      -0.001311       1.977706                    0.999391      29.549660      86.190924       0.605550       0.428386      -1.052704       0.004774       0.009873      -0.003351       0.011467       0.005995       0.002487      -0.024137       0.050285       0.020264      -0.041439       0.018942       0.022498             11.586221       5.344440      -1.344623      -1.063329      16.781940       5.177380      12.632283           0.000005
          349              C      12.232312      25.392893      18.679476       0.099816      27.892136 0.33300224E+03  0.73861628E+04                                 8.220404                            6.202332       0.071885       2.043659                    0.999414      26.356857      75.657028       0.637441       0.433206      -1.044876       0.008292       0.025646      -0.032113       0.041926       0.014748       0.019548      -0.022260       0.063594      -0.017087      -0.048749       0.005715       0.043034              9.677840       4.822356      -1.062523      -0.884984      13.709832       2.841840      10.501332           0.000003
          350              C      12.365093      26.425727      16.620231       0.097618      27.567373 0.33102789E+03  0.73030549E+04                                 8.058862                            6.119764       0.205844       2.086457                    0.999706      26.030476      73.580760       0.654380       0.424264      -1.054424      -0.005660      -0.011647       0.041588       0.043558       0.020579       0.002231      -0.019428       0.056923       0.011479      -0.044647       0.010838       0.033809              9.422049       4.547291      -1.051858      -0.609061      14.105627       2.057446       9.613230           0.000000
          351              C      12.562212      25.202533      15.976745      -0.145166      33.948249 0.42370555E+03  0.98865172E+04                                 9.147188                            6.879170       0.167560       2.032280                    0.999703      28.953077      82.624471       0.626740       0.418831      -1.063838      -0.001174       0.003032       0.008623       0.009216       0.007712       0.002243      -0.021601       0.041525       0.030515      -0.037155       0.016475       0.020680             10.906660       5.026768      -1.355471      -0.790331      17.480048       3.018145      10.213164           0.000003
          352              C      12.571794      24.043066      16.737061       0.053302      39.706143 0.41128351E+03  0.94942594E+04                                10.293373                            6.812844      -0.101657       1.983026                    0.999248      26.506873      74.434812       0.626959       0.423201      -1.064577       0.003247       0.022990       0.010697       0.025564      -0.000942       0.000666       0.000974       0.029428      -0.030007      -0.010883      -0.008876       0.019759             14.073599       5.561703      -1.784621      -1.205614      23.138348       6.805901      13.520747           0.000004
          353              C      12.708682      22.709996      16.101395       0.377480      33.643288 0.31619523E+03  0.68758575E+04                                 9.504773                            6.145570      -0.174637       1.984223                    0.999154      23.685075      65.827192       0.628832       0.447920      -1.043315       0.003632      -0.030366      -0.013394       0.033387      -0.001457       0.034330      -0.002094       0.137151      -0.117582      -0.050200      -0.046661       0.096862             13.205116       5.399092      -1.305309      -1.872056      20.858183       5.918870      13.358073           0.000007
          354              C      13.133035      21.421150      14.308007       0.384555      32.984586 0.30878517E+03  0.66747944E+04                                 9.380050                            6.065925      -0.176790       1.984960                    0.999151      23.529620      65.192894       0.634097       0.446857      -1.043972      -0.010308       0.003367       0.030423       0.032297       0.005820       0.037128       0.000687       0.137879      -0.121580      -0.050771      -0.048534       0.099305             13.299658       6.175026      -0.382641      -4.665918      10.323072       1.505532      23.400875           0.000003
          355              C      12.678567      20.459186      16.290899       0.371784      32.997619 0.31221616E+03  0.67649143E+04                                 9.334860                            6.083568      -0.175490       1.982121                    0.999195      23.699217      65.654241       0.635926       0.444521      -1.045760       0.002938       0.024387      -0.017368       0.030083       0.001440       0.029047      -0.000796       0.134498      -0.119109      -0.048006      -0.045442       0.093449             12.740328       5.358059       1.284749      -2.160367      18.430140      -5.777319      14.432786           0.000008
          356              C      12.504719      19.242584      17.113769       0.054233      39.254849 0.41556277E+03  0.95870762E+04                                10.131375                            6.795100      -0.101202       1.979666                    0.999205      26.421485      73.398297       0.637192       0.416664      -1.072164      -0.004835      -0.022882       0.016102       0.028394       0.003056       0.006465       0.002685       0.024846      -0.021347      -0.010910      -0.007249       0.018158             13.593936       5.744941       1.495188      -2.290553      20.136923      -7.642863      14.899942           0.000005
          357              C      12.692255      17.970769      16.555836      -0.146790      33.400589 0.41773559E+03  0.96928629E+04                                 8.994250                            6.786822       0.169911       2.032547                    0.999673      28.731405      81.218735       0.638400       0.413488      -1.069442      -0.002764      -0.000543       0.003518       0.004506      -0.005950       0.004239       0.027804       0.038284      -0.001029      -0.039880       0.019663       0.020217             10.653424       5.118939       0.712362      -1.505968      15.902985      -4.251211      10.938347           0.000005
          358              C      12.499243      16.859648      17.350649       0.099604      27.431801 0.32654947E+03  0.71892043E+04                                 8.035949                            6.078725       0.147257       2.067620                    0.999661      26.077542      73.953564       0.655642       0.424333      -1.052996      -0.013857       0.018936       0.037331       0.044093      -0.000231       0.012567       0.027275       0.075664       0.009202      -0.053079       0.011467       0.041612              9.309255       4.657965       0.391851      -1.566651      12.913688      -2.916061      10.356112           0.000001
          359              C      11.935265      18.163876      19.165195       0.089237      27.516874 0.33000986E+03  0.72711302E+04                                 8.029778                            6.103043       0.183213       2.074589                    0.999619      26.125066      73.672253       0.656801       0.423250      -1.055615       0.007119      -0.030531      -0.032111       0.044877      -0.008219       0.013995       0.024638       0.040212       0.026244      -0.041021       0.012140       0.028880              9.374664       4.642275       0.587733      -1.498418      12.619495      -3.513195      10.862222           0.000005
          360              C      12.139228      19.327463      18.461455      -0.154628      34.397541 0.42652578E+03  0.99653488E+04                                 9.205631                            6.887956       0.113322       2.011086                    0.999696      29.142407      83.123941       0.628481       0.417125      -1.065297       0.001166      -0.005483      -0.005600       0.007924      -0.008261       0.005311       0.025652       0.033044       0.004693      -0.037027       0.017497       0.019530             11.020461       5.317528       1.132529      -1.997324      14.701767      -5.090159      13.042086           0.000009
          361              C       0.532494      16.002066       4.742658       0.085409      28.577677 0.34228060E+03  0.76398894E+04                                 8.346254                            6.278085       0.149327       2.066896                    0.999350      26.542553      76.286181       0.635474       0.431821      -1.046317      -0.010131      -0.014041      -0.043930       0.047219      -0.023390       0.013901      -0.009721      -0.061729       0.029061      -0.045492       0.005263       0.040229              9.880864      13.744129       3.619531      -1.625644       6.933808       1.259487       8.964654           0.000001
          362              C       1.804184      16.506122       4.560513      -0.134060      36.859851 0.45759644E+03  0.10976904E+05                                 9.931850                            7.318813      -0.172284       1.928331                    0.998393      29.959631      89.109919       0.581673       0.438965      -1.042592      -0.000342      -0.007170      -0.009199       0.011668      -0.029888       0.014793      -0.015642      -0.047390      -0.012803      -0.037530      -0.010825       0.048354             12.137490      18.150672       4.102269      -3.084926       7.829126       1.347505      10.432671          -0.000001
          363              C       2.429762      16.360262       3.323678       0.057526      40.535959 0.41973676E+03  0.97677294E+04                                10.508787                            6.932442      -0.211133       1.950411                    0.998931      26.766294      76.201074       0.613003       0.429365      -1.057595      -0.018573      -0.015412       0.007284       0.025210      -0.013193       0.002172      -0.004740      -0.044816      -0.024273      -0.022012      -0.008719       0.030731             14.505228      24.902102       5.819610      -2.398094       8.176062       1.233228      10.437520          -0.000002
          364              C       1.719313      15.721607       2.307164      -0.140203      36.043030 0.44913228E+03  0.10715087E+05                                 9.705746                            7.191846      -0.103340       1.946123                    0.999072      29.970707      88.666487       0.594493       0.431855      -1.047698       0.002374      -0.013760       0.010949       0.017744      -0.024891       0.011111      -0.012933      -0.056446       0.012257      -0.040496      -0.001874       0.042370             11.841700      18.056044       4.637310      -0.701581       7.569389       1.253224       9.899668          -0.000001
          365              C       0.443517      15.264249       2.569802       0.095007      28.434970 0.33759964E+03  0.75164831E+04                                 8.338344                            6.249173       0.062540       2.037922                    0.999531      26.523701      76.367346       0.634190       0.433785      -1.044161       0.003223       0.004032       0.042826       0.043136      -0.033147       0.009419      -0.004722      -0.072062       0.011484      -0.051779       0.003347       0.048432              9.922769      14.218059       3.439126      -1.087190       6.271827       0.884875       9.278421           0.000000
          366              C       5.902611      15.574923      45.735762      -0.147402      35.230622 0.45870107E+03  0.11002261E+05                                 9.569321                            7.276398      -0.128041       1.938674                    0.998736      30.124551      89.389253       0.589956       0.432847      -1.046996       0.011226      -0.004934       0.007680       0.014469      -0.009619       0.011323      -0.032937      -0.039235      -0.052034      -0.035962      -0.012778       0.048740             11.261724      11.039977       0.483220      -3.266016       7.636674       3.980364      15.108520          -0.000002
          367              C       6.654126      15.203267      44.620817       0.086299      27.966578 0.35517852E+03  0.80162952E+04                                 8.274451                            6.439565      -0.039750       2.001594                    0.998948      27.023676      78.576357       0.619843       0.437822      -1.040779       0.043489       0.015217       0.016412       0.048910      -0.005415       0.021427      -0.033658      -0.034386      -0.048724      -0.043218      -0.005110       0.048328              9.436292      10.403990       1.193747      -2.603095       6.575030       2.370108      11.329857          -0.000001
          368              C       8.500745      16.306422      45.432648       0.080029      27.907526 0.34272723E+03  0.76517165E+04                                 8.150790                            6.234969       0.068656       2.032642                    0.999563      26.819929      77.071819       0.644978       0.425355      -1.050358      -0.025584      -0.045875      -0.007698       0.053088       0.003624       0.027486      -0.020914      -0.030956      -0.063984      -0.046793       0.011371       0.035422              9.384249      10.665717       0.827823      -2.726350       5.832194       2.030815      11.654837          -0.000001
          369              C       7.820411      16.716809       0.581391      -0.144764      35.095360 0.44636328E+03  0.10593360E+05                                 9.439517                            7.109303      -0.044485       1.960669                    0.999429      29.732073      86.677819       0.607804       0.424617      -1.056029       0.002737      -0.022644       0.009738       0.024801       0.004548       0.018886      -0.014724      -0.035706      -0.068462      -0.038472       0.005330       0.033143             11.227361      12.978646       0.379528      -4.680220       6.675365       2.738516      14.028071          -0.000000
          370              C       6.478909      16.356141       0.723979       0.066009      39.304074 0.41302154E+03  0.95629979E+04                                10.280513                            6.864896      -0.132572       1.976834                    0.999229      26.511789      75.034914       0.618242       0.427884      -1.059592       0.013423      -0.018752      -0.012019       0.026005      -0.010930       0.013936      -0.020817      -0.019968      -0.029044      -0.024695      -0.009092       0.033787             13.824062      14.006886      -0.489250      -6.767720       8.092853       5.129658      19.372448          -0.000002
          371              C       3.824651      16.795920       3.140154       0.373653      34.899049 0.33000871E+03  0.72976408E+04                                 9.845803                            6.359051      -0.390888       1.906843                    0.998690      24.551158      70.190544       0.602780       0.459505      -1.030386       0.029492       0.000831      -0.001923       0.029566      -0.031337       0.014166      -0.049938      -0.091928      -0.049654      -0.047559      -0.041782       0.089341             13.809951      23.265564       4.846145      -2.304058       8.061740       1.884238      10.102548          -0.000005
          372              C       5.719181      16.781636       1.925397       0.368320      34.431115 0.32798993E+03  0.72375503E+04                                 9.744571                            6.326150      -0.380111       1.909939                    0.998665      24.521049      69.893081       0.606632       0.457562      -1.032095      -0.009033       0.002856       0.026850       0.028473      -0.030540       0.013627      -0.045818      -0.094363      -0.064779      -0.045409      -0.042464       0.087873             13.480952      13.982160      -0.471686      -6.131517       7.697893       5.026936      18.762803          -0.000003
          373              C       5.700016      17.726020       3.965784       0.381749      34.375787 0.31996132E+03  0.70089202E+04                                 9.731249                            6.244764      -0.329144       1.932849                    0.998768      24.076355      68.125133       0.611768       0.457052      -1.033541      -0.011182      -0.021555      -0.016246       0.029216      -0.039432       0.014737      -0.051693      -0.100283      -0.083079      -0.052839      -0.047335       0.100173             13.748453      13.751997       4.307931       4.017749      10.225969       7.364961      17.267394          -0.000003
          374              C       6.420047      18.383628       5.090848       0.061402      40.136073 0.39784487E+03  0.91072522E+04                                10.359544                            6.687741      -0.025279       2.014708                    0.999219      26.073471      72.889497       0.634682       0.421576      -1.065698       0.011762      -0.002281       0.022270       0.025288      -0.001758      -0.001958      -0.024980      -0.039768      -0.033139      -0.024387      -0.013725       0.038112             14.592077      14.683919       3.360169       4.774755      10.862271       8.435389      18.230040          -0.000002
          375              C       7.803985      18.415767       5.096368      -0.138195      36.071530 0.43534316E+03  0.10284851E+05                                 9.659290                            7.043366      -0.076736       1.955446                    0.999316      29.554252      86.439996       0.606708       0.427327      -1.052567      -0.004665      -0.012351       0.014194       0.019385      -0.000434      -0.018768      -0.034392      -0.051080      -0.034226      -0.042934      -0.008577       0.051511             11.966238      14.293909       2.200689       3.437827       8.473471       5.206986      13.131334           0.000001
          376              C       8.456941      19.019810       6.150598       0.094980      29.039577 0.33174085E+03  0.73419124E+04                                 8.418005                            6.165326       0.059604       2.039523                    0.999375      26.251769      74.961588       0.644097       0.429679      -1.048339      -0.033779       0.000866       0.030908       0.045793      -0.006789      -0.018935      -0.039098      -0.041105      -0.065070      -0.051831      -0.000422       0.052253             10.252053      12.014679       1.007964       1.455981       7.253249       4.348872      11.488231           0.000001
          377              C       6.474802      19.546666       7.162053       0.095295      29.920874 0.34579157E+03  0.77468207E+04                                 8.692391                            6.371872      -0.004787       2.021726                    0.998552      26.510537      76.620499       0.620935       0.440302      -1.040052       0.043040      -0.004512      -0.021654       0.048392      -0.011083      -0.012394      -0.028155      -0.044649      -0.035727      -0.038320      -0.004768       0.043088             10.652294      11.989462       0.882531       1.500594       7.238150       4.670081      12.729272           0.000001
          378              C       5.747927      18.939051       6.151518      -0.139164      37.605323 0.44657158E+03  0.10643769E+05                                10.013382                            7.190597      -0.166734       1.928590                    0.998683      29.890706      88.522919       0.591877       0.434180      -1.045801       0.011662      -0.008422       0.000021       0.014385      -0.014234       0.003459      -0.035351      -0.050055      -0.058810      -0.037507      -0.017630       0.055137             12.583280      12.694248       1.309121       1.950087       9.410384       6.687555      15.645208           0.000001
          379              C       7.068896      18.819287      12.131931      -0.149293      34.954866 0.43388811E+03  0.10199818E+05                                 9.383640                            6.997035       0.131035       2.019030                    0.999675      29.266626      84.246284       0.615758       0.423138      -1.059516      -0.004659       0.007413      -0.005757       0.010479      -0.000217       0.016703       0.005690      -0.018225      -0.086614      -0.036156       0.011821       0.024335             11.557658       6.642751      -0.282550      -4.665726       9.153771       0.096631      18.876453           0.000003
          380              C       7.587702      19.028875      10.855540       0.097063      27.454372 0.32829979E+03  0.72366434E+04                                 8.053870                            6.096964       0.205002       2.086606                    0.999605      26.099374      74.035624       0.654413       0.424608      -1.052937      -0.006203       0.042282      -0.003318       0.042863       0.005437       0.026540       0.013323      -0.010924      -0.059363      -0.038185       0.007201       0.030983              9.643930       5.750480      -0.342936      -3.530559       8.556327      -0.172832      14.624983           0.000001
          381              C       7.279704      21.304956      11.022505       0.102446      28.647124 0.33808697E+03  0.75408365E+04                                 8.402844                            6.261711      -0.032498       2.007359                    0.999421      26.640956      77.133590       0.631431       0.434899      -1.041998       0.002542      -0.040926      -0.013055       0.043033      -0.006757       0.030936       0.010594       0.008409      -0.089360      -0.047451       0.013270       0.034182             10.147398       6.049570      -0.438720      -3.559392       9.167382      -0.767895      15.225243           0.000001
          382              C       6.766374      21.195080      12.301197      -0.147704      35.948236 0.44808609E+03  0.10650446E+05                                 9.652189                            7.156995      -0.027100       1.967604                    0.999393      29.750506      86.956249       0.601130       0.428678      -1.052930      -0.006868      -0.003617      -0.006948       0.010418       0.002542       0.015180       0.004378      -0.011002      -0.114256      -0.042408       0.016164       0.026244             11.945283       6.729743      -0.161087      -4.327105       9.559118      -1.961804      19.546989           0.000003
          383              C       6.704774      19.926013      12.886267       0.048436      40.156587 0.41900539E+03  0.97088576E+04                                10.364468                            6.861766      -0.076340       1.989182                    0.999142      26.590112      74.589112       0.627298       0.421389      -1.066679       0.003432       0.001888      -0.030417       0.030668       0.004608       0.005293      -0.000007       0.029299      -0.025473      -0.011431      -0.009115       0.020545             14.641330       7.114372      -0.136379      -5.764933      10.020752      -1.532395      26.788866           0.000000
          384              C       5.569973      17.048910      18.102225      -0.145804      35.336735 0.43566142E+03  0.10286542E+05                                 9.529071                            7.054670      -0.001311       1.977706                    0.999391      29.549663      86.190935       0.605550       0.428386      -1.052704       0.004774      -0.009873      -0.003351       0.011467      -0.005995       0.002487       0.024137       0.050285       0.020264      -0.041439       0.018942       0.022498             11.586221       5.344440       1.344623      -1.063329      16.781941      -5.177380      12.632283           0.000005
          385              C       5.387912      15.810607      18.679476       0.099816      27.892139 0.33300227E+03  0.73861639E+04                                 8.220405                            6.202333       0.071885       2.043659                    0.999414      26.356859      75.657039       0.637441       0.433206      -1.044876       0.008292      -0.025646      -0.032113       0.041926      -0.014748       0.019548       0.022260       0.063594      -0.017087      -0.048749       0.005715       0.043034              9.677841       4.822357       1.062523      -0.884984      13.709834      -2.841840      10.501333           0.000002
          386              C       5.520693      14.777773      16.620231       0.097618      27.567377 0.33102795E+03  0.73030566E+04                                 8.058862                            6.119765       0.205843       2.086457                    0.999706      26.030478      73.580768       0.654380       0.424264      -1.054424      -0.005660       0.011647       0.041588       0.043558      -0.020579       0.002231       0.019428       0.056923       0.011480      -0.044647       0.010838       0.033809              9.422050       4.547291       1.051858      -0.609061      14.105628      -2.057446       9.613231           0.000000
          387              C       5.717812      16.000967      15.976745      -0.145166      33.948249 0.42370557E+03  0.98865176E+04                                 9.147188                            6.879171       0.167560       2.032280                    0.999703      28.953077      82.624469       0.626740       0.418831      -1.063838      -0.001174      -0.003032       0.008623       0.009216      -0.007712       0.002243       0.021601       0.041525       0.030515      -0.037155       0.016475       0.020680             10.906660       5.026768       1.355471      -0.790330      17.480049      -3.018145      10.213163           0.000003
          388              C       5.727394      17.160434      16.737061       0.053302      39.706145 0.41128353E+03  0.94942600E+04                                10.293373                            6.812844      -0.101657       1.983026                    0.999248      26.506874      74.434815       0.626959       0.423201      -1.064577       0.003247      -0.022990       0.010697       0.025564       0.000942       0.000666      -0.000974       0.029428      -0.030007      -0.010883      -0.008876       0.019759             14.073600       5.561703       1.784621      -1.205614      23.138349      -6.805901      13.520747           0.000004
          389              C       5.864282      18.493504      16.101395       0.377480      33.643289 0.31619523E+03  0.68758575E+04                                 9.504773                            6.145570      -0.174637       1.984223                    0.999154      23.685075      65.827193       0.628831       0.447920      -1.043315       0.003632       0.030366      -0.013394       0.033387       0.001457       0.034330       0.002094       0.137151      -0.117582      -0.050200      -0.046661       0.096862             13.205116       5.399092       1.305309      -1.872056      20.858183      -5.918870      13.358074           0.000007
          390              C       6.288635      19.782350      14.308007       0.384555      32.984585 0.30878517E+03  0.66747945E+04                                 9.380050                            6.065925      -0.176790       1.984960                    0.999151      23.529620      65.192895       0.634097       0.446857      -1.043972      -0.010308      -0.003367       0.030423       0.032297      -0.005820       0.037128      -0.000687       0.137879      -0.121580      -0.050771      -0.048534       0.099305             13.299658       6.175026       0.382641      -4.665918      10.323072      -1.505533      23.400876           0.000003
          391              C       5.834167      20.744314      16.290899       0.371784      32.997621 0.31221618E+03  0.67649149E+04                                 9.334860                            6.083568      -0.175491       1.982121                    0.999195      23.699218      65.654245       0.635926       0.444521      -1.045760       0.002938      -0.024387      -0.017368       0.030083      -0.001440       0.029047       0.000796       0.134498      -0.119109      -0.048006      -0.045442       0.093449             12.740329       5.358059      -1.284749      -2.160368      18.430140       5.777319      14.432787           0.000008
          392              C       5.660319      21.960916      17.113769       0.054233      39.254852 0.41556280E+03  0.95870773E+04                                10.131376                            6.795100      -0.101202       1.979666                    0.999205      26.421486      73.398304       0.637192       0.416664      -1.072164      -0.004835       0.022882       0.016102       0.028394      -0.003056       0.006465      -0.002685       0.024846      -0.021347      -0.010910      -0.007249       0.018158             13.593937       5.744942      -1.495188      -2.290553      20.136923       7.642864      14.899944           0.000005
          393              C       5.847855      23.232731      16.555836      -0.146790      33.400587 0.41773559E+03  0.96928630E+04                                 8.994250                            6.786822       0.169911       2.032547                    0.999673      28.731405      81.218734       0.638400       0.413488      -1.069442      -0.002764       0.000543       0.003517       0.004506       0.005950       0.004239      -0.027804       0.038284      -0.001028      -0.039880       0.019663       0.020217             10.653422       5.118939      -0.712362      -1.505968      15.902982       4.251210      10.938346           0.000005
          394              C       5.654843      24.343852      17.350649       0.099604      27.431773 0.32654912E+03  0.71891945E+04                                 8.035943                            6.078722       0.147258       2.067620                    0.999661      26.077536      73.953532       0.655643       0.424333      -1.052996      -0.013857      -0.018936       0.037331       0.044093       0.000231       0.012567      -0.027275       0.075664       0.009202      -0.053079       0.011467       0.041612              9.309247       4.657963      -0.391850      -1.566650      12.913672       2.916057      10.356106           0.000001
          395              C       5.090865      23.039624      19.165195       0.089237      27.516871 0.33000980E+03  0.72711286E+04                                 8.029778                            6.103042       0.183213       2.074589                    0.999619      26.125064      73.672250       0.656801       0.423250      -1.055615       0.007119       0.030531      -0.032111       0.044877       0.008219       0.013995      -0.024638       0.040212       0.026244      -0.041021       0.012140       0.028880              9.374664       4.642275      -0.587734      -1.498418      12.619495       3.513195      10.862223           0.000005
          396              C       5.294828      21.876037      18.461455      -0.154628      34.397547 0.42652585E+03  0.99653508E+04                                 9.205633                            6.887957       0.113321       2.011086                    0.999696      29.142410      83.123955       0.628481       0.417126      -1.065297       0.001166       0.005483      -0.005600       0.007924       0.008261       0.005311      -0.025652       0.033044       0.004693      -0.037027       0.017497       0.019530             11.020463       5.317529      -1.132529      -1.997324      14.701770       5.090162      13.042090           0.000009
          397              C      13.156306      25.201434      27.740708       0.085398      28.577993 0.34228511E+03  0.76400135E+04                                 8.346292                            6.278110       0.149339       2.066893                    0.999350      26.542801      76.286958       0.635476       0.431818      -1.046318       0.010132       0.014040      -0.043932       0.047221      -0.023389      -0.013897       0.009717      -0.061723       0.029068      -0.045490       0.005268       0.040222              9.880911      13.744197       3.619546       1.625676       6.933836      -1.259479       8.964698           0.000001
          398              C      11.884616      24.697378      27.558563      -0.134070      36.860191 0.45760156E+03  0.10977053E+05                                 9.931894                            7.318846      -0.172238       1.928341                    0.998394      29.959792      89.110353       0.581673       0.438964      -1.042593       0.000340       0.007170      -0.009200       0.011669      -0.029884      -0.014794       0.015632      -0.047386      -0.012796      -0.037529      -0.010816       0.048344             12.137554      18.150809       4.102289       3.084993       7.829155      -1.347479      10.432698           0.000003
          399              C      11.259038      24.843238      26.321728       0.057526      40.535888 0.41973572E+03  0.97677025E+04                                10.508794                            6.932446      -0.211145       1.950408                    0.998931      26.766249      76.201022       0.613001       0.429367      -1.057593       0.018572       0.015414       0.007285       0.025211      -0.013195      -0.002171       0.004740      -0.044817      -0.024278      -0.022012      -0.008721       0.030733             14.505244      24.902155       5.819621       2.398116       8.176066      -1.233211      10.437512           0.000005
          400              C      11.969487      25.481893      25.305214      -0.140202      36.042696 0.44912796E+03  0.10714957E+05                                 9.705691                            7.191814      -0.103330       1.946129                    0.999072      29.970519      88.665794       0.594494       0.431855      -1.047698      -0.002376       0.013764       0.010949       0.017748      -0.024893      -0.011111       0.012931      -0.056449       0.012248      -0.040497      -0.001875       0.042372             11.841621      18.055906       4.637265       0.701594       7.569338      -1.253208       9.899621           0.000006
          401              C      13.245283      25.939251      25.567852       0.095010      28.434788 0.33759740E+03  0.75164218E+04                                 8.338323                            6.249163       0.062531       2.037922                    0.999531      26.523568      76.366935       0.634188       0.433786      -1.044160      -0.003224      -0.004030       0.042827       0.043137      -0.033150      -0.009419       0.004721      -0.072062       0.011480      -0.051781       0.003346       0.048434              9.922738      14.218007       3.439106       1.087199       6.271805      -0.884863       9.278401           0.000003
          402              C       7.786189      25.628577      22.737712      -0.147406      35.230729 0.45870291E+03  0.11002319E+05                                 9.569351                            7.276421      -0.128057       1.938669                    0.998736      30.124601      89.389553       0.589954       0.432848      -1.046995      -0.011228       0.004940       0.007682       0.014474      -0.009617      -0.011322       0.032934      -0.039235      -0.052037      -0.035961      -0.012776       0.048737             11.261757      11.040014       0.483224       3.266025       7.636689      -3.980370      15.108568           0.000005
          403              C       7.034674      26.000233      21.622767       0.086293      27.966680 0.35518037E+03  0.80163477E+04                                 8.274472                            6.439584      -0.039747       2.001594                    0.998948      27.023740      78.576607       0.619841       0.437822      -1.040779      -0.043491      -0.015210       0.016417       0.048912      -0.005413      -0.021426       0.033654      -0.034385      -0.048729      -0.043216      -0.005107       0.048323              9.436316      10.404019       1.193745       2.603113       6.575035      -2.370105      11.329892           0.000002
          404              C       5.188055      24.897078      22.434598       0.080024      27.907621 0.34272859E+03  0.76517551E+04                                 8.150810                            6.234981       0.068665       2.032644                    0.999563      26.819986      77.072041       0.644977       0.425355      -1.050358       0.025582       0.045884      -0.007694       0.053094       0.003623      -0.027487       0.020913      -0.030952      -0.063986      -0.046792       0.011372       0.035420              9.384275      10.665733       0.827818       2.726363       5.832202      -2.030825      11.654890           0.000003
          405              C       5.868389      24.486691      23.579441      -0.144767      35.095562 0.44636596E+03  0.10593447E+05                                 9.439573                            7.109338      -0.044511       1.960659                    0.999429      29.732196      86.678468       0.607801       0.424618      -1.056027      -0.002740       0.022651       0.009741       0.024808       0.004546      -0.018886       0.014723      -0.035703      -0.068463      -0.038471       0.005330       0.033141             11.227431      12.978723       0.379534       4.680246       6.675402      -2.738538      14.028167           0.000007
          406              C       7.209891      24.847359      23.722029       0.066005      39.304062 0.41302138E+03  0.95629968E+04                                10.280525                            6.864903      -0.132569       1.976836                    0.999229      26.511785      75.035000       0.618240       0.427885      -1.059590      -0.013423       0.018755      -0.012016       0.026006      -0.010930      -0.013936       0.020817      -0.019968      -0.029044      -0.024694      -0.009093       0.033787             13.824078      14.006917      -0.489246       6.767732       8.092853      -5.129653      19.372464           0.000006
          407              C       9.864149      24.407580      26.138204       0.373650      34.898905 0.33000697E+03  0.72975960E+04                                 9.845801                            6.359049      -0.390906       1.906839                    0.998690      24.551085      70.190408       0.602777       0.459507      -1.030384      -0.029493      -0.000829      -0.001921       0.029567      -0.031337      -0.014166       0.049939      -0.091930      -0.049661      -0.047558      -0.041784       0.089343             13.809949      23.265562       4.846138       2.304077       8.061736      -1.884229      10.102548           0.000009
          408              C       7.969619      24.421864      24.923447       0.368317      34.430894 0.32798746E+03  0.72374855E+04                                 9.744558                            6.326144      -0.380117       1.909940                    0.998665      24.520931      69.892797       0.606629       0.457564      -1.032094       0.009032      -0.002854       0.026852       0.028474      -0.030540      -0.013628       0.045818      -0.094365      -0.064784      -0.045409      -0.042466       0.087875             13.480935      13.982155      -0.471690       6.131530       7.697875      -5.026915      18.762775           0.000010
          409              C       7.988784      23.477480      26.963834       0.381742      34.375707 0.31996055E+03  0.70088995E+04                                 9.731239                            6.244759      -0.329145       1.932850                    0.998768      24.076330      68.125058       0.611768       0.457053      -1.033540       0.011180       0.021555      -0.016243       0.029214      -0.039430      -0.014741       0.051690      -0.100288      -0.083079      -0.052832      -0.047341       0.100173             13.748432      13.751965       4.307912      -4.017719      10.225958      -7.364947      17.267374           0.000006
          410              C       7.268753      22.819872      28.088898       0.061409      40.135730 0.39784096E+03  0.91071445E+04                                10.359517                            6.687730      -0.025314       2.014700                    0.999219      26.073300      72.889051       0.634679       0.421579      -1.065695      -0.011760       0.002280       0.022268       0.025286      -0.001761       0.001961       0.024985      -0.039776      -0.033152      -0.024395      -0.013725       0.038120             14.592036      14.683819       3.360166      -4.774754      10.862266      -8.435386      18.230022           0.000004
          411              C       5.884815      22.787733      28.094418      -0.138191      36.070994 0.43533714E+03  0.10284668E+05                                 9.659200                            7.043327      -0.076740       1.955450                    0.999316      29.553907      86.438662       0.606709       0.427328      -1.052567       0.004663       0.012350       0.014191       0.019382      -0.000433       0.018765       0.034392      -0.051088      -0.034233      -0.042933      -0.008581       0.051514             11.966103      14.293732       2.200650      -3.437768       8.473392      -5.206913      13.131184           0.000003
          412              C       5.231859      22.183690      29.148648       0.094979      29.039172 0.33173671E+03  0.73417842E+04                                 8.417892                            6.165268       0.059669       2.039545                    0.999376      26.251491      74.960157       0.644104       0.429677      -1.048342       0.033780      -0.000869       0.030906       0.045793      -0.006791       0.018935       0.039095      -0.041097      -0.065075      -0.051831      -0.000416       0.052247             10.251895      12.014448       1.007934      -1.455939       7.253162      -4.348806      11.488076           0.000001
          413              C       7.213998      21.656834      30.160103       0.095278      29.921167 0.34579599E+03  0.77469333E+04                                 8.692381                            6.371866      -0.004693       2.021746                    0.998553      26.510765      76.620870       0.620943       0.440296      -1.040057      -0.043041       0.004504      -0.021662       0.048395      -0.011089       0.012400       0.028147      -0.044642      -0.035740      -0.038324      -0.004757       0.043081             10.652281      11.989405       0.882525      -1.500582       7.238156      -4.670092      12.729283          -0.000001
          414              C       7.940873      22.264449      29.149568      -0.139170      37.605239 0.44657077E+03  0.10643736E+05                                10.013354                            7.190587      -0.166700       1.928600                    0.998683      29.890619      88.522363       0.591879       0.434180      -1.045802      -0.011659       0.008418       0.000015       0.014381      -0.014232      -0.003460       0.035347      -0.050053      -0.058825      -0.037507      -0.017627       0.055134             12.583250      12.694119       1.309125      -1.950094       9.410397      -6.687578      15.645233           0.000001
          415              C       6.619904      22.384213      35.129981      -0.149302      34.955557 0.43389869E+03  0.10200137E+05                                 9.383790                            6.997144       0.131038       2.019026                    0.999675      29.266996      84.247855       0.615749       0.423140      -1.059514       0.004669      -0.007416      -0.005767       0.010491      -0.000217      -0.016701      -0.005694      -0.018249      -0.086627      -0.036161       0.011810       0.024350             11.557851       6.642863      -0.282580       4.665822       9.153892      -0.096707      18.876799          -0.000008
          416              C       6.101098      22.174625      33.853590       0.097079      27.454008 0.32829400E+03  0.72364973E+04                                 8.053860                            6.096948       0.204933       2.086595                    0.999604      26.099098      74.035189       0.654406       0.424613      -1.052932       0.006213      -0.042279      -0.003326       0.042862       0.005443      -0.026543      -0.013323      -0.010913      -0.059342      -0.038181       0.007192       0.030989              9.643919       5.750474      -0.342968       3.530558       8.556351       0.172749      14.624932          -0.000004
          417              C       6.409096      19.898544      34.020555       0.102454      28.647631 0.33809241E+03  0.75410176E+04                                 8.403077                            6.261855      -0.032663       2.007310                    0.999420      26.641220      77.135639       0.631407       0.434912      -1.041987      -0.002535       0.040926      -0.013059       0.043034      -0.006756      -0.030939      -0.010598       0.008418      -0.089331      -0.047448       0.013262       0.034185             10.147717       6.049746      -0.438736       3.559543       9.167610       0.767915      15.225795          -0.000005
          418              C       6.922426      20.008420      35.299247      -0.147709      35.949333 0.44810051E+03  0.10650903E+05                                 9.652451                            7.157153      -0.027182       1.967573                    0.999393      29.751122      86.959285       0.601117       0.428683      -1.052924       0.006876       0.003620      -0.006957       0.010430       0.002544      -0.015176      -0.004380      -0.011025      -0.114276      -0.042412       0.016156       0.026256             11.945648       6.729923      -0.161095       4.327264       9.559372       1.961866      19.547648          -0.000009
          419              C       6.984026      21.277487      35.884317       0.048408      40.157759 0.41901804E+03  0.97092318E+04                                10.364665                            6.861864      -0.076295       1.989191                    0.999142      26.590612      74.591015       0.627294       0.421389      -1.066679      -0.003425      -0.001887      -0.030428       0.030678       0.004608      -0.005283       0.000009       0.029287      -0.025427      -0.011430      -0.009099       0.020529             14.641663       7.114511      -0.136375       5.765087      10.020933       1.532455      26.789544          -0.000004
          420              C       8.118827      24.154590      41.100275      -0.145808      35.336888 0.43566251E+03  0.10286571E+05                                 9.529084                            7.054667      -0.001308       1.977705                    0.999391      29.549757      86.191159       0.605552       0.428385      -1.052705      -0.004772       0.009870      -0.003353       0.011464      -0.005993      -0.002490      -0.024134       0.050280       0.020253      -0.041435       0.018938       0.022496             11.586267       5.344449       1.344639       1.063334      16.782071       5.177447      12.632281          -0.000005
          421              C       8.300888      25.392893      41.677526       0.099803      27.892492 0.33300707E+03  0.73862900E+04                                 8.220428                            6.202345       0.071945       2.043671                    0.999415      26.357127      75.657682       0.637446       0.433201      -1.044880      -0.008290       0.025647      -0.032115       0.041927      -0.014745      -0.019545      -0.022261       0.063590      -0.017063      -0.048747       0.005719       0.043028              9.677883       4.822372       1.062536       0.884983      13.709964       2.841875      10.501312          -0.000001
          422              C       8.168107      26.425727      39.618281       0.097619      27.567063 0.33102666E+03  0.73029989E+04                                 8.058738                            6.119728       0.205894       2.086472                    0.999706      26.030278      73.579327       0.654388       0.424260      -1.054430       0.005663      -0.011649       0.041586       0.043556      -0.020577      -0.002233      -0.019432       0.056922       0.011503      -0.044652       0.010847       0.033804              9.421857       4.547246       1.051822       0.609043      14.105263       2.057391       9.613063          -0.000001
          423              C       7.970988      25.202533      38.974795      -0.145150      33.946815 0.42368854E+03  0.98859800E+04                                 9.146833                            6.878979       0.167609       2.032303                    0.999703      28.952305      82.620561       0.626759       0.418825      -1.063846       0.001178       0.003031       0.008619       0.009212      -0.007712      -0.002248      -0.021601       0.041537       0.030502      -0.037159       0.016485       0.020674             10.906172       5.026610       1.355393       0.790277      17.479239       3.017935      10.212667          -0.000007
          424              C       7.961406      24.043066      39.735111       0.053318      39.705667 0.41127842E+03  0.94941048E+04                                10.293275                            6.812794      -0.101680       1.983019                    0.999248      26.506666      74.433886       0.626963       0.423200      -1.064579      -0.003244       0.022988       0.010695       0.025560       0.000940      -0.000668       0.000969       0.029441      -0.030006      -0.010881      -0.008884       0.019765             14.073457       5.561663       1.784608       1.205610      23.138060       6.805924      13.520648          -0.000005
          425              C       7.824518      22.709996      39.099445       0.377472      33.643504 0.31619796E+03  0.68759251E+04                                 9.504765                            6.145566      -0.174609       1.984229                    0.999154      23.685223      65.827439       0.628837       0.447915      -1.043319      -0.003628      -0.030366      -0.013391       0.033385       0.001458      -0.034330      -0.002089       0.137135      -0.117590      -0.050190      -0.046665       0.096855             13.205096       5.399093       1.305310       1.872078      20.858007       5.918905      13.358187          -0.000008
          426              C       7.400165      21.421150      37.306057       0.384571      32.984647 0.30878467E+03  0.66747873E+04                                 9.380109                            6.065948      -0.176828       1.984949                    0.999151      23.529558      65.192943       0.634091       0.446862      -1.043968       0.010316       0.003369       0.030428       0.032306      -0.005821      -0.037134       0.000685       0.137872      -0.121613      -0.050782      -0.048527       0.099309             13.299789       6.175078       0.382652       4.665998      10.323058       1.505580      23.401232          -0.000007
          427              C       7.854633      20.459186      39.288949       0.371774      32.997892 0.31221914E+03  0.67649919E+04                                 9.334877                            6.083576      -0.175454       1.982130                    0.999195      23.699383      65.654669       0.635929       0.444518      -1.045762      -0.002934       0.024390      -0.017365       0.030083      -0.001441      -0.029045      -0.000800       0.134481      -0.119107      -0.048004      -0.045436       0.093440             12.740349       5.358077      -1.284758       2.160410      18.429991      -5.777338      14.432979          -0.000007
          428              C       8.028481      19.242584      40.111819       0.054246      39.254629 0.41556010E+03  0.95870029E+04                                10.131353                            6.795094      -0.101223       1.979661                    0.999205      26.421370      73.398025       0.637190       0.416666      -1.072163       0.004838      -0.022882       0.016100       0.028394      -0.003055      -0.006467       0.002690       0.024855      -0.021348      -0.010918      -0.007245       0.018163             13.593902       5.744941      -1.495208       2.290575      20.136729      -7.642913      14.900035          -0.000006
          429              C       7.840945      17.970769      39.553886      -0.146781      33.399734 0.41772697E+03  0.96925915E+04                                 8.994040                            6.786734       0.169924       2.032556                    0.999673      28.730972      81.216623       0.638408       0.413486      -1.069446       0.002769      -0.000541       0.003514       0.004506       0.005948      -0.004242       0.027803       0.038285      -0.001026      -0.039880       0.019663       0.020217             10.653101       5.118853      -0.712331       1.505924      15.902370      -4.251012      10.938081          -0.000009
          430              C       8.033957      16.859648      40.348699       0.099600      27.431750 0.32655272E+03  0.71892661E+04                                 8.035898                            6.078765       0.147324       2.067638                    0.999661      26.077385      73.952145       0.655641       0.424335      -1.053000       0.013861       0.018938       0.037329       0.044093       0.000233      -0.012565       0.027282       0.075651       0.009219      -0.053081       0.011477       0.041605              9.309157       4.657972      -0.391888       1.566644      12.913382      -2.916137      10.356118          -0.000005
          431              C       8.597935      18.163876      42.163245       0.089226      27.517254 0.33001499E+03  0.72712674E+04                                 8.029821                            6.103070       0.183244       2.074591                    0.999619      26.125350      73.673050       0.656803       0.423247      -1.055618      -0.007116      -0.030534      -0.032114       0.044881       0.008219      -0.013989       0.024640       0.040207       0.026263      -0.041021       0.012144       0.028877              9.374737       4.642298      -0.587756       1.498416      12.619654      -3.513298      10.862259          -0.000003
          432              C       8.393972      19.327463      41.459505      -0.154635      34.398082 0.42653208E+03  0.99655431E+04                                 9.205744                            6.888017       0.113273       2.011068                    0.999696      29.142710      83.125282       0.628476       0.417127      -1.065295      -0.001164      -0.005480      -0.005605       0.007925       0.008260      -0.005310       0.025649       0.033035       0.004687      -0.037022       0.017494       0.019528             11.020633       5.317588      -1.132560       1.997356      14.702027      -5.090294      13.042285          -0.000007
          433              C       7.376894      11.466934      18.255392       0.085398      28.577992 0.34228510E+03  0.76400129E+04                                 8.346289                            6.278109       0.149340       2.066893                    0.999350      26.542801      76.286944       0.635476       0.431818      -1.046319      -0.010132       0.014040       0.043932       0.047221       0.023389      -0.013897      -0.009717      -0.061723       0.029069      -0.045490       0.005268       0.040222              9.880908      13.744193      -3.619545       1.625676       6.933834       1.259479       8.964696           0.000001
          434              C       8.648584      10.962878      18.437537      -0.134070      36.860197 0.45760167E+03  0.10977056E+05                                 9.931895                            7.318847      -0.172238       1.928341                    0.998394      29.959795      89.110360       0.581673       0.438964      -1.042593      -0.000340       0.007170       0.009200       0.011669       0.029884      -0.014794      -0.015632      -0.047386      -0.012796      -0.037529      -0.010816       0.048344             12.137555      18.150810      -4.102289       3.084994       7.829155       1.347479      10.432699           0.000003
          435              C       9.274162      11.108738      19.674372       0.057526      40.535874 0.41973562E+03  0.97676994E+04                                10.508791                            6.932445      -0.211144       1.950408                    0.998931      26.766245      76.201000       0.613001       0.429367      -1.057593      -0.018572       0.015414      -0.007285       0.025211       0.013195      -0.002171      -0.004740      -0.044818      -0.024278      -0.022012      -0.008721       0.030733             14.505238      24.902141      -5.819617       2.398115       8.176063       1.233211      10.437509           0.000006
          436              C       8.563713      11.747393      20.690886      -0.140202      36.042665 0.44912757E+03  0.10714945E+05                                 9.705684                            7.191811      -0.103328       1.946129                    0.999072      29.970502      88.665717       0.594494       0.431855      -1.047698       0.002376       0.013764      -0.010949       0.017748       0.024893      -0.011111      -0.012932      -0.056449       0.012248      -0.040497      -0.001875       0.042372             11.841612      18.055889      -4.637260       0.701593       7.569332       1.253207       9.899615           0.000007
          437              C       7.287917      12.204751      20.428248       0.095010      28.434767 0.33759715E+03  0.75164143E+04                                 8.338316                            6.249159       0.062533       2.037923                    0.999531      26.523555      76.366868       0.634189       0.433786      -1.044160       0.003224      -0.004030      -0.042827       0.043137       0.033151      -0.009419      -0.004721      -0.072062       0.011480      -0.051781       0.003346       0.048434              9.922729      14.217992      -3.439102       1.087197       6.271801       0.884863       9.278395           0.000003
          438              C      12.747011      11.894077      23.258388      -0.147406      35.230719 0.45870281E+03  0.11002316E+05                                 9.569349                            7.276420      -0.128056       1.938669                    0.998736      30.124596      89.389532       0.589954       0.432848      -1.046995       0.011228       0.004940      -0.007682       0.014473       0.009617      -0.011322      -0.032934      -0.039235      -0.052037      -0.035961      -0.012776       0.048737             11.261754      11.040012      -0.483225       3.266024       7.636688       3.980368      15.108564           0.000005
          439              C      13.498526      12.265733      24.373333       0.086293      27.966666 0.35518020E+03  0.80163427E+04                                 8.274470                            6.439583      -0.039747       2.001594                    0.998948      27.023730      78.576571       0.619841       0.437822      -1.040779       0.043491      -0.015210      -0.016417       0.048912       0.005413      -0.021426      -0.033654      -0.034385      -0.048729      -0.043217      -0.005107       0.048324              9.436313      10.404017      -1.193745       2.603112       6.575034       2.370103      11.329887           0.000003
          440              C       1.656345      11.162578      23.561502       0.080024      27.907614 0.34272852E+03  0.76517530E+04                                 8.150809                            6.234981       0.068665       2.032644                    0.999563      26.819982      77.072026       0.644977       0.425355      -1.050358      -0.025582       0.045883       0.007694       0.053093      -0.003623      -0.027487      -0.020913      -0.030952      -0.063986      -0.046792       0.011372       0.035420              9.384273      10.665731      -0.827818       2.726362       5.832201       2.030824      11.654886           0.000003
          441              C       0.976011      10.752191      22.416659      -0.144768      35.095566 0.44636606E+03  0.10593449E+05                                 9.439572                            7.109338      -0.044510       1.960659                    0.999429      29.732199      86.678464       0.607801       0.424618      -1.056027       0.002740       0.022650      -0.009741       0.024808      -0.004546      -0.018886      -0.014723      -0.035703      -0.068463      -0.038471       0.005330       0.033141             11.227429      12.978722      -0.379534       4.680246       6.675401       2.738537      14.028165           0.000008
          442              C      13.323309      11.112859      22.274071       0.066005      39.304050 0.41302130E+03  0.95629942E+04                                10.280522                            6.864902      -0.132568       1.976836                    0.999229      26.511782      75.034981       0.618240       0.427885      -1.059591       0.013423       0.018755       0.012016       0.026006       0.010930      -0.013936      -0.020817      -0.019968      -0.029044      -0.024694      -0.009093       0.033787             13.824073      14.006911       0.489245       6.767728       8.092851       5.129650      19.372457           0.000007
          443              C      10.669051      10.673080      19.857896       0.373650      34.898897 0.33000693E+03  0.72975946E+04                                 9.845798                            6.359048      -0.390906       1.906839                    0.998690      24.551082      70.190389       0.602777       0.459507      -1.030384       0.029492      -0.000829       0.001921       0.029567       0.031337      -0.014167      -0.049939      -0.091930      -0.049661      -0.047558      -0.041784       0.089343             13.809943      23.265551      -4.846135       2.304076       8.061733       1.884229      10.102546           0.000009
          444              C      12.563581      10.687364      21.072653       0.368317      34.430881 0.32798735E+03  0.72374824E+04                                 9.744555                            6.326143      -0.380117       1.909940                    0.998665      24.520925      69.892772       0.606629       0.457564      -1.032094      -0.009032      -0.002854      -0.026852       0.028474       0.030540      -0.013628      -0.045818      -0.094365      -0.064784      -0.045409      -0.042466       0.087875             13.480930      13.982149       0.471690       6.131527       7.697873       5.026913      18.762769           0.000010
          445              C      12.544416       9.742980      19.032266       0.381742      34.375705 0.31996056E+03  0.70088995E+04                                 9.731238                            6.244758      -0.329145       1.932850                    0.998768      24.076330      68.125052       0.611768       0.457053      -1.033540      -0.011180       0.021555       0.016243       0.029214       0.039430      -0.014741      -0.051690      -0.100289      -0.083079      -0.052832      -0.047341       0.100173             13.748430      13.751962      -4.307911      -4.017718      10.225956       7.364945      17.267372           0.000006
          446              C      13.264447       9.085372      17.907202       0.061409      40.135722 0.39784089E+03  0.91071424E+04                                10.359516                            6.687729      -0.025314       2.014700                    0.999219      26.073297      72.889043       0.634679       0.421579      -1.065695       0.011760       0.002279      -0.022268       0.025286       0.001761       0.001961      -0.024985      -0.039776      -0.033152      -0.024395      -0.013725       0.038120             14.592034      14.683816      -3.360166      -4.774753      10.862265       8.435385      18.230021           0.000004
          447              C       0.959585       9.053233      17.901682      -0.138192      36.070996 0.43533720E+03  0.10284670E+05                                 9.659200                            7.043328      -0.076740       1.955450                    0.999316      29.553908      86.438659       0.606709       0.427328      -1.052567      -0.004663       0.012350      -0.014191       0.019382       0.000433       0.018765      -0.034392      -0.051088      -0.034233      -0.042933      -0.008581       0.051514             11.966102      14.293731      -2.200650      -3.437769       8.473392       5.206912      13.131184           0.000003
          448              C       1.612541       8.449190      16.847452       0.094979      29.039171 0.33173672E+03  0.73417842E+04                                 8.417891                            6.165268       0.059670       2.039546                    0.999376      26.251490      74.960146       0.644105       0.429677      -1.048342      -0.033780      -0.000869      -0.030906       0.045793       0.006791       0.018935      -0.039095      -0.041097      -0.065075      -0.051831      -0.000416       0.052247             10.251894      12.014445      -1.007934      -1.455938       7.253161       4.348805      11.488075           0.000001
          449              C      13.319202       7.922334      15.835997       0.095278      29.921168 0.34579601E+03  0.77469338E+04                                 8.692380                            6.371866      -0.004692       2.021747                    0.998553      26.510766      76.620867       0.620943       0.440296      -1.040057       0.043041       0.004504       0.021662       0.048395       0.011089       0.012400      -0.028147      -0.044642      -0.035740      -0.038324      -0.004757       0.043081             10.652280      11.989403      -0.882525      -1.500582       7.238155       4.670091      12.729282          -0.000001
          450              C      12.592327       8.529949      16.846532      -0.139170      37.605237 0.44657076E+03  0.10643736E+05                                10.013353                            7.190586      -0.166700       1.928600                    0.998683      29.890618      88.522354       0.591879       0.434180      -1.045802       0.011659       0.008417      -0.000015       0.014380       0.014232      -0.003460      -0.035347      -0.050053      -0.058824      -0.037507      -0.017627       0.055134             12.583248      12.694116      -1.309124      -1.950093       9.410396       6.687577      15.645232           0.000001
          451              C       0.224496       8.649713      10.866119      -0.149302      34.955551 0.43389853E+03  0.10200132E+05                                 9.383789                            6.997142       0.131038       2.019026                    0.999675      29.266995      84.247856       0.615749       0.423140      -1.059514      -0.004669      -0.007416       0.005767       0.010491       0.000217      -0.016701       0.005694      -0.018250      -0.086626      -0.036160       0.011810       0.024350             11.557851       6.642862       0.282580       4.665822       9.153892       0.096706      18.876798          -0.000011
          452              C       0.743302       8.440125      12.142510       0.097079      27.454009 0.32829396E+03  0.72364965E+04                                 8.053860                            6.096947       0.204933       2.086595                    0.999604      26.099101      74.035207       0.654406       0.424613      -1.052932      -0.006213      -0.042279       0.003326       0.042862      -0.005443      -0.026543       0.013323      -0.010913      -0.059342      -0.038181       0.007192       0.030989              9.643920       5.750474       0.342969       3.530559       8.556353      -0.172748      14.624933          -0.000006
          453              C       0.435304       6.164044      11.975545       0.102454      28.647632 0.33809237E+03  0.75410166E+04                                 8.403077                            6.261855      -0.032663       2.007310                    0.999420      26.641219      77.135640       0.631407       0.434913      -1.041987       0.002535       0.040926       0.013059       0.043034       0.006756      -0.030939       0.010598       0.008418      -0.089331      -0.047448       0.013262       0.034185             10.147719       6.049747       0.438736       3.559544       9.167611      -0.767915      15.225797          -0.000006
          454              C      13.610774       6.273920      10.696853      -0.147709      35.949324 0.44810031E+03  0.10650898E+05                                 9.652450                            7.157151      -0.027182       1.967573                    0.999393      29.751128      86.959312       0.601117       0.428683      -1.052924      -0.006876       0.003620       0.006957       0.010430      -0.002544      -0.015176       0.004380      -0.011025      -0.114276      -0.042412       0.016156       0.026256             11.945647       6.729923       0.161095       4.327265       9.559370      -1.961864      19.547647          -0.000011
          455              C      13.549174       7.542987      10.111783       0.048408      40.157773 0.41901820E+03  0.97092363E+04                                10.364668                            6.861865      -0.076295       1.989191                    0.999142      26.590617      74.591035       0.627294       0.421389      -1.066679       0.003425      -0.001887       0.030428       0.030678      -0.004608      -0.005282      -0.000009       0.029287      -0.025427      -0.011430      -0.009099       0.020529             14.641666       7.114512       0.136375       5.765088      10.020937      -1.532455      26.789549          -0.000006
          456              C      12.414373      10.420090       4.895825      -0.145808      35.336878 0.43566237E+03  0.10286568E+05                                 9.529083                            7.054666      -0.001308       1.977705                    0.999391      29.549755      86.191158       0.605552       0.428385      -1.052705       0.004772       0.009870       0.003353       0.011464       0.005993      -0.002490       0.024134       0.050280       0.020253      -0.041435       0.018938       0.022496             11.586265       5.344448      -1.344639       1.063333      16.782066      -5.177443      12.632280          -0.000006
          457              C      12.232312      11.658393       4.318574       0.099803      27.892489 0.33300706E+03  0.73862898E+04                                 8.220427                            6.202345       0.071945       2.043671                    0.999415      26.357127      75.657681       0.637446       0.433201      -1.044880       0.008290       0.025647       0.032115       0.041927       0.014745      -0.019545       0.022261       0.063590      -0.017063      -0.048747       0.005719       0.043028              9.677881       4.822371      -1.062536       0.884983      13.709961      -2.841869      10.501311          -0.000002
          458              C      12.365093      12.691227       6.377819       0.097619      27.567074 0.33102673E+03  0.73030013E+04                                 8.058740                            6.119728       0.205894       2.086472                    0.999706      26.030286      73.579367       0.654388       0.424260      -1.054430      -0.005663      -0.011649      -0.041586       0.043556       0.020577      -0.002233       0.019432       0.056922       0.011503      -0.044651       0.010847       0.033804              9.421862       4.547246      -1.051823       0.609044      14.105271      -2.057393       9.613067          -0.000003
          459              C      12.562212      11.468033       7.021305      -0.145150      33.946828 0.42368861E+03  0.98859829E+04                                 9.146837                            6.878980       0.167609       2.032303                    0.999703      28.952314      82.620616       0.626759       0.418825      -1.063846      -0.001178       0.003031      -0.008619       0.009212       0.007712      -0.002248       0.021601       0.041536       0.030502      -0.037159       0.016484       0.020674             10.906178       5.026611      -1.355394       0.790278      17.479246      -3.017938      10.212677          -0.000010
          460              C      12.571794      10.308566       6.260989       0.053318      39.705677 0.41127853E+03  0.94941082E+04                                10.293277                            6.812795      -0.101680       1.983019                    0.999248      26.506670      74.433906       0.626963       0.423200      -1.064578       0.003244       0.022988      -0.010695       0.025560      -0.000940      -0.000668      -0.000969       0.029441      -0.030006      -0.010881      -0.008884       0.019765             14.073460       5.561664      -1.784608       1.205611      23.138064      -6.805922      13.520653          -0.000006
          461              C      12.708682       8.975496       6.896655       0.377472      33.643504 0.31619797E+03  0.68759255E+04                                 9.504765                            6.145566      -0.174609       1.984229                    0.999154      23.685224      65.827443       0.628837       0.447915      -1.043319       0.003628      -0.030366       0.013391       0.033385      -0.001458      -0.034330       0.002089       0.137135      -0.117590      -0.050190      -0.046665       0.096855             13.205096       5.399093      -1.305310       1.872078      20.858007      -5.918906      13.358187          -0.000009
          462              C      13.133035       7.686650       8.690043       0.384571      32.984655 0.30878476E+03  0.66747897E+04                                 9.380110                            6.065949      -0.176828       1.984949                    0.999151      23.529563      65.192959       0.634091       0.446861      -1.043968      -0.010316       0.003369      -0.030428       0.032306       0.005822      -0.037134      -0.000685       0.137872      -0.121613      -0.050782      -0.048527       0.099309             13.299791       6.175078      -0.382652       4.665998      10.323060      -1.505581      23.401234          -0.000009
          463              C      12.678567       6.724686       6.707151       0.371775      32.997887 0.31221911E+03  0.67649909E+04                                 9.334875                            6.083575      -0.175454       1.982130                    0.999195      23.699382      65.654661       0.635929       0.444518      -1.045762       0.002934       0.024390       0.017365       0.030083       0.001441      -0.029045       0.000800       0.134481      -0.119107      -0.048003      -0.045436       0.093439             12.740346       5.358076       1.284757       2.160409      18.429987       5.777335      14.432975          -0.000008
          464              C      12.504719       5.508084       5.884281       0.054247      39.254631 0.41556016E+03  0.95870046E+04                                10.131352                            6.795094      -0.101224       1.979661                    0.999205      26.421372      73.398028       0.637190       0.416666      -1.072163      -0.004838      -0.022882      -0.016100       0.028394       0.003055      -0.006467      -0.002690       0.024855      -0.021348      -0.010918      -0.007245       0.018163             13.593901       5.744940       1.495208       2.290575      20.136728       7.642913      14.900033          -0.000006
          465              C      12.692255       4.236269       6.442214      -0.146782      33.399742 0.41772711E+03  0.96925953E+04                                 8.994041                            6.786735       0.169924       2.032556                    0.999673      28.730977      81.216636       0.638408       0.413486      -1.069446      -0.002769      -0.000541      -0.003514       0.004506      -0.005948      -0.004242      -0.027803       0.038285      -0.001026      -0.039880       0.019663       0.020217             10.653103       5.118854       0.712332       1.505924      15.902373       4.251014      10.938082          -0.000012
          466              C      12.499243       3.125148       5.647401       0.099600      27.431738 0.32655258E+03  0.71892623E+04                                 8.035895                            6.078764       0.147324       2.067638                    0.999661      26.077390      73.952160       0.655641       0.424335      -1.053000      -0.013860       0.018938      -0.037329       0.044093      -0.000233      -0.012565      -0.027282       0.075651       0.009219      -0.053081       0.011477       0.041605              9.309154       4.657971       0.391888       1.566644      12.913374       2.916136      10.356117          -0.000007
          467              C      11.935265       4.429376       3.832855       0.089226      27.517247 0.33001495E+03  0.72712661E+04                                 8.029820                            6.103070       0.183244       2.074591                    0.999619      26.125343      73.673016       0.656803       0.423248      -1.055618       0.007116      -0.030534       0.032114       0.044881      -0.008219      -0.013989      -0.024640       0.040208       0.026263      -0.041021       0.012144       0.028877              9.374735       4.642297       0.587755       1.498414      12.619653       3.513297      10.862253          -0.000005
          468              C      12.139228       5.592963       4.536595      -0.154634      34.398039 0.42653151E+03  0.99655257E+04                                 9.205734                            6.888010       0.113275       2.011069                    0.999696      29.142693      83.125194       0.628477       0.417126      -1.065295       0.001164      -0.005480       0.005605       0.007925      -0.008260      -0.005310      -0.025649       0.033035       0.004687      -0.037022       0.017494       0.019528             11.020619       5.317582       1.132557       1.997353      14.702008       5.090283      13.042266          -0.000009
          469              C       6.311906       2.267566      41.253442       0.085410      28.577657 0.34228033E+03  0.76398815E+04                                 8.346250                            6.278082       0.149328       2.066896                    0.999350      26.542541      76.286128       0.635475       0.431820      -1.046317       0.010131      -0.014041       0.043930       0.047219       0.023390       0.013901       0.009721      -0.061730       0.029061      -0.045493       0.005263       0.040229              9.880858      13.744120      -3.619528      -1.625643       6.933804      -1.259486       8.964650           0.000001
          470              C       5.040216       2.771622      41.435587      -0.134060      36.859840 0.45759629E+03  0.10976900E+05                                 9.931848                            7.318812      -0.172285       1.928331                    0.998393      29.959624      89.109894       0.581673       0.438965      -1.042592       0.000342      -0.007170       0.009199       0.011668       0.029888       0.014793       0.015642      -0.047391      -0.012803      -0.037530      -0.010825       0.048355             12.137488      18.150667      -4.102267      -3.084926       7.829125      -1.347506      10.432671           0.000000
          471              C       4.414638       2.625762      42.672422       0.057527      40.535960 0.41973671E+03  0.97677283E+04                                10.508788                            6.932443      -0.211133       1.950411                    0.998931      26.766292      76.201078       0.613003       0.429365      -1.057594       0.018573      -0.015412      -0.007284       0.025210       0.013193       0.002172       0.004740      -0.044816      -0.024273      -0.022012      -0.008719       0.030731             14.505231      24.902108      -5.819611      -2.398095       8.176063      -1.233228      10.437523          -0.000002
          472              C       5.125087       1.987107      43.688936      -0.140203      36.043059 0.44913267E+03  0.10715099E+05                                 9.705752                            7.191849      -0.103340       1.946123                    0.999072      29.970723      88.666552       0.594493       0.431855      -1.047698      -0.002374      -0.013760      -0.010949       0.017744       0.024891       0.011111       0.012933      -0.056446       0.012257      -0.040496      -0.001874       0.042370             11.841708      18.056058      -4.637315      -0.701581       7.569393      -1.253225       9.899673          -0.000000
          473              C       6.400883       1.529749      43.426298       0.095007      28.434967 0.33759953E+03  0.75164801E+04                                 8.338343                            6.249171       0.062540       2.037922                    0.999531      26.523700      76.367339       0.634190       0.433785      -1.044161      -0.003223       0.004032      -0.042826       0.043136       0.033147       0.009419       0.004722      -0.072062       0.011483      -0.051779       0.003347       0.048432              9.922768      14.218059      -3.439126      -1.087189       6.271826      -0.884875       9.278420           0.000001
          474              C       0.941789       1.840423       0.260338      -0.147403      35.230650 0.45870145E+03  0.11002272E+05                                 9.569327                            7.276402      -0.128042       1.938674                    0.998736      30.124565      89.389317       0.589956       0.432847      -1.046996      -0.011226      -0.004934      -0.007680       0.014469       0.009619       0.011323       0.032937      -0.039235      -0.052034      -0.035962      -0.012778       0.048739             11.261733      11.039984      -0.483219      -3.266020       7.636679      -3.980369      15.108535          -0.000002
          475              C       0.190274       1.468767       1.375283       0.086298      27.966595 0.35517874E+03  0.80163012E+04                                 8.274453                            6.439566      -0.039747       2.001595                    0.998948      27.023691      78.576404       0.619843       0.437822      -1.040779      -0.043489       0.015217      -0.016412       0.048911       0.005415       0.021428       0.033658      -0.034386      -0.048723      -0.043218      -0.005110       0.048327              9.436295      10.403992      -1.193747      -2.603097       6.575032      -2.370109      11.329862          -0.000002
          476              C      12.032455       2.571922       0.563452       0.080029      27.907530 0.34272733E+03  0.76517189E+04                                 8.150790                            6.234969       0.068657       2.032643                    0.999563      26.819929      77.071808       0.644978       0.425355      -1.050358       0.025584      -0.045875       0.007698       0.053088      -0.003625       0.027486       0.020914      -0.030956      -0.063984      -0.046793       0.011371       0.035421              9.384249      10.665715      -0.827822      -2.726350       5.832194      -2.030815      11.654838          -0.000001
          477              C      12.712789       2.982309      45.414709      -0.144764      35.095349 0.44636317E+03  0.10593357E+05                                 9.439517                            7.109304      -0.044486       1.960668                    0.999429      29.732062      86.677787       0.607804       0.424617      -1.056029      -0.002738      -0.022645      -0.009738       0.024801      -0.004547       0.018886       0.014724      -0.035706      -0.068462      -0.038472       0.005330       0.033143             11.227360      12.978646      -0.379528      -4.680220       6.675365      -2.738516      14.028069          -0.000001
          478              C       0.365491       2.621641      45.272121       0.066010      39.304077 0.41302147E+03  0.95629965E+04                                10.280516                            6.864897      -0.132575       1.976834                    0.999229      26.511786      75.034923       0.618241       0.427885      -1.059591      -0.013423      -0.018752       0.012019       0.026005       0.010930       0.013936       0.020818      -0.019969      -0.029045      -0.024695      -0.009092       0.033787             13.824069      14.006891       0.489252      -6.767725       8.092855      -5.129661      19.372460          -0.000002
          479              C       3.019749       3.061420      42.855946       0.373653      34.899054 0.33000872E+03  0.72976415E+04                                 9.845807                            6.359053      -0.390889       1.906843                    0.998690      24.551160      70.190572       0.602779       0.459505      -1.030386      -0.029492       0.000830       0.001923       0.029566       0.031337       0.014166       0.049938      -0.091928      -0.049654      -0.047559      -0.041782       0.089341             13.809957      23.265576      -4.846147      -2.304059       8.061744      -1.884239      10.102552          -0.000004
          480              C       1.125219       3.047136      44.070703       0.368320      34.431128 0.32799000E+03  0.72375528E+04                                 9.744575                            6.326152      -0.380112       1.909939                    0.998665      24.521055      69.893115       0.606632       0.457562      -1.032095       0.009033       0.002856      -0.026850       0.028473       0.030540       0.013626       0.045817      -0.094362      -0.064779      -0.045409      -0.042464       0.087873             13.480959      13.982166       0.471686      -6.131521       7.697897      -5.026940      18.762815          -0.000003
          481              C       1.144384       3.991520      42.030316       0.381750      34.375780 0.31996123E+03  0.70089178E+04                                 9.731249                            6.244763      -0.329144       1.932849                    0.998768      24.076351      68.125126       0.611768       0.457052      -1.033541       0.011181      -0.021555       0.016246       0.029216       0.039432       0.014736       0.051693      -0.100284      -0.083080      -0.052839      -0.047335       0.100173             13.748454      13.751996      -4.307932       4.017751      10.225970      -7.364963      17.267396          -0.000002
          482              C       0.424353       4.649128      40.905252       0.061402      40.136075 0.39784487E+03  0.91072523E+04                                10.359544                            6.687741      -0.025278       2.014708                    0.999219      26.073471      72.889499       0.634682       0.421576      -1.065698      -0.011762      -0.002281      -0.022270       0.025288       0.001758      -0.001958       0.024980      -0.039768      -0.033139      -0.024387      -0.013725       0.038112             14.592079      14.683920      -3.360170       4.774757      10.862273      -8.435392      18.230045          -0.000001
          483              C      12.729215       4.681267      40.899732      -0.138195      36.071540 0.43534330E+03  0.10284855E+05                                 9.659291                            7.043367      -0.076735       1.955446                    0.999316      29.554257      86.440014       0.606708       0.427327      -1.052567       0.004665      -0.012351      -0.014195       0.019385       0.000434      -0.018768       0.034392      -0.051080      -0.034226      -0.042934      -0.008577       0.051511             11.966241      14.293911      -2.200690       3.437829       8.473473      -5.206988      13.131338           0.000002
          484              C      12.076259       5.285310      39.845502       0.094980      29.039588 0.33174097E+03  0.73419159E+04                                 8.418008                            6.165328       0.059602       2.039523                    0.999375      26.251775      74.961615       0.644097       0.429679      -1.048339       0.033779       0.000866      -0.030908       0.045793       0.006789      -0.018935       0.039098      -0.041105      -0.065070      -0.051832      -0.000422       0.052253             10.252057      12.014683      -1.007965       1.455982       7.253251      -4.348874      11.488237           0.000002
          485              C       0.369598       5.812166      38.834047       0.095295      29.920875 0.34579157E+03  0.77468209E+04                                 8.692393                            6.371873      -0.004788       2.021725                    0.998552      26.510536      76.620506       0.620935       0.440302      -1.040052      -0.043040      -0.004512       0.021654       0.048392       0.011082      -0.012394       0.028155      -0.044649      -0.035727      -0.038320      -0.004768       0.043089             10.652297      11.989464      -0.882531       1.500596       7.238151      -4.670082      12.729276           0.000001
          486              C       1.096473       5.204551      39.844582      -0.139164      37.605325 0.44657160E+03  0.10643770E+05                                10.013383                            7.190598      -0.166735       1.928590                    0.998683      29.890707      88.522926       0.591877       0.434180      -1.045801      -0.011662      -0.008422      -0.000021       0.014385       0.014234       0.003459       0.035351      -0.050055      -0.058810      -0.037507      -0.017630       0.055137             12.583281      12.694249      -1.309121       1.950087       9.410385      -6.687556      15.645210           0.000002
          487              C      13.464304       5.084787      33.864169      -0.149293      34.954914 0.43388865E+03  0.10199835E+05                                 9.383651                            6.997041       0.131032       2.019029                    0.999675      29.266653      84.246407       0.615757       0.423138      -1.059516       0.004659       0.007414       0.005757       0.010479       0.000217       0.016703      -0.005690      -0.018226      -0.086614      -0.036156       0.011820       0.024336             11.557674       6.642758       0.282550      -4.665734       9.153782      -0.096630      18.876482           0.000005
          488              C      12.945498       5.294375      35.140560       0.097063      27.454403 0.32830013E+03  0.72366535E+04                                 8.053877                            6.096967       0.205001       2.086605                    0.999605      26.099397      74.035721       0.654412       0.424608      -1.052937       0.006203       0.042282       0.003318       0.042864      -0.005437       0.026540      -0.013323      -0.010924      -0.059363      -0.038185       0.007201       0.030983              9.643940       5.750485       0.342937      -3.530565       8.556334       0.172831      14.625002           0.000003
          489              C      13.253496       7.570456      34.973595       0.102445      28.647137 0.33808710E+03  0.75408404E+04                                 8.402848                            6.261713      -0.032498       2.007359                    0.999421      26.640965      77.133629       0.631431       0.434900      -1.041998      -0.002542      -0.040926       0.013055       0.043033       0.006757       0.030936      -0.010594       0.008409      -0.089360      -0.047451       0.013270       0.034182             10.147403       6.049572       0.438720      -3.559395       9.167385       0.767895      15.225253           0.000003
          490              C       0.078026       7.460580      33.694903      -0.147704      35.948266 0.44808642E+03  0.10650457E+05                                 9.652195                            7.156998      -0.027101       1.967604                    0.999393      29.750525      86.956340       0.601130       0.428678      -1.052930       0.006868      -0.003618       0.006948       0.010418      -0.002542       0.015180      -0.004378      -0.011002      -0.114256      -0.042408       0.016164       0.026243             11.945293       6.729747       0.161088      -4.327110       9.559125       1.961804      19.547006           0.000005
          491              C       0.139626       6.191513      33.109833       0.048435      40.156614 0.41900552E+03  0.97088627E+04                                10.364477                            6.861770      -0.076344       1.989181                    0.999142      26.590116      74.589160       0.627298       0.421390      -1.066679      -0.003432       0.001888       0.030417       0.030668      -0.004608       0.005293       0.000007       0.029300      -0.025473      -0.011431      -0.009115       0.020546             14.641348       7.114379       0.136379      -5.764941      10.020762       1.532397      26.788903           0.000003
          492              C       1.274427       3.314410      27.893875      -0.145804      35.336747 0.43566154E+03  0.10286546E+05                                 9.529074                            7.054671      -0.001311       1.977706                    0.999391      29.549669      86.190962       0.605550       0.428386      -1.052704      -0.004774      -0.009873       0.003351       0.011467       0.005995       0.002488      -0.024137       0.050285       0.020264      -0.041439       0.018942       0.022498             11.586226       5.344442      -1.344624      -1.063330      16.781950       5.177385      12.632288           0.000006
          493              C       1.456488       2.076107      27.316624       0.099816      27.892139 0.33300226E+03  0.73861631E+04                                 8.220403                            6.202331       0.071887       2.043660                    0.999414      26.356859      75.657026       0.637442       0.433206      -1.044876      -0.008292      -0.025646       0.032113       0.041926       0.014748       0.019548      -0.022260       0.063594      -0.017087      -0.048749       0.005715       0.043034              9.677840       4.822356      -1.062523      -0.884984      13.709833       2.841841      10.501331           0.000003
          494              C       1.323707       1.043273      29.375869       0.097618      27.567383 0.33102805E+03  0.73030589E+04                                 8.058863                            6.119765       0.205844       2.086457                    0.999706      26.030482      73.580773       0.654380       0.424264      -1.054424       0.005660       0.011647      -0.041588       0.043558       0.020579       0.002231      -0.019428       0.056923       0.011479      -0.044647       0.010838       0.033809              9.422051       4.547292      -1.051858      -0.609061      14.105630       2.057448       9.613231           0.000001
          495              C       1.126588       2.266467      30.019355      -0.145166      33.948258 0.42370568E+03  0.98865205E+04                                 9.147189                            6.879171       0.167559       2.032280                    0.999703      28.953082      82.624480       0.626740       0.418831      -1.063838       0.001174      -0.003032      -0.008623       0.009216       0.007712       0.002243      -0.021601       0.041526       0.030515      -0.037155       0.016475       0.020680             10.906662       5.026769      -1.355471      -0.790330      17.480053       3.018147      10.213164           0.000005
          496              C       1.117006       3.425934      29.259039       0.053302      39.706148 0.41128346E+03  0.94942583E+04                                10.293376                            6.812845      -0.101658       1.983025                    0.999248      26.506871      74.434814       0.626959       0.423201      -1.064577      -0.003247      -0.022990      -0.010697       0.025563      -0.000942       0.000666       0.000973       0.029429      -0.030008      -0.010883      -0.008876       0.019759             14.073605       5.561704      -1.784623      -1.205615      23.138359       6.805907      13.520752           0.000004
          497              C       0.980118       4.759004      29.894705       0.377481      33.643289 0.31619519E+03  0.68758566E+04                                 9.504774                            6.145570      -0.174639       1.984223                    0.999154      23.685077      65.827210       0.628831       0.447920      -1.043315      -0.003632       0.030366       0.013394       0.033387      -0.001457       0.034330      -0.002094       0.137150      -0.117583      -0.050200      -0.046662       0.096861             13.205119       5.399093      -1.305310      -1.872057      20.858186       5.918874      13.358080           0.000007
          498              C       0.555765       6.047850      31.688093       0.384555      32.984590 0.30878509E+03  0.66747935E+04                                 9.380058                            6.065928      -0.176796       1.984958                    0.999151      23.529617      65.192929       0.634096       0.446858      -1.043971       0.010308      -0.003367      -0.030423       0.032298       0.005820       0.037128       0.000687       0.137881      -0.121581      -0.050771      -0.048534       0.099306             13.299672       6.175032      -0.382641      -4.665925      10.323078       1.505535      23.400908           0.000004
          499              C       1.010233       7.009814      29.705201       0.371784      32.997613 0.31221605E+03  0.67649117E+04                                 9.334860                            6.083567      -0.175492       1.982121                    0.999195      23.699216      65.654251       0.635926       0.444521      -1.045760      -0.002937      -0.024387       0.017368       0.030083       0.001440       0.029047      -0.000796       0.134498      -0.119109      -0.048006      -0.045442       0.093448             12.740330       5.358059       1.284749      -2.160369      18.430137      -5.777321      14.432793           0.000008
          500              C       1.184081       8.226416      28.882331       0.054233      39.254850 0.41556271E+03  0.95870751E+04                                10.131378                            6.795101      -0.101204       1.979666                    0.999205      26.421481      73.398301       0.637192       0.416665      -1.072164       0.004835       0.022882      -0.016102       0.028394       0.003056       0.006465       0.002685       0.024847      -0.021348      -0.010910      -0.007249       0.018159             13.593940       5.744943       1.495190      -2.290555      20.136926      -7.642869      14.899952           0.000005
          501              C       0.996545       9.498231      29.440264      -0.146790      33.400578 0.41773552E+03  0.96928609E+04                                 8.994248                            6.786822       0.169910       2.032547                    0.999673      28.731402      81.218721       0.638400       0.413488      -1.069442       0.002764       0.000543      -0.003517       0.004506      -0.005950       0.004239       0.027804       0.038284      -0.001029      -0.039880       0.019663       0.020217             10.653418       5.118938       0.712362      -1.505969      15.902971      -4.251207      10.938346           0.000005
          502              C       1.189557      10.609352      28.645451       0.099604      27.431772 0.32654921E+03  0.71891960E+04                                 8.035942                            6.078723       0.147260       2.067621                    0.999661      26.077530      73.953487       0.655642       0.424334      -1.052996       0.013857      -0.018936      -0.037330       0.044093      -0.000231       0.012567       0.027275       0.075663       0.009202      -0.053079       0.011467       0.041612              9.309246       4.657963       0.391852      -1.566651      12.913665      -2.916063      10.356109           0.000002
          503              C       1.753535       9.305124      26.830905       0.089237      27.516880 0.33000993E+03  0.72711317E+04                                 8.029778                            6.103042       0.183215       2.074589                    0.999619      26.125070      73.672258       0.656801       0.423250      -1.055616      -0.007118       0.030531       0.032111       0.044877      -0.008219       0.013995       0.024638       0.040212       0.026244      -0.041021       0.012141       0.028880              9.374665       4.642275       0.587735      -1.498418      12.619498      -3.513199      10.862222           0.000006
          504              C       1.549572       8.141537      27.534645      -0.154628      34.397570 0.42652613E+03  0.99653595E+04                                 9.205638                            6.887960       0.113320       2.011086                    0.999696      29.142421      83.124007       0.628481       0.417126      -1.065297      -0.001166       0.005483       0.005600       0.007924      -0.008260       0.005311       0.025652       0.033044       0.004693      -0.037027       0.017497       0.019530             11.020470       5.317532       1.132531      -1.997326      14.701781      -5.090168      13.042099           0.000010
          505              I       2.711614       8.434906      36.967985      -0.463334     467.154315 0.19848413E+05  0.11094634E+07                                37.056895                           35.192797       1.426396       1.813911                    0.999959     170.812272     565.809789       0.468280       0.233998      -1.343814      -0.202494       0.168151       0.086421       0.277033      -0.212624       0.090120       0.025805       0.203566      -0.602292      -0.250005      -0.093421       0.343427             39.175823      52.814258      -2.651692       3.473815      30.955746       2.222887      33.757466           0.000040
          506              I       7.760181      27.060811      27.524986      -0.431601     419.325738 0.18691685E+05  0.10291634E+07                                34.393455                           34.089122       1.440423       1.827372                    0.999841     167.644675     551.011983       0.477151       0.233139      -1.345151      -0.121124      -0.242046       0.079665       0.282141       0.192827      -0.140714      -0.195162      -0.304394      -0.301963      -0.241984      -0.165218       0.407201             35.246296      28.518312       2.814328      -2.342071      50.073267      -3.952139      27.147308          -0.000016
          507              I       3.103799      13.379875      44.108420      -0.456464     503.817371 0.19963117E+05  0.11129174E+07                                38.684193                           35.005444       1.604933       1.861375                    0.999914     167.915409     548.096513       0.477307       0.230183      -1.354884       0.128203      -0.036035       0.162848       0.210366       0.050030       0.238415       0.080222       0.221024       0.671408      -0.237026      -0.152454       0.389480             43.463910      53.307768       1.425548      21.056196      27.897781       0.986079      49.186180           0.000057
          508              I      11.433296       1.737964      25.855788      -0.467773     450.585898 0.19847056E+05  0.11094516E+07                                36.189642                           35.161982       1.392470       1.803735                    0.999975     171.244983     567.398076       0.469042       0.233605      -1.344280       0.202004      -0.116324      -0.072755       0.244193      -0.002459      -0.055265       0.015302       0.615928      -0.512849      -0.226953      -0.171871       0.398824             37.895881      56.911340      -4.276032       3.687196      29.948243       2.498515      26.828061          -0.000041
          509              I       4.500877       4.484040      37.794995      -0.462333     455.825150 0.18874867E+05  0.10429798E+07                                36.423187                           34.277866       1.484558       1.829459                    0.999942     170.230115     562.613272       0.474831       0.233440      -1.343178      -0.027220      -0.209254       0.100469       0.233715       0.063320      -0.101585      -0.189703      -0.422716      -0.545446      -0.284870      -0.100294       0.385164             38.937339      33.925465       6.515874      -4.611994      47.086206     -11.524644      35.800347           0.000029
          510              I       3.151025      11.531761      40.051564      -0.459934     503.435122 0.20319889E+05  0.11431255E+07                                39.141292                           35.694412       1.308554       1.784326                    0.999993     171.629067     571.356889       0.463045       0.235131      -1.341462       0.157930      -0.161506      -0.153176       0.272927      -0.173511      -0.135751       0.264426       0.029629       0.137850      -0.274242      -0.115568       0.389810             43.566854      47.324922     -16.637360      -9.418716      48.339319      13.549943      35.036321           0.000059
          511              I      10.977186       5.299594      13.969935      -0.463362     467.177054 0.19849669E+05  0.11095525E+07                                37.058421                           35.194205       1.426212       1.813863                    0.999959     170.813903     565.822142       0.468264       0.234002      -1.343807       0.202500      -0.168159       0.086618       0.277104      -0.212613      -0.090107      -0.025854       0.203571      -0.602408      -0.250049      -0.093379       0.343428             39.177484      52.816591      -2.651863      -3.473934      30.957094      -2.223099      33.758766          -0.000060
          512              I       5.928619      14.142689       4.526936      -0.431559     419.306610 0.18690561E+05  0.10290854E+07                                34.392233                           34.087944       1.440522       1.827401                    0.999841     167.642337     550.998853       0.477163       0.233137      -1.345154       0.121124       0.242020       0.079753       0.282144       0.192822       0.140719       0.195157      -0.304424      -0.301756      -0.241979      -0.165210       0.407189             35.245000      28.517246       2.814165       2.341972      50.071306       3.952088      27.146448           0.000027
          513              I      10.585001       0.354625      21.110370      -0.456524     503.825545 0.19963528E+05  0.11129466E+07                                38.684732                           35.005914       1.604915       1.861368                    0.999914     167.915941     548.100545       0.477301       0.230185      -1.354882      -0.128214       0.036050       0.162895       0.210413       0.050021      -0.238405      -0.080245       0.221062       0.671473      -0.237060      -0.152433       0.389492             43.464542      53.308552       1.425558     -21.056533      27.898087      -0.986091      49.186988          -0.000042
          514              I       2.255504      11.996536       2.857738      -0.467722     450.564704 0.19845820E+05  0.11093643E+07                                36.188298                           35.160693       1.392563       1.803763                    0.999975     171.242508     567.383647       0.469055       0.233602      -1.344284      -0.202011       0.116267      -0.072690       0.244152      -0.002451       0.055250      -0.015312       0.615897      -0.512846      -0.226944      -0.171861       0.398805             37.894452      56.909040      -4.275889      -3.687042      29.947241      -2.498433      26.827074           0.000062
          515              I       9.187923       9.250460      14.796945      -0.462358     455.835652 0.18875428E+05  0.10430192E+07                                36.423940                           34.278548       1.484462       1.829436                    0.999942     170.230585     562.618360       0.474822       0.233442      -1.343174       0.027213       0.209257       0.100660       0.233798       0.063312       0.101597       0.189762      -0.422706      -0.545641      -0.284945      -0.100272       0.385218             38.938189      33.926210       6.515998       4.612115      47.087294      11.525042      35.801064          -0.000009
          516              I      10.537775       2.202739      17.053514      -0.459982     503.452951 0.20320808E+05  0.11431911E+07                                39.142467                           35.695452       1.308487       1.784307                    0.999993     171.630091     571.365322       0.463033       0.235134      -1.341457      -0.157929       0.161501      -0.153061       0.272859      -0.173467       0.135669      -0.264470       0.029678       0.137644      -0.274298      -0.115458       0.389756             43.568210      47.326338     -16.637848       9.418955      48.340921     -13.550469      35.037372          -0.000043
          517              I       9.556014      19.034094      32.026165      -0.463360     467.176191 0.19849621E+05  0.11095491E+07                                37.058367                           35.194155       1.426215       1.813864                    0.999959     170.813805     565.821579       0.468265       0.234002      -1.343807      -0.202500      -0.168160      -0.086617       0.277104       0.212613      -0.090107       0.025854       0.203570      -0.602407      -0.250049      -0.093379       0.343428             39.177426      52.816507       2.651858      -3.473930      30.957051       2.223095      33.758719          -0.000055
          518              I       0.915781       0.408189      41.469164      -0.431562     419.307515 0.18690615E+05  0.10290892E+07                                34.392291                           34.088000       1.440520       1.827401                    0.999841     167.642458     550.999525       0.477162       0.233137      -1.345154      -0.121123       0.242021      -0.079755       0.282145      -0.192823       0.140719      -0.195158      -0.304423      -0.301760      -0.241979      -0.165211       0.407190             35.245060      28.517294      -2.814173       2.341978      50.071398      -3.952094      27.146489           0.000027
          519              I       9.948199      14.089125      24.885730      -0.456525     503.825903 0.19963547E+05  0.11129479E+07                                38.684751                           35.005931       1.604914       1.861367                    0.999914     167.915991     548.100784       0.477301       0.230185      -1.354882       0.128214       0.036049      -0.162892       0.210410      -0.050021      -0.238405       0.080245       0.221062       0.671471      -0.237059      -0.152432       0.389491             43.464564      53.308582      -1.425559     -21.056543      27.898100       0.986091      49.187010          -0.000042
          520              I       4.588896      25.731036      43.138362      -0.467722     450.565267 0.19845852E+05  0.11093665E+07                                36.188331                           35.160725       1.392562       1.803763                    0.999975     171.242592     567.384075       0.469055       0.233602      -1.344284       0.202011       0.116269       0.072685       0.244151       0.002452       0.055249       0.015313       0.615898      -0.512848      -0.226945      -0.171861       0.398806             37.894487      56.909097       4.275892      -3.687042      29.947269       2.498435      26.827094           0.000066
          521              I      11.345277      22.984960      31.199155      -0.462356     455.835066 0.18875396E+05  0.10430170E+07                                36.423902                           34.278514       1.484464       1.829437                    0.999942     170.230528     562.618001       0.474823       0.233442      -1.343174      -0.027213       0.209258      -0.100658       0.233798      -0.063313       0.101597      -0.189762      -0.422707      -0.545640      -0.284945      -0.100273       0.385218             38.938148      33.926172      -6.515991       4.612110      47.087244     -11.525026      35.801027          -0.000003
          522              I       9.995425      15.937239      28.942586      -0.459984     503.453420 0.20320833E+05  0.11431929E+07                                39.142495                           35.695477       1.308485       1.784307                    0.999993     171.630144     571.365621       0.463033       0.235134      -1.341457       0.157929       0.161499       0.153062       0.272859       0.173466       0.135669       0.264470       0.029679       0.137644      -0.274298      -0.115458       0.389756             43.568242      47.326375      16.637863       9.418961      48.340957      13.550476      35.037394          -0.000045
          523              I       4.132786      22.169406       9.028115      -0.463334     467.154063 0.19848399E+05  0.11094625E+07                                37.056879                           35.192782       1.426397       1.813911                    0.999959     170.812246     565.809635       0.468280       0.233998      -1.343814       0.202494       0.168153      -0.086425       0.277035       0.212625       0.090120      -0.025804       0.203565      -0.602293      -0.250004      -0.093423       0.343427             39.175805      52.814227       2.651695       3.473815      30.955738      -2.222884      33.757451           0.000038
          524              I      12.773019      13.326311      18.471114      -0.431603     419.326902 0.18691753E+05  0.10291681E+07                                34.393528                           34.089192       1.440420       1.827371                    0.999841     167.644833     551.012831       0.477150       0.233139      -1.345150       0.121123      -0.242047      -0.079663       0.282141      -0.192827      -0.140714       0.195162      -0.304396      -0.301965      -0.241985      -0.165218       0.407203             35.246373      28.518372      -2.814338      -2.342077      50.073384       3.952149      27.147364          -0.000017
          525              I       3.740601      27.114375       1.887680      -0.456461     503.816483 0.19963071E+05  0.11129142E+07                                38.684142                           35.005398       1.604937       1.861377                    0.999914     167.915296     548.095927       0.477307       0.230183      -1.354885      -0.128202      -0.036034      -0.162850       0.210368      -0.050030       0.238415      -0.080223       0.221026       0.671411      -0.237028      -0.152453       0.389481             43.463852      53.307685      -1.425547      21.056171      27.897747      -0.986079      49.186126           0.000059
          526              I       9.099904      15.472464      20.140312      -0.467772     450.586176 0.19847071E+05  0.11094527E+07                                36.189658                           35.161997       1.392469       1.803734                    0.999975     171.245022     567.398281       0.469042       0.233605      -1.344279      -0.202003      -0.116326       0.072758       0.244194       0.002459      -0.055266      -0.015302       0.615930      -0.512847      -0.226954      -0.171871       0.398825             37.895900      56.911376       4.276031       3.687196      29.948251      -2.498514      26.828073          -0.000040
          527              I       2.343523      18.218540       8.201105      -0.462332     455.824891 0.18874853E+05  0.10429788E+07                                36.423170                           34.277851       1.484560       1.829459                    0.999942     170.230088     562.613115       0.474831       0.233440      -1.343178       0.027221      -0.209256      -0.100472       0.233717      -0.063321      -0.101585       0.189703      -0.422718      -0.545448      -0.284871      -0.100294       0.385166             38.937319      33.925446      -6.515866      -4.611988      47.086186      11.524632      35.800326           0.000021
          528              I       3.693375      25.266261       5.944536      -0.459936     503.435969 0.20319933E+05  0.11431286E+07                                39.141341                           35.694455       1.308552       1.784325                    0.999993     171.629165     571.357425       0.463045       0.235131      -1.341462      -0.157930      -0.161505       0.153175       0.272926       0.173511      -0.135751      -0.264426       0.029628       0.137850      -0.274242      -0.115569       0.389811             43.566910      47.324982      16.637386      -9.418728      48.339387     -13.549960      35.036362           0.000053
          529              I      10.977186      19.034094       9.028115      -0.463332     467.153711 0.19848380E+05  0.11094611E+07                                37.056857                           35.192762       1.426398       1.813912                    0.999959     170.812207     565.809406       0.468281       0.233998      -1.343814       0.202494      -0.168153      -0.086424       0.277035      -0.212625       0.090120       0.025803       0.203566      -0.602292      -0.250004      -0.093424       0.343427             39.175782      52.814195      -2.651692       3.473813      30.955719       2.222882      33.757431           0.000041
          530              I       5.928619       0.408189      18.471114      -0.431601     419.326029 0.18691702E+05  0.10291646E+07                                34.393474                           34.089140       1.440422       1.827372                    0.999841     167.644701     551.012149       0.477151       0.233139      -1.345150       0.121123       0.242047      -0.079663       0.282141       0.192827      -0.140714      -0.195162      -0.304395      -0.301963      -0.241984      -0.165218       0.407202             35.246317      28.518327       2.814331      -2.342072      50.073300      -3.952144      27.147325          -0.000016
          531              I      10.585001      14.089125       1.887680      -0.456462     503.816590 0.19963077E+05  0.11129146E+07                                38.684149                           35.005404       1.604937       1.861377                    0.999914     167.915309     548.095997       0.477307       0.230183      -1.354885      -0.128202       0.036034      -0.162850       0.210368       0.050030       0.238415       0.080223       0.221026       0.671411      -0.237028      -0.152453       0.389481             43.463859      53.307694       1.425548      21.056174      27.897751       0.986080      49.186133           0.000057
          532              I       2.255504      25.731036      20.140312      -0.467773     450.586047 0.19847064E+05  0.11094522E+07                                36.189651                           35.161990       1.392470       1.803734                    0.999975     171.245001     567.398178       0.469042       0.233605      -1.344279      -0.202003       0.116326       0.072759       0.244194      -0.002459      -0.055266       0.015302       0.615930      -0.512847      -0.226953      -0.171872       0.398825             37.895892      56.911360      -4.276032       3.687196      29.948247       2.498514      26.828069          -0.000041
          533              I       9.187923      22.984960       8.201105      -0.462332     455.824743 0.18874845E+05  0.10429783E+07                                36.423162                           34.277843       1.484560       1.829460                    0.999942     170.230066     562.613005       0.474831       0.233440      -1.343178       0.027220       0.209256      -0.100472       0.233717       0.063321      -0.101585      -0.189703      -0.422718      -0.545449      -0.284872      -0.100294       0.385166             38.937310      33.925439       6.515865      -4.611987      47.086175     -11.524629      35.800317           0.000021
          534              I      10.537775      15.937239       5.944536      -0.459936     503.435951 0.20319932E+05  0.11431286E+07                                39.141340                           35.694454       1.308552       1.784325                    0.999993     171.629170     571.357432       0.463045       0.235131      -1.341462      -0.157930       0.161505       0.153175       0.272925      -0.173511      -0.135751       0.264426       0.029628       0.137850      -0.274242      -0.115569       0.389810             43.566908      47.324980     -16.637385      -9.418727      48.339383      13.549958      35.036360           0.000053
          535              I       2.711614      22.169406      32.026165      -0.463361     467.176226 0.19849623E+05  0.11095492E+07                                37.058369                           35.194157       1.426215       1.813864                    0.999959     170.813810     565.821604       0.468265       0.234002      -1.343807      -0.202500       0.168160      -0.086617       0.277104      -0.212613      -0.090107      -0.025854       0.203570      -0.602407      -0.250049      -0.093379       0.343428             39.177428      52.816510      -2.651859      -3.473931      30.957053      -2.223096      33.758721          -0.000055
          536              I       7.760181      13.326311      41.469164      -0.431562     419.307463 0.18690612E+05  0.10290889E+07                                34.392288                           34.087997       1.440520       1.827401                    0.999841     167.642451     550.999485       0.477162       0.233137      -1.345154      -0.121123      -0.242021      -0.079755       0.282146       0.192823       0.140719       0.195158      -0.304423      -0.301759      -0.241979      -0.165211       0.407190             35.245057      28.517291       2.814173       2.341978      50.071394       3.952093      27.146486           0.000026
          537              I       3.103799      27.114375      24.885730      -0.456524     503.825810 0.19963542E+05  0.11129475E+07                                38.684746                           35.005926       1.604914       1.861368                    0.999914     167.915978     548.100718       0.477301       0.230185      -1.354882       0.128214      -0.036049      -0.162892       0.210410       0.050021      -0.238405      -0.080245       0.221061       0.671471      -0.237059      -0.152432       0.389491             43.464559      53.308578       1.425558     -21.056541      27.898097      -0.986089      49.187002          -0.000042
          538              I      11.433296      15.472464      43.138362      -0.467722     450.565275 0.19845853E+05  0.11093666E+07                                36.188332                           35.160726       1.392562       1.803763                    0.999975     171.242590     567.384073       0.469055       0.233602      -1.344284       0.202011      -0.116269       0.072685       0.244151      -0.002452       0.055249      -0.015313       0.615897      -0.512848      -0.226945      -0.171861       0.398806             37.894488      56.909099      -4.275893      -3.687042      29.947269      -2.498435      26.827095           0.000065
          539              I       4.500877      18.218540      31.199155      -0.462356     455.835093 0.18875398E+05  0.10430171E+07                                36.423904                           34.278515       1.484464       1.829437                    0.999942     170.230533     562.618024       0.474823       0.233442      -1.343174      -0.027213      -0.209258      -0.100658       0.233798       0.063313       0.101597       0.189762      -0.422707      -0.545640      -0.284945      -0.100273       0.385218             38.938149      33.926173       6.515991       4.612109      47.087245      11.525026      35.801028          -0.000004
          540              I       3.151025      25.266261      28.942586      -0.459984     503.453361 0.20320830E+05  0.11431926E+07                                39.142491                           35.695474       1.308485       1.784307                    0.999993     171.630137     571.365582       0.463033       0.235134      -1.341457       0.157929      -0.161499       0.153063       0.272859      -0.173466       0.135669      -0.264470       0.029679       0.137645      -0.274298      -0.115458       0.389756             43.568239      47.326373     -16.637862       9.418961      48.340953     -13.550474      35.037390          -0.000044
          541              I       4.132786       8.434906      13.969935      -0.463362     467.177106 0.19849672E+05  0.11095527E+07                                37.058423                           35.194207       1.426211       1.813863                    0.999959     170.813913     565.822186       0.468264       0.234002      -1.343807       0.202500       0.168159       0.086618       0.277104       0.212613      -0.090106       0.025854       0.203571      -0.602407      -0.250049      -0.093379       0.343428             39.177487      52.816596       2.651862      -3.473935      30.957096       2.223100      33.758768          -0.000060
          542              I      12.773019      27.060811       4.526936      -0.431559     419.306631 0.18690562E+05  0.10290855E+07                                34.392235                           34.087945       1.440522       1.827401                    0.999841     167.642336     550.998856       0.477163       0.233137      -1.345154       0.121124      -0.242020       0.079753       0.282144      -0.192822       0.140719      -0.195158      -0.304424      -0.301756      -0.241979      -0.165210       0.407189             35.245002      28.517247      -2.814166       2.341972      50.071310      -3.952088      27.146449           0.000028
          543              I       3.740601      13.379875      21.110370      -0.456524     503.825546 0.19963528E+05  0.11129466E+07                                38.684732                           35.005914       1.604915       1.861368                    0.999914     167.915944     548.100555       0.477301       0.230185      -1.354882      -0.128214      -0.036050       0.162895       0.210412      -0.050021      -0.238405       0.080245       0.221061       0.671474      -0.237059      -0.152433       0.389492             43.464542      53.308555      -1.425558     -21.056532      27.898086       0.986091      49.186985          -0.000042
          544              I       9.099904       1.737964       2.857738      -0.467723     450.564755 0.19845823E+05  0.11093645E+07                                36.188302                           35.160697       1.392563       1.803763                    0.999975     171.242514     567.383682       0.469055       0.233602      -1.344284      -0.202011      -0.116267      -0.072690       0.244153       0.002451       0.055250       0.015312       0.615897      -0.512846      -0.226944      -0.171861       0.398805             37.894455      56.909045       4.275889      -3.687042      29.947243       2.498433      26.827077           0.000063
          545              I       2.343523       4.484040      14.796945      -0.462357     455.835554 0.18875422E+05  0.10430189E+07                                36.423934                           34.278543       1.484462       1.829436                    0.999942     170.230575     562.618300       0.474823       0.233442      -1.343174       0.027213      -0.209257       0.100660       0.233798      -0.063313       0.101597      -0.189762      -0.422706      -0.545641      -0.284945      -0.100272       0.385218             38.938182      33.926204      -6.515996       4.612114      47.087285     -11.525039      35.801058          -0.000008
          546              I       3.693375      11.531761      17.053514      -0.459982     503.452901 0.20320806E+05  0.11431909E+07                                39.142463                           35.695449       1.308487       1.784308                    0.999993     171.630088     571.365296       0.463033       0.235134      -1.341457      -0.157929      -0.161501      -0.153061       0.272858       0.173467       0.135669       0.264470       0.029678       0.137644      -0.274298      -0.115458       0.389756             43.568206      47.326336      16.637845       9.418953      48.340916      13.550467      35.037368          -0.000043
          547              I       9.556014       5.299594      36.967985      -0.463334     467.154283 0.19848412E+05  0.11094633E+07                                37.056892                           35.192795       1.426396       1.813911                    0.999959     170.812271     565.809775       0.468280       0.233998      -1.343814      -0.202494      -0.168151       0.086421       0.277033       0.212624       0.090120      -0.025805       0.203566      -0.602291      -0.250005      -0.093421       0.343427             39.175821      52.814254       2.651693       3.473815      30.955745      -2.222887      33.757464           0.000040
          548              I       0.915781      14.142689      27.524986      -0.431601     419.325529 0.18691673E+05  0.10291626E+07                                34.393442                           34.089110       1.440424       1.827372                    0.999841     167.644643     551.011821       0.477151       0.233139      -1.345151      -0.121124       0.242046       0.079665       0.282141      -0.192827      -0.140714       0.195161      -0.304394      -0.301962      -0.241984      -0.165218       0.407201             35.246282      28.518301      -2.814326      -2.342070      50.073246       3.952138      27.147299          -0.000015
          549              I       9.948199       0.354625      44.108420      -0.456464     503.817343 0.19963116E+05  0.11129173E+07                                38.684192                           35.005443       1.604933       1.861375                    0.999914     167.915404     548.096494       0.477307       0.230183      -1.354884       0.128203       0.036035       0.162848       0.210366      -0.050030       0.238415      -0.080222       0.221024       0.671409      -0.237026      -0.152454       0.389480             43.463908      53.307765      -1.425548      21.056195      27.897780      -0.986079      49.186179           0.000057
          550              I       4.588896      11.996536      25.855788      -0.467773     450.585435 0.19847029E+05  0.11094497E+07                                36.189613                           35.161954       1.392472       1.803735                    0.999975     171.244927     567.397757       0.469043       0.233605      -1.344280       0.202004       0.116324      -0.072755       0.244193       0.002459      -0.055265      -0.015302       0.615928      -0.512849      -0.226953      -0.171872       0.398824             37.895851      56.911291       4.276028       3.687192      29.948220      -2.498514      26.828041          -0.000037
          551              I      11.345277       9.250460      37.794995      -0.462333     455.825205 0.18874870E+05  0.10429800E+07                                36.423191                           34.277869       1.484558       1.829459                    0.999942     170.230119     562.613303       0.474831       0.233440      -1.343178      -0.027220       0.209254       0.100469       0.233715      -0.063320      -0.101585       0.189703      -0.422715      -0.545445      -0.284870      -0.100294       0.385164             38.937343      33.925469      -6.515875      -4.611995      47.086211      11.524646      35.800351           0.000028
          552              I       9.995425       2.202739      40.051564      -0.459934     503.435083 0.20319887E+05  0.11431254E+07                                39.141289                           35.694409       1.308554       1.784326                    0.999993     171.629065     571.356871       0.463045       0.235131      -1.341462       0.157930       0.161506      -0.153176       0.272927       0.173511      -0.135751      -0.264425       0.029629       0.137850      -0.274242      -0.115568       0.389810             43.566851      47.324918      16.637358      -9.418715      48.339316     -13.549942      35.036319           0.000060
          553              N       0.145101      12.084987      42.240518      -0.169924      35.761677 0.49417673E+03  0.11852518E+05                                 9.294454                            7.331086      -0.221817       1.971274                    0.997625      27.362825      76.386419       0.626170       0.407836      -1.082727      -0.104995      -0.039701       0.016813       0.113502      -0.015344       0.008452       0.012014      -0.058861       0.106246      -0.052317       0.011831       0.040486             10.900260      14.114324       3.798260      -1.589999       7.784306       1.222422      10.802150          -0.000003
[truncated: 64,867 more chars]
