# Supplementary material for: A collection of forcefield precursors for metal–organic frameworks
Source: RSC Adv. 2019 Nov 13;9(63):36492–507. doi: 10.1039/c9ra07327b (PMC9075174; doi:10.1039/c9ra07327b)
Supplement: RA-009-C9RA07327B-s5167 [file RA-009-C9RA07327B-s5167.xyz]

  112
jmolscript: load "" {1 1 1} spacegroup "x,y,z" unitcell [{     11.703400     0.000000     0.000000 }, {     -4.554157    11.081589     0.000000 }, {     -3.574682    -5.540730    10.656592 }]
Ag     1.989713     6.392329     4.231733     0.253871
Ag    -0.543987     7.187527     1.338042     0.256028
Ag    -0.692218     4.689311     4.231733     0.254481
Ag     1.841515     3.894078     1.338042     0.255852
Ag     1.584848    -0.851470     6.424859     0.253871
Ag     4.118548    -1.646668     9.318550     0.256028
Ag     4.266779     0.851548     6.424859     0.254481
Ag     1.733046     1.646781     9.318550     0.255852
H     -1.544672     2.141022     9.810459     0.091180
H      4.778438     5.766876     2.796290     0.114117
H      5.641885     6.314299     1.609145     0.103046
H      6.240500     7.343791     3.555039     0.149771
H      4.771007     7.852437     3.757514     0.136405
H      5.633543     8.402076     2.570370     0.141513
H      3.575338     1.648960     3.258786     0.091871
H      3.432092     3.629266     7.455352     0.108331
H      2.729427     4.934674     6.943835     0.104545
H      4.784533     5.464379     7.787837     0.149660
H      5.472827     4.455948     6.805300     0.146164
H      4.783819     5.748058     6.246894     0.141348
H     -4.307139    -2.140904     9.810459     0.091410
H     -3.480926     5.314747     2.796290     0.115030
H      7.359040     4.767309     1.609145     0.103631
H      6.760403     3.737841     3.555039     0.149901
H      8.229894     3.229198     3.757514     0.136286
H      7.367370     2.679544     2.570370     0.142102
H      2.276325    -1.648921     3.258786     0.092383
H      2.419524    -3.629175     7.455352     0.109651
H     -1.431962     6.146999     6.943835     0.104263
H     -3.487079     5.617305     7.787837     0.148171
H     -4.175361     6.625723     6.805300     0.145197
H     -3.486347     5.333607     6.246894     0.141193
H      5.119233     3.399837     0.846133     0.091179
H     -1.203877    -0.226017     7.860302     0.114117
H     -2.067324    -0.773440     9.047447     0.103046
H     -2.665939    -1.802932     7.101553     0.149772
H     -1.196446    -2.311578     6.899078     0.136406
H     -2.058982    -2.861217     8.086222     0.141512
H     -0.000777     3.891899     7.397806     0.091868
H      0.142469     1.911593     3.201240     0.108331
H      0.845134     0.606185     3.712757     0.104543
H     -1.209972     0.076480     2.868755     0.149659
H     -1.898266     1.084911     3.851292     0.146165
H     -1.209258    -0.207199     4.409698     0.141348
H      7.881700     7.681763     0.846133     0.091409
H      7.055487     0.226112     7.860302     0.115030
H     -3.784479     0.773550     9.047447     0.103631
H     -3.185842     1.803018     7.101553     0.149901
H     -4.655333     2.311661     6.899078     0.136287
H     -3.792809     2.861315     8.086222     0.142101
H      1.298236     7.189780     7.397806     0.092381
H      1.155037     9.170034     3.201240     0.109651
H      5.006523    -0.606140     3.712757     0.104261
H      7.061640    -0.076446     2.868755     0.148171
H      7.749922    -1.084864     3.851292     0.145198
H      7.060908     0.207252     4.409698     0.141193
C      3.697935     6.883892     1.490431     0.325966
C      2.373956     7.425773    -0.021313     0.110640
C      4.947745     6.548125     2.246410    -0.219379
C      5.441412     7.630801     3.105331    -0.431960
C      3.308027     3.709041     5.424205     0.327504
C      3.408630     2.399187     3.783090     0.102816
C      3.467482     4.326293     6.781855    -0.224183
C      4.738738     5.063220     6.916128    -0.429992
C     -2.400409     4.197715     1.490431     0.327165
C     -1.076413     3.655816    -0.021313     0.109115
C      8.053172     4.533492     2.246410    -0.221845
C      7.559496     3.450826     3.105331    -0.432336
C     -2.010545     7.372614     5.424205     0.329102
C     -2.111130     8.682448     3.783090     0.101796
C     -2.170016     6.755378     6.781855    -0.226737
C     -3.441273     6.018453     6.916128    -0.426394
C     -0.123374    -1.343033     9.166161     0.325966
C      4.775287     3.655816     0.021313     0.110640
C     -1.373184    -1.007266     8.410182    -0.219378
C     -1.866851    -2.089942     7.551261    -0.431960
C      0.266534     1.831818     5.232387     0.327503
C      0.165931     3.141672     6.873502     0.102817
C      0.107079     1.214566     3.874737    -0.224182
C     -1.164177     0.477639     3.740464    -0.429993
C      5.974970     1.343144     9.166161     0.327165
C      8.225656     7.425773     0.021313     0.109116
C     -4.478611     1.007367     8.410182    -0.221845
C     -3.984935     2.090033     7.551261    -0.432336
C      5.585106    -1.831755     5.232387     0.329101
C      5.685691    -3.141589     6.873502     0.101796
C      5.744577    -1.214519     3.874737    -0.226737
C      7.015834    -0.477594     3.740464    -0.426394
N      2.491068     6.821838     2.028163    -0.256933
N      1.617256     7.185309     1.026443    -0.185337
N      3.681069     7.269524     0.206525    -0.348026
N      2.777382     4.339577     4.386253    -0.245640
N      2.846658     3.481855     3.323365    -0.171002
N      3.723816     2.472333     5.097048    -0.342825
N     -1.193548     4.259775     2.028163    -0.257346
N     -0.319725     3.896293     1.026443    -0.184246
N      9.319871     3.812068     0.206525    -0.347663
N     -1.479889     6.742065     4.386253    -0.246494
N     -1.549152     7.599774     3.323365    -0.170824
N      2.127826    -2.472272     5.097048    -0.342339
N      1.083493    -1.280979     8.628429    -0.256933
N      1.957305    -1.644450     9.630149    -0.185337
N     -0.106508    -1.728665    10.450067    -0.348026
N      0.797179     1.201282     6.270339    -0.245640
N      0.727903     2.059004     7.333227    -0.171002
N     -0.149255     3.068526     5.559544    -0.342825
N      4.768109     1.281084     8.628429    -0.257346
N      3.894286     1.644566     9.630149    -0.184247
N     -5.745310     1.728791    10.450067    -0.347663
N      5.054450    -1.201206     6.270339    -0.246493
N      5.123713    -2.058915     7.333227    -0.170824
N      1.446735     8.013131     5.559544    -0.342339

The following XYZ coordinates are in angstroms. Other properties are in atomic units.
The sperically averaged electron density of each atom fit to a function of the form exp(a - br)
eigen_1, eigen_2 and eigen_3 are the three eigenvalues of traceless quadrupole moment tensor
  atom number  atomic symbol              X              Y              Z     net charge C6 coefficient C8 coefficient C10 coefficient fluctuating dipole atomic polarizability isotropic forcefield polarizability              a              b squared Pearson coefficient          <r^3>          <r^4>         wp_QDO          m_QDO          q_QDO       dipole_x       dipole_y       dipole_z         dipole            Qxy            Qxz            Qyz     Q(x^2-y^2)  Q(3z^2 - R^2)        eigen_1        eigen_2        eigen_3 static polarizability      alpha(xx)      alpha(xy)      alpha(xz)      alpha(yy)      alpha(yz)      alpha(zz) atomic spin moment
            1             Ag       1.989713       6.392329       4.231733       0.253871     221.877806 0.60180835E+04  0.24701916E+06                                28.796954                           25.368765       1.261369       2.034675                    0.998169      89.893254     246.584409       0.372102       0.401025      -1.186854       0.001156       0.026259      -0.066188       0.071216      -0.028409       0.029649       0.030430       0.085869      -0.190517      -0.086907       0.000842       0.086064             32.366832      24.904769      -8.759393      -5.715813      43.015158       6.962434      29.180569           0.000053
            2             Ag      -0.543987       7.187527       1.338042       0.256028     205.811648 0.55225046E+04  0.22249130E+06                                27.751836                           24.510956       1.248988       2.030810                    0.998645      89.736777     246.147530       0.372661       0.407958      -1.178424      -0.034936      -0.073644       0.017236       0.083313       0.003516       0.029076       0.002448      -0.114957      -0.162738      -0.073735      -0.011059       0.084793             30.891969      40.433068       0.954580       4.860096      18.315333       3.211113      33.927506           0.000028
            3             Ag      -0.692218       4.689311       4.231733       0.254481     221.622748 0.60083005E+04  0.24650782E+06                                28.769558                           25.342800       1.265965       2.036143                    0.998188      89.851384     246.383658       0.372425       0.400856      -1.187025      -0.000996      -0.026335      -0.066456       0.071490      -0.028426      -0.029052      -0.030206       0.086309      -0.188168      -0.086035       0.000288       0.085747             32.338061      24.882243      -8.755238       5.711530      42.981465      -6.957458      29.150474           0.000053
            4             Ag       1.841515       3.894078       1.338042       0.255852     205.934769 0.55267449E+04  0.22270858E+06                                27.764832                           24.522197       1.247744       2.030368                    0.998645      89.754481     246.235223       0.372527       0.408019      -1.178360       0.035563       0.073438       0.017369       0.083424       0.004145      -0.029303      -0.001991      -0.116254      -0.161908      -0.074006      -0.011323       0.085329             30.906848      40.446552       0.956309      -4.861557      18.324421      -3.214759      33.949570           0.000028
            5             Ag       1.584848      -0.851470       6.424859       0.253871     221.877752 0.60180814E+04  0.24701905E+06                                28.796949                           25.368760       1.261369       2.034676                    0.998169      89.893243     246.584361       0.372102       0.401025      -1.186855      -0.001157      -0.026259       0.066188       0.071216      -0.028409       0.029649       0.030430       0.085870      -0.190517      -0.086907       0.000842       0.086064             32.366827      24.904764      -8.759392      -5.715812      43.015152       6.962433      29.180564           0.000054
            6             Ag       4.118548      -1.646668       9.318550       0.256028     205.811640 0.55225044E+04  0.22249129E+06                                27.751835                           24.510956       1.248988       2.030810                    0.998645      89.736774     246.147522       0.372661       0.407958      -1.178424       0.034936       0.073644      -0.017236       0.083313       0.003516       0.029076       0.002448      -0.114957      -0.162738      -0.073735      -0.011059       0.084793             30.891968      40.433068       0.954580       4.860097      18.315333       3.211113      33.927505           0.000028
            7             Ag       4.266779       0.851548       6.424859       0.254481     221.622761 0.60083006E+04  0.24650782E+06                                28.769559                           25.342800       1.265965       2.036143                    0.998188      89.851383     246.383659       0.372424       0.400856      -1.187025       0.000996       0.026334       0.066456       0.071490      -0.028426      -0.029051      -0.030206       0.086309      -0.188167      -0.086035       0.000288       0.085747             32.338064      24.882244      -8.755240       5.711530      42.981472      -6.957459      29.150477           0.000053
            8             Ag       1.733046       1.646781       9.318550       0.255852     205.934741 0.55267438E+04  0.22270853E+06                                27.764829                           24.522195       1.247743       2.030368                    0.998645      89.754474     246.235196       0.372527       0.408019      -1.178360      -0.035562      -0.073438      -0.017369       0.083424       0.004145      -0.029303      -0.001991      -0.116254      -0.161908      -0.074006      -0.011323       0.085329             30.906845      40.446550       0.956309      -4.861559      18.324419      -3.214759      33.949566           0.000028
            9              H      -1.544672       2.141022       9.810459       0.091180       1.191928 0.83652471E+01  0.83276825E+02                                 1.876532                            1.706815      -0.970515       2.414610                    0.997243       3.627013      10.318411       0.471124       1.305947      -0.703382      -0.016772       0.011450      -0.044186       0.048629      -0.001621       0.005496      -0.007940       0.024159       0.028118      -0.018989       0.003392       0.015597              1.949852       1.738867      -0.111810       0.470946       1.524388      -0.298294       2.586301          -0.000009
           10              H       4.778438       5.766876       2.796290       0.114117       0.954774 0.73128641E+01  0.70983169E+02                                 1.670447                            1.632045      -0.956744       2.418310                    0.995827       3.685833      10.639868       0.461988       1.365866      -0.689764      -0.003394      -0.017300       0.023254       0.029182       0.002366       0.004713      -0.005675      -0.009987      -0.005048      -0.009721       0.000836       0.008885              1.681217       1.487269       0.113389      -0.084126       1.899612      -0.347729       1.656770          -0.000011
           11              H       5.641885       6.314299       1.609145       0.103046       1.002460 0.75222472E+01  0.73973045E+02                                 1.756397                            1.675632      -1.212749       2.284785                    0.992889       3.977603      11.784766       0.444979       1.399720      -0.681474       0.022116       0.002579      -0.011989       0.025289       0.000804      -0.000873       0.003793       0.006172      -0.001139      -0.005783       0.002309       0.003474              1.804022       2.081396      -0.221757      -0.410597       1.501023       0.171801       1.829649          -0.000005
           12              H       6.240500       7.343791       3.555039       0.149771       0.857819 0.60024356E+01  0.54671768E+02                                 1.482723                            1.422696      -0.669878       2.570971                    0.999995       3.121258       8.330811       0.531793       1.264527      -0.713284       0.012576      -0.013247       0.003428       0.018585      -0.004391       0.005143       0.000186      -0.000649      -0.011962      -0.007673       0.000144       0.007529              1.506120       1.833985      -0.175657       0.334122       1.283156      -0.045113       1.401219          -0.000006
           13              H       4.771007       7.852437       3.757514       0.136405       0.996331 0.74759491E+01  0.72788639E+02                                 1.702161                            1.636415      -1.060831       2.370899                    0.997753       3.621886      10.387720       0.468336       1.343234      -0.694352      -0.014750      -0.003699       0.004194       0.015774       0.000073      -0.000936       0.003565       0.002415      -0.000829      -0.004341       0.001186       0.003155              1.723561       1.827209      -0.173722      -0.423406       1.504385       0.235977       1.839089          -0.000002
           14              H       5.633543       8.402076       2.570370       0.141513       0.997214 0.76351531E+01  0.73952155E+02                                 1.648543                            1.613862      -0.800042       2.502169                    0.999607       3.342026       9.238343       0.494341       1.279224      -0.710286      -0.001483       0.004711      -0.016430       0.017156       0.001197       0.001090      -0.001131      -0.002436       0.010936      -0.003811      -0.000205       0.004016              1.643769       1.420108       0.180615      -0.099514       1.968563      -0.232147       1.542635          -0.000003
           15              H       3.575338       1.648960       3.258786       0.091871       1.245103 0.90132788E+01  0.90703778E+02                                 1.883218                            1.737641      -0.908912       2.440965                    0.998609       3.513061       9.794438       0.484501       1.256229      -0.715829       0.008616      -0.038242      -0.029341       0.048965      -0.010633       0.003544       0.011204      -0.019800       0.028843      -0.021425       0.002099       0.019327              1.923643       1.586704      -0.229334      -0.132967       2.398620       0.448381       1.785606          -0.000001
           16              H       3.432092       3.629266       7.455352       0.108331       1.174123 0.91321590E+01  0.94063424E+02                                 1.935955                            1.834513      -1.413919       2.192976                    0.991497       4.094065      12.327094       0.430288       1.381973      -0.685124       0.011075      -0.016020       0.022863       0.030033       0.003158       0.005671       0.000251      -0.005230       0.012822      -0.008350       0.000944       0.007406              1.988270       1.622813       0.057553       0.018303       2.233712      -0.622097       2.108284           0.000005
           17              H       2.729427       4.934674       6.943835       0.104545       1.150569 0.90325620E+01  0.91785670E+02                                 1.844698                            1.776593      -0.976523       2.395928                    0.996574       3.772242      10.890180       0.459988       1.310376      -0.701840      -0.011264       0.022124       0.008646       0.026289      -0.003895      -0.002784       0.009297       0.003810      -0.005313      -0.010738      -0.000002       0.010740              1.867283       2.110820      -0.438655      -0.069264       2.001471       0.088010       1.489557          -0.000001
           18              H       4.784533       5.464379       7.787837       0.149660       0.955838 0.69084012E+01  0.64203371E+02                                 1.508510                            1.461435      -0.708286       2.548715                    0.999979       3.008047       7.721901       0.568477       1.159346      -0.739962      -0.008518      -0.000656       0.014344       0.016696       0.001632      -0.003903      -0.000421       0.005986       0.008884      -0.004944      -0.001437       0.006381              1.517254       1.271237       0.075901       0.079941       1.479989       0.335435       1.800536           0.000003
           19              H       5.472827       4.455948       6.805300       0.146164       0.891724 0.65533169E+01  0.61619613E+02                                 1.575887                            1.529898      -0.832148       2.493345                    0.999115       3.374900       9.452327       0.486355       1.339352      -0.696197       0.003676      -0.016751      -0.001495       0.017214      -0.000684      -0.000388      -0.001040      -0.000472      -0.007670      -0.002882       0.000786       0.002096              1.584169       1.864610      -0.369475      -0.015042       1.642965       0.006964       1.244932          -0.000001
           20              H       4.783819       5.748058       6.246894       0.141348       0.920092 0.68170957E+01  0.64624601E+02                                 1.596282                            1.550082      -0.836654       2.483549                    0.999398       3.411963       9.541632       0.488839       1.321726      -0.699704      -0.007530       0.006653      -0.013740       0.017022       0.001503      -0.001376      -0.004475      -0.001356       0.006897      -0.003866      -0.002237       0.006103              1.605251       1.350599       0.090790      -0.016039       1.828323      -0.385594       1.636831          -0.000005
           21              H      -4.307139      -2.140904       9.810459       0.091410       1.191149 0.83580358E+01  0.83162093E+02                                 1.873060                            1.704059      -0.960161       2.418221                    0.997380       3.624743      10.299173       0.472486       1.302855      -0.704010       0.016827      -0.011418      -0.044344       0.048785      -0.001787      -0.005469       0.007973       0.023936       0.027972      -0.018886       0.003311       0.015575              1.946056       1.735825      -0.111417      -0.469426       1.522011       0.297272       2.580333          -0.000009
           22              H      -3.480926       5.314747       2.796290       0.115030       0.952779 0.72956363E+01  0.70791567E+02                                 1.669905                            1.631551      -0.963808       2.415990                    0.995741       3.684176      10.641779       0.461337       1.368263      -0.689292       0.003484       0.017487       0.022925       0.029043       0.002249      -0.004783       0.005631      -0.009698      -0.004748      -0.009647       0.000918       0.008729              1.680664       1.486910       0.113278       0.084087       1.898825       0.347483       1.656257          -0.000011
           23              H       7.359040       4.767309       1.609145       0.103631       1.000236 0.75039867E+01  0.73773754E+02                                 1.756400                            1.675658      -1.222934       2.280985                    0.992778       3.977611      11.796323       0.444004       1.403168      -0.680823      -0.022084      -0.002461      -0.011743       0.025132       0.000746       0.000798      -0.003822       0.005953      -0.000881      -0.005718       0.002413       0.003305              1.804019       2.081389      -0.221711       0.410495       1.501056      -0.171714       1.829612          -0.000005
           24              H       6.760403       3.737841       3.555039       0.149901       0.856982 0.59948469E+01  0.54580489E+02                                 1.481175                            1.421373      -0.668565       2.571586                    0.999993       3.118687       8.319823       0.532326       1.263773      -0.713454      -0.012517       0.013380       0.003558       0.018664      -0.004380      -0.005057      -0.000251      -0.000722      -0.012026      -0.007640       0.000182       0.007458              1.504486       1.831561      -0.175101      -0.333378       1.281996       0.044898       1.399900          -0.000006
           25              H       8.229894       3.229198       3.757514       0.136286       0.994634 0.74577143E+01  0.72539784E+02                                 1.697750                            1.632499      -1.048578       2.376138                    0.997877       3.613619      10.346336       0.469899       1.340082      -0.695018       0.014878       0.003569       0.004266       0.015884       0.000194       0.001007      -0.003425       0.002394      -0.000805      -0.004234       0.001209       0.003025              1.718977       1.822081      -0.173031       0.421381       1.500972      -0.234943       1.833878          -0.000003
           26              H       7.367370       2.679544       2.570370       0.142102       0.995114 0.76126409E+01  0.73659245E+02                                 1.644140                            1.609803      -0.791884       2.505410                    0.999660       3.336395       9.209739       0.495876       1.276560      -0.710853       0.001927      -0.004710      -0.016113       0.016897       0.001290      -0.000891       0.001255      -0.002186       0.010965      -0.003764      -0.000267       0.004031              1.639337       1.416708       0.179616       0.099026       1.962724       0.230922       1.538578          -0.000003
           27              H       2.276325      -1.648921       3.258786       0.092383       1.241819 0.89840772E+01  0.90328214E+02                                 1.879209                            1.734279      -0.904647       2.442941                    0.998628       3.507885       9.772625       0.485244       1.255439      -0.716008      -0.008642       0.038386      -0.029094       0.048936      -0.010592      -0.003458      -0.011079      -0.019750       0.029320      -0.021378       0.002128       0.019250              1.919449       1.583762      -0.228514       0.132482       2.392775      -0.446754       1.781811          -0.000001
           28              H       2.419524      -3.629175       7.455352       0.109651       1.168022 0.90755569E+01  0.93352185E+02                                 1.931108                            1.830350      -1.415943       2.193314                    0.991477       4.082709      12.291762       0.430159       1.384287      -0.684713      -0.011045       0.015850       0.022510       0.029664       0.003126      -0.005596      -0.000287      -0.005179       0.012991      -0.008274       0.000881       0.007393              1.983079       1.619360       0.057436      -0.018139       2.227356       0.619384       2.102521           0.000005
           29              H      -1.431962       6.146999       6.943835       0.104263       1.149029 0.90146727E+01  0.91524391E+02                                 1.840153                            1.772509      -0.961402       2.402030                    0.996685       3.767162      10.857573       0.461595       1.306948      -0.702561       0.011768      -0.022305       0.008535       0.026624      -0.003892       0.002751      -0.009259       0.003810      -0.005050      -0.010681      -0.000011       0.010692              1.862581       2.105309      -0.436773       0.069050       1.996073      -0.087689       1.486361          -0.000001
           30              H      -3.487079       5.617305       7.787837       0.148171       0.959842 0.69425860E+01  0.64583854E+02                                 1.510759                            1.463411      -0.708777       2.547008                    0.999981       3.015338       7.737773       0.569194       1.156759      -0.740568       0.008659       0.000600       0.014760       0.017123       0.001695       0.003784       0.000329       0.006237       0.009347      -0.005167      -0.001195       0.006362              1.519569       1.272763       0.076009      -0.080079       1.482105      -0.336479       1.803839           0.000003
           31              H      -4.175361       6.625723       6.805300       0.145197       0.894981 0.65816962E+01  0.61942408E+02                                 1.578384                            1.532087      -0.829992       2.493596                    0.999146       3.380684       9.467342       0.486626       1.337396      -0.696574      -0.003788       0.017076      -0.001430       0.017550      -0.000659       0.000366       0.000949      -0.000267      -0.007613      -0.002819       0.000815       0.002004              1.586761       1.867996      -0.370765       0.015120       1.645820      -0.007032       1.246469          -0.000001
           32              H      -3.486347       5.333607       6.246894       0.141193       0.919403 0.68114996E+01  0.64572838E+02                                 1.597199                            1.550841      -0.843564       2.480940                    0.999367       3.412034       9.548949       0.487951       1.324106      -0.699232       0.007696      -0.006697      -0.013666       0.017054       0.001330       0.001520       0.004339      -0.001080       0.007357      -0.003761      -0.002255       0.006016              1.606208       1.351109       0.090709       0.015965       1.829561       0.386261       1.637955          -0.000005
           33              H       5.119233       3.399837       0.846133       0.091179       1.191931 0.83652671E+01  0.83277073E+02                                 1.876535                            1.706817      -0.970516       2.414610                    0.997243       3.627017      10.318425       0.471124       1.305947      -0.703382       0.016772      -0.011450       0.044186       0.048629      -0.001621       0.005496      -0.007940       0.024159       0.028118      -0.018989       0.003392       0.015597              1.949855       1.738870      -0.111810       0.470947       1.524390      -0.298294       2.586305          -0.000009
           34              H      -1.203877      -0.226017       7.860302       0.114117       0.954773 0.73128638E+01  0.70983168E+02                                 1.670447                            1.632045      -0.956744       2.418310                    0.995827       3.685833      10.639870       0.461987       1.365866      -0.689764       0.003394       0.017300      -0.023254       0.029182       0.002366       0.004713      -0.005675      -0.009988      -0.005048      -0.009721       0.000836       0.008885              1.681218       1.487270       0.113389      -0.084126       1.899612      -0.347729       1.656771          -0.000011
           35              H      -2.067324      -0.773440       9.047447       0.103046       1.002460 0.75222530E+01  0.73973113E+02                                 1.756397                            1.675633      -1.212749       2.284785                    0.992889       3.977604      11.784768       0.444979       1.399719      -0.681474      -0.022116      -0.002579       0.011989       0.025289       0.000804      -0.000873       0.003793       0.006172      -0.001139      -0.005783       0.002309       0.003474              1.804023       2.081396      -0.221757      -0.410597       1.501024       0.171801       1.829649          -0.000005
           36              H      -2.665939      -1.802932       7.101553       0.149772       0.857820 0.60024366E+01  0.54671778E+02                                 1.482722                            1.422696      -0.669878       2.570971                    0.999995       3.121258       8.330810       0.531793       1.264526      -0.713284      -0.012576       0.013247      -0.003428       0.018585      -0.004391       0.005143       0.000186      -0.000649      -0.011962      -0.007673       0.000144       0.007529              1.506120       1.833984      -0.175657       0.334122       1.283156      -0.045113       1.401219          -0.000006
           37              H      -1.196446      -2.311578       6.899078       0.136406       0.996330 0.74759344E+01  0.72788459E+02                                 1.702159                            1.636413      -1.060829       2.370900                    0.997753       3.621882      10.387705       0.468336       1.343233      -0.694352       0.014750       0.003699      -0.004194       0.015774       0.000073      -0.000936       0.003565       0.002415      -0.000829      -0.004341       0.001186       0.003155              1.723559       1.827207      -0.173722      -0.423405       1.504384       0.235976       1.839087          -0.000002
           38              H      -2.058982      -2.861217       8.086222       0.141512       0.997215 0.76351614E+01  0.73952260E+02                                 1.648544                            1.613864      -0.800044       2.502169                    0.999607       3.342028       9.238352       0.494340       1.279224      -0.710285       0.001483      -0.004711       0.016430       0.017156       0.001197       0.001090      -0.001131      -0.002436       0.010936      -0.003811      -0.000205       0.004016              1.643770       1.420109       0.180616      -0.099515       1.968565      -0.232147       1.542636          -0.000003
           39              H      -0.000777       3.891899       7.397806       0.091868       1.245107 0.90133174E+01  0.90704269E+02                                 1.883223                            1.737646      -0.908916       2.440963                    0.998609       3.513068       9.794465       0.484500       1.256230      -0.715829      -0.008616       0.038242       0.029341       0.048965      -0.010633       0.003544       0.011204      -0.019800       0.028843      -0.021425       0.002099       0.019327              1.923649       1.586708      -0.229335      -0.132967       2.398629       0.448383       1.785611          -0.000001
           40              H       0.142469       1.911593       3.201240       0.108331       1.174123 0.91321609E+01  0.94063445E+02                                 1.935955                            1.834513      -1.413918       2.192976                    0.991497       4.094065      12.327092       0.430288       1.381973      -0.685124      -0.011075       0.016020      -0.022863       0.030033       0.003158       0.005671       0.000251      -0.005230       0.012822      -0.008350       0.000944       0.007406              1.988269       1.622813       0.057553       0.018303       2.233712      -0.622097       2.108284           0.000005
           41              H       0.845134       0.606185       3.712757       0.104543       1.150571 0.90325835E+01  0.91785949E+02                                 1.844701                            1.776596      -0.976526       2.395927                    0.996574       3.772246      10.890197       0.459987       1.310378      -0.701840       0.011264      -0.022124      -0.008646       0.026289      -0.003895      -0.002784       0.009297       0.003810      -0.005313      -0.010738      -0.000002       0.010740              1.867286       2.110824      -0.438657      -0.069264       2.001474       0.088011       1.489559          -0.000001
           42              H      -1.209972       0.076480       2.868755       0.149659       0.955838 0.69083992E+01  0.64203352E+02                                 1.508510                            1.461436      -0.708286       2.548715                    0.999979       3.008046       7.721900       0.568476       1.159347      -0.739961       0.008518       0.000656      -0.014344       0.016696       0.001632      -0.003903      -0.000421       0.005986       0.008884      -0.004944      -0.001437       0.006381              1.517255       1.271238       0.075901       0.079941       1.479990       0.335435       1.800537           0.000003
           43              H      -1.898266       1.084911       3.851292       0.146165       0.891723 0.65533143E+01  0.61619581E+02                                 1.575886                            1.529897      -0.832147       2.493346                    0.999115       3.374899       9.452323       0.486355       1.339352      -0.696197      -0.003676       0.016751       0.001495       0.017214      -0.000684      -0.000388      -0.001040      -0.000472      -0.007671      -0.002882       0.000786       0.002096              1.584169       1.864610      -0.369475      -0.015042       1.642964       0.006964       1.244932          -0.000001
           44              H      -1.209258      -0.207199       4.409698       0.141348       0.920092 0.68170957E+01  0.64624600E+02                                 1.596282                            1.550082      -0.836655       2.483549                    0.999398       3.411963       9.541632       0.488839       1.321726      -0.699704       0.007530      -0.006653       0.013740       0.017022       0.001503      -0.001376      -0.004475      -0.001356       0.006897      -0.003866      -0.002237       0.006103              1.605251       1.350599       0.090790      -0.016039       1.828323      -0.385594       1.636831          -0.000005
           45              H       7.881700       7.681763       0.846133       0.091409       1.191151 0.83580562E+01  0.83162350E+02                                 1.873063                            1.704061      -0.960162       2.418220                    0.997380       3.624747      10.299189       0.472485       1.302856      -0.704010      -0.016827       0.011418       0.044344       0.048785      -0.001787      -0.005469       0.007973       0.023936       0.027972      -0.018886       0.003311       0.015575              1.946060       1.735828      -0.111418      -0.469427       1.522013       0.297273       2.580338          -0.000009
           46              H       7.055487       0.226112       7.860302       0.115030       0.952779 0.72956388E+01  0.70791598E+02                                 1.669905                            1.631552      -0.963809       2.415989                    0.995741       3.684177      10.641783       0.461337       1.368263      -0.689292      -0.003484      -0.017487      -0.022925       0.029043       0.002249      -0.004783       0.005631      -0.009698      -0.004748      -0.009647       0.000918       0.008729              1.680664       1.486910       0.113278       0.084087       1.898826       0.347483       1.656257          -0.000011
           47              H      -3.784479       0.773550       9.047447       0.103631       1.000236 0.75039857E+01  0.73773743E+02                                 1.756400                            1.675658      -1.222934       2.280985                    0.992778       3.977611      11.796324       0.444003       1.403169      -0.680823       0.022084       0.002461       0.011743       0.025132       0.000746       0.000798      -0.003822       0.005953      -0.000881      -0.005718       0.002413       0.003305              1.804019       2.081389      -0.221711       0.410495       1.501056      -0.171714       1.829612          -0.000005
           48              H      -3.185842       1.803018       7.101553       0.149901       0.856982 0.59948470E+01  0.54580494E+02                                 1.481175                            1.421373      -0.668565       2.571586                    0.999993       3.118687       8.319825       0.532326       1.263774      -0.713454       0.012517      -0.013380      -0.003558       0.018664      -0.004380      -0.005057      -0.000251      -0.000722      -0.012026      -0.007640       0.000182       0.007458              1.504486       1.831561      -0.175101      -0.333378       1.281997       0.044898       1.399901          -0.000006
           49              H      -4.655333       2.311661       6.899078       0.136287       0.994633 0.74577053E+01  0.72539672E+02                                 1.697748                            1.632498      -1.048577       2.376139                    0.997877       3.613616      10.346324       0.469899       1.340082      -0.695019      -0.014878      -0.003569      -0.004266       0.015884       0.000194       0.001007      -0.003425       0.002394      -0.000805      -0.004234       0.001209       0.003025              1.718976       1.822079      -0.173030       0.421381       1.500971      -0.234942       1.833877          -0.000003
           50              H      -3.792809       2.861315       8.086222       0.142101       0.995115 0.76126461E+01  0.73659315E+02                                 1.644141                            1.609804      -0.791886       2.505409                    0.999660       3.336396       9.209746       0.495875       1.276562      -0.710853      -0.001927       0.004710       0.016113       0.016897       0.001290      -0.000891       0.001255      -0.002186       0.010965      -0.003764      -0.000267       0.004031              1.639338       1.416709       0.179616       0.099026       1.962726       0.230922       1.538579          -0.000003
           51              H       1.298236       7.189780       7.397806       0.092381       1.241823 0.89841188E+01  0.90328739E+02                                 1.879214                            1.734283      -0.904651       2.442939                    0.998628       3.507893       9.772654       0.485244       1.255439      -0.716008       0.008642      -0.038387       0.029094       0.048936      -0.010592      -0.003458      -0.011079      -0.019750       0.029320      -0.021378       0.002128       0.019250              1.919455       1.583766      -0.228515       0.132482       2.392783      -0.446756       1.781816          -0.000001
           52              H       1.155037       9.170034       3.201240       0.109651       1.168022 0.90755589E+01  0.93352206E+02                                 1.931108                            1.830350      -1.415942       2.193314                    0.991477       4.082709      12.291760       0.430159       1.384286      -0.684714       0.011045      -0.015850      -0.022510       0.029664       0.003126      -0.005596      -0.000287      -0.005179       0.012991      -0.008274       0.000881       0.007393              1.983079       1.619360       0.057436      -0.018139       2.227356       0.619384       2.102521           0.000005
           53              H       5.006523      -0.606140       3.712757       0.104261       1.149032 0.90146979E+01  0.91524719E+02                                 1.840157                            1.772513      -0.961405       2.402028                    0.996685       3.767167      10.857595       0.461594       1.306949      -0.702561      -0.011768       0.022305      -0.008535       0.026624      -0.003892       0.002751      -0.009259       0.003810      -0.005050      -0.010681      -0.000011       0.010692              1.862585       2.105313      -0.436775       0.069050       1.996077      -0.087689       1.486363          -0.000001
           54              H       7.061640      -0.076446       2.868755       0.148171       0.959842 0.69425882E+01  0.64583885E+02                                 1.510760                            1.463412      -0.708777       2.547008                    0.999981       3.015338       7.737776       0.569194       1.156760      -0.740568      -0.008659      -0.000600      -0.014760       0.017123       0.001695       0.003784       0.000329       0.006237       0.009346      -0.005167      -0.001196       0.006362              1.519570       1.272764       0.076009      -0.080079       1.482106      -0.336479       1.803840           0.000004
           55              H       7.749922      -1.084864       3.851292       0.145198       0.894981 0.65816917E+01  0.61942356E+02                                 1.578383                            1.532086      -0.829992       2.493596                    0.999146       3.380683       9.467339       0.486627       1.337396      -0.696574       0.003788      -0.017076       0.001430       0.017550      -0.000659       0.000366       0.000949      -0.000267      -0.007613      -0.002819       0.000815       0.002004              1.586761       1.867995      -0.370765       0.015120       1.645819      -0.007032       1.246468          -0.000001
           56              H       7.060908       0.207252       4.409698       0.141193       0.919402 0.68114983E+01  0.64572824E+02                                 1.597199                            1.550840      -0.843564       2.480940                    0.999367       3.412034       9.548949       0.487951       1.324106      -0.699232      -0.007696       0.006697       0.013666       0.017054       0.001330       0.001520       0.004339      -0.001080       0.007357      -0.003761      -0.002255       0.006016              1.606208       1.351109       0.090709       0.015965       1.829560       0.386261       1.637955          -0.000005
           57              C       3.697935       6.883892       1.490431       0.325966      27.027085 0.33082292E+03  0.73580895E+04                                 8.382841                            6.438920      -0.223299       1.964404                    0.999369      25.008188      72.925224       0.585969       0.469961      -1.019324       0.006172       0.013346      -0.010276       0.017938       0.001302       0.033835       0.021644      -0.036269      -0.038037      -0.049080       0.008485       0.040596              9.626454      13.870186      -0.903284       2.567676       4.627460      -1.107253      10.381717           0.000007
           58              C       2.373956       7.425773      -0.021313       0.110640      25.124124 0.32119949E+03  0.70765434E+04                                 7.641443                            6.092611       0.150446       2.050640                    0.999660      26.889829      77.503894       0.641500       0.433374      -1.042389       0.044856      -0.014776       0.022957       0.052511      -0.002699       0.023439       0.014269      -0.060856       0.039267      -0.047107       0.011293       0.035814              8.404176       9.608762      -0.595361       0.720166       4.515952      -1.541709      11.087814           0.000004
           59              C       4.947745       6.548125       2.246410      -0.219379      28.627207 0.43720361E+03  0.10392917E+05                                 8.343472                            7.057183      -0.329114       1.885254                    0.997537      30.262471      90.283601       0.603173       0.427179      -1.047280       0.014475       0.098695       0.058980       0.115883       0.010643       0.013098       0.000976       0.007869       0.013402      -0.016399      -0.002503       0.018902              9.125469      10.972162       0.286224       2.196265       7.513291       1.165579       8.890955           0.000015
           60              C       5.441412       7.630801       3.105331      -0.431960      25.411388 0.41508842E+03  0.96625478E+04                                 7.306195                            6.549944       0.434217       2.100334                    0.998679      31.216966      89.788213       0.678874       0.387584      -1.081660      -0.039507      -0.090856      -0.070795       0.121768       0.005069       0.014411       0.017247      -0.025050      -0.002039      -0.023068      -0.005464       0.028532              7.654023       7.787414       0.940855       1.002215       7.523791       1.798008       7.650865           0.000027
           61              C       3.308027       3.709041       5.424205       0.327504      25.695636 0.33343593E+03  0.74458980E+04                                 8.164577                            6.526131      -0.319110       1.935859                    0.998696      25.215120      74.165511       0.572626       0.478994      -1.012428       0.014352      -0.015769       0.003126       0.021550       0.043446      -0.003620       0.016288       0.039247      -0.004225      -0.051854       0.002778       0.049076              9.000331       5.495711      -0.760032       2.248521       9.282804       1.565333      12.222479           0.000009
           62              C       3.408630       2.399187       3.783090       0.102816      24.206701 0.32124603E+03  0.70624441E+04                                 7.365667                            6.042476       0.254030       2.082008                    0.999867      26.764860      76.515566       0.653680       0.426210      -1.049022      -0.003268       0.016321       0.047995       0.050800       0.014324      -0.017767       0.028131       0.017803      -0.012826      -0.043153       0.018660       0.024492              7.928749       5.214586      -1.941669       0.705693       9.995015       0.405801       8.576646           0.000005
           63              C       3.467482       4.326293       6.781855      -0.224183      27.791844 0.43278282E+03  0.10291035E+05                                 8.191776                            7.029316      -0.436240       1.844814                    0.997929      30.829926      92.851949       0.601630       0.428142      -1.043710       0.107498       0.049084      -0.006721       0.118365       0.004695       0.013807       0.022632      -0.004704       0.022720      -0.022168      -0.009037       0.031205              8.724640       8.595908       1.627140       1.293127       8.739389       0.886242       8.838623           0.000014
           64              C       4.738738       5.063220       6.916128      -0.429992      25.128271 0.41053241E+03  0.95189070E+04                                 7.251781                            6.521145       0.457059       2.110930                    0.998679      30.930324      88.446642       0.680041       0.388447      -1.082337      -0.105507      -0.065602      -0.003553       0.124290       0.017456      -0.005183      -0.011122       0.022931      -0.020736      -0.021671      -0.005607       0.027278              7.551542       8.505138       1.755338       0.951977       7.961945       0.485878       6.187542           0.000024
           65              C      -2.400409       4.197715       1.490431       0.327165      27.010825 0.33056838E+03  0.73508063E+04                                 8.378778                            6.435909      -0.222493       1.964625                    0.999365      24.996422      72.876179       0.586196       0.469883      -1.019395      -0.006059      -0.012939      -0.010202       0.017556       0.001007      -0.034434      -0.021718      -0.035984      -0.039617      -0.049854       0.009153       0.040701              9.621693      13.863383      -0.903293      -2.566630       4.625555       1.106773      10.376141           0.000007
           66              C      -1.076413       3.655816      -0.021313       0.109115      25.159560 0.32176819E+03  0.70925517E+04                                 7.650459                            6.100278       0.145537       2.048937                    0.999656      26.914526      77.606381       0.640707       0.433698      -1.042144      -0.044840       0.014823       0.022821       0.052452      -0.003118      -0.022671      -0.014167      -0.062075       0.038253      -0.047060       0.011337       0.035723              8.413992       9.622614      -0.595704      -0.717952       4.520934       1.542563      11.098429           0.000004
           67              C       8.053172       4.533492       2.246410      -0.221845      28.685127 0.43834128E+03  0.10425479E+05                                 8.348229                            7.060916      -0.322215       1.886753                    0.997593      30.296734      90.374231       0.603784       0.426522      -1.047810      -0.014895      -0.100540       0.059361       0.117703       0.010244      -0.012304      -0.001629       0.007076       0.014907      -0.015511      -0.002713       0.018223              9.130803      10.980537       0.286092      -2.198488       7.515931      -1.165919       8.895940           0.000015
           68              C       7.559496       3.450826       3.105331      -0.432336      25.430519 0.41553541E+03  0.96762337E+04                                 7.315705                            6.559445       0.423551       2.097274                    0.998673      31.227463      89.854197       0.677408       0.388291      -1.081092       0.039284       0.091964      -0.070695       0.122468       0.005445      -0.013773      -0.017817      -0.024382      -0.001921      -0.022325      -0.006498       0.028823              7.663914       7.797398       0.944268      -1.006880       7.533377      -1.803767       7.660967           0.000027
           69              C      -2.010545       7.372614       5.424205       0.329102      25.664570 0.33296912E+03  0.74331531E+04                                 8.159800                            6.523055      -0.322768       1.934853                    0.998653      25.196946      74.109712       0.572542       0.479214      -1.012273      -0.014320       0.015654       0.003086       0.021439       0.042533       0.003451      -0.016881       0.039739      -0.001641      -0.051767       0.003722       0.048045              8.994523       5.493529      -0.760132      -2.247117       9.278351      -1.562855      12.211689           0.000009
           70              C      -2.111130       8.682448       3.783090       0.101796      24.234067 0.32174647E+03  0.70757752E+04                                 7.369742                            6.046422       0.250743       2.080788                    0.999881      26.782236      76.562861       0.653629       0.426103      -1.049151       0.004232      -0.017166       0.047444       0.050631       0.014177       0.017929      -0.027724       0.018441      -0.013366      -0.042927       0.018478       0.024449              7.933127       5.218086      -1.943386      -0.707024      10.000376      -0.402842       8.580919           0.000005
           71              C      -2.170016       6.755378       6.781855      -0.226737      27.842872 0.43389550E+03  0.10321980E+05                                 8.195588                            7.033940      -0.423436       1.848081                    0.997959      30.853183      92.879317       0.602122       0.427606      -1.044253      -0.106797      -0.049916      -0.006444       0.118062       0.004250      -0.013832      -0.023265      -0.003972       0.022369      -0.023059      -0.008409       0.031467              8.728116       8.600275       1.629783      -1.295598       8.741325      -0.888804       8.842747           0.000014
           72              C      -3.441273       6.018453       6.916128      -0.426394      25.063353 0.40908285E+03  0.94774158E+04                                 7.240611                            6.510648       0.457448       2.111684                    0.998671      30.880680      88.283309       0.680392       0.388569      -1.082195       0.105230       0.065480      -0.002744       0.123970       0.017102       0.004897       0.010238       0.024398      -0.019500      -0.021358      -0.005435       0.026793              7.539659       8.489029       1.747133      -0.949490       7.949211      -0.484874       6.180736           0.000024
           73              C      -0.123374      -1.343033       9.166161       0.325966      27.027086 0.33082293E+03  0.73580895E+04                                 8.382841                            6.438920      -0.223299       1.964404                    0.999369      25.008188      72.925223       0.585969       0.469961      -1.019324      -0.006172      -0.013346       0.010276       0.017938       0.001302       0.033835       0.021644      -0.036269      -0.038037      -0.049080       0.008485       0.040596              9.626455      13.870186      -0.903284       2.567676       4.627460      -1.107253      10.381717           0.000007
           74              C       4.775287       3.655816       0.021313       0.110640      25.124099 0.32119905E+03  0.70765312E+04                                 7.641438                            6.092606       0.150447       2.050641                    0.999660      26.889811      77.503824       0.641500       0.433374      -1.042389      -0.044856       0.014776      -0.022957       0.052511      -0.002699       0.023439       0.014269      -0.060855       0.039267      -0.047107       0.011293       0.035814              8.404170       9.608754      -0.595361       0.720168       4.515949      -1.541708      11.087808           0.000004
           75              C      -1.373184      -1.007266       8.410182      -0.219378      28.627204 0.43720353E+03  0.10392914E+05                                 8.343471                            7.057183      -0.329115       1.885253                    0.997537      30.262469      90.283595       0.603173       0.427179      -1.047280      -0.014475      -0.098695      -0.058980       0.115883       0.010643       0.013098       0.000977       0.007868       0.013402      -0.016399      -0.002503       0.018902              9.125469      10.972161       0.286225       2.196264       7.513291       1.165578       8.890953           0.000015
           76              C      -1.866851      -2.089942       7.551261      -0.431960      25.411395 0.41508857E+03  0.96625522E+04                                 7.306196                            6.549946       0.434216       2.100334                    0.998679      31.216971      89.788230       0.678874       0.387584      -1.081660       0.039507       0.090856       0.070795       0.121768       0.005069       0.014411       0.017247      -0.025050      -0.002039      -0.023068      -0.005464       0.028532              7.654024       7.787415       0.940856       1.002216       7.523793       1.798008       7.650866           0.000027
           77              C       0.266534       1.831818       5.232387       0.327503      25.695643 0.33343603E+03  0.74459007E+04                                 8.164579                            6.526132      -0.319110       1.935859                    0.998696      25.215124      74.165529       0.572626       0.478994      -1.012428      -0.014352       0.015769      -0.003126       0.021550       0.043446      -0.003620       0.016288       0.039247      -0.004225      -0.051854       0.002778       0.049077              9.000334       5.495712      -0.760032       2.248521       9.282807       1.565334      12.222482           0.000009
           78              C       0.165931       3.141672       6.873502       0.102817      24.206687 0.32124572E+03  0.70624356E+04                                 7.365663                            6.042472       0.254030       2.082008                    0.999867      26.764851      76.515530       0.653681       0.426210      -1.049022       0.003268      -0.016321      -0.047995       0.050799       0.014324      -0.017767       0.028131       0.017803      -0.012826      -0.043153       0.018660       0.024493              7.928745       5.214583      -1.941668       0.705692       9.995012       0.405805       8.576640           0.000005
           79              C       0.107079       1.214566       3.874737      -0.224182      27.791817 0.43278225E+03  0.10291018E+05                                 8.191770                            7.029310      -0.436240       1.844814                    0.997929      30.829907      92.851871       0.601631       0.428141      -1.043710      -0.107498      -0.049084       0.006721       0.118365       0.004695       0.013807       0.022632      -0.004704       0.022720      -0.022168      -0.009037       0.031205              8.724633       8.595902       1.627137       1.293125       8.739382       0.886241       8.838616           0.000014
           80              C      -1.164177       0.477639       3.740464      -0.429993      25.128280 0.41053261E+03  0.95189127E+04                                 7.251782                            6.521147       0.457060       2.110930                    0.998679      30.930331      88.446660       0.680041       0.388447      -1.082337       0.105507       0.065602       0.003553       0.124290       0.017456      -0.005183      -0.011122       0.022931      -0.020736      -0.021671      -0.005607       0.027278              7.551543       8.505140       1.755338       0.951977       7.961946       0.485878       6.187543           0.000024
           81              C       5.974970       1.343144       9.166161       0.327165      27.010827 0.33056839E+03  0.73508068E+04                                 8.378778                            6.435909      -0.222492       1.964625                    0.999365      24.996423      72.876183       0.586196       0.469883      -1.019395       0.006059       0.012939       0.010202       0.017556       0.001007      -0.034434      -0.021717      -0.035984      -0.039617      -0.049854       0.009153       0.040701              9.621694      13.863384      -0.903293      -2.566630       4.625555       1.106773      10.376142           0.000007
           82              C       8.225656       7.425773       0.021313       0.109116      25.159535 0.32176774E+03  0.70925392E+04                                 7.650453                            6.100272       0.145538       2.048937                    0.999656      26.914508      77.606309       0.640707       0.433698      -1.042144       0.044840      -0.014823      -0.022821       0.052452      -0.003119      -0.022671      -0.014167      -0.062074       0.038253      -0.047060       0.011337       0.035723              8.413986       9.622605      -0.595704      -0.717954       4.520931       1.542563      11.098422           0.000004
           83              C      -4.478611       1.007367       8.410182      -0.221845      28.685131 0.43834136E+03  0.10425481E+05                                 8.348230                            7.060916      -0.322216       1.886753                    0.997593      30.296738      90.374247       0.603784       0.426521      -1.047810       0.014895       0.100540      -0.059361       0.117703       0.010244      -0.012304      -0.001629       0.007076       0.014907      -0.015511      -0.002713       0.018223              9.130804      10.980539       0.286093      -2.198488       7.515932      -1.165919       8.895940           0.000015
           84              C      -3.984935       2.090033       7.551261      -0.432336      25.430522 0.41553548E+03  0.96762360E+04                                 7.315705                            6.559445       0.423551       2.097274                    0.998673      31.227466      89.854209       0.677408       0.388291      -1.081092      -0.039284      -0.091964       0.070695       0.122468       0.005446      -0.013773      -0.017817      -0.024382      -0.001921      -0.022325      -0.006499       0.028823              7.663914       7.797399       0.944269      -1.006881       7.533378      -1.803766       7.660967           0.000027
           85              C       5.585106      -1.831755       5.232387       0.329101      25.664580 0.33296925E+03  0.74331568E+04                                 8.159802                            6.523057      -0.322769       1.934853                    0.998653      25.196952      74.109736       0.572542       0.479214      -1.012273       0.014320      -0.015654      -0.003085       0.021439       0.042533       0.003451      -0.016881       0.039739      -0.001641      -0.051767       0.003722       0.048045              8.994526       5.493530      -0.760132      -2.247117       9.278354      -1.562857      12.211694           0.000009
           86              C       5.685691      -3.141589       6.873502       0.101796      24.234057 0.32174622E+03  0.70757685E+04                                 7.369739                            6.046419       0.250742       2.080788                    0.999881      26.782231      76.562842       0.653629       0.426103      -1.049151      -0.004232       0.017166      -0.047444       0.050631       0.014177       0.017929      -0.027724       0.018441      -0.013366      -0.042927       0.018478       0.024449              7.933124       5.218083      -1.943385      -0.707023      10.000375      -0.402845       8.580916           0.000005
           87              C       5.744577      -1.214519       3.874737      -0.226737      27.842848 0.43389498E+03  0.10321964E+05                                 8.195583                            7.033935      -0.423436       1.848081                    0.997959      30.853168      92.879262       0.602123       0.427606      -1.044253       0.106797       0.049916       0.006444       0.118062       0.004250      -0.013832      -0.023265      -0.003972       0.022369      -0.023059      -0.008408       0.031467              8.728110       8.600270       1.629780      -1.295596       8.741320      -0.888804       8.842741           0.000015
           88              C       7.015834      -0.477594       3.740464      -0.426394      25.063367 0.40908317E+03  0.94774251E+04                                 7.240614                            6.510651       0.457448       2.111684                    0.998671      30.880692      88.283353       0.680392       0.388569      -1.082195      -0.105231      -0.065480       0.002744       0.123970       0.017102       0.004897       0.010238       0.024398      -0.019500      -0.021358      -0.005435       0.026793              7.539662       8.489033       1.747135      -0.949491       7.949214      -0.484875       6.180738           0.000023
           89              N       2.491068       6.821838       2.028163      -0.256933      36.129654 0.56989652E+03  0.14120202E+05                                 9.081560                            7.700850       0.182222       2.062468                    0.998429      29.254291      82.158900       0.633503       0.390223      -1.098182      -0.036723       0.042359      -0.118117       0.130746      -0.015860       0.055043      -0.012517       0.040724      -0.030114      -0.050169      -0.020086       0.070256              9.963384      12.633586      -0.239009      -1.117440       5.618064      -1.043874      11.638503           0.000015
           90              N       1.617256       7.185309       1.026443      -0.185337      35.731046 0.53302864E+03  0.12982532E+05                                 8.984240                            7.405709       0.166011       2.045570                    0.999767      28.846922      80.218755       0.651753       0.385846      -1.101726       0.134927      -0.026137       0.050228       0.146326       0.003546       0.024274      -0.028198       0.017774       0.154122      -0.047160      -0.018697       0.065857             10.011536      14.538891      -0.253623      -1.211005       5.294246      -0.790580      10.201470           0.000022
           91              N       3.681069       7.269524       0.206525      -0.348026      37.454101 0.57590748E+03  0.14312985E+05                                 9.316374                            7.727279       0.120483       2.032837                    0.998870      30.014347      84.545802       0.633865       0.388805      -1.098692      -0.078350      -0.022010       0.024482       0.084986      -0.036889       0.031145       0.011406       0.044299       0.078680      -0.063656       0.011134       0.052522             10.360709      12.783889      -0.323449      -1.845825       5.349791      -1.170428      12.948447           0.000008
           92              N       2.777382       4.339577       4.386253      -0.245640      36.283816 0.56638796E+03  0.14031204E+05                                 9.118909                            7.670801       0.089820       2.028014                    0.999015      29.409414      82.966106       0.634639       0.389582      -1.097100       0.026571      -0.106334      -0.073042       0.131712       0.007194       0.015570       0.030726      -0.036222       0.128654      -0.042483      -0.018658       0.061141             10.069541       6.907171      -2.648061       1.958007      12.332002      -1.474889      10.969449           0.000013
           93              N       2.846658       3.481855       3.323365      -0.171002      34.105172 0.51724888E+03  0.12512557E+05                                 8.796610                            7.361567       0.239411       2.087456                    0.999506      28.211318      78.360983       0.644447       0.392891      -1.095995       0.015131       0.023222       0.148071       0.150643      -0.015277      -0.005366       0.049379      -0.076028      -0.047997      -0.043919      -0.031807       0.075726              9.716499       6.623606      -2.011771       2.102801      10.351619      -1.869848      12.174272           0.000010
           94              N       3.723816       2.472333       5.097048      -0.342825      38.314798 0.60094253E+03  0.15089458E+05                                 9.420351                            7.868906       0.078923       2.016541                    0.999115      30.222031      85.468490       0.631304       0.386391      -1.100802      -0.049800       0.029393      -0.048470       0.075454       0.007815       0.001766       0.020122      -0.057568       0.151602      -0.055101      -0.003039       0.058140             10.525333       6.885309      -2.798119       2.055393      13.345922      -2.200367      11.344767           0.000021
           95              N      -1.193548       4.259775       2.028163      -0.257346      36.132511 0.56994564E+03  0.14121964E+05                                 9.083315                            7.702253       0.178495       2.061605                    0.998414      29.252784      82.160829       0.633302       0.390331      -1.098087       0.036517      -0.042330      -0.118065       0.130632      -0.016376      -0.055387       0.012425       0.041048      -0.029769      -0.050371      -0.020448       0.070819              9.965459      12.635780      -0.239343       1.118244       5.619038       1.044041      11.641558           0.000015
           96              N      -0.319725       3.896293       1.026443      -0.184246      35.697841 0.53241192E+03  0.12963872E+05                                 8.979094                            7.401744       0.168260       2.046517                    0.999774      28.829375      80.161009       0.651880       0.385879      -1.101692      -0.134753       0.026199       0.049875       0.146055       0.004046      -0.024352       0.028320       0.018426       0.156988      -0.048086      -0.018570       0.066656             10.005568      14.529055      -0.253575       1.210464       5.291767       0.789630      10.195883           0.000022
           97              N       9.319871       3.812068       0.206525      -0.347663      37.446977 0.57575571E+03  0.14308280E+05                                 9.315028                            7.726163       0.124644       2.034159                    0.998883      30.011124      84.534163       0.633922       0.388795      -1.098698       0.078530       0.021375       0.024150       0.084895      -0.037854      -0.031637      -0.011844       0.044772       0.076637      -0.064651       0.011592       0.053058             10.359133      12.782426      -0.323564       1.845900       5.349204       1.170041      12.945768           0.000008
           98              N      -1.479889       6.742065       4.386253      -0.246494      36.331881 0.56732103E+03  0.14060859E+05                                 9.129000                            7.678642       0.085413       2.026304                    0.999055      29.433847      83.068920       0.634091       0.389737      -1.096932      -0.026462       0.105998      -0.073631       0.131747       0.006809      -0.015434      -0.031283      -0.036327       0.130250      -0.042690      -0.019152       0.061843             10.081404       6.915337      -2.653445      -1.960582      12.349705       1.477951      10.979171           0.000013
           99              N      -1.549152       7.599774       3.323365      -0.170824      34.061119 0.51644888E+03  0.12487587E+05                                 8.787000                            7.354366       0.237748       2.087207                    0.999476      28.189783      78.267522       0.645001       0.392730      -1.096176      -0.015093      -0.023349       0.147952       0.150542      -0.015711       0.005704      -0.049325      -0.075851      -0.046500      -0.043588      -0.032112       0.075701              9.705133       6.617066      -2.009264      -2.099607      10.340170       1.866647      12.158165           0.000010
          100              N       2.127826      -2.472272       5.097048      -0.342339      38.285792 0.60037499E+03  0.15071450E+05                                 9.415419                            7.865127       0.082438       2.018000                    0.999143      30.205512      85.407491       0.631471       0.386385      -1.100820       0.049706      -0.028767      -0.048740       0.075325       0.007522      -0.000955      -0.020286      -0.057731       0.151987      -0.055187      -0.003115       0.058302             10.519557       6.882347      -2.796790      -2.053847      13.339515       2.199160      11.336807           0.000022
          101              N       1.083493      -1.280979       8.628429      -0.256933      36.129656 0.56989656E+03  0.14120203E+05                                 9.081561                            7.700850       0.182222       2.062468                    0.998429      29.254292      82.158903       0.633503       0.390223      -1.098182       0.036723      -0.042359       0.118117       0.130746      -0.015860       0.055043      -0.012517       0.040725      -0.030114      -0.050169      -0.020086       0.070256              9.963385      12.633587      -0.239009      -1.117440       5.618064      -1.043874      11.638504           0.000015
          102              N       1.957305      -1.644450       9.630149      -0.185337      35.731044 0.53302861E+03  0.12982531E+05                                 8.984240                            7.405709       0.166011       2.045570                    0.999767      28.846920      80.218748       0.651753       0.385846      -1.101726      -0.134927       0.026137      -0.050228       0.146326       0.003546       0.024274      -0.028198       0.017774       0.154122      -0.047160      -0.018697       0.065857             10.011536      14.538890      -0.253623      -1.211005       5.294246      -0.790580      10.201471           0.000022
          103              N      -0.106508      -1.728665      10.450067      -0.348026      37.454108 0.57590760E+03  0.14312989E+05                                 9.316375                            7.727279       0.120484       2.032837                    0.998870      30.014350      84.545808       0.633865       0.388805      -1.098692       0.078350       0.022010      -0.024482       0.084986      -0.036889       0.031145       0.011406       0.044299       0.078680      -0.063656       0.011134       0.052522             10.360709      12.783889      -0.323449      -1.845824       5.349791      -1.170428      12.948448           0.000008
          104              N       0.797179       1.201282       6.270339      -0.245640      36.283809 0.56638781E+03  0.14031200E+05                                 9.118909                            7.670800       0.089820       2.028014                    0.999015      29.409410      82.966093       0.634639       0.389582      -1.097100      -0.026571       0.106334       0.073042       0.131712       0.007194       0.015570       0.030726      -0.036222       0.128654      -0.042483      -0.018658       0.061141             10.069540       6.907170      -2.648060       1.958006      12.332001      -1.474888      10.969448           0.000013
          105              N       0.727903       2.059004       7.333227      -0.171002      34.105178 0.51724899E+03  0.12512560E+05                                 8.796611                            7.361567       0.239412       2.087456                    0.999506      28.211320      78.360985       0.644447       0.392891      -1.095995      -0.015131      -0.023223      -0.148071       0.150643      -0.015277      -0.005366       0.049378      -0.076028      -0.047998      -0.043919      -0.031807       0.075726              9.716500       6.623606      -2.011771       2.102800      10.351621      -1.869848      12.174271           0.000010
          106              N      -0.149255       3.068526       5.559544      -0.342825      38.314797 0.60094251E+03  0.15089457E+05                                 9.420351                            7.868905       0.078923       2.016541                    0.999115      30.222030      85.468482       0.631304       0.386391      -1.100802       0.049800      -0.029393       0.048470       0.075454       0.007815       0.001766       0.020122      -0.057567       0.151602      -0.055101      -0.003039       0.058140             10.525332       6.885309      -2.798118       2.055392      13.345920      -2.200365      11.344767           0.000021
          107              N       4.768109       1.281084       8.628429      -0.257346      36.132512 0.56994566E+03  0.14121964E+05                                 9.083316                            7.702253       0.178495       2.061605                    0.998414      29.252785      82.160836       0.633302       0.390331      -1.098087      -0.036517       0.042330       0.118065       0.130632      -0.016376      -0.055387       0.012425       0.041048      -0.029770      -0.050371      -0.020448       0.070819              9.965460      12.635782      -0.239343       1.118244       5.619038       1.044041      11.641559           0.000015
          108              N       3.894286       1.644566       9.630149      -0.184247      35.697850 0.53241209E+03  0.12963877E+05                                 8.979095                            7.401746       0.168260       2.046517                    0.999774      28.829379      80.161023       0.651880       0.385879      -1.101692       0.134753      -0.026199      -0.049875       0.146056       0.004046      -0.024352       0.028320       0.018426       0.156989      -0.048086      -0.018570       0.066656             10.005570      14.529058      -0.253575       1.210464       5.291768       0.789630      10.195885           0.000022
          109              N      -5.745310       1.728791      10.450067      -0.347663      37.446984 0.57575582E+03  0.14308284E+05                                 9.315029                            7.726164       0.124644       2.034159                    0.998883      30.011126      84.534170       0.633922       0.388795      -1.098698      -0.078530      -0.021375      -0.024150       0.084895      -0.037853      -0.031637      -0.011844       0.044772       0.076638      -0.064651       0.011592       0.053058             10.359134      12.782428      -0.323564       1.845899       5.349205       1.170041      12.945770           0.000008
          110              N       5.054450      -1.201206       6.270339      -0.246493      36.331878 0.56732095E+03  0.14060857E+05                                 9.128999                            7.678642       0.085413       2.026304                    0.999055      29.433845      83.068914       0.634091       0.389737      -1.096932       0.026462      -0.105998       0.073631       0.131747       0.006809      -0.015434      -0.031283      -0.036327       0.130251      -0.042690      -0.019152       0.061843             10.081404       6.915336      -2.653445      -1.960582      12.349705       1.477950      10.979171           0.000013
          111              N       5.123713      -2.058915       7.333227      -0.170824      34.061126 0.51644900E+03  0.12487591E+05                                 8.787001                            7.354366       0.237748       2.087207                    0.999476      28.189786      78.267532       0.645001       0.392730      -1.096176       0.015093       0.023349      -0.147952       0.150542      -0.015711       0.005704      -0.049325      -0.075851      -0.046500      -0.043588      -0.032112       0.075701              9.705135       6.617067      -2.009265      -2.099607      10.340173       1.866647      12.158166           0.000010
          112              N       1.446735       8.013131       5.559544      -0.342339      38.285797 0.60037507E+03  0.15071452E+05                                 9.415419                            7.865127       0.082438       2.018000                    0.999143      30.205514      85.407495       0.631471       0.386385      -1.100820      -0.049706       0.028768       0.048740       0.075325       0.007522      -0.000955      -0.020286      -0.057731       0.151987      -0.055187      -0.003115       0.058302             10.519557       6.882346      -2.796790      -2.053846      13.339515       2.199159      11.336808           0.000021

******************************************************
Auxiliary information for the entire system
The total spin magnetic moment of the unit cell is   0.000969
The total net atomic charge of the unit cell is   -0.000000
Accuracy of reproducing the electrostatic potential in the unit cell:
  The inner radius (bohr) =    5.0000
  The outer radius (bohr) =   12.0000
  Valid grid points have density less than (e/(bohr^3)) =    0.0001
  The number of valid grid points were=        14392
  The rms potential error without charges in kcal/mol is=      1.62321
  The rms potential error with partial charges in kcal/mol is=      0.66603
  The RRMSE value at monopole order=      0.41032
  The rms potential error with partial charges and cloud penetration in kcal/mol is=      0.67159
  The RRMSE value at monopole order with cloud penetration is=      0.41374
  The rms potential error with partial charges and atomic dipoles in kcal/mol is=      0.25682
  The RRMSE value at dipole order=      0.15822
  The rms potential error with partial charges, atomic dipoles and cloud penetration in kcal/mol is=      0.26178
  The RRMSE value at dipole order with cloud penetration=      0.16127

******************************************************
The electron densities and ab initio electrostatic potential were computed in VASP using the PBE functional and
projector augmented wave method. See the main text of the journal article for a description of computational details.
The atomic charges, dipoles, and quadrupoles were computed with the DDEC6 method as described in
(a) T. A. Manz and N. Gabaldon Limas, RSC Adv. 6 (2016) 47771-47801 DOI: 10.1039/c6ra04656h
(b) N. Gabaldon Limas and T. A. Manz, RSC Adv. 8 (2018) 2678-2707 DOI: 10.1039/c7ra11829e.
For each atom in the material, the electron cloud parameters were fit to the spherically averaged atom-in-material
electron density using radial positions for which this density was between 10^-4 and 10^-2 electrons per cubic bohr.
The polarizabilities, dispersion coefficients, and quantum Drude oscillator (QDO) parameters were fit using the MCLF method.
The magnetic structure of the system was optimized in VASP from the default ferromagnetic initial guess using spin polarization.
The atomic spin moments (ASMs) were computed on this optimized magnetic structure using the DDEC6 partition as inputs
to the method of T. A. Manz and D. S. Sholl, J. Chem. Theory Comput. 7 (2011) 4146-4164 DOI: 10.1021/ct200539n.
The RMSE and RRMSE were computed using a uniform grid with Ewald summation.
