# Supplementary material for: A collection of forcefield precursors for metal–organic frameworks
Source: RSC Adv. 2019 Nov 13;9(63):36492–507. doi: 10.1039/c9ra07327b (PMC9075174; doi:10.1039/c9ra07327b)
Supplement: RA-009-C9RA07327B-s5168 [file RA-009-C9RA07327B-s5168.xyz]

  112
jmolscript: load "" {1 1 1} spacegroup "x,y,z" unitcell [{     11.730200     0.000000     0.000000 }, {     -4.738910    10.918545     0.000000 }, {     -3.495685    -5.459206    10.726877 }]
Ag     1.575259    -0.779216     6.501775     0.256414
Ag     4.206624    -1.722561     9.382585     0.258645
Ag     4.289793     0.779297     6.501775     0.256496
Ag     1.658406     1.722677     9.382585     0.258721
Ag     1.920346     6.238555     4.225102     0.256414
Ag    -0.711019     7.181900     1.344292     0.258645
Ag    -0.794188     4.680042     4.225102     0.256495
Ag     1.837199     3.736662     1.344292     0.258721
H      5.139517     3.160924     0.785207     0.091704
H     -1.125877    -0.168096     7.972215     0.113954
H     -1.980708    -0.676893     9.180061     0.104208
H     -2.660324    -1.721810     7.247078     0.150333
H     -1.213473    -2.279749     7.019668     0.137751
H     -2.070176    -2.789637     8.229660     0.141419
H     -0.152506     3.935090     7.435871     0.092027
H      0.181278     1.928235     3.260971     0.106730
H      0.838620     0.619105     3.818768     0.104138
H     -1.197053     0.131040     2.868367     0.148739
H     -1.908673     1.130093     3.844513     0.145092
H     -1.251330    -0.179037     4.404456     0.140448
H      7.716867     7.757631     0.785207     0.092477
H      6.990917     0.168195     7.972215     0.114481
H     -3.884461     0.677007     9.180061     0.104741
H     -3.204830     1.721899     7.247078     0.151741
H     -4.651679     2.279836     7.019668     0.138143
H     -3.794985     2.789739     8.229660     0.141297
H      1.278641     6.983547     7.435871     0.091700
H      0.944888     8.990350     3.260971     0.106162
H      5.026451    -0.619058     3.818768     0.103658
H      7.062132    -0.131005     2.868367     0.148944
H      7.773744    -1.130046     3.844513     0.145035
H      7.116397     0.179091     4.404456     0.140986
H     -1.643912     2.298415     9.941670     0.091703
H      4.621482     5.627435     2.754662     0.113955
H      5.476313     6.136232     1.546816     0.104208
H      6.155929     7.181149     3.479799     0.150333
H      4.709078     7.739088     3.707209     0.137751
H      5.565781     8.248976     2.497217     0.141418
H      3.648111     1.524249     3.291006     0.092024
H      3.314327     3.531104     7.465906     0.106730
H      2.656985     4.840234     6.908109     0.104136
H      4.692658     5.328299     7.858510     0.148738
H      5.404278     4.329246     6.882364     0.145093
H      4.746935     5.638376     6.322421     0.140448
H     -4.221262    -2.298292     9.941670     0.092476
H     -3.495312     5.291144     2.754662     0.114481
H      7.380066     4.782332     1.546816     0.104741
H      6.700435     3.737440     3.479799     0.151742
H      8.147284     3.179503     3.707209     0.138144
H      7.290590     2.669600     2.497217     0.141296
H      2.216964    -1.524208     3.291006     0.091697
H      2.550717    -3.531011     7.465906     0.106162
H     -1.530846     6.078397     6.908109     0.103657
H     -3.566527     5.590344     7.858510     0.148943
H     -4.278139     6.589385     6.882364     0.145036
H     -3.620792     5.280248     6.322421     0.140986
C     -0.058954    -1.304709     9.261586     0.326927
C      4.786931     3.484108    -0.013087     0.107959
C     -1.307915    -0.937850     8.532158    -0.221788
C     -1.862759    -2.029710     7.682589    -0.431657
C      0.208507     1.868196     5.288565     0.334928
C      0.043553     3.186074     6.919694     0.104818
C      0.102588     1.239279     3.938909    -0.228731
C     -1.176657     0.516470     3.747971    -0.425438
C      5.923985     1.304824     9.261586     0.326796
C      8.069459     7.434437    -0.013087     0.107330
C     -4.557249     0.937956     8.532158    -0.223203
C     -4.002398     2.029805     7.682589    -0.433411
C      5.656553    -1.868130     5.288565     0.333466
C      5.821496    -3.185989     6.919694     0.104226
C      5.762483    -1.239230     3.938909    -0.227340
C      7.041729    -0.516424     3.747971    -0.426108
C      3.554559     6.764048     1.465291     0.326927
C      2.204359     7.434437     0.013087     0.107960
C      4.803520     6.397189     2.194719    -0.221788
C      5.358364     7.489049     3.044288    -0.431657
C      3.287098     3.591143     5.438312     0.334927
C      3.452052     2.273265     3.807183     0.104818
C      3.393017     4.220060     6.787968    -0.228730
C      4.672262     4.942869     6.978906    -0.425438
C     -2.428380     4.154515     1.465291     0.326796
C     -1.078169     3.484108     0.013087     0.107331
C      8.052854     4.521383     2.194719    -0.223203
C      7.498003     3.429534     3.044288    -0.433411
C     -2.160948     7.327469     5.438312     0.333465
C     -2.325891     8.645328     3.807183     0.104226
C     -2.266878     6.698569     6.787968    -0.227340
C     -3.546124     5.975763     6.978906    -0.426108
N      1.150601    -1.234833     8.712155    -0.259538
N      2.031785    -1.675937     9.674999    -0.177275
N     -0.025996    -1.769831    10.521779    -0.351485
N      0.728451     1.251305     6.331217    -0.246566
N      0.626439     2.116060     7.399829    -0.176461
N     -0.243458     3.098718     5.601575    -0.347284
N      4.714434     1.234941     8.712155    -0.259331
N      3.833243     1.676057     9.674999    -0.177416
N     -5.839182     1.769961    10.521779    -0.351446
N      5.136602    -1.251226     6.331217    -0.246525
N      5.238606    -2.115968     7.399829    -0.175592
N      1.369606     7.819897     5.601575    -0.346030
N      2.345004     6.694172     2.014722    -0.259538
N      1.463820     7.135276     1.051878    -0.177276
N      3.521601     7.229170     0.205098    -0.351485
N      2.767154     4.208034     4.395660    -0.246566
N      2.869166     3.343279     3.327048    -0.176461
N      3.739063     2.360621     5.125302    -0.347285
N     -1.218829     4.224398     2.014722    -0.259331
N     -0.337638     3.783282     1.051878    -0.177417
N      9.334787     3.689378     0.205098    -0.351446
N     -1.640997     6.710565     4.395660    -0.246524
N     -1.743001     7.575307     3.327048    -0.175592
N      2.125999    -2.360558     5.125302    -0.346031

The following XYZ coordinates are in angstroms. Other properties are in atomic units.
The sperically averaged electron density of each atom fit to a function of the form exp(a - br)
eigen_1, eigen_2 and eigen_3 are the three eigenvalues of traceless quadrupole moment tensor
  atom number  atomic symbol              X              Y              Z     net charge C6 coefficient C8 coefficient C10 coefficient fluctuating dipole atomic polarizability isotropic forcefield polarizability              a              b squared Pearson coefficient          <r^3>          <r^4>         wp_QDO          m_QDO          q_QDO       dipole_x       dipole_y       dipole_z         dipole            Qxy            Qxz            Qyz     Q(x^2-y^2)  Q(3z^2 - R^2)        eigen_1        eigen_2        eigen_3 static polarizability      alpha(xx)      alpha(xy)      alpha(xz)      alpha(yy)      alpha(yz)      alpha(zz) atomic spin moment
            1             Ag       1.575259      -0.779216       6.501775       0.256414     217.722353 0.59666096E+04  0.24436507E+06                                28.430374                           25.241796       1.270224       2.038387                    0.998115      89.708580     245.753459       0.373465       0.400446      -1.187361      -0.008516      -0.025281       0.060986       0.066566      -0.021062       0.019795       0.025852       0.078506      -0.184152      -0.076701       0.000164       0.076538             31.670750      24.568975      -8.449775      -5.569577      41.143975       6.027404      29.299300           0.000050
            2             Ag       4.206624      -1.722561       9.382585       0.258645     203.961516 0.54736577E+04  0.21998100E+06                                27.580637                           24.390730       1.284412       2.041555                    0.998523      89.492285     244.981655       0.373934       0.407571      -1.178988       0.033327       0.073428      -0.017663       0.082549      -0.000442       0.026387       0.006079      -0.120395      -0.140352      -0.068811      -0.015067       0.083878             30.611798      39.476307       1.108663       4.731022      18.291702       3.377682      34.067385           0.000032
            3             Ag       4.289793       0.779297       6.501775       0.256496     217.595386 0.59608724E+04  0.24406449E+06                                28.414680                           25.225361       1.276378       2.040101                    0.998139      89.687774     245.640754       0.373693       0.400310      -1.187495       0.008535       0.025524       0.061222       0.066877      -0.020818      -0.019866      -0.025832       0.079546      -0.181610      -0.076138      -0.000375       0.076513             31.655762      24.556302      -8.447551       5.570043      41.121841      -6.029073      29.289142           0.000050
            4             Ag       1.658406       1.722677       9.382585       0.258721     204.038559 0.54767562E+04  0.22014078E+06                                27.589975                           24.400074       1.281274       2.040716                    0.998506      89.501805     245.042314       0.373800       0.407653      -1.178907      -0.033023      -0.073466      -0.017605       0.082448      -0.000442      -0.026863      -0.005825      -0.120077      -0.140289      -0.069194      -0.014492       0.083685             30.620873      39.484374       1.108390      -4.723212      18.297465      -3.380237      34.080780           0.000033
            5             Ag       1.920346       6.238555       4.225102       0.256414     217.722338 0.59666088E+04  0.24436503E+06                                28.430372                           25.241794       1.270224       2.038387                    0.998115      89.708574     245.753438       0.373465       0.400446      -1.187361       0.008516       0.025281      -0.060986       0.066566      -0.021062       0.019795       0.025852       0.078506      -0.184152      -0.076701       0.000164       0.076537             31.670750      24.568974      -8.449776      -5.569577      41.143975       6.027404      29.299300           0.000050
            6             Ag      -0.711019       7.181900       1.344292       0.258645     203.961504 0.54736574E+04  0.21998098E+06                                27.580636                           24.390729       1.284412       2.041555                    0.998523      89.492284     244.981649       0.373934       0.407571      -1.178988      -0.033327      -0.073429       0.017663       0.082549      -0.000442       0.026387       0.006079      -0.120395      -0.140352      -0.068811      -0.015067       0.083878             30.611797      39.476306       1.108663       4.731022      18.291701       3.377683      34.067383           0.000032
            7             Ag      -0.794188       4.680042       4.225102       0.256495     217.595399 0.59608727E+04  0.24406451E+06                                28.414682                           25.225362       1.276378       2.040101                    0.998139      89.687774     245.640759       0.373693       0.400310      -1.187495      -0.008535      -0.025524      -0.061222       0.066877      -0.020818      -0.019866      -0.025832       0.079546      -0.181610      -0.076138      -0.000375       0.076513             31.655765      24.556303      -8.447552       5.570043      41.121845      -6.029073      29.289146           0.000050
            8             Ag       1.837199       3.736662       1.344292       0.258721     204.038559 0.54767562E+04  0.22014078E+06                                27.589975                           24.400073       1.281274       2.040716                    0.998506      89.501805     245.042313       0.373800       0.407653      -1.178907       0.033023       0.073466       0.017605       0.082448      -0.000442      -0.026863      -0.005825      -0.120077      -0.140289      -0.069194      -0.014492       0.083685             30.620873      39.484374       1.108390      -4.723214      18.297465      -3.380237      34.080779           0.000033
            9              H       5.139517       3.160924       0.785207       0.091704       1.226566 0.86642787E+01  0.87002154E+02                                 1.913360                            1.737890      -0.995803       2.403365                    0.996957       3.644797      10.409101       0.466622       1.307203      -0.703312       0.016889      -0.014829       0.042402       0.047990      -0.001712       0.003939      -0.010183       0.020986       0.022708      -0.018289       0.004209       0.014079              1.986964       1.770431      -0.152530       0.478916       1.603856      -0.378997       2.586605          -0.000006
           10              H      -1.125877      -0.168096       7.972215       0.113954       0.975279 0.74934537E+01  0.73307784E+02                                 1.702772                            1.658223      -1.105833       2.346532                    0.994313       3.768553      10.983234       0.454991       1.376052      -0.687293       0.003479       0.017661      -0.022750       0.029010       0.002130       0.004894      -0.005966      -0.007838      -0.004078      -0.009517       0.001168       0.008349              1.716598       1.518209       0.128526      -0.098858       1.926776      -0.377298       1.704811          -0.000009
           11              H      -1.980708      -0.676893       9.180061       0.104208       0.992791 0.74605432E+01  0.73174613E+02                                 1.741562                            1.666315      -1.180742       2.299838                    0.993120       3.949378      11.664632       0.447446       1.395646      -0.682350      -0.021533       0.000184       0.012906       0.025105      -0.000652      -0.000010       0.004569       0.005456       0.001192      -0.006159       0.002436       0.003723              1.785116       2.038772      -0.220160      -0.394060       1.495149       0.178520       1.821429          -0.000005
           12              H      -2.660324      -1.721810       7.247078       0.150333       0.855263 0.59884878E+01  0.54499971E+02                                 1.478412                            1.420161      -0.665724       2.573507                    0.999995       3.111784       8.295629       0.532890       1.262959      -0.713676      -0.013173       0.013487      -0.004361       0.019350      -0.004411       0.005557       0.000142      -0.000757      -0.012742      -0.008155       0.000316       0.007839              1.500657       1.834419      -0.193432       0.316765       1.289280      -0.052756       1.378273          -0.000003
           13              H      -1.213473      -2.279749       7.019668       0.137751       1.000328 0.75083639E+01  0.73065599E+02                                 1.696979                            1.632647      -1.043899       2.378877                    0.997997       3.585309      10.226164       0.472790       1.331283      -0.697027       0.014151       0.002939      -0.004737       0.015210       0.000195      -0.001027       0.003443       0.002672       0.000193      -0.004284       0.001158       0.003126              1.717144       1.807304      -0.182305      -0.417700       1.510057       0.247623       1.834069           0.000002
           14              H      -2.070176      -2.789637       8.229660       0.141419       0.999860 0.76747175E+01  0.74488350E+02                                 1.655130                            1.620927      -0.809050       2.497238                    0.999539       3.365507       9.336083       0.491569       1.283795      -0.709111       0.001522      -0.005248       0.015609       0.016538       0.001778       0.000945      -0.001318      -0.001918       0.008727      -0.003809       0.000428       0.003380              1.649829       1.442513       0.187139      -0.116982       1.935835      -0.242808       1.571139          -0.000001
           15              H      -0.152506       3.935090       7.435871       0.092027       1.218537 0.87363065E+01  0.87249621E+02                                 1.856400                            1.710117      -0.843196       2.471027                    0.999126       3.496001       9.715816       0.488557       1.255322      -0.715823      -0.010824       0.038348       0.028682       0.049096      -0.011317       0.002827       0.010762      -0.018308       0.029637      -0.021287       0.002335       0.018952              1.901010       1.580540      -0.263615      -0.146523       2.375670       0.430449       1.746821          -0.000001
           16              H       0.181278       1.928235       3.260971       0.106730       1.178249 0.92005379E+01  0.95112510E+02                                 1.949633                            1.847685      -1.459339       2.167846                    0.991297       4.183308      12.691714       0.425802       1.391470      -0.682745      -0.009468       0.015502      -0.021959       0.028499       0.003311       0.005045       0.000542      -0.006217       0.008736      -0.007901       0.001518       0.006383              2.002620       1.644930       0.091259      -0.010890       2.223835      -0.622053       2.139095           0.000005
           17              H       0.838620       0.619105       3.818768       0.104138       1.131167 0.88299141E+01  0.89478922E+02                                 1.841617                            1.769618      -1.080327       2.347730                    0.995016       3.829197      11.144794       0.454473       1.329946      -0.697212       0.011802      -0.022278      -0.007426       0.026282      -0.004303      -0.001882       0.009355       0.002878      -0.006765      -0.010867       0.000247       0.010620              1.868747       2.103719      -0.456262      -0.040225       2.023659       0.067444       1.478865           0.000000
           18              H      -1.197053       0.131040       2.868367       0.148739       0.958227 0.69557316E+01  0.64839015E+02                                 1.518622                            1.472659      -0.704520       2.549378                    0.999983       3.028902       7.820777       0.561978       1.169211      -0.737424       0.008783       0.000636      -0.014414       0.016891       0.001519      -0.003416      -0.000305       0.006753       0.007994      -0.005063      -0.000870       0.005933              1.526242       1.274285       0.062473       0.064816       1.476214       0.328716       1.828226           0.000005
           19              H      -1.908673       1.130093       3.844513       0.145092       0.903765 0.66721286E+01  0.63019478E+02                                 1.589276                            1.543018      -0.839660       2.487449                    0.999118       3.400158       9.544629       0.484604       1.338162      -0.696349      -0.003637       0.016806       0.001446       0.017256      -0.000815       0.000098      -0.000701      -0.000074      -0.006008      -0.002159       0.000255       0.001904              1.597309       1.873714      -0.376123      -0.000680       1.662394      -0.000378       1.255819           0.000001
           20              H      -1.251330      -0.179037       4.404456       0.140448       0.924899 0.68588416E+01  0.65011115E+02                                 1.592434                            1.547615      -0.825083       2.488944                    0.999454       3.384955       9.413994       0.493472       1.309503      -0.702502       0.007422      -0.007273       0.014032       0.017461       0.001026      -0.001060      -0.004253      -0.001200       0.006944      -0.003638      -0.002016       0.005655              1.600382       1.355850       0.108955      -0.029581       1.832109      -0.375603       1.613189          -0.000001
           21              H       7.716867       7.757631       0.785207       0.092477       1.228194 0.86793949E+01  0.87214911E+02                                 1.917076                            1.740908      -1.002484       2.400614                    0.996851       3.648443      10.432133       0.465491       1.309463      -0.702823      -0.016432       0.015029       0.041905       0.047455      -0.001718      -0.004123       0.010141       0.021247       0.022962      -0.018399       0.004129       0.014270              1.990993       1.773808      -0.153022      -0.480424       1.606626       0.380227       2.592546          -0.000006
           22              H       6.990917       0.168195       7.972215       0.114481       0.972882 0.74694362E+01  0.73006009E+02                                 1.699328                            1.655088      -1.099859       2.349507                    0.994420       3.761148      10.952625       0.455669       1.375262      -0.687469      -0.003409      -0.017675      -0.022621       0.028909       0.002116      -0.004945       0.005930      -0.007782      -0.003844      -0.009516       0.001216       0.008300              1.713057       1.515441       0.127969       0.098455       1.922505       0.375783       1.701225          -0.000009
           23              H      -3.884461       0.677007       9.180061       0.104741       0.991177 0.74455062E+01  0.72986348E+02                                 1.739351                            1.664411      -1.180017       2.300433                    0.993312       3.944320      11.644379       0.447817       1.395270      -0.682433       0.021531       0.000086       0.012757       0.025026      -0.000554       0.000029      -0.004698       0.005557       0.001588      -0.006305       0.002450       0.003856              1.782751       2.035759      -0.219738       0.392880       1.493663      -0.178147       1.818831          -0.000005
           24              H      -3.204830       1.721899       7.247078       0.151741       0.851952 0.59606035E+01  0.54194925E+02                                 1.476121                            1.418086      -0.666027       2.574380                    0.999995       3.105821       8.281797       0.532466       1.265161      -0.713208       0.012728      -0.013449      -0.003898       0.018923      -0.004276      -0.005501      -0.000068      -0.000823      -0.012576      -0.008026       0.000326       0.007700              1.498290       1.831107      -0.192997      -0.315903       1.287534       0.052659       1.376230          -0.000004
           25              H      -4.651679       2.279836       7.019668       0.138143       0.999098 0.74987713E+01  0.72965665E+02                                 1.697282                            1.632968      -1.053099       2.375447                    0.997960       3.585161      10.232943       0.472043       1.333510      -0.696576      -0.013972      -0.002900      -0.004788       0.015052       0.000250       0.001026      -0.003455       0.002701       0.000232      -0.004314       0.001198       0.003116              1.717433       1.807434      -0.182186       0.417708       1.510312      -0.247596       1.834554           0.000002
           26              H      -3.794985       2.789739       8.229660       0.141297       1.001285 0.76889593E+01  0.74659078E+02                                 1.656376                            1.622148      -0.803135       2.499341                    0.999538       3.368378       9.345226       0.491526       1.283348      -0.709192      -0.001407       0.005386       0.015663       0.016623       0.001779      -0.000866       0.001347      -0.002203       0.008565      -0.003824       0.000467       0.003357              1.651058       1.443646       0.187437       0.117119       1.937289       0.242899       1.572238          -0.000001
           27              H       1.278641       6.983547       7.435871       0.091700       1.218694 0.87364696E+01  0.87223579E+02                                 1.853645                            1.707878      -0.831907       2.475051                    0.999227       3.496415       9.705217       0.490003       1.252014      -0.716526       0.010848      -0.038629       0.028695       0.049328      -0.011329      -0.002968      -0.010739      -0.018411       0.029679      -0.021380       0.002457       0.018924              1.898088       1.578545      -0.262862       0.146123       2.371420      -0.429206       1.744300          -0.000001
           28              H       0.944888       8.990350       3.260971       0.106162       1.181302 0.92296353E+01  0.95481601E+02                                 1.952185                            1.849950      -1.459147       2.167425                    0.991297       4.188933      12.710258       0.425799       1.390486      -0.682916       0.009350      -0.015646      -0.022047       0.028606       0.003354      -0.005058      -0.000448      -0.006143       0.008860      -0.007937       0.001570       0.006368              2.005325       1.646934       0.091485       0.010947       2.226864       0.623246       2.142176           0.000005
           29              H       5.026451      -0.619058       3.818768       0.103658       1.130688 0.88239600E+01  0.89393191E+02                                 1.840247                            1.768361      -1.077516       2.348943                    0.995001       3.827866      11.135140       0.454942       1.328952      -0.697422      -0.012044       0.022312      -0.007450       0.026427      -0.004348       0.001877      -0.009270       0.002878      -0.006395      -0.010757       0.000178       0.010579              1.867355       2.101959      -0.455738       0.040132       2.022201      -0.067306       1.477905           0.000000
           30              H       7.062132      -0.131005       2.868367       0.148944       0.957584 0.69487130E+01  0.64748749E+02                                 1.517034                            1.471156      -0.703966       2.549324                    0.999983       3.027469       7.812229       0.562775       1.168004      -0.737711      -0.008445      -0.000821      -0.014452       0.016759       0.001532       0.003567       0.000195       0.006709       0.007824      -0.005046      -0.000994       0.006040              1.524636       1.273005       0.062313      -0.064632       1.474643      -0.328254       1.826260           0.000004
           31              H       7.773744      -1.130046       3.844513       0.145035       0.904511 0.66799665E+01  0.63120511E+02                                 1.591024                            1.544605      -0.839918       2.487332                    0.999091       3.403176       9.559340       0.483969       1.339344      -0.696102       0.003587      -0.016853       0.001429       0.017290      -0.000778      -0.000015       0.000764       0.000103      -0.005986      -0.002192       0.000336       0.001855              1.599102       1.876075      -0.376861       0.000587       1.664312       0.000445       1.256917           0.000001
           32              H       7.116397       0.179091       4.404456       0.140986       0.924629 0.68581759E+01  0.65021839E+02                                 1.594014                            1.549037      -0.824984       2.489306                    0.999470       3.387077       9.429943       0.492390       1.312038      -0.701961      -0.007379       0.007095       0.013971       0.017320       0.001088       0.000954       0.004207      -0.001277       0.006809      -0.003606      -0.001980       0.005586              1.602012       1.357019       0.109124       0.029593       1.834338       0.376286       1.614680          -0.000001
           33              H      -1.643912       2.298415       9.941670       0.091703       1.226568 0.86642986E+01  0.87002405E+02                                 1.913362                            1.737892      -0.995805       2.403364                    0.996957       3.644801      10.409116       0.466622       1.307204      -0.703312      -0.016889       0.014829      -0.042402       0.047990      -0.001712       0.003939      -0.010183       0.020986       0.022708      -0.018289       0.004209       0.014079              1.986967       1.770434      -0.152530       0.478917       1.603858      -0.378998       2.586609          -0.000006
           34              H       4.621482       5.627435       2.754662       0.113955       0.975279 0.74934533E+01  0.73307782E+02                                 1.702772                            1.658223      -1.105833       2.346532                    0.994313       3.768553      10.983236       0.454991       1.376053      -0.687293      -0.003479      -0.017661       0.022750       0.029010       0.002130       0.004894      -0.005966      -0.007838      -0.004078      -0.009517       0.001168       0.008349              1.716599       1.518209       0.128526      -0.098858       1.926776      -0.377298       1.704811          -0.000009
           35              H       5.476313       6.136232       1.546816       0.104208       0.992791 0.74605467E+01  0.73174656E+02                                 1.741562                            1.666316      -1.180742       2.299838                    0.993120       3.949379      11.664635       0.447446       1.395646      -0.682350       0.021533      -0.000184      -0.012906       0.025105      -0.000652      -0.000010       0.004569       0.005456       0.001192      -0.006159       0.002436       0.003723              1.785117       2.038772      -0.220160      -0.394060       1.495149       0.178520       1.821429          -0.000005
           36              H       6.155929       7.181149       3.479799       0.150333       0.855263 0.59884875E+01  0.54499973E+02                                 1.478413                            1.420161      -0.665724       2.573507                    0.999995       3.111784       8.295632       0.532890       1.262960      -0.713676       0.013173      -0.013487       0.004361       0.019350      -0.004411       0.005557       0.000142      -0.000757      -0.012742      -0.008155       0.000316       0.007839              1.500658       1.834419      -0.193432       0.316765       1.289281      -0.052756       1.378274          -0.000003
           37              H       4.709078       7.739088       3.707209       0.137751       1.000327 0.75083571E+01  0.73065513E+02                                 1.696978                            1.632646      -1.043897       2.378878                    0.997997       3.585307      10.226155       0.472790       1.331282      -0.697027      -0.014151      -0.002939       0.004737       0.015210       0.000195      -0.001027       0.003443       0.002672       0.000193      -0.004284       0.001158       0.003126              1.717143       1.807303      -0.182305      -0.417699       1.510056       0.247623       1.834068           0.000002
           38              H       5.565781       8.248976       2.497217       0.141418       0.999861 0.76747300E+01  0.74488505E+02                                 1.655132                            1.620928      -0.809051       2.497237                    0.999539       3.365510       9.336095       0.491569       1.283795      -0.709111      -0.001522       0.005248      -0.015609       0.016538       0.001778       0.000945      -0.001318      -0.001918       0.008727      -0.003809       0.000428       0.003380              1.649831       1.442514       0.187139      -0.116982       1.935838      -0.242808       1.571140          -0.000001
           39              H       3.648111       1.524249       3.291006       0.092024       1.218541 0.87363417E+01  0.87250062E+02                                 1.856405                            1.710121      -0.843199       2.471025                    0.999126       3.496008       9.715841       0.488556       1.255323      -0.715823       0.010824      -0.038348      -0.028682       0.049096      -0.011317       0.002827       0.010762      -0.018308       0.029637      -0.021287       0.002335       0.018952              1.901015       1.580543      -0.263616      -0.146524       2.375677       0.430450       1.746826          -0.000001
           40              H       3.314327       3.531104       7.465906       0.106730       1.178250 0.92005408E+01  0.95112541E+02                                 1.949632                            1.847685      -1.459338       2.167846                    0.991297       4.183308      12.691711       0.425802       1.391469      -0.682745       0.009468      -0.015502       0.021959       0.028499       0.003311       0.005045       0.000542      -0.006217       0.008736      -0.007901       0.001518       0.006383              2.002620       1.644930       0.091259      -0.010890       2.223835      -0.622053       2.139095           0.000005
           41              H       2.656985       4.840234       6.908109       0.104136       1.131169 0.88299375E+01  0.89479220E+02                                 1.841620                            1.769621      -1.080330       2.347729                    0.995016       3.829202      11.144813       0.454472       1.329946      -0.697212      -0.011802       0.022278       0.007426       0.026282      -0.004303      -0.001882       0.009355       0.002878      -0.006765      -0.010867       0.000247       0.010620              1.868751       2.103723      -0.456263      -0.040225       2.023662       0.067444       1.478867           0.000000
           42              H       4.692658       5.328299       7.858510       0.148738       0.958228 0.69557372E+01  0.64839085E+02                                 1.518623                            1.472660      -0.704520       2.549378                    0.999983       3.028903       7.820782       0.561978       1.169212      -0.737424      -0.008783      -0.000636       0.014414       0.016891       0.001519      -0.003416      -0.000305       0.006753       0.007994      -0.005063      -0.000870       0.005933              1.526243       1.274286       0.062473       0.064816       1.476216       0.328717       1.828228           0.000005
           43              H       5.404278       4.329246       6.882364       0.145093       0.903765 0.66721302E+01  0.63019494E+02                                 1.589276                            1.543017      -0.839659       2.487449                    0.999118       3.400158       9.544628       0.484604       1.338161      -0.696349       0.003637      -0.016806      -0.001446       0.017255      -0.000815       0.000098      -0.000701      -0.000074      -0.006008      -0.002159       0.000255       0.001904              1.597309       1.873714      -0.376123      -0.000680       1.662393      -0.000378       1.255818           0.000001
           44              H       4.746935       5.638376       6.322421       0.140448       0.924899 0.68588410E+01  0.65011110E+02                                 1.592434                            1.547615      -0.825083       2.488944                    0.999454       3.384955       9.413995       0.493472       1.309504      -0.702502      -0.007422       0.007273      -0.014032       0.017461       0.001026      -0.001060      -0.004253      -0.001200       0.006944      -0.003638      -0.002016       0.005655              1.600383       1.355850       0.108955      -0.029581       1.832109      -0.375603       1.613189          -0.000001
           45              H      -4.221262      -2.298292       9.941670       0.092476       1.228196 0.86794163E+01  0.87215179E+02                                 1.917078                            1.740910      -1.002486       2.400613                    0.996851       3.648447      10.432148       0.465491       1.309464      -0.702823       0.016432      -0.015029      -0.041905       0.047455      -0.001718      -0.004123       0.010141       0.021247       0.022962      -0.018399       0.004129       0.014270              1.990996       1.773810      -0.153023      -0.480425       1.606628       0.380228       2.592551          -0.000006
           46              H      -3.495312       5.291144       2.754662       0.114481       0.972882 0.74694358E+01  0.73006007E+02                                 1.699328                            1.655088      -1.099859       2.349506                    0.994420       3.761148      10.952627       0.455669       1.375263      -0.687469       0.003409       0.017675       0.022621       0.028909       0.002116      -0.004945       0.005930      -0.007782      -0.003844      -0.009516       0.001216       0.008300              1.713057       1.515441       0.127969       0.098455       1.922505       0.375784       1.701225          -0.000009
           47              H       7.380066       4.782332       1.546816       0.104741       0.991177 0.74455052E+01  0.72986338E+02                                 1.739351                            1.664411      -1.180017       2.300433                    0.993312       3.944320      11.644380       0.447817       1.395271      -0.682433      -0.021531      -0.000086      -0.012757       0.025027      -0.000554       0.000029      -0.004698       0.005557       0.001588      -0.006305       0.002450       0.003856              1.782751       2.035759      -0.219738       0.392880       1.493663      -0.178147       1.818831          -0.000005
           48              H       6.700435       3.737440       3.479799       0.151742       0.851952 0.59606042E+01  0.54194932E+02                                 1.476121                            1.418085      -0.666027       2.574380                    0.999995       3.105821       8.281797       0.532466       1.265161      -0.713208      -0.012728       0.013449       0.003898       0.018923      -0.004276      -0.005501      -0.000068      -0.000823      -0.012576      -0.008026       0.000326       0.007700              1.498290       1.831107      -0.192997      -0.315903       1.287533       0.052659       1.376230          -0.000004
           49              H       8.147284       3.179503       3.707209       0.138144       0.999098 0.74987668E+01  0.72965601E+02                                 1.697281                            1.632966      -1.053098       2.375448                    0.997960       3.585159      10.232932       0.472043       1.333509      -0.696576       0.013972       0.002900       0.004788       0.015052       0.000250       0.001026      -0.003455       0.002701       0.000231      -0.004314       0.001198       0.003116              1.717432       1.807432      -0.182186       0.417708       1.510310      -0.247596       1.834552           0.000002
           50              H       7.290590       2.669600       2.497217       0.141296       1.001286 0.76889676E+01  0.74659183E+02                                 1.656378                            1.622149      -0.803137       2.499340                    0.999538       3.368380       9.345235       0.491525       1.283349      -0.709192       0.001407      -0.005386      -0.015663       0.016623       0.001779      -0.000866       0.001347      -0.002203       0.008565      -0.003824       0.000467       0.003357              1.651059       1.443648       0.187437       0.117120       1.937291       0.242899       1.572240          -0.000001
           51              H       2.216964      -1.524208       3.291006       0.091697       1.218698 0.87365061E+01  0.87224038E+02                                 1.853650                            1.707883      -0.831910       2.475049                    0.999227       3.496422       9.705243       0.490002       1.252015      -0.716526      -0.010848       0.038629      -0.028695       0.049328      -0.011329      -0.002968      -0.010739      -0.018411       0.029679      -0.021380       0.002457       0.018924              1.898094       1.578549      -0.262864       0.146124       2.371428      -0.429208       1.744304          -0.000001
           52              H       2.550717      -3.531011       7.465906       0.106162       1.181302 0.92296355E+01  0.95481604E+02                                 1.952185                            1.849950      -1.459146       2.167425                    0.991297       4.188933      12.710258       0.425799       1.390486      -0.682916      -0.009350       0.015646       0.022047       0.028606       0.003354      -0.005058      -0.000448      -0.006143       0.008860      -0.007937       0.001570       0.006368              2.005325       1.646934       0.091485       0.010947       2.226865       0.623246       2.142176           0.000005
           53              H      -1.530846       6.078397       6.908109       0.103657       1.130692 0.88239945E+01  0.89393624E+02                                 1.840250                            1.768364      -1.077520       2.348941                    0.995001       3.827873      11.135164       0.454942       1.328952      -0.697423       0.012044      -0.022312       0.007450       0.026427      -0.004348       0.001877      -0.009270       0.002878      -0.006395      -0.010757       0.000178       0.010579              1.867359       2.101964      -0.455739       0.040133       2.022205      -0.067306       1.477907           0.000000
           54              H      -3.566527       5.590344       7.858510       0.148943       0.957585 0.69487234E+01  0.64748870E+02                                 1.517035                            1.471157      -0.703966       2.549324                    0.999983       3.027471       7.812236       0.562775       1.168004      -0.737711       0.008445       0.000821       0.014452       0.016759       0.001532       0.003567       0.000195       0.006709       0.007824      -0.005046      -0.000994       0.006040              1.524637       1.273006       0.062313      -0.064632       1.474644      -0.328255       1.826262           0.000005
           55              H      -4.278139       6.589385       6.882364       0.145036       0.904510 0.66799633E+01  0.63120473E+02                                 1.591023                            1.544605      -0.839917       2.487332                    0.999091       3.403175       9.559337       0.483969       1.339344      -0.696102      -0.003587       0.016853      -0.001429       0.017290      -0.000778      -0.000015       0.000764       0.000103      -0.005986      -0.002192       0.000336       0.001855              1.599101       1.876075      -0.376860       0.000587       1.664312       0.000445       1.256917           0.000001
           56              H      -3.620792       5.280248       6.322421       0.140986       0.924629 0.68581801E+01  0.65021888E+02                                 1.594014                            1.549038      -0.824984       2.489306                    0.999470       3.387078       9.429946       0.492390       1.312038      -0.701961       0.007379      -0.007095      -0.013971       0.017320       0.001088       0.000954       0.004207      -0.001277       0.006809      -0.003606      -0.001980       0.005586              1.602013       1.357019       0.109124       0.029593       1.834339       0.376286       1.614680          -0.000001
           57              C      -0.058954      -1.304709       9.261586       0.326927      27.069476 0.33462833E+03  0.74667989E+04                                 8.399792                            6.481927      -0.224609       1.962128                    0.999416      25.134350      73.500217       0.582985       0.470844      -1.018469      -0.006860      -0.013859       0.009118       0.017952      -0.001262       0.032318       0.023619      -0.030089      -0.036632      -0.047865       0.008972       0.038892              9.611179      13.917810      -1.188862       2.434036       4.830663      -1.411460      10.085066           0.000008
           58              C       4.786931       3.484108      -0.013087       0.107959      25.105144 0.32185836E+03  0.70908332E+04                                 7.616522                            6.082118       0.210919       2.069463                    0.999752      26.883705      77.347402       0.645056       0.430999      -1.044391      -0.047447       0.017526      -0.021098       0.054804      -0.003162       0.023957       0.013040      -0.056119       0.042048      -0.045767       0.012037       0.033730              8.350730       9.531176      -0.787471       0.680873       4.768521      -1.916607      10.752494           0.000007
           59              C      -1.307915      -0.937850       8.532158      -0.221788      28.665456 0.44184820E+03  0.10532922E+05                                 8.356617                            7.101505      -0.388584       1.866252                    0.997538      30.373018      90.791985       0.600304       0.428015      -1.046589      -0.019997      -0.098940      -0.056647       0.115749       0.009649       0.015213       0.005439       0.006821       0.009398      -0.014453      -0.007486       0.021939              9.105509      11.139122       0.223928       2.132955       7.478246       0.907090       8.699160           0.000012
           60              C      -1.862759      -2.029710       7.682589      -0.431657      25.437604 0.42046494E+03  0.98162921E+04                                 7.315749                            6.602217       0.422118       2.096866                    0.998631      31.262074      89.960741       0.674850       0.388760      -1.081167       0.042390       0.091488       0.068317       0.121796       0.008008       0.018737       0.019870      -0.027358      -0.007701      -0.027897      -0.006506       0.034403              7.627900       7.968447       0.956152       0.967556       7.406794       1.637437       7.508460           0.000024
           61              C       0.208507       1.868196       5.288565       0.334928      25.400385 0.32774279E+03  0.72906658E+04                                 8.113800                            6.478509      -0.319895       1.937649                    0.998684      25.079585      73.735495       0.573355       0.480229      -1.011313      -0.014046       0.016619      -0.004928       0.022310       0.042038      -0.005109       0.016990       0.040868      -0.006438      -0.051615       0.003337       0.048278              8.945730       5.391393      -0.919984       1.971767       9.185463       1.647095      12.260333           0.000008
           62              C       0.043553       3.186074       6.919694       0.104818      24.383137 0.32290951E+03  0.71046763E+04                                 7.397796                            6.056994       0.267294       2.086456                    0.999907      26.734587      76.336201       0.653398       0.426054      -1.049636       0.003819      -0.017886      -0.046759       0.050209       0.011858      -0.018418       0.028611       0.018106      -0.021298      -0.043223       0.017495       0.025729              7.974414       5.312691      -2.113921       0.595416      10.006398       0.440085       8.604152           0.000005
           63              C       0.102588       1.239279       3.938909      -0.228731      27.972960 0.43646950E+03  0.10403205E+05                                 8.229488                            7.058409      -0.445822       1.840629                    0.997948      30.953237      93.405830       0.600346       0.428047      -1.043520      -0.106772      -0.048243       0.003659       0.117222       0.005688       0.015150       0.023359      -0.002733       0.010931      -0.024091      -0.007553       0.031643              8.772576       8.591526       1.532345       1.291833       8.721019       0.970524       9.005184           0.000014
           64              C      -1.176657       0.516470       3.747971      -0.425438      25.082085 0.41110536E+03  0.95365231E+04                                 7.248386                            6.531160       0.450108       2.109754                    0.998504      30.905032      88.424898       0.678595       0.389098      -1.081770       0.105261       0.063248       0.008250       0.123079       0.018367      -0.001761      -0.010114       0.026617      -0.022747      -0.023374      -0.004226       0.027600              7.538450       8.463685       1.692184       1.027907       7.905967       0.534054       6.245697           0.000021
           65              C       5.923985       1.304824       9.261586       0.326796      27.048090 0.33430342E+03  0.74574879E+04                                 8.394057                            6.477642      -0.220175       1.963745                    0.999408      25.122330      73.446887       0.583351       0.470678      -1.018593       0.007543       0.013753       0.008838       0.018004      -0.001126      -0.031864      -0.023815      -0.030656      -0.036838      -0.047592       0.008529       0.039062              9.604556      13.907159      -1.186969      -2.432398       4.827530       1.409954      10.078978           0.000008
           66              C       8.069459       7.434437      -0.013087       0.107330      25.103886 0.32181031E+03  0.70894853E+04                                 7.615180                            6.080169       0.193310       2.063567                    0.999711      26.885849      77.351105       0.645400       0.430787      -1.044523       0.047638      -0.017896      -0.022151       0.055501      -0.002826      -0.023863      -0.013900      -0.055836       0.042284      -0.045613       0.011032       0.034581              8.349695       9.528269      -0.787602      -0.682264       4.767781       1.917267      10.753034           0.000007
           67              C      -4.557249       0.937956       8.532158      -0.223203      28.713793 0.44280748E+03  0.10561707E+05                                 8.367589                            7.110927      -0.390998       1.865183                    0.997508      30.404655      90.917443       0.599678       0.428222      -1.046443       0.019953       0.099136      -0.057079       0.116121       0.009581      -0.015461      -0.005804       0.005671       0.010060      -0.014664      -0.007491       0.022155              9.117725      11.156079       0.224635      -2.139802       7.486650      -0.910258       8.710445           0.000012
           68              C      -4.002398       2.029805       7.682589      -0.433411      25.465181 0.42110841E+03  0.98349622E+04                                 7.319814                            6.606033       0.422713       2.096726                    0.998604      31.286617      90.044722       0.674852       0.388614      -1.081280      -0.043487      -0.090820       0.069544       0.122376       0.008429      -0.018682      -0.019981      -0.027503      -0.006052      -0.027710      -0.007017       0.034726              7.632082       7.971876       0.957979      -0.968072       7.410946      -1.638944       7.513424           0.000024
           69              C       5.656553      -1.868130       5.288565       0.333466      25.434709 0.32827925E+03  0.73056153E+04                                 8.120479                            6.483553      -0.321662       1.936826                    0.998713      25.102496      73.819065       0.573164       0.480191      -1.011329       0.013895      -0.016006      -0.004843       0.021742       0.042375       0.005065      -0.016197       0.041818      -0.007550      -0.051523       0.002640       0.048884              8.953041       5.395378      -0.920768      -1.973870       9.192605      -1.648505      12.271140           0.000008
           70              C       5.821496      -3.185989       6.919694       0.104226      24.408037 0.32332327E+03  0.71166243E+04                                 7.406779                            6.064768       0.260103       2.084118                    0.999887      26.749673      76.414413       0.652298       0.426602      -1.049216      -0.003716       0.016689      -0.046693       0.049724       0.011683       0.018227      -0.028827       0.018992      -0.020879      -0.043334       0.017438       0.025895              7.984018       5.319053      -2.116440      -0.597012      10.017431      -0.438518       8.615571           0.000005
           71              C       5.762483      -1.239230       3.938909      -0.227340      27.967383 0.43633538E+03  0.10400705E+05                                 8.234063                            7.062083      -0.455435       1.837907                    0.997899      30.956168      93.461686       0.599497       0.428624      -1.043018       0.106331       0.048114       0.003863       0.116774       0.005129      -0.015076      -0.023392      -0.002966       0.011289      -0.024265      -0.007156       0.031420              8.777582       8.595581       1.534089      -1.292635       8.725996      -0.969694       9.011170           0.000013
           72              C       7.041729      -0.516424       3.747971      -0.426108      25.078652 0.41101058E+03  0.95331064E+04                                 7.244154                            6.527005       0.453345       2.110747                    0.998542      30.902167      88.390807       0.679389       0.388693      -1.082128      -0.105817      -0.063545       0.007751       0.123674       0.018046       0.002408       0.009947       0.027159      -0.024980      -0.022894      -0.005097       0.027991              7.534144       8.458493       1.689921      -1.026311       7.902600      -0.532210       6.241339           0.000021
           73              C       3.554559       6.764048       1.465291       0.326927      27.069479 0.33462837E+03  0.74667999E+04                                 8.399793                            6.481927      -0.224609       1.962128                    0.999416      25.134351      73.500218       0.582985       0.470844      -1.018469       0.006860       0.013859      -0.009118       0.017952      -0.001262       0.032318       0.023619      -0.030089      -0.036632      -0.047865       0.008972       0.038892              9.611180      13.917811      -1.188862       2.434036       4.830663      -1.411460      10.085066           0.000008
           74              C       2.204359       7.434437       0.013087       0.107960      25.105131 0.32185811E+03  0.70908262E+04                                 7.616519                            6.082115       0.210920       2.069463                    0.999752      26.883696      77.347365       0.645056       0.430999      -1.044391       0.047447      -0.017526       0.021098       0.054804      -0.003162       0.023957       0.013039      -0.056119       0.042049      -0.045767       0.012037       0.033730              8.350727       9.531170      -0.787471       0.680875       4.768519      -1.916607      10.752491           0.000007
           75              C       4.803520       6.397189       2.194719      -0.221788      28.665457 0.44184822E+03  0.10532922E+05                                 8.356617                            7.101504      -0.388584       1.866252                    0.997538      30.373019      90.791987       0.600304       0.428015      -1.046589       0.019997       0.098940       0.056647       0.115749       0.009649       0.015213       0.005439       0.006821       0.009398      -0.014453      -0.007486       0.021939              9.105509      11.139122       0.223928       2.132956       7.478247       0.907090       8.699160           0.000011
           76              C       5.358364       7.489049       3.044288      -0.431657      25.437604 0.42046495E+03  0.98162927E+04                                 7.315749                            6.602217       0.422118       2.096865                    0.998631      31.262076      89.960752       0.674850       0.388760      -1.081167      -0.042390      -0.091488      -0.068317       0.121796       0.008008       0.018737       0.019870      -0.027358      -0.007701      -0.027897      -0.006506       0.034403              7.627900       7.968447       0.956153       0.967557       7.406795       1.637436       7.508460           0.000024
           77              C       3.287098       3.591143       5.438312       0.334927      25.400397 0.32774297E+03  0.72906708E+04                                 8.113803                            6.478511      -0.319895       1.937649                    0.998684      25.079593      73.735523       0.573355       0.480229      -1.011313       0.014046      -0.016619       0.004928       0.022310       0.042038      -0.005109       0.016990       0.040868      -0.006438      -0.051615       0.003337       0.048278              8.945733       5.391394      -0.919984       1.971767       9.185466       1.647096      12.260337           0.000008
           78              C       3.452052       2.273265       3.807183       0.104818      24.383120 0.32290916E+03  0.71046667E+04                                 7.397792                            6.056989       0.267294       2.086456                    0.999907      26.734576      76.336157       0.653399       0.426054      -1.049636      -0.003819       0.017886       0.046759       0.050209       0.011858      -0.018418       0.028611       0.018105      -0.021298      -0.043223       0.017494       0.025729              7.974410       5.312688      -2.113920       0.595414      10.006395       0.440088       8.604147           0.000005
           79              C       3.393017       4.220060       6.787968      -0.228730      27.972938 0.43646904E+03  0.10403191E+05                                 8.229483                            7.058405      -0.445821       1.840629                    0.997948      30.953223      93.405772       0.600347       0.428046      -1.043520       0.106772       0.048243      -0.003659       0.117222       0.005688       0.015150       0.023359      -0.002733       0.010931      -0.024091      -0.007553       0.031643              8.772571       8.591521       1.532342       1.291831       8.721014       0.970523       9.005178           0.000014
           80              C       4.672262       4.942869       6.978906      -0.425438      25.082088 0.41110542E+03  0.95365247E+04                                 7.248386                            6.531160       0.450108       2.109754                    0.998504      30.905035      88.424905       0.678595       0.389098      -1.081770      -0.105261      -0.063248      -0.008250       0.123079       0.018367      -0.001761      -0.010114       0.026616      -0.022747      -0.023374      -0.004226       0.027600              7.538450       8.463685       1.692184       1.027907       7.905967       0.534054       6.245698           0.000021
           81              C      -2.428380       4.154515       1.465291       0.326796      27.048089 0.33430340E+03  0.74574874E+04                                 8.394056                            6.477642      -0.220174       1.963745                    0.999408      25.122329      73.446882       0.583351       0.470678      -1.018593      -0.007543      -0.013753      -0.008838       0.018004      -0.001126      -0.031864      -0.023815      -0.030656      -0.036839      -0.047592       0.008529       0.039062              9.604555      13.907159      -1.186969      -2.432398       4.827530       1.409954      10.078978           0.000008
           82              C      -1.078169       3.484108       0.013087       0.107331      25.103867 0.32180997E+03  0.70894756E+04                                 7.615176                            6.080164       0.193311       2.063568                    0.999711      26.885836      77.351053       0.645400       0.430787      -1.044523      -0.047638       0.017896       0.022152       0.055500      -0.002826      -0.023863      -0.013900      -0.055836       0.042284      -0.045613       0.011032       0.034581              8.349690       9.528262      -0.787602      -0.682266       4.767779       1.917266      10.753029           0.000007
           83              C       8.052854       4.521383       2.194719      -0.223203      28.713785 0.44280732E+03  0.10561702E+05                                 8.367587                            7.110926      -0.390998       1.865183                    0.997508      30.404649      90.917423       0.599678       0.428222      -1.046443      -0.019953      -0.099136       0.057079       0.116121       0.009581      -0.015461      -0.005804       0.005671       0.010060      -0.014664      -0.007491       0.022155              9.117723      11.156077       0.224635      -2.139802       7.486649      -0.910258       8.710444           0.000011
           84              C       7.498003       3.429534       3.044288      -0.433411      25.465180 0.42110840E+03  0.98349619E+04                                 7.319814                            6.606033       0.422714       2.096726                    0.998604      31.286617      90.044723       0.674852       0.388614      -1.081280       0.043487       0.090820      -0.069544       0.122376       0.008429      -0.018682      -0.019981      -0.027503      -0.006053      -0.027710      -0.007017       0.034726              7.632082       7.971876       0.957980      -0.968072       7.410947      -1.638943       7.513424           0.000024
           85              C      -2.160948       7.327469       5.438312       0.333465      25.434716 0.32827934E+03  0.73056180E+04                                 8.120481                            6.483554      -0.321662       1.936826                    0.998713      25.102500      73.819080       0.573164       0.480191      -1.011329      -0.013895       0.016006       0.004843       0.021742       0.042375       0.005065      -0.016197       0.041818      -0.007550      -0.051523       0.002640       0.048884              8.953043       5.395378      -0.920769      -1.973870       9.192607      -1.648507      12.271143           0.000008
           86              C      -2.325891       8.645328       3.807183       0.104226      24.408017 0.32332287E+03  0.71166133E+04                                 7.406775                            6.064764       0.260102       2.084118                    0.999887      26.749660      76.414363       0.652299       0.426602      -1.049216       0.003716      -0.016689       0.046693       0.049724       0.011683       0.018227      -0.028828       0.018991      -0.020879      -0.043334       0.017438       0.025895              7.984014       5.319049      -2.116439      -0.597011      10.017427      -0.438521       8.615565           0.000006
           87              C      -2.266878       6.698569       6.787968      -0.227340      27.967365 0.43633500E+03  0.10400694E+05                                 8.234060                            7.062080      -0.455435       1.837907                    0.997899      30.956159      93.461653       0.599498       0.428624      -1.043018      -0.106331      -0.048114      -0.003863       0.116774       0.005129      -0.015076      -0.023392      -0.002966       0.011288      -0.024265      -0.007156       0.031420              8.777579       8.595578       1.534087      -1.292634       8.725993      -0.969693       9.011166           0.000013
           88              C      -3.546124       5.975763       6.978906      -0.426108      25.078651 0.41101054E+03  0.95331054E+04                                 7.244153                            6.527005       0.453345       2.110747                    0.998542      30.902167      88.390805       0.679389       0.388692      -1.082128       0.105817       0.063545      -0.007751       0.123674       0.018046       0.002408       0.009947       0.027159      -0.024979      -0.022894      -0.005096       0.027991              7.534144       8.458493       1.689921      -1.026311       7.902599      -0.532211       6.241339           0.000021
           89              N       1.150601      -1.234833       8.712155      -0.259538      36.376449 0.57619366E+03  0.14310595E+05                                 9.111319                            7.736184       0.188497       2.063739                    0.998520      29.315094      82.336512       0.633141       0.389508      -1.099062       0.037393      -0.052684       0.114648       0.131599      -0.020460       0.054625      -0.009244       0.043974      -0.028068      -0.049584      -0.022039       0.071623              9.977190      12.600444      -0.377232      -1.094593       5.813242      -1.367632      11.517885           0.000016
           90              N       2.031785      -1.675937       9.674999      -0.177275      35.280784 0.52657571E+03  0.12785738E+05                                 8.919480                            7.371297       0.202169       2.060943                    0.999759      28.635348      79.494477       0.651903       0.386953      -1.100991      -0.135343       0.032561      -0.046683       0.146824       0.000392       0.026208      -0.033746       0.012928       0.136573      -0.046155      -0.019634       0.065789              9.903645      14.267823      -0.353749      -1.197290       5.404834      -1.026972      10.038279           0.000023
           91              N      -0.025996      -1.769831      10.521779      -0.351485      37.766768 0.58590516E+03  0.14619095E+05                                 9.367631                            7.795771       0.129846       2.035126                    0.998739      30.115650      84.901148       0.631089       0.388975      -1.098959       0.079275       0.023478      -0.025219       0.086439      -0.043288       0.030507       0.008230       0.053796       0.075092      -0.068916       0.012017       0.056899             10.381216      12.794871      -0.468721      -1.891902       5.565130      -1.474075      12.783649           0.000011
           92              N       0.728451       1.251305       6.331217      -0.246566      36.117385 0.56455356E+03  0.13969777E+05                                 9.088035                            7.657609       0.116710       2.038673                    0.998982      29.313272      82.557902       0.635491       0.389504      -1.097519      -0.028557       0.105468       0.072389       0.131069       0.006488       0.011685       0.033637      -0.035224       0.132479      -0.041438      -0.021648       0.063087             10.013568       6.879000      -2.675638       1.869510      12.054106      -1.497547      11.107598           0.000012
           93              N       0.626439       2.116060       7.399829      -0.176461      34.508413 0.52569213E+03  0.12758336E+05                                 8.856289                            7.416153       0.249452       2.090651                    0.999439      28.251737      78.399412       0.643260       0.392335      -1.097247      -0.010304      -0.023308      -0.150265       0.152411      -0.021255      -0.003889       0.051269      -0.078175      -0.047041      -0.048094      -0.031387       0.079481              9.774026       6.719553      -2.056573       2.067118      10.286637      -1.888039      12.315889           0.000010
           94              N      -0.243458       3.098718       5.601575      -0.347284      38.428282 0.60389090E+03  0.15178460E+05                                 9.426774                            7.882558       0.088209       2.017511                    0.999298      30.292624      85.644134       0.631582       0.385840      -1.101455       0.047753      -0.028969       0.050677       0.075417       0.003575      -0.001060       0.022544      -0.060903       0.156526      -0.056804      -0.004325       0.061130             10.492403       6.895996      -2.905150       1.948774      13.154428      -2.055008      11.426784           0.000021
           95              N       4.714434       1.234941       8.712155      -0.259331      36.389526 0.57642085E+03  0.14318255E+05                                 9.115633                            7.739259       0.186161       2.062983                    0.998432      29.320076      82.367709       0.632798       0.389664      -1.098905      -0.036414       0.053029       0.114857       0.131644      -0.020734      -0.053715       0.009802       0.043863      -0.028122      -0.048667      -0.022375       0.071043              9.982460      12.606304      -0.376667       1.096419       5.815305       1.368758      11.525773           0.000016
           96              N       3.833243       1.676057       9.674999      -0.177416      35.279660 0.52654465E+03  0.12784361E+05                                 8.917796                            7.369861       0.199790       2.060169                    0.999773      28.635238      79.483411       0.652150       0.386825      -1.101120       0.135236      -0.032997      -0.046772       0.146851       0.000533      -0.026261       0.034267       0.011927       0.136497      -0.046341      -0.019746       0.066086              9.901772      14.263217      -0.353022       1.198482       5.403757       1.027262      10.038341           0.000023
           97              N      -5.839182       1.769961      10.521779      -0.351446      37.817814 0.58683417E+03  0.14649481E+05                                 9.380057                            7.804995       0.129462       2.034700                    0.998761      30.136345      85.007032       0.630287       0.389279      -1.098639      -0.079454      -0.023979      -0.025403       0.086794      -0.042441      -0.030450      -0.007975       0.054620       0.074337      -0.068153       0.011390       0.056764             10.396067      12.814331      -0.469283       1.896701       5.571375       1.475853      12.802493           0.000011
           98              N       5.136602      -1.251226       6.331217      -0.246525      36.123811 0.56467708E+03  0.13973213E+05                                 9.087948                            7.657725       0.115942       2.038308                    0.999008      29.316404      82.560412       0.635593       0.389431      -1.097601       0.028307      -0.105211       0.072412       0.130821       0.006527      -0.011403      -0.033566      -0.035894       0.131037      -0.041483      -0.021230       0.062713             10.013236       6.878839      -2.675630      -1.869415      12.053638       1.496820      11.107231           0.000012
           99              N       5.238606      -2.115968       7.399829      -0.175592      34.461680 0.52485108E+03  0.12731784E+05                                 8.845361                            7.408003       0.249069       2.090690                    0.999416      28.228495      78.295103       0.643955       0.392101      -1.097501       0.011078       0.022772      -0.150460       0.152577      -0.021897       0.003579      -0.050765      -0.077759      -0.048248      -0.048364      -0.030779       0.079143              9.760976       6.711349      -2.052861      -2.062916      10.273138       1.883038      12.298442           0.000011
          100              N       1.369606       7.819897       5.601575      -0.346030      38.337179 0.60220880E+03  0.15123720E+05                                 9.406989                            7.867821       0.093232       2.019593                    0.999292      30.250585      85.454800       0.632705       0.385472      -1.101857      -0.048334       0.030099       0.050761       0.076281       0.002946       0.001174      -0.022150      -0.061321       0.154919      -0.056671      -0.003789       0.060461             10.468364       6.881502      -2.896288      -1.942053      13.122861       2.044195      11.400729           0.000021
          101              N       2.345004       6.694172       2.014722      -0.259538      36.376446 0.57619358E+03  0.14310593E+05                                 9.111319                            7.736184       0.188497       2.063739                    0.998520      29.315092      82.336507       0.633141       0.389508      -1.099062      -0.037393       0.052684      -0.114648       0.131599      -0.020460       0.054625      -0.009244       0.043974      -0.028069      -0.049584      -0.022039       0.071623              9.977190      12.600444      -0.377232      -1.094592       5.813242      -1.367632      11.517885           0.000016
          102              N       1.463820       7.135276       1.051878      -0.177276      35.280787 0.52657576E+03  0.12785740E+05                                 8.919481                            7.371298       0.202169       2.060943                    0.999759      28.635349      79.494479       0.651903       0.386953      -1.100991       0.135343      -0.032561       0.046683       0.146824       0.000392       0.026208      -0.033746       0.012928       0.136573      -0.046155      -0.019634       0.065789              9.903646      14.267823      -0.353749      -1.197290       5.404835      -1.026973      10.038280           0.000023
          103              N       3.521601       7.229170       0.205098      -0.351485      37.766763 0.58590508E+03  0.14619093E+05                                 9.367631                            7.795770       0.129847       2.035126                    0.998739      30.115647      84.901136       0.631089       0.388975      -1.098959      -0.079275      -0.023478       0.025219       0.086439      -0.043288       0.030507       0.008230       0.053796       0.075092      -0.068916       0.012017       0.056899             10.381216      12.794870      -0.468721      -1.891900       5.565130      -1.474075      12.783648           0.000011
          104              N       2.767154       4.208034       4.395660      -0.246566      36.117383 0.56455352E+03  0.13969776E+05                                 9.088035                            7.657608       0.116710       2.038673                    0.998982      29.313271      82.557899       0.635491       0.389504      -1.097519       0.028557      -0.105468      -0.072389       0.131069       0.006488       0.011685       0.033637      -0.035224       0.132480      -0.041438      -0.021648       0.063087             10.013568       6.878999      -2.675638       1.869510      12.054106      -1.497547      11.107598           0.000012
          105              N       2.869166       3.343279       3.327048      -0.176461      34.508414 0.52569213E+03  0.12758336E+05                                 8.856289                            7.416152       0.249452       2.090651                    0.999439      28.251736      78.399405       0.643260       0.392335      -1.097247       0.010303       0.023308       0.150265       0.152411      -0.021255      -0.003889       0.051269      -0.078175      -0.047041      -0.048094      -0.031387       0.079481              9.774026       6.719553      -2.056573       2.067117      10.286638      -1.888038      12.315887           0.000011
          106              N       3.739063       2.360621       5.125302      -0.347285      38.428288 0.60389101E+03  0.15178464E+05                                 9.426774                            7.882558       0.088210       2.017511                    0.999298      30.292627      85.644141       0.631582       0.385840      -1.101455      -0.047753       0.028969      -0.050677       0.075417       0.003575      -0.001060       0.022544      -0.060903       0.156526      -0.056804      -0.004325       0.061130             10.492403       6.895996      -2.905150       1.948774      13.154428      -2.055007      11.426786           0.000021
          107              N      -1.218829       4.224398       2.014722      -0.259331      36.389530 0.57642091E+03  0.14318257E+05                                 9.115634                            7.739260       0.186161       2.062983                    0.998432      29.320078      82.367717       0.632798       0.389664      -1.098905       0.036414      -0.053029      -0.114857       0.131644      -0.020734      -0.053715       0.009801       0.043863      -0.028122      -0.048667      -0.022375       0.071043              9.982461      12.606305      -0.376667       1.096419       5.815305       1.368758      11.525774           0.000016
          108              N      -0.337638       3.783282       1.051878      -0.177417      35.279669 0.52654481E+03  0.12784366E+05                                 8.917797                            7.369862       0.199791       2.060169                    0.999773      28.635242      79.483422       0.652150       0.386825      -1.101120      -0.135236       0.032997       0.046772       0.146851       0.000533      -0.026261       0.034267       0.011928       0.136497      -0.046341      -0.019746       0.066086              9.901773      14.263219      -0.353022       1.198482       5.403758       1.027263      10.038343           0.000023
          109              N       9.334787       3.689378       0.205098      -0.351446      37.817821 0.58683430E+03  0.14649486E+05                                 9.380058                            7.804996       0.129462       2.034700                    0.998761      30.136348      85.007041       0.630287       0.389279      -1.098639       0.079454       0.023979       0.025403       0.086794      -0.042441      -0.030450      -0.007975       0.054620       0.074337      -0.068153       0.011390       0.056764             10.396068      12.814333      -0.469284       1.896701       5.571376       1.475854      12.802495           0.000011
          110              N      -1.640997       6.710565       4.395660      -0.246524      36.123801 0.56467687E+03  0.13973206E+05                                 9.087946                            7.657723       0.115942       2.038308                    0.999008      29.316398      82.560390       0.635593       0.389431      -1.097601      -0.028307       0.105211      -0.072412       0.130821       0.006527      -0.011403      -0.033566      -0.035894       0.131037      -0.041483      -0.021230       0.062713             10.013234       6.878837      -2.675629      -1.869414      12.053636       1.496819      11.107230           0.000012
          111              N      -1.743001       7.575307       3.327048      -0.175592      34.461687 0.52485119E+03  0.12731787E+05                                 8.845361                            7.408003       0.249070       2.090690                    0.999416      28.228497      78.295104       0.643955       0.392101      -1.097501      -0.011078      -0.022772       0.150460       0.152577      -0.021897       0.003579      -0.050765      -0.077759      -0.048248      -0.048364      -0.030779       0.079143              9.760977       6.711349      -2.052862      -2.062916      10.273140       1.883037      12.298441           0.000010
          112              N       2.125999      -2.360558       5.125302      -0.346031      38.337186 0.60220893E+03  0.15123724E+05                                 9.406990                            7.867822       0.093233       2.019593                    0.999292      30.250588      85.454808       0.632705       0.385472      -1.101857       0.048334      -0.030099      -0.050761       0.076281       0.002946       0.001174      -0.022150      -0.061321       0.154919      -0.056671      -0.003789       0.060460             10.468365       6.881502      -2.896288      -1.942053      13.122862       2.044193      11.400731           0.000021

******************************************************
Auxiliary information for the entire system
The total spin magnetic moment of the unit cell is   0.001041
The total net atomic charge of the unit cell is   0.000005
Accuracy of reproducing the electrostatic potential in the unit cell:
  The inner radius (bohr) =    5.0000
  The outer radius (bohr) =   12.0000
  Valid grid points have density less than (e/(bohr^3)) =    0.0001
  The number of valid grid points were=        12122
  The rms potential error without charges in kcal/mol is=      1.73395
  The rms potential error with partial charges in kcal/mol is=      0.60954
  The RRMSE value at monopole order=      0.35153
  The rms potential error with partial charges and cloud penetration in kcal/mol is=      0.61765
  The RRMSE value at monopole order with cloud penetration is=      0.35621
  The rms potential error with partial charges and atomic dipoles in kcal/mol is=      0.28252
  The RRMSE value at dipole order=      0.16293
  The rms potential error with partial charges, atomic dipoles and cloud penetration in kcal/mol is=      0.28671
  The RRMSE value at dipole order with cloud penetration=      0.16535

******************************************************
The electron densities and ab initio electrostatic potential were computed in VASP using the PBE functional and
projector augmented wave method. See the main text of the journal article for a description of computational details.
The atomic charges, dipoles, and quadrupoles were computed with the DDEC6 method as described in
(a) T. A. Manz and N. Gabaldon Limas, RSC Adv. 6 (2016) 47771-47801 DOI: 10.1039/c6ra04656h
(b) N. Gabaldon Limas and T. A. Manz, RSC Adv. 8 (2018) 2678-2707 DOI: 10.1039/c7ra11829e.
For each atom in the material, the electron cloud parameters were fit to the spherically averaged atom-in-material
electron density using radial positions for which this density was between 10^-4 and 10^-2 electrons per cubic bohr.
The polarizabilities, dispersion coefficients, and quantum Drude oscillator (QDO) parameters were fit using the MCLF method.
The magnetic structure of the system was optimized in VASP from the default ferromagnetic initial guess using spin polarization.
The atomic spin moments (ASMs) were computed on this optimized magnetic structure using the DDEC6 partition as inputs
to the method of T. A. Manz and D. S. Sholl, J. Chem. Theory Comput. 7 (2011) 4146-4164 DOI: 10.1021/ct200539n.
The RMSE and RRMSE were computed using a uniform grid with Ewald summation.
