# Supplementary material for: A collection of forcefield precursors for metal–organic frameworks
Source: RSC Adv. 2019 Nov 13;9(63):36492–507. doi: 10.1039/c9ra07327b (PMC9075174; doi:10.1039/c9ra07327b)
Supplement: RA-009-C9RA07327B-s5169 [file RA-009-C9RA07327B-s5169.xyz]

  224
jmolscript: load "" {1 1 1} spacegroup "x,y,z" unitcell [{     11.656300     0.000000     0.000000 }, {     -4.823404    10.913415     0.000000 }, {      0.000000     0.000000    21.386600 }]
Ag     3.441157     4.496982    17.404843     0.256021
Ag     6.025890     3.531035    20.255249     0.255268
Ag     5.992485     1.079773    17.401849     0.261498
Ag     3.308573     1.981330    20.268295     0.255176
Ag    -2.436411     6.416433     6.711543     0.256021
Ag     6.635156     7.382380     9.561949     0.255268
Ag     6.668561     9.833642     6.708549     0.261498
Ag    -2.303827     8.932085     9.574995     0.255176
Ag     3.391739     6.416433     3.981757     0.256022
Ag     0.807006     7.382380     1.131351     0.255268
Ag     0.840411     9.833642     3.984751     0.261498
Ag     3.524323     8.932085     1.118305     0.255176
Ag     9.269307     4.496982    14.675057     0.256022
Ag     0.197740     3.531035    11.824651     0.255268
Ag     0.164335     1.079773    14.678051     0.261498
Ag     9.136723     1.981330    11.811605     0.255176
H      5.987993     5.034358    15.246507     0.090987
H      8.788741     2.917156    18.751771     0.112529
H      9.634058     3.502115    17.571231     0.104681
H     -1.373156     4.494144    19.528104     0.151147
H      8.814244     4.966695    19.803992     0.138557
H     -2.032592     5.580029    18.610619     0.142724
H      3.054859     9.790425    19.327070     0.089370
H      6.622486     2.082280     1.567638     0.104710
H      7.190885     0.735564     2.134383     0.104225
H      8.589986     2.467523     2.709682     0.148594
H      8.774915     2.842945     1.199788     0.140043
H      9.351071     1.491864     1.747285     0.145848
H      3.445276     0.433263    15.255062     0.093500
H      0.653209     2.625768    18.743216     0.111759
H     -0.191626     2.071366    17.545567     0.105015
H     10.773666     1.060784    19.487470     0.149905
H     11.425425    -0.026192    18.563569     0.141468
H      0.574329     0.559858    19.774050     0.137412
H      1.656133     6.720481    19.350596     0.090754
H      1.665680     4.602187     2.083055     0.107586
H      2.374516     3.312221     1.550528     0.101648
H      0.329846     2.785104     2.350387     0.150522
H     -0.342411     3.807690     1.368742     0.143643
H      0.360034     2.524273     0.804136     0.141635
H      6.673053     5.879057     4.553207     0.090987
H      3.872305     7.996259     8.058471     0.112529
H      3.026988     7.411300     6.877931     0.104681
H      2.377902     6.419271     8.834804     0.151147
H      3.846802     5.946720     9.110692     0.138557
H      3.037338     5.333386     7.917319     0.142724
H      9.606187     1.122990     8.633770     0.089370
H      6.038560     8.831135    12.260938     0.104710
H      5.470161    10.177851    12.827683     0.104225
H      4.071060     8.445892    13.402982     0.148594
H      3.886131     8.070470    11.893088     0.140043
H      3.309975     9.421551    12.440585     0.145848
H     -2.440530    10.480152     4.561762     0.093500
H      0.351537     8.287647     8.049916     0.111759
H      1.196372     8.842049     6.852267     0.105015
H      1.887380     9.852631     8.794170     0.149905
H      6.059025     0.026192     7.870269     0.141468
H      0.430417    10.353557     9.080750     0.137412
H     -0.651387     4.192934     8.657296     0.090754
H     -0.660934     6.311228    12.776355     0.107586
H     -1.369770     7.601194    12.243828     0.101648
H      0.674900     8.128311    13.043687     0.150522
H      1.347157     7.105725    12.062042     0.143643
H      0.644712     8.389142    11.497436     0.141635
H      0.844903     5.879057     6.140093     0.090986
H     -1.955845     7.996259     2.634829     0.112529
H     -2.801162     7.411300     3.815369     0.104681
H      8.206052     6.419271     1.858496     0.151147
H     -1.981348     5.946720     1.582608     0.138559
H      8.865488     5.333386     2.775981     0.142725
H      3.778037     1.122990     2.059530     0.089369
H      0.210410     8.831135    19.818962     0.104710
H     -0.357989    10.177851    19.252217     0.104225
H     -1.757090     8.445892    18.676918     0.148595
H     -1.942019     8.070470    20.186812     0.140044
H     -2.518175     9.421551    19.639315     0.145849
H      3.387620    10.480152     6.131538     0.093500
H      6.179687     8.287647     2.643384     0.111759
H      7.024522     8.842049     3.841033     0.105015
H     -3.940770     9.852631     1.899130     0.149906
H      0.230875     0.026192     2.823031     0.141468
H      6.258567    10.353557     1.612550     0.137414
H      5.176763     4.192934     2.036004     0.090753
H      5.167216     6.311228    19.303545     0.107586
H      4.458380     7.601194    19.836071     0.101648
H      6.503050     8.128311    19.036213     0.150522
H      7.175307     7.105725    20.017858     0.143644
H      6.472862     8.389142    20.582464     0.141636
H      0.159843     5.034358    16.833393     0.090986
H      2.960591     2.917156    13.328129     0.112529
H      3.805908     3.502115    14.508669     0.104681
H      4.454994     4.494144    12.551796     0.151147
H      2.986094     4.966695    12.275908     0.138559
H      3.795558     5.580029    13.469281     0.142725
H     -2.773291     9.790425    12.752830     0.089369
H      0.794336     2.082280     9.125662     0.104710
H      1.362735     0.735564     8.558917     0.104225
H      2.761836     2.467523     7.983618     0.148595
H      2.946765     2.842945     9.493512     0.140044
H      3.522921     1.491864     8.946015     0.145849
H      9.273426     0.433263    16.824838     0.093500
H      6.481359     2.625768    13.336684     0.111758
H      5.636524     2.071366    14.534333     0.105015
H      4.945516     1.060784    12.592430     0.149905
H      5.597275    -0.026192    13.516331     0.141468
H      6.402479     0.559858    12.305850     0.137414
H      7.484283     6.720481    12.729304     0.090753
H      7.493830     4.602187     8.610245     0.107586
H      8.202666     3.312221     9.142772     0.101648
H      6.157996     2.785104     8.342913     0.150522
H      5.485739     3.807690     9.324558     0.143644
H      6.188184     2.524273     9.889164     0.141636
C      7.690987     4.084891    17.506001     0.321414
C      6.343714     4.720052    16.047221     0.105921
C      8.951359     3.714926    18.225661    -0.216710
C      9.462939     4.783350    19.121759    -0.436012
C      7.338718     0.859977     0.110783     0.334654
C      2.806372    10.516167    19.853181     0.109781
C      7.347595     1.443845     1.490004    -0.228331
C      8.628656     2.121568     1.815722    -0.427128
C      1.735207     1.451484    17.497233     0.327940
C      3.091364     0.767213    16.048077     0.111291
C      0.480905     1.836728    18.204916    -0.222984
C     -0.063916     0.761756    19.085402    -0.431994
C      1.861868     4.593456     0.068009     0.327650
C      1.808718     5.953268    19.853609     0.104273
C      1.643218     3.927738     1.387990    -0.226046
C      0.391339     3.199813     1.486369    -0.425392
C      4.970059     6.828524     6.812701     0.321414
C      6.317332     6.193363     5.353921     0.105921
C      3.709687     7.198489     7.532361    -0.216709
C      3.198107     6.130065     8.428459    -0.436012
C      5.322328    10.053438    10.804083     0.334654
C      9.854674     0.397248     9.159881     0.109781
C      5.313451     9.469570    12.183304    -0.228331
C      4.032390     8.791847    12.509022    -0.427128
C     -0.730461     9.461931     6.803933     0.327940
C     -2.086618    10.146202     5.354777     0.111291
C      0.523841     9.076687     7.511616    -0.222984
C      1.068662    10.151659     8.392102    -0.431994
C     -0.857122     6.319959    10.761309     0.327650
C     -0.803972     4.960147     9.160309     0.104273
C     -0.638472     6.985677    12.081290    -0.226046
C      0.613407     7.713602    12.179669    -0.425392
C     -0.858091     6.828524     3.880599     0.321414
C      0.489182     6.193363     5.339379     0.105921
C     -2.118463     7.198489     3.160939    -0.216709
C     -2.630043     6.130065     2.264841    -0.436013
C     -0.505822    10.053438    21.275817     0.334654
C      4.026524     0.397248     1.533419     0.109781
C     -0.514699     9.469570    19.896596    -0.228331
C     -1.795760     8.791847    19.570878    -0.427129
C      5.097689     9.461931     3.889367     0.327940
C      3.741532    10.146202     5.338523     0.111291
C      6.351991     9.076687     3.181684    -0.222984
C      6.896812    10.151659     2.301198    -0.431995
C      4.971028     6.319959    21.318591     0.327650
C      5.024178     4.960147     1.532991     0.104273
C      5.189678     6.985677    19.998610    -0.226046
C      6.441557     7.713602    19.900231    -0.425392
C      1.862837     4.084891    14.573899     0.321414
C      0.515564     4.720052    16.032679     0.105921
C      3.123209     3.714926    13.854239    -0.216709
C      3.634789     4.783350    12.958141    -0.436013
C      1.510568     0.859977    10.582517     0.334654
C     -3.021778    10.516167    12.226719     0.109781
C      1.519445     1.443845     9.203296    -0.228331
C      2.800506     2.121568     8.877578    -0.427128
C      7.563357     1.451484    14.582667     0.327940
C      8.919514     0.767213    16.031823     0.111291
C      6.309055     1.836728    13.874984    -0.222984
C      5.764234     0.761756    12.994498    -0.431995
C      7.690018     4.593456    10.625291     0.327650
C      7.636868     5.953268    12.226291     0.104273
C      7.471368     3.927738     9.305310    -0.226046
C      6.219489     3.199813     9.206931    -0.425392
N      6.490229     4.000858    18.056920    -0.253341
N      5.604386     4.425390    17.093882    -0.179084
N      7.659993     4.526885    16.240129    -0.345461
N      6.864822     1.504960    20.451578    -0.245263
N      7.050527     0.673358    19.367063    -0.184908
N      3.007784    10.564186    21.178081    -0.341315
N      2.940910     1.532243    18.044516    -0.260688
N      3.829285     1.078245    17.086182    -0.177699
N      1.771547     0.978933    16.234354    -0.358211
N      2.438378     3.993219    20.424631    -0.241511
N      2.403722     4.889210    19.379468    -0.173445
N      1.437084     5.828855    21.144290    -0.343630
N      6.170817     6.912557     7.363620    -0.253341
N      7.056660     6.488025     6.400582    -0.179084
N      5.001053     6.386530     5.546829    -0.345461
N      5.796224     9.408455     9.758278    -0.245263
N      5.610519    10.240057     8.673763    -0.184908
N      9.653262     0.349229    10.484781    -0.341315
N     -1.936164     9.381172     7.351216    -0.260688
N     -2.824539     9.835170     6.392882    -0.177699
N     -0.766801     9.934482     5.541054    -0.358211
N     -1.433632     6.920196     9.731331    -0.241511
N     -1.398976     6.024205     8.686168    -0.173445
N     -0.432338     5.084560    10.450990    -0.343630
N      0.342667     6.912557     3.329680    -0.253341
N      1.228510     6.488025     4.292718    -0.179084
N     -0.827097     6.386530     5.146471    -0.345461
N     -0.031926     9.408455     0.935022    -0.245263
N     -0.217631    10.240057     2.019537    -0.184908
N      3.825112     0.349229     0.208519    -0.341315
N      3.891986     9.381172     3.342084    -0.260688
N      3.003611     9.835170     4.300418    -0.177699
N      5.061349     9.934482     5.152246    -0.358211
N      4.394518     6.920196     0.961969    -0.241511
N      4.429174     6.024205     2.007132    -0.173445
N      5.395812     5.084560     0.242310    -0.343630
N      0.662079     4.000858    14.022980    -0.253341
N     -0.223764     4.425390    14.986018    -0.179084
N      1.831843     4.526885    15.839771    -0.345461
N      1.036672     1.504960    11.628322    -0.245263
N      1.222377     0.673358    12.712837    -0.184908
N     -2.820366    10.564186    10.901819    -0.341315
N      8.769060     1.532243    14.035384    -0.260688
N      9.657435     1.078245    14.993718    -0.177699
N      7.599697     0.978933    15.845546    -0.358211
N      8.266528     3.993219    11.655269    -0.241511
N      8.231872     4.889210    12.700432    -0.173445
N      7.265234     5.828855    10.935610    -0.343630

The following XYZ coordinates are in angstroms. Other properties are in atomic units.
The sperically averaged electron density of each atom fit to a function of the form exp(a - br)
eigen_1, eigen_2 and eigen_3 are the three eigenvalues of traceless quadrupole moment tensor
  atom number  atomic symbol              X              Y              Z     net charge C6 coefficient C8 coefficient C10 coefficient fluctuating dipole atomic polarizability isotropic forcefield polarizability              a              b squared Pearson coefficient          <r^3>          <r^4>         wp_QDO          m_QDO          q_QDO       dipole_x       dipole_y       dipole_z         dipole            Qxy            Qxz            Qyz     Q(x^2-y^2)  Q(3z^2 - R^2)        eigen_1        eigen_2        eigen_3 static polarizability      alpha(xx)      alpha(xy)      alpha(xz)      alpha(yy)      alpha(yz)      alpha(zz) atomic spin moment
            1             Ag       3.441157       4.496982      17.404843       0.256021     204.118856 0.54712294E+04  0.21988126E+06                                27.575927                           24.379068       1.284407       2.041398                    0.998484      89.581956     245.307007       0.374130       0.407362      -1.179020      -0.033724      -0.072034       0.014736       0.080891       0.001277       0.021043       0.005674      -0.116716      -0.154216      -0.065178      -0.019161       0.084339             30.559159      39.444679       0.936747       4.277056      18.215679       3.379460      34.017120           0.000032
            2             Ag       6.025890       3.531035      20.255249       0.255268     217.435135 0.59455195E+04  0.24332603E+06                                28.401448                           25.195209       1.272746       2.039159                    0.998059      89.736264     245.873397       0.373792       0.400385      -1.187210       0.013470       0.024334      -0.060412       0.066507      -0.018880       0.021670       0.025230       0.083729      -0.175686      -0.074900      -0.002297       0.077197             31.590366      24.769230      -8.593444      -5.630978      40.731412       6.016950      29.270457           0.000012
            3             Ag       5.992485       1.079773      17.401849       0.261498     204.271413 0.54814347E+04  0.22035449E+06                                27.598445                           24.396604       1.276854       2.040406                    0.998478      89.404026     244.711274       0.374182       0.407189      -1.179357       0.033771       0.076671       0.016597       0.085407       0.000250      -0.031440      -0.010517      -0.110388      -0.124884      -0.070059      -0.006971       0.077030             30.674155      39.348973       1.303013      -4.809447      18.421375      -3.463972      34.252116           0.000029
            4             Ag       3.308573       1.981330      20.268295       0.255176     218.353685 0.59854435E+04  0.24530044E+06                                28.483977                           25.291417       1.271764       2.038818                    0.998141      89.722192     245.777415       0.372926       0.400757      -1.187272      -0.007207      -0.026042      -0.066104       0.071414      -0.020978      -0.014531      -0.023397       0.071158      -0.202450      -0.077807       0.002303       0.075504             31.754445      24.639740      -8.583656       5.376509      41.766878      -5.862223      28.856717           0.000013
            5             Ag      -2.436411       6.416433       6.711543       0.256021     204.118826 0.54712282E+04  0.21988120E+06                                27.575923                           24.379064       1.284407       2.041398                    0.998484      89.581955     245.306989       0.374130       0.407362      -1.179020       0.033724       0.072034       0.014735       0.080891       0.001277      -0.021043      -0.005674      -0.116717      -0.154216      -0.065178      -0.019161       0.084339             30.559155      39.444674       0.936747      -4.277056      18.215676      -3.379460      34.017115           0.000032
            6             Ag       6.635156       7.382380       9.561949       0.255268     217.435154 0.59455201E+04  0.24332606E+06                                28.401449                           25.195211       1.272746       2.039159                    0.998059      89.736268     245.873413       0.373792       0.400385      -1.187210      -0.013470      -0.024334      -0.060411       0.066507      -0.018880      -0.021670      -0.025230       0.083729      -0.175686      -0.074900      -0.002297       0.077197             31.590368      24.769232      -8.593444       5.630979      40.731414      -6.016950      29.270459           0.000011
            7             Ag       6.668561       9.833642       6.708549       0.261498     204.271395 0.54814343E+04  0.22035447E+06                                27.598442                           24.396602       1.276855       2.040406                    0.998478      89.404030     244.711275       0.374182       0.407189      -1.179357      -0.033771      -0.076671       0.016597       0.085407       0.000250       0.031440       0.010517      -0.110389      -0.124884      -0.070059      -0.006971       0.077030             30.674151      39.348967       1.303013       4.809445      18.421373       3.463972      34.252112           0.000029
            8             Ag      -2.303827       8.932085       9.574995       0.255176     218.353691 0.59854436E+04  0.24530045E+06                                28.483977                           25.291417       1.271764       2.038819                    0.998141      89.722194     245.777421       0.372926       0.400757      -1.187272       0.007207       0.026042      -0.066104       0.071414      -0.020978       0.014531       0.023397       0.071158      -0.202450      -0.077807       0.002303       0.075504             31.754445      24.639740      -8.583656      -5.376509      41.766879       5.862224      28.856718           0.000013
            9             Ag       3.391739       6.416433       3.981757       0.256022     204.118816 0.54712278E+04  0.21988118E+06                                27.575923                           24.379064       1.284407       2.041398                    0.998484      89.581951     245.306977       0.374130       0.407362      -1.179020       0.033724       0.072034      -0.014735       0.080891       0.001277       0.021043       0.005674      -0.116717      -0.154216      -0.065178      -0.019161       0.084339             30.559155      39.444674       0.936747       4.277057      18.215675       3.379459      34.017115           0.000032
           10             Ag       0.807006       7.382380       1.131351       0.255268     217.435146 0.59455198E+04  0.24332605E+06                                28.401449                           25.195210       1.272746       2.039159                    0.998059      89.736266     245.873409       0.373792       0.400385      -1.187210      -0.013470      -0.024334       0.060411       0.066506      -0.018880       0.021670       0.025230       0.083729      -0.175685      -0.074900      -0.002297       0.077197             31.590368      24.769231      -8.593445      -5.630979      40.731415       6.016950      29.270459           0.000012
           11             Ag       0.840411       9.833642       3.984751       0.261498     204.271420 0.54814351E+04  0.22035451E+06                                27.598445                           24.396605       1.276854       2.040406                    0.998478      89.404029     244.711285       0.374182       0.407189      -1.179357      -0.033771      -0.076671      -0.016597       0.085407       0.000250      -0.031440      -0.010517      -0.110388      -0.124884      -0.070059      -0.006971       0.077030             30.674155      39.348973       1.303014      -4.809448      18.421376      -3.463972      34.252117           0.000029
           12             Ag       3.524323       8.932085       1.118305       0.255176     218.353699 0.59854440E+04  0.24530047E+06                                28.483979                           25.291419       1.271764       2.038818                    0.998141      89.722195     245.777431       0.372926       0.400757      -1.187271       0.007207       0.026042       0.066104       0.071414      -0.020978      -0.014531      -0.023397       0.071158      -0.202450      -0.077807       0.002303       0.075504             31.754447      24.639741      -8.583657       5.376509      41.766881      -5.862225      28.856719           0.000013
           13             Ag       9.269307       4.496982      14.675057       0.256022     204.118805 0.54712276E+04  0.21988117E+06                                27.575922                           24.379063       1.284407       2.041398                    0.998484      89.581949     245.306970       0.374130       0.407362      -1.179020      -0.033724      -0.072035      -0.014735       0.080891       0.001277      -0.021043      -0.005674      -0.116716      -0.154216      -0.065178      -0.019161       0.084339             30.559153      39.444672       0.936747      -4.277055      18.215675      -3.379460      34.017112           0.000032
           14             Ag       0.197740       3.531035      11.824651       0.255268     217.435162 0.59455204E+04  0.24332608E+06                                28.401451                           25.195212       1.272746       2.039159                    0.998059      89.736269     245.873421       0.373792       0.400385      -1.187210       0.013470       0.024334       0.060411       0.066506      -0.018880      -0.021670      -0.025230       0.083729      -0.175685      -0.074900      -0.002297       0.077197             31.590370      24.769233      -8.593445       5.630979      40.731417      -6.016951      29.270460           0.000012
           15             Ag       0.164335       1.079773      14.678051       0.261498     204.271411 0.54814348E+04  0.22035450E+06                                27.598444                           24.396604       1.276854       2.040406                    0.998478      89.404029     244.711280       0.374182       0.407189      -1.179357       0.033771       0.076671      -0.016597       0.085407       0.000250       0.031440       0.010517      -0.110389      -0.124884      -0.070059      -0.006971       0.077030             30.674154      39.348971       1.303014       4.809448      18.421375       3.463972      34.252115           0.000029
           16             Ag       9.136723       1.981330      11.811605       0.255176     218.353688 0.59854435E+04  0.24530045E+06                                28.483978                           25.291417       1.271764       2.038818                    0.998141      89.722192     245.777418       0.372926       0.400757      -1.187272      -0.007207      -0.026042       0.066105       0.071414      -0.020978       0.014531       0.023397       0.071158      -0.202450      -0.077807       0.002303       0.075504             31.754446      24.639741      -8.583657      -5.376509      41.766879       5.862223      28.856718           0.000013
           17              H       5.987993       5.034358      15.246507       0.090987       1.213607 0.85668975E+01  0.85752697E+02                                 1.896355                            1.725412      -0.975546       2.411310                    0.997216       3.637568      10.360647       0.469557       1.303147      -0.704096      -0.016976       0.015706      -0.043605       0.049359      -0.002471       0.004608      -0.009938       0.022427       0.023446      -0.018848       0.003836       0.015012              1.968047       1.759295      -0.145671       0.477995       1.585837      -0.360190       2.559009           0.000005
           18              H       8.788741       2.917156      18.751771       0.112529       0.980140 0.75655021E+01  0.74161374E+02                                 1.705878                            1.664272      -1.103386       2.346897                    0.994197       3.772667      10.992453       0.455118       1.372911      -0.687950      -0.003153      -0.017984       0.022814       0.029220       0.001790       0.004332      -0.005901      -0.006743       0.001985      -0.008482       0.000428       0.008053              1.717367       1.520975       0.114903      -0.079395       1.966574      -0.359032       1.664552          -0.000003
           19              H       9.634058       3.502115      17.571231       0.104681       0.987857 0.74116658E+01  0.72642848E+02                                 1.742268                            1.665960      -1.204348       2.290773                    0.992866       3.956448      11.716562       0.445025       1.404251      -0.680674       0.021409       0.001562      -0.012924       0.025056       0.000143      -0.000338       0.004518       0.005640       0.000703      -0.006150       0.002665       0.003485              1.786557       2.057681      -0.196670      -0.408528       1.472764       0.152076       1.829225          -0.000003
           20              H      -1.373156       4.494144      19.528104       0.151147       0.843819 0.58847762E+01  0.53470559E+02                                 1.481018                            1.420061      -0.661453       2.577114                    0.999996       3.135143       8.427096       0.524573       1.285036      -0.708626       0.013867      -0.012979       0.002741       0.019190      -0.004412       0.005104       0.000254       0.000889      -0.012965      -0.007661      -0.000141       0.007802              1.505459       1.871210      -0.189848       0.314882       1.279009      -0.040052       1.366159          -0.000002
           21              H       8.814244       4.966695      19.803992       0.138557       0.981307 0.73491301E+01  0.71175290E+02                                 1.679020                            1.618193      -1.045817       2.379476                    0.998134       3.572697      10.185249       0.473322       1.336152      -0.695985      -0.013724      -0.004247       0.005119       0.015251       0.000409      -0.001165       0.002364       0.001883       0.000354      -0.003146       0.000809       0.002337              1.696622       1.785110      -0.142433      -0.420411       1.458166       0.207374       1.846590          -0.000005
           22              H      -2.032592       5.580029      18.610619       0.142724       0.970869 0.74004804E+01  0.71212287E+02                                 1.625397                            1.593367      -0.797022       2.503562                    0.999593       3.344439       9.253151       0.494775       1.286480      -0.708382      -0.002054       0.006037      -0.015727       0.016971       0.001023       0.001147      -0.001290      -0.003001       0.007847      -0.003493       0.000243       0.003250              1.620028       1.390001       0.151100      -0.078671       1.967062      -0.224708       1.503020           0.000000
           23              H       3.054859       9.790425      19.327070       0.089370       1.220234 0.87568701E+01  0.87482399E+02                                 1.855924                            1.710500      -0.853476       2.465572                    0.999090       3.500741       9.721796       0.489335       1.252935      -0.716360       0.013268      -0.037545      -0.029261       0.049416      -0.012625       0.000687       0.009946      -0.016426       0.032519      -0.021435       0.002362       0.019072              1.897899       1.612622      -0.302085      -0.182952       2.312735       0.424678       1.768340           0.000007
           24              H       6.622486       2.082280       1.567638       0.104710       1.115471 0.86764836E+01  0.87555500E+02                                 1.825796                            1.755302      -1.062865       2.356360                    0.995148       3.811952      11.077869       0.455801       1.331653      -0.696862      -0.011268       0.022598       0.007072       0.026223      -0.004886      -0.001235       0.009046       0.003097      -0.006481      -0.010855       0.000452       0.010403              1.852394       2.061843      -0.458369      -0.003351       2.029157       0.041553       1.466181           0.000001
           25              H       7.190885       0.735564       2.134383       0.104225       1.178792 0.92329563E+01  0.95617739E+02                                 1.954118                            1.853542      -1.480407       2.154759                    0.991173       4.241041      12.916295       0.423851       1.395389      -0.681651       0.006692      -0.016894       0.020516       0.027406       0.003380       0.003941       0.001444      -0.006539       0.004965      -0.006760       0.000638       0.006122              2.007203       1.677824       0.164360      -0.061529       2.247968      -0.605870       2.095815          -0.000004
           26              H       8.589986       2.467523       2.709682       0.148594       0.969957 0.71021227E+01  0.66608748E+02                                 1.536824                            1.493179      -0.705987       2.548210                    0.999981       3.051352       7.925920       0.554748       1.177245      -0.735505      -0.009773      -0.001247       0.013789       0.016947       0.001271      -0.003270       0.000341       0.007078       0.005363      -0.004806      -0.000763       0.005569              1.541230       1.274460       0.033763       0.018154       1.457856       0.299271       1.891373           0.000006
           27              H       8.774915       2.842945       1.199788       0.140043       0.932383 0.69082265E+01  0.65642948E+02                                 1.605678                            1.556615      -0.836586       2.483041                    0.999316       3.403860       9.500220       0.490069       1.315308      -0.701232      -0.005828       0.007362      -0.013746       0.016647       0.000490      -0.001338      -0.004811      -0.000722       0.005079      -0.004397      -0.001401       0.005798              1.617100       1.395268       0.168260      -0.064685       1.894798      -0.360088       1.561234          -0.000003
           28              H       9.351071       1.491864       1.747285       0.145848       0.902769 0.66742544E+01  0.63151921E+02                                 1.598737                            1.551694      -0.919579       2.452383                    0.998051       3.424874       9.676195       0.478500       1.352822      -0.693274       0.004072      -0.017292      -0.002509       0.017941      -0.001600       0.000082      -0.000888       0.000419      -0.007155      -0.002632      -0.000255       0.002887              1.607535       1.858243      -0.388298       0.015579       1.703429      -0.019565       1.260932          -0.000006
           29              H       3.445276       0.433263      15.255062       0.093500       1.222149 0.86253539E+01  0.86471075E+02                                 1.905740                            1.731786      -0.980609       2.410940                    0.997184       3.623760      10.323950       0.468565       1.303895      -0.704106       0.016829      -0.015982      -0.041489       0.047539      -0.002104      -0.004189       0.010743       0.021442       0.020386      -0.018658       0.004241       0.014416              1.978423       1.764614      -0.151921      -0.475448       1.602528       0.381917       2.568128           0.000005
           30              H       0.653209       2.625768      18.743216       0.111759       0.967075 0.74330696E+01  0.72667522E+02                                 1.700987                            1.657570      -1.134019       2.333273                    0.993880       3.804324      11.132380       0.451988       1.386140      -0.685120       0.003152       0.019622       0.021782       0.029486       0.001821      -0.005256       0.005781      -0.008875      -0.006251      -0.009885       0.001197       0.008687              1.714888       1.509677       0.117683       0.091035       1.945053       0.372059       1.689933          -0.000003
           31              H      -0.191626       2.071366      17.545567       0.105015       0.996926 0.75094530E+01  0.73855762E+02                                 1.752629                            1.676534      -1.222767       2.280192                    0.992797       3.988594      11.838921       0.443693       1.403614      -0.680632      -0.021137      -0.000535      -0.012770       0.024700      -0.000318       0.000217      -0.004473       0.005809       0.001380      -0.006160       0.002541       0.003619              1.797057       2.050047      -0.206636       0.406047       1.491686      -0.165198       1.849439          -0.000002
           32              H      10.773666       1.060784      19.487470       0.149905       0.861178 0.60502390E+01  0.55292736E+02                                 1.494759                            1.435067      -0.669029       2.572501                    0.999994       3.141197       8.436034       0.525058       1.276449      -0.710632      -0.013115       0.013285       0.002827       0.018881      -0.004882      -0.006562      -0.000337      -0.000376      -0.010875      -0.008978       0.000434       0.008545              1.517413       1.883513      -0.195575      -0.299101       1.299857       0.043936       1.368868          -0.000002
           33              H      11.425425      -0.026192      18.563569       0.141468       1.005017 0.77240025E+01  0.75060599E+02                                 1.658896                            1.624682      -0.797721       2.501837                    0.999579       3.364603       9.328795       0.491826       1.281520      -0.709672       0.002319      -0.006095      -0.015973       0.017253       0.002018      -0.000929       0.001613      -0.003881       0.010015      -0.004750       0.000719       0.004031              1.653808       1.429483       0.159131       0.092192       1.979910       0.236297       1.552031           0.000001
           34              H       0.574329       0.559858      19.774050       0.137412       1.008162 0.76102490E+01  0.74375018E+02                                 1.710486                            1.647344      -1.081034       2.361394                    0.997750       3.624078      10.389901       0.468681       1.337213      -0.695616       0.013673       0.003632       0.005254       0.015091       0.000739       0.001541      -0.004577       0.001646       0.001701      -0.005338       0.000819       0.004519              1.729459       1.805724      -0.149397       0.427347       1.496928      -0.213466       1.885726          -0.000004
           35              H       1.656133       6.720481      19.350596       0.090754       1.224097 0.87847795E+01  0.87906101E+02                                 1.865921                            1.717839      -0.895193       2.446534                    0.998657       3.513644       9.792959       0.485906       1.259695      -0.714787      -0.008494       0.040230      -0.028570       0.050068      -0.010116      -0.004611      -0.011520      -0.018140       0.026078      -0.020863       0.002137       0.018725              1.912088       1.566728      -0.225544       0.118152       2.435006      -0.436647       1.734529           0.000007
           36              H       1.665680       4.602187       2.083055       0.107586       1.174570 0.91468099E+01  0.94379442E+02                                 1.944512                            1.841556      -1.447158       2.175491                    0.991312       4.148416      12.556942       0.426940       1.390374      -0.683164      -0.012962       0.014078       0.021704       0.028935       0.003067      -0.005591       0.000174      -0.004990       0.011021      -0.008114       0.001290       0.006824              1.997421       1.629122       0.052156      -0.025295       2.209785       0.629847       2.153356          -0.000004
           37              H       2.374516       3.312221       1.550528       0.101648       1.152000 0.90475070E+01  0.92151738E+02                                 1.857893                            1.786430      -1.076326       2.348216                    0.995096       3.835406      11.154939       0.454629       1.322740      -0.698855       0.010260      -0.023136       0.007487       0.026393      -0.003316       0.002856      -0.009736       0.002551      -0.006825      -0.011001       0.000146       0.010855              1.883034       2.132245      -0.448128       0.069436       2.020797      -0.091042       1.496061           0.000001
           38              H       0.329846       2.785104       2.350387       0.150522       0.949512 0.68539069E+01  0.63694691E+02                                 1.513786                            1.464921      -0.702804       2.552425                    0.999978       3.018600       7.798236       0.561332       1.174145      -0.736186       0.007730       0.000583       0.015032       0.016914       0.001506       0.003654       0.000427       0.006734       0.009225      -0.005244      -0.001066       0.006311              1.524336       1.288561       0.091255      -0.099191       1.496589      -0.349307       1.787859           0.000003
           39              H      -0.342411       3.807690       1.368742       0.143643       0.904678 0.66925073E+01  0.63262013E+02                                 1.589930                            1.544902      -0.848193       2.482357                    0.999034       3.413638       9.587174       0.484516       1.337347      -0.696434      -0.002431       0.016850      -0.001219       0.017068      -0.000896       0.000079       0.000565      -0.002288      -0.004521      -0.001645      -0.000630       0.002275              1.596763       1.890282      -0.365284       0.015013       1.641192      -0.012213       1.258816          -0.000006
           40              H       0.360034       2.524273       0.804136       0.141635       0.909605 0.67237140E+01  0.63459802E+02                                 1.579927                            1.536286      -0.817241       2.494521                    0.999411       3.372428       9.381289       0.493004       1.316335      -0.701083       0.008586      -0.005495      -0.013943       0.017272       0.001101       0.000919       0.004111      -0.000535       0.008178      -0.003813      -0.001794       0.005607              1.586860       1.331699       0.080557       0.012694       1.784550       0.388363       1.644331          -0.000005
           41              H       6.673053       5.879057       4.553207       0.090987       1.213607 0.85668975E+01  0.85752697E+02                                 1.896355                            1.725412      -0.975546       2.411310                    0.997216       3.637568      10.360647       0.469557       1.303147      -0.704096       0.016976      -0.015706      -0.043605       0.049359      -0.002471      -0.004608       0.009938       0.022427       0.023446      -0.018848       0.003836       0.015012              1.968047       1.759295      -0.145671      -0.477995       1.585837       0.360190       2.559009           0.000005
           42              H       3.872305       7.996259       8.058471       0.112529       0.980140 0.75655012E+01  0.74161366E+02                                 1.705878                            1.664272      -1.103387       2.346897                    0.994197       3.772667      10.992454       0.455118       1.372911      -0.687950       0.003153       0.017984       0.022814       0.029221       0.001790      -0.004332       0.005901      -0.006742       0.001985      -0.008482       0.000428       0.008053              1.717367       1.520975       0.114903       0.079395       1.966574       0.359032       1.664552          -0.000003
           43              H       3.026988       7.411300       6.877931       0.104681       0.987856 0.74116648E+01  0.72642838E+02                                 1.742268                            1.665961      -1.204348       2.290773                    0.992866       3.956448      11.716563       0.445025       1.404252      -0.680674      -0.021409      -0.001562      -0.012924       0.025056       0.000143       0.000338      -0.004518       0.005640       0.000703      -0.006150       0.002665       0.003485              1.786557       2.057681      -0.196670       0.408528       1.472764      -0.152076       1.829225          -0.000003
           44              H       2.377902       6.419271       8.834804       0.151147       0.843819 0.58847756E+01  0.53470555E+02                                 1.481018                            1.420061      -0.661453       2.577114                    0.999996       3.135143       8.427097       0.524573       1.285036      -0.708626      -0.013867       0.012979       0.002741       0.019190      -0.004412      -0.005104      -0.000254       0.000889      -0.012965      -0.007660      -0.000141       0.007802              1.505459       1.871210      -0.189848      -0.314882       1.279009       0.040052       1.366159          -0.000003
           45              H       3.846802       5.946720       9.110692       0.138557       0.981307 0.73491294E+01  0.71175284E+02                                 1.679020                            1.618193      -1.045817       2.379476                    0.998134       3.572697      10.185250       0.473322       1.336152      -0.695985       0.013724       0.004248       0.005119       0.015251       0.000409       0.001165      -0.002364       0.001883       0.000354      -0.003146       0.000809       0.002337              1.696622       1.785111      -0.142433       0.420411       1.458166      -0.207374       1.846591          -0.000005
           46              H       3.037338       5.333386       7.917319       0.142724       0.970870 0.74004845E+01  0.71212337E+02                                 1.625397                            1.593367      -0.797023       2.503562                    0.999593       3.344440       9.253154       0.494775       1.286480      -0.708382       0.002054      -0.006037      -0.015727       0.016971       0.001023      -0.001147       0.001290      -0.003001       0.007847      -0.003493       0.000243       0.003249              1.620028       1.390001       0.151101       0.078671       1.967063       0.224708       1.503020           0.000000
           47              H       9.606187       1.122990       8.633770       0.089370       1.220234 0.87568715E+01  0.87482416E+02                                 1.855925                            1.710500      -0.853476       2.465571                    0.999090       3.500741       9.721796       0.489335       1.252935      -0.716360      -0.013268       0.037545      -0.029261       0.049416      -0.012625      -0.000687      -0.009946      -0.016426       0.032520      -0.021435       0.002362       0.019072              1.897899       1.612623      -0.302085       0.182952       2.312736      -0.424678       1.768340           0.000007
           48              H       6.038560       8.831135      12.260938       0.104710       1.115471 0.86764836E+01  0.87555500E+02                                 1.825796                            1.755302      -1.062865       2.356360                    0.995148       3.811952      11.077869       0.455801       1.331653      -0.696862       0.011268      -0.022598       0.007072       0.026223      -0.004886       0.001235      -0.009046       0.003097      -0.006481      -0.010855       0.000452       0.010403              1.852394       2.061843      -0.458369       0.003351       2.029157      -0.041553       1.466181           0.000001
           49              H       5.470161      10.177851      12.827683       0.104225       1.178792 0.92329578E+01  0.95617752E+02                                 1.954117                            1.853542      -1.480407       2.154759                    0.991173       4.241041      12.916292       0.423851       1.395388      -0.681651      -0.006692       0.016894       0.020516       0.027406       0.003380      -0.003941      -0.001444      -0.006539       0.004965      -0.006760       0.000638       0.006122              2.007202       1.677824       0.164360       0.061529       2.247968       0.605870       2.095815          -0.000004
           50              H       4.071060       8.445892      13.402982       0.148594       0.969957 0.71021275E+01  0.66608811E+02                                 1.536825                            1.493180      -0.705987       2.548210                    0.999981       3.051353       7.925926       0.554748       1.177246      -0.735505       0.009773       0.001247       0.013789       0.016947       0.001271       0.003270      -0.000341       0.007078       0.005363      -0.004806      -0.000763       0.005569              1.541231       1.274461       0.033763      -0.018154       1.457857      -0.299271       1.891374           0.000006
           51              H       3.886131       8.070470      11.893088       0.140043       0.932383 0.69082259E+01  0.65642943E+02                                 1.605678                            1.556615      -0.836586       2.483041                    0.999316       3.403860       9.500221       0.490069       1.315308      -0.701232       0.005828      -0.007362      -0.013746       0.016647       0.000490       0.001338       0.004811      -0.000722       0.005079      -0.004397      -0.001401       0.005798              1.617100       1.395268       0.168260       0.064685       1.894798       0.360088       1.561234          -0.000003
           52              H       3.309975       9.421551      12.440585       0.145848       0.902769 0.66742526E+01  0.63151901E+02                                 1.598737                            1.551694      -0.919579       2.452383                    0.998051       3.424874       9.676196       0.478499       1.352823      -0.693274      -0.004072       0.017292      -0.002509       0.017941      -0.001600      -0.000082       0.000888       0.000419      -0.007155      -0.002632      -0.000255       0.002887              1.607535       1.858243      -0.388298      -0.015579       1.703429       0.019565       1.260932          -0.000006
           53              H      -2.440530      10.480152       4.561762       0.093500       1.222149 0.86253563E+01  0.86471106E+02                                 1.905740                            1.731786      -0.980609       2.410940                    0.997184       3.623760      10.323951       0.468565       1.303895      -0.704106      -0.016829       0.015982      -0.041489       0.047539      -0.002104       0.004189      -0.010743       0.021442       0.020386      -0.018658       0.004241       0.014416              1.978424       1.764615      -0.151921       0.475448       1.602528      -0.381917       2.568129           0.000005
           54              H       0.351537       8.287647       8.049916       0.111759       0.967075 0.74330705E+01  0.72667531E+02                                 1.700987                            1.657570      -1.134019       2.333273                    0.993880       3.804324      11.132379       0.451988       1.386139      -0.685120      -0.003152      -0.019622       0.021782       0.029486       0.001821       0.005256      -0.005781      -0.008875      -0.006251      -0.009885       0.001197       0.008687              1.714887       1.509677       0.117683      -0.091035       1.945052      -0.372059       1.689933          -0.000003
           55              H       1.196372       8.842049       6.852267       0.105015       0.996925 0.75094518E+01  0.73855748E+02                                 1.752629                            1.676534      -1.222767       2.280192                    0.992797       3.988594      11.838921       0.443693       1.403614      -0.680632       0.021137       0.000535      -0.012770       0.024700      -0.000318      -0.000217       0.004473       0.005809       0.001380      -0.006160       0.002541       0.003619              1.797057       2.050047      -0.206636      -0.406047       1.491686       0.165198       1.849439          -0.000002
           56              H       1.887380       9.852631       8.794170       0.149905       0.861177 0.60502362E+01  0.55292704E+02                                 1.494759                            1.435067      -0.669029       2.572501                    0.999994       3.141196       8.436031       0.525058       1.276449      -0.710632       0.013115      -0.013285       0.002827       0.018881      -0.004882       0.006562       0.000337      -0.000376      -0.010875      -0.008978       0.000434       0.008545              1.517412       1.883513      -0.195575       0.299101       1.299857      -0.043936       1.368868          -0.000002
           57              H       6.059025       0.026192       7.870269       0.141468       1.005016 0.77239982E+01  0.75060548E+02                                 1.658895                            1.624681      -0.797720       2.501837                    0.999579       3.364602       9.328792       0.491826       1.281520      -0.709672      -0.002319       0.006096      -0.015973       0.017253       0.002018       0.000929      -0.001613      -0.003881       0.010015      -0.004750       0.000719       0.004031              1.653808       1.429483       0.159130      -0.092192       1.979910      -0.236297       1.552031           0.000001
           58              H       0.430417      10.353557       9.080750       0.137412       1.008161 0.76102438E+01  0.74374958E+02                                 1.710486                            1.647343      -1.081034       2.361394                    0.997750       3.624077      10.389899       0.468681       1.337214      -0.695616      -0.013673      -0.003632       0.005254       0.015091       0.000739      -0.001541       0.004577       0.001646       0.001701      -0.005338       0.000819       0.004519              1.729459       1.805724      -0.149397      -0.427347       1.496928       0.213466       1.885726          -0.000005
           59              H      -0.651387       4.192934       8.657296       0.090754       1.224097 0.87847798E+01  0.87906099E+02                                 1.865920                            1.717839      -0.895194       2.446534                    0.998657       3.513644       9.792957       0.485907       1.259694      -0.714787       0.008494      -0.040230      -0.028570       0.050068      -0.010116       0.004611       0.011520      -0.018140       0.026079      -0.020863       0.002137       0.018725              1.912087       1.566728      -0.225543      -0.118152       2.435006       0.436646       1.734529           0.000007
           60              H      -0.660934       6.311228      12.776355       0.107586       1.174570 0.91468108E+01  0.94379451E+02                                 1.944512                            1.841556      -1.447158       2.175491                    0.991312       4.148416      12.556941       0.426940       1.390373      -0.683164       0.012962      -0.014078       0.021704       0.028935       0.003067       0.005591      -0.000174      -0.004990       0.011021      -0.008114       0.001290       0.006824              1.997421       1.629122       0.052156       0.025295       2.209785      -0.629847       2.153356          -0.000004
           61              H      -1.369770       7.601194      12.243828       0.101648       1.152000 0.90475056E+01  0.92151720E+02                                 1.857892                            1.786430      -1.076326       2.348216                    0.995096       3.835406      11.154939       0.454629       1.322740      -0.698855      -0.010260       0.023136       0.007487       0.026393      -0.003316      -0.002856       0.009736       0.002551      -0.006825      -0.011001       0.000146       0.010856              1.883034       2.132245      -0.448128      -0.069436       2.020797       0.091042       1.496061           0.000001
           62              H       0.674900       8.128311      13.043687       0.150522       0.949513 0.68539108E+01  0.63694736E+02                                 1.513786                            1.464922      -0.702804       2.552425                    0.999978       3.018601       7.798239       0.561332       1.174145      -0.736186      -0.007730      -0.000583       0.015032       0.016914       0.001506      -0.003654      -0.000427       0.006734       0.009225      -0.005244      -0.001066       0.006311              1.524337       1.288561       0.091255       0.099191       1.496589       0.349307       1.787859           0.000003
           63              H       1.347157       7.105725      12.062042       0.143643       0.904678 0.66925117E+01  0.63262060E+02                                 1.589930                            1.544902      -0.848193       2.482357                    0.999034       3.413639       9.587175       0.484516       1.337347      -0.696435       0.002431      -0.016850      -0.001219       0.017068      -0.000896      -0.000079      -0.000565      -0.002288      -0.004521      -0.001645      -0.000630       0.002275              1.596763       1.890282      -0.365284      -0.015013       1.641192       0.012213       1.258816          -0.000006
           64              H       0.644712       8.389142      11.497436       0.141635       0.909605 0.67237134E+01  0.63459797E+02                                 1.579927                            1.536287      -0.817241       2.494521                    0.999411       3.372428       9.381290       0.493004       1.316335      -0.701083      -0.008586       0.005495      -0.013943       0.017271       0.001101      -0.000919      -0.004111      -0.000535       0.008178      -0.003813      -0.001794       0.005607              1.586860       1.331699       0.080557      -0.012694       1.784550      -0.388363       1.644331          -0.000005
           65              H       0.844903       5.879057       6.140093       0.090986       1.213608 0.85669022E+01  0.85752757E+02                                 1.896356                            1.725413      -0.975547       2.411310                    0.997216       3.637569      10.360651       0.469557       1.303147      -0.704096       0.016976      -0.015706       0.043605       0.049359      -0.002471       0.004608      -0.009938       0.022427       0.023446      -0.018848       0.003836       0.015012              1.968048       1.759295      -0.145671       0.477995       1.585838      -0.360190       2.559010           0.000005
           66              H      -1.955845       7.996259       2.634829       0.112529       0.980139 0.75654971E+01  0.74161317E+02                                 1.705878                            1.664272      -1.103386       2.346897                    0.994197       3.772666      10.992452       0.455118       1.372912      -0.687950       0.003153       0.017984      -0.022814       0.029221       0.001790       0.004332      -0.005901      -0.006742       0.001985      -0.008482       0.000428       0.008053              1.717367       1.520975       0.114903      -0.079395       1.966574      -0.359032       1.664552          -0.000003
           67              H      -2.801162       7.411300       3.815369       0.104681       0.987856 0.74116649E+01  0.72642838E+02                                 1.742268                            1.665961      -1.204348       2.290773                    0.992866       3.956448      11.716563       0.445025       1.404252      -0.680674      -0.021409      -0.001562       0.012924       0.025056       0.000143      -0.000338       0.004518       0.005640       0.000703      -0.006150       0.002665       0.003485              1.786557       2.057681      -0.196670      -0.408528       1.472764       0.152076       1.829225          -0.000003
           68              H       8.206052       6.419271       1.858496       0.151147       0.843818 0.58847711E+01  0.53470506E+02                                 1.481017                            1.420061      -0.661453       2.577114                    0.999996       3.135142       8.427095       0.524573       1.285037      -0.708626      -0.013867       0.012979      -0.002741       0.019190      -0.004412       0.005104       0.000254       0.000889      -0.012965      -0.007660      -0.000141       0.007802              1.505459       1.871209      -0.189848       0.314881       1.279009      -0.040052       1.366159          -0.000002
           69              H      -1.981348       5.946720       1.582608       0.138559       0.981304 0.73491095E+01  0.71175038E+02                                 1.679017                            1.618190      -1.045814       2.379478                    0.998134       3.572691      10.185227       0.473323       1.336151      -0.695985       0.013724       0.004248      -0.005119       0.015251       0.000409      -0.001165       0.002364       0.001883       0.000354      -0.003146       0.000809       0.002337              1.696619       1.785107      -0.142432      -0.420410       1.458164       0.207373       1.846587          -0.000005
           70              H       8.865488       5.333386       2.775981       0.142725       0.970869 0.74004795E+01  0.71212276E+02                                 1.625396                            1.593367      -0.797023       2.503562                    0.999593       3.344439       9.253151       0.494775       1.286480      -0.708382       0.002054      -0.006037       0.015727       0.016971       0.001023       0.001147      -0.001290      -0.003001       0.007847      -0.003493       0.000243       0.003249              1.620027       1.390001       0.151100      -0.078671       1.967062      -0.224707       1.503020           0.000000
           71              H       3.778037       1.122990       2.059530       0.089369       1.220235 0.87568766E+01  0.87482484E+02                                 1.855926                            1.710501      -0.853477       2.465571                    0.999090       3.500742       9.721801       0.489334       1.252935      -0.716360      -0.013268       0.037545       0.029261       0.049416      -0.012625       0.000687       0.009946      -0.016426       0.032519      -0.021435       0.002362       0.019072              1.897901       1.612623      -0.302086      -0.182952       2.312737       0.424679       1.768342           0.000007
           72              H       0.210410       8.831135      19.818962       0.104710       1.115472 0.86764930E+01  0.87555617E+02                                 1.825796                            1.755303      -1.062866       2.356359                    0.995148       3.811954      11.077875       0.455801       1.331653      -0.696862       0.011268      -0.022598      -0.007072       0.026223      -0.004886      -0.001235       0.009046       0.003097      -0.006481      -0.010855       0.000452       0.010403              1.852394       2.061844      -0.458369      -0.003351       2.029158       0.041554       1.466181           0.000001
           73              H      -0.357989      10.177851      19.252217       0.104225       1.178792 0.92329564E+01  0.95617740E+02                                 1.954118                            1.853542      -1.480407       2.154759                    0.991173       4.241041      12.916295       0.423851       1.395389      -0.681651      -0.006692       0.016894      -0.020516       0.027406       0.003380       0.003941       0.001444      -0.006539       0.004965      -0.006760       0.000638       0.006122              2.007203       1.677824       0.164360      -0.061529       2.247969      -0.605871       2.095815          -0.000004
           74              H      -1.757090       8.445892      18.676918       0.148595       0.969957 0.71021217E+01  0.66608739E+02                                 1.536824                            1.493179      -0.705987       2.548210                    0.999981       3.051352       7.925921       0.554748       1.177245      -0.735505       0.009773       0.001247      -0.013789       0.016947       0.001271      -0.003270       0.000341       0.007078       0.005363      -0.004806      -0.000763       0.005569              1.541230       1.274460       0.033763       0.018154       1.457856       0.299271       1.891372           0.000006
           75              H      -1.942019       8.070470      20.186812       0.140044       0.932382 0.69082194E+01  0.65642867E+02                                 1.605677                            1.556615      -0.836585       2.483041                    0.999316       3.403858       9.500215       0.490069       1.315308      -0.701232       0.005828      -0.007362       0.013746       0.016647       0.000490      -0.001338      -0.004811      -0.000722       0.005079      -0.004397      -0.001401       0.005798              1.617099       1.395268       0.168260      -0.064685       1.894797      -0.360087       1.561233          -0.000003
           76              H      -2.518175       9.421551      19.639315       0.145849       0.902768 0.66742463E+01  0.63151824E+02                                 1.598736                            1.551693      -0.919578       2.452384                    0.998051       3.424872       9.676188       0.478500       1.352822      -0.693274      -0.004072       0.017292       0.002509       0.017941      -0.001600       0.000082      -0.000888       0.000419      -0.007155      -0.002632      -0.000255       0.002887              1.607534       1.858241      -0.388297       0.015579       1.703428      -0.019565       1.260932          -0.000006
           77              H       3.387620      10.480152       6.131538       0.093500       1.222150 0.86253651E+01  0.86471213E+02                                 1.905741                            1.731787      -0.980610       2.410939                    0.997184       3.623762      10.323957       0.468565       1.303895      -0.704106      -0.016829       0.015982       0.041489       0.047539      -0.002104      -0.004189       0.010743       0.021442       0.020386      -0.018658       0.004241       0.014416              1.978425       1.764616      -0.151921      -0.475448       1.602529       0.381917       2.568130           0.000005
           78              H       6.179687       8.287647       2.643384       0.111759       0.967075 0.74330696E+01  0.72667522E+02                                 1.700987                            1.657570      -1.134019       2.333273                    0.993880       3.804324      11.132380       0.451988       1.386140      -0.685120      -0.003152      -0.019622      -0.021782       0.029486       0.001821      -0.005256       0.005781      -0.008875      -0.006251      -0.009885       0.001197       0.008687              1.714888       1.509677       0.117683       0.091035       1.945053       0.372059       1.689933          -0.000003
           79              H       7.024522       8.842049       3.841033       0.105015       0.996925 0.75094520E+01  0.73855752E+02                                 1.752629                            1.676534      -1.222767       2.280192                    0.992797       3.988594      11.838922       0.443693       1.403614      -0.680632       0.021137       0.000535       0.012770       0.024700      -0.000318       0.000217      -0.004473       0.005809       0.001380      -0.006160       0.002541       0.003619              1.797058       2.050047      -0.206636       0.406047       1.491687      -0.165198       1.849439          -0.000002
           80              H      -3.940770       9.852631       1.899130       0.149906       0.861177 0.60502316E+01  0.55292653E+02                                 1.494758                            1.435067      -0.669030       2.572501                    0.999994       3.141195       8.436028       0.525058       1.276449      -0.710632       0.013115      -0.013285      -0.002827       0.018881      -0.004882      -0.006562      -0.000337      -0.000376      -0.010875      -0.008978       0.000434       0.008545              1.517412       1.883511      -0.195575      -0.299101       1.299856       0.043936       1.368867          -0.000002
           81              H       0.230875       0.026192       2.823031       0.141468       1.005015 0.77239870E+01  0.75060414E+02                                 1.658894                            1.624680      -0.797720       2.501837                    0.999579       3.364600       9.328786       0.491825       1.281521      -0.709672      -0.002318       0.006095       0.015973       0.017253       0.002018      -0.000929       0.001613      -0.003881       0.010015      -0.004750       0.000719       0.004031              1.653807       1.429482       0.159130       0.092192       1.979909       0.236297       1.552030           0.000001
           82              H       6.258567      10.353557       1.612550       0.137414       1.008159 0.76102215E+01  0.74374684E+02                                 1.710483                            1.647341      -1.081031       2.361396                    0.997750       3.624071      10.389877       0.468681       1.337213      -0.695616      -0.013673      -0.003632      -0.005253       0.015091       0.000739       0.001541      -0.004577       0.001646       0.001701      -0.005338       0.000819       0.004519              1.729456       1.805721      -0.149397       0.427346       1.496925      -0.213465       1.885722          -0.000005
           83              H       5.176763       4.192934       2.036004       0.090753       1.224098 0.87847891E+01  0.87906218E+02                                 1.865922                            1.717840      -0.895194       2.446533                    0.998657       3.513646       9.792965       0.485906       1.259695      -0.714787       0.008494      -0.040230       0.028570       0.050068      -0.010116      -0.004611      -0.011520      -0.018140       0.026079      -0.020863       0.002137       0.018725              1.912089       1.566729      -0.225544       0.118152       2.435008      -0.436647       1.734530           0.000007
           84              H       5.167216       6.311228      19.303545       0.107586       1.174570 0.91468098E+01  0.94379441E+02                                 1.944512                            1.841556      -1.447157       2.175491                    0.991312       4.148416      12.556942       0.426940       1.390374      -0.683164       0.012962      -0.014078      -0.021704       0.028935       0.003067      -0.005591       0.000174      -0.004990       0.011021      -0.008114       0.001290       0.006824              1.997421       1.629122       0.052156      -0.025295       2.209786       0.629847       2.153356          -0.000004
           85              H       4.458380       7.601194      19.836071       0.101648       1.152000 0.90475117E+01  0.92151801E+02                                 1.857893                            1.786431      -1.076327       2.348216                    0.995096       3.835407      11.154944       0.454629       1.322740      -0.698855      -0.010260       0.023136      -0.007487       0.026393      -0.003316       0.002856      -0.009736       0.002551      -0.006825      -0.011001       0.000146       0.010856              1.883035       2.132246      -0.448129       0.069436       2.020798      -0.091043       1.496061           0.000001
           86              H       6.503050       8.128311      19.036213       0.150522       0.949512 0.68539004E+01  0.63694615E+02                                 1.513785                            1.464921      -0.702804       2.552425                    0.999978       3.018599       7.798232       0.561332       1.174145      -0.736186      -0.007730      -0.000583      -0.015032       0.016914       0.001506       0.003654       0.000427       0.006734       0.009225      -0.005244      -0.001066       0.006311              1.524335       1.288560       0.091255      -0.099191       1.496588      -0.349307       1.787858           0.000003
           87              H       7.175307       7.105725      20.017858       0.143644       0.904677 0.66925017E+01  0.63261942E+02                                 1.589929                            1.544901      -0.848192       2.482357                    0.999034       3.413636       9.587165       0.484516       1.337347      -0.696435       0.002431      -0.016850       0.001219       0.017068      -0.000896       0.000079       0.000565      -0.002288      -0.004521      -0.001645      -0.000630       0.002275              1.596762       1.890280      -0.365284       0.015013       1.641191      -0.012213       1.258815          -0.000006
           88              H       6.472862       8.389142      20.582464       0.141636       0.909604 0.67237051E+01  0.63459703E+02                                 1.579926                            1.536286      -0.817241       2.494521                    0.999411       3.372426       9.381285       0.493004       1.316336      -0.701083      -0.008586       0.005495       0.013943       0.017271       0.001101       0.000919       0.004111      -0.000535       0.008178      -0.003813      -0.001794       0.005607              1.586859       1.331699       0.080557       0.012694       1.784549       0.388362       1.644330          -0.000005
           89              H       0.159843       5.034358      16.833393       0.090986       1.213608 0.85669018E+01  0.85752754E+02                                 1.896356                            1.725413      -0.975547       2.411310                    0.997216       3.637569      10.360652       0.469557       1.303147      -0.704095      -0.016976       0.015706       0.043605       0.049359      -0.002471      -0.004608       0.009938       0.022427       0.023446      -0.018848       0.003836       0.015012              1.968048       1.759296      -0.145671      -0.477996       1.585838       0.360190       2.559011           0.000005
           90              H       2.960591       2.917156      13.328129       0.112529       0.980140 0.75655013E+01  0.74161366E+02                                 1.705878                            1.664272      -1.103387       2.346897                    0.994197       3.772667      10.992454       0.455118       1.372911      -0.687950      -0.003153      -0.017984      -0.022814       0.029221       0.001790      -0.004332       0.005901      -0.006742       0.001985      -0.008482       0.000428       0.008053              1.717367       1.520975       0.114903       0.079395       1.966574       0.359032       1.664552          -0.000003
           91              H       3.805908       3.502115      14.508669       0.104681       0.987856 0.74116649E+01  0.72642838E+02                                 1.742268                            1.665961      -1.204348       2.290773                    0.992866       3.956448      11.716563       0.445025       1.404252      -0.680674       0.021409       0.001562       0.012924       0.025056       0.000143       0.000338      -0.004518       0.005640       0.000703      -0.006150       0.002665       0.003485              1.786557       2.057681      -0.196670       0.408528       1.472764      -0.152076       1.829225          -0.000003
           92              H       4.454994       4.494144      12.551796       0.151147       0.843819 0.58847739E+01  0.53470537E+02                                 1.481018                            1.420061      -0.661453       2.577114                    0.999996       3.135143       8.427098       0.524573       1.285037      -0.708626       0.013867      -0.012979      -0.002741       0.019190      -0.004412      -0.005104      -0.000254       0.000889      -0.012965      -0.007660      -0.000141       0.007802              1.505459       1.871210      -0.189848      -0.314882       1.279009       0.040052       1.366159          -0.000003
           93              H       2.986094       4.966695      12.275908       0.138559       0.981305 0.73491119E+01  0.71175069E+02                                 1.679018                            1.618190      -1.045814       2.379477                    0.998134       3.572692      10.185231       0.473323       1.336151      -0.695985      -0.013724      -0.004248      -0.005119       0.015251       0.000409       0.001165      -0.002364       0.001883       0.000354      -0.003146       0.000809       0.002337              1.696620       1.785108      -0.142433       0.420410       1.458164      -0.207374       1.846587          -0.000005
           94              H       3.795558       5.580029      13.469281       0.142725       0.970869 0.74004794E+01  0.71212276E+02                                 1.625396                            1.593367      -0.797023       2.503562                    0.999593       3.344439       9.253151       0.494775       1.286480      -0.708382      -0.002054       0.006037       0.015727       0.016971       0.001023      -0.001147       0.001290      -0.003001       0.007847      -0.003493       0.000243       0.003249              1.620027       1.390001       0.151100       0.078671       1.967062       0.224707       1.503020           0.000000
           95              H      -2.773291       9.790425      12.752830       0.089369       1.220235 0.87568767E+01  0.87482482E+02                                 1.855925                            1.710501      -0.853477       2.465571                    0.999090       3.500742       9.721800       0.489334       1.252935      -0.716360       0.013268      -0.037545       0.029261       0.049416      -0.012625      -0.000687      -0.009946      -0.016426       0.032519      -0.021435       0.002362       0.019072              1.897901       1.612623      -0.302086       0.182952       2.312737      -0.424678       1.768341           0.000007
           96              H       0.794336       2.082280       9.125662       0.104710       1.115472 0.86764890E+01  0.87555570E+02                                 1.825796                            1.755302      -1.062866       2.356359                    0.995148       3.811953      11.077873       0.455801       1.331653      -0.696862      -0.011268       0.022598      -0.007072       0.026223      -0.004886       0.001235      -0.009046       0.003097      -0.006481      -0.010855       0.000452       0.010403              1.852394       2.061844      -0.458369       0.003351       2.029158      -0.041554       1.466181           0.000001
           97              H       1.362735       0.735564       8.558917       0.104225       1.178792 0.92329573E+01  0.95617750E+02                                 1.954118                            1.853542      -1.480407       2.154759                    0.991173       4.241041      12.916294       0.423851       1.395389      -0.681651       0.006692      -0.016894      -0.020516       0.027406       0.003380      -0.003941      -0.001444      -0.006539       0.004965      -0.006760       0.000638       0.006122              2.007203       1.677824       0.164360       0.061529       2.247968       0.605870       2.095815          -0.000004
           98              H       2.761836       2.467523       7.983618       0.148595       0.969956 0.71021181E+01  0.66608699E+02                                 1.536824                            1.493179      -0.705987       2.548210                    0.999981       3.051351       7.925919       0.554748       1.177246      -0.735505      -0.009773      -0.001247      -0.013789       0.016947       0.001271       0.003270      -0.000341       0.007078       0.005363      -0.004806      -0.000763       0.005569              1.541230       1.274460       0.033763      -0.018154       1.457856      -0.299271       1.891372           0.000006
           99              H       2.946765       2.842945       9.493512       0.140044       0.932382 0.69082194E+01  0.65642867E+02                                 1.605677                            1.556615      -0.836585       2.483041                    0.999316       3.403858       9.500215       0.490069       1.315308      -0.701232      -0.005828       0.007362       0.013746       0.016647       0.000490       0.001338       0.004811      -0.000722       0.005079      -0.004397      -0.001401       0.005798              1.617099       1.395268       0.168260       0.064685       1.894797       0.360087       1.561233          -0.000003
          100              H       3.522921       1.491864       8.946015       0.145849       0.902768 0.66742468E+01  0.63151832E+02                                 1.598736                            1.551693      -0.919579       2.452384                    0.998051       3.424872       9.676189       0.478500       1.352822      -0.693274       0.004072      -0.017292       0.002509       0.017941      -0.001600      -0.000082       0.000888       0.000419      -0.007155      -0.002632      -0.000255       0.002887              1.607534       1.858242      -0.388297      -0.015579       1.703428       0.019565       1.260932          -0.000006
          101              H       9.273426       0.433263      16.824838       0.093500       1.222150 0.86253647E+01  0.86471211E+02                                 1.905741                            1.731787      -0.980610       2.410939                    0.997184       3.623762      10.323958       0.468564       1.303895      -0.704106       0.016829      -0.015982       0.041489       0.047539      -0.002104       0.004189      -0.010743       0.021442       0.020386      -0.018658       0.004241       0.014416              1.978425       1.764616      -0.151921       0.475448       1.602529      -0.381917       2.568130           0.000005
          102              H       6.481359       2.625768      13.336684       0.111758       0.967076 0.74330735E+01  0.72667565E+02                                 1.700987                            1.657571      -1.134019       2.333273                    0.993880       3.804325      11.132381       0.451988       1.386139      -0.685120       0.003152       0.019622      -0.021782       0.029486       0.001821       0.005256      -0.005781      -0.008875      -0.006251      -0.009885       0.001197       0.008687              1.714888       1.509677       0.117683      -0.091035       1.945053      -0.372059       1.689934          -0.000003
          103              H       5.636524       2.071366      14.534333       0.105015       0.996925 0.75094518E+01  0.73855748E+02                                 1.752629                            1.676534      -1.222767       2.280192                    0.992797       3.988594      11.838921       0.443693       1.403614      -0.680632      -0.021137      -0.000535       0.012770       0.024700      -0.000318      -0.000217       0.004473       0.005809       0.001380      -0.006160       0.002541       0.003619              1.797057       2.050047      -0.206636      -0.406047       1.491686       0.165198       1.849439          -0.000002
          104              H       4.945516       1.060784      12.592430       0.149905       0.861177 0.60502354E+01  0.55292694E+02                                 1.494758                            1.435067      -0.669029       2.572501                    0.999994       3.141196       8.436030       0.525058       1.276449      -0.710632      -0.013115       0.013285      -0.002827       0.018881      -0.004882       0.006562       0.000337      -0.000376      -0.010875      -0.008978       0.000434       0.008545              1.517412       1.883512      -0.195575       0.299101       1.299856      -0.043936       1.368868          -0.000002
          105              H       5.597275      -0.026192      13.516331       0.141468       1.005015 0.77239909E+01  0.75060463E+02                                 1.658895                            1.624681      -0.797720       2.501837                    0.999579       3.364601       9.328790       0.491825       1.281521      -0.709672       0.002318      -0.006095       0.015973       0.017253       0.002018       0.000929      -0.001613      -0.003881       0.010015      -0.004750       0.000719       0.004031              1.653807       1.429483       0.159130      -0.092192       1.979909      -0.236297       1.552030           0.000001
          106              H       6.402479       0.559858      12.305850       0.137414       1.008159 0.76102267E+01  0.74374744E+02                                 1.710483                            1.647341      -1.081031       2.361396                    0.997750       3.624072      10.389879       0.468681       1.337213      -0.695616       0.013673       0.003632      -0.005253       0.015091       0.000739      -0.001541       0.004577       0.001646       0.001701      -0.005338       0.000819       0.004519              1.729456       1.805721      -0.149397      -0.427346       1.496926       0.213465       1.885722          -0.000005
          107              H       7.484283       6.720481      12.729304       0.090753       1.224098 0.87847891E+01  0.87906218E+02                                 1.865922                            1.717840      -0.895194       2.446533                    0.998657       3.513646       9.792965       0.485906       1.259695      -0.714787      -0.008494       0.040230       0.028570       0.050068      -0.010116       0.004611       0.011520      -0.018140       0.026079      -0.020863       0.002137       0.018725              1.912089       1.566729      -0.225544      -0.118152       2.435008       0.436647       1.734530           0.000007
          108              H       7.493830       4.602187       8.610245       0.107586       1.174570 0.91468117E+01  0.94379461E+02                                 1.944512                            1.841556      -1.447157       2.175491                    0.991312       4.148416      12.556940       0.426940       1.390373      -0.683164      -0.012962       0.014078      -0.021704       0.028935       0.003067       0.005591      -0.000174      -0.004990       0.011021      -0.008114       0.001290       0.006824              1.997421       1.629122       0.052156       0.025295       2.209785      -0.629847       2.153356          -0.000004
          109              H       8.202666       3.312221       9.142772       0.101648       1.152000 0.90475065E+01  0.92151739E+02                                 1.857893                            1.786430      -1.076327       2.348216                    0.995096       3.835406      11.154942       0.454629       1.322740      -0.698855       0.010260      -0.023136      -0.007487       0.026393      -0.003316      -0.002856       0.009736       0.002551      -0.006825      -0.011001       0.000146       0.010855              1.883035       2.132245      -0.448129      -0.069436       2.020798       0.091042       1.496061           0.000001
          110              H       6.157996       2.785104       8.342913       0.150522       0.949511 0.68538982E+01  0.63694593E+02                                 1.513785                            1.464921      -0.702804       2.552425                    0.999978       3.018598       7.798231       0.561331       1.174145      -0.736186       0.007730       0.000583      -0.015032       0.016914       0.001506      -0.003654      -0.000427       0.006734       0.009225      -0.005244      -0.001066       0.006311              1.524336       1.288561       0.091255       0.099191       1.496588       0.349307       1.787858           0.000003
          111              H       5.485739       3.807690       9.324558       0.143644       0.904677 0.66925010E+01  0.63261936E+02                                 1.589929                            1.544901      -0.848192       2.482357                    0.999034       3.413636       9.587166       0.484516       1.337347      -0.696435      -0.002431       0.016850       0.001219       0.017068      -0.000896      -0.000079      -0.000565      -0.002288      -0.004521      -0.001645      -0.000630       0.002275              1.596762       1.890280      -0.365284      -0.015013       1.641191       0.012213       1.258815          -0.000006
          112              H       6.188184       2.524273       9.889164       0.141636       0.909604 0.67237051E+01  0.63459703E+02                                 1.579926                            1.536286      -0.817241       2.494521                    0.999411       3.372426       9.381285       0.493004       1.316336      -0.701083       0.008586      -0.005495       0.013943       0.017271       0.001101      -0.000919      -0.004111      -0.000535       0.008178      -0.003813      -0.001794       0.005607              1.586859       1.331699       0.080557      -0.012694       1.784549      -0.388362       1.644330          -0.000005
          113              C       7.690987       4.084891      17.506001       0.321414      27.063862 0.33275377E+03  0.74117958E+04                                 8.386128                            6.454280      -0.219864       1.964460                    0.999406      25.085301      73.202782       0.585736       0.469466      -1.019595       0.006855       0.013772      -0.008259       0.017460      -0.000906       0.031691       0.024665      -0.033096      -0.037390      -0.048136       0.007759       0.040377              9.614410      13.993181      -1.097660       2.445136       4.773340      -1.347473      10.076708          -0.000002
          114              C       6.343714       4.720052      16.047221       0.105921      25.164326 0.32365380E+03  0.71404135E+04                                 7.634372                            6.105004       0.170624       2.056742                    0.999691      26.920163      77.510331       0.642896       0.431840      -1.043867       0.046261      -0.016774       0.018083       0.052426      -0.004701       0.025657       0.015085      -0.054641       0.037689      -0.046688       0.011600       0.035088              8.368178       9.568541      -0.751110       0.733022       4.732434      -1.856238      10.803558           0.000014
          115              C       8.951359       3.714926      18.225661      -0.216710      28.531379 0.43865714E+03  0.10435986E+05                                 8.329023                            7.072631      -0.346011       1.881122                    0.997316      30.237195      90.241095       0.602046       0.427630      -1.047018       0.015737       0.096416       0.063012       0.116250       0.008684       0.016508       0.005365       0.011430       0.021812      -0.015102      -0.009121       0.024223              9.089760      11.111482       0.175009       2.138389       7.430052       0.986162       8.727745          -0.000003
          116              C       9.462939       4.783350      19.121759      -0.436012      25.481358 0.42081955E+03  0.98199749E+04                                 7.304485                            6.587611       0.466913       2.110614                    0.998877      31.205824      89.579054       0.678735       0.386715      -1.083328      -0.039129      -0.089511      -0.070540       0.120496       0.006905       0.018186       0.018262      -0.026772      -0.000596      -0.026824      -0.005336       0.032160              7.623439       7.903082       0.889696       1.034580       7.365005       1.696053       7.602229          -0.000003
          117              C       7.338718       0.859977       0.110783       0.334654      25.334691 0.32700027E+03  0.72672798E+04                                 8.085489                            6.460103      -0.302013       1.944361                    0.998804      25.008026      73.399786       0.575864       0.478588      -1.012561       0.013205      -0.016385       0.002984       0.021254       0.040673      -0.002785       0.018208       0.043807      -0.000194      -0.051839       0.004521       0.047318              8.908477       5.245307      -1.184968       1.518989       8.905575       1.412830      12.574548          -0.000004
          118              C       2.806372      10.516167      19.853181       0.109781      24.173332 0.31837789E+03  0.69803509E+04                                 7.347441                            6.009100       0.270949       2.088633                    0.999885      26.615442      75.865395       0.656847       0.425312      -1.050081      -0.006836       0.017893       0.045301       0.049184       0.009972      -0.018030       0.028924       0.019898      -0.023635      -0.042904       0.016345       0.026559              7.913615       5.350586      -2.254450       0.326439       9.643588       0.323896       8.746670           0.000006
          119              C       7.347595       1.443845       1.490004      -0.228331      28.000505 0.43966947E+03  0.10498888E+05                                 8.245217                            7.093726      -0.460353       1.836424                    0.997717      30.984703      93.594815       0.597634       0.429194      -1.042796       0.108287       0.043257       0.007751       0.116864       0.004073       0.015180       0.024521      -0.001700       0.015048      -0.025657      -0.006515       0.032172              8.774008       8.519452       1.384721       1.327468       8.539168       0.976654       9.263404           0.000003
          120              C       8.628656       2.121568       1.815722      -0.427128      25.088321 0.41306826E+03  0.95993271E+04                                 7.260152                            6.553908       0.428811       2.102808                    0.998257      31.018531      89.006720       0.675891       0.389951      -1.080519      -0.106100      -0.060342      -0.020861       0.123829       0.017458       0.002609      -0.008506       0.034507      -0.030911      -0.024805      -0.004912       0.029717              7.536366       8.340739       1.571973       1.140310       7.867536       0.573645       6.400823          -0.000000
          121              C       1.735207       1.451484      17.497233       0.327940      26.964875 0.33446465E+03  0.74660009E+04                                 8.391345                            6.489666      -0.233799       1.959405                    0.999399      25.171253      73.743675       0.581089       0.472200      -1.017224      -0.009869      -0.012692      -0.009461       0.018654      -0.001634      -0.031564      -0.023723      -0.029680      -0.027877      -0.046410       0.007995       0.038415              9.589731      13.914001      -1.272974      -2.361519       4.869507       1.442389       9.985685          -0.000002
          122              C       3.091364       0.767213      16.048077       0.111291      24.927353 0.31980427E+03  0.70320414E+04                                 7.575910                            6.060516       0.242538       2.081656                    0.999751      26.744985      76.793314       0.646759       0.430691      -1.044914      -0.047263       0.020550       0.022465       0.056221      -0.003459      -0.023218      -0.012405      -0.052853       0.038843      -0.043630       0.011747       0.031883              8.297571       9.474657      -0.799174      -0.669532       4.780840       1.936615      10.637215           0.000013
          123              C       0.480905       1.836728      18.204916      -0.222984      28.699317 0.44473426E+03  0.10622798E+05                                 8.370070                            7.129228      -0.412327       1.858362                    0.997330      30.468354      91.274271       0.598346       0.428564      -1.045878      -0.017740      -0.094966       0.061761       0.114663       0.010779      -0.013980      -0.002866       0.001593       0.012819      -0.016609      -0.002977       0.019586              9.108746      11.104612       0.084276      -2.059122       7.458163      -0.873830       8.763462          -0.000001
          124              C      -0.063916       0.761756      19.085402      -0.431994      25.464958 0.42276162E+03  0.98899292E+04                                 7.334896                            6.631279       0.387709       2.085083                    0.998427      31.378383      90.583295       0.671240       0.390059      -1.079548       0.039853       0.090616      -0.070081       0.121288       0.008596      -0.021578      -0.024927      -0.031061       0.003811      -0.032107      -0.009049       0.041156              7.636502       7.964994       0.892745      -0.946672       7.363945      -1.598521       7.580567          -0.000001
          125              C       1.861868       4.593456       0.068009       0.327650      25.578052 0.33014389E+03  0.73591455E+04                                 8.164995                            6.513805      -0.327669       1.933429                    0.998577      25.224908      74.293276       0.570144       0.481945      -1.010184      -0.012446       0.017121       0.002482       0.021312       0.042142       0.006719      -0.015020       0.039176      -0.009701      -0.050470       0.002262       0.048208              9.006981       5.694187      -0.649140      -2.468341       9.390102      -1.805030      11.936654          -0.000003
          126              C       1.808718       5.953268      19.853609       0.104273      24.348358 0.32320918E+03  0.71188171E+04                                 7.409839                            6.072401       0.225829       2.072763                    0.999836      26.824703      76.841907       0.650000       0.427827      -1.047678       0.000148      -0.015077       0.046065       0.048469       0.012744       0.018086      -0.029094       0.015153      -0.014673      -0.043085       0.017170       0.025914              7.985418       5.346259      -1.952034      -0.862093      10.189108      -0.520206       8.420889           0.000007
          127              C       1.643218       3.927738       1.387990      -0.226046      27.816865 0.42713953E+03  0.10135546E+05                                 8.207825                            6.985645      -0.446290       1.839902                    0.998074      30.922997      93.394501       0.602496       0.428425      -1.042305      -0.107537      -0.049965      -0.014210       0.119426       0.000139      -0.014508      -0.025030      -0.007745       0.021402      -0.026741      -0.005440       0.032182              8.781679       8.797844       1.806734      -1.396447       8.832880      -0.981865       8.714312           0.000003
          128              C       0.391339       3.199813       1.486369      -0.425392      24.972291 0.40353351E+03  0.93188481E+04                                 7.217497                            6.456783       0.464694       2.115528                    0.998600      30.757508      87.847354       0.684604       0.387422      -1.082778       0.106384       0.066540       0.000962       0.125483       0.013592       0.004174       0.010516       0.017052      -0.007456      -0.018514      -0.002276       0.020790              7.535970       8.631032       1.865891      -0.909319       7.885361      -0.464498       6.091518          -0.000002
          129              C       4.970059       6.828524       6.812701       0.321414      27.063863 0.33275378E+03  0.74117964E+04                                 8.386129                            6.454280      -0.219865       1.964460                    0.999406      25.085303      73.202794       0.585736       0.469466      -1.019595      -0.006855      -0.013772      -0.008259       0.017460      -0.000906      -0.031691      -0.024665      -0.033096      -0.037390      -0.048136       0.007759       0.040377              9.614411      13.993183      -1.097660      -2.445136       4.773341       1.347474      10.076710          -0.000002
          130              C       6.317332       6.193363       5.353921       0.105921      25.164328 0.32365383E+03  0.71404144E+04                                 7.634373                            6.105004       0.170624       2.056742                    0.999691      26.920165      77.510338       0.642896       0.431840      -1.043867      -0.046261       0.016774       0.018083       0.052426      -0.004702      -0.025657      -0.015085      -0.054641       0.037690      -0.046688       0.011600       0.035088              8.368178       9.568542      -0.751110      -0.733022       4.732435       1.856238      10.803559           0.000014
          131              C       3.709687       7.198489       7.532361      -0.216709      28.531378 0.43865712E+03  0.10435985E+05                                 8.329023                            7.072631      -0.346011       1.881122                    0.997316      30.237194      90.241091       0.602046       0.427630      -1.047018      -0.015737      -0.096416       0.063012       0.116250       0.008684      -0.016508      -0.005365       0.011430       0.021812      -0.015102      -0.009121       0.024223              9.089759      11.111481       0.175009      -2.138389       7.430052      -0.986162       8.727745          -0.000003
          132              C       3.198107       6.130065       8.428459      -0.436012      25.481364 0.42081967E+03  0.98199782E+04                                 7.304486                            6.587612       0.466912       2.110614                    0.998877      31.205829      89.579072       0.678735       0.386715      -1.083328       0.039129       0.089511      -0.070540       0.120496       0.006905      -0.018186      -0.018262      -0.026772      -0.000596      -0.026824      -0.005335       0.032160              7.623439       7.903083       0.889696      -1.034581       7.365006      -1.696053       7.602230          -0.000003
          133              C       5.322328      10.053438      10.804083       0.334654      25.334688 0.32700022E+03  0.72672786E+04                                 8.085489                            6.460103      -0.302014       1.944361                    0.998804      25.008024      73.399781       0.575864       0.478588      -1.012561      -0.013205       0.016385       0.002984       0.021254       0.040673       0.002785      -0.018208       0.043807      -0.000194      -0.051839       0.004521       0.047318              8.908476       5.245307      -1.184968      -1.518989       8.905575      -1.412830      12.574547          -0.000004
          134              C       9.854674       0.397248       9.159881       0.109781      24.173331 0.31837787E+03  0.69803502E+04                                 7.347441                            6.009100       0.270949       2.088633                    0.999885      26.615441      75.865392       0.656847       0.425312      -1.050081       0.006836      -0.017893       0.045301       0.049184       0.009972       0.018030      -0.028924       0.019898      -0.023635      -0.042904       0.016345       0.026559              7.913615       5.350586      -2.254450      -0.326439       9.643588      -0.323896       8.746670           0.000006
          135              C       5.313451       9.469570      12.183304      -0.228331      28.000503 0.43966942E+03  0.10498886E+05                                 8.245217                            7.093725      -0.460353       1.836424                    0.997717      30.984701      93.594805       0.597634       0.429194      -1.042796      -0.108287      -0.043257       0.007751       0.116865       0.004073      -0.015180      -0.024521      -0.001700       0.015047      -0.025657      -0.006515       0.032172              8.774007       8.519451       1.384721      -1.327468       8.539167      -0.976654       9.263403           0.000003
          136              C       4.032390       8.791847      12.509022      -0.427128      25.088324 0.41306832E+03  0.95993289E+04                                 7.260152                            6.553909       0.428811       2.102808                    0.998257      31.018534      89.006735       0.675891       0.389951      -1.080519       0.106100       0.060342      -0.020861       0.123829       0.017458      -0.002608       0.008506       0.034507      -0.030911      -0.024805      -0.004912       0.029717              7.536367       8.340740       1.571973      -1.140310       7.867537      -0.573646       6.400824          -0.000000
          137              C      -0.730461       9.461931       6.803933       0.327940      26.964874 0.33446465E+03  0.74660008E+04                                 8.391345                            6.489666      -0.233799       1.959406                    0.999399      25.171253      73.743674       0.581089       0.472200      -1.017224       0.009869       0.012692      -0.009461       0.018654      -0.001634       0.031565       0.023723      -0.029680      -0.027877      -0.046410       0.007995       0.038415              9.589730      13.914000      -1.272974       2.361519       4.869507      -1.442389       9.985685          -0.000002
          138              C      -2.086618      10.146202       5.354777       0.111291      24.927350 0.31980421E+03  0.70320399E+04                                 7.575909                            6.060515       0.242538       2.081656                    0.999751      26.744983      76.793303       0.646760       0.430691      -1.044914       0.047264      -0.020550       0.022465       0.056221      -0.003459       0.023218       0.012405      -0.052853       0.038843      -0.043630       0.011747       0.031883              8.297569       9.474655      -0.799174       0.669532       4.780839      -1.936615      10.637213           0.000013
          139              C       0.523841       9.076687       7.511616      -0.222984      28.699317 0.44473426E+03  0.10622798E+05                                 8.370070                            7.129229      -0.412327       1.858362                    0.997330      30.468354      91.274272       0.598345       0.428564      -1.045878       0.017740       0.094966       0.061761       0.114663       0.010779       0.013980       0.002866       0.001593       0.012819      -0.016609      -0.002977       0.019586              9.108746      11.104613       0.084276       2.059122       7.458163       0.873830       8.763463          -0.000001
          140              C       1.068662      10.151659       8.392102      -0.431994      25.464956 0.42276159E+03  0.98899279E+04                                 7.334895                            6.631278       0.387709       2.085084                    0.998427      31.378379      90.583277       0.671241       0.390059      -1.079548      -0.039853      -0.090616      -0.070081       0.121288       0.008596       0.021578       0.024927      -0.031061       0.003811      -0.032107      -0.009049       0.041156              7.636501       7.964993       0.892745       0.946671       7.363944       1.598521       7.580566          -0.000001
          141              C      -0.857122       6.319959      10.761309       0.327650      25.578052 0.33014389E+03  0.73591455E+04                                 8.164995                            6.513805      -0.327669       1.933429                    0.998577      25.224908      74.293275       0.570144       0.481945      -1.010184       0.012446      -0.017121       0.002482       0.021312       0.042142      -0.006719       0.015020       0.039176      -0.009701      -0.050470       0.002262       0.048208              9.006981       5.694187      -0.649140       2.468341       9.390102       1.805030      11.936653          -0.000004
          142              C      -0.803972       4.960147       9.160309       0.104273      24.348360 0.32320921E+03  0.71188177E+04                                 7.409839                            6.072401       0.225829       2.072763                    0.999836      26.824704      76.841909       0.650000       0.427827      -1.047678      -0.000148       0.015077       0.046065       0.048469       0.012744      -0.018086       0.029094       0.015153      -0.014673      -0.043085       0.017170       0.025914              7.985419       5.346259      -1.952034       0.862093      10.189108       0.520205       8.420889           0.000007
          143              C      -0.638472       6.985677      12.081290      -0.226046      27.816868 0.42713958E+03  0.10135548E+05                                 8.207826                            6.985645      -0.446290       1.839902                    0.998074      30.922999      93.394507       0.602496       0.428425      -1.042305       0.107537       0.049965      -0.014210       0.119426       0.000139       0.014508       0.025030      -0.007745       0.021402      -0.026741      -0.005440       0.032181              8.781679       8.797845       1.806735       1.396447       8.832880       0.981865       8.714313           0.000003
          144              C       0.613407       7.713602      12.179669      -0.425392      24.972292 0.40353352E+03  0.93188485E+04                                 7.217497                            6.456783       0.464694       2.115528                    0.998600      30.757510      87.847362       0.684604       0.387422      -1.082778      -0.106384      -0.066540       0.000962       0.125483       0.013592      -0.004174      -0.010516       0.017052      -0.007456      -0.018514      -0.002276       0.020790              7.535970       8.631032       1.865891       0.909319       7.885361       0.464498       6.091518          -0.000002
          145              C      -0.858091       6.828524       3.880599       0.321414      27.063868 0.33275384E+03  0.74117980E+04                                 8.386130                            6.454281      -0.219865       1.964460                    0.999406      25.085305      73.202798       0.585736       0.469466      -1.019595      -0.006855      -0.013772       0.008259       0.017460      -0.000906       0.031691       0.024665      -0.033096      -0.037390      -0.048136       0.007759       0.040377              9.614412      13.993184      -1.097660       2.445136       4.773341      -1.347474      10.076710          -0.000002
          146              C       0.489182       6.193363       5.339379       0.105921      25.164323 0.32365373E+03  0.71404116E+04                                 7.634371                            6.105003       0.170624       2.056742                    0.999691      26.920161      77.510322       0.642896       0.431840      -1.043867      -0.046261       0.016774      -0.018083       0.052426      -0.004702       0.025657       0.015085      -0.054641       0.037690      -0.046688       0.011600       0.035088              8.368177       9.568540      -0.751110       0.733022       4.732434      -1.856238      10.803558           0.000014
          147              C      -2.118463       7.198489       3.160939      -0.216709      28.531375 0.43865704E+03  0.10435983E+05                                 8.329022                            7.072631      -0.346011       1.881122                    0.997316      30.237192      90.241088       0.602046       0.427630      -1.047018      -0.015737      -0.096416      -0.063012       0.116250       0.008684       0.016508       0.005365       0.011430       0.021812      -0.015102      -0.009121       0.024223              9.089759      11.111482       0.175009       2.138389       7.430052       0.986162       8.727744          -0.000003
          148              C      -2.630043       6.130065       2.264841      -0.436013      25.481381 0.42082007E+03  0.98199898E+04                                 7.304490                            6.587616       0.466912       2.110614                    0.998877      31.205840      89.579114       0.678735       0.386715      -1.083328       0.039129       0.089511       0.070540       0.120496       0.006905       0.018186       0.018262      -0.026772      -0.000596      -0.026824      -0.005335       0.032160              7.623444       7.903087       0.889698       1.034583       7.365011       1.696055       7.602234          -0.000003
          149              C      -0.505822      10.053438      21.275817       0.334654      25.334690 0.32700026E+03  0.72672795E+04                                 8.085489                            6.460103      -0.302013       1.944361                    0.998804      25.008025      73.399782       0.575864       0.478588      -1.012561      -0.013205       0.016385      -0.002984       0.021254       0.040673      -0.002785       0.018208       0.043807      -0.000194      -0.051839       0.004521       0.047318              8.908477       5.245307      -1.184968       1.518989       8.905576       1.412830      12.574548          -0.000004
          150              C       4.026524       0.397248       1.533419       0.109781      24.173325 0.31837775E+03  0.69803469E+04                                 7.347440                            6.009098       0.270949       2.088634                    0.999885      26.615436      75.865372       0.656848       0.425312      -1.050081       0.006836      -0.017893      -0.045301       0.049184       0.009972      -0.018030       0.028924       0.019898      -0.023635      -0.042904       0.016345       0.026559              7.913613       5.350584      -2.254449       0.326438       9.643587       0.323897       8.746668           0.000006
          151              C      -0.514699       9.469570      19.896596      -0.228331      28.000495 0.43966925E+03  0.10498881E+05                                 8.245216                            7.093724      -0.460353       1.836424                    0.997717      30.984697      93.594795       0.597634       0.429194      -1.042796      -0.108287      -0.043257      -0.007751       0.116865       0.004073       0.015180       0.024521      -0.001700       0.015047      -0.025657      -0.006515       0.032172              8.774006       8.519450       1.384720       1.327468       8.539167       0.976653       9.263402           0.000003
          152              C      -1.795760       8.791847      19.570878      -0.427129      25.088335 0.41306858E+03  0.95993365E+04                                 7.260155                            6.553911       0.428811       2.102808                    0.998257      31.018541      89.006758       0.675891       0.389951      -1.080518       0.106100       0.060342       0.020861       0.123829       0.017458       0.002609      -0.008506       0.034507      -0.030911      -0.024805      -0.004912       0.029717              7.536370       8.340744       1.571975       1.140311       7.867539       0.573646       6.400826          -0.000000
          153              C       5.097689       9.461931       3.889367       0.327940      26.964873 0.33446462E+03  0.74660000E+04                                 8.391345                            6.489665      -0.233799       1.959406                    0.999399      25.171251      73.743666       0.581089       0.472200      -1.017224       0.009869       0.012692       0.009461       0.018654      -0.001633      -0.031564      -0.023723      -0.029680      -0.027877      -0.046410       0.007995       0.038415              9.589730      13.914000      -1.272974      -2.361519       4.869506       1.442388       9.985684          -0.000002
          154              C       3.741532      10.146202       5.338523       0.111291      24.927343 0.31980409E+03  0.70320365E+04                                 7.575908                            6.060514       0.242538       2.081656                    0.999751      26.744978      76.793286       0.646760       0.430691      -1.044914       0.047263      -0.020550      -0.022465       0.056221      -0.003459      -0.023218      -0.012405      -0.052853       0.038843      -0.043630       0.011747       0.031883              8.297568       9.474654      -0.799174      -0.669532       4.780839       1.936615      10.637213           0.000013
          155              C       6.351991       9.076687       3.181684      -0.222984      28.699314 0.44473420E+03  0.10622796E+05                                 8.370070                            7.129228      -0.412328       1.858362                    0.997330      30.468353      91.274272       0.598345       0.428564      -1.045878       0.017740       0.094966      -0.061761       0.114664       0.010779      -0.013980      -0.002866       0.001593       0.012819      -0.016609      -0.002977       0.019586              9.108746      11.104613       0.084276      -2.059122       7.458163      -0.873829       8.763462          -0.000001
          156              C       6.896812      10.151659       2.301198      -0.431995      25.464975 0.42276205E+03  0.98899414E+04                                 7.334900                            6.631283       0.387709       2.085083                    0.998427      31.378391      90.583324       0.671240       0.390059      -1.079548      -0.039853      -0.090616       0.070081       0.121288       0.008596      -0.021578      -0.024927      -0.031061       0.003811      -0.032107      -0.009049       0.041156              7.636506       7.964998       0.892747      -0.946674       7.363949      -1.598523       7.580571          -0.000002
          157              C       4.971028       6.319959      21.318591       0.327650      25.578052 0.33014387E+03  0.73591449E+04                                 8.164995                            6.513805      -0.327669       1.933429                    0.998577      25.224907      74.293272       0.570144       0.481945      -1.010184       0.012446      -0.017122      -0.002482       0.021312       0.042142       0.006719      -0.015020       0.039176      -0.009701      -0.050470       0.002262       0.048208              9.006981       5.694187      -0.649140      -2.468341       9.390102      -1.805030      11.936654          -0.000003
          158              C       5.024178       4.960147       1.532991       0.104273      24.348354 0.32320909E+03  0.71188145E+04                                 7.409838                            6.072399       0.225829       2.072763                    0.999836      26.824700      76.841893       0.650000       0.427827      -1.047678      -0.000148       0.015077      -0.046065       0.048469       0.012744       0.018086      -0.029094       0.015153      -0.014673      -0.043085       0.017170       0.025914              7.985417       5.346258      -1.952034      -0.862092      10.189107      -0.520206       8.420887           0.000007
          159              C       5.189678       6.985677      19.998610      -0.226046      27.816865 0.42713952E+03  0.10135546E+05                                 8.207825                            6.985645      -0.446290       1.839902                    0.998074      30.922996      93.394499       0.602496       0.428425      -1.042305       0.107537       0.049965       0.014210       0.119426       0.000140      -0.014508      -0.025030      -0.007745       0.021402      -0.026741      -0.005440       0.032182              8.781679       8.797844       1.806734      -1.396444       8.832880      -0.981867       8.714313           0.000003
          160              C       6.441557       7.713602      19.900231      -0.425392      24.972305 0.40353384E+03  0.93188576E+04                                 7.217500                            6.456786       0.464694       2.115528                    0.998600      30.757518      87.847388       0.684604       0.387422      -1.082778      -0.106384      -0.066540      -0.000962       0.125484       0.013592       0.004174       0.010516       0.017052      -0.007456      -0.018514      -0.002276       0.020790              7.535973       8.631036       1.865893      -0.909320       7.885364      -0.464498       6.091519          -0.000002
          161              C       1.862837       4.084891      14.573899       0.321414      27.063870 0.33275388E+03  0.74117990E+04                                 8.386130                            6.454281      -0.219864       1.964460                    0.999406      25.085306      73.202800       0.585736       0.469466      -1.019595       0.006855       0.013772       0.008259       0.017460      -0.000906      -0.031691      -0.024665      -0.033096      -0.037390      -0.048136       0.007759       0.040377              9.614412      13.993185      -1.097660      -2.445136       4.773341       1.347474      10.076711          -0.000002
          162              C       0.515564       4.720052      16.032679       0.105921      25.164319 0.32365368E+03  0.71404102E+04                                 7.634371                            6.105003       0.170624       2.056742                    0.999691      26.920158      77.510313       0.642896       0.431840      -1.043867       0.046261      -0.016774      -0.018083       0.052426      -0.004701      -0.025657      -0.015085      -0.054641       0.037690      -0.046688       0.011600       0.035088              8.368177       9.568539      -0.751110      -0.733022       4.732434       1.856238      10.803557           0.000014
          163              C       3.123209       3.714926      13.854239      -0.216709      28.531374 0.43865702E+03  0.10435982E+05                                 8.329022                            7.072630      -0.346012       1.881122                    0.997316      30.237192      90.241087       0.602046       0.427630      -1.047018       0.015737       0.096416      -0.063012       0.116250       0.008684      -0.016508      -0.005365       0.011430       0.021812      -0.015102      -0.009121       0.024223              9.089759      11.111481       0.175009      -2.138389       7.430052      -0.986162       8.727744          -0.000003
          164              C       3.634789       4.783350      12.958141      -0.436013      25.481387 0.42082021E+03  0.98199943E+04                                 7.304492                            6.587618       0.466912       2.110614                    0.998877      31.205847      89.579144       0.678735       0.386715      -1.083328      -0.039129      -0.089511       0.070540       0.120496       0.006905      -0.018186      -0.018262      -0.026772      -0.000596      -0.026824      -0.005335       0.032160              7.623446       7.903089       0.889698      -1.034584       7.365012      -1.696056       7.602236          -0.000003
          165              C       1.510568       0.859977      10.582517       0.334654      25.334690 0.32700024E+03  0.72672792E+04                                 8.085489                            6.460103      -0.302013       1.944361                    0.998804      25.008025      73.399784       0.575864       0.478588      -1.012561       0.013205      -0.016385      -0.002984       0.021254       0.040673       0.002786      -0.018208       0.043807      -0.000194      -0.051839       0.004521       0.047318              8.908477       5.245307      -1.184968      -1.518989       8.905576      -1.412830      12.574548          -0.000004
          166              C      -3.021778      10.516167      12.226719       0.109781      24.173330 0.31837783E+03  0.69803492E+04                                 7.347440                            6.009099       0.270949       2.088633                    0.999885      26.615440      75.865386       0.656848       0.425312      -1.050081      -0.006836       0.017893      -0.045301       0.049184       0.009972       0.018030      -0.028924       0.019898      -0.023635      -0.042904       0.016345       0.026559              7.913614       5.350585      -2.254450      -0.326439       9.643588      -0.323896       8.746669           0.000006
          167              C       1.519445       1.443845       9.203296      -0.228331      28.000499 0.43966933E+03  0.10498884E+05                                 8.245216                            7.093725      -0.460353       1.836424                    0.997717      30.984699      93.594799       0.597634       0.429194      -1.042796       0.108287       0.043257      -0.007751       0.116865       0.004073      -0.015180      -0.024521      -0.001700       0.015047      -0.025657      -0.006515       0.032172              8.774006       8.519450       1.384721      -1.327468       8.539167      -0.976653       9.263402           0.000003
          168              C       2.800506       2.121568       8.877578      -0.427128      25.088335 0.41306857E+03  0.95993361E+04                                 7.260154                            6.553911       0.428811       2.102808                    0.998257      31.018540      89.006751       0.675891       0.389951      -1.080519      -0.106100      -0.060342       0.020861       0.123829       0.017458      -0.002608       0.008506       0.034507      -0.030911      -0.024805      -0.004912       0.029717              7.536369       8.340743       1.571975      -1.140311       7.867539      -0.573646       6.400825          -0.000000
          169              C       7.563357       1.451484      14.582667       0.327940      26.964875 0.33446465E+03  0.74660008E+04                                 8.391345                            6.489666      -0.233799       1.959406                    0.999399      25.171253      73.743675       0.581089       0.472200      -1.017224      -0.009869      -0.012692       0.009461       0.018654      -0.001633       0.031565       0.023723      -0.029680      -0.027877      -0.046410       0.007995       0.038415              9.589731      13.914001      -1.272974       2.361519       4.869507      -1.442389       9.985685          -0.000002
          170              C       8.919514       0.767213      16.031823       0.111291      24.927349 0.31980418E+03  0.70320390E+04                                 7.575910                            6.060515       0.242538       2.081656                    0.999751      26.744982      76.793307       0.646759       0.430691      -1.044914      -0.047263       0.020550      -0.022465       0.056221      -0.003459       0.023218       0.012405      -0.052853       0.038843      -0.043630       0.011747       0.031883              8.297570       9.474656      -0.799174       0.669532       4.780840      -1.936615      10.637215           0.000013
          171              C       6.309055       1.836728      13.874984      -0.222984      28.699312 0.44473416E+03  0.10622795E+05                                 8.370069                            7.129228      -0.412328       1.858362                    0.997330      30.468352      91.274266       0.598346       0.428564      -1.045878      -0.017740      -0.094966      -0.061761       0.114664       0.010779       0.013980       0.002866       0.001593       0.012819      -0.016609      -0.002977       0.019586              9.108745      11.104612       0.084276       2.059122       7.458163       0.873829       8.763461          -0.000001
          172              C       5.764234       0.761756      12.994498      -0.431995      25.464979 0.42276211E+03  0.98899433E+04                                 7.334900                            6.631284       0.387709       2.085083                    0.998427      31.378396      90.583345       0.671240       0.390059      -1.079548       0.039853       0.090616       0.070081       0.121288       0.008596       0.021578       0.024927      -0.031061       0.003811      -0.032107      -0.009049       0.041156              7.636507       7.964999       0.892747       0.946674       7.363950       1.598523       7.580572          -0.000002
          173              C       7.690018       4.593456      10.625291       0.327650      25.578052 0.33014389E+03  0.73591455E+04                                 8.164995                            6.513805      -0.327669       1.933429                    0.998577      25.224908      74.293275       0.570144       0.481945      -1.010184      -0.012446       0.017121      -0.002482       0.021312       0.042142      -0.006719       0.015020       0.039176      -0.009701      -0.050470       0.002262       0.048208              9.006981       5.694187      -0.649140       2.468341       9.390102       1.805030      11.936653          -0.000004
          174              C       7.636868       5.953268      12.226291       0.104273      24.348355 0.32320911E+03  0.71188150E+04                                 7.409838                            6.072400       0.225829       2.072763                    0.999836      26.824701      76.841897       0.650000       0.427827      -1.047678       0.000148      -0.015077      -0.046065       0.048469       0.012744      -0.018086       0.029094       0.015153      -0.014673      -0.043085       0.017170       0.025914              7.985417       5.346258      -1.952034       0.862092      10.189107       0.520206       8.420887           0.000007
          175              C       7.471368       3.927738       9.305310      -0.226046      27.816863 0.42713947E+03  0.10135544E+05                                 8.207825                            6.985644      -0.446290       1.839902                    0.998074      30.922996      93.394498       0.602496       0.428425      -1.042305      -0.107537      -0.049965       0.014210       0.119426       0.000140       0.014508       0.025030      -0.007745       0.021402      -0.026741      -0.005440       0.032182              8.781678       8.797844       1.806734       1.396446       8.832879       0.981865       8.714312           0.000003
          176              C       6.219489       3.199813       9.206931      -0.425392      24.972306 0.40353385E+03  0.93188579E+04                                 7.217500                            6.456786       0.464694       2.115528                    0.998600      30.757518      87.847389       0.684604       0.387422      -1.082778       0.106384       0.066540      -0.000962       0.125484       0.013592      -0.004174      -0.010516       0.017052      -0.007456      -0.018514      -0.002276       0.020790              7.535973       8.631036       1.865893       0.909320       7.885364       0.464498       6.091520          -0.000002
          177              N       6.490229       4.000858      18.056920      -0.253341      36.019176 0.56809034E+03  0.14063862E+05                                 9.057401                            7.686873       0.189261       2.065333                    0.998579      29.200369      81.965649       0.634316       0.390044      -1.098341      -0.038292       0.049162      -0.116356       0.131992      -0.017537       0.052864      -0.010983       0.043483      -0.033513      -0.048221      -0.021112       0.069333              9.913526      12.570703      -0.295229      -1.090285       5.754039      -1.314240      11.415835           0.000001
          178              N       5.604386       4.425390      17.093882      -0.179084      35.413285 0.52904525E+03  0.12859647E+05                                 8.934746                            7.382450       0.190564       2.056141                    0.999759      28.690354      79.668382       0.652274       0.386313      -1.101540       0.134820      -0.030056       0.044090       0.144995      -0.000697       0.022450      -0.034162       0.016752       0.138896      -0.046327      -0.018547       0.064874              9.922971      14.337796      -0.346223      -1.175528       5.384388      -0.989570      10.046729           0.000005
          179              N       7.659993       4.526885      16.240129      -0.345461      37.449597 0.57979311E+03  0.14430952E+05                                 9.316828                            7.758147       0.121120       2.033704                    0.998840      29.998004      84.508035       0.632135       0.389291      -1.098566      -0.078588      -0.025604       0.026563       0.086818      -0.040791       0.028623       0.006682       0.049894       0.080117      -0.065652       0.011554       0.054098             10.311095      12.679136      -0.408292      -1.832037       5.492334      -1.421583      12.761813           0.000013
          180              N       6.864822       1.504960      20.451578      -0.245263      35.949452 0.55991624E+03  0.13824598E+05                                 9.053905                            7.622208       0.137644       2.045100                    0.999073      29.245073      82.238598       0.637539       0.389108      -1.097949       0.036127      -0.100442      -0.075679       0.130848       0.005211       0.008081       0.032382      -0.037343       0.134749      -0.042066      -0.019902       0.061968              9.979357       6.773148      -2.771927       1.625072      11.953269      -1.667633      11.211653           0.000003
          181              N       7.050527       0.673358      19.367063      -0.184908      34.767582 0.53029966E+03  0.12897037E+05                                 8.898407                            7.446246       0.236223       2.085191                    0.999451      28.356445      78.747567       0.642322       0.392089      -1.097524      -0.003111       0.018438       0.153141       0.154279      -0.027270      -0.001261       0.055752      -0.073542      -0.050347      -0.056434      -0.026813       0.083247              9.831177       6.729948      -2.135821       1.850868      10.222359      -2.059672      12.541224           0.000007
          182              N       3.007784      10.564186      21.178081      -0.341315      37.861403 0.59008762E+03  0.14749398E+05                                 9.335699                            7.795724       0.081248       2.018668                    0.999224      30.064078      84.825494       0.634484       0.386214      -1.100938      -0.044407       0.030594      -0.050615       0.073959       0.002610      -0.008511       0.019444      -0.056941       0.150834      -0.054623      -0.003120       0.057743             10.390541       6.778850      -2.973680       1.663737      12.904183      -2.133739      11.488590          -0.000000
          183              N       2.940910       1.532243      18.044516      -0.260688      36.454968 0.58084477E+03  0.14459741E+05                                 9.132424                            7.775251       0.167261       2.056819                    0.998271      29.384257      82.712908       0.630385       0.390301      -1.098153       0.035214      -0.056479      -0.115371       0.133193      -0.024615      -0.053996       0.009449       0.041105      -0.021207      -0.049634      -0.022331       0.071966              9.985463      12.641416      -0.414215       1.039700       5.870804       1.385496      11.444169           0.000002
          184              N       3.829285       1.078245      17.086182      -0.177699      35.387678 0.52978807E+03  0.12884266E+05                                 8.942625                            7.399396       0.218222       2.066636                    0.999747      28.647022      79.609581       0.649871       0.387545      -1.100490      -0.136215       0.033844       0.044497       0.147241      -0.000370      -0.026799       0.037344       0.010429       0.136365      -0.047700      -0.020684       0.068384              9.923446      14.304719      -0.316850       1.215889       5.444795       1.025976      10.020823           0.000004
          185              N       1.771547       0.978933      16.234354      -0.358211      38.186880 0.59452568E+03  0.14888721E+05                                 9.435647                            7.851122       0.131279       2.033324                    0.998881      30.289408      85.552807       0.629065       0.388798      -1.099064       0.079397       0.025424       0.024231       0.086819      -0.045361      -0.031578      -0.007508       0.057009       0.077572      -0.071667       0.011898       0.059770             10.462856      12.877787      -0.527680       1.955553       5.617490       1.493788      12.893291           0.000013
          186              N       2.438378       3.993219      20.424631      -0.241511      35.972539 0.56487483E+03  0.13979371E+05                                 9.066113                            7.660204       0.096317       2.034111                    0.998934      29.245001      82.363845       0.635347       0.389547      -1.097516      -0.021799       0.108207      -0.070020       0.130716       0.007380      -0.017052      -0.033886      -0.034328       0.122535      -0.041138      -0.021504       0.062642              9.979609       7.092118      -2.654075      -2.107571      12.085139       1.407220      10.761569           0.000003
          187              N       2.403722       4.889210      19.379468      -0.173445      34.349997 0.52460140E+03  0.12730495E+05                                 8.839086                            7.415061       0.234635       2.086455                    0.999406      28.245655      78.483790       0.642183       0.393035      -1.096306      -0.023177      -0.026671       0.145538       0.149765      -0.016391       0.004507      -0.045697      -0.086286      -0.045214      -0.041717      -0.034851       0.076569              9.742087       6.859912      -2.020152      -2.325409      10.308656       1.798596      12.057694           0.000008
          188              N       1.437084       5.828855      21.144290      -0.343630      38.208979 0.60181005E+03  0.15125114E+05                                 9.412754                            7.884945       0.048758       2.006086                    0.999228      30.298911      85.881349       0.629068       0.387409      -1.099466       0.049601      -0.027618      -0.046935       0.073661       0.005898      -0.005823      -0.022629      -0.058902       0.142672      -0.053951      -0.004030       0.057981             10.457310       7.065578      -2.814519      -2.226630      13.109624       1.900703      11.196729           0.000001
          189              N       6.170817       6.912557       7.363620      -0.253341      36.019182 0.56809044E+03  0.14063865E+05                                 9.057401                            7.686874       0.189261       2.065333                    0.998579      29.200372      81.965658       0.634316       0.390044      -1.098341       0.038292      -0.049162      -0.116356       0.131992      -0.017537      -0.052864       0.010983       0.043484      -0.033513      -0.048221      -0.021112       0.069333              9.913527      12.570704      -0.295229       1.090286       5.754039       1.314240      11.415836           0.000001
          190              N       7.056660       6.488025       6.400582      -0.179084      35.413283 0.52904520E+03  0.12859646E+05                                 8.934746                            7.382450       0.190564       2.056141                    0.999759      28.690353      79.668375       0.652274       0.386313      -1.101540      -0.134820       0.030056       0.044090       0.144995      -0.000698      -0.022450       0.034162       0.016752       0.138896      -0.046327      -0.018547       0.064874              9.922970      14.337795      -0.346222       1.175528       5.384387       0.989570      10.046728           0.000005
          191              N       5.001053       6.386530       5.546829      -0.345461      37.449608 0.57979331E+03  0.14430959E+05                                 9.316830                            7.758149       0.121119       2.033703                    0.998840      29.998009      84.508060       0.632135       0.389291      -1.098566       0.078588       0.025604       0.026563       0.086818      -0.040791      -0.028623      -0.006682       0.049894       0.080118      -0.065652       0.011555       0.054098             10.311098      12.679140      -0.408292       1.832039       5.492336       1.421583      12.761818           0.000013
          192              N       5.796224       9.408455       9.758278      -0.245263      35.949454 0.55991628E+03  0.13824599E+05                                 9.053905                            7.622208       0.137644       2.045100                    0.999073      29.245074      82.238602       0.637539       0.389108      -1.097949      -0.036127       0.100442      -0.075679       0.130848       0.005211      -0.008081      -0.032382      -0.037343       0.134749      -0.042066      -0.019902       0.061968              9.979357       6.773148      -2.771928      -1.625072      11.953269       1.667633      11.211654           0.000002
          193              N       5.610519      10.240057       8.673763      -0.184908      34.767582 0.53029966E+03  0.12897037E+05                                 8.898407                            7.446245       0.236223       2.085191                    0.999451      28.356445      78.747563       0.642322       0.392089      -1.097524       0.003111      -0.018438       0.153141       0.154279      -0.027270       0.001261      -0.055752      -0.073542      -0.050347      -0.056434      -0.026813       0.083247              9.831176       6.729948      -2.135821      -1.850868      10.222358       2.059672      12.541222           0.000007
          194              N       9.653262       0.349229      10.484781      -0.341315      37.861402 0.59008759E+03  0.14749397E+05                                 9.335699                            7.795723       0.081248       2.018668                    0.999224      30.064077      84.825488       0.634484       0.386214      -1.100938       0.044407      -0.030594      -0.050616       0.073959       0.002610       0.008511      -0.019444      -0.056941       0.150834      -0.054623      -0.003120       0.057743             10.390541       6.778850      -2.973680      -1.663737      12.904182       2.133739      11.488590           0.000000
          195              N      -1.936164       9.381172       7.351216      -0.260688      36.454972 0.58084485E+03  0.14459744E+05                                 9.132424                            7.775252       0.167261       2.056819                    0.998271      29.384259      82.712914       0.630385       0.390301      -1.098153      -0.035214       0.056479      -0.115371       0.133193      -0.024615       0.053996      -0.009449       0.041105      -0.021207      -0.049635      -0.022331       0.071966              9.985464      12.641416      -0.414215      -1.039700       5.870804      -1.385496      11.444170           0.000002
          196              N      -2.824539       9.835170       6.392882      -0.177699      35.387674 0.52978800E+03  0.12884263E+05                                 8.942624                            7.399396       0.218223       2.066636                    0.999747      28.647020      79.609571       0.649871       0.387545      -1.100490       0.136215      -0.033844       0.044497       0.147241      -0.000371       0.026799      -0.037344       0.010429       0.136365      -0.047700      -0.020684       0.068384              9.923445      14.304716      -0.316850      -1.215889       5.444795      -1.025976      10.020823           0.000005
          197              N      -0.766801       9.934482       5.541054      -0.358211      38.186884 0.59452576E+03  0.14888723E+05                                 9.435648                            7.851123       0.131279       2.033324                    0.998881      30.289410      85.552814       0.629065       0.388798      -1.099064      -0.079397      -0.025424       0.024231       0.086819      -0.045361       0.031578       0.007508       0.057009       0.077572      -0.071667       0.011898       0.059769             10.462857      12.877788      -0.527680      -1.955554       5.617491      -1.493788      12.893292           0.000013
          198              N      -1.433632       6.920196       9.731331      -0.241511      35.972539 0.56487483E+03  0.13979371E+05                                 9.066113                            7.660205       0.096317       2.034111                    0.998934      29.245001      82.363846       0.635347       0.389547      -1.097516       0.021799      -0.108207      -0.070020       0.130716       0.007380       0.017052       0.033886      -0.034328       0.122535      -0.041138      -0.021504       0.062642              9.979609       7.092118      -2.654075       2.107571      12.085140      -1.407220      10.761569           0.000003
          199              N      -1.398976       6.024205       8.686168      -0.173445      34.349997 0.52460140E+03  0.12730495E+05                                 8.839085                            7.415061       0.234635       2.086455                    0.999406      28.245655      78.483787       0.642183       0.393035      -1.096306       0.023177       0.026671       0.145538       0.149765      -0.016391      -0.004507       0.045697      -0.086286      -0.045214      -0.041717      -0.034851       0.076569              9.742087       6.859912      -2.020152       2.325408      10.308655      -1.798595      12.057693           0.000008
          200              N      -0.432338       5.084560      10.450990      -0.343630      38.208979 0.60181005E+03  0.15125114E+05                                 9.412754                            7.884945       0.048758       2.006086                    0.999228      30.298911      85.881348       0.629068       0.387409      -1.099466      -0.049601       0.027618      -0.046935       0.073661       0.005898       0.005823       0.022629      -0.058902       0.142672      -0.053951      -0.004030       0.057981             10.457310       7.065578      -2.814519       2.226630      13.109623      -1.900703      11.196729           0.000001
          201              N       0.342667       6.912557       3.329680      -0.253341      36.019180 0.56809039E+03  0.14063864E+05                                 9.057401                            7.686874       0.189262       2.065333                    0.998579      29.200371      81.965656       0.634316       0.390044      -1.098341       0.038292      -0.049162       0.116356       0.131992      -0.017537       0.052864      -0.010983       0.043483      -0.033513      -0.048221      -0.021112       0.069333              9.913526      12.570704      -0.295229      -1.090286       5.754039      -1.314240      11.415836           0.000001
          202              N       1.228510       6.488025       4.292718      -0.179084      35.413289 0.52904531E+03  0.12859649E+05                                 8.934746                            7.382450       0.190564       2.056141                    0.999759      28.690356      79.668384       0.652274       0.386313      -1.101540      -0.134820       0.030056      -0.044090       0.144995      -0.000698       0.022450      -0.034162       0.016752       0.138896      -0.046327      -0.018547       0.064874              9.922971      14.337796      -0.346222      -1.175528       5.384388      -0.989571      10.046729           0.000005
          203              N      -0.827097       6.386530       5.146471      -0.345461      37.449602 0.57979320E+03  0.14430955E+05                                 9.316829                            7.758148       0.121119       2.033703                    0.998840      29.998006      84.508047       0.632135       0.389291      -1.098566       0.078588       0.025604      -0.026563       0.086818      -0.040791       0.028623       0.006682       0.049894       0.080118      -0.065652       0.011555       0.054098             10.311096      12.679139      -0.408292      -1.832038       5.492335      -1.421583      12.761816           0.000013
          204              N      -0.031926       9.408455       0.935022      -0.245263      35.949456 0.55991632E+03  0.13824600E+05                                 9.053906                            7.622209       0.137644       2.045100                    0.999073      29.245075      82.238606       0.637539       0.389108      -1.097949      -0.036127       0.100442       0.075679       0.130848       0.005211       0.008081       0.032382      -0.037343       0.134749      -0.042066      -0.019902       0.061968              9.979358       6.773148      -2.771928       1.625072      11.953270      -1.667633      11.211654           0.000003
          205              N      -0.217631      10.240057       2.019537      -0.184908      34.767582 0.53029967E+03  0.12897037E+05                                 8.898407                            7.446245       0.236223       2.085191                    0.999451      28.356445      78.747562       0.642322       0.392089      -1.097524       0.003111      -0.018438      -0.153141       0.154279      -0.027270      -0.001261       0.055752      -0.073542      -0.050347      -0.056434      -0.026813       0.083247              9.831176       6.729948      -2.135821       1.850868      10.222358      -2.059672      12.541222           0.000007
          206              N       3.825112       0.349229       0.208519      -0.341315      37.861403 0.59008760E+03  0.14749397E+05                                 9.335699                            7.795723       0.081248       2.018668                    0.999224      30.064077      84.825488       0.634484       0.386214      -1.100938       0.044407      -0.030594       0.050615       0.073959       0.002610      -0.008511       0.019444      -0.056941       0.150834      -0.054623      -0.003120       0.057743             10.390541       6.778850      -2.973680       1.663737      12.904182      -2.133739      11.488590          -0.000000
          207              N       3.891986       9.381172       3.342084      -0.260688      36.454972 0.58084485E+03  0.14459744E+05                                 9.132424                            7.775252       0.167261       2.056819                    0.998271      29.384259      82.712914       0.630385       0.390301      -1.098153      -0.035214       0.056479       0.115371       0.133193      -0.024615      -0.053996       0.009449       0.041105      -0.021208      -0.049635      -0.022331       0.071966              9.985464      12.641416      -0.414215       1.039700       5.870804       1.385496      11.444170           0.000002
          208              N       3.003611       9.835170       4.300418      -0.177699      35.387680 0.52978811E+03  0.12884267E+05                                 8.942625                            7.399396       0.218222       2.066636                    0.999747      28.647023      79.609581       0.649871       0.387545      -1.100490       0.136215      -0.033844      -0.044497       0.147241      -0.000370      -0.026799       0.037344       0.010429       0.136365      -0.047700      -0.020684       0.068384              9.923445      14.304717      -0.316850       1.215889       5.444795       1.025976      10.020824           0.000005
          209              N       5.061349       9.934482       5.152246      -0.358211      38.186870 0.59452550E+03  0.14888715E+05                                 9.435645                            7.851120       0.131280       2.033324                    0.998881      30.289403      85.552783       0.629065       0.388798      -1.099064      -0.079397      -0.025424      -0.024231       0.086819      -0.045361      -0.031578      -0.007508       0.057009       0.077572      -0.071667       0.011898       0.059769             10.462853      12.877784      -0.527680       1.955552       5.617489       1.493788      12.893287           0.000013
          210              N       4.394518       6.920196       0.961969      -0.241511      35.972540 0.56487483E+03  0.13979371E+05                                 9.066114                            7.660205       0.096316       2.034111                    0.998934      29.245001      82.363848       0.635347       0.389547      -1.097516       0.021799      -0.108207       0.070020       0.130716       0.007380      -0.017053      -0.033886      -0.034328       0.122535      -0.041138      -0.021504       0.062642              9.979610       7.092118      -2.654075      -2.107571      12.085141       1.407220      10.761570           0.000003
          211              N       4.429174       6.024205       2.007132      -0.173445      34.349998 0.52460141E+03  0.12730495E+05                                 8.839085                            7.415061       0.234636       2.086455                    0.999406      28.245655      78.483785       0.642183       0.393035      -1.096307       0.023177       0.026671      -0.145538       0.149765      -0.016391       0.004507      -0.045697      -0.086286      -0.045214      -0.041717      -0.034851       0.076569              9.742087       6.859912      -2.020152      -2.325408      10.308655       1.798595      12.057693           0.000008
          212              N       5.395812       5.084560       0.242310      -0.343630      38.208982 0.60181010E+03  0.15125116E+05                                 9.412754                            7.884945       0.048759       2.006086                    0.999228      30.298912      85.881350       0.629068       0.387409      -1.099466      -0.049601       0.027618       0.046935       0.073661       0.005898      -0.005823      -0.022629      -0.058902       0.142672      -0.053951      -0.004030       0.057981             10.457310       7.065578      -2.814519      -2.226630      13.109624       1.900703      11.196730           0.000001
          213              N       0.662079       4.000858      14.022980      -0.253341      36.019174 0.56809029E+03  0.14063860E+05                                 9.057400                            7.686873       0.189262       2.065333                    0.998579      29.200368      81.965645       0.634316       0.390044      -1.098341      -0.038292       0.049162       0.116356       0.131992      -0.017537      -0.052864       0.010983       0.043484      -0.033513      -0.048221      -0.021112       0.069333              9.913525      12.570703      -0.295229       1.090285       5.754039       1.314240      11.415834           0.000001
          214              N      -0.223764       4.425390      14.986018      -0.179084      35.413287 0.52904529E+03  0.12859648E+05                                 8.934746                            7.382450       0.190564       2.056141                    0.999759      28.690355      79.668381       0.652274       0.386313      -1.101540       0.134820      -0.030056      -0.044090       0.144995      -0.000697      -0.022450       0.034162       0.016752       0.138896      -0.046327      -0.018547       0.064874              9.922971      14.337795      -0.346222       1.175528       5.384388       0.989571      10.046729           0.000005
          215              N       1.831843       4.526885      15.839771      -0.345461      37.449598 0.57979313E+03  0.14430953E+05                                 9.316828                            7.758148       0.121120       2.033704                    0.998840      29.998004      84.508038       0.632135       0.389291      -1.098566      -0.078588      -0.025604      -0.026563       0.086818      -0.040791      -0.028623      -0.006682       0.049894       0.080118      -0.065652       0.011555       0.054098             10.311095      12.679137      -0.408292       1.832037       5.492335       1.421583      12.761815           0.000013
          216              N       1.036672       1.504960      11.628322      -0.245263      35.949456 0.55991633E+03  0.13824600E+05                                 9.053905                            7.622208       0.137644       2.045100                    0.999073      29.245075      82.238603       0.637539       0.389108      -1.097949       0.036127      -0.100442       0.075679       0.130848       0.005211      -0.008081      -0.032382      -0.037343       0.134750      -0.042066      -0.019902       0.061968              9.979357       6.773148      -2.771928      -1.625072      11.953270       1.667633      11.211654           0.000003
          217              N       1.222377       0.673358      12.712837      -0.184908      34.767578 0.53029960E+03  0.12897035E+05                                 8.898406                            7.446245       0.236223       2.085191                    0.999451      28.356443      78.747555       0.642322       0.392089      -1.097524      -0.003111       0.018438      -0.153141       0.154279      -0.027270       0.001261      -0.055752      -0.073542      -0.050347      -0.056434      -0.026813       0.083247              9.831175       6.729947      -2.135821      -1.850868      10.222358       2.059672      12.541221           0.000007
          218              N      -2.820366      10.564186      10.901819      -0.341315      37.861402 0.59008760E+03  0.14749397E+05                                 9.335699                            7.795724       0.081248       2.018668                    0.999224      30.064077      84.825491       0.634484       0.386214      -1.100938      -0.044407       0.030594       0.050616       0.073959       0.002610       0.008511      -0.019444      -0.056941       0.150834      -0.054623      -0.003120       0.057743             10.390541       6.778851      -2.973680      -1.663737      12.904183       2.133739      11.488590          -0.000000
          219              N       8.769060       1.532243      14.035384      -0.260688      36.454971 0.58084482E+03  0.14459743E+05                                 9.132424                            7.775252       0.167261       2.056819                    0.998271      29.384258      82.712912       0.630385       0.390301      -1.098153       0.035214      -0.056479       0.115371       0.133193      -0.024615       0.053996      -0.009449       0.041105      -0.021208      -0.049634      -0.022331       0.071966              9.985464      12.641416      -0.414214      -1.039700       5.870804      -1.385497      11.444171           0.000002
          220              N       9.657435       1.078245      14.993718      -0.177699      35.387671 0.52978794E+03  0.12884261E+05                                 8.942624                            7.399395       0.218223       2.066636                    0.999747      28.647018      79.609562       0.649871       0.387545      -1.100490      -0.136215       0.033844      -0.044497       0.147241      -0.000371       0.026799      -0.037344       0.010429       0.136365      -0.047700      -0.020684       0.068384              9.923444      14.304715      -0.316850      -1.215889       5.444794      -1.025976      10.020822           0.000004
          221              N       7.599697       0.978933      15.845546      -0.358211      38.186883 0.59452574E+03  0.14888723E+05                                 9.435648                            7.851123       0.131279       2.033324                    0.998881      30.289409      85.552813       0.629065       0.388798      -1.099064       0.079397       0.025425      -0.024231       0.086819      -0.045361       0.031578       0.007508       0.057009       0.077572      -0.071667       0.011898       0.059770             10.462857      12.877788      -0.527680      -1.955553       5.617491      -1.493788      12.893292           0.000013
          222              N       8.266528       3.993219      11.655269      -0.241511      35.972540 0.56487483E+03  0.13979371E+05                                 9.066114                            7.660205       0.096317       2.034111                    0.998934      29.245001      82.363847       0.635347       0.389547      -1.097516      -0.021799       0.108207       0.070020       0.130716       0.007380       0.017053       0.033886      -0.034328       0.122535      -0.041138      -0.021504       0.062642              9.979609       7.092118      -2.654075       2.107571      12.085140      -1.407220      10.761570           0.000003
          223              N       8.231872       4.889210      12.700432      -0.173445      34.349999 0.52460144E+03  0.12730496E+05                                 8.839086                            7.415061       0.234636       2.086455                    0.999406      28.245656      78.483788       0.642183       0.393035      -1.096307      -0.023177      -0.026671      -0.145538       0.149765      -0.016391      -0.004507       0.045697      -0.086286      -0.045214      -0.041717      -0.034851       0.076569              9.742087       6.859912      -2.020152       2.325408      10.308656      -1.798595      12.057693           0.000008
          224              N       7.265234       5.828855      10.935610      -0.343630      38.208982 0.60181010E+03  0.15125116E+05                                 9.412755                            7.884946       0.048758       2.006086                    0.999228      30.298912      85.881353       0.629068       0.387409      -1.099465       0.049601      -0.027618       0.046935       0.073661       0.005898       0.005823       0.022629      -0.058902       0.142672      -0.053951      -0.004030       0.057981             10.457311       7.065578      -2.814519       2.226630      13.109624      -1.900703      11.196730           0.000001

******************************************************
Auxiliary information for the entire system
The total spin magnetic moment of the unit cell is   0.000612
The total net atomic charge of the unit cell is   -0.000002
Accuracy of reproducing the electrostatic potential in the unit cell:
  The inner radius (bohr) =    5.0000
  The outer radius (bohr) =   12.0000
  Valid grid points have density less than (e/(bohr^3)) =    0.0001
  The number of valid grid points were=        19312
  The rms potential error without charges in kcal/mol is=      1.75163
  The rms potential error with partial charges in kcal/mol is=      0.62646
  The RRMSE value at monopole order=      0.35765
  The rms potential error with partial charges and cloud penetration in kcal/mol is=      0.63483
  The RRMSE value at monopole order with cloud penetration is=      0.36242
  The rms potential error with partial charges and atomic dipoles in kcal/mol is=      0.27944
  The RRMSE value at dipole order=      0.15953
  The rms potential error with partial charges, atomic dipoles and cloud penetration in kcal/mol is=      0.28455
  The RRMSE value at dipole order with cloud penetration=      0.16245

******************************************************
The electron densities and ab initio electrostatic potential were computed in VASP using the PBE functional and
projector augmented wave method. See the main text of the journal article for a description of computational details.
The atomic charges, dipoles, and quadrupoles were computed with the DDEC6 method as described in
(a) T. A. Manz and N. Gabaldon Limas, RSC Adv. 6 (2016) 47771-47801 DOI: 10.1039/c6ra04656h
(b) N. Gabaldon Limas and T. A. Manz, RSC Adv. 8 (2018) 2678-2707 DOI: 10.1039/c7ra11829e.
For each atom in the material, the electron cloud parameters were fit to the spherically averaged atom-in-material
electron density using radial positions for which this density was between 10^-4 and 10^-2 electrons per cubic bohr.
The polarizabilities, dispersion coefficients, and quantum Drude oscillator (QDO) parameters were fit using the MCLF method.
The magnetic structure of the system was optimized in VASP from the default ferromagnetic initial guess using spin polarization.
The atomic spin moments (ASMs) were computed on this optimized magnetic structure using the DDEC6 partition as inputs
to the method of T. A. Manz and D. S. Sholl, J. Chem. Theory Comput. 7 (2011) 4146-4164 DOI: 10.1021/ct200539n.
The RMSE and RRMSE were computed using a uniform grid with Ewald summation.
