# Supplementary material for: A collection of forcefield precursors for metal–organic frameworks
Source: RSC Adv. 2019 Nov 13;9(63):36492–507. doi: 10.1039/c9ra07327b (PMC9075174; doi:10.1039/c9ra07327b)
Supplement: RA-009-C9RA07327B-s5170 [file RA-009-C9RA07327B-s5170.xyz]

  156
jmolscript: load "" {1 1 1} spacegroup "x,y,z" unitcell [{     10.721000     0.000000     0.000000 }, {     -3.303860    12.591776     0.000000 }, {     -4.694325    -2.763188    14.172212 }]
Zn     2.899240    -0.811178     9.299947     0.924765
Zn     2.505032     2.102095    12.982880     0.849890
Zn    -1.233768     4.500115    11.866677     0.621951
Zn    -0.176425    10.639766     4.872265     0.924763
Zn     0.217783     7.726493     1.189332     0.849887
Zn     3.956583     5.328473     2.305535     0.622497
H      4.585420     3.597398     9.435859     0.126242
H      3.323467     3.064168     8.683314     0.157458
H     -4.504111     1.814446    12.173930     0.154049
H     -3.604571     1.167572    13.276528     0.128022
H      3.689532     2.139045     6.737470     0.145228
H      5.169640     1.904842     6.285376     0.133620
H     -1.415150    -0.569642     5.524328     0.128244
H      7.817798    -0.341398     5.942408     0.123486
H     -0.339611    -0.558581     8.645049     0.120674
H      0.056185    -0.854516     7.159802     0.143441
H     -1.214314     0.209596    11.453982     0.155405
H     -1.590621     0.521194    12.936395     0.128453
H      3.380939     6.362620    11.560273     0.143411
H     -6.073763     4.970051    12.896713     0.099033
H     -1.989502     3.929365     6.984066     0.145234
H     -3.670372     5.731082    10.827570     0.096360
H     -3.516883    -1.907207    11.913161     0.134014
H     -0.432984    10.677187     1.101181     0.097879
H     -0.836488     3.789626     8.979514     0.109647
H     -6.339794     9.408873    14.006397     0.126226
H     -4.901224     5.904855     8.902984     0.135349
H      1.473300     7.535334    11.390207     0.117696
H      5.684844    -0.617971    10.770881     0.096088
H      0.031081     8.917410    10.223834     0.101187
H     -1.862605     6.231190     4.736353     0.126242
H     -0.600652     6.764420     5.488898     0.157456
H      7.226926     8.014142     1.998282     0.154054
H      6.327386     8.661016     0.895684     0.128025
H     -0.966717     7.689543     7.434742     0.145229
H     -2.446825     7.923746     7.886836     0.133621
H      4.137965    10.398230     8.647884     0.128243
H     -5.094983    10.169986     8.229804     0.123487
H      3.062426    10.387169     5.527163     0.120677
H      2.666630    10.683104     7.012410     0.143440
H      3.937129     9.618992     2.718230     0.155413
H      4.313436     9.307394     1.235817     0.128448
H     -0.658124     3.465968     2.611939     0.143409
H      8.796578     4.858537     1.275499     0.099033
H      4.712317     5.899223     7.188146     0.145230
H      6.393187     4.097506     3.344642     0.096348
H      6.239698    11.735795     2.259051     0.134018
H      3.155799    -0.848599    13.071031     0.097878
H      3.559303     6.038962     5.192698     0.109631
H      9.062609     0.419715     0.165815     0.126228
H      7.624039     3.923733     5.269228     0.135350
H      1.249515     2.293254     2.782005     0.117707
H     -2.962029    10.446559     3.401331     0.096089
H      2.691734     0.911178     3.948378     0.101184
C      4.115094     2.791294     9.172256    -0.256479
C      3.668133     2.068142    10.433582     0.666855
C     -2.958797     1.499231    10.303198     0.461273
C     -2.480604     0.798725     8.212797     0.472686
C      6.223945     1.679593     8.667725     0.466684
C     -3.643989     1.877801    12.617520    -0.270439
C      4.500859     1.646504     6.938715    -0.274441
C     -2.020322     0.058898     5.949495    -0.253671
C     -0.274908    -0.168044     7.759286    -0.277806
C      4.217550     0.156642     6.778569     0.690969
C     -0.156376     1.707972    12.229202     0.686818
C     -1.390418     0.930129    12.078976    -0.278815
C     -3.581420     3.202991    13.344555     0.654032
C      0.724979     0.958462     7.800385     0.623262
C     -2.065227     1.320051     5.106248     0.584045
C      3.818671     6.703042    12.307149    -0.154796
C     -3.609862     4.889702     7.722438     0.109859
C     -6.143785     5.868687    13.124886     0.104709
C     -2.358726     4.284408     7.759286    -0.142332
C     -3.338623     5.353497    10.045264     0.093657
C      2.827580     8.959950    11.813956     0.119396
C      6.416198    -2.284488    11.594287    -0.183096
C     -0.888757    10.368796     0.351471     0.095498
C     -1.665143     4.212524     8.961090     0.104855
C     -6.308704     8.511740    13.764052    -0.193555
C      3.724243     8.058981    12.624606     0.120347
C     -4.084997     5.458246     8.894480    -0.146041
C      1.676586     8.435516    11.281081    -0.178683
C      5.501447    -1.522606    10.889928     0.106759
C      0.815523     9.274761    10.573887     0.102977
C     -1.392279     7.037294     4.999956    -0.256479
C     -0.945318     7.760446     3.738630     0.666855
C      5.681612     8.329357     3.869014     0.461267
C      5.203419     9.029863     5.959415     0.472685
C     -3.501130     8.148995     5.504487     0.466683
C      6.366804     7.950787     1.554692    -0.270455
C     -1.778044     8.182084     7.233497    -0.274440
C      4.743137     9.769690     8.222717    -0.253673
C      2.997723     9.996632     6.412926    -0.277805
C     -1.494735     9.671946     7.393643     0.690970
C      2.879191     8.120616     1.943010     0.686814
C      4.113233     8.898459     2.093236    -0.278836
C      6.304235     6.625597     0.827657     0.654025
C      1.997836     8.870126     6.371827     0.623260
C      4.788042     8.508537     9.065964     0.584052
C     -1.095856     3.125546     1.865063    -0.154795
C      6.332677     4.938886     6.449774     0.109861
C      8.866600     3.959901     1.047326     0.104706
C      5.081541     5.544180     6.412926    -0.142334
C      6.061438     4.475091     4.126948     0.093650
C     -0.104765     0.868638     2.358256     0.119389
C     -0.389523    -0.478700     2.577925    -0.183096
C      3.611572    -0.540208    13.820741     0.095497
C      4.387958     5.616064     5.211122     0.104844
C      9.031519     1.316848     0.408160    -0.193555
C     -1.001428     1.769607     1.547606     0.120344
C      6.807812     4.370342     5.277732    -0.146043
C      1.046229     1.393072     2.891131    -0.178669
C     -2.778632    11.351194     3.282284     0.106759
C      1.907292     0.553827     3.598325     0.102977
N     -4.177329     1.936389     9.940389    -0.548005
N      4.971082     2.041813     8.269486    -0.061869
N     -2.049217     0.954909     9.478375    -0.540055
N      7.025641     1.110941     7.735193    -0.510911
N     -1.608162     0.221231     7.325616    -0.038837
N     -2.596930     1.639602    11.624048    -0.087737
N     -0.819333     9.062980     0.048186    -0.229861
N     -2.150602     4.731281    10.084946    -0.227732
N      4.378499    -2.003059    10.376894    -0.210005
N      6.900144     7.892199     4.231823    -0.548006
N     -2.248267     7.786775     5.902726    -0.061869
N      4.772032     8.873679     4.693837    -0.540053
N     -4.302826     8.717647     6.437019    -0.510912
N      4.330977     9.607357     6.846596    -0.038838
N      5.319745     8.188986     2.548164    -0.087765
N      3.542148     0.765608    14.124026    -0.229862
N      4.873417     5.097307     4.087266    -0.227829
N      1.648176    -0.760129     3.795318    -0.210008
O      4.252435    -0.607157     7.783379    -0.595173
O      3.294800     2.887678    11.377452    -0.574343
O      3.623904     0.849083    10.589477    -0.588572
O      4.013423    -0.217436     5.603693    -0.570804
O      0.868836     1.056229    12.549494    -0.545980
O     -0.086683     2.946594    12.063387    -0.544023
O      0.247608     6.078701     0.093537    -0.534121
O     -2.797000     4.140630    13.049773    -0.552260
O      0.480880     2.033394     7.182477    -0.492432
O      1.811014     0.775151     8.411208    -0.581436
O     -1.226798     2.277351     5.408116    -0.497460
O      7.884497     1.424475     4.163796    -0.566041
O     -1.529620    10.435745     6.388833    -0.595173
O     -0.571985     6.940910     2.794760    -0.574346
O     -0.901089     8.979505     3.582735    -0.588571
O     -1.290608    10.046024     8.568519    -0.570804
O      1.853979     8.772359     1.622718    -0.545978
O      2.809498     6.881994     2.108825    -0.544128
O      2.475207     3.749887    14.078675    -0.534122
O      5.519815     5.687958     1.122439    -0.552362
O      2.241935     7.795194     6.989735    -0.492427
O      0.911801     9.053437     5.761004    -0.581433
O      3.949613     7.551237     8.764096    -0.497444
O     -5.161682     8.404113    10.008416    -0.566036

The following XYZ coordinates are in angstroms. Other properties are in atomic units.
The sperically averaged electron density of each atom fit to a function of the form exp(a - br)
eigen_1, eigen_2 and eigen_3 are the three eigenvalues of traceless quadrupole moment tensor
  atom number  atomic symbol              X              Y              Z     net charge C6 coefficient C8 coefficient C10 coefficient fluctuating dipole atomic polarizability isotropic forcefield polarizability              a              b squared Pearson coefficient          <r^3>          <r^4>         wp_QDO          m_QDO          q_QDO       dipole_x       dipole_y       dipole_z         dipole            Qxy            Qxz            Qyz     Q(x^2-y^2)  Q(3z^2 - R^2)        eigen_1        eigen_2        eigen_3 static polarizability      alpha(xx)      alpha(xy)      alpha(xz)      alpha(yy)      alpha(yz)      alpha(zz) atomic spin moment
            1             Zn       2.899240      -0.811178       9.299947       0.924765      84.007469 0.17845799E+04  0.56214110E+05                                15.934800                           14.050415       0.452478       1.997564                    0.998536      45.823696     125.150928       0.468730       0.414833      -1.131630      -0.033058       0.038870      -0.004260       0.051204       0.053840      -0.111632       0.022715      -0.029599       0.082064      -0.138567       0.021784       0.116783             17.656209      18.388773      -1.820366       4.641988      18.082220       1.707818      16.497633           0.002226
            2             Zn       2.505032       2.102095      12.982880       0.849890      95.117703 0.20174861E+04  0.65524468E+05                                17.317428                           14.880747       0.103051       1.894248                    0.997445      47.199551     130.860703       0.458187       0.411595      -1.133941      -0.035985       0.059387      -0.045067       0.082781       0.049906      -0.002190       0.039823      -0.033957      -0.076652      -0.061742      -0.013852       0.075594             20.006125      21.060461      -2.688792      -0.182551      14.918923       1.854415      24.038990          -0.000452
            3             Zn      -1.233768       4.500115      11.866677       0.621951     120.195697 0.29978850E+04  0.10843687E+06                                20.513449                           18.533156      -0.119531       1.734203                    0.999776      57.683667     173.626770       0.394121       0.429650      -1.112145      -0.041380      -0.179144       0.039611       0.188080      -0.203532      -0.124312      -0.017048       0.339556       0.256393      -0.319844       0.038485       0.281359             21.677258      21.427648      -1.555124       4.140748      17.857920      -4.028779      25.746205           0.328278
            4             Zn      -0.176425      10.639766       4.872265       0.924763      84.007045 0.17845754E+04  0.56213922E+05                                15.934728                           14.050389       0.452488       1.997567                    0.998536      45.823654     125.150686       0.468731       0.414833      -1.131631       0.033060      -0.038869       0.004258       0.051205       0.053840      -0.111635       0.022717      -0.029593       0.082064      -0.138568       0.021782       0.116786             17.656078      18.388745      -1.820164       4.641984      18.081747       1.707933      16.497743           0.002226
            5             Zn       0.217783       7.726493       1.189332       0.849887      95.117149 0.20174698E+04  0.65523765E+05                                17.317317                           14.880645       0.103055       1.894249                    0.997445      47.199444     130.859969       0.458191       0.411593      -1.133943       0.035985      -0.059388       0.045069       0.082783       0.049899      -0.002184       0.039823      -0.033962      -0.076673      -0.061734      -0.013859       0.075594             20.006013      21.060759      -2.688158      -0.182775      14.918230       1.854295      24.039050          -0.000451
            6             Zn       3.956583       5.328473       2.305535       0.622497     119.984779 0.29911000E+04  0.10812824E+06                                20.490512                           18.512917      -0.119600       1.734600                    0.999777      57.622865     173.382882       0.394319       0.429685      -1.112142       0.040540       0.177687      -0.040202       0.186634      -0.202427      -0.123839      -0.016323       0.338198       0.254331      -0.317983       0.037628       0.280355             21.652742      21.403303      -1.553628       4.134650      17.838751      -4.024366      25.716171           0.327293
            7              H       4.585420       3.597398       9.435859       0.126242       1.068587 0.82314035E+01  0.82411219E+02                                 1.804519                            1.732695      -1.365047       2.228691                    0.994244       3.851524      11.342499       0.447293       1.367734      -0.688579       0.012218       0.025566       0.006246       0.029015       0.002442      -0.002577       0.006728      -0.010481      -0.006617      -0.008583      -0.001517       0.010100              1.840828       1.760774       0.419374       0.022574       2.210047       0.140405       1.551662          -0.000053
            8              H       3.323467       3.064168       8.683314       0.157458       1.032185 0.79690953E+01  0.78569866E+02                                 1.741447                            1.693023      -1.016179       2.423504                    0.997657       3.384176       9.658495       0.460586       1.348801      -0.696012      -0.027268       0.011495      -0.016631       0.033945      -0.011898      -0.002992       0.000633       0.002693      -0.000103      -0.012153      -0.000402       0.012555              1.761008       2.114245      -0.123306       0.282319       1.526702      -0.051577       1.642077           0.000111
            9              H      -4.504111       1.814446      12.173930       0.154049       0.917036 0.70026599E+01  0.68078664E+02                                 1.698639                            1.653393      -1.409165       2.223045                    0.993163       3.846706      11.572404       0.430366       1.463931      -0.669554      -0.027407      -0.004535      -0.013257       0.030781      -0.000512      -0.003649       0.004885       0.009962      -0.040038      -0.015214       0.002891       0.012323              1.717483       1.969490       0.052763       0.254008       1.426004       0.085217       1.756956          -0.000135
           10              H      -3.604571       1.167572      13.276528       0.128022       1.033378 0.81539181E+01  0.81109154E+02                                 1.748142                            1.713854      -0.995338       2.404481                    0.997582       3.655574      10.587814       0.455816       1.350867      -0.693559      -0.002136      -0.023034       0.012429       0.026260      -0.002244      -0.008401      -0.002033      -0.012727      -0.010046      -0.012885       0.004409       0.008476              1.762090       1.510866      -0.010817      -0.093030       1.849097      -0.361738       1.926308           0.002361
           11              H       3.689532       2.139045       6.737470       0.145228       1.047672 0.82157060E+01  0.81876479E+02                                 1.771076                            1.727297      -1.082358       2.380959                    0.996290       3.561785      10.325111       0.451306       1.361823      -0.692174      -0.027342       0.015331      -0.006972       0.032113      -0.005008       0.008924       0.003407       0.000931       0.017784      -0.012290       0.000704       0.011586              1.788098       2.162146      -0.247152       0.173116       1.666008      -0.050811       1.536140           0.000051
           12              H       5.169640       1.904842       6.285376       0.133620       1.095782 0.87164203E+01  0.88753789E+02                                 1.852165                            1.797203      -1.498950       2.171015                    0.992601       3.940314      11.801421       0.432882       1.389592      -0.684088       0.022186       0.006348      -0.020830       0.031087       0.005292      -0.005059       0.001018       0.006518       0.026275      -0.011194       0.000230       0.010964              1.870531       2.045295       0.270187      -0.352978       1.720821      -0.211501       1.845476          -0.000037
           13              H      -1.415150      -0.569642       5.524328       0.128244       0.886369 0.66201429E+01  0.62842853E+02                                 1.607782                            1.568197      -0.955461       2.430283                    0.996425       3.584067      10.318440       0.463183       1.393046      -0.684597       0.019944      -0.019100      -0.008721       0.028959      -0.005697       0.003489       0.005510       0.003846      -0.000385      -0.010173       0.004043       0.006129              1.630266       1.638353      -0.299156      -0.273086       1.662760       0.235701       1.589684          -0.000218
           14              H       7.817798      -0.341398       5.942408       0.123486       1.075311 0.85771013E+01  0.87441091E+02                                 1.859787                            1.805461      -1.558165       2.136886                    0.991157       4.123024      12.569441       0.421565       1.425170      -0.676226      -0.029775      -0.010789       0.000529       0.031674       0.010673       0.002912      -0.001496       0.017913       0.004362      -0.015069       0.001523       0.013546              1.880922       2.221874       0.419015      -0.083200       1.891564       0.004543       1.529327           0.000881
           15              H      -0.339611      -0.558581       8.645049       0.120674       1.233877 0.10616242E+02  0.11307140E+03                                 1.968945                            1.954807      -1.501935       2.152556                    0.993244       4.116293      12.432311       0.426045       1.349796      -0.692057      -0.003456      -0.013224       0.026127       0.029486       0.002496       0.003538      -0.012051       0.000934       0.024494      -0.013435      -0.002160       0.015595              1.951070       1.853939       0.007167      -0.108643       1.804801      -0.167307       2.194471           0.000750
           16              H       0.056185      -0.854516       7.159802       0.143441       0.883102 0.65482484E+01  0.62583614E+02                                 1.657851                            1.599725      -1.309081       2.267228                    0.993245       3.797282      11.315741       0.437294       1.465537      -0.669568       0.009025      -0.020778      -0.019958       0.030191      -0.001252       0.002790       0.000854      -0.001606       0.007224      -0.003986       0.000214       0.003771              1.695089       1.667892      -0.308668      -0.204622       1.808727       0.377270       1.608648          -0.000038
           17              H      -1.214314       0.209596      11.453982       0.155405       1.101265 0.86142796E+01  0.86328078E+02                                 1.785240                            1.731332      -1.173316       2.329663                    0.997759       3.512477      10.003451       0.468382       1.304887      -0.704007       0.006057      -0.024481      -0.019706       0.032005      -0.006371      -0.002882       0.006787      -0.002703      -0.049546      -0.018244       0.001930       0.016314              1.798030       1.569366      -0.051017      -0.004636       1.833342       0.419257       1.991381          -0.000251
           18              H      -1.590621       0.521194      12.936395       0.128453       1.274270 0.10505340E+02  0.11073586E+03                                 1.979368                            1.922654      -1.073709       2.365889                    0.996785       3.748960      10.982912       0.440357       1.319542      -0.701402      -0.006762      -0.014527       0.015514       0.022303      -0.001594      -0.000195      -0.007201      -0.000514      -0.042166      -0.016276       0.006146       0.010131              1.987062       1.820905       0.094470      -0.160036       1.726402      -0.328094       2.413879           0.006139
           19              H       3.380939       6.362620      11.560273       0.143411       1.022747 0.76564425E+01  0.75139217E+02                                 1.750014                            1.678354      -1.136960       2.365476                    0.996207       3.508700      10.168024       0.452371       1.379658      -0.688371      -0.015114      -0.015083      -0.033941       0.040098      -0.001433       0.014333       0.007749      -0.010280      -0.002208      -0.018842       0.004118       0.014723              1.764161       1.581899       0.013526       0.264930       1.687835       0.162292       2.022749           0.000424
           20              H      -6.073763       4.970051      12.896713       0.099033       1.023870 0.71527252E+01  0.69303871E+02                                 1.766694                            1.627552      -1.240842       2.290908                    0.994779       3.770499      11.007961       0.455188       1.388767      -0.684342      -0.000846      -0.045521      -0.017228       0.048679      -0.002254       0.004545       0.006043      -0.019773       0.002095      -0.012722       0.000117       0.012604              1.846891       1.472133      -0.164070      -0.031160       2.533202       0.213463       1.535339          -0.000206
           21              H      -1.989502       3.929365       6.984066       0.145234       0.916119 0.67170906E+01  0.64184504E+02                                 1.653191                            1.591216      -1.178974       2.337367                    0.996461       3.586691      10.460434       0.453470       1.413541      -0.680092       0.018184      -0.013239      -0.028646       0.036421      -0.002205      -0.001835      -0.002513       0.016658       0.008612      -0.010609       0.002919       0.007689              1.657066       1.476815      -0.168429      -0.161617       1.558136       0.223271       1.936248          -0.000074
           22              H      -3.670372       5.731082      10.827570       0.096360       1.170556 0.86590325E+01  0.87149487E+02                                 1.873364                            1.751504      -1.017031       2.396904                    0.996828       3.652816      10.527881       0.458064       1.328569      -0.698754      -0.022723       0.023128       0.037790       0.049793      -0.009009      -0.003292       0.008779       0.008639       0.023741      -0.015495       0.000357       0.015138              1.909002       1.624819      -0.209858      -0.318928       1.674324       0.323179       2.427864           0.000919
           23              H      -3.516883      -1.907207      11.913161       0.134014       0.884870 0.64368934E+01  0.59948027E+02                                 1.534133                            1.495736      -0.784710       2.522432                    0.999753       3.242388       8.888623       0.504595       1.303361      -0.704535       0.034841       0.013056       0.006784       0.037821       0.006993       0.010844      -0.003470      -0.001014      -0.034185      -0.018373       0.004392       0.013982              1.526605       1.668823       0.234993       0.172163       1.519837       0.036725       1.391153          -0.000133
           24              H      -0.432984      10.677187       1.101181       0.097879       1.307092 0.97237950E+01  0.10036807E+03                                 1.994692                            1.840039      -1.077166       2.370930                    0.995954       3.666500      10.571376       0.454461       1.305718      -0.704425       0.026110       0.019048       0.036538       0.048781       0.002764       0.014754       0.006780      -0.015744      -0.003741      -0.019479       0.002679       0.016800              2.059211       1.867518       0.057180       0.526057       1.728092       0.273504       2.582023          -0.000019
           25              H      -0.836488       3.789626       8.979514       0.109647       1.132764 0.83638917E+01  0.83301733E+02                                 1.821475                            1.712979      -1.047059       2.389987                    0.997137       3.549233      10.116026       0.467448       1.315609      -0.701735       0.043478      -0.023395      -0.003563       0.049501      -0.008148       0.005568       0.000642       0.023630       0.012477      -0.016690       0.001905       0.014784              1.858077       2.350944      -0.476387       0.073504       1.734309      -0.030827       1.488978          -0.000154
           26              H      -6.339794       9.408873      14.006397       0.126226       1.089140 0.81582768E+01  0.80786027E+02                                 1.775732                            1.694427      -1.051948       2.390143                    0.997178       3.511426       9.994036       0.468694       1.319711      -0.700875       0.002071       0.033935       0.007702       0.034860      -0.001097       0.010436       0.003050      -0.015376      -0.007322      -0.015404       0.005459       0.009944              1.789421       1.400329      -0.128422       0.017152       2.318321       0.175412       1.649613          -0.000030
           27              H      -4.901224       5.904855       8.902984       0.135349       0.953314 0.69757003E+01  0.67470139E+02                                 1.703925                            1.624121      -1.422891       2.211500                    0.993296       3.825997      11.325826       0.446583       1.418012      -0.677722      -0.027243       0.018351      -0.000213       0.032848      -0.001044       0.001824       0.000167       0.006306       0.016379      -0.006070       0.000017       0.006053              1.724724       1.943494      -0.429401       0.056269       1.738542      -0.030414       1.492136           0.000225
           28              H       1.473300       7.535334      11.390207       0.117696       1.243430 0.95854784E+01  0.99714767E+02                                 1.993803                            1.875844      -1.437571       2.201368                    0.991505       3.953139      11.875607       0.427710       1.376610      -0.687311       0.002108      -0.031247      -0.009240       0.032653      -0.007875       0.017683       0.006197      -0.016837      -0.002649      -0.025395       0.011771       0.013625              2.028295       1.757667       0.163993       0.058823       2.685703      -0.261711       1.641515           0.009252
           29              H       5.684844      -0.617971      10.770881       0.096088       0.947346 0.65771231E+01  0.62479845E+02                                 1.683736                            1.565156      -1.153412       2.328349                    0.995290       3.747548      10.876406       0.461628       1.396723      -0.682536       0.010256       0.043894      -0.008108       0.045799       0.006696       0.008330       0.000113      -0.003849      -0.018566      -0.012421       0.000646       0.011774              1.747455       1.413764       0.161071      -0.014457       2.438036      -0.170278       1.390564          -0.000027
           30              H       0.031081       8.917410      10.223834       0.101187       1.197333 0.85405084E+01  0.85211250E+02                                 1.867384                            1.712193      -0.956775       2.421267                    0.998671       3.535916       9.973724       0.476914       1.287220      -0.708016      -0.035439      -0.024609      -0.021766       0.048324       0.008663       0.003581       0.005647      -0.007971      -0.041592      -0.015273      -0.002603       0.017876              1.933693       2.396367       0.319338       0.575375       1.625176       0.103243       1.779535           0.001045
           31              H      -1.862605       6.231190       4.736353       0.126242       1.068592 0.82314499E+01  0.82411736E+02                                 1.804519                            1.732695      -1.365055       2.228687                    0.994244       3.851521      11.342465       0.447295       1.367727      -0.688581      -0.012218      -0.025565      -0.006246       0.029015       0.002441      -0.002578       0.006728      -0.010481      -0.006617      -0.008583      -0.001517       0.010100              1.840827       1.760775       0.419374       0.022574       2.210045       0.140402       1.551662          -0.000049
           32              H      -0.600652       6.764420       5.488898       0.157456       1.032197 0.79692089E+01  0.78571244E+02                                 1.741459                            1.693034      -1.016191       2.423498                    0.997657       3.384188       9.658536       0.460586       1.348799      -0.696012       0.027267      -0.011495       0.016630       0.033944      -0.011899      -0.002992       0.000634       0.002691      -0.000103      -0.012153      -0.000402       0.012555              1.761021       2.114261      -0.123307       0.282324       1.526710      -0.051579       1.642091           0.000114
           33              H       7.226926       8.014142       1.998282       0.154054       0.916998 0.70022896E+01  0.68074312E+02                                 1.698613                            1.653366      -1.409142       2.223063                    0.993163       3.846639      11.572221       0.430362       1.463961      -0.669550       0.027409       0.004535       0.013257       0.030782      -0.000514      -0.003650       0.004885       0.009959      -0.040039      -0.015214       0.002892       0.012322              1.717458       1.969450       0.052753       0.254010       1.425986       0.085210       1.756939          -0.000134
           34              H       6.327386       8.661016       0.895684       0.128025       1.033551 0.81558915E+01  0.81135385E+02                                 1.748461                            1.714158      -0.995759       2.404276                    0.997576       3.656298      10.591063       0.455728       1.351018      -0.693525       0.002144       0.023038      -0.012417       0.026259      -0.002244      -0.008425      -0.002031      -0.012746      -0.010102      -0.012916       0.004422       0.008494              1.762419       1.511137      -0.010820      -0.093070       1.849443      -0.361826       1.926676           0.002356
           35              H      -0.966717       7.689543       7.434742       0.145229       1.047650 0.82154965E+01  0.81873951E+02                                 1.771058                            1.727280      -1.082344       2.380966                    0.996290       3.561777      10.325094       0.451306       1.361831      -0.692172       0.027341      -0.015331       0.006972       0.032113      -0.005008       0.008924       0.003407       0.000930       0.017784      -0.012290       0.000704       0.011586              1.788081       2.162123      -0.247147       0.173117       1.665990      -0.050811       1.536131           0.000040
           36              H      -2.446825       7.923746       7.886836       0.133621       1.095753 0.87161473E+01  0.88750526E+02                                 1.852150                            1.797189      -1.498929       2.171026                    0.992601       3.940311      11.801471       0.432878       1.389615      -0.684084      -0.022186      -0.006349       0.020831       0.031088       0.005292      -0.005059       0.001017       0.006518       0.026274      -0.011194       0.000230       0.010964              1.870517       2.045277       0.270183      -0.352971       1.720808      -0.211500       1.845467          -0.000043
           37              H       4.137965      10.398230       8.647884       0.128243       0.886367 0.66201226E+01  0.62842621E+02                                 1.607781                            1.568196      -0.955460       2.430284                    0.996425       3.584064      10.318433       0.463182       1.393048      -0.684597      -0.019945       0.019099       0.008721       0.028959      -0.005697       0.003489       0.005510       0.003846      -0.000386      -0.010172       0.004043       0.006129              1.630265       1.638353      -0.299154      -0.273086       1.662757       0.235699       1.589683          -0.000220
           38              H      -5.094983      10.169986       8.229804       0.123487       1.075319 0.85771751E+01  0.87442027E+02                                 1.859794                            1.805467      -1.558168       2.136883                    0.991157       4.123044      12.569513       0.421565       1.425168      -0.676226       0.029775       0.010789      -0.000529       0.031674       0.010674       0.002912      -0.001496       0.017913       0.004360      -0.015069       0.001522       0.013547              1.880930       2.221883       0.419018      -0.083201       1.891572       0.004542       1.529334           0.000880
           39              H       3.062426      10.387169       5.527163       0.120677       1.233854 0.10615967E+02  0.11306766E+03                                 1.968917                            1.954779      -1.501909       2.152569                    0.993245       4.116240      12.432082       0.426050       1.349792      -0.692058       0.003455       0.013224      -0.026128       0.029487       0.002496       0.003539      -0.012051       0.000934       0.024497      -0.013435      -0.002160       0.015596              1.951043       1.853909       0.007168      -0.108643       1.804775      -0.167303       2.194444           0.000751
           40              H       2.666630      10.683104       7.012410       0.143440       0.883100 0.65482281E+01  0.62583366E+02                                 1.657848                            1.599722      -1.309078       2.267230                    0.993245       3.797276      11.315715       0.437295       1.465537      -0.669568      -0.009026       0.020778       0.019958       0.030191      -0.001252       0.002790       0.000854      -0.001606       0.007224      -0.003986       0.000214       0.003771              1.695085       1.667888      -0.308666      -0.204623       1.808722       0.377268       1.608646          -0.000040
           41              H       3.937129       9.618992       2.718230       0.155413       1.101167 0.86133027E+01  0.86316280E+02                                 1.785181                            1.731271      -1.173240       2.329711                    0.997760       3.512367      10.003188       0.468373       1.304943      -0.703995      -0.006057       0.024484       0.019706       0.032007      -0.006372      -0.002883       0.006785      -0.002703      -0.049553      -0.018245       0.001930       0.016315              1.797975       1.569312      -0.051014      -0.004650       1.833244       0.419243       1.991369          -0.000251
           42              H       4.313436       9.307394       1.235817       0.128448       1.275171 0.10515139E+02  0.11086830E+03                                 1.980482                            1.923684      -1.074767       2.365358                    0.996770       3.750767      10.990721       0.440180       1.319726      -0.701356       0.006767       0.014537      -0.015481       0.022288      -0.001591      -0.000202      -0.007208      -0.000519      -0.042391      -0.016346       0.006184       0.010162              1.988197       1.821923       0.094560      -0.160160       1.727315      -0.328393       2.415353           0.006139
           43              H      -0.658124       3.465968       2.611939       0.143409       1.022733 0.76562372E+01  0.75136161E+02                                 1.749954                            1.678297      -1.136901       2.365505                    0.996208       3.508539      10.167249       0.452396       1.379601      -0.688383       0.015117       0.015085       0.033939       0.040099      -0.001426       0.014330       0.007750      -0.010266      -0.002223      -0.018834       0.004111       0.014723              1.764098       1.581838       0.013540       0.264918       1.687774       0.162294       2.022682           0.000437
           44              H       8.796578       4.858537       1.275499       0.099033       1.023873 0.71527420E+01  0.69304039E+02                                 1.766694                            1.627550      -1.240851       2.290904                    0.994778       3.770499      11.007943       0.455190       1.388761      -0.684343       0.000846       0.045521       0.017228       0.048680      -0.002255       0.004546       0.006043      -0.019774       0.002092      -0.012722       0.000118       0.012605              1.846892       1.472131      -0.164068      -0.031160       2.533209       0.213465       1.535337          -0.000202
           45              H       4.712317       5.899223       7.188146       0.145230       0.916129 0.67172026E+01  0.64185848E+02                                 1.653204                            1.591230      -1.178981       2.337362                    0.996461       3.586714      10.460527       0.453468       1.413542      -0.680091      -0.018184       0.013239       0.028646       0.036421      -0.002206      -0.001835      -0.002512       0.016658       0.008611      -0.010609       0.002920       0.007689              1.657078       1.476830      -0.168433      -0.161618       1.558147       0.223270       1.936257          -0.000078
           46              H       6.393187       4.097506       3.344642       0.096348       1.170573 0.86590361E+01  0.87148497E+02                                 1.873304                            1.751445      -1.016952       2.396939                    0.996830       3.652600      10.526788       0.458101       1.328480      -0.698774       0.022720      -0.023133      -0.037792       0.049795      -0.008998      -0.003284       0.008789       0.008646       0.023738      -0.015494       0.000359       0.015135              1.908942       1.624762      -0.209848      -0.318921       1.674271       0.323172       2.427792           0.000936
           47              H       6.239698      11.735795       2.259051       0.134018       0.884840 0.64366223E+01  0.59944827E+02                                 1.534094                            1.495701      -0.784678       2.522449                    0.999753       3.242329       8.888390       0.504603       1.303355      -0.704536      -0.034842      -0.013057      -0.006785       0.037822       0.006994       0.010845      -0.003469      -0.001014      -0.034188      -0.018374       0.004391       0.013983              1.526566       1.668779       0.234981       0.172158       1.519798       0.036724       1.391121          -0.000134
           48              H       3.155799      -0.848599      13.071031       0.097878       1.307094 0.97238186E+01  0.10036835E+03                                 1.994692                            1.840039      -1.077163       2.370931                    0.995954       3.666501      10.571371       0.454462       1.305716      -0.704426      -0.026110      -0.019049      -0.036537       0.048781       0.002763       0.014753       0.006780      -0.015744      -0.003738      -0.019478       0.002679       0.016799              2.059208       1.867508       0.057180       0.526050       1.728099       0.273507       2.582018          -0.000020
           49              H       3.559303       6.038962       5.192698       0.109631       1.132831 0.83644138E+01  0.83307483E+02                                 1.821479                            1.712980      -1.047181       2.389922                    0.997136       3.549223      10.115733       0.467474       1.315529      -0.701752      -0.043479       0.023394       0.003568       0.049502      -0.008146       0.005568       0.000646       0.023630       0.012455      -0.016686       0.001902       0.014784              1.858081       2.350951      -0.476390       0.073508       1.734310      -0.030832       1.488981          -0.000141
           50              H       9.062609       0.419715       0.165815       0.126228       1.089123 0.81581514E+01  0.80784945E+02                                 1.775757                            1.694448      -1.051926       2.390153                    0.997179       3.511469       9.994358       0.468675       1.319763      -0.700864      -0.002070      -0.033935      -0.007702       0.034860      -0.001098       0.010435       0.003049      -0.015377      -0.007319      -0.015403       0.005460       0.009943              1.789449       1.400344      -0.128426       0.017152       2.318370       0.175416       1.649634          -0.000036
           51              H       7.624039       3.923733       5.269228       0.135350       0.953307 0.69756605E+01  0.67469652E+02                                 1.703916                            1.624116      -1.422882       2.211505                    0.993296       3.825983      11.325772       0.446584       1.418012      -0.677722       0.027244      -0.018351       0.000212       0.032849      -0.001044       0.001824       0.000168       0.006308       0.016377      -0.006071       0.000019       0.006052              1.724712       1.943473      -0.429392       0.056261       1.738534      -0.030410       1.492130           0.000229
           52              H       1.249515       2.293254       2.782005       0.117707       1.242608 0.95773458E+01  0.99606769E+02                                 1.992836                            1.874993      -1.436443       2.201956                    0.991523       3.951097      11.867200       0.427836       1.376529      -0.687337      -0.002072       0.031276       0.009220       0.032673      -0.007814       0.017646       0.006167      -0.016829      -0.002752      -0.025326       0.011752       0.013575              2.027287       1.756854       0.163876       0.058768       2.684216      -0.261499       1.640790           0.009246
           53              H      -2.962029      10.446559       3.401331       0.096089       0.947332 0.65770309E+01  0.62478739E+02                                 1.683718                            1.565144      -1.153398       2.328357                    0.995291       3.747523      10.876307       0.461630       1.396722      -0.682536      -0.010256      -0.043894       0.008108       0.045800       0.006696       0.008331       0.000114      -0.003849      -0.018565      -0.012421       0.000646       0.011775              1.747431       1.413753       0.161065      -0.014454       2.437989      -0.170271       1.390552          -0.000027
           54              H       2.691734       0.911178       3.948378       0.101184       1.197150 0.85387590E+01  0.85187907E+02                                 1.867069                            1.711923      -0.956613       2.421347                    0.998673       3.535435       9.971439       0.476999       1.287079      -0.708048       0.035442       0.024614       0.021761       0.048327       0.008672       0.003574       0.005634      -0.007981      -0.041593      -0.015267      -0.002613       0.017880              1.933356       2.395920       0.319282       0.575221       1.624922       0.103232       1.779228           0.001060
           55              C       4.115094       2.791294       9.172256      -0.256479      28.933942 0.44104961E+03  0.10489977E+05                                 8.308478                            7.020827      -0.318923       1.886967                    0.996921      30.583970      90.776017       0.614467       0.419103      -1.054030       0.040477      -0.051059      -0.055650       0.085688      -0.043316      -0.017546       0.045120      -0.023944      -0.048554      -0.050353      -0.026382       0.076734              9.157007       9.786476      -0.172614      -2.615706       7.877980       0.220715       9.806565           0.000019
           56              C       3.668133       2.068142      10.433582       0.666855      21.283775 0.25282609E+03  0.52773720E+04                                 7.250268                            5.759707      -0.282600       1.963752                    0.999052      22.381122      64.000231       0.596348       0.492051      -1.003934      -0.023468      -0.007805       0.034613       0.042541      -0.010344       0.045687       0.007256       0.107515      -0.083379      -0.054164      -0.032212       0.086377              8.184390       5.884885       0.025414      -2.895583       8.649485       0.739605      10.018801          -0.000009
           57              C      -2.958797       1.499231      10.303198       0.461273      26.437446 0.29322974E+03  0.63249713E+04                                 8.164352                            6.030892       0.047314       2.047266                    0.999873      24.122449      69.156376       0.610477       0.465143      -1.022476      -0.001657       0.006896      -0.007549       0.010358       0.018070      -0.004602      -0.012974      -0.027865      -0.050483      -0.020816      -0.014036       0.034853              9.720044       8.834709      -1.156176       1.557921       5.328240       1.927947      14.997183          -0.000695
           58              C      -2.480604       0.798725       8.212797       0.472686      26.116115 0.29127836E+03  0.62860127E+04                                 8.207416                            6.079529      -0.198144       1.974015                    0.999084      24.072236      69.520149       0.596453       0.475842      -1.014478      -0.008070       0.016445       0.015395       0.023928       0.024987       0.007232      -0.016594      -0.019467      -0.017444      -0.033040       0.000603       0.032437              9.847976      11.923453      -3.241777      -2.948261       6.353791       2.912810      11.266684          -0.000126
           59              C       6.223945       1.679593       8.667725       0.466684      25.179274 0.29077499E+03  0.62857788E+04                                 8.063181                            6.130256      -0.288701       1.936962                    0.999238      24.509870      71.337371       0.584619       0.484654      -1.007692       0.012086      -0.013492       0.013843       0.022798       0.015325      -0.002725       0.000347      -0.039073      -0.012298      -0.023160      -0.003730       0.026890              9.433275      13.848160      -2.223703       1.293232       5.538267       1.052051       8.913397           0.000048
           60              C      -3.643989       1.877801      12.617520      -0.270439      30.093223 0.44933169E+03  0.10716424E+05                                 8.488142                            7.038536      -0.178345       1.932023                    0.997328      30.473131      90.011947       0.621147       0.413456      -1.059620       0.061220      -0.008587      -0.068547       0.092305      -0.010606      -0.041714      -0.007908       0.044017      -0.021980      -0.042272      -0.012023       0.054295              9.704640       8.008690      -0.815335      -2.299251       9.213508       3.285552      11.891721           0.002139
           61              C       4.500859       1.646504       6.938715      -0.274441      29.257129 0.45732643E+03  0.10976914E+05                                 8.354460                            7.127589      -0.328327       1.876535                    0.997501      31.086914      92.713593       0.612579       0.416572      -1.055549       0.023787       0.018263       0.086277       0.091340      -0.016013       0.022836       0.015619       0.050028       0.208675      -0.067934      -0.008636       0.076570              9.148514       8.914369       2.056363       1.685465       9.911179       1.476695       8.619995           0.000185
           62              C      -2.020322       0.058898       5.949495      -0.253671      27.994426 0.45413867E+03  0.10889372E+05                                 8.140652                            7.146826      -0.366122       1.867858                    0.997207      30.859006      92.208881       0.605651       0.421764      -1.051511       0.040155       0.025091       0.083483       0.095976       0.004000       0.029100       0.037077       0.069982       0.069845      -0.063414       0.002512       0.060902              8.640997       6.825068      -0.016764      -0.348526       8.836811      -0.766752      10.261111           0.001794
           63              C      -0.274908      -0.168044       7.759286      -0.277806      29.860411 0.46230282E+03  0.11151604E+05                                 8.541997                            7.212938      -0.459820       1.833510                    0.997056      31.443598      94.707300       0.601681       0.422016      -1.049752      -0.079013       0.034992      -0.041649       0.095928      -0.042687       0.018149      -0.021317       0.044247       0.045256      -0.056816      -0.000662       0.057477              9.598233      14.351897      -0.288419       0.194482       8.013394       0.680735       6.429407           0.004549
           64              C       4.217550       0.156642       6.778569       0.690969      19.158055 0.23869405E+03  0.49260404E+04                                 6.834771                            5.664108      -0.274258       1.982406                    0.999224      21.930776      62.972186       0.588840       0.504026      -0.994922      -0.001018      -0.048425      -0.015208       0.050767      -0.031243      -0.015740      -0.000971       0.124857      -0.147265      -0.053243      -0.042683       0.095927              7.389442       5.004087       1.597823       1.264409       8.949153       1.203529       8.215085           0.000087
           65              C      -0.156376       1.707972      12.229202       0.686818      20.247839 0.22821504E+03  0.46601615E+04                                 7.154475                            5.560917      -0.067231       2.060836                    0.999735      21.501871      61.541533       0.590296       0.508136      -0.992276       0.041920       0.019265      -0.017640       0.049393      -0.002456      -0.038307       0.023011      -0.003445       0.257173      -0.056174      -0.043682       0.099856              8.108281      12.213051       0.563583       2.469949       7.428201      -0.079314       4.683591           0.006693
           66              C      -1.390418       0.930129      12.078976      -0.278815      29.193269 0.42468492E+03  0.10019086E+05                                 8.354453                            6.860637      -0.252434       1.906163                    0.997719      30.646721      90.989409       0.624671       0.415617      -1.054825      -0.074310       0.050216      -0.039247       0.097898      -0.045136       0.000384      -0.017635       0.005746      -0.071756      -0.042548      -0.016515       0.059063              9.361733      13.232215       0.976511       2.498372       6.765572       0.389534       8.087412           0.003335
           67              C      -3.581420       3.202991      13.344555       0.654032      21.239075 0.24312490E+03  0.50323301E+04                                 7.300764                            5.691472       0.076641       2.099128                    0.999742      21.974467      62.852658       0.592264       0.499633      -0.998742      -0.008559       0.043325       0.015053       0.046657      -0.031446       0.061591      -0.032557       0.057124       0.033154      -0.051169      -0.043596       0.094765              8.386335       7.158295       0.530879      -3.051966       8.783470       2.784492       9.217239           0.006363
           68              C       0.724979       0.958462       7.800385       0.623262      21.735185 0.25312965E+03  0.52688091E+04                                 7.253346                            5.714590      -0.090159       2.029908                    0.999399      22.234217      62.845888       0.608244       0.483792      -1.011346       0.040341       0.016039       0.002100       0.043463      -0.012099      -0.042800       0.058283       0.032201       0.154006      -0.071012      -0.026372       0.097384              8.247214      12.435840       0.270136       2.490429       7.176211      -1.052101       5.129590           0.000554
           69              C      -2.065227       1.320051       5.106248       0.584045      19.773326 0.27474182E+03  0.58389561E+04                                 6.812610                            5.965175      -0.213823       1.978331                    0.999467      23.082474      65.998387       0.593393       0.485683      -1.010022      -0.003505       0.026646      -0.006038       0.027546      -0.038623      -0.052278       0.024856       0.025877      -0.005024      -0.049103      -0.032050       0.081153              7.034253       5.346610       0.463683       1.212754       7.845652      -2.122415       7.910496          -0.001797
           70              C       3.818671       6.703042      12.307149      -0.154796      33.870203 0.46080800E+03  0.11052697E+05                                 9.319569                            7.318593      -0.121729       1.948048                    0.997948      29.809342      88.120510       0.585857       0.435879      -1.046378       0.028634      -0.000919      -0.015984       0.032806       0.011208      -0.004899       0.004346       0.017270       0.003421      -0.016792       0.002688       0.014104             10.570011       7.330629      -3.247801       2.820177      14.251681      -2.168524      10.127724           0.000739
           71              C      -3.609862       4.889702       7.722438       0.109859      29.851114 0.41343691E+03  0.95927554E+04                                 8.549279                            6.933656      -0.027232       2.020711                    0.999179      26.114998      74.438181       0.605376       0.436060      -1.052640      -0.001864      -0.000154       0.003168       0.003679      -0.000173      -0.005532      -0.001612      -0.016698      -0.026604      -0.012535      -0.000371       0.012906              9.389903       8.955739      -2.097944       2.831372       6.539974      -0.386020      12.673996           0.009127
           72              C      -6.143785       5.868687      13.124886       0.104709      27.095190 0.34558923E+03  0.77177900E+04                                 8.055284                            6.345899       0.109538       2.057643                    0.999495      26.142350      74.695544       0.627648       0.436976      -1.045180       0.014039       0.036662       0.023327       0.045666       0.027516      -0.034523       0.015736       0.007622       0.012191      -0.052254       0.012874       0.039380              9.037338       6.641314      -1.932365       2.721443      11.081337      -0.592250       9.389362          -0.000289
           73              C      -2.358726       4.284408       7.759286      -0.142332      29.146460 0.44298005E+03  0.10507025E+05                                 8.395830                            7.167127      -0.100214       1.967884                    0.997016      29.010484      84.917204       0.593845       0.434848      -1.048370       0.004385      -0.012251       0.009248       0.015964       0.021445      -0.015745      -0.013508      -0.034345      -0.048589      -0.029009      -0.012895       0.041904              8.875128       9.109545      -2.446000       2.232946       6.837750      -0.512367      10.678089           0.002169
           74              C      -3.338623       5.353497      10.045264       0.093657      25.060834 0.34046702E+03  0.75950404E+04                                 7.658065                            6.317740       0.067677       2.040843                    0.999305      26.499342      76.327630       0.624556       0.439622      -1.040859       0.032097      -0.023418      -0.017923       0.043588       0.001355      -0.035922      -0.004012      -0.036826      -0.053024      -0.049832       0.020525       0.029307              8.133944       8.001759      -2.350536       1.373598       6.032609       0.015311      10.367464           0.007566
           75              C       2.827580       8.959950      11.813956       0.119396      34.087406 0.41842854E+03  0.97536021E+04                                 9.427922                            7.007630      -0.279317       1.931831                    0.998891      26.529425      76.198508       0.597049       0.440101      -1.048508       0.020348      -0.002570      -0.034152       0.039837      -0.011307      -0.000018       0.013191      -0.007043       0.049591      -0.021900      -0.001679       0.023579             11.234784      10.059482      -2.661526       4.055255      14.126416      -4.592750       9.518455           0.000024
           76              C       6.416198      -2.284488      11.594287      -0.183096      31.750364 0.45671001E+03  0.10867639E+05                                 8.732392                            7.159092       0.249395       2.060067                    0.999319      29.470418      85.166961       0.611653       0.420830      -1.061664       0.016248      -0.010793      -0.033916       0.039125       0.012805       0.005627       0.012050       0.018995      -0.000599      -0.019908      -0.001614       0.021522              9.624903       8.204666      -1.217634       2.130557      13.173300      -3.102728       7.496743          -0.000168
           77              C      -0.888757      10.368796       0.351471       0.095498      26.367906 0.33325536E+03  0.73759061E+04                                 7.839242                            6.185092       0.132950       2.059326                    0.999521      26.290880      74.812702       0.642867       0.430474      -1.048981      -0.000873      -0.042415      -0.033908       0.054310       0.027601      -0.014794       0.016879       0.024836       0.018314      -0.043325       0.015344       0.027981              8.681431       6.444377      -2.053256       2.929891      10.301048      -0.475442       9.298868           0.000354
           78              C      -1.665143       4.212524       8.961090       0.104855      23.522327 0.32957696E+03  0.72849863E+04                                 7.332961                            6.218124       0.067711       2.051521                    0.998745      25.954380      74.162461       0.629856       0.439940      -1.041759      -0.038350       0.010699       0.020913       0.044973       0.013168      -0.022380      -0.005288      -0.013184      -0.078588      -0.037591       0.004633       0.032957              7.687021       7.905469      -1.953422       1.144706       5.689491       0.218519       9.466102           0.007338
           79              C      -6.308704       8.511740      13.764052      -0.193555      33.171953 0.45767905E+03  0.10916315E+05                                 8.982994                            7.154087       0.179316       2.028021                    0.999400      30.098367      87.603052       0.612368       0.419352      -1.060666       0.022243      -0.001495      -0.014829       0.026775       0.008466      -0.008678       0.006378      -0.032693      -0.027227      -0.021848      -0.001672       0.023520              9.921058       7.263434      -2.408347       3.805015      10.905033      -1.290208      11.594709          -0.000085
           80              C       3.724243       8.058981      12.624606       0.120347      35.791288 0.42698391E+03  0.99833027E+04                                 9.685888                            7.048443      -0.223328       1.946732                    0.998954      26.515830      75.772844       0.600395       0.436321      -1.052899       0.029503       0.004149      -0.020751       0.036307       0.012934      -0.001330      -0.009805       0.017399      -0.007085      -0.018617       0.000083       0.018534             11.688294       8.724923      -4.165112       4.757960      13.943908      -3.070414      12.396052           0.000280
           81              C      -4.084997       5.458246       8.894480      -0.146041      30.099250 0.44971626E+03  0.10726544E+05                                 8.610132                            7.246207      -0.195264       1.933201                    0.996913      29.404946      86.824980       0.586504       0.437839      -1.044680       0.009239       0.006312      -0.000325       0.011194       0.020693      -0.005078      -0.015422      -0.030076      -0.065337      -0.026399      -0.014206       0.040605              9.095218       8.232872      -2.155242       1.680017       6.961694       0.103737      12.091089           0.001915
           82              C       1.676586       8.435516      11.281081      -0.178683      32.976135 0.46397431E+03  0.11176928E+05                                 9.144269                            7.333377      -0.100232       1.942066                    0.998499      30.669068      91.638651       0.584968       0.434656      -1.044376       0.023131      -0.005353      -0.052376       0.057506      -0.014419       0.004333       0.025678      -0.037588       0.042613      -0.034735      -0.004671       0.039406              9.991438      10.566610      -1.284342       3.843899      11.163094      -2.771719       8.244611           0.006128
           83              C       5.501447      -1.522606      10.889928       0.106759      25.537111 0.34203446E+03  0.76228650E+04                                 7.757584                            6.344059       0.124944       2.067942                    0.999150      26.013745      74.385594       0.622819       0.441261      -1.042062      -0.027652      -0.038703      -0.031478       0.057039       0.007019      -0.028188       0.016977      -0.018993       0.040361      -0.038733       0.004109       0.034624              8.476258       8.293114      -0.463542       2.350225      10.661791      -1.712722       6.473870           0.000088
           84              C       0.815523       9.274761      10.573887       0.102977      26.252946 0.33051624E+03  0.72809631E+04                                 7.790656                            6.135421       0.271652       2.107450                    0.999761      25.834848      72.712861       0.651003       0.427098      -1.053825       0.046166       0.028969      -0.032892       0.063659       0.012268      -0.026407       0.034093       0.014980       0.059473      -0.050449       0.003960       0.046489              8.596292       9.030848      -0.470797       3.335930       9.757278      -1.926306       7.000752           0.000754
           85              C      -1.392279       7.037294       4.999956      -0.256479      28.933879 0.44104810E+03  0.10489929E+05                                 8.308454                            7.020806      -0.318925       1.886967                    0.996921      30.583933      90.775783       0.614469       0.419102      -1.054031      -0.040477       0.051059       0.055650       0.085687      -0.043317      -0.017547       0.045120      -0.023944      -0.048554      -0.050353      -0.026383       0.076736              9.156979       9.786408      -0.172600      -2.615663       7.877933       0.220653       9.806596           0.000025
           86              C      -0.945318       7.760446       3.738630       0.666855      21.283758 0.25282638E+03  0.52773773E+04                                 7.250257                            5.759709      -0.282597       1.963754                    0.999052      22.381075      64.000003       0.596349       0.492051      -1.003935       0.023468       0.007806      -0.034613       0.042541      -0.010343       0.045688       0.007256       0.107516      -0.083380      -0.054165      -0.032213       0.086377              8.184362       5.884876       0.025447      -2.895582       8.649369       0.739535      10.018841          -0.000008
           87              C       5.681612       8.329357       3.869014       0.461267      26.438269 0.29323278E+03  0.63250661E+04                                 8.164594                            6.030945       0.047204       2.047226                    0.999873      24.122825      69.158068       0.610470       0.465146      -1.022472       0.001662      -0.006886       0.007550       0.010353       0.018061      -0.004608      -0.012986      -0.027858      -0.050471      -0.020819      -0.014030       0.034849              9.720494       8.834954      -1.156219       1.558160       5.328309       1.927941      14.998218          -0.000691
           88              C       5.203419       9.029863       5.959415       0.472685      26.116210 0.29127793E+03  0.62860019E+04                                 8.207450                            6.079527      -0.198144       1.974014                    0.999084      24.072231      69.520153       0.596453       0.475843      -1.014478       0.008070      -0.016445      -0.015395       0.023928       0.024987       0.007232      -0.016595      -0.019467      -0.017444      -0.033041       0.000603       0.032438              9.848054      11.923451      -3.241766      -2.948273       6.353780       2.912815      11.266933          -0.000128
           89              C      -3.501130       8.148995       5.504487       0.466683      25.179400 0.29077503E+03  0.62857802E+04                                 8.063218                            6.130256      -0.288704       1.936961                    0.999238      24.509878      71.337403       0.584619       0.484653      -1.007692      -0.012086       0.013492      -0.013843       0.022798       0.015325      -0.002725       0.000347      -0.039073      -0.012298      -0.023160      -0.003730       0.026890              9.433359      13.848231      -2.223714       1.293370       5.538262       1.052006       8.913585           0.000048
           90              C       6.366804       7.950787       1.554692      -0.270455      30.094898 0.44935500E+03  0.10717220E+05                                 8.488648                            7.038824      -0.178656       1.931912                    0.997327      30.474932      90.021060       0.621115       0.413468      -1.059602      -0.061201       0.008597       0.068561       0.092304      -0.010613      -0.041750      -0.007890       0.043978      -0.022102      -0.042303      -0.012016       0.054318              9.705370       8.009139      -0.815633      -2.299509       9.214136       3.285966      11.892836           0.002144
           91              C      -1.778044       8.182084       7.233497      -0.274440      29.257215 0.45732814E+03  0.10976962E+05                                 8.354473                            7.127600      -0.328311       1.876540                    0.997501      31.086867      92.713402       0.612579       0.416572      -1.055549      -0.023787      -0.018264      -0.086276       0.091340      -0.016012       0.022836       0.015616       0.050026       0.208674      -0.067932      -0.008637       0.076569              9.148540       8.914382       2.056358       1.685516       9.911150       1.476660       8.620086           0.000173
           92              C       4.743137       9.769690       8.222717      -0.253673      27.994560 0.45414055E+03  0.10889432E+05                                 8.140687                            7.146846      -0.366132       1.867853                    0.997207      30.859116      92.209365       0.605650       0.421764      -1.051510      -0.040156      -0.025091      -0.083484       0.095977       0.003999       0.029096       0.037077       0.069984       0.069840      -0.063415       0.002517       0.060898              8.641052       6.825102      -0.016768      -0.348533       8.836842      -0.766813      10.261212           0.001790
           93              C       2.997723       9.996632       6.412926      -0.277805      29.860402 0.46230247E+03  0.11151591E+05                                 8.541992                            7.212935      -0.459817       1.833511                    0.997056      31.443532      94.706987       0.601681       0.422016      -1.049753       0.079013      -0.034992       0.041648       0.095928      -0.042687       0.018149      -0.021315       0.044250       0.045266      -0.056818      -0.000659       0.057477              9.598224      14.351888      -0.288411       0.194453       8.013355       0.680731       6.429428           0.004548
           94              C      -1.494735       9.671946       7.393643       0.690970      19.158019 0.23869357E+03  0.49260286E+04                                 6.834763                            5.664103      -0.274259       1.982407                    0.999224      21.930769      62.972176       0.588840       0.504026      -0.994922       0.001018       0.048425       0.015208       0.050767      -0.031243      -0.015740      -0.000971       0.124857      -0.147265      -0.053243      -0.042684       0.095927              7.389432       5.004092       1.597808       1.264431       8.949092       1.203503       8.215112           0.000085
           95              C       2.879191       8.120616       1.943010       0.686814      20.250333 0.22824679E+03  0.46610401E+04                                 7.155471                            5.561584      -0.067761       2.060640                    0.999735      21.504033      61.552182       0.590207       0.508187      -0.992237      -0.041935      -0.019270       0.017664       0.049416      -0.002437      -0.038293       0.023024      -0.003456       0.257091      -0.056174      -0.043654       0.099828              8.109527      12.215348       0.563989       2.470322       7.429057      -0.079285       4.684175           0.006693
           96              C       4.113233       8.898459       2.093236      -0.278836      29.194618 0.42469737E+03  0.10019593E+05                                 8.354886                            6.860787      -0.252818       1.906026                    0.997717      30.649125      91.001649       0.624649       0.415623      -1.054806       0.074313      -0.050192       0.039272       0.097897      -0.045127       0.000377      -0.017643       0.005764      -0.072029      -0.042556      -0.016541       0.059097              9.362385      13.233227       0.976568       2.498557       6.765630       0.389289       8.088299           0.003339
           97              C       6.304235       6.625597       0.827657       0.654025      21.242261 0.24316755E+03  0.50335153E+04                                 7.301943                            5.692288       0.075966       2.098878                    0.999742      21.977124      62.865482       0.592162       0.499689      -0.998698       0.008577      -0.043348      -0.015038       0.046677      -0.031421       0.061579      -0.032524       0.057098       0.033106      -0.051130      -0.043592       0.094722              8.387806       7.159329       0.530797      -3.052491       8.785128       2.785306       9.218962           0.006367
           98              C       1.997836       8.870126       6.371827       0.623260      21.735346 0.25313191E+03  0.52688671E+04                                 7.253377                            5.714616      -0.090125       2.029917                    0.999399      22.234303      62.846166       0.608243       0.483792      -1.011347      -0.040339      -0.016039      -0.002100       0.043462      -0.012105      -0.042805       0.058285       0.032203       0.154032      -0.071014      -0.026380       0.097395              8.247245      12.435892       0.270140       2.490436       7.176210      -1.052122       5.129633           0.000556
           99              C       4.788042       8.508537       9.065964       0.584052      19.773578 0.27474616E+03  0.58390725E+04                                 6.812664                            5.965220      -0.213789       1.978335                    0.999467      23.082708      65.999233       0.593391       0.485683      -1.010022       0.003501      -0.026649       0.006035       0.027547      -0.038629      -0.052286       0.024863       0.025892      -0.005022      -0.049107      -0.032061       0.081168              7.034319       5.346666       0.463673       1.212748       7.845709      -2.122490       7.910582          -0.001801
          100              C      -1.095856       3.125546       1.865063      -0.154795      33.869155 0.46079008E+03  0.11052111E+05                                 9.319237                            7.318351      -0.121651       1.948074                    0.997948      29.808653      88.116589       0.585881       0.435868      -1.046389      -0.028628       0.000923       0.015984       0.032800       0.011226      -0.004899       0.004348       0.017307       0.003370      -0.016810       0.002674       0.014135             10.569596       7.330194      -3.247532       2.819965      14.251264      -2.168316      10.127329           0.000756
          101              C       6.332677       4.938886       6.449774       0.109861      29.851057 0.41343575E+03  0.95927267E+04                                 8.549286                            6.933662      -0.027235       2.020710                    0.999179      26.114978      74.438240       0.605374       0.436062      -1.052638       0.001865       0.000157      -0.003169       0.003680      -0.000171      -0.005530      -0.001614      -0.016700      -0.026599      -0.012533      -0.000374       0.012906              9.389898       8.955778      -2.097984       2.831283       6.540020      -0.385998      12.673896           0.009118
          102              C       8.866600       3.959901       1.047326       0.104706      27.095280 0.34559074E+03  0.77178228E+04                                 8.055270                            6.345895       0.109511       2.057633                    0.999495      26.142352      74.695259       0.627651       0.436973      -1.045183      -0.014041      -0.036663      -0.023326       0.045666       0.027516      -0.034518       0.015737       0.007624       0.012180      -0.052251       0.012875       0.039375              9.037307       6.641185      -1.932321       2.721377      11.081428      -0.592215       9.389307          -0.000280
          103              C       5.081541       5.544180       6.412926      -0.142334      29.146270 0.44297932E+03  0.10507006E+05                                 8.395798                            7.167132      -0.100229       1.967881                    0.997016      29.010471      84.917221       0.593843       0.434849      -1.048368      -0.004386       0.012248      -0.009251       0.015964       0.021443      -0.015746      -0.013504      -0.034337      -0.048577      -0.029008      -0.012890       0.041898              8.875075       9.109649      -2.446080       2.232901       6.837799      -0.512437      10.677777           0.002168
          104              C       6.061438       4.475091       4.126948       0.093650      25.059697 0.34045035E+03  0.75944921E+04                                 7.657570                            6.317417       0.067870       2.040896                    0.999307      26.498273      76.320921       0.624604       0.439599      -1.040885      -0.032104       0.023412       0.017935       0.043594       0.001379      -0.035914      -0.003973      -0.036833      -0.053047      -0.049825       0.020525       0.029300              8.133357       8.001095      -2.350308       1.373238       6.032246       0.015442      10.366728           0.007581
          105              C      -0.104765       0.868638       2.358256       0.119389      34.087437 0.41843221E+03  0.97536553E+04                                 9.427744                            7.007549      -0.279347       1.931816                    0.998891      26.529285      76.196612       0.597070       0.440087      -1.048522      -0.020348       0.002569       0.034153       0.039838      -0.011302      -0.000015       0.013188      -0.007042       0.049570      -0.021892      -0.001678       0.023570             11.234541      10.059120      -2.661692       4.055132      14.126154      -4.592774       9.518349           0.000027
          106              C      -0.389523      -0.478700       2.577925      -0.183096      31.750344 0.45671133E+03  0.10867671E+05                                 8.732378                            7.159105       0.249418       2.060074                    0.999319      29.470377      85.166657       0.611652       0.420830      -1.061665      -0.016249       0.010791       0.033915       0.039124       0.012808       0.005629       0.012051       0.018993      -0.000607      -0.019908      -0.001617       0.021526              9.624882       8.204673      -1.217785       2.130622      13.173164      -3.102750       7.496810          -0.000167
          107              C       3.611572      -0.540208      13.820741       0.095497      26.367907 0.33325437E+03  0.73758738E+04                                 7.839228                            6.185069       0.132946       2.059324                    0.999521      26.290845      74.812390       0.642871       0.430472      -1.048983       0.000872       0.042415       0.033909       0.054310       0.027599      -0.014798       0.016880       0.024840       0.018317      -0.043327       0.015346       0.027981              8.681422       6.444265      -2.053251       2.929808      10.301223      -0.475426       9.298776           0.000362
          108              C       4.387958       5.616064       5.211122       0.104844      23.522692 0.32958420E+03  0.72851533E+04                                 7.332964                            6.218169       0.067609       2.051471                    0.998746      25.954461      74.161631       0.629860       0.439936      -1.041766       0.038362      -0.010704      -0.020903       0.044980       0.013175      -0.022392      -0.005273      -0.013177      -0.078676      -0.037621       0.004649       0.032972              7.686997       7.905552      -1.953477       1.144668       5.689542       0.218453       9.465897           0.007348
          109              C       9.031519       1.316848       0.408160      -0.193555      33.172025 0.45768068E+03  0.10916362E+05                                 8.982998                            7.154092       0.179313       2.028020                    0.999400      30.098382      87.603104       0.612369       0.419351      -1.060667      -0.022245       0.001494       0.014830       0.026777       0.008463      -0.008679       0.006379      -0.032694      -0.027226      -0.021848      -0.001670       0.023519              9.921058       7.263326      -2.408351       3.804919      10.905208      -1.290199      11.594640          -0.000084
          110              C      -1.001428       1.769607       1.547606       0.120344      35.791075 0.42698123E+03  0.99831883E+04                                 9.685723                            7.048338      -0.223351       1.946722                    0.998954      26.515671      75.771302       0.600413       0.436311      -1.052909      -0.029505      -0.004150       0.020751       0.036309       0.012937      -0.001329      -0.009805       0.017399      -0.007095      -0.018619       0.000082       0.018537             11.688058       8.724558      -4.164979       4.757697      13.943886      -3.070306      12.395729           0.000286
          111              C       6.807812       4.370342       5.277732      -0.146043      30.099136 0.44972026E+03  0.10726661E+05                                 8.610112                            7.246264      -0.195285       1.933195                    0.996913      29.404963      86.825044       0.586499       0.437842      -1.044678      -0.009243      -0.006313       0.000324       0.011198       0.020689      -0.005074      -0.015418      -0.030069      -0.065344      -0.026399      -0.014199       0.040598              9.095139       8.232673      -2.155168       1.679752       6.961725       0.103860      12.091017           0.001924
          112              C       1.046229       1.393072       2.891131      -0.178669      32.971891 0.46391663E+03  0.11174986E+05                                 9.143053                            7.332667      -0.099617       1.942278                    0.998502      30.665590      91.620489       0.585038       0.434626      -1.044413      -0.023098       0.005375       0.052358       0.057478      -0.014320       0.004288       0.025626      -0.037575       0.042427      -0.034601      -0.004727       0.039328              9.989939      10.565280      -1.284163       3.843351      11.160977      -2.771064       8.243561           0.006145
          113              C      -2.778632      11.351194       3.282284       0.106759      25.537087 0.34203488E+03  0.76228750E+04                                 7.757568                            6.344061       0.124954       2.067945                    0.999150      26.013743      74.385536       0.622819       0.441261      -1.042062       0.027651       0.038701       0.031477       0.057037       0.007021      -0.028186       0.016978      -0.018993       0.040359      -0.038733       0.004110       0.034623              8.476229       8.293199      -0.463619       2.350314      10.661558      -1.712695       6.473931           0.000088
          114              C       1.907292       0.553827       3.598325       0.102977      26.250927 0.33049295E+03  0.72802398E+04                                 7.789947                            6.135025       0.271777       2.107489                    0.999761      25.833683      72.705865       0.651060       0.427073      -1.053853      -0.046160      -0.028962       0.032885       0.063647       0.012295      -0.026416       0.034066       0.014963       0.059428      -0.050448       0.003987       0.046461              8.595388       9.030032      -0.470562       3.335510       9.756072      -1.925874       7.000058           0.000773
          115              N      -4.177329       1.936389       9.940389      -0.548005      45.326778 0.71189356E+03  0.18592010E+05                                10.482343                            8.600685      -0.063277       1.961768                    0.996718      32.211752      91.982265       0.601884       0.389657      -1.101844       0.061098      -0.046090      -0.073932       0.106410       0.032651       0.088128      -0.040719       0.018919       0.011339      -0.109887       0.015770       0.094117             11.601580      13.933912      -0.872559       4.924255       6.638407       0.607905      14.232422          -0.000108
          116              N       4.971082       2.041813       8.269486      -0.061869      33.464013 0.42795257E+03  0.99100868E+04                                 8.967383                            6.858358      -0.364635       1.939309                    0.997358      25.615592      70.463110       0.641724       0.412170      -1.078938      -0.102193       0.002598      -0.019521       0.104073      -0.066406       0.012443       0.094106       0.109039       0.222699      -0.158730       0.039000       0.119731             10.488695      14.063902      -1.888839       1.252113       6.898745       2.396257      10.503437           0.000346
          117              N      -2.049217       0.954909       9.478375      -0.540055      45.948714 0.67835144E+03  0.17452660E+05                                10.484855                            8.308341       0.234452       2.056327                    0.998174      31.596127      88.703669       0.623870       0.381597      -1.110846      -0.087965       0.033923      -0.050312       0.106864       0.029343      -0.053139       0.034723      -0.075284       0.230202      -0.106949       0.007162       0.099787             11.919146       9.585347      -1.988026      -2.705362       7.563181       4.481181      18.608910          -0.000118
          118              N       7.025641       1.110941       7.735193      -0.510911      44.939107 0.67942523E+03  0.17498939E+05                                10.403901                            8.364506       0.092190       2.024572                    0.996953      31.175762      87.762365       0.615837       0.386163      -1.106805       0.025236       0.007153       0.083200       0.087237      -0.027290      -0.051858      -0.010930       0.060373      -0.238111      -0.098894       0.006383       0.092511             11.937834      18.671883      -4.344345      -2.713030       8.010133       1.950273       9.131486           0.000142
          119              N      -1.608162       0.221231       7.325616      -0.038837      33.250703 0.40600592E+03  0.92625288E+04                                 8.917297                            6.670284      -0.234312       1.991324                    0.997880      24.921552      67.651739       0.653313       0.410949      -1.081651       0.077982      -0.009550      -0.077727       0.110516      -0.058025       0.048060       0.029954       0.170174       0.191578      -0.144007       0.035691       0.108317             10.679804      13.853531      -3.209432      -1.618755       6.601936       2.217905      11.583945           0.002073
          120              N      -2.596930       1.639602      11.624048      -0.087737      36.424780 0.44610533E+03  0.10404259E+05                                 9.365037                            6.905977      -0.191680       1.994442                    0.998158      25.608824      69.945455       0.655071       0.400907      -1.089991      -0.008914      -0.069389       0.089418       0.113534      -0.103942      -0.016200       0.011801       0.205848       0.105609      -0.163989       0.031407       0.132582             11.314915      11.517044      -1.738028       0.986257       6.028951       1.885713      16.398749          -0.004109
          121              N      -0.819333       9.062980       0.048186      -0.229861      34.426134 0.49866967E+03  0.11913017E+05                                 8.799252                            7.204349       0.156429       2.085349                    0.998421      27.396860      74.794504       0.656885       0.390308      -1.101516      -0.076674       0.102340      -0.088282       0.155390       0.043380      -0.014582       0.050701      -0.018802       0.010026      -0.073221       0.009394       0.063828              9.690905       7.352093      -1.720074       3.030481      11.488342       0.585181      10.232279           0.000262
          122              N      -2.150602       4.731281      10.084946      -0.227732      33.236009 0.51813618E+03  0.12542441E+05                                 8.621321                            7.369147      -0.106329       1.987085                    0.998396      28.194163      78.401863       0.643793       0.393026      -1.095634      -0.079919      -0.009559      -0.120138       0.144608      -0.044934      -0.061464      -0.007565       0.001189      -0.075456      -0.082614       0.006521       0.076093              9.098011       8.989471      -2.554185       0.891105       6.919424       0.074305      11.385137           0.019617
          123              N       4.378499      -2.003059      10.376894      -0.210005      33.939134 0.50035114E+03  0.11939900E+05                                 8.703182                            7.225647       0.186180       2.099872                    0.998491      27.033194      73.291429       0.655950       0.391300      -1.102970       0.125858      -0.092496       0.044542       0.162418       0.068415      -0.033863       0.039250      -0.048568       0.016494      -0.099629       0.026667       0.072962              9.461440       9.562340       0.317479       3.014429      11.330867      -1.293734       7.491114          -0.000072
          124              N       6.900144       7.892199       4.231823      -0.548006      45.327491 0.71189551E+03  0.18592083E+05                                10.482510                            8.600706      -0.063296       1.961762                    0.996718      32.211835      91.982718       0.601882       0.389658      -1.101843      -0.061096       0.046093       0.073929       0.106408       0.032648       0.088124      -0.040723       0.018917       0.011352      -0.109884       0.015770       0.094114             11.601903      13.934173      -0.872670       4.924620       6.638429       0.607793      14.233107          -0.000103
          125              N      -2.248267       7.786775       5.902726      -0.061869      33.464060 0.42795250E+03  0.99100839E+04                                 8.967395                            6.858357      -0.364634       1.939310                    0.997358      25.615586      70.463073       0.641724       0.412169      -1.078938       0.102193      -0.002598       0.019521       0.104073      -0.066406       0.012443       0.094106       0.109039       0.222701      -0.158730       0.039000       0.119731             10.488732      14.063936      -1.888843       1.252213       6.898719       2.396210      10.503542           0.000346
          126              N       4.772032       8.873679       4.693837      -0.540053      45.949392 0.67835300E+03  0.17452723E+05                                10.485022                            8.308370       0.234419       2.056318                    0.998174      31.596151      88.703999       0.623866       0.381599      -1.110844       0.087963      -0.033920       0.050309       0.106860       0.029341      -0.053138       0.034715      -0.075275       0.230206      -0.106943       0.007159       0.099784             11.919464       9.585434      -1.988021      -2.705410       7.563162       4.481217      18.609795          -0.000115
          127              N      -4.302826       8.717647       6.437019      -0.510912      44.939181 0.67942568E+03  0.17498953E+05                                10.403913                            8.364507       0.092192       2.024572                    0.996952      31.175773      87.762400       0.615837       0.386162      -1.106805      -0.025237      -0.007153      -0.083201       0.087238      -0.027290      -0.051859      -0.010931       0.060374      -0.238109      -0.098894       0.006383       0.092511             11.937849      18.671857      -4.344330      -2.712962       8.010102       1.950231       9.131587           0.000139
          128              N       4.330977       9.607357       6.846596      -0.038838      33.250838 0.40600696E+03  0.92625588E+04                                 8.917324                            6.670291      -0.234322       1.991320                    0.997880      24.921597      67.651890       0.653313       0.410949      -1.081651      -0.077981       0.009551       0.077726       0.110516      -0.058026       0.048060       0.029955       0.170175       0.191578      -0.144009       0.035691       0.108317             10.679855      13.853550      -3.209423      -1.618792       6.601927       2.217905      11.584087           0.002071
          129              N       5.319745       8.188986       2.548164      -0.087765      36.428344 0.44613596E+03  0.10405243E+05                                 9.365962                            6.906411      -0.191779       1.994387                    0.998159      25.610395      69.952651       0.655016       0.400930      -1.089966       0.008929       0.069424      -0.089418       0.113556      -0.103967      -0.016204       0.011803       0.205892       0.105636      -0.164027       0.031415       0.132612             11.316310      11.518317      -1.738338       0.986725       6.029411       1.885811      16.401202          -0.004094
          130              N       3.542148       0.765608      14.124026      -0.229862      34.425887 0.49866313E+03  0.11912802E+05                                 8.799156                            7.204253       0.156411       2.085342                    0.998421      27.396762      74.793652       0.656897       0.390303      -1.101521       0.076672      -0.102341       0.088284       0.155391       0.043381      -0.014583       0.050700      -0.018801       0.010023      -0.073222       0.009395       0.063827              9.690805       7.351862      -1.720059       3.030344      11.488474       0.585207      10.232079           0.000272
          131              N       4.873417       5.097307       4.087266      -0.227829      33.229120 0.51800576E+03  0.12538022E+05                                 8.619011                            7.367355      -0.104994       1.987503                    0.998402      28.190301      78.377510       0.644009       0.392934      -1.095740       0.079940       0.009528       0.120180       0.144653      -0.044868      -0.061429      -0.007476       0.001173      -0.075510      -0.082517       0.006457       0.076060              9.095457       8.987075      -2.553486       0.890451       6.917660       0.074468      11.381635           0.019626
          132              N       1.648176      -0.760129       3.795318      -0.210008      33.939113 0.50035647E+03  0.11940051E+05                                 8.703148                            7.225689       0.186164       2.099865                    0.998491      27.033278      73.291552       0.655948       0.391300      -1.102971      -0.125857       0.092495      -0.044542       0.162418       0.068417      -0.033861       0.039249      -0.048569       0.016488      -0.099628       0.026664       0.072964              9.461346       9.562468       0.317458       3.014528      11.330388      -1.293607       7.491181          -0.000070
          133              O       4.252435      -0.607157       7.783379      -0.595173      35.311091 0.67070767E+03  0.17048974E+05                                 8.504297                            8.087260      -0.072858       2.023008                    0.993924      28.605780      77.452776       0.658932       0.365680      -1.133160       0.012754      -0.003852      -0.017103       0.021680      -0.032967      -0.019714      -0.052699       0.066069       0.005394      -0.084306       0.038184       0.046122              8.601717       7.640132       0.076742      -0.847405       8.373442      -1.877269       9.791577           0.000576
          134              O       3.294800       2.887678      11.377452      -0.574343      36.795955 0.52755672E+03  0.12576653E+05                                 8.695090                            6.986061       0.692023       2.282899                    0.997000      27.201978      70.365467       0.740599       0.346918      -1.152957      -0.008262      -0.012862      -0.010739       0.018682      -0.009597      -0.015244       0.047289       0.040365       0.148871      -0.064736      -0.008521       0.073257             10.172555       7.737333      -1.392575      -4.396168       8.648039       3.883923      14.132293           0.000277
          135              O       3.623904       0.849083      10.589477      -0.588572      39.655998 0.67368957E+03  0.17173216E+05                                 9.314936                            8.167428      -0.074309       2.012602                    0.994231      28.999040      79.070475       0.647101       0.371315      -1.126901       0.008604       0.013583      -0.022931       0.028006      -0.010801       0.048722      -0.001239       0.012210      -0.186783      -0.082226       0.021989       0.060237             10.007881       7.110624       0.223020      -0.050113      14.442827       1.547038       8.470193           0.000328
          136              O       4.013423      -0.217436       5.603693      -0.570804      34.926375 0.52824486E+03  0.12651591E+05                                 8.473828                            7.112667       0.316826       2.163376                    0.994674      27.452399      72.187604       0.712091       0.359138      -1.138104       0.001343      -0.008570       0.033049       0.034169      -0.016031       0.022001       0.039028       0.082704       0.004174      -0.070657       0.020118       0.050539              9.273445       7.522182       1.855672       3.395356       8.340354       3.577520      11.957799           0.000991
          137              O       0.868836       1.056229      12.549494      -0.545980      36.257050 0.51625353E+03  0.12313295E+05                                 8.785347                            7.043126       0.224831       2.132028                    0.996135      27.345594      72.133795       0.712682       0.360329      -1.135345       0.004771       0.024564      -0.026990       0.036805      -0.029164       0.021317       0.001676       0.103120       0.037914      -0.066214       0.004862       0.061352             10.124227      16.904799      -2.404599       3.837576       6.671384      -0.563523       6.796500           0.002760
          138              O      -0.086683       2.946594      12.063387      -0.544023      32.923073 0.56480069E+03  0.13778519E+05                                 8.089811                            7.367306       0.184929       2.121156                    0.994469      27.525404      73.452619       0.696699       0.360374      -1.135211      -0.009493      -0.017007      -0.023277       0.030351      -0.030284      -0.030226      -0.010850      -0.098730       0.125591      -0.086824       0.036630       0.050194              8.231386       8.023562      -1.499475       1.274973      10.982741      -0.803434       5.687854           0.007706
          139              O       0.247608       6.078701       0.093537      -0.534121      39.375895 0.56203900E+03  0.13655385E+05                                 9.241065                            7.347152       0.176730       2.129856                    0.993008      27.061307      71.399439       0.699948       0.360166      -1.138614      -0.001952       0.014060      -0.000064       0.014195      -0.030184      -0.028573       0.017778       0.062569       0.151656      -0.069061      -0.002373       0.071434             10.939018      10.117036      -1.293214      -5.583321       8.779542       3.503398      13.920476           0.002813
          140              O      -2.797000       4.140630      13.049773      -0.552260      35.508928 0.60500012E+03  0.15028793E+05                                 8.576549                            7.680307       0.103685       2.085960                    0.994615      28.112953      75.928561       0.674380       0.365623      -1.130083      -0.005749      -0.018268      -0.017335       0.025832       0.019627       0.021431      -0.061163       0.060850      -0.021248      -0.085886       0.038894       0.046992              8.939562       9.716669       2.621210      -2.843209       8.005507      -0.637095       9.096510           0.006488
          141              O       0.480880       2.033394       7.182477      -0.492432      26.778829 0.44425692E+03  0.10142722E+05                                 6.905655                            6.420583       0.998416       2.375303                    0.999506      26.447250      66.891394       0.770974       0.347973      -1.152391      -0.034628      -0.027894      -0.021769       0.049508      -0.079634       0.019838      -0.021387      -0.040832       0.120317      -0.102310       0.020088       0.082222              7.026546       7.145252      -1.538256       1.121418       8.164366      -1.936954       5.770021           0.143894
          142              O       1.811014       0.775151       8.411208      -0.581436      44.178097 0.63088642E+03  0.15770367E+05                                 9.958460                            7.810246       0.213669       2.117002                    0.994163      28.236204      75.456780       0.675781       0.362585      -1.137216      -0.011941       0.026823      -0.032821       0.044038      -0.032510       0.025810       0.026475       0.087272       0.044869      -0.074551       0.019179       0.055372             11.871802      20.635500      -2.113182       5.282342       7.084551      -0.609277       7.895356           0.013502
          143              O      -1.226798       2.277351       5.408116      -0.497460      27.856177 0.51192812E+03  0.12104570E+05                                 7.124135                            6.957016       0.968983       2.364373                    0.998457      26.965765      69.317869       0.730630       0.354543      -1.147475       0.004941      -0.035899       0.034227       0.049846       0.030663       0.049176       0.042295       0.043045      -0.033222      -0.058586      -0.026638       0.085224              7.011138       6.808260       1.193404       0.261009       7.970229       0.335391       6.254923           0.264098
          144              O       7.884497       1.424475       4.163796      -0.566041      28.142475 0.48297772E+03  0.11315957E+05                                 7.177319                            6.760639       0.748139       2.269601                    0.998592      27.968981      72.841442       0.736652       0.354879      -1.141027       0.022704       0.019359       0.039121       0.049200      -0.055678      -0.003737       0.014606       0.080276       0.104688      -0.087138       0.031041       0.056096              7.140720       6.458045      -0.786678       1.632947       5.692606      -1.070504       9.271509           0.079998
          145              O      -1.529620      10.435745       6.388833      -0.595173      35.311135 0.67070839E+03  0.17048998E+05                                 8.504308                            8.087267      -0.072864       2.023006                    0.993924      28.605792      77.452841       0.658931       0.365680      -1.133160      -0.012754       0.003852       0.017103       0.021679      -0.032967      -0.019713      -0.052699       0.066069       0.005395      -0.084305       0.038184       0.046122              8.601730       7.640146       0.076728      -0.847386       8.373409      -1.877260       9.791635           0.000578
          146              O      -0.571985       6.940910       2.794760      -0.574346      36.794748 0.52753738E+03  0.12576069E+05                                 8.694865                            6.985907       0.692059       2.282911                    0.997001      27.201827      70.364603       0.740612       0.346915      -1.152959       0.008262       0.012861       0.010739       0.018681      -0.009602      -0.015245       0.047289       0.040361       0.148863      -0.064733      -0.008523       0.073256             10.172253       7.737106      -1.392431      -4.396016       8.647703       3.883678      14.131951           0.000299
          147              O      -0.901089       8.979505       3.582735      -0.588571      39.655692 0.67368679E+03  0.17173123E+05                                 9.314866                            8.167406      -0.074299       2.012606                    0.994231      28.998977      79.070191       0.647103       0.371314      -1.126902      -0.008603      -0.013583       0.022930       0.028005      -0.010800       0.048722      -0.001239       0.012214      -0.186786      -0.082227       0.021988       0.060239             10.007757       7.110623       0.223046      -0.050109      14.442439       1.546967       8.470209           0.000329
          148              O      -1.290608      10.046024       8.568519      -0.570804      34.926718 0.52825080E+03  0.12651771E+05                                 8.473897                            7.112717       0.316828       2.163376                    0.994674      27.452439      72.187854       0.712087       0.359139      -1.138103      -0.001342       0.008570      -0.033050       0.034169      -0.016032       0.022001       0.039028       0.082706       0.004172      -0.070658       0.020118       0.050540              9.273535       7.522279       1.855648       3.395449       8.340389       3.577479      11.957938           0.000982
          149              O       1.853979       8.772359       1.622718      -0.545978      36.262299 0.51634141E+03  0.12316002E+05                                 8.786466                            7.043924       0.224637       2.131963                    0.996133      27.346735      72.140243       0.712606       0.360349      -1.135321      -0.004777      -0.024558       0.027003       0.036811      -0.029159       0.021340       0.001682       0.103080       0.037839      -0.066185       0.004828       0.061357             10.125660      16.907733      -2.404692       3.838163       6.671918      -0.563461       6.797328           0.002741
          150              O       2.809498       6.881994       2.108825      -0.544128      32.916139 0.56465030E+03  0.13773682E+05                                 8.088184                            7.365883       0.186160       2.121567                    0.994474      27.523198      73.439254       0.696842       0.360331      -1.135265       0.009409       0.016999       0.023248       0.030298      -0.030229      -0.030228      -0.010787      -0.098967       0.125385      -0.086855       0.036741       0.050114              8.229679       8.021536      -1.499031       1.274499      10.980784      -0.803317       5.686717           0.007715
          151              O       2.475207       3.749887      14.078675      -0.534122      39.379527 0.56209981E+03  0.13657292E+05                                 9.241768                            7.347635       0.176496       2.129773                    0.993006      27.062209      71.403964       0.699910       0.360175      -1.138603       0.001967      -0.014068       0.000071       0.014205      -0.030149      -0.028589       0.017792       0.062551       0.151675      -0.069035      -0.002412       0.071447             10.939972      10.117778      -1.293571      -5.583776       8.780403       3.504029      13.921736           0.002803
          152              O       5.519815       5.687958       1.122439      -0.552362      35.502230 0.60485671E+03  0.15024096E+05                                 8.575006                            7.678982       0.104762       2.086317                    0.994618      28.110994      75.916377       0.674504       0.365583      -1.130132       0.005774       0.018205       0.017271       0.025749       0.019753       0.021462      -0.061153       0.060813      -0.021525      -0.085930       0.039010       0.046920              8.937899       9.714916       2.620856      -2.842495       8.004240      -0.637154       9.094543           0.006499
          153              O       2.241935       7.795194       6.989735      -0.492427      26.778703 0.44425361E+03  0.10142610E+05                                 6.905546                            6.420486       0.998465       2.375318                    0.999506      26.447506      66.891539       0.770994       0.347965      -1.152400       0.034623       0.027883       0.021774       0.049501      -0.079659       0.019808      -0.021396      -0.040881       0.120374      -0.102349       0.020118       0.082231              7.026433       7.145119      -1.538216       1.121389       8.164210      -1.936952       5.769971           0.143963
          154              O       0.911801       9.053437       5.761004      -0.581433      44.177834 0.63088259E+03  0.15770246E+05                                 9.958409                            7.810220       0.213661       2.117001                    0.994163      28.236141      75.456527       0.675782       0.362585      -1.137217       0.011942      -0.026821       0.032819       0.044035      -0.032506       0.025807       0.026478       0.087280       0.044886      -0.074554       0.019185       0.055370             11.871724      20.635351      -2.113121       5.282316       7.084463      -0.609277       7.895359           0.013511
          155              O       3.949613       7.551237       8.764096      -0.497444      27.855903 0.51191984E+03  0.12104282E+05                                 7.123918                            6.956815       0.969117       2.364420                    0.998457      26.966094      69.317640       0.730666       0.354528      -1.147491      -0.004948       0.035888      -0.034220       0.049834       0.030686       0.049124       0.042345       0.043060      -0.033337      -0.058624      -0.026603       0.085227              7.010923       6.808106       1.193356       0.260970       7.969941       0.335352       6.254722           0.264212
          156              O      -5.161682       8.404113      10.008416      -0.566036      28.143405 0.48299889E+03  0.11316581E+05                                 7.177485                            6.760799       0.748145       2.269601                    0.998592      27.969389      72.843010       0.736641       0.354880      -1.141026      -0.022708      -0.019371      -0.039119       0.049205      -0.055707      -0.003749       0.014602       0.080290       0.104736      -0.087171       0.031048       0.056123              7.140890       6.458233      -0.786731       1.632971       5.692743      -1.070580       9.271695           0.080029

******************************************************
Auxiliary information for the entire system
The total spin magnetic moment of the unit cell is   1.902171
The total net atomic charge of the unit cell is   0.000001
Accuracy of reproducing the electrostatic potential in the unit cell:
  The inner radius (bohr) =    5.0000
  The outer radius (bohr) =   12.0000
  Valid grid points have density less than (e/(bohr^3)) =    0.0001
  The number of valid grid points were=        13906
  The rms potential error without charges in kcal/mol is=      8.93406
  The rms potential error with partial charges in kcal/mol is=      3.12940
  The RRMSE value at monopole order=      0.35028
  The rms potential error with partial charges and cloud penetration in kcal/mol is=      3.12362
  The RRMSE value at monopole order with cloud penetration is=      0.34963
  The rms potential error with partial charges and atomic dipoles in kcal/mol is=      0.45198
  The RRMSE value at dipole order=      0.05059
  The rms potential error with partial charges, atomic dipoles and cloud penetration in kcal/mol is=      0.44235
  The RRMSE value at dipole order with cloud penetration=      0.04951

******************************************************
The electron densities and ab initio electrostatic potential were computed in VASP using the PBE functional and
projector augmented wave method. See the main text of the journal article for a description of computational details.
The atomic charges, dipoles, and quadrupoles were computed with the DDEC6 method as described in
(a) T. A. Manz and N. Gabaldon Limas, RSC Adv. 6 (2016) 47771-47801 DOI: 10.1039/c6ra04656h
(b) N. Gabaldon Limas and T. A. Manz, RSC Adv. 8 (2018) 2678-2707 DOI: 10.1039/c7ra11829e.
For each atom in the material, the electron cloud parameters were fit to the spherically averaged atom-in-material
electron density using radial positions for which this density was between 10^-4 and 10^-2 electrons per cubic bohr.
The polarizabilities, dispersion coefficients, and quantum Drude oscillator (QDO) parameters were fit using the MCLF method.
The magnetic structure of the system was optimized in VASP from the default ferromagnetic initial guess using spin polarization.
The atomic spin moments (ASMs) were computed on this optimized magnetic structure using the DDEC6 partition as inputs
to the method of T. A. Manz and D. S. Sholl, J. Chem. Theory Comput. 7 (2011) 4146-4164 DOI: 10.1021/ct200539n.
The RMSE and RRMSE were computed using a uniform grid with Ewald summation.
