# Supplementary material for: A collection of forcefield precursors for metal–organic frameworks
Source: RSC Adv. 2019 Nov 13;9(63):36492–507. doi: 10.1039/c9ra07327b (PMC9075174; doi:10.1039/c9ra07327b)
Supplement: RA-009-C9RA07327B-s5171 [file RA-009-C9RA07327B-s5171.xyz]

  204
jmolscript: load "" {1 1 1} spacegroup "x,y,z" unitcell [{     10.038900     0.000000     0.000000 }, {      0.000000    17.742300     0.000000 }, {      0.000000     0.000000    19.745700 }]
Tb     0.315021    13.306725     4.936425     2.103275
Tb     4.704429     4.435575    14.809275     2.103275
Tb     9.723879     4.435575    14.809275     2.103275
Tb     5.334471    13.306725     4.936425     2.103275
H      1.246831    15.315153     9.057353     0.114690
H      1.714644    15.709032    11.292566     0.103079
H      4.740369    13.375920     8.719701     0.108615
H      5.151963    13.734314    10.960838     0.100469
H      3.651148    14.908855    12.236410     0.099371
H      9.520893     9.976495     6.210023     0.116765
H      1.950558     9.964076    10.058460     0.120339
H      2.636215    11.168778     8.239881     0.120481
H      8.773999     8.789535     8.030576     0.123116
H      1.246831    11.298297     0.815497     0.114690
H      1.714644    10.904418    18.325984     0.103079
H      4.740369    13.237530     1.153149     0.108615
H      5.151963    12.879136    18.657712     0.100469
H      3.651148    11.704595    17.382140     0.099371
H      9.520893    16.636955     3.662827     0.116765
H      1.950558    16.649374    19.560090     0.120339
H      2.636215    15.444672     1.632969     0.120481
H      8.773999     0.081615     1.842274     0.123116
H      3.772619     2.427147    18.930203     0.114690
H      3.304806     2.033268     1.419716     0.103079
H      0.279081     4.366380    18.592551     0.108615
H      9.906387     4.007986     1.087988     0.100468
H      1.368302     2.833445     2.363560     0.099371
H      5.537457     7.765805    16.082873     0.116765
H      3.068892     7.778224     0.185610     0.120339
H      2.383235     6.573522    18.112731     0.120481
H      6.284351     8.952765    17.903426     0.123116
H      3.772619     6.444003    10.688347     0.114690
H      3.304806     6.837882     8.453134     0.103079
H      0.279081     4.504770    11.025999     0.108615
H      9.906387     4.863164     8.784862     0.100469
H      1.368302     6.037705     7.509290     0.099371
H      5.537457     1.105345    13.535677     0.116765
H      3.068892     1.092926     9.687240     0.120339
H      2.383235     2.297628    11.505819     0.120481
H      6.284351    17.660685    11.715124     0.123116
H      8.792069     2.427147    10.688347     0.114690
H      8.324256     2.033268     8.453134     0.103079
H      5.298531     4.366380    11.025999     0.108615
H      4.886937     4.007986     8.784862     0.100468
H      6.387752     2.833445     7.509290     0.099371
H      0.518007     7.765805    13.535677     0.116765
H      8.088342     7.778224     9.687240     0.120339
H      7.402685     6.573522    11.505819     0.120481
H      1.264901     8.952765    11.715124     0.123116
H      8.792069     6.444003    18.930203     0.114690
H      8.324256     6.837882     1.419716     0.103079
H      5.298531     4.504770    18.592551     0.108615
H      4.886937     4.863164     1.087988     0.100468
H      6.387752     6.037705     2.363560     0.099371
H      0.518007     1.105345    16.082873     0.116765
H      8.088342     1.092926     0.185610     0.120339
H      7.402685     2.297628    18.112731     0.120481
H      1.264901    17.660685    17.903426     0.123116
H      6.266281    15.315153     0.815497     0.114690
H      6.734094    15.709032    18.325984     0.103079
H      9.759819    13.375920     1.153149     0.108615
H      0.132513    13.734314    18.657712     0.100468
H      8.670598    14.908855    17.382140     0.099371
H      4.501443     9.976495     3.662827     0.116765
H      6.970008     9.964076    19.560090     0.120339
H      7.655665    11.168778     1.632969     0.120481
H      3.754549     8.789535     1.842274     0.123116
H      6.266281    11.298297     9.057353     0.114690
H      6.734094    10.904418    11.292566     0.103079
H      9.759819    13.237530     8.719701     0.108615
H      0.132513    12.879136    10.960838     0.100468
H      8.670598    11.704595    12.236410     0.099371
H      4.501443    16.636955     6.210023     0.116765
H      6.970008    16.649374    10.058460     0.120339
H      7.655665    15.444672     8.239881     0.120481
H      3.754549     0.081615     8.030576     0.123116
C      2.730581    14.114000     7.175785     0.683289
C      2.963483    14.320165     8.649406    -0.036339
C      2.041912    15.008389     9.430349    -0.114771
C      2.318986    15.232652    10.770687    -0.092494
C      4.123980    13.844849     9.234077    -0.113353
C      4.372945    14.062015    10.575402    -0.087518
C      3.476471    14.757335    11.335414    -0.084665
C     -0.033128     9.992109     7.004195    -0.076664
C      1.423516     9.970818     9.292721    -0.190043
C      0.242941     9.250126     9.282454     0.050024
C      1.837119    10.693816     8.203943    -0.070023
C      9.566068     9.271239     8.093762    -0.191961
C      2.730581    12.499450     2.697065     0.683289
C      2.963483    12.293285     1.223444    -0.036339
C      2.041912    11.605061     0.442501    -0.114771
C      2.318986    11.380798    18.847863    -0.092494
C      4.123980    12.768601     0.638773    -0.113353
C      4.372945    12.551435    19.043148    -0.087518
C      3.476471    11.856115    18.283136    -0.084665
C     -0.033128    16.621341     2.868655    -0.076664
C      1.423516    16.642632     0.580129    -0.190044
C      0.242941    17.363324     0.590396     0.050024
C      1.837119    15.919634     1.668907    -0.070023
C      9.566068    17.342211     1.779088    -0.191961
C      2.288869     3.628300    17.048635     0.683289
C      2.055967     3.422135    18.522256    -0.036339
C      2.977538     2.733911    19.303199    -0.114771
C      2.700464     2.509648     0.897837    -0.092494
C      0.895470     3.897451    19.106927    -0.113353
C      0.646505     3.680285     0.702552    -0.087518
C      1.542979     2.984965     1.462564    -0.084665
C      5.052578     7.750191    16.877045    -0.076664
C      3.595934     7.771482    19.165571    -0.190043
C      4.776509     8.492174    19.155304     0.050024
C      3.182331     7.048484    18.076793    -0.070023
C      5.492282     8.471061    17.966612    -0.191961
C      2.288869     5.242850    12.569915     0.683289
C      2.055967     5.449015    11.096294    -0.036339
C      2.977538     6.137239    10.315351    -0.114771
C      2.700464     6.361502     8.975013    -0.092494
C      0.895470     4.973699    10.511623    -0.113353
C      0.646505     5.190865     9.170298    -0.087518
C      1.542979     5.886185     8.410286    -0.084665
C      5.052578     1.120959    12.741505    -0.076664
C      3.595934     1.099668    10.452979    -0.190043
C      4.776509     0.378976    10.463246     0.050024
C      3.182331     1.822666    11.541757    -0.070023
C      5.492282     0.400089    11.651938    -0.191961
C      7.308319     3.628300    12.569915     0.683289
C      7.075417     3.422135    11.096294    -0.036339
C      7.996988     2.733911    10.315351    -0.114771
C      7.719914     2.509648     8.975013    -0.092495
C      5.914920     3.897451    10.511623    -0.113353
C      5.665955     3.680285     9.170298    -0.087518
C      6.562429     2.984965     8.410286    -0.084665
C      0.033128     7.750191    12.741505    -0.076664
C      8.615384     7.771482    10.452979    -0.190043
C      9.795959     8.492174    10.463246     0.050024
C      8.201781     7.048484    11.541757    -0.070023
C      0.472832     8.471061    11.651938    -0.191961
C      7.308319     5.242850    17.048635     0.683289
C      7.075417     5.449015    18.522256    -0.036339
C      7.996988     6.137239    19.303199    -0.114771
C      7.719914     6.361502     0.897837    -0.092494
C      5.914920     4.973699    19.106927    -0.113353
C      5.665955     5.190865     0.702552    -0.087518
C      6.562429     5.886185     1.462564    -0.084665
C      0.033128     1.120959    16.877045    -0.076664
C      8.615384     1.099668    19.165571    -0.190043
C      9.795959     0.378976    19.155304     0.050024
C      8.201781     1.822666    18.076793    -0.070023
C      0.472832     0.400089    17.966612    -0.191961
C      7.750031    14.114000     2.697065     0.683289
C      7.982933    14.320165     1.223444    -0.036339
C      7.061362    15.008389     0.442501    -0.114771
C      7.338436    15.232652    18.847863    -0.092494
C      9.143430    13.844849     0.638773    -0.113353
C      9.392395    14.062015    19.043148    -0.087518
C      8.495921    14.757335    18.283136    -0.084665
C      4.986322     9.992109     2.868655    -0.076664
C      6.442966     9.970818     0.580129    -0.190043
C      5.262391     9.250126     0.590396     0.050024
C      6.856569    10.693816     1.668907    -0.070023
C      4.546618     9.271239     1.779088    -0.191961
C      7.750031    12.499450     7.175785     0.683289
C      7.982933    12.293285     8.649406    -0.036339
C      7.061362    11.605061     9.430349    -0.114771
C      7.338436    11.380798    10.770687    -0.092495
C      9.143430    12.768601     9.234077    -0.113353
C      9.392395    12.551435    10.575402    -0.087518
C      8.495921    11.856115    11.335414    -0.084665
C      4.986322    16.621341     7.004195    -0.076664
C      6.442966    16.642632     9.292721    -0.190043
C      5.262391    17.363324     9.282454     0.050024
C      6.856569    15.919634     8.203943    -0.070023
C      4.546618    17.342211     8.093762    -0.191961
N      1.092734    10.716704     7.086534     0.352677
N      1.092734    15.896746     2.786316     0.352677
N      3.926716     7.025596    16.959384     0.352677
N      3.926716     1.845554    12.659166     0.352677
N      8.946166     7.025596    12.659166     0.352677
N      8.946166     1.845554    16.959384     0.352677
N      6.112184    10.716704     2.786316     0.352677
N      6.112184    15.896746     7.086534     0.352677
O      3.746016    13.843784     6.488240    -0.735754
O      1.570184    14.224179     6.715513    -0.672806
O      1.497302    11.436687     6.026980    -0.678158
O      3.746016    12.769666     3.384610    -0.735754
O      1.570184    12.389271     3.157337    -0.672806
O      1.497302    15.176763     3.845870    -0.678158
O      1.273434     3.898516    16.361090    -0.735754
O      3.449266     3.518121    16.588363    -0.672806
O      3.522148     6.305613    15.899830    -0.678158
O      1.273434     4.972634    13.257460    -0.735754
O      3.449266     5.353029    13.030187    -0.672806
O      3.522148     2.565537    13.718720    -0.678158
O      6.292884     3.898516    13.257460    -0.735754
O      8.468716     3.518121    13.030187    -0.672806
O      8.541598     6.305613    13.718720    -0.678158
O      6.292884     4.972634    16.361090    -0.735754
O      8.468716     5.353029    16.588363    -0.672806
O      8.541598     2.565537    15.899830    -0.678158
O      8.765466    13.843784     3.384610    -0.735754
O      6.589634    14.224179     3.157337    -0.672806
O      6.516752    11.436687     3.845870    -0.678158
O      8.765466    12.769666     6.488240    -0.735754
O      6.589634    12.389271     6.715513    -0.672806
O      6.516752    15.176763     6.026980    -0.678158

The following XYZ coordinates are in angstroms. Other properties are in atomic units.
The sperically averaged electron density of each atom fit to a function of the form exp(a - br)
eigen_1, eigen_2 and eigen_3 are the three eigenvalues of traceless quadrupole moment tensor
  atom number  atomic symbol              X              Y              Z     net charge C6 coefficient C8 coefficient C10 coefficient fluctuating dipole atomic polarizability isotropic forcefield polarizability              a              b squared Pearson coefficient          <r^3>          <r^4>         wp_QDO          m_QDO          q_QDO       dipole_x       dipole_y       dipole_z         dipole            Qxy            Qxz            Qyz     Q(x^2-y^2)  Q(3z^2 - R^2)        eigen_1        eigen_2        eigen_3 static polarizability      alpha(xx)      alpha(xy)      alpha(xz)      alpha(yy)      alpha(yz)      alpha(zz) atomic spin moment
            1             Tb       0.315021      13.306725       4.936425       2.103275     139.737977 0.26866646E+04  0.88370321E+05                                17.816607                           13.908165       2.196299       2.433607                    0.999430      73.300193     168.695166       0.689693       0.269996      -1.336501      -0.000653      -0.000000      -0.000000       0.000653       0.000000      -0.000000       0.151970      -0.057128      -0.110226      -0.152528      -0.010193       0.162721             22.664523      22.334860       0.000000      -0.000000      15.491766      -6.760072      30.166942           0.021334
            2             Tb       4.704429       4.435575      14.809275       2.103275     139.738005 0.26866652E+04  0.88370347E+05                                17.816610                           13.908167       2.196299       2.433607                    0.999430      73.300195     168.695178       0.689693       0.269996      -1.336501       0.000653       0.000000      -0.000000       0.000653       0.000000      -0.000000      -0.151970      -0.057128      -0.110226      -0.152528      -0.010193       0.162721             22.664526      22.334864       0.000000       0.000000      15.491768       6.760073      30.166947           0.021334
            3             Tb       9.723879       4.435575      14.809275       2.103275     139.737968 0.26866644E+04  0.88370313E+05                                17.816606                           13.908164       2.196299       2.433607                    0.999430      73.300193     168.695163       0.689693       0.269996      -1.336501       0.000653      -0.000000      -0.000000       0.000653       0.000000      -0.000000       0.151970      -0.057128      -0.110226      -0.152528      -0.010193       0.162721             22.664521      22.334858      -0.000000       0.000000      15.491765      -6.760072      30.166940           0.021334
            4             Tb       5.334471      13.306725       4.936425       2.103275     139.737952 0.26866640E+04  0.88370298E+05                                17.816605                           13.908163       2.196299       2.433607                    0.999430      73.300192     168.695157       0.689693       0.269996      -1.336501      -0.000653      -0.000000      -0.000000       0.000653      -0.000000       0.000000      -0.151970      -0.057128      -0.110226      -0.152528      -0.010193       0.162721             22.664519      22.334857      -0.000000       0.000000      15.491764       6.760071      30.166937           0.021334
            5              H       1.246831      15.315153       9.057353       0.114690       1.109518 0.82088919E+01  0.80582621E+02                                 1.731720                            1.648051      -0.896233       2.451364                    0.998892       3.379279       9.260769       0.502876       1.240761      -0.719102      -0.033789       0.010424      -0.014711       0.038298      -0.011766       0.001302       0.001733       0.018909      -0.000002      -0.015388       0.000281       0.015107              1.760065       2.208338      -0.161338       0.277459       1.528141      -0.026593       1.543717           0.000381
            6              H       1.714644      15.709032      11.292566       0.103079       1.190886 0.86695427E+01  0.85190350E+02                                 1.735104                            1.632558      -0.780398       2.497165                    0.999593       3.265399       8.590990       0.540679       1.152849      -0.741754      -0.021928       0.019264       0.021108       0.036020      -0.012563       0.003458       0.007317       0.021457       0.030701      -0.023575       0.011397       0.012178              1.768778       1.853750      -0.296703      -0.348681       1.718807       0.349823       1.733777           0.000641
            7              H       4.740369      13.375920       8.719701       0.108615       1.009523 0.74421603E+01  0.73098560E+02                                 1.767246                            1.675191      -1.345397       2.237293                    0.992997       3.926584      11.683331       0.440997       1.414037      -0.678732       0.025468      -0.015841      -0.021752       0.037050      -0.007652      -0.000219       0.005207       0.005849      -0.003451      -0.009762       0.000005       0.009757              1.815555       2.034213      -0.375543      -0.297766       1.700862       0.240325       1.711590          -0.000086
            8              H       5.151963      13.734314      10.960838       0.100469       1.179908 0.87067188E+01  0.86680412E+02                                 1.793571                            1.687580      -0.964391       2.410210                    0.998160       3.503939       9.649621       0.501573       1.226608      -0.721637       0.030072      -0.009020       0.015969       0.035224      -0.007713       0.006131       0.005059       0.014156       0.033373      -0.017807       0.003633       0.014173              1.826554       2.251320      -0.411644       0.326320       1.628331      -0.125878       1.600012           0.000386
            9              H       3.651148      14.908855      12.236410       0.099371       1.217496 0.89145956E+01  0.88218229E+02                                 1.764090                            1.658373      -0.757627       2.509094                    0.999644       3.283432       8.671299       0.535002       1.156896      -0.741043       0.008259       0.006985       0.035608       0.037215      -0.014183       0.002783       0.004464       0.016501       0.030789      -0.022386       0.010991       0.011395              1.793240       1.461556       0.033775       0.168954       1.488875       0.214506       2.429289           0.000589
           10              H       9.520893       9.976495       6.210023       0.116765       1.353866 0.10329963E+02  0.10774322E+03                                 2.014362                            1.876271      -1.117985       2.356953                    0.996153       3.588102      10.241542       0.459506       1.277979      -0.711542      -0.033101      -0.005721      -0.034056       0.047835       0.015085       0.011780       0.001553       0.030745       0.009050      -0.023435      -0.002423       0.025858              2.085979       1.909488      -0.031233       0.522434       1.675968      -0.125406       2.672482           0.002321
           11              H       1.950558       9.964076      10.058460       0.120339       1.087844 0.82364649E+01  0.80925493E+02                                 1.710011                            1.652379      -0.954902       2.430956                    0.998283       3.370794       9.243278       0.501478       1.243110      -0.718723       0.017924      -0.001082       0.031374       0.036150       0.011289       0.009889      -0.006208       0.015734       0.017235      -0.020649       0.004790       0.015858              1.715238       1.665528       0.034602       0.258443       1.532403      -0.214245       1.947782           0.001653
           12              H       2.636215      11.168778       8.239881       0.120481       1.129375 0.80783410E+01  0.79899921E+02                                 1.830198                            1.689325      -1.075999       2.378162                    0.996564       3.555674      10.156329       0.467462       1.324755      -0.699312       0.037937       0.022032       0.005225       0.044180       0.012882       0.009164      -0.008839       0.024819       0.021173      -0.025691       0.007906       0.017785              1.916202       2.341215       0.625264      -0.034279       1.929617      -0.089053       1.477774           0.001650
           13              H       8.773999       8.789535       8.030576       0.123116       1.101548 0.83275248E+01  0.81916331E+02                                 1.718921                            1.657971      -0.886789       2.464595                    0.998833       3.320925       9.065141       0.503017       1.237853      -0.720619      -0.032004      -0.017944      -0.000309       0.036692       0.012641       0.009558      -0.006516       0.013985       0.012060      -0.020971       0.005508       0.015463              1.727519       1.888654       0.350338      -0.029458       1.730007      -0.157870       1.563897           0.001660
           14              H       1.246831      11.298297       0.815497       0.114690       1.109518 0.82088918E+01  0.80582628E+02                                 1.731721                            1.648052      -0.896234       2.451364                    0.998892       3.379279       9.260772       0.502876       1.240762      -0.719102      -0.033789      -0.010424       0.014711       0.038298       0.011766      -0.001302       0.001733       0.018909      -0.000002      -0.015388       0.000281       0.015107              1.760066       2.208339       0.161338      -0.277459       1.528141      -0.026593       1.543717           0.000381
           15              H       1.714644      10.904418      18.325984       0.103079       1.190885 0.86695348E+01  0.85190250E+02                                 1.735102                            1.632557      -0.780398       2.497165                    0.999593       3.265398       8.590985       0.540679       1.152849      -0.741754      -0.021928      -0.019264      -0.021108       0.036020       0.012564      -0.003458       0.007317       0.021457       0.030701      -0.023575       0.011397       0.012178              1.768777       1.853748       0.296702       0.348681       1.718806       0.349823       1.733776           0.000641
           16              H       4.740369      13.237530       1.153149       0.108615       1.009523 0.74421603E+01  0.73098560E+02                                 1.767246                            1.675191      -1.345397       2.237293                    0.992997       3.926584      11.683331       0.440997       1.414037      -0.678732       0.025468       0.015841       0.021752       0.037050       0.007652       0.000219       0.005207       0.005849      -0.003451      -0.009762       0.000005       0.009757              1.815555       2.034213       0.375543       0.297766       1.700862       0.240325       1.711590          -0.000086
           17              H       5.151963      12.879136      18.657712       0.100469       1.179907 0.87067173E+01  0.86680400E+02                                 1.793572                            1.687581      -0.964390       2.410210                    0.998160       3.503939       9.649623       0.501573       1.226608      -0.721637       0.030072       0.009020      -0.015969       0.035224       0.007713      -0.006131       0.005059       0.014156       0.033373      -0.017807       0.003633       0.014173              1.826554       2.251320       0.411644      -0.326320       1.628331      -0.125878       1.600012           0.000386
           18              H       3.651148      11.704595      17.382140       0.099371       1.217495 0.89145852E+01  0.88218101E+02                                 1.764089                            1.658373      -0.757626       2.509095                    0.999644       3.283430       8.671293       0.535002       1.156896      -0.741043       0.008259      -0.006985      -0.035608       0.037215       0.014183      -0.002783       0.004464       0.016501       0.030789      -0.022386       0.010991       0.011395              1.793239       1.461555      -0.033775      -0.168953       1.488874       0.214506       2.429288           0.000589
           19              H       9.520893      16.636955       3.662827       0.116765       1.353866 0.10329961E+02  0.10774319E+03                                 2.014362                            1.876270      -1.117984       2.356953                    0.996153       3.588102      10.241540       0.459506       1.277978      -0.711543      -0.033101       0.005721       0.034056       0.047835      -0.015085      -0.011780       0.001553       0.030745       0.009050      -0.023435      -0.002423       0.025858              2.085979       1.909488       0.031233      -0.522434       1.675968      -0.125405       2.672481           0.002321
           20              H       1.950558      16.649374      19.560090       0.120339       1.087844 0.82364690E+01  0.80925547E+02                                 1.710012                            1.652380      -0.954903       2.430956                    0.998283       3.370795       9.243283       0.501478       1.243111      -0.718723       0.017924       0.001082      -0.031374       0.036150      -0.011289      -0.009889      -0.006208       0.015734       0.017235      -0.020649       0.004790       0.015858              1.715238       1.665529      -0.034602      -0.258444       1.532403      -0.214245       1.947783           0.001653
           21              H       2.636215      15.444672       1.632969       0.120481       1.129374 0.80783401E+01  0.79899914E+02                                 1.830198                            1.689325      -1.075999       2.378162                    0.996564       3.555674      10.156331       0.467462       1.324755      -0.699312       0.037937      -0.022032      -0.005225       0.044180      -0.012882      -0.009164      -0.008839       0.024819       0.021173      -0.025691       0.007906       0.017785              1.916203       2.341216      -0.625264       0.034279       1.929617      -0.089053       1.477774           0.001650
           22              H       8.773999       0.081615       1.842274       0.123116       1.101547 0.83275138E+01  0.81916190E+02                                 1.718920                            1.657969      -0.886788       2.464595                    0.998833       3.320923       9.065132       0.503017       1.237852      -0.720619      -0.032004       0.017944       0.000309       0.036692      -0.012641      -0.009558      -0.006516       0.013985       0.012060      -0.020971       0.005508       0.015463              1.727518       1.888652      -0.350338       0.029458       1.730005      -0.157870       1.563896           0.001660
           23              H       3.772619       2.427147      18.930203       0.114690       1.109518 0.82088918E+01  0.80582626E+02                                 1.731721                            1.648052      -0.896233       2.451364                    0.998892       3.379279       9.260771       0.502876       1.240762      -0.719102       0.033789      -0.010424      -0.014711       0.038298      -0.011766      -0.001302      -0.001733       0.018909      -0.000002      -0.015388       0.000281       0.015107              1.760066       2.208339      -0.161338      -0.277459       1.528141       0.026593       1.543717           0.000381
           24              H       3.304806       2.033268       1.419716       0.103079       1.190886 0.86695420E+01  0.85190339E+02                                 1.735103                            1.632558      -0.780398       2.497165                    0.999593       3.265399       8.590989       0.540679       1.152849      -0.741754       0.021928      -0.019264       0.021108       0.036020      -0.012564      -0.003458      -0.007317       0.021457       0.030701      -0.023575       0.011397       0.012178              1.768778       1.853749      -0.296703       0.348681       1.718807      -0.349823       1.733777           0.000641
           25              H       0.279081       4.366380      18.592551       0.108615       1.009523 0.74421612E+01  0.73098569E+02                                 1.767246                            1.675191      -1.345397       2.237293                    0.992997       3.926584      11.683330       0.440997       1.414037      -0.678732      -0.025468       0.015841      -0.021752       0.037050      -0.007652       0.000219      -0.005207       0.005849      -0.003451      -0.009762       0.000005       0.009757              1.815555       2.034213      -0.375543       0.297766       1.700862      -0.240325       1.711590          -0.000086
           26              H       9.906387       4.007986       1.087988       0.100468       1.179908 0.87067211E+01  0.86680453E+02                                 1.793573                            1.687582      -0.964390       2.410210                    0.998160       3.503940       9.649629       0.501572       1.226609      -0.721637      -0.030072       0.009020       0.015969       0.035224      -0.007713      -0.006131      -0.005059       0.014156       0.033373      -0.017807       0.003633       0.014173              1.826556       2.251322      -0.411644      -0.326321       1.628332       0.125878       1.600013           0.000386
           27              H       1.368302       2.833445       2.363560       0.099371       1.217496 0.89145972E+01  0.88218253E+02                                 1.764090                            1.658374      -0.757627       2.509094                    0.999644       3.283432       8.671301       0.535001       1.156896      -0.741043      -0.008259      -0.006985       0.035608       0.037215      -0.014183      -0.002783      -0.004465       0.016501       0.030789      -0.022386       0.010991       0.011395              1.793241       1.461556       0.033775      -0.168954       1.488875      -0.214506       2.429290           0.000588
           28              H       5.537457       7.765805      16.082873       0.116765       1.353867 0.10329969E+02  0.10774331E+03                                 2.014363                            1.876272      -1.117985       2.356952                    0.996153       3.588103      10.241547       0.459506       1.277979      -0.711542       0.033101       0.005721      -0.034056       0.047835       0.015085      -0.011780      -0.001553       0.030745       0.009050      -0.023435      -0.002423       0.025858              2.085980       1.909489      -0.031234      -0.522434       1.675969       0.125406       2.672483           0.002321
           29              H       3.068892       7.778224       0.185610       0.120339       1.087845 0.82364730E+01  0.80925593E+02                                 1.710012                            1.652380      -0.954903       2.430956                    0.998283       3.370796       9.243285       0.501478       1.243110      -0.718723      -0.017924       0.001082       0.031374       0.036149       0.011289      -0.009889       0.006208       0.015734       0.017235      -0.020649       0.004790       0.015858              1.715239       1.665529       0.034602      -0.258444       1.532403       0.214245       1.947783           0.001653
           30              H       2.383235       6.573522      18.112731       0.120481       1.129375 0.80783410E+01  0.79899921E+02                                 1.830198                            1.689325      -1.075999       2.378162                    0.996564       3.555674      10.156329       0.467462       1.324755      -0.699312      -0.037937      -0.022032       0.005225       0.044180       0.012882      -0.009164       0.008839       0.024819       0.021173      -0.025691       0.007906       0.017785              1.916202       2.341215       0.625264       0.034279       1.929617       0.089053       1.477774           0.001650
           31              H       6.284351       8.952765      17.903426       0.123116       1.101547 0.83275181E+01  0.81916247E+02                                 1.718921                            1.657970      -0.886788       2.464595                    0.998833       3.320924       9.065137       0.503017       1.237853      -0.720619       0.032004       0.017944      -0.000309       0.036692       0.012641      -0.009558       0.006516       0.013985       0.012060      -0.020971       0.005508       0.015463              1.727518       1.888653       0.350338       0.029458       1.730006       0.157870       1.563896           0.001660
           32              H       3.772619       6.444003      10.688347       0.114690       1.109517 0.82088865E+01  0.80582557E+02                                 1.731720                            1.648051      -0.896233       2.451364                    0.998892       3.379278       9.260766       0.502876       1.240761      -0.719102       0.033789       0.010424       0.014711       0.038298       0.011766       0.001302      -0.001733       0.018909      -0.000002      -0.015388       0.000281       0.015107              1.760065       2.208337       0.161338       0.277459       1.528140       0.026593       1.543717           0.000381
           33              H       3.304806       6.837882       8.453134       0.103079       1.190885 0.86695360E+01  0.85190265E+02                                 1.735102                            1.632557      -0.780398       2.497165                    0.999593       3.265398       8.590985       0.540679       1.152849      -0.741754       0.021928       0.019264      -0.021108       0.036020       0.012564       0.003458      -0.007317       0.021457       0.030701      -0.023575       0.011397       0.012178              1.768777       1.853748       0.296703      -0.348681       1.718806      -0.349823       1.733776           0.000641
           34              H       0.279081       4.504770      11.025999       0.108615       1.009523 0.74421612E+01  0.73098569E+02                                 1.767246                            1.675191      -1.345397       2.237293                    0.992997       3.926584      11.683330       0.440997       1.414037      -0.678732      -0.025468      -0.015841       0.021752       0.037050       0.007652      -0.000219      -0.005207       0.005849      -0.003451      -0.009762       0.000005       0.009757              1.815555       2.034213       0.375543      -0.297766       1.700862      -0.240325       1.711590          -0.000086
           35              H       9.906387       4.863164       8.784862       0.100469       1.179908 0.87067215E+01  0.86680451E+02                                 1.793572                            1.687581      -0.964391       2.410210                    0.998160       3.503940       9.649626       0.501573       1.226608      -0.721637      -0.030072      -0.009020      -0.015969       0.035224       0.007713       0.006131      -0.005059       0.014156       0.033373      -0.017807       0.003633       0.014173              1.826555       2.251321       0.411644       0.326320       1.628331       0.125878       1.600012           0.000386
           36              H       1.368302       6.037705       7.509290       0.099371       1.217495 0.89145839E+01  0.88218086E+02                                 1.764089                            1.658373      -0.757626       2.509095                    0.999644       3.283430       8.671293       0.535002       1.156896      -0.741043      -0.008259       0.006985      -0.035608       0.037215       0.014183       0.002783      -0.004464       0.016501       0.030789      -0.022386       0.010991       0.011395              1.793239       1.461555      -0.033775       0.168953       1.488874      -0.214506       2.429288           0.000589
           37              H       5.537457       1.105345      13.535677       0.116765       1.353866 0.10329959E+02  0.10774317E+03                                 2.014361                            1.876270      -1.117984       2.356953                    0.996153       3.588102      10.241539       0.459506       1.277978      -0.711543       0.033101      -0.005721       0.034056       0.047835      -0.015085       0.011780      -0.001553       0.030745       0.009051      -0.023435      -0.002423       0.025858              2.085978       1.909487       0.031233       0.522433       1.675967       0.125405       2.672480           0.002321
           38              H       3.068892       1.092926       9.687240       0.120339       1.087844 0.82364649E+01  0.80925495E+02                                 1.710012                            1.652379      -0.954902       2.430956                    0.998283       3.370794       9.243279       0.501478       1.243111      -0.718723      -0.017924      -0.001082      -0.031374       0.036149      -0.011289       0.009889       0.006208       0.015734       0.017235      -0.020649       0.004790       0.015858              1.715238       1.665528      -0.034602       0.258443       1.532403       0.214245       1.947783           0.001653
           39              H       2.383235       2.297628      11.505819       0.120481       1.129374 0.80783401E+01  0.79899914E+02                                 1.830198                            1.689325      -1.075999       2.378162                    0.996564       3.555674      10.156331       0.467462       1.324755      -0.699312      -0.037937       0.022032      -0.005225       0.044180      -0.012882       0.009164       0.008839       0.024819       0.021173      -0.025691       0.007906       0.017785              1.916203       2.341216      -0.625264      -0.034279       1.929617       0.089053       1.477774           0.001650
           40              H       6.284351      17.660685      11.715124       0.123116       1.101547 0.83275123E+01  0.81916170E+02                                 1.718919                            1.657969      -0.886788       2.464595                    0.998833       3.320923       9.065131       0.503017       1.237852      -0.720619       0.032004      -0.017944       0.000309       0.036692      -0.012641       0.009558       0.006516       0.013985       0.012060      -0.020971       0.005508       0.015463              1.727517       1.888652      -0.350338      -0.029458       1.730005       0.157870       1.563895           0.001660
           41              H       8.792069       2.427147      10.688347       0.114690       1.109518 0.82088906E+01  0.80582606E+02                                 1.731720                            1.648051      -0.896233       2.451364                    0.998892       3.379279       9.260769       0.502876       1.240761      -0.719102       0.033789      -0.010424       0.014711       0.038298      -0.011766       0.001302       0.001733       0.018909      -0.000002      -0.015388       0.000281       0.015107              1.760065       2.208338      -0.161338       0.277459       1.528141      -0.026593       1.543717           0.000381
           42              H       8.324256       2.033268       8.453134       0.103079       1.190885 0.86695375E+01  0.85190288E+02                                 1.735103                            1.632558      -0.780398       2.497165                    0.999593       3.265398       8.590987       0.540679       1.152849      -0.741754       0.021928      -0.019264      -0.021108       0.036020      -0.012564       0.003458       0.007317       0.021457       0.030701      -0.023575       0.011397       0.012178              1.768778       1.853749      -0.296703      -0.348681       1.718807       0.349823       1.733777           0.000641
           43              H       5.298531       4.366380      11.025999       0.108615       1.009523 0.74421621E+01  0.73098578E+02                                 1.767246                            1.675191      -1.345397       2.237293                    0.992997       3.926584      11.683329       0.440997       1.414036      -0.678732      -0.025468       0.015841       0.021752       0.037050      -0.007652      -0.000219       0.005207       0.005849      -0.003451      -0.009762       0.000005       0.009757              1.815555       2.034213      -0.375543      -0.297766       1.700862       0.240325       1.711590          -0.000086
           44              H       4.886937       4.007986       8.784862       0.100468       1.179908 0.87067215E+01  0.86680441E+02                                 1.793571                            1.687580      -0.964391       2.410210                    0.998160       3.503940       9.649622       0.501573       1.226607      -0.721637      -0.030072       0.009020      -0.015969       0.035224      -0.007712       0.006131       0.005060       0.014156       0.033373      -0.017807       0.003633       0.014173              1.826554       2.251320      -0.411644       0.326320       1.628331      -0.125878       1.600012           0.000386
           45              H       6.387752       2.833445       7.509290       0.099371       1.217495 0.89145823E+01  0.88218062E+02                                 1.764088                            1.658372      -0.757626       2.509095                    0.999644       3.283430       8.671291       0.535002       1.156896      -0.741043      -0.008259      -0.006985      -0.035608       0.037215      -0.014183       0.002783       0.004464       0.016501       0.030789      -0.022386       0.010991       0.011395              1.793238       1.461555       0.033775       0.168953       1.488873       0.214506       2.429287           0.000588
           46              H       0.518007       7.765805      13.535677       0.116765       1.353866 0.10329961E+02  0.10774321E+03                                 2.014362                            1.876271      -1.117984       2.356953                    0.996153       3.588102      10.241543       0.459506       1.277979      -0.711542       0.033101       0.005721       0.034056       0.047835       0.015085       0.011780       0.001553       0.030745       0.009051      -0.023435      -0.002423       0.025858              2.085980       1.909488      -0.031233       0.522434       1.675968      -0.125406       2.672482           0.002321
           47              H       8.088342       7.778224       9.687240       0.120339       1.087844 0.82364703E+01  0.80925565E+02                                 1.710013                            1.652380      -0.954903       2.430956                    0.998283       3.370795       9.243284       0.501478       1.243111      -0.718723      -0.017924       0.001082      -0.031374       0.036150       0.011289       0.009889      -0.006208       0.015734       0.017235      -0.020649       0.004790       0.015858              1.715239       1.665529       0.034602       0.258444       1.532404      -0.214245       1.947784           0.001653
           48              H       7.402685       6.573522      11.505819       0.120481       1.129375 0.80783405E+01  0.79899918E+02                                 1.830198                            1.689325      -1.075999       2.378162                    0.996564       3.555674      10.156330       0.467462       1.324755      -0.699312      -0.037937      -0.022032      -0.005225       0.044180       0.012882       0.009164      -0.008839       0.024819       0.021173      -0.025691       0.007906       0.017785              1.916202       2.341216       0.625264      -0.034279       1.929617      -0.089053       1.477774           0.001650
           49              H       1.264901       8.952765      11.715124       0.123116       1.101547 0.83275154E+01  0.81916215E+02                                 1.718920                            1.657970      -0.886788       2.464595                    0.998833       3.320923       9.065134       0.503017       1.237853      -0.720619       0.032004       0.017944       0.000309       0.036692       0.012641       0.009558      -0.006516       0.013985       0.012060      -0.020971       0.005508       0.015463              1.727518       1.888653       0.350338      -0.029458       1.730006      -0.157870       1.563896           0.001660
           50              H       8.792069       6.444003      18.930203       0.114690       1.109518 0.82088906E+01  0.80582606E+02                                 1.731720                            1.648051      -0.896233       2.451364                    0.998892       3.379279       9.260769       0.502876       1.240761      -0.719102       0.033789       0.010424      -0.014711       0.038298       0.011766      -0.001302       0.001733       0.018909      -0.000002      -0.015388       0.000281       0.015107              1.760065       2.208338       0.161338      -0.277459       1.528141      -0.026593       1.543717           0.000381
           51              H       8.324256       6.837882       1.419716       0.103079       1.190885 0.86695390E+01  0.85190310E+02                                 1.735104                            1.632558      -0.780398       2.497166                    0.999593       3.265398       8.590989       0.540679       1.152850      -0.741754       0.021928       0.019264       0.021108       0.036020       0.012563      -0.003458       0.007317       0.021457       0.030701      -0.023575       0.011397       0.012178              1.768778       1.853750       0.296703       0.348681       1.718808       0.349823       1.733778           0.000641
           52              H       5.298531       4.504770      18.592551       0.108615       1.009523 0.74421630E+01  0.73098587E+02                                 1.767246                            1.675190      -1.345397       2.237293                    0.992997       3.926584      11.683328       0.440997       1.414036      -0.678732      -0.025468      -0.015841      -0.021752       0.037050       0.007652       0.000219       0.005207       0.005849      -0.003451      -0.009762       0.000005       0.009757              1.815555       2.034213       0.375543       0.297766       1.700862       0.240325       1.711590          -0.000086
           53              H       4.886937       4.863164       1.087988       0.100468       1.179908 0.87067212E+01  0.86680452E+02                                 1.793573                            1.687582      -0.964390       2.410210                    0.998160       3.503940       9.649628       0.501572       1.226609      -0.721637      -0.030072      -0.009020       0.015969       0.035224       0.007713      -0.006131       0.005059       0.014156       0.033373      -0.017807       0.003633       0.014173              1.826556       2.251322       0.411644      -0.326321       1.628332      -0.125878       1.600013           0.000386
           54              H       6.387752       6.037705       2.363560       0.099371       1.217496 0.89145920E+01  0.88218189E+02                                 1.764090                            1.658374      -0.757626       2.509094                    0.999644       3.283431       8.671298       0.535001       1.156897      -0.741043      -0.008259       0.006985       0.035608       0.037215       0.014183      -0.002783       0.004465       0.016501       0.030789      -0.022386       0.010991       0.011395              1.793240       1.461556      -0.033775      -0.168954       1.488875       0.214506       2.429289           0.000589
           55              H       0.518007       1.105345      16.082873       0.116765       1.353866 0.10329965E+02  0.10774326E+03                                 2.014362                            1.876271      -1.117985       2.356953                    0.996153       3.588103      10.241545       0.459506       1.277979      -0.711543       0.033101      -0.005721      -0.034056       0.047835      -0.015085      -0.011780       0.001553       0.030745       0.009051      -0.023435      -0.002423       0.025858              2.085980       1.909488       0.031233      -0.522434       1.675968      -0.125406       2.672482           0.002321
           56              H       8.088342       1.092926       0.185610       0.120339       1.087845 0.82364743E+01  0.80925606E+02                                 1.710012                            1.652380      -0.954903       2.430956                    0.998283       3.370796       9.243284       0.501478       1.243110      -0.718723      -0.017924      -0.001082       0.031374       0.036150      -0.011289      -0.009889      -0.006208       0.015734       0.017235      -0.020649       0.004790       0.015858              1.715238       1.665529      -0.034602      -0.258444       1.532403      -0.214245       1.947783           0.001653
           57              H       7.402685       2.297628      18.112731       0.120481       1.129375 0.80783447E+01  0.79899969E+02                                 1.830198                            1.689325      -1.076000       2.378162                    0.996564       3.555675      10.156333       0.467462       1.324755      -0.699312      -0.037937       0.022032       0.005225       0.044180      -0.012882      -0.009164      -0.008839       0.024819       0.021173      -0.025691       0.007906       0.017785              1.916203       2.341216      -0.625264       0.034279       1.929618      -0.089053       1.477775           0.001650
           58              H       1.264901      17.660685      17.903426       0.123116       1.101547 0.83275213E+01  0.81916296E+02                                 1.718922                            1.657971      -0.886789       2.464595                    0.998833       3.320924       9.065141       0.503016       1.237854      -0.720618       0.032004      -0.017944      -0.000309       0.036692      -0.012641      -0.009558      -0.006516       0.013985       0.012060      -0.020971       0.005508       0.015463              1.727520       1.888654      -0.350338       0.029458       1.730007      -0.157871       1.563897           0.001660
           59              H       6.266281      15.315153       0.815497       0.114690       1.109518 0.82088919E+01  0.80582624E+02                                 1.731720                            1.648051      -0.896233       2.451364                    0.998892       3.379279       9.260770       0.502876       1.240761      -0.719102      -0.033789       0.010424       0.014711       0.038298      -0.011766      -0.001302      -0.001733       0.018909      -0.000002      -0.015388       0.000281       0.015107              1.760065       2.208338      -0.161338      -0.277459       1.528141       0.026593       1.543717           0.000381
           60              H       6.734094      15.709032      18.325984       0.103079       1.190885 0.86695328E+01  0.85190228E+02                                 1.735102                            1.632557      -0.780398       2.497165                    0.999593       3.265397       8.590983       0.540679       1.152849      -0.741754      -0.021928       0.019264      -0.021108       0.036020      -0.012564      -0.003458      -0.007317       0.021457       0.030701      -0.023575       0.011397       0.012178              1.768777       1.853748      -0.296702       0.348681       1.718806      -0.349823       1.733776           0.000641
           61              H       9.759819      13.375920       1.153149       0.108615       1.009523 0.74421612E+01  0.73098569E+02                                 1.767246                            1.675191      -1.345397       2.237293                    0.992997       3.926584      11.683330       0.440997       1.414037      -0.678732       0.025468      -0.015841       0.021752       0.037050      -0.007652       0.000219      -0.005207       0.005849      -0.003451      -0.009762       0.000005       0.009757              1.815555       2.034213      -0.375543       0.297766       1.700862      -0.240325       1.711590          -0.000086
           62              H       0.132513      13.734314      18.657712       0.100468       1.179908 0.87067200E+01  0.86680432E+02                                 1.793572                            1.687581      -0.964390       2.410211                    0.998160       3.503940       9.649626       0.501572       1.226608      -0.721637       0.030072      -0.009020      -0.015969       0.035224      -0.007713      -0.006131      -0.005059       0.014156       0.033373      -0.017807       0.003633       0.014173              1.826555       2.251321      -0.411644      -0.326320       1.628331       0.125878       1.600012           0.000386
           63              H       8.670598      14.908855      17.382140       0.099371       1.217496 0.89145956E+01  0.88218229E+02                                 1.764090                            1.658373      -0.757627       2.509094                    0.999644       3.283432       8.671299       0.535002       1.156896      -0.741043       0.008259       0.006985      -0.035608       0.037215      -0.014183      -0.002783      -0.004464       0.016501       0.030789      -0.022386       0.010991       0.011395              1.793240       1.461556       0.033775      -0.168954       1.488875      -0.214506       2.429289           0.000589
           64              H       4.501443       9.976495       3.662827       0.116765       1.353865 0.10329955E+02  0.10774312E+03                                 2.014361                            1.876270      -1.117984       2.356953                    0.996153       3.588101      10.241537       0.459506       1.277978      -0.711543      -0.033101      -0.005721       0.034056       0.047835       0.015085      -0.011780      -0.001553       0.030745       0.009050      -0.023435      -0.002423       0.025858              2.085978       1.909487      -0.031233      -0.522433       1.675967       0.125405       2.672480           0.002321
           65              H       6.970008       9.964076      19.560090       0.120339       1.087844 0.82364703E+01  0.80925562E+02                                 1.710012                            1.652380      -0.954903       2.430956                    0.998283       3.370795       9.243283       0.501478       1.243111      -0.718723       0.017924      -0.001082      -0.031374       0.036150       0.011289      -0.009889       0.006208       0.015734       0.017235      -0.020649       0.004790       0.015858              1.715239       1.665529       0.034602      -0.258444       1.532404       0.214245       1.947783           0.001653
           66              H       7.655665      11.168778       1.632969       0.120481       1.129375 0.80783443E+01  0.79899966E+02                                 1.830198                            1.689326      -1.076000       2.378162                    0.996564       3.555675      10.156334       0.467462       1.324755      -0.699312       0.037937       0.022032      -0.005225       0.044180       0.012882      -0.009164       0.008839       0.024819       0.021173      -0.025691       0.007906       0.017785              1.916203       2.341216       0.625264       0.034279       1.929618       0.089053       1.477775           0.001650
           67              H       3.754549       8.789535       1.842274       0.123116       1.101547 0.83275210E+01  0.81916287E+02                                 1.718921                            1.657970      -0.886788       2.464595                    0.998833       3.320924       9.065139       0.503017       1.237853      -0.720619      -0.032004      -0.017944       0.000309       0.036692       0.012641      -0.009558       0.006516       0.013985       0.012060      -0.020971       0.005508       0.015463              1.727519       1.888654       0.350338       0.029458       1.730007       0.157870       1.563897           0.001660
           68              H       6.266281      11.298297       9.057353       0.114690       1.109518 0.82088906E+01  0.80582606E+02                                 1.731720                            1.648051      -0.896233       2.451364                    0.998892       3.379279       9.260769       0.502876       1.240761      -0.719102      -0.033789      -0.010424      -0.014711       0.038298       0.011766       0.001302      -0.001733       0.018909      -0.000002      -0.015388       0.000281       0.015107              1.760065       2.208338       0.161338       0.277459       1.528141       0.026593       1.543717           0.000381
           69              H       6.734094      10.904418      11.292566       0.103079       1.190885 0.86695335E+01  0.85190239E+02                                 1.735103                            1.632558      -0.780398       2.497166                    0.999593       3.265397       8.590984       0.540679       1.152849      -0.741754      -0.021928      -0.019264       0.021108       0.036020       0.012564       0.003458      -0.007317       0.021457       0.030701      -0.023575       0.011397       0.012178              1.768777       1.853749       0.296703      -0.348681       1.718807      -0.349823       1.733777           0.000641
           70              H       9.759819      13.237530       8.719701       0.108615       1.009523 0.74421612E+01  0.73098569E+02                                 1.767246                            1.675191      -1.345397       2.237293                    0.992997       3.926584      11.683330       0.440997       1.414037      -0.678732       0.025468       0.015841      -0.021752       0.037050       0.007652      -0.000219      -0.005207       0.005849      -0.003451      -0.009762       0.000005       0.009757              1.815555       2.034213       0.375543      -0.297766       1.700862      -0.240325       1.711590          -0.000086
           71              H       0.132513      12.879136      10.960838       0.100468       1.179908 0.87067184E+01  0.86680413E+02                                 1.793572                            1.687581      -0.964391       2.410210                    0.998160       3.503939       9.649623       0.501572       1.226609      -0.721637       0.030072       0.009020       0.015969       0.035224       0.007712       0.006131      -0.005059       0.014156       0.033373      -0.017807       0.003633       0.014173              1.826555       2.251321       0.411644       0.326320       1.628331       0.125878       1.600012           0.000386
           72              H       8.670598      11.704595      12.236410       0.099371       1.217496 0.89145969E+01  0.88218244E+02                                 1.764090                            1.658374      -0.757627       2.509094                    0.999644       3.283432       8.671299       0.535002       1.156896      -0.741043       0.008259      -0.006985       0.035608       0.037215       0.014183       0.002783      -0.004464       0.016501       0.030789      -0.022386       0.010991       0.011395              1.793240       1.461556      -0.033775       0.168954       1.488875      -0.214506       2.429289           0.000589
           73              H       4.501443      16.636955       6.210023       0.116765       1.353867 0.10329967E+02  0.10774328E+03                                 2.014363                            1.876271      -1.117985       2.356953                    0.996153       3.588103      10.241545       0.459506       1.277979      -0.711543      -0.033101       0.005721      -0.034056       0.047835      -0.015085       0.011780      -0.001553       0.030745       0.009050      -0.023435      -0.002423       0.025858              2.085980       1.909489       0.031233       0.522434       1.675968       0.125406       2.672482           0.002321
           74              H       6.970008      16.649374      10.058460       0.120339       1.087844 0.82364703E+01  0.80925560E+02                                 1.710012                            1.652379      -0.954903       2.430956                    0.998283       3.370795       9.243282       0.501478       1.243110      -0.718723       0.017924       0.001082       0.031374       0.036150      -0.011289       0.009889       0.006208       0.015734       0.017235      -0.020649       0.004790       0.015858              1.715238       1.665529      -0.034602       0.258444       1.532403       0.214245       1.947783           0.001653
           75              H       7.655665      15.444672       8.239881       0.120481       1.129374 0.80783358E+01  0.79899863E+02                                 1.830198                            1.689325      -1.075999       2.378162                    0.996564       3.555673      10.156328       0.467462       1.324756      -0.699312       0.037937      -0.022032       0.005225       0.044180      -0.012882       0.009164       0.008839       0.024819       0.021173      -0.025691       0.007906       0.017785              1.916202       2.341215      -0.625264      -0.034279       1.929617       0.089053       1.477774           0.001650
           76              H       3.754549       0.081615       8.030576       0.123116       1.101547 0.83275156E+01  0.81916219E+02                                 1.718921                            1.657970      -0.886788       2.464595                    0.998833       3.320923       9.065135       0.503017       1.237853      -0.720619      -0.032004       0.017944      -0.000309       0.036692      -0.012641       0.009558       0.006516       0.013985       0.012060      -0.020971       0.005508       0.015463              1.727518       1.888653      -0.350338      -0.029458       1.730006       0.157870       1.563896           0.001660
           77              C       2.730581      14.114000       7.175785       0.683289      22.469833 0.23561478E+03  0.48669247E+04                                 7.601416                            5.645061      -0.507193       1.903859                    0.997999      22.442922      65.353606       0.584639       0.507185      -0.989248      -0.005923      -0.005915      -0.086924       0.087326       0.003412      -0.006778      -0.035754      -0.139103      -0.202359      -0.075539      -0.035074       0.110613              8.934980      11.150694       0.289663       1.091412       4.801015       1.309030      10.853231           0.002070
           78              C       2.963483      14.320165       8.649406      -0.036339      34.240848 0.46194534E+03  0.10979611E+05                                 9.171111                            7.182376       0.004860       2.008412                    0.999248      27.671369      78.885362       0.615365       0.418771      -1.067223       0.012616       0.016180       0.053704       0.057490       0.005201      -0.002336       0.007180       0.032971      -0.022709      -0.018568      -0.002558       0.021126             10.417942      10.447732      -1.419649       1.221856       6.625463       2.486427      14.180629           0.001423
           79              C       2.041912      15.008389       9.430349      -0.114771      29.927214 0.43732985E+03  0.10338411E+05                                 8.460231                            7.081149       0.090618       2.005074                    0.999579      29.528501      86.252138       0.602604       0.429962      -1.051474       0.022191      -0.008615       0.010640       0.026075       0.000088       0.013673      -0.012984       0.028294      -0.090416      -0.037362       0.004898       0.032465              9.028901       9.612913      -1.165973       0.254479       6.500559       2.519245      10.973230           0.000792
           80              C       2.318986      15.232652      10.770687      -0.092494      28.007908 0.40939425E+03  0.94936906E+04                                 7.993322                            6.773070       0.192473       2.039021                    0.999785      28.781748      82.527921       0.628568       0.420204      -1.060413       0.026892      -0.005015      -0.024119       0.036470      -0.014179      -0.009172       0.020569       0.027136       0.020251      -0.030471       0.000065       0.030406              8.353750       8.965253      -1.393246       0.798475       6.327883       1.953247       9.768113           0.000645
           81              C       4.123980      13.844849       9.234077      -0.113353      30.668993 0.46331279E+03  0.11170942E+05                                 8.765143                            7.398795      -0.301731       1.879441                    0.998303      30.416866      91.296913       0.573339       0.443077      -1.038082      -0.011043       0.030888       0.011921       0.034902       0.000555      -0.025448       0.005723      -0.021928      -0.049472      -0.036398       0.014848       0.021550              9.361042      10.425489      -1.709907       1.592270       6.454308       1.390651      11.203331           0.000642
           82              C       4.372945      14.062015      10.575402      -0.087518      28.132959 0.40686336E+03  0.94509863E+04                                 8.084115                            6.791655       0.030741       1.989676                    0.999565      28.974236      84.035770       0.620217       0.425142      -1.053898      -0.016793       0.024771      -0.018881       0.035385      -0.009844       0.022618       0.000243       0.025025       0.013294      -0.022267      -0.009065       0.031331              8.480067       9.085256      -2.325980       0.293368       6.455865       1.558195       9.899080           0.001397
           83              C       3.476471      14.757335      11.335414      -0.084665      27.159754 0.39575817E+03  0.91127244E+04                                 7.861147                            6.677112       0.096407       2.010666                    0.999759      28.648785      82.228445       0.629664       0.422453      -1.057530       0.002629       0.012218      -0.026098       0.028936      -0.000980       0.011342       0.011423       0.008842       0.097529      -0.024058      -0.013234       0.037291              8.159745       8.768422      -1.922072       0.259454       6.225298       1.641294       9.485514           0.001058
           84              C      -0.033128       9.992109       7.004195      -0.076664      30.718737 0.40052474E+03  0.92769961E+04                                 8.662278                            6.766600       0.033197       1.994946                    0.999270      28.820668      83.755793       0.616858       0.428690      -1.050611       0.007451       0.020353       0.011229       0.024411       0.007796       0.023406       0.003507       0.082365       0.032689      -0.047395      -0.003158       0.050554             10.088957       8.525828       2.567036      -0.376266       9.212618      -4.412696      12.528424           0.028699
           85              C       1.423516       9.970818       9.292721      -0.190043      34.913198 0.47325783E+03  0.11418254E+05                                 9.375999                            7.325632      -0.065196       1.932476                    0.999578      31.137836      92.082418       0.597008       0.425230      -1.053695      -0.021142       0.001190      -0.004967       0.021750       0.010939       0.033690      -0.008550       0.011835       0.103640      -0.040196      -0.012246       0.052442             11.095384       9.752837       3.898593      -1.970596      11.405177      -5.838322      12.128138           0.045111
           86              C       0.242941       9.250126       9.282454       0.050024      37.427316 0.44194588E+03  0.10437312E+05                                 9.957188                            7.125952      -0.220649       1.937291                    0.998864      27.524701      79.419340       0.601920       0.430872      -1.054712       0.004296       0.018383      -0.016730       0.025225       0.028451       0.026132      -0.015083       0.034506       0.028515      -0.049966       0.010395       0.039571             13.116330       9.343414       3.610121      -2.217349      13.086487      -8.525708      16.919088           0.106405
           87              C       1.837119      10.693816       8.203943      -0.070023      30.814022 0.39155588E+03  0.89979189E+04                                 8.659989                            6.677154       0.206580       2.061830                    0.999077      28.129830      80.833610       0.624220       0.426993      -1.054007      -0.024067       0.009271      -0.025098       0.035987       0.034140       0.002679      -0.007365       0.023933       0.022888      -0.041163       0.008623       0.032541             10.175115       9.210559       3.173223      -0.507106       9.478885      -4.544817      11.835900           0.025720
           88              C       9.566068       9.271239       8.093762      -0.191961      34.347015 0.47367241E+03  0.11434322E+05                                 9.301595                            7.341505      -0.054801       1.937960                    0.999524      31.141270      92.210825       0.594635       0.426701      -1.052458       0.002520       0.015414       0.017886       0.023746       0.031081       0.013973      -0.013368       0.035769      -0.064125      -0.042087      -0.004919       0.047006             10.954089       7.855465       1.721253      -0.219712      10.110319      -5.974616      14.896483           0.046293
           89              C       2.730581      12.499450       2.697065       0.683289      22.469832 0.23561477E+03  0.48669242E+04                                 7.601416                            5.645061      -0.507192       1.903859                    0.997999      22.442921      65.353601       0.584639       0.507185      -0.989248      -0.005923       0.005915       0.086924       0.087326      -0.003412       0.006778      -0.035754      -0.139103      -0.202358      -0.075539      -0.035074       0.110613              8.934980      11.150693      -0.289663      -1.091412       4.801015       1.309030      10.853231           0.002070
           90              C       2.963483      12.293285       1.223444      -0.036339      34.240848 0.46194533E+03  0.10979611E+05                                 9.171112                            7.182376       0.004860       2.008412                    0.999248      27.671369      78.885365       0.615365       0.418771      -1.067223       0.012616      -0.016180      -0.053704       0.057490      -0.005201       0.002336       0.007180       0.032971      -0.022709      -0.018568      -0.002558       0.021126             10.417942      10.447733       1.419649      -1.221856       6.625463       2.486427      14.180629           0.001422
           91              C       2.041912      11.605061       0.442501      -0.114771      29.927214 0.43732987E+03  0.10338412E+05                                 8.460231                            7.081150       0.090618       2.005074                    0.999579      29.528502      86.252147       0.602604       0.429962      -1.051474       0.022191       0.008615      -0.010640       0.026075      -0.000088      -0.013673      -0.012984       0.028295      -0.090416      -0.037362       0.004898       0.032465              9.028901       9.612914       1.165974      -0.254479       6.500559       2.519244      10.973229           0.000792
           92              C       2.318986      11.380798      18.847863      -0.092494      28.007909 0.40939428E+03  0.94936914E+04                                 7.993322                            6.773070       0.192473       2.039021                    0.999785      28.781748      82.527919       0.628568       0.420204      -1.060413       0.026892       0.005015       0.024119       0.036470       0.014179       0.009172       0.020569       0.027136       0.020251      -0.030471       0.000065       0.030406              8.353750       8.965253       1.393245      -0.798475       6.327883       1.953247       9.768113           0.000645
           93              C       4.123980      12.768601       0.638773      -0.113353      30.668991 0.46331275E+03  0.11170941E+05                                 8.765143                            7.398794      -0.301731       1.879441                    0.998303      30.416865      91.296908       0.573339       0.443077      -1.038082      -0.011043      -0.030888      -0.011921       0.034902      -0.000555       0.025448       0.005723      -0.021928      -0.049472      -0.036398       0.014848       0.021550              9.361042      10.425488       1.709907      -1.592270       6.454307       1.390651      11.203330           0.000642
           94              C       4.372945      12.551435      19.043148      -0.087518      28.132962 0.40686344E+03  0.94509887E+04                                 8.084116                            6.791656       0.030741       1.989676                    0.999565      28.974239      84.035783       0.620217       0.425142      -1.053898      -0.016792      -0.024772       0.018881       0.035385       0.009844      -0.022618       0.000243       0.025025       0.013294      -0.022267      -0.009065       0.031331              8.480067       9.085257       2.325980      -0.293368       6.455865       1.558194       9.899080           0.001396
           95              C       3.476471      11.856115      18.283136      -0.084665      27.159755 0.39575820E+03  0.91127254E+04                                 7.861147                            6.677112       0.096407       2.010666                    0.999759      28.648785      82.228445       0.629664       0.422453      -1.057530       0.002629      -0.012219       0.026098       0.028936       0.000980      -0.011342       0.011423       0.008843       0.097529      -0.024058      -0.013234       0.037292              8.159745       8.768423       1.922072      -0.259454       6.225299       1.641294       9.485514           0.001058
           96              C      -0.033128      16.621341       2.868655      -0.076664      30.718733 0.40052470E+03  0.92769948E+04                                 8.662277                            6.766600       0.033197       1.994946                    0.999270      28.820666      83.755783       0.616858       0.428690      -1.050611       0.007451      -0.020353      -0.011229       0.024411      -0.007796      -0.023406       0.003507       0.082366       0.032689      -0.047395      -0.003159       0.050554             10.088955       8.525827      -2.567035       0.376265       9.212616      -4.412695      12.528423           0.028699
           97              C       1.423516      16.642632       0.580129      -0.190044      34.913201 0.47325788E+03  0.11418256E+05                                 9.376000                            7.325633      -0.065196       1.932476                    0.999578      31.137839      92.082434       0.597008       0.425230      -1.053695      -0.021142      -0.001190       0.004967       0.021750      -0.010939      -0.033690      -0.008550       0.011834       0.103640      -0.040196      -0.012246       0.052442             11.095386       9.752838      -3.898594       1.970597      11.405179      -5.838324      12.128141           0.045111
           98              C       0.242941      17.363324       0.590396       0.050024      37.427314 0.44194586E+03  0.10437311E+05                                 9.957187                            7.125952      -0.220649       1.937291                    0.998864      27.524700      79.419335       0.601920       0.430872      -1.054712       0.004296      -0.018383       0.016730       0.025225      -0.028451      -0.026132      -0.015083       0.034506       0.028515      -0.049966       0.010395       0.039571             13.116329       9.343414      -3.610121       2.217349      13.086486      -8.525707      16.919087           0.106405
           99              C       1.837119      15.919634       1.668907      -0.070023      30.814029 0.39155599E+03  0.89979220E+04                                 8.659991                            6.677155       0.206580       2.061830                    0.999077      28.129834      80.833627       0.624220       0.426993      -1.054007      -0.024067      -0.009271       0.025098       0.035987      -0.034140      -0.002679      -0.007365       0.023933       0.022888      -0.041164       0.008623       0.032541             10.175117       9.210560      -3.173223       0.507106       9.478887      -4.544818      11.835903           0.025720
          100              C       9.566068      17.342211       1.779088      -0.191961      34.347009 0.47367233E+03  0.11434319E+05                                 9.301593                            7.341504      -0.054800       1.937960                    0.999524      31.141265      92.210797       0.594635       0.426701      -1.052458       0.002520      -0.015414      -0.017886       0.023746      -0.031081      -0.013973      -0.013368       0.035769      -0.064126      -0.042087      -0.004919       0.047006             10.954086       7.855464      -1.721252       0.219712      10.110316      -5.974614      14.896479           0.046293
          101              C       2.288869       3.628300      17.048635       0.683289      22.469834 0.23561480E+03  0.48669251E+04                                 7.601417                            5.645061      -0.507193       1.903859                    0.997999      22.442923      65.353610       0.584639       0.507185      -0.989248       0.005923       0.005915      -0.086924       0.087326       0.003412       0.006778       0.035754      -0.139103      -0.202358      -0.075539      -0.035074       0.110613              8.934981      11.150695       0.289663      -1.091412       4.801016      -1.309030      10.853232           0.002070
          102              C       2.055967       3.422135      18.522256      -0.036339      34.240846 0.46194530E+03  0.10979610E+05                                 9.171111                            7.182375       0.004860       2.008412                    0.999248      27.671368      78.885360       0.615365       0.418771      -1.067223      -0.012616      -0.016180       0.053704       0.057490       0.005201       0.002336      -0.007180       0.032971      -0.022709      -0.018568      -0.002558       0.021126             10.417941      10.447732      -1.419649      -1.221856       6.625463      -2.486427      14.180629           0.001423
          103              C       2.977538       2.733911      19.303199      -0.114771      29.927216 0.43732990E+03  0.10338412E+05                                 8.460232                            7.081150       0.090618       2.005074                    0.999579      29.528503      86.252149       0.602604       0.429962      -1.051474      -0.022191       0.008615       0.010640       0.026075       0.000088      -0.013673       0.012984       0.028295      -0.090416      -0.037362       0.004898       0.032465              9.028901       9.612914      -1.165974      -0.254479       6.500560      -2.519245      10.973230           0.000792
          104              C       2.700464       2.509648       0.897837      -0.092494      28.007910 0.40939428E+03  0.94936914E+04                                 7.993323                            6.773070       0.192473       2.039021                    0.999785      28.781749      82.527928       0.628568       0.420204      -1.060413      -0.026892       0.005015      -0.024119       0.036470      -0.014179       0.009172      -0.020569       0.027136       0.020251      -0.030471       0.000065       0.030406              8.353750       8.965254      -1.393246      -0.798475       6.327883      -1.953247       9.768114           0.000645
          105              C       0.895470       3.897451      19.106927      -0.113353      30.668991 0.46331274E+03  0.11170940E+05                                 8.765143                            7.398795      -0.301731       1.879441                    0.998303      30.416865      91.296912       0.573339       0.443077      -1.038082       0.011043      -0.030888       0.011921       0.034902       0.000555       0.025448      -0.005723      -0.021928      -0.049472      -0.036398       0.014848       0.021550              9.361042      10.425489      -1.709907      -1.592270       6.454308      -1.390651      11.203331           0.000642
          106              C       0.646505       3.680285       0.702552      -0.087518      28.132966 0.40686350E+03  0.94509905E+04                                 8.084117                            6.791656       0.030741       1.989676                    0.999565      28.974242      84.035799       0.620217       0.425142      -1.053898       0.016792      -0.024771      -0.018881       0.035385      -0.009844      -0.022618      -0.000243       0.025025       0.013294      -0.022267      -0.009065       0.031331              8.480069       9.085259      -2.325981      -0.293368       6.455866      -1.558195       9.899081           0.001396
          107              C       1.542979       2.984965       1.462564      -0.084665      27.159762 0.39575830E+03  0.91127285E+04                                 7.861149                            6.677113       0.096406       2.010666                    0.999759      28.648791      82.228472       0.629664       0.422453      -1.057530      -0.002629      -0.012219      -0.026098       0.028936      -0.000980      -0.011342      -0.011423       0.008843       0.097529      -0.024058      -0.013234       0.037292              8.159747       8.768425      -1.922073      -0.259454       6.225300      -1.641294       9.485516           0.001058
          108              C       5.052578       7.750191      16.877045      -0.076664      30.718739 0.40052478E+03  0.92769974E+04                                 8.662278                            6.766601       0.033197       1.994945                    0.999270      28.820670      83.755805       0.616858       0.428690      -1.050611      -0.007451      -0.020353       0.011229       0.024411       0.007796      -0.023406      -0.003506       0.082366       0.032689      -0.047395      -0.003159       0.050554             10.088958       8.525829       2.567036       0.376265       9.212618       4.412696      12.528426           0.028699
          109              C       3.595934       7.771482      19.165571      -0.190043      34.913200 0.47325787E+03  0.11418256E+05                                 9.375999                            7.325633      -0.065196       1.932476                    0.999578      31.137839      92.082432       0.597008       0.425230      -1.053695       0.021142      -0.001190      -0.004967       0.021750       0.010939      -0.033690       0.008550       0.011834       0.103640      -0.040196      -0.012246       0.052442             11.095385       9.752837       3.898593       1.970596      11.405178       5.838323      12.128139           0.045111
          110              C       4.776509       8.492174      19.155304       0.050024      37.427313 0.44194586E+03  0.10437311E+05                                 9.957187                            7.125952      -0.220649       1.937292                    0.998864      27.524700      79.419334       0.601920       0.430872      -1.054712      -0.004296      -0.018383      -0.016730       0.025225       0.028451      -0.026132       0.015083       0.034506       0.028515      -0.049966       0.010395       0.039571             13.116328       9.343414       3.610120       2.217348      13.086485       8.525707      16.919086           0.106405
          111              C       3.182331       7.048484      18.076793      -0.070023      30.814024 0.39155591E+03  0.89979198E+04                                 8.659990                            6.677154       0.206580       2.061830                    0.999077      28.129831      80.833616       0.624220       0.426993      -1.054007       0.024067      -0.009271      -0.025098       0.035987       0.034140      -0.002679       0.007365       0.023933       0.022888      -0.041163       0.008623       0.032541             10.175116       9.210559       3.173223       0.507105       9.478886       4.544817      11.835902           0.025720
          112              C       5.492282       8.471061      17.966612      -0.191961      34.347012 0.47367236E+03  0.11434320E+05                                 9.301594                            7.341505      -0.054800       1.937960                    0.999524      31.141267      92.210812       0.594635       0.426701      -1.052458      -0.002520      -0.015414       0.017886       0.023746       0.031081      -0.013973       0.013368       0.035769      -0.064126      -0.042087      -0.004919       0.047006             10.954088       7.855465       1.721252       0.219712      10.110318       5.974615      14.896482           0.046293
          113              C       2.288869       5.242850      12.569915       0.683289      22.469832 0.23561476E+03  0.48669242E+04                                 7.601416                            5.645061      -0.507193       1.903859                    0.997999      22.442921      65.353603       0.584639       0.507185      -0.989248       0.005923      -0.005915       0.086924       0.087326      -0.003412      -0.006778       0.035754      -0.139103      -0.202358      -0.075539      -0.035074       0.110613              8.934980      11.150694      -0.289663       1.091412       4.801015      -1.309030      10.853231           0.002070
          114              C       2.055967       5.449015      11.096294      -0.036339      34.240850 0.46194537E+03  0.10979612E+05                                 9.171112                            7.182376       0.004860       2.008412                    0.999248      27.671370      78.885367       0.615365       0.418771      -1.067223      -0.012616       0.016180      -0.053704       0.057490      -0.005201      -0.002336      -0.007180       0.032971      -0.022709      -0.018568      -0.002558       0.021126             10.417942      10.447733       1.419649       1.221856       6.625463      -2.486427      14.180630           0.001422
          115              C       2.977538       6.137239      10.315351      -0.114771      29.927214 0.43732987E+03  0.10338411E+05                                 8.460231                            7.081149       0.090618       2.005074                    0.999579      29.528501      86.252139       0.602604       0.429962      -1.051474      -0.022191      -0.008615      -0.010640       0.026075      -0.000088       0.013673       0.012984       0.028294      -0.090416      -0.037362       0.004898       0.032465              9.028901       9.612913       1.165973       0.254478       6.500559      -2.519245      10.973229           0.000792
          116              C       2.700464       6.361502       8.975013      -0.092494      28.007910 0.40939431E+03  0.94936920E+04                                 7.993322                            6.773070       0.192473       2.039021                    0.999785      28.781749      82.527920       0.628568       0.420204      -1.060413      -0.026892      -0.005015       0.024119       0.036470       0.014179      -0.009172      -0.020569       0.027136       0.020251      -0.030471       0.000065       0.030406              8.353750       8.965253       1.393246       0.798475       6.327883      -1.953247       9.768113           0.000645
          117              C       0.895470       4.973699      10.511623      -0.113353      30.668990 0.46331273E+03  0.11170940E+05                                 8.765143                            7.398794      -0.301731       1.879441                    0.998303      30.416864      91.296905       0.573339       0.443077      -1.038082       0.011043       0.030888      -0.011921       0.034902      -0.000555      -0.025448      -0.005723      -0.021928      -0.049472      -0.036398       0.014848       0.021550              9.361042      10.425488       1.709907       1.592270       6.454307      -1.390651      11.203330           0.000642
          118              C       0.646505       5.190865       9.170298      -0.087518      28.132959 0.40686338E+03  0.94509867E+04                                 8.084115                            6.791655       0.030741       1.989676                    0.999565      28.974237      84.035772       0.620217       0.425142      -1.053898       0.016793       0.024771       0.018881       0.035385       0.009844       0.022617      -0.000243       0.025025       0.013294      -0.022267      -0.009065       0.031331              8.480066       9.085256       2.325980       0.293369       6.455864      -1.558194       9.899079           0.001397
          119              C       1.542979       5.886185       8.410286      -0.084665      27.159750 0.39575810E+03  0.91127224E+04                                 7.861146                            6.677111       0.096407       2.010666                    0.999759      28.648781      82.228427       0.629664       0.422453      -1.057530      -0.002629       0.012218       0.026098       0.028936       0.000980       0.011342      -0.011423       0.008842       0.097529      -0.024058      -0.013234       0.037292              8.159744       8.768421       1.922072       0.259454       6.225298      -1.641293       9.485512           0.001058
          120              C       5.052578       1.120959      12.741505      -0.076664      30.718742 0.40052484E+03  0.92769989E+04                                 8.662279                            6.766602       0.033196       1.994945                    0.999270      28.820671      83.755806       0.616858       0.428690      -1.050611      -0.007451       0.020354      -0.011229       0.024411      -0.007796       0.023406      -0.003507       0.082366       0.032689      -0.047396      -0.003158       0.050554             10.088958       8.525829      -2.567036      -0.376266       9.212619       4.412697      12.528426           0.028699
          121              C       3.595934       1.099668      10.452979      -0.190043      34.913200 0.47325788E+03  0.11418256E+05                                 9.375999                            7.325632      -0.065196       1.932476                    0.999578      31.137838      92.082425       0.597008       0.425230      -1.053695       0.021142       0.001190       0.004967       0.021750      -0.010939       0.033690       0.008550       0.011835       0.103640      -0.040196      -0.012246       0.052442             11.095385       9.752837      -3.898593      -1.970596      11.405178       5.838323      12.128139           0.045111
          122              C       4.776509       0.378976      10.463246       0.050024      37.427309 0.44194579E+03  0.10437309E+05                                 9.957187                            7.125951      -0.220649       1.937292                    0.998864      27.524698      79.419329       0.601920       0.430872      -1.054712      -0.004296       0.018383       0.016730       0.025225      -0.028451       0.026132       0.015083       0.034506       0.028515      -0.049966       0.010395       0.039571             13.116328       9.343413      -3.610120      -2.217349      13.086486       8.525707      16.919086           0.106405
          123              C       3.182331       1.822666      11.541757      -0.070023      30.814028 0.39155597E+03  0.89979216E+04                                 8.659991                            6.677155       0.206580       2.061830                    0.999077      28.129833      80.833626       0.624220       0.426993      -1.054007       0.024067       0.009271       0.025098       0.035987      -0.034140       0.002679       0.007365       0.023933       0.022888      -0.041164       0.008623       0.032541             10.175117       9.210560      -3.173223      -0.507106       9.478887       4.544818      11.835903           0.025720
          124              C       5.492282       0.400089      11.651938      -0.191961      34.347015 0.47367242E+03  0.11434322E+05                                 9.301595                            7.341505      -0.054801       1.937960                    0.999524      31.141268      92.210815       0.594635       0.426701      -1.052458      -0.002520       0.015414      -0.017886       0.023746      -0.031081       0.013974       0.013368       0.035769      -0.064126      -0.042087      -0.004919       0.047006             10.954089       7.855465      -1.721252      -0.219712      10.110319       5.974616      14.896483           0.046293
          125              C       7.308319       3.628300      12.569915       0.683289      22.469831 0.23561475E+03  0.48669239E+04                                 7.601416                            5.645061      -0.507193       1.903859                    0.997999      22.442920      65.353599       0.584639       0.507185      -0.989248       0.005923       0.005915       0.086924       0.087326       0.003412      -0.006778      -0.035754      -0.139103      -0.202359      -0.075539      -0.035074       0.110613              8.934980      11.150694       0.289663       1.091412       4.801015       1.309030      10.853231           0.002070
          126              C       7.075417       3.422135      11.096294      -0.036339      34.240845 0.46194528E+03  0.10979610E+05                                 9.171111                            7.182375       0.004860       2.008413                    0.999248      27.671367      78.885355       0.615365       0.418771      -1.067223      -0.012616      -0.016180      -0.053704       0.057490       0.005201      -0.002336       0.007180       0.032971      -0.022709      -0.018568      -0.002558       0.021126             10.417941      10.447732      -1.419649       1.221855       6.625463       2.486427      14.180628           0.001423
          127              C       7.996988       2.733911      10.315351      -0.114771      29.927215 0.43732988E+03  0.10338412E+05                                 8.460231                            7.081150       0.090618       2.005074                    0.999579      29.528502      86.252145       0.602604       0.429962      -1.051474      -0.022191       0.008615      -0.010640       0.026075       0.000088       0.013673      -0.012984       0.028295      -0.090416      -0.037362       0.004898       0.032465              9.028901       9.612914      -1.165973       0.254479       6.500560       2.519245      10.973230           0.000792
          128              C       7.719914       2.509648       8.975013      -0.092495      28.007914 0.40939437E+03  0.94936941E+04                                 7.993323                            6.773071       0.192472       2.039021                    0.999785      28.781752      82.527939       0.628568       0.420204      -1.060413      -0.026892       0.005015       0.024119       0.036470      -0.014179      -0.009172       0.020569       0.027136       0.020251      -0.030471       0.000065       0.030406              8.353751       8.965255      -1.393246       0.798475       6.327884       1.953247       9.768115           0.000645
          129              C       5.914920       3.897451      10.511623      -0.113353      30.668990 0.46331273E+03  0.11170940E+05                                 8.765143                            7.398794      -0.301731       1.879441                    0.998303      30.416864      91.296904       0.573339       0.443077      -1.038082       0.011043      -0.030888      -0.011921       0.034902       0.000555      -0.025448       0.005723      -0.021928      -0.049472      -0.036398       0.014848       0.021550              9.361042      10.425488      -1.709907       1.592270       6.454307       1.390651      11.203330           0.000642
          130              C       5.665955       3.680285       9.170298      -0.087518      28.132957 0.40686332E+03  0.94509851E+04                                 8.084114                            6.791654       0.030741       1.989676                    0.999565      28.974235      84.035764       0.620217       0.425142      -1.053898       0.016792      -0.024771       0.018881       0.035385      -0.009844       0.022618       0.000243       0.025025       0.013294      -0.022267      -0.009065       0.031331              8.480066       9.085255      -2.325980       0.293368       6.455864       1.558194       9.899078           0.001396
          131              C       6.562429       2.984965       8.410286      -0.084665      27.159756 0.39575822E+03  0.91127259E+04                                 7.861147                            6.677113       0.096407       2.010666                    0.999759      28.648785      82.228445       0.629664       0.422453      -1.057530      -0.002629      -0.012219       0.026098       0.028936      -0.000980       0.011342       0.011423       0.008842       0.097529      -0.024058      -0.013234       0.037292              8.159745       8.768423      -1.922072       0.259454       6.225299       1.641294       9.485513           0.001058
          132              C       0.033128       7.750191      12.741505      -0.076664      30.718746 0.40052490E+03  0.92770009E+04                                 8.662280                            6.766602       0.033197       1.994945                    0.999270      28.820674      83.755821       0.616858       0.428690      -1.050611      -0.007451      -0.020353      -0.011229       0.024411       0.007796       0.023406       0.003506       0.082366       0.032689      -0.047395      -0.003158       0.050554             10.088959       8.525830       2.567036      -0.376266       9.212620      -4.412697      12.528428           0.028698
          133              C       8.615384       7.771482      10.452979      -0.190043      34.913201 0.47325787E+03  0.11418256E+05                                 9.375999                            7.325633      -0.065196       1.932476                    0.999578      31.137839      92.082433       0.597008       0.425230      -1.053695       0.021142      -0.001190       0.004967       0.021750       0.010939       0.033690      -0.008550       0.011835       0.103640      -0.040196      -0.012246       0.052442             11.095385       9.752837       3.898593      -1.970596      11.405178      -5.838323      12.128140           0.045111
          134              C       9.795959       8.492174      10.463246       0.050024      37.427313 0.44194584E+03  0.10437311E+05                                 9.957187                            7.125952      -0.220649       1.937291                    0.998864      27.524700      79.419337       0.601920       0.430872      -1.054712      -0.004296      -0.018383       0.016730       0.025225       0.028451       0.026132      -0.015083       0.034506       0.028515      -0.049966       0.010395       0.039571             13.116329       9.343414       3.610120      -2.217349      13.086486      -8.525708      16.919088           0.106405
          135              C       8.201781       7.048484      11.541757      -0.070023      30.814028 0.39155596E+03  0.89979213E+04                                 8.659991                            6.677155       0.206580       2.061830                    0.999077      28.129833      80.833625       0.624220       0.426993      -1.054007       0.024067      -0.009271       0.025098       0.035987       0.034140       0.002679      -0.007365       0.023933       0.022888      -0.041164       0.008623       0.032541             10.175117       9.210560       3.173223      -0.507106       9.478887      -4.544818      11.835903           0.025720
          136              C       0.472832       8.471061      11.651938      -0.191961      34.347017 0.47367245E+03  0.11434323E+05                                 9.301595                            7.341505      -0.054801       1.937960                    0.999524      31.141270      92.210825       0.594635       0.426701      -1.052458      -0.002520      -0.015414      -0.017886       0.023746       0.031081       0.013973      -0.013369       0.035769      -0.064126      -0.042087      -0.004919       0.047006             10.954089       7.855465       1.721252      -0.219712      10.110319      -5.974616      14.896484           0.046293
          137              C       7.308319       5.242850      17.048635       0.683289      22.469832 0.23561477E+03  0.48669244E+04                                 7.601416                            5.645061      -0.507192       1.903859                    0.997999      22.442921      65.353600       0.584639       0.507185      -0.989248       0.005923      -0.005915      -0.086924       0.087326      -0.003412       0.006778      -0.035754      -0.139103      -0.202358      -0.075539      -0.035074       0.110613              8.934980      11.150693      -0.289663      -1.091412       4.801015       1.309030      10.853231           0.002070
          138              C       7.075417       5.449015      18.522256      -0.036339      34.240846 0.46194531E+03  0.10979610E+05                                 9.171112                            7.182376       0.004860       2.008412                    0.999248      27.671368      78.885362       0.615365       0.418771      -1.067223      -0.012616       0.016180       0.053704       0.057490      -0.005201       0.002336       0.007180       0.032971      -0.022709      -0.018568      -0.002558       0.021126             10.417942      10.447733       1.419649      -1.221856       6.625463       2.486427      14.180630           0.001423
          139              C       7.996988       6.137239      19.303199      -0.114771      29.927214 0.43732986E+03  0.10338411E+05                                 8.460231                            7.081149       0.090618       2.005074                    0.999579      29.528501      86.252140       0.602604       0.429962      -1.051474      -0.022191      -0.008615       0.010640       0.026075      -0.000088      -0.013673      -0.012984       0.028294      -0.090416      -0.037362       0.004898       0.032465              9.028901       9.612913       1.165973      -0.254479       6.500559       2.519245      10.973230           0.000792
          140              C       7.719914       6.361502       0.897837      -0.092494      28.007908 0.40939426E+03  0.94936910E+04                                 7.993322                            6.773070       0.192473       2.039021                    0.999785      28.781748      82.527924       0.628568       0.420204      -1.060413      -0.026892      -0.005015      -0.024119       0.036470       0.014179       0.009172       0.020569       0.027136       0.020251      -0.030471       0.000065       0.030406              8.353750       8.965254       1.393246      -0.798475       6.327883       1.953247       9.768113           0.000644
          141              C       5.914920       4.973699      19.106927      -0.113353      30.668990 0.46331271E+03  0.11170939E+05                                 8.765143                            7.398794      -0.301731       1.879441                    0.998303      30.416864      91.296905       0.573339       0.443077      -1.038082       0.011043       0.030888       0.011921       0.034902      -0.000555       0.025448       0.005723      -0.021928      -0.049472      -0.036398       0.014848       0.021550              9.361042      10.425488       1.709907      -1.592270       6.454307       1.390651      11.203330           0.000642
          142              C       5.665955       5.190865       0.702552      -0.087518      28.132962 0.40686343E+03  0.94509882E+04                                 8.084116                            6.791655       0.030741       1.989676                    0.999565      28.974239      84.035784       0.620217       0.425142      -1.053898       0.016792       0.024771      -0.018881       0.035385       0.009844      -0.022618       0.000243       0.025025       0.013294      -0.022267      -0.009065       0.031331              8.480067       9.085257       2.325981      -0.293368       6.455865       1.558194       9.899080           0.001396
          143              C       6.562429       5.886185       1.462564      -0.084665      27.159756 0.39575820E+03  0.91127254E+04                                 7.861147                            6.677112       0.096407       2.010666                    0.999759      28.648786      82.228450       0.629664       0.422453      -1.057530      -0.002629       0.012219      -0.026098       0.028936       0.000980      -0.011342       0.011423       0.008843       0.097529      -0.024058      -0.013234       0.037292              8.159745       8.768423       1.922072      -0.259454       6.225299       1.641294       9.485514           0.001058
          144              C       0.033128       1.120959      16.877045      -0.076664      30.718743 0.40052485E+03  0.92769993E+04                                 8.662280                            6.766602       0.033197       1.994945                    0.999270      28.820672      83.755814       0.616858       0.428690      -1.050611      -0.007451       0.020353       0.011229       0.024411      -0.007796      -0.023406       0.003506       0.082366       0.032689      -0.047395      -0.003158       0.050554             10.088959       8.525830      -2.567036       0.376266       9.212620      -4.412697      12.528427           0.028699
          145              C       8.615384       1.099668      19.165571      -0.190043      34.913200 0.47325786E+03  0.11418255E+05                                 9.376000                            7.325633      -0.065196       1.932476                    0.999578      31.137839      92.082434       0.597008       0.425230      -1.053695       0.021142       0.001190      -0.004967       0.021750      -0.010939      -0.033690      -0.008550       0.011834       0.103640      -0.040196      -0.012246       0.052442             11.095385       9.752838      -3.898594       1.970596      11.405178      -5.838323      12.128139           0.045111
          146              C       9.795959       0.378976      19.155304       0.050024      37.427310 0.44194581E+03  0.10437310E+05                                 9.957187                            7.125952      -0.220649       1.937291                    0.998864      27.524699      79.419335       0.601920       0.430872      -1.054712      -0.004296       0.018383      -0.016730       0.025225      -0.028451      -0.026132      -0.015083       0.034506       0.028515      -0.049966       0.010395       0.039571             13.116329       9.343414      -3.610121       2.217349      13.086486      -8.525707      16.919086           0.106405
          147              C       8.201781       1.822666      18.076793      -0.070023      30.814030 0.39155600E+03  0.89979222E+04                                 8.659991                            6.677155       0.206580       2.061830                    0.999077      28.129835      80.833631       0.624220       0.426993      -1.054007       0.024067       0.009271      -0.025098       0.035987      -0.034140      -0.002679      -0.007365       0.023933       0.022888      -0.041164       0.008623       0.032541             10.175117       9.210561      -3.173223       0.507106       9.478887      -4.544818      11.835902           0.025720
          148              C       0.472832       0.400089      17.966612      -0.191961      34.347017 0.47367244E+03  0.11434323E+05                                 9.301595                            7.341505      -0.054801       1.937960                    0.999524      31.141271      92.210831       0.594635       0.426701      -1.052458      -0.002520       0.015414       0.017886       0.023746      -0.031081      -0.013973      -0.013369       0.035769      -0.064126      -0.042087      -0.004919       0.047006             10.954089       7.855466      -1.721253       0.219712      10.110319      -5.974616      14.896482           0.046293
          149              C       7.750031      14.114000       2.697065       0.683289      22.469830 0.23561475E+03  0.48669238E+04                                 7.601416                            5.645061      -0.507193       1.903859                    0.997999      22.442920      65.353600       0.584639       0.507185      -0.989248      -0.005923      -0.005915       0.086924       0.087326       0.003412       0.006778       0.035754      -0.139104      -0.202359      -0.075539      -0.035074       0.110613              8.934980      11.150694       0.289663      -1.091412       4.801015      -1.309030      10.853231           0.002070
          150              C       7.982933      14.320165       1.223444      -0.036339      34.240848 0.46194533E+03  0.10979611E+05                                 9.171112                            7.182376       0.004860       2.008412                    0.999248      27.671369      78.885364       0.615365       0.418771      -1.067223       0.012616       0.016180      -0.053704       0.057490       0.005201       0.002336      -0.007180       0.032971      -0.022709      -0.018568      -0.002558       0.021126             10.417942      10.447733      -1.419649      -1.221856       6.625463      -2.486427      14.180629           0.001423
          151              C       7.061362      15.008389       0.442501      -0.114771      29.927215 0.43732987E+03  0.10338412E+05                                 8.460231                            7.081150       0.090618       2.005074                    0.999579      29.528502      86.252146       0.602604       0.429962      -1.051474       0.022191      -0.008615      -0.010640       0.026075       0.000088      -0.013673       0.012984       0.028294      -0.090416      -0.037362       0.004898       0.032465              9.028901       9.612914      -1.165974      -0.254479       6.500560      -2.519245      10.973230           0.000792
          152              C       7.338436      15.232652      18.847863      -0.092494      28.007912 0.40939433E+03  0.94936929E+04                                 7.993322                            6.773070       0.192472       2.039021                    0.999785      28.781750      82.527926       0.628568       0.420204      -1.060413       0.026892      -0.005015       0.024119       0.036470      -0.014179       0.009172      -0.020569       0.027136       0.020251      -0.030471       0.000065       0.030406              8.353750       8.965254      -1.393246      -0.798475       6.327883      -1.953247       9.768113           0.000645
          153              C       9.143430      13.844849       0.638773      -0.113353      30.668993 0.46331278E+03  0.11170941E+05                                 8.765143                            7.398795      -0.301731       1.879441                    0.998303      30.416866      91.296915       0.573339       0.443077      -1.038082      -0.011043       0.030888      -0.011921       0.034902       0.000555       0.025448      -0.005723      -0.021928      -0.049472      -0.036398       0.014848       0.021550              9.361043      10.425489      -1.709907      -1.592270       6.454308      -1.390651      11.203331           0.000642
          154              C       9.392395      14.062015      19.043148      -0.087518      28.132959 0.40686338E+03  0.94509869E+04                                 8.084115                            6.791655       0.030742       1.989676                    0.999565      28.974237      84.035777       0.620217       0.425142      -1.053898      -0.016792       0.024771       0.018881       0.035385      -0.009844      -0.022618      -0.000243       0.025025       0.013294      -0.022267      -0.009065       0.031332              8.480067       9.085257      -2.325980      -0.293368       6.455865      -1.558194       9.899080           0.001396
          155              C       8.495921      14.757335      18.283136      -0.084665      27.159758 0.39575824E+03  0.91127267E+04                                 7.861148                            6.677113       0.096406       2.010666                    0.999759      28.648788      82.228459       0.629664       0.422453      -1.057530       0.002629       0.012219       0.026098       0.028936      -0.000980      -0.011342      -0.011423       0.008843       0.097529      -0.024058      -0.013234       0.037292              8.159746       8.768423      -1.922072      -0.259454       6.225299      -1.641294       9.485515           0.001058
          156              C       4.986322       9.992109       2.868655      -0.076664      30.718741 0.40052483E+03  0.92769984E+04                                 8.662278                            6.766601       0.033197       1.994945                    0.999270      28.820670      83.755800       0.616858       0.428690      -1.050611       0.007451       0.020353      -0.011229       0.024411       0.007796      -0.023406      -0.003507       0.082366       0.032689      -0.047395      -0.003158       0.050554             10.088957       8.525829       2.567036       0.376266       9.212619       4.412696      12.528425           0.028699
          157              C       6.442966       9.970818       0.580129      -0.190043      34.913199 0.47325784E+03  0.11418255E+05                                 9.375999                            7.325632      -0.065196       1.932476                    0.999578      31.137838      92.082428       0.597008       0.425230      -1.053695      -0.021142       0.001190       0.004967       0.021750       0.010939      -0.033690       0.008550       0.011835       0.103640      -0.040196      -0.012246       0.052442             11.095385       9.752837       3.898593       1.970596      11.405178       5.838323      12.128139           0.045111
          158              C       5.262391       9.250126       0.590396       0.050024      37.427315 0.44194589E+03  0.10437312E+05                                 9.957187                            7.125952      -0.220649       1.937292                    0.998864      27.524701      79.419338       0.601920       0.430872      -1.054712       0.004296       0.018383       0.016730       0.025225       0.028451      -0.026132       0.015083       0.034506       0.028515      -0.049966       0.010395       0.039571             13.116329       9.343414       3.610121       2.217349      13.086486       8.525707      16.919087           0.106405
          159              C       6.856569      10.693816       1.668907      -0.070023      30.814029 0.39155598E+03  0.89979219E+04                                 8.659991                            6.677155       0.206580       2.061830                    0.999077      28.129834      80.833631       0.624220       0.426993      -1.054007      -0.024067       0.009271       0.025098       0.035987       0.034140      -0.002679       0.007365       0.023933       0.022888      -0.041164       0.008623       0.032541             10.175117       9.210561       3.173224       0.507106       9.478887       4.544818      11.835903           0.025720
          160              C       4.546618       9.271239       1.779088      -0.191961      34.347011 0.47367236E+03  0.11434320E+05                                 9.301593                            7.341504      -0.054801       1.937960                    0.999524      31.141268      92.210814       0.594635       0.426701      -1.052458       0.002520       0.015414      -0.017886       0.023746       0.031081      -0.013973       0.013368       0.035769      -0.064126      -0.042087      -0.004919       0.047006             10.954087       7.855465       1.721253       0.219712      10.110317       5.974614      14.896479           0.046293
          161              C       7.750031      12.499450       7.175785       0.683289      22.469833 0.23561479E+03  0.48669248E+04                                 7.601416                            5.645061      -0.507193       1.903859                    0.997999      22.442922      65.353605       0.584639       0.507185      -0.989248      -0.005923       0.005915      -0.086924       0.087326      -0.003412      -0.006778       0.035754      -0.139103      -0.202358      -0.075539      -0.035074       0.110613              8.934980      11.150694      -0.289663       1.091412       4.801015      -1.309030      10.853231           0.002070
          162              C       7.982933      12.293285       8.649406      -0.036339      34.240846 0.46194530E+03  0.10979610E+05                                 9.171112                            7.182376       0.004860       2.008412                    0.999248      27.671368      78.885363       0.615365       0.418771      -1.067223       0.012616      -0.016180       0.053704       0.057490      -0.005201      -0.002336      -0.007180       0.032971      -0.022709      -0.018568      -0.002558       0.021126             10.417942      10.447733       1.419649       1.221856       6.625463      -2.486427      14.180630           0.001423
          163              C       7.061362      11.605061       9.430349      -0.114771      29.927215 0.43732989E+03  0.10338412E+05                                 8.460232                            7.081150       0.090618       2.005074                    0.999579      29.528502      86.252146       0.602604       0.429962      -1.051474       0.022191       0.008615       0.010640       0.026075      -0.000088       0.013673       0.012984       0.028294      -0.090416      -0.037362       0.004898       0.032465              9.028901       9.612914       1.165973       0.254479       6.500560      -2.519245      10.973230           0.000792
          164              C       7.338436      11.380798      10.770687      -0.092495      28.007910 0.40939431E+03  0.94936922E+04                                 7.993322                            6.773070       0.192473       2.039021                    0.999785      28.781749      82.527923       0.628568       0.420204      -1.060413       0.026892       0.005015      -0.024119       0.036470       0.014179      -0.009172      -0.020569       0.027136       0.020251      -0.030471       0.000065       0.030406              8.353750       8.965253       1.393246       0.798475       6.327883      -1.953247       9.768114           0.000645
          165              C       9.143430      12.768601       9.234077      -0.113353      30.668992 0.46331276E+03  0.11170941E+05                                 8.765143                            7.398795      -0.301731       1.879441                    0.998303      30.416865      91.296910       0.573339       0.443077      -1.038082      -0.011043      -0.030888       0.011921       0.034902      -0.000555      -0.025448      -0.005723      -0.021928      -0.049472      -0.036398       0.014848       0.021550              9.361042      10.425488       1.709907       1.592270       6.454308      -1.390651      11.203331           0.000642
          166              C       9.392395      12.551435      10.575402      -0.087518      28.132956 0.40686331E+03  0.94509846E+04                                 8.084114                            6.791654       0.030742       1.989676                    0.999565      28.974234      84.035759       0.620217       0.425142      -1.053898      -0.016792      -0.024771      -0.018881       0.035385       0.009844       0.022618      -0.000243       0.025025       0.013294      -0.022267      -0.009065       0.031331              8.480065       9.085255       2.325980       0.293368       6.455864      -1.558194       9.899078           0.001396
          167              C       8.495921      11.856115      11.335414      -0.084665      27.159749 0.39575806E+03  0.91127213E+04                                 7.861146                            6.677111       0.096407       2.010666                    0.999759      28.648781      82.228429       0.629664       0.422453      -1.057530       0.002629      -0.012219      -0.026098       0.028936       0.000980       0.011342      -0.011423       0.008842       0.097529      -0.024058      -0.013234       0.037291              8.159744       8.768421       1.922072       0.259454       6.225297      -1.641294       9.485513           0.001058
          168              C       4.986322      16.621341       7.004195      -0.076664      30.718747 0.40052491E+03  0.92770010E+04                                 8.662280                            6.766602       0.033196       1.994945                    0.999270      28.820675      83.755823       0.616858       0.428690      -1.050611       0.007451      -0.020353       0.011229       0.024411      -0.007796       0.023406      -0.003506       0.082366       0.032689      -0.047395      -0.003158       0.050554             10.088959       8.525830      -2.567036      -0.376266       9.212620       4.412697      12.528428           0.028699
          169              C       6.442966      16.642632       9.292721      -0.190043      34.913197 0.47325782E+03  0.11418254E+05                                 9.375998                            7.325632      -0.065196       1.932476                    0.999578      31.137837      92.082422       0.597008       0.425230      -1.053695      -0.021142      -0.001190      -0.004967       0.021750      -0.010939       0.033690       0.008550       0.011835       0.103640      -0.040196      -0.012246       0.052442             11.095384       9.752836      -3.898593      -1.970596      11.405177       5.838322      12.128138           0.045111
          170              C       5.262391      17.363324       9.282454       0.050024      37.427314 0.44194586E+03  0.10437311E+05                                 9.957188                            7.125952      -0.220649       1.937291                    0.998864      27.524700      79.419336       0.601920       0.430872      -1.054712       0.004296      -0.018383      -0.016730       0.025225      -0.028451       0.026132       0.015083       0.034506       0.028515      -0.049966       0.010395       0.039571             13.116329       9.343414      -3.610120      -2.217349      13.086486       8.525708      16.919088           0.106405
          171              C       6.856569      15.919634       8.203943      -0.070023      30.814025 0.39155593E+03  0.89979203E+04                                 8.659990                            6.677154       0.206580       2.061830                    0.999077      28.129831      80.833615       0.624220       0.426993      -1.054007      -0.024067      -0.009271      -0.025098       0.035987      -0.034140       0.002679       0.007365       0.023933       0.022888      -0.041163       0.008623       0.032541             10.175115       9.210559      -3.173223      -0.507105       9.478885       4.544817      11.835901           0.025720
          172              C       4.546618      17.342211       8.093762      -0.191961      34.347014 0.47367239E+03  0.11434321E+05                                 9.301594                            7.341505      -0.054801       1.937960                    0.999524      31.141268      92.210815       0.594635       0.426701      -1.052458       0.002520      -0.015414       0.017886       0.023746      -0.031081       0.013973       0.013368       0.035769      -0.064126      -0.042087      -0.004919       0.047006             10.954088       7.855465      -1.721252      -0.219712      10.110318       5.974615      14.896482           0.046293
          173              N       1.092734      10.716704       7.086534       0.352677      22.001302 0.25047816E+03  0.50602583E+04                                 6.582519                            5.129497      -0.108559       2.081627                    0.998973      20.661130      52.638709       0.769648       0.393923      -1.094045       0.032979       0.037648      -0.060529       0.078541       0.049270      -0.009113      -0.030175       0.033049       0.084159      -0.069980       0.010260       0.059719              7.663000       6.936808       2.109119      -0.235166       6.774214      -3.136551       9.277977           0.129424
          174              N       1.092734      15.896746       2.786316       0.352677      22.001302 0.25047815E+03  0.50602582E+04                                 6.582519                            5.129497      -0.108560       2.081627                    0.998973      20.661130      52.638711       0.769648       0.393923      -1.094045       0.032979      -0.037648       0.060529       0.078541      -0.049270       0.009113      -0.030175       0.033049       0.084159      -0.069979       0.010260       0.059719              7.663000       6.936807      -2.109119       0.235165       6.774214      -3.136551       9.277978           0.129424
          175              N       3.926716       7.025596      16.959384       0.352677      22.001301 0.25047813E+03  0.50602578E+04                                 6.582519                            5.129497      -0.108559       2.081627                    0.998973      20.661129      52.638708       0.769648       0.393923      -1.094045      -0.032979      -0.037648      -0.060529       0.078541       0.049270       0.009113       0.030175       0.033049       0.084159      -0.069979       0.010260       0.059719              7.663000       6.936808       2.109119       0.235165       6.774214       3.136551       9.277977           0.129424
          176              N       3.926716       1.845554      12.659166       0.352677      22.001301 0.25047813E+03  0.50602577E+04                                 6.582519                            5.129497      -0.108559       2.081627                    0.998973      20.661129      52.638708       0.769648       0.393923      -1.094045      -0.032979       0.037648       0.060529       0.078541      -0.049270      -0.009113       0.030175       0.033049       0.084159      -0.069979       0.010260       0.059719              7.663000       6.936807      -2.109119      -0.235166       6.774214       3.136551       9.277978           0.129424
          177              N       8.946166       7.025596      12.659166       0.352677      22.001304 0.25047817E+03  0.50602587E+04                                 6.582519                            5.129497      -0.108560       2.081627                    0.998973      20.661131      52.638715       0.769648       0.393923      -1.094045      -0.032979      -0.037648       0.060529       0.078541       0.049270      -0.009113      -0.030175       0.033049       0.084159      -0.069979       0.010260       0.059719              7.663000       6.936808       2.109120      -0.235166       6.774215      -3.136551       9.277979           0.129424
          178              N       8.946166       1.845554      16.959384       0.352677      22.001302 0.25047815E+03  0.50602582E+04                                 6.582519                            5.129497      -0.108560       2.081627                    0.998973      20.661130      52.638710       0.769648       0.393923      -1.094045      -0.032979       0.037648      -0.060529       0.078541      -0.049270       0.009113      -0.030175       0.033049       0.084159      -0.069979       0.010260       0.059719              7.663000       6.936808      -2.109119       0.235165       6.774214      -3.136551       9.277977           0.129424
          179              N       6.112184      10.716704       2.786316       0.352677      22.001302 0.25047815E+03  0.50602582E+04                                 6.582519                            5.129497      -0.108560       2.081627                    0.998973      20.661130      52.638710       0.769648       0.393923      -1.094045       0.032979       0.037648       0.060529       0.078541       0.049270       0.009113       0.030175       0.033049       0.084159      -0.069980       0.010260       0.059719              7.663000       6.936807       2.109119       0.235166       6.774214       3.136551       9.277978           0.129424
          180              N       6.112184      15.896746       7.086534       0.352677      22.001302 0.25047815E+03  0.50602582E+04                                 6.582519                            5.129497      -0.108560       2.081627                    0.998973      20.661130      52.638712       0.769648       0.393923      -1.094045       0.032979      -0.037648      -0.060529       0.078541      -0.049270      -0.009113       0.030175       0.033049       0.084159      -0.069979       0.010260       0.059719              7.663000       6.936808      -2.109120      -0.235165       6.774214       3.136551       9.277978           0.129424
          181              O       3.746016      13.843784       6.488240      -0.735754      54.747108 0.82401883E+03  0.22131358E+05                                11.582558                            9.057034      -0.121907       1.951656                    0.996264      31.980353      90.053110       0.610898       0.373307      -1.123298      -0.071257       0.026916       0.080748       0.111006      -0.006455      -0.019181      -0.028652      -0.058543      -0.192086      -0.075446       0.007840       0.067606             13.703472      18.316752      -1.108821      -6.500597       7.993744       2.342294      14.799919           0.000283
          182              O       1.570184      14.224179       6.715513      -0.672806      44.952162 0.64807988E+03  0.16391036E+05                                10.189987                            7.991327       0.136320       2.061402                    0.995686      30.037512      82.069345       0.655372       0.369522      -1.126205       0.061520       0.028638       0.045680       0.081801       0.018721       0.004604      -0.028887      -0.033146      -0.172107      -0.066058       0.007022       0.059036             12.169356      17.913907       1.186678       5.736177       6.995571       0.337142      11.598590           0.001190
          183              O       1.497302      11.436687       6.026980      -0.678158      48.950371 0.72224976E+03  0.18653436E+05                                10.675769                            8.356032       0.389917       2.113994                    0.998852      30.985588      83.849079       0.654170       0.362530      -1.138578       0.044111      -0.086850       0.106546       0.144363       0.050690      -0.096532      -0.114088      -0.103359       0.227330      -0.134022      -0.068672       0.202694             13.296493       8.953711       2.449630      -3.726600      13.075738      -7.884982      17.860030           0.049910
          184              O       3.746016      12.769666       3.384610      -0.735754      54.747111 0.82401888E+03  0.22131359E+05                                11.582558                            9.057035      -0.121907       1.951656                    0.996264      31.980354      90.053113       0.610898       0.373307      -1.123298      -0.071257      -0.026916      -0.080748       0.111006       0.006455       0.019181      -0.028652      -0.058543      -0.192086      -0.075446       0.007840       0.067606             13.703472      18.316752       1.108821       6.500597       7.993744       2.342294      14.799920           0.000283
          185              O       1.570184      12.389271       3.157337      -0.672806      44.952164 0.64807990E+03  0.16391037E+05                                10.189988                            7.991327       0.136320       2.061402                    0.995686      30.037512      82.069346       0.655372       0.369522      -1.126205       0.061519      -0.028638      -0.045680       0.081801      -0.018721      -0.004604      -0.028887      -0.033146      -0.172107      -0.066058       0.007022       0.059036             12.169356      17.913907      -1.186678      -5.736177       6.995572       0.337142      11.598590           0.001190
          186              O       1.497302      15.176763       3.845870      -0.678158      48.950377 0.72224986E+03  0.18653440E+05                                10.675770                            8.356032       0.389917       2.113994                    0.998852      30.985588      83.849083       0.654170       0.362530      -1.138578       0.044111       0.086850      -0.106546       0.144363      -0.050690       0.096532      -0.114088      -0.103358       0.227330      -0.134021      -0.068672       0.202694             13.296495       8.953712      -2.449630       3.726601      13.075740      -7.884983      17.860033           0.049910
          187              O       1.273434       3.898516      16.361090      -0.735754      54.747107 0.82401881E+03  0.22131357E+05                                11.582557                            9.057034      -0.121907       1.951656                    0.996264      31.980353      90.053109       0.610898       0.373307      -1.123298       0.071257      -0.026916       0.080748       0.111006      -0.006455       0.019181       0.028652      -0.058543      -0.192086      -0.075446       0.007840       0.067606             13.703471      18.316751      -1.108821       6.500597       7.993744      -2.342294      14.799919           0.000283
          188              O       3.449266       3.518121      16.588363      -0.672806      44.952164 0.64807989E+03  0.16391037E+05                                10.189988                            7.991327       0.136320       2.061402                    0.995686      30.037512      82.069346       0.655372       0.369522      -1.126205      -0.061520      -0.028638       0.045680       0.081801       0.018721      -0.004604       0.028887      -0.033145      -0.172106      -0.066058       0.007022       0.059036             12.169356      17.913908       1.186678      -5.736177       6.995572      -0.337142      11.598590           0.001190
          189              O       3.522148       6.305613      15.899830      -0.678158      48.950364 0.72224966E+03  0.18653433E+05                                10.675768                            8.356031       0.389918       2.113994                    0.998852      30.985586      83.849071       0.654170       0.362530      -1.138578      -0.044111       0.086850       0.106546       0.144363       0.050690       0.096532       0.114088      -0.103358       0.227330      -0.134022      -0.068672       0.202694             13.296492       8.953711       2.449630       3.726600      13.075737       7.884981      17.860028           0.049910
          190              O       1.273434       4.972634      13.257460      -0.735754      54.747106 0.82401880E+03  0.22131356E+05                                11.582557                            9.057034      -0.121907       1.951656                    0.996264      31.980353      90.053107       0.610898       0.373307      -1.123298       0.071257       0.026916      -0.080748       0.111006       0.006455      -0.019181       0.028652      -0.058543      -0.192086      -0.075446       0.007840       0.067606             13.703471      18.316750       1.108820      -6.500597       7.993743      -2.342293      14.799918           0.000283
          191              O       3.449266       5.353029      13.030187      -0.672806      44.952163 0.64807989E+03  0.16391037E+05                                10.189988                            7.991327       0.136320       2.061402                    0.995686      30.037512      82.069346       0.655372       0.369522      -1.126205      -0.061519       0.028638      -0.045680       0.081801      -0.018721       0.004604       0.028887      -0.033145      -0.172107      -0.066059       0.007022       0.059036             12.169356      17.913908      -1.186678       5.736177       6.995572      -0.337142      11.598590           0.001190
          192              O       3.522148       2.565537      13.718720      -0.678158      48.950366 0.72224966E+03  0.18653433E+05                                10.675768                            8.356031       0.389918       2.113994                    0.998852      30.985585      83.849070       0.654170       0.362530      -1.138578      -0.044111      -0.086850      -0.106546       0.144363      -0.050690      -0.096532       0.114088      -0.103359       0.227330      -0.134022      -0.068672       0.202694             13.296493       8.953711      -2.449629      -3.726600      13.075738       7.884982      17.860030           0.049910
          193              O       6.292884       3.898516      13.257460      -0.735754      54.747104 0.82401877E+03  0.22131355E+05                                11.582557                            9.057034      -0.121907       1.951656                    0.996264      31.980352      90.053105       0.610898       0.373307      -1.123298       0.071257      -0.026916      -0.080748       0.111006      -0.006455      -0.019181      -0.028652      -0.058543      -0.192086      -0.075446       0.007840       0.067606             13.703471      18.316751      -1.108821      -6.500597       7.993743       2.342294      14.799919           0.000283
          194              O       8.468716       3.518121      13.030187      -0.672806      44.952158 0.64807981E+03  0.16391034E+05                                10.189987                            7.991327       0.136320       2.061402                    0.995686      30.037511      82.069340       0.655372       0.369522      -1.126205      -0.061519      -0.028638      -0.045680       0.081801       0.018721       0.004604      -0.028887      -0.033146      -0.172107      -0.066059       0.007022       0.059036             12.169355      17.913905       1.186677       5.736176       6.995571       0.337142      11.598588           0.001190
          195              O       8.541598       6.305613      13.718720      -0.678158      48.950375 0.72224982E+03  0.18653438E+05                                10.675770                            8.356032       0.389917       2.113994                    0.998852      30.985587      83.849079       0.654170       0.362530      -1.138578      -0.044111       0.086850      -0.106546       0.144363       0.050690      -0.096532      -0.114088      -0.103359       0.227330      -0.134022      -0.068672       0.202694             13.296495       8.953712       2.449630      -3.726601      13.075740      -7.884983      17.860033           0.049910
          196              O       6.292884       4.972634      16.361090      -0.735754      54.747107 0.82401882E+03  0.22131357E+05                                11.582557                            9.057034      -0.121907       1.951656                    0.996264      31.980353      90.053108       0.610898       0.373307      -1.123298       0.071257       0.026916       0.080748       0.111006       0.006455       0.019181      -0.028652      -0.058543      -0.192086      -0.075446       0.007840       0.067606             13.703471      18.316752       1.108821       6.500597       7.993744       2.342294      14.799919           0.000283
          197              O       8.468716       5.353029      16.588363      -0.672806      44.952162 0.64807986E+03  0.16391036E+05                                10.189987                            7.991327       0.136320       2.061402                    0.995686      30.037511      82.069343       0.655372       0.369522      -1.126205      -0.061519       0.028638       0.045680       0.081801      -0.018721      -0.004604      -0.028887      -0.033146      -0.172107      -0.066059       0.007022       0.059036             12.169356      17.913907      -1.186678      -5.736177       6.995571       0.337142      11.598590           0.001190
          198              O       8.541598       2.565537      15.899830      -0.678158      48.950367 0.72224969E+03  0.18653434E+05                                10.675769                            8.356031       0.389918       2.113994                    0.998852      30.985586      83.849073       0.654170       0.362530      -1.138578      -0.044111      -0.086850       0.106546       0.144363      -0.050690       0.096532      -0.114088      -0.103359       0.227330      -0.134022      -0.068672       0.202694             13.296493       8.953711      -2.449630       3.726600      13.075738      -7.884982      17.860030           0.049910
          199              O       8.765466      13.843784       3.384610      -0.735754      54.747105 0.82401878E+03  0.22131356E+05                                11.582557                            9.057034      -0.121907       1.951656                    0.996264      31.980352      90.053106       0.610898       0.373307      -1.123298      -0.071257       0.026916      -0.080748       0.111006      -0.006455       0.019181       0.028652      -0.058543      -0.192086      -0.075446       0.007840       0.067606             13.703471      18.316751      -1.108821       6.500597       7.993743      -2.342294      14.799919           0.000283
          200              O       6.589634      14.224179       3.157337      -0.672806      44.952160 0.64807985E+03  0.16391035E+05                                10.189987                            7.991327       0.136320       2.061402                    0.995686      30.037511      82.069342       0.655372       0.369522      -1.126205       0.061520       0.028638      -0.045680       0.081801       0.018721      -0.004604       0.028887      -0.033146      -0.172107      -0.066059       0.007022       0.059036             12.169356      17.913907       1.186677      -5.736176       6.995571      -0.337142      11.598589           0.001190
          201              O       6.516752      11.436687       3.845870      -0.678158      48.950365 0.72224965E+03  0.18653432E+05                                10.675768                            8.356031       0.389918       2.113994                    0.998852      30.985586      83.849071       0.654170       0.362530      -1.138578       0.044111      -0.086850      -0.106546       0.144363       0.050690       0.096532       0.114088      -0.103359       0.227330      -0.134022      -0.068672       0.202694             13.296492       8.953711       2.449629       3.726600      13.075737       7.884981      17.860029           0.049910
          202              O       8.765466      12.769666       6.488240      -0.735754      54.747109 0.82401886E+03  0.22131358E+05                                11.582558                            9.057034      -0.121907       1.951656                    0.996264      31.980354      90.053111       0.610898       0.373307      -1.123298      -0.071257      -0.026916       0.080748       0.111006       0.006455      -0.019181       0.028652      -0.058543      -0.192086      -0.075446       0.007840       0.067606             13.703471      18.316751       1.108821      -6.500597       7.993744      -2.342294      14.799919           0.000283
          203              O       6.589634      12.389271       6.715513      -0.672806      44.952159 0.64807982E+03  0.16391034E+05                                10.189987                            7.991327       0.136320       2.061402                    0.995686      30.037511      82.069341       0.655372       0.369522      -1.126205       0.061519      -0.028638       0.045680       0.081801      -0.018721       0.004604       0.028887      -0.033146      -0.172107      -0.066059       0.007022       0.059036             12.169355      17.913906      -1.186678       5.736176       6.995571      -0.337142      11.598589           0.001190
          204              O       6.516752      15.176763       6.026980      -0.678158      48.950369 0.72224972E+03  0.18653435E+05                                10.675769                            8.356031       0.389918       2.113994                    0.998852      30.985586      83.849074       0.654170       0.362530      -1.138578       0.044111       0.086850       0.106546       0.144363      -0.050690      -0.096532       0.114088      -0.103359       0.227330      -0.134022      -0.068672       0.202694             13.296493       8.953712      -2.449630      -3.726601      13.075738       7.884982      17.860030           0.049910

******************************************************
Auxiliary information for the entire system
The total spin magnetic moment of the unit cell is   3.687364
The total net atomic charge of the unit cell is   0.000020
Accuracy of reproducing the electrostatic potential in the unit cell:
  The inner radius (bohr) =    5.0000
  The outer radius (bohr) =   12.0000
  Valid grid points have density less than (e/(bohr^3)) =    0.0001
  The number of valid grid points were=       145856
  The rms potential error without charges in kcal/mol is=      2.40304
  The rms potential error with partial charges in kcal/mol is=      0.77034
  The RRMSE value at monopole order=      0.32057
  The rms potential error with partial charges and cloud penetration in kcal/mol is=      0.76531
  The RRMSE value at monopole order with cloud penetration is=      0.31848
  The rms potential error with partial charges and atomic dipoles in kcal/mol is=      0.37203
  The RRMSE value at dipole order=      0.15482
  The rms potential error with partial charges, atomic dipoles and cloud penetration in kcal/mol is=      0.36596
  The RRMSE value at dipole order with cloud penetration=      0.15229

******************************************************
The electron densities and ab initio electrostatic potential were computed in VASP using the PBE functional and
projector augmented wave method. See the main text of the journal article for a description of computational details.
The atomic charges, dipoles, and quadrupoles were computed with the DDEC6 method as described in
(a) T. A. Manz and N. Gabaldon Limas, RSC Adv. 6 (2016) 47771-47801 DOI: 10.1039/c6ra04656h
(b) N. Gabaldon Limas and T. A. Manz, RSC Adv. 8 (2018) 2678-2707 DOI: 10.1039/c7ra11829e.
For each atom in the material, the electron cloud parameters were fit to the spherically averaged atom-in-material
electron density using radial positions for which this density was between 10^-4 and 10^-2 electrons per cubic bohr.
The polarizabilities, dispersion coefficients, and quantum Drude oscillator (QDO) parameters were fit using the MCLF method.
The magnetic structure of the system was optimized in VASP from the default ferromagnetic initial guess using spin polarization.
The atomic spin moments (ASMs) were computed on this optimized magnetic structure using the DDEC6 partition as inputs
to the method of T. A. Manz and D. S. Sholl, J. Chem. Theory Comput. 7 (2011) 4146-4164 DOI: 10.1021/ct200539n.
The RMSE and RRMSE were computed using a uniform grid with Ewald summation.
