# Supplementary material for: A collection of forcefield precursors for metal–organic frameworks
Source: RSC Adv. 2019 Nov 13;9(63):36492–507. doi: 10.1039/c9ra07327b (PMC9075174; doi:10.1039/c9ra07327b)
Supplement: RA-009-C9RA07327B-s5172 [file RA-009-C9RA07327B-s5172.xyz]

  204
jmolscript: load "" {1 1 1} spacegroup "x,y,z" unitcell [{     10.040000     0.000000     0.000000 }, {      0.000000    17.788000     0.000000 }, {      0.000000     0.000000    19.786000 }]
Gd     4.714081     4.447000     4.946500     2.056963
Gd     0.305919    13.341000    14.839500     2.056963
Gd     5.325919    13.341000    14.839500     2.056963
Gd     9.734081     4.447000     4.946500     2.056963
H      3.315208     2.043841    11.311656     0.102917
H      2.395544     2.294652     1.612559     0.120749
H      3.067220     1.099298    19.611883     0.121359
H      3.776044     2.429841     9.079795     0.113722
H      9.910484     4.004079    10.979251     0.100924
H      0.280116     4.354502     8.717712     0.111050
H      1.392548     2.858532    12.263363     0.101050
H      6.256928    17.670599     1.851970     0.120726
H      5.539068     1.101077     3.658431     0.117802
H      3.315208     6.850159    18.367344     0.102917
H      2.395544     6.599348     8.280441     0.120749
H      3.067220     7.794702    10.067117     0.121359
H      3.776044     6.464159     0.813205     0.113722
H      9.910484     4.889921    18.699749     0.100924
H      0.280116     4.539498     1.175288     0.111050
H      1.392548     6.035468    17.415637     0.101049
H      6.256928     9.011401     8.041030     0.120726
H      5.539068     7.792923     6.234569     0.117802
H      1.704792    15.744159     1.418656     0.102917
H      2.624456    15.493348    11.505559     0.120749
H      1.952780    16.688702     9.718883     0.121359
H      1.243956    15.358159    18.972795     0.113722
H      5.149516    13.783921     1.086251     0.100924
H      4.739884    13.433498    18.610712     0.111050
H      3.627452    14.929468     2.370363     0.101050
H      8.803072     0.117401    11.744970     0.120726
H      9.520932    16.686923    13.551431     0.117802
H      1.704792    10.937841     8.474344     0.102917
H      2.624456    11.188652    18.173441     0.120749
H      1.952780     9.993298     0.174117     0.121359
H      1.243956    11.323841    10.706205     0.113722
H      5.149516    12.898079     8.806749     0.100924
H      4.739884    13.248502    11.068288     0.111050
H      3.627452    11.752532     7.522637     0.101049
H      8.803072     8.776599    17.934030     0.120726
H      9.520932     9.995077    16.127569     0.117802
H      6.724792    15.744159     8.474344     0.102917
H      7.644456    15.493348    18.173441     0.120749
H      6.972780    16.688702     0.174117     0.121358
H      6.263956    15.358159    10.706205     0.113722
H      0.129516    13.783921     8.806749     0.100924
H      9.759884    13.433498    11.068288     0.111050
H      8.647452    14.929468     7.522637     0.101050
H      3.783072     0.117401    17.934030     0.120726
H      4.500932    16.686923    16.127569     0.117802
H      6.724792    10.937841     1.418656     0.102917
H      7.644456    11.188652    11.505559     0.120749
H      6.972780     9.993298     9.718883     0.121358
H      6.263956    11.323841    18.972795     0.113722
H      0.129516    12.898079     1.086251     0.100924
H      9.759884    13.248502    18.610712     0.111050
H      8.647452    11.752532     2.370363     0.101049
H      3.783072     8.776599    11.744970     0.120726
H      4.500932     9.995077    13.551431     0.117802
H      8.335208     2.043841    18.367344     0.102917
H      7.415544     2.294652     8.280441     0.120749
H      8.087220     1.099298    10.067117     0.121358
H      8.796044     2.429841     0.813205     0.113722
H      4.890484     4.004079    18.699749     0.100924
H      5.300116     4.354502     1.175288     0.111050
H      6.412548     2.858532    17.415637     0.101050
H      1.236928    17.670599     8.041030     0.120726
H      0.519068     1.101077     6.234569     0.117802
H      8.335208     6.850159    11.311656     0.102917
H      7.415544     6.599348     1.612559     0.120749
H      8.087220     7.794702    19.611883     0.121358
H      8.796044     6.464159     9.079795     0.113722
H      4.890484     4.889921    10.979251     0.100924
H      5.300116     4.539498     8.717712     0.111050
H      6.412548     6.035468    12.263363     0.101049
H      1.236928     9.011401     1.851970     0.120726
H      0.519068     7.792923     3.658431     0.117802
C      2.308196     3.635867     7.184297     0.679486
C      4.784060     0.380663     0.609409     0.050668
C      2.069244     3.433084     8.670225    -0.035296
C      2.710800     2.520560    10.791284    -0.092565
C      3.189708     1.810818     1.652131    -0.069481
C      3.593316     1.106414     0.593580    -0.179873
C      2.983888     2.742910     9.451772    -0.115738
C      0.653604     3.682116    10.593424    -0.090982
C      0.901592     3.897351     9.238083    -0.116022
C      1.559212     2.999057    11.359143    -0.087002
C      5.475816     0.384221     1.782719    -0.201764
C      5.046104     1.113529     2.868970    -0.074993
C      2.308196     5.258133     2.708703     0.679486
C      4.784060     8.513337     9.283591     0.050668
C      2.069244     5.460916     1.222775    -0.035296
C      2.710800     6.373440    18.887716    -0.092565
C      3.189708     7.083182     8.240869    -0.069481
C      3.593316     7.787586     9.299420    -0.179873
C      2.983888     6.151090     0.441228    -0.115738
C      0.653604     5.211884    19.085576    -0.090982
C      0.901592     4.996649     0.654917    -0.116022
C      1.559212     5.894943    18.319857    -0.087002
C      5.475816     8.509779     8.110281    -0.201764
C      5.046104     7.780471     7.024030    -0.074993
C      2.711804    14.152133    17.077297     0.679486
C      0.235940    17.407337    10.502409     0.050668
C      2.950756    14.354916    18.563225    -0.035296
C      2.309200    15.267440     0.898284    -0.092565
C      1.830292    15.977182    11.545131    -0.069481
C      1.426684    16.681586    10.486580    -0.179873
C      2.036112    15.045090    19.344772    -0.115738
C      4.366396    14.105884     0.700424    -0.090982
C      4.118408    13.890649    19.131083    -0.116022
C      3.460788    14.788943     1.466143    -0.087002
C      9.584184    17.403779    11.675719    -0.201764
C     -0.026104    16.674471    12.761970    -0.074993
C      2.711804    12.529867    12.601703     0.679486
C      0.235940     9.274663    19.176591     0.050667
C      2.950756    12.327084    11.115775    -0.035296
C      2.309200    11.414560     8.994716    -0.092565
C      1.830292    10.704818    18.133869    -0.069481
C      1.426684    10.000414    19.192420    -0.179873
C      2.036112    11.636910    10.334228    -0.115738
C      4.366396    12.576116     9.192576    -0.090982
C      4.118408    12.791351    10.547917    -0.116022
C      3.460788    11.893057     8.426857    -0.087002
C      9.584184     9.278221    18.003281    -0.201764
C     -0.026104    10.007529    16.917030    -0.074993
C      7.731804    14.152133    12.601703     0.679486
C      5.255940    17.407337    19.176591     0.050668
C      7.970756    14.354916    11.115775    -0.035296
C      7.329200    15.267440     8.994716    -0.092565
C      6.850292    15.977182    18.133869    -0.069481
C      6.446684    16.681586    19.192420    -0.179873
C      7.056112    15.045090    10.334228    -0.115738
C      9.386396    14.105884     9.192576    -0.090982
C      9.138408    13.890649    10.547917    -0.116022
C      8.480788    14.788943     8.426857    -0.087002
C      4.564184    17.403779    18.003281    -0.201764
C      4.993896    16.674471    16.917030    -0.074993
C      7.731804    12.529867    17.077297     0.679486
C      5.255940     9.274663    10.502409     0.050668
C      7.970756    12.327084    18.563225    -0.035296
C      7.329200    11.414560     0.898284    -0.092565
C      6.850292    10.704818    11.545131    -0.069481
C      6.446684    10.000414    10.486580    -0.179873
C      7.056112    11.636910    19.344772    -0.115738
C      9.386396    12.576116     0.700424    -0.090982
C      9.138408    12.791351    19.131083    -0.116022
C      8.480788    11.893057     1.466143    -0.087002
C      4.564184     9.278221    11.675719    -0.201764
C      4.993896    10.007529    12.761970    -0.074993
C      7.328196     3.635867     2.708703     0.679486
C      9.804060     0.380663     9.283591     0.050668
C      7.089244     3.433084     1.222775    -0.035296
C      7.730800     2.520560    18.887716    -0.092565
C      8.209708     1.810818     8.240869    -0.069481
C      8.613316     1.106414     9.299420    -0.179873
C      8.003888     2.742910     0.441228    -0.115738
C      5.673604     3.682116    19.085576    -0.090982
C      5.921592     3.897351     0.654917    -0.116022
C      6.579212     2.999057    18.319857    -0.087002
C      0.455816     0.384221     8.110281    -0.201764
C      0.026104     1.113529     7.024030    -0.074993
C      7.328196     5.258133     7.184297     0.679486
C      9.804060     8.513337     0.609409     0.050668
C      7.089244     5.460916     8.670225    -0.035296
C      7.730800     6.373440    10.791284    -0.092565
C      8.209708     7.083182     1.652131    -0.069481
C      8.613316     7.787586     0.593580    -0.179873
C      8.003888     6.151090     9.451772    -0.115738
C      5.673604     5.211884    10.593424    -0.090982
C      5.921592     4.996649     9.238083    -0.116022
C      6.579212     5.894943    11.359143    -0.087002
C      0.455816     8.509779     1.782719    -0.201764
C      0.026104     7.780471     2.868970    -0.074993
N      3.945720     1.825049     2.799719     0.349627
N      3.945720     7.068951     7.093281     0.349627
N      1.074280    15.962951    12.692719     0.349627
N      1.074280    10.719049    16.986281     0.349627
N      6.094280    15.962951    16.986281     0.349627
N      6.094280    10.719049    12.692719     0.349627
N      8.965720     1.825049     7.093281     0.349627
N      8.965720     7.068951     2.799719     0.349627
O      3.539100     2.577481     3.843430    -0.672844
O      3.463800     3.525582     6.744058    -0.658931
O      1.302188     3.909802     6.491984    -0.723070
O      3.539100     6.316519     6.049569    -0.672844
O      3.463800     5.368418     3.148942    -0.658931
O      1.302188     4.984198     3.401016    -0.723070
O      1.480900    15.210519    13.736431    -0.672844
O      1.556200    14.262418    16.637058    -0.658931
O      3.717812    13.878198    16.384984    -0.723070
O      1.480900    11.471481    15.942569    -0.672844
O      1.556200    12.419582    13.041942    -0.658931
O      3.717812    12.803802    13.294016    -0.723070
O      6.500900    15.210519    15.942569    -0.672844
O      6.576200    14.262418    13.041942    -0.658931
O      8.737812    13.878198    13.294016    -0.723070
O      6.500900    11.471481    13.736431    -0.672844
O      6.576200    12.419582    16.637058    -0.658931
O      8.737812    12.803802    16.384984    -0.723070
O      8.559100     2.577481     6.049569    -0.672844
O      8.483800     3.525582     3.148942    -0.658931
O      6.322188     3.909802     3.401016    -0.723070
O      8.559100     6.316519     3.843430    -0.672844
O      8.483800     5.368418     6.744058    -0.658931
O      6.322188     4.984198     6.491984    -0.723070

The following XYZ coordinates are in angstroms. Other properties are in atomic units.
The sperically averaged electron density of each atom fit to a function of the form exp(a - br)
eigen_1, eigen_2 and eigen_3 are the three eigenvalues of traceless quadrupole moment tensor
  atom number  atomic symbol              X              Y              Z     net charge C6 coefficient C8 coefficient C10 coefficient fluctuating dipole atomic polarizability isotropic forcefield polarizability              a              b squared Pearson coefficient          <r^3>          <r^4>         wp_QDO          m_QDO          q_QDO       dipole_x       dipole_y       dipole_z         dipole            Qxy            Qxz            Qyz     Q(x^2-y^2)  Q(3z^2 - R^2)        eigen_1        eigen_2        eigen_3 static polarizability      alpha(xx)      alpha(xy)      alpha(xz)      alpha(yy)      alpha(yz)      alpha(zz) atomic spin moment
            1             Gd       4.714081       4.447000       4.946500       2.056963     191.846736 0.39155283E+04  0.14254669E+06                                22.589378                           17.396750       1.375309       2.160251                    0.998958      79.927575     198.206104       0.580446       0.289853      -1.303421      -0.001197      -0.000000       0.000000       0.001197       0.000000       0.000000      -0.157116      -0.044125      -0.125659      -0.162189      -0.001119       0.163308             29.003658      28.898949      -0.000002      -0.000001      19.594277       9.026202      38.517749           0.022293
            2             Gd       0.305919      13.341000      14.839500       2.056963     191.846726 0.39155283E+04  0.14254669E+06                                22.589377                           17.396750       1.375309       2.160251                    0.998958      79.927575     198.206106       0.580446       0.289853      -1.303421       0.001197       0.000000      -0.000000       0.001197       0.000000      -0.000000       0.157116      -0.044124      -0.125659      -0.162189      -0.001119       0.163308             29.003657      28.898949      -0.000000       0.000000      19.594278      -9.026202      38.517743           0.022293
            3             Gd       5.325919      13.341000      14.839500       2.056963     191.846762 0.39155291E+04  0.14254673E+06                                22.589380                           17.396753       1.375309       2.160251                    0.998958      79.927579     198.206126       0.580446       0.289853      -1.303421       0.001197      -0.000000      -0.000000       0.001197      -0.000000      -0.000000      -0.157116      -0.044124      -0.125659      -0.162189      -0.001119       0.163308             29.003661      28.898955      -0.000000      -0.000000      19.594280       9.026202      38.517748           0.022293
            4             Gd       9.734081       4.447000       4.946500       2.056963     191.846728 0.39155281E+04  0.14254669E+06                                22.589377                           17.396750       1.375310       2.160251                    0.998958      79.927574     198.206100       0.580446       0.289853      -1.303421      -0.001197       0.000000       0.000000       0.001197       0.000000       0.000000       0.157116      -0.044125      -0.125659      -0.162189      -0.001119       0.163308             29.003657      28.898948       0.000002      -0.000003      19.594276      -9.026201      38.517747           0.022293
            5              H       3.315208       2.043841      11.311656       0.102917       1.180930 0.85740568E+01  0.83985283E+02                                 1.722261                            1.621019      -0.761699       2.505456                    0.999714       3.253252       8.534235       0.544087       1.149267      -0.742631       0.021903      -0.018874       0.020643       0.035526      -0.013153      -0.003449      -0.006990       0.019746       0.030171      -0.023296       0.011414       0.011882              1.755553       1.840093      -0.295185       0.343933       1.706696      -0.345423       1.719869           0.000522
            6              H       2.395544       2.294652       1.612559       0.120749       1.121634 0.79875089E+01  0.78681388E+02                                 1.812797                            1.672874      -1.058179       2.385312                    0.996924       3.528736      10.018485       0.473259       1.313852      -0.701623      -0.036633       0.021855      -0.006843       0.043202      -0.013324       0.010303       0.008844       0.024525       0.020742      -0.026206       0.007353       0.018853              1.898247       2.306508      -0.624752      -0.045262       1.925317       0.095531       1.462915           0.001662
            7              H       3.067220       1.099298      19.611883       0.121359       1.085347 0.81829958E+01  0.80251011E+02                                 1.707122                            1.646842      -0.888007       2.463198                    0.998789       3.350704       9.172817       0.502510       1.242862      -0.718923      -0.018406      -0.001070      -0.030513       0.035651      -0.010968       0.009209       0.005637       0.015211       0.016411      -0.019644       0.004555       0.015090              1.713426       1.655693      -0.029668       0.261446       1.523749       0.218231       1.960835           0.001105
            8              H       3.776044       2.429841       9.079795       0.113722       1.110094 0.82104660E+01  0.80574743E+02                                 1.730091                            1.646445      -0.899590       2.449811                    0.998914       3.377072       9.243187       0.504101       1.238106      -0.719730       0.033287      -0.011365      -0.014038       0.037872      -0.012053      -0.001504      -0.001828       0.018430      -0.000067      -0.015504       0.000302       0.015202              1.758066       2.200192      -0.169412      -0.277178       1.529315       0.028356       1.544690           0.000350
            9              H       9.910484       4.004079      10.979251       0.100924       1.184393 0.87667276E+01  0.87445682E+02                                 1.799649                            1.694614      -0.968734       2.407967                    0.998079       3.512152       9.687993       0.499885       1.228387      -0.721229      -0.030515       0.008398       0.016656       0.035764      -0.008033      -0.006029      -0.005193       0.015083       0.034018      -0.018440       0.004107       0.014332              1.832203       2.263609      -0.406996      -0.323899       1.630732       0.122799       1.602269           0.000314
           10              H       0.280116       4.354502       8.717712       0.111050       1.006049 0.74052323E+01  0.72654551E+02                                 1.764048                            1.671726      -1.346856       2.237456                    0.992987       3.917838      11.655561       0.441122       1.415216      -0.678505      -0.025290       0.015188      -0.021084       0.036260      -0.007213       0.001028      -0.005309       0.007163      -0.003041      -0.009565      -0.000340       0.009906              1.812677       2.039290      -0.368190       0.303883       1.687013      -0.235226       1.711729          -0.000092
           11              H       1.392548       2.858532      12.263363       0.101050       1.211945 0.88654226E+01  0.87613596E+02                                 1.759057                            1.654046      -0.760005       2.508609                    0.999700       3.275251       8.644909       0.535559       1.157249      -0.740959      -0.007317      -0.006149       0.035662       0.036921      -0.014676      -0.002357      -0.004143       0.017697       0.031550      -0.023072       0.011193       0.011879              1.787683       1.456562       0.030050      -0.161896       1.479234      -0.199970       2.427253           0.000676
           12              H       6.256928      17.670599       1.851970       0.120726       1.122103 0.84861877E+01  0.83814853E+02                                 1.734720                            1.669259      -0.885380       2.461314                    0.998836       3.343296       9.124359       0.503653       1.231307      -0.722065       0.031033      -0.019431       0.000318       0.036615      -0.013349       0.008936       0.006864       0.012630       0.013302      -0.021394       0.006632       0.014762              1.744565       1.896251      -0.370334      -0.025157       1.762943       0.153631       1.574502           0.001922
           13              H       5.539068       1.101077       3.658431       0.117802       1.343750 0.10202234E+02  0.10604378E+03                                 2.002760                            1.863467      -1.092557       2.368738                    0.996490       3.562035      10.138102       0.461676       1.276378      -0.712012       0.032068      -0.004756       0.032343       0.045793      -0.014855       0.012227       0.000211       0.028812       0.009319      -0.023295      -0.001693       0.024989              2.074327       1.909805       0.031796       0.532927       1.663461       0.125081       2.649714           0.002511
           14              H       3.315208       6.850159      18.367344       0.102917       1.180929 0.85740523E+01  0.83985232E+02                                 1.722261                            1.621019      -0.761699       2.505456                    0.999714       3.253251       8.534233       0.544087       1.149268      -0.742630       0.021903       0.018874      -0.020643       0.035526       0.013153       0.003449      -0.006990       0.019746       0.030171      -0.023296       0.011414       0.011882              1.755553       1.840093       0.295185      -0.343933       1.706696      -0.345423       1.719869           0.000522
           15              H       2.395544       6.599348       8.280441       0.120749       1.121634 0.79875092E+01  0.78681384E+02                                 1.812796                            1.672874      -1.058179       2.385312                    0.996924       3.528736      10.018481       0.473259       1.313851      -0.701623      -0.036633      -0.021855       0.006843       0.043202       0.013324      -0.010303       0.008844       0.024525       0.020742      -0.026206       0.007353       0.018853              1.898246       2.306507       0.624751       0.045262       1.925317       0.095531       1.462915           0.001662
           16              H       3.067220       7.794702      10.067117       0.121359       1.085347 0.81829984E+01  0.80251039E+02                                 1.707122                            1.646842      -0.888007       2.463198                    0.998789       3.350705       9.172818       0.502511       1.242861      -0.718923      -0.018406       0.001070       0.030513       0.035651       0.010968      -0.009209       0.005637       0.015211       0.016411      -0.019644       0.004555       0.015090              1.713426       1.655693       0.029668      -0.261445       1.523749       0.218231       1.960835           0.001105
           17              H       3.776044       6.464159       0.813205       0.113722       1.110093 0.82104619E+01  0.80574693E+02                                 1.730090                            1.646445      -0.899590       2.449811                    0.998914       3.377071       9.243184       0.504100       1.238106      -0.719730       0.033287       0.011365       0.014038       0.037872       0.012053       0.001504      -0.001828       0.018430      -0.000067      -0.015504       0.000302       0.015202              1.758065       2.200191       0.169412       0.277178       1.529315       0.028356       1.544690           0.000350
           18              H       9.910484       4.889921      18.699749       0.100924       1.184393 0.87667306E+01  0.87445714E+02                                 1.799649                            1.694614      -0.968734       2.407967                    0.998079       3.512153       9.687994       0.499885       1.228386      -0.721229      -0.030515      -0.008398      -0.016656       0.035764       0.008033       0.006029      -0.005193       0.015083       0.034018      -0.018440       0.004107       0.014332              1.832203       2.263609       0.406996       0.323899       1.630731       0.122799       1.602269           0.000314
           19              H       0.280116       4.539498       1.175288       0.111050       1.006048 0.74052314E+01  0.72654542E+02                                 1.764048                            1.671726      -1.346856       2.237456                    0.992987       3.917838      11.655562       0.441122       1.415217      -0.678505      -0.025290      -0.015188       0.021084       0.036260       0.007213      -0.001028      -0.005309       0.007163      -0.003042      -0.009565      -0.000340       0.009906              1.812677       2.039290       0.368190      -0.303883       1.687013      -0.235226       1.711729          -0.000092
           20              H       1.392548       6.035468      17.415637       0.101049       1.211945 0.88654244E+01  0.87613617E+02                                 1.759058                            1.654046      -0.760006       2.508609                    0.999700       3.275251       8.644909       0.535559       1.157250      -0.740959      -0.007317       0.006149      -0.035662       0.036921       0.014676       0.002357      -0.004143       0.017697       0.031550      -0.023072       0.011193       0.011879              1.787683       1.456562      -0.030050       0.161896       1.479234      -0.199970       2.427254           0.000676
           21              H       6.256928       9.011401       8.041030       0.120726       1.122103 0.84861859E+01  0.83814823E+02                                 1.734719                            1.669259      -0.885380       2.461314                    0.998836       3.343296       9.124356       0.503653       1.231306      -0.722066       0.031033       0.019431      -0.000318       0.036615       0.013349      -0.008936       0.006864       0.012630       0.013302      -0.021394       0.006632       0.014762              1.744564       1.896250       0.370333       0.025157       1.762942       0.153631       1.574501           0.001922
           22              H       5.539068       7.792923       6.234569       0.117802       1.343749 0.10202226E+02  0.10604367E+03                                 2.002759                            1.863466      -1.092557       2.368738                    0.996490       3.562033      10.138095       0.461676       1.276378      -0.712012       0.032068       0.004756      -0.032343       0.045793       0.014855      -0.012227       0.000211       0.028812       0.009319      -0.023295      -0.001693       0.024989              2.074326       1.909804      -0.031796      -0.532927       1.663461       0.125081       2.649713           0.002511
           23              H       1.704792      15.744159       1.418656       0.102917       1.180930 0.85740560E+01  0.83985272E+02                                 1.722261                            1.621018      -0.761699       2.505456                    0.999714       3.253252       8.534234       0.544087       1.149267      -0.742631      -0.021903       0.018874       0.020643       0.035526      -0.013153       0.003449       0.006990       0.019746       0.030171      -0.023296       0.011414       0.011882              1.755552       1.840093      -0.295185      -0.343933       1.706696       0.345423       1.719869           0.000522
           24              H       2.624456      15.493348      11.505559       0.120749       1.121634 0.79875055E+01  0.78681343E+02                                 1.812796                            1.672874      -1.058178       2.385312                    0.996924       3.528735      10.018480       0.473259       1.313852      -0.701623       0.036633      -0.021855      -0.006843       0.043202      -0.013324      -0.010303      -0.008844       0.024525       0.020742      -0.026205       0.007353       0.018853              1.898246       2.306507      -0.624751       0.045262       1.925317      -0.095531       1.462915           0.001662
           25              H       1.952780      16.688702       9.718883       0.121359       1.085347 0.81830011E+01  0.80251078E+02                                 1.707123                            1.646843      -0.888008       2.463198                    0.998789       3.350705       9.172821       0.502510       1.242862      -0.718923       0.018406       0.001070      -0.030513       0.035651      -0.010968      -0.009209      -0.005637       0.015211       0.016412      -0.019644       0.004555       0.015090              1.713427       1.655694      -0.029668      -0.261446       1.523750      -0.218231       1.960836           0.001105
           26              H       1.243956      15.358159      18.972795       0.113722       1.110094 0.82104647E+01  0.80574725E+02                                 1.730090                            1.646445      -0.899590       2.449811                    0.998914       3.377072       9.243186       0.504101       1.238106      -0.719730      -0.033287       0.011365      -0.014038       0.037872      -0.012053       0.001504       0.001828       0.018430      -0.000067      -0.015504       0.000302       0.015202              1.758065       2.200191      -0.169412       0.277178       1.529315      -0.028356       1.544690           0.000350
           27              H       5.149516      13.783921       1.086251       0.100924       1.184394 0.87667319E+01  0.87445734E+02                                 1.799650                            1.694614      -0.968734       2.407967                    0.998079       3.512153       9.687996       0.499885       1.228387      -0.721229       0.030515      -0.008398       0.016656       0.035764      -0.008033       0.006029       0.005193       0.015083       0.034018      -0.018440       0.004107       0.014332              1.832204       2.263609      -0.406996       0.323899       1.630732      -0.122799       1.602269           0.000314
           28              H       4.739884      13.433498      18.610712       0.111050       1.006049 0.74052323E+01  0.72654551E+02                                 1.764048                            1.671726      -1.346856       2.237456                    0.992987       3.917838      11.655561       0.441122       1.415216      -0.678505       0.025290      -0.015188      -0.021084       0.036260      -0.007213      -0.001028       0.005309       0.007163      -0.003042      -0.009565      -0.000340       0.009906              1.812677       2.039290      -0.368190      -0.303883       1.687013       0.235226       1.711729          -0.000092
           29              H       3.627452      14.929468       2.370363       0.101050       1.211946 0.88654255E+01  0.87613623E+02                                 1.759057                            1.654045      -0.760006       2.508608                    0.999700       3.275252       8.644909       0.535559       1.157248      -0.740960       0.007317       0.006149       0.035662       0.036921      -0.014676       0.002357       0.004143       0.017697       0.031550      -0.023072       0.011193       0.011879              1.787682       1.456562       0.030050       0.161896       1.479234       0.199969       2.427252           0.000676
           30              H       8.803072       0.117401      11.744970       0.120726       1.122103 0.84861877E+01  0.83814852E+02                                 1.734720                            1.669259      -0.885380       2.461314                    0.998836       3.343296       9.124359       0.503653       1.231307      -0.722065      -0.031033       0.019431       0.000318       0.036615      -0.013349      -0.008936      -0.006864       0.012630       0.013302      -0.021394       0.006632       0.014762              1.744565       1.896251      -0.370334       0.025157       1.762943      -0.153631       1.574502           0.001922
           31              H       9.520932      16.686923      13.551431       0.117802       1.343749 0.10202230E+02  0.10604373E+03                                 2.002760                            1.863467      -1.092557       2.368738                    0.996490       3.562034      10.138100       0.461675       1.276378      -0.712012      -0.032068       0.004756       0.032343       0.045793      -0.014855      -0.012227      -0.000211       0.028812       0.009319      -0.023295      -0.001693       0.024989              2.074327       1.909805       0.031796      -0.532927       1.663461      -0.125081       2.649714           0.002511
           32              H       1.704792      10.937841       8.474344       0.102917       1.180930 0.85740548E+01  0.83985257E+02                                 1.722261                            1.621018      -0.761700       2.505456                    0.999714       3.253252       8.534234       0.544087       1.149267      -0.742631      -0.021903      -0.018874      -0.020643       0.035526       0.013153      -0.003449       0.006990       0.019746       0.030171      -0.023296       0.011414       0.011882              1.755552       1.840093       0.295185       0.343933       1.706696       0.345423       1.719869           0.000522
           33              H       2.624456      11.188652      18.173441       0.120749       1.121634 0.79875055E+01  0.78681343E+02                                 1.812796                            1.672874      -1.058179       2.385312                    0.996924       3.528735      10.018480       0.473259       1.313852      -0.701623       0.036633       0.021855       0.006843       0.043202       0.013324       0.010303      -0.008844       0.024525       0.020742      -0.026205       0.007353       0.018853              1.898246       2.306507       0.624751      -0.045262       1.925317      -0.095531       1.462915           0.001662
           34              H       1.952780       9.993298       0.174117       0.121359       1.085347 0.81829971E+01  0.80251023E+02                                 1.707122                            1.646842      -0.888007       2.463198                    0.998789       3.350705       9.172818       0.502511       1.242861      -0.718923       0.018406      -0.001070       0.030513       0.035651       0.010968       0.009209      -0.005637       0.015211       0.016411      -0.019644       0.004555       0.015090              1.713426       1.655693       0.029668       0.261445       1.523749      -0.218231       1.960835           0.001105
           35              H       1.243956      11.323841      10.706205       0.113722       1.110094 0.82104688E+01  0.80574774E+02                                 1.730090                            1.646445      -0.899590       2.449811                    0.998914       3.377073       9.243189       0.504101       1.238106      -0.719730      -0.033287      -0.011365       0.014038       0.037872       0.012053      -0.001504       0.001828       0.018430      -0.000067      -0.015504       0.000302       0.015202              1.758066       2.200192       0.169412      -0.277178       1.529315      -0.028356       1.544690           0.000350
           36              H       5.149516      12.898079       8.806749       0.100924       1.184394 0.87667319E+01  0.87445732E+02                                 1.799649                            1.694614      -0.968734       2.407967                    0.998079       3.512153       9.687995       0.499885       1.228387      -0.721229       0.030515       0.008398      -0.016656       0.035764       0.008034      -0.006029       0.005193       0.015083       0.034018      -0.018440       0.004107       0.014332              1.832203       2.263609       0.406996      -0.323899       1.630732      -0.122799       1.602269           0.000314
           37              H       4.739884      13.248502      11.068288       0.111050       1.006048 0.74052305E+01  0.72654533E+02                                 1.764048                            1.671726      -1.346856       2.237456                    0.992987       3.917838      11.655563       0.441122       1.415217      -0.678505       0.025290       0.015188       0.021084       0.036260       0.007213       0.001028       0.005309       0.007163      -0.003042      -0.009565      -0.000340       0.009906              1.812677       2.039290       0.368190       0.303883       1.687013       0.235226       1.711729          -0.000092
           38              H       3.627452      11.752532       7.522637       0.101049       1.211946 0.88654268E+01  0.87613641E+02                                 1.759057                            1.654046      -0.760006       2.508609                    0.999700       3.275252       8.644910       0.535559       1.157249      -0.740959       0.007317      -0.006149      -0.035662       0.036921       0.014676      -0.002357       0.004143       0.017697       0.031550      -0.023072       0.011193       0.011879              1.787683       1.456562      -0.030050      -0.161896       1.479234       0.199970       2.427253           0.000676
           39              H       8.803072       8.776599      17.934030       0.120726       1.122103 0.84861877E+01  0.83814853E+02                                 1.734720                            1.669259      -0.885380       2.461314                    0.998836       3.343296       9.124359       0.503653       1.231307      -0.722065      -0.031033      -0.019431      -0.000318       0.036615       0.013349       0.008936      -0.006864       0.012630       0.013302      -0.021394       0.006632       0.014762              1.744565       1.896251       0.370334      -0.025157       1.762943      -0.153631       1.574502           0.001922
           40              H       9.520932       9.995077      16.127569       0.117802       1.343750 0.10202234E+02  0.10604378E+03                                 2.002760                            1.863467      -1.092557       2.368738                    0.996490       3.562035      10.138102       0.461676       1.276378      -0.712012      -0.032068      -0.004756      -0.032343       0.045793       0.014855       0.012227      -0.000211       0.028812       0.009319      -0.023295      -0.001693       0.024989              2.074327       1.909805      -0.031796       0.532927       1.663461      -0.125081       2.649714           0.002511
           41              H       6.724792      15.744159       8.474344       0.102917       1.180929 0.85740529E+01  0.83985231E+02                                 1.722260                            1.621018      -0.761699       2.505456                    0.999714       3.253252       8.534233       0.544087       1.149267      -0.742631      -0.021903       0.018874      -0.020643       0.035526      -0.013153      -0.003449      -0.006990       0.019746       0.030171      -0.023296       0.011414       0.011882              1.755552       1.840092      -0.295185       0.343933       1.706695      -0.345423       1.719868           0.000522
           42              H       7.644456      15.493348      18.173441       0.120749       1.121634 0.79875097E+01  0.78681394E+02                                 1.812797                            1.672874      -1.058179       2.385312                    0.996924       3.528736      10.018483       0.473259       1.313852      -0.701623       0.036633      -0.021855       0.006843       0.043202      -0.013324       0.010303       0.008844       0.024525       0.020742      -0.026206       0.007353       0.018853              1.898246       2.306507      -0.624751      -0.045262       1.925317       0.095531       1.462915           0.001662
           43              H       6.972780      16.688702       0.174117       0.121358       1.085347 0.81829997E+01  0.80251063E+02                                 1.707123                            1.646843      -0.888007       2.463198                    0.998789       3.350705       9.172822       0.502510       1.242863      -0.718923       0.018406       0.001070       0.030513       0.035651      -0.010968       0.009209       0.005637       0.015211       0.016411      -0.019644       0.004555       0.015090              1.713427       1.655694      -0.029668       0.261446       1.523750       0.218232       1.960837           0.001105
           44              H       6.263956      15.358159      10.706205       0.113722       1.110094 0.82104647E+01  0.80574727E+02                                 1.730090                            1.646445      -0.899590       2.449811                    0.998914       3.377072       9.243187       0.504101       1.238106      -0.719730      -0.033287       0.011365       0.014038       0.037872      -0.012053      -0.001504      -0.001828       0.018430      -0.000067      -0.015504       0.000302       0.015202              1.758066       2.200191      -0.169412      -0.277178       1.529315       0.028356       1.544690           0.000350
           45              H       0.129516      13.783921       8.806749       0.100924       1.184394 0.87667345E+01  0.87445766E+02                                 1.799650                            1.694614      -0.968735       2.407967                    0.998079       3.512153       9.687996       0.499885       1.228387      -0.721229       0.030515      -0.008398      -0.016656       0.035764      -0.008033      -0.006029      -0.005193       0.015083       0.034018      -0.018440       0.004107       0.014332              1.832204       2.263610      -0.406997      -0.323899       1.630732       0.122799       1.602269           0.000314
           46              H       9.759884      13.433498      11.068288       0.111050       1.006048 0.74052269E+01  0.72654488E+02                                 1.764047                            1.671726      -1.346855       2.237456                    0.992987       3.917837      11.655559       0.441122       1.415217      -0.678505       0.025290      -0.015188       0.021084       0.036260      -0.007213       0.001028      -0.005309       0.007163      -0.003042      -0.009565      -0.000340       0.009906              1.812677       2.039289      -0.368190       0.303883       1.687013      -0.235226       1.711728          -0.000092
           47              H       8.647452      14.929468       7.522637       0.101050       1.211945 0.88654163E+01  0.87613511E+02                                 1.759056                            1.654045      -0.760006       2.508609                    0.999700       3.275250       8.644903       0.535559       1.157249      -0.740959       0.007317       0.006149      -0.035662       0.036921      -0.014676      -0.002357      -0.004143       0.017697       0.031550      -0.023072       0.011193       0.011879              1.787682       1.456561       0.030050      -0.161896       1.479233      -0.199969       2.427251           0.000676
           48              H       3.783072       0.117401      17.934030       0.120726       1.122102 0.84861743E+01  0.83814670E+02                                 1.734717                            1.669257      -0.885379       2.461314                    0.998836       3.343294       9.124345       0.503654       1.231305      -0.722066      -0.031033       0.019431      -0.000318       0.036615      -0.013349       0.008936       0.006864       0.012630       0.013302      -0.021394       0.006632       0.014762              1.744562       1.896248      -0.370333      -0.025157       1.762940       0.153631       1.574499           0.001921
           49              H       4.500932      16.686923      16.127569       0.117802       1.343747 0.10202210E+02  0.10604345E+03                                 2.002757                            1.863464      -1.092556       2.368738                    0.996490       3.562031      10.138083       0.461676       1.276377      -0.712012      -0.032068       0.004756      -0.032343       0.045793      -0.014855       0.012227       0.000211       0.028812       0.009319      -0.023295      -0.001694       0.024989              2.074323       1.909802       0.031796       0.532926       1.663459       0.125081       2.649708           0.002511
           50              H       6.724792      10.937841       1.418656       0.102917       1.180929 0.85740489E+01  0.83985183E+02                                 1.722260                            1.621018      -0.761699       2.505456                    0.999714       3.253251       8.534230       0.544087       1.149267      -0.742631      -0.021903      -0.018874       0.020643       0.035526       0.013153       0.003449      -0.006990       0.019746       0.030171      -0.023296       0.011414       0.011882              1.755552       1.840092       0.295185      -0.343933       1.706695      -0.345423       1.719868           0.000522
           51              H       7.644456      11.188652      11.505559       0.120749       1.121634 0.79875088E+01  0.78681381E+02                                 1.812796                            1.672874      -1.058178       2.385312                    0.996924       3.528736      10.018482       0.473259       1.313851      -0.701623       0.036633       0.021855      -0.006843       0.043202       0.013324      -0.010303       0.008844       0.024525       0.020742      -0.026206       0.007353       0.018853              1.898246       2.306507       0.624751       0.045262       1.925317       0.095531       1.462915           0.001662
           52              H       6.972780       9.993298       9.718883       0.121358       1.085347 0.81829996E+01  0.80251058E+02                                 1.707122                            1.646843      -0.888007       2.463198                    0.998789       3.350705       9.172820       0.502510       1.242862      -0.718923       0.018406      -0.001070      -0.030513       0.035651       0.010968      -0.009209       0.005637       0.015211       0.016411      -0.019644       0.004555       0.015090              1.713427       1.655694       0.029668      -0.261446       1.523750       0.218231       1.960836           0.001105
           53              H       6.263956      11.323841      18.972795       0.113722       1.110094 0.82104660E+01  0.80574742E+02                                 1.730091                            1.646445      -0.899590       2.449811                    0.998914       3.377072       9.243187       0.504101       1.238106      -0.719730      -0.033287      -0.011365      -0.014038       0.037872       0.012053       0.001504      -0.001828       0.018430      -0.000067      -0.015504       0.000302       0.015202              1.758066       2.200192       0.169412       0.277178       1.529315       0.028356       1.544690           0.000350
           54              H       0.129516      12.898079       1.086251       0.100924       1.184394 0.87667320E+01  0.87445731E+02                                 1.799649                            1.694614      -0.968735       2.407967                    0.998079       3.512153       9.687994       0.499885       1.228386      -0.721229       0.030515       0.008398       0.016656       0.035764       0.008033       0.006029      -0.005193       0.015083       0.034018      -0.018440       0.004107       0.014332              1.832203       2.263609       0.406996       0.323899       1.630732       0.122799       1.602269           0.000314
           55              H       9.759884      13.248502      18.610712       0.111050       1.006048 0.74052311E+01  0.72654536E+02                                 1.764047                            1.671726      -1.346855       2.237456                    0.992987       3.917838      11.655561       0.441122       1.415216      -0.678505       0.025290       0.015188      -0.021084       0.036260       0.007213      -0.001028      -0.005309       0.007163      -0.003042      -0.009565      -0.000340       0.009906              1.812677       2.039289       0.368190      -0.303883       1.687013      -0.235226       1.711728          -0.000092
           56              H       8.647452      11.752532       2.370363       0.101049       1.211945 0.88654228E+01  0.87613593E+02                                 1.759057                            1.654046      -0.760006       2.508608                    0.999700       3.275251       8.644907       0.535559       1.157249      -0.740959       0.007317      -0.006149       0.035662       0.036921       0.014676       0.002357      -0.004143       0.017697       0.031550      -0.023072       0.011193       0.011879              1.787683       1.456562      -0.030050       0.161896       1.479234      -0.199970       2.427253           0.000676
           57              H       3.783072       8.776599      11.744970       0.120726       1.122103 0.84861819E+01  0.83814774E+02                                 1.734719                            1.669258      -0.885379       2.461314                    0.998836       3.343295       9.124353       0.503653       1.231306      -0.722066      -0.031033      -0.019431       0.000318       0.036615       0.013349      -0.008936       0.006864       0.012630       0.013302      -0.021394       0.006632       0.014762              1.744564       1.896250       0.370333       0.025157       1.762942       0.153631       1.574501           0.001922
           58              H       4.500932       9.995077      13.551431       0.117802       1.343748 0.10202218E+02  0.10604357E+03                                 2.002759                            1.863465      -1.092556       2.368738                    0.996490       3.562032      10.138091       0.461676       1.276378      -0.712012      -0.032068      -0.004756       0.032343       0.045793       0.014855      -0.012227       0.000211       0.028812       0.009319      -0.023295      -0.001694       0.024989              2.074325       1.909803      -0.031796      -0.532927       1.663460       0.125081       2.649711           0.002511
           59              H       8.335208       2.043841      18.367344       0.102917       1.180930 0.85740600E+01  0.83985320E+02                                 1.722261                            1.621019      -0.761700       2.505456                    0.999714       3.253253       8.534237       0.544087       1.149267      -0.742631       0.021903      -0.018874      -0.020643       0.035526      -0.013153       0.003449       0.006990       0.019746       0.030171      -0.023296       0.011414       0.011882              1.755553       1.840093      -0.295185      -0.343933       1.706696       0.345423       1.719869           0.000522
           60              H       7.415544       2.294652       8.280441       0.120749       1.121634 0.79875055E+01  0.78681343E+02                                 1.812796                            1.672874      -1.058179       2.385312                    0.996924       3.528735      10.018480       0.473259       1.313852      -0.701623      -0.036633       0.021855       0.006843       0.043202      -0.013324      -0.010303      -0.008844       0.024525       0.020742      -0.026205       0.007353       0.018853              1.898246       2.306507      -0.624751       0.045262       1.925317      -0.095531       1.462915           0.001662
           61              H       8.087220       1.099298      10.067117       0.121358       1.085348 0.81830037E+01  0.80251107E+02                                 1.707123                            1.646843      -0.888008       2.463197                    0.998789       3.350706       9.172823       0.502510       1.242862      -0.718923      -0.018406      -0.001070       0.030513       0.035651      -0.010968      -0.009209      -0.005637       0.015211       0.016412      -0.019644       0.004555       0.015090              1.713427       1.655694      -0.029668      -0.261446       1.523750      -0.218232       1.960837           0.001105
           62              H       8.796044       2.429841       0.813205       0.113722       1.110094 0.82104688E+01  0.80574776E+02                                 1.730091                            1.646445      -0.899590       2.449811                    0.998914       3.377073       9.243190       0.504101       1.238106      -0.719730       0.033287      -0.011365       0.014038       0.037872      -0.012053       0.001504       0.001828       0.018430      -0.000067      -0.015504       0.000302       0.015202              1.758066       2.200192      -0.169412       0.277178       1.529315      -0.028356       1.544690           0.000350
           63              H       4.890484       4.004079      18.699749       0.100924       1.184394 0.87667331E+01  0.87445754E+02                                 1.799650                            1.694615      -0.968734       2.407967                    0.998079       3.512153       9.687998       0.499885       1.228387      -0.721229      -0.030515       0.008398      -0.016656       0.035764      -0.008034       0.006029       0.005193       0.015083       0.034018      -0.018440       0.004107       0.014332              1.832204       2.263610      -0.406997       0.323899       1.630732      -0.122799       1.602270           0.000314
           64              H       5.300116       4.354502       1.175288       0.111050       1.006049 0.74052320E+01  0.72654545E+02                                 1.764047                            1.671726      -1.346856       2.237456                    0.992987       3.917838      11.655560       0.441123       1.415216      -0.678505      -0.025290       0.015188       0.021084       0.036260      -0.007213      -0.001028       0.005309       0.007163      -0.003042      -0.009565      -0.000340       0.009906              1.812677       2.039289      -0.368190      -0.303883       1.687013       0.235226       1.711728          -0.000092
           65              H       6.412548       2.858532      17.415637       0.101050       1.211944 0.88654125E+01  0.87613465E+02                                 1.759056                            1.654045      -0.760006       2.508609                    0.999700       3.275250       8.644903       0.535559       1.157249      -0.740959      -0.007317      -0.006149      -0.035662       0.036921      -0.014676       0.002357       0.004143       0.017697       0.031550      -0.023072       0.011193       0.011879              1.787681       1.456561       0.030050       0.161896       1.479233       0.199969       2.427250           0.000676
           66              H       1.236928      17.670599       8.041030       0.120726       1.122103 0.84861819E+01  0.83814774E+02                                 1.734719                            1.669258      -0.885380       2.461314                    0.998836       3.343295       9.124353       0.503653       1.231306      -0.722066       0.031033      -0.019431      -0.000318       0.036615      -0.013349      -0.008936      -0.006864       0.012630       0.013302      -0.021394       0.006632       0.014762              1.744564       1.896250      -0.370333       0.025157       1.762942      -0.153631       1.574501           0.001922
           67              H       0.519068       1.101077       6.234569       0.117802       1.343748 0.10202216E+02  0.10604353E+03                                 2.002758                            1.863465      -1.092556       2.368738                    0.996490       3.562032      10.138088       0.461676       1.276377      -0.712012       0.032068      -0.004756      -0.032343       0.045793      -0.014855      -0.012227      -0.000211       0.028812       0.009319      -0.023295      -0.001694       0.024989              2.074324       1.909802       0.031796      -0.532926       1.663460      -0.125081       2.649710           0.002511
           68              H       8.335208       6.850159      11.311656       0.102917       1.180929 0.85740529E+01  0.83985231E+02                                 1.722260                            1.621018      -0.761699       2.505456                    0.999714       3.253252       8.534233       0.544087       1.149267      -0.742631       0.021903       0.018874       0.020643       0.035526       0.013153      -0.003449       0.006990       0.019746       0.030171      -0.023296       0.011414       0.011882              1.755552       1.840092       0.295185       0.343933       1.706695       0.345423       1.719868           0.000522
           69              H       7.415544       6.599348       1.612559       0.120749       1.121634 0.79875063E+01  0.78681349E+02                                 1.812796                            1.672873      -1.058179       2.385312                    0.996924       3.528735      10.018478       0.473259       1.313851      -0.701623      -0.036633      -0.021855      -0.006843       0.043202       0.013324       0.010303      -0.008844       0.024525       0.020742      -0.026205       0.007353       0.018853              1.898246       2.306506       0.624751      -0.045262       1.925316      -0.095531       1.462915           0.001662
           70              H       8.087220       7.794702      19.611883       0.121358       1.085347 0.81829996E+01  0.80251058E+02                                 1.707122                            1.646843      -0.888007       2.463198                    0.998789       3.350705       9.172820       0.502510       1.242862      -0.718923      -0.018406       0.001070      -0.030513       0.035651       0.010968       0.009209      -0.005637       0.015211       0.016411      -0.019644       0.004555       0.015090              1.713427       1.655694       0.029668       0.261446       1.523750      -0.218231       1.960836           0.001105
           71              H       8.796044       6.464159       9.079795       0.113722       1.110094 0.82104647E+01  0.80574725E+02                                 1.730090                            1.646445      -0.899590       2.449811                    0.998914       3.377072       9.243186       0.504101       1.238106      -0.719730       0.033287       0.011365      -0.014038       0.037872       0.012053      -0.001504       0.001828       0.018430      -0.000067      -0.015504       0.000302       0.015202              1.758065       2.200191       0.169412      -0.277178       1.529315      -0.028356       1.544690           0.000350
           72              H       4.890484       4.889921      10.979251       0.100924       1.184394 0.87667360E+01  0.87445787E+02                                 1.799650                            1.694615      -0.968734       2.407967                    0.998079       3.512154       9.688000       0.499885       1.228387      -0.721229      -0.030515      -0.008398       0.016656       0.035764       0.008034      -0.006029       0.005193       0.015083       0.034018      -0.018440       0.004107       0.014332              1.832204       2.263610       0.406997      -0.323899       1.630732      -0.122799       1.602270           0.000314
           73              H       5.300116       4.539498       8.717712       0.111050       1.006049 0.74052323E+01  0.72654551E+02                                 1.764048                            1.671726      -1.346856       2.237456                    0.992987       3.917838      11.655561       0.441122       1.415216      -0.678505      -0.025290      -0.015188      -0.021084       0.036260       0.007213       0.001028       0.005309       0.007163      -0.003041      -0.009565      -0.000340       0.009906              1.812677       2.039290       0.368190       0.303883       1.687013       0.235226       1.711729          -0.000092
           74              H       6.412548       6.035468      12.263363       0.101049       1.211946 0.88654343E+01  0.87613741E+02                                 1.759059                            1.654047      -0.760006       2.508608                    0.999700       3.275253       8.644916       0.535558       1.157250      -0.740959      -0.007317       0.006149       0.035662       0.036921       0.014676      -0.002357       0.004143       0.017697       0.031550      -0.023072       0.011193       0.011879              1.787685       1.456563      -0.030050      -0.161896       1.479235       0.199970       2.427256           0.000676
           75              H       1.236928       9.011401       1.851970       0.120726       1.122104 0.84861934E+01  0.83814927E+02                                 1.734721                            1.669260      -0.885380       2.461314                    0.998836       3.343297       9.124364       0.503653       1.231307      -0.722065       0.031033       0.019431       0.000318       0.036615       0.013349       0.008936      -0.006864       0.012630       0.013302      -0.021394       0.006632       0.014762              1.744566       1.896252       0.370334      -0.025157       1.762944      -0.153631       1.574502           0.001922
           76              H       0.519068       7.792923       3.658431       0.117802       1.343749 0.10202230E+02  0.10604373E+03                                 2.002760                            1.863467      -1.092557       2.368738                    0.996490       3.562034      10.138100       0.461675       1.276378      -0.712012       0.032068       0.004756       0.032343       0.045793       0.014855       0.012227      -0.000211       0.028812       0.009319      -0.023295      -0.001693       0.024989              2.074327       1.909805      -0.031796       0.532927       1.663461      -0.125081       2.649714           0.002511
           77              C       2.308196       3.635867       7.184297       0.679486      22.306090 0.23327049E+03  0.48013709E+04                                 7.544364                            5.604345      -0.464705       1.919328                    0.998298      22.295320      64.583994       0.589358       0.504918      -0.991408       0.003445       0.006855      -0.085171       0.085515       0.005335       0.010962       0.033654      -0.142629      -0.204989      -0.077041      -0.035081       0.112122              8.862221      11.146590       0.247975      -1.007286       4.754018      -1.289648      10.686054           0.002064
           78              C       4.784060       0.380663       0.609409       0.050668      37.292753 0.44465878E+03  0.10512042E+05                                 9.931814                            7.145438      -0.194052       1.944916                    0.999020      27.521911      79.317941       0.601705       0.430588      -1.055430      -0.006366       0.020413       0.019195       0.028734      -0.032648       0.020323       0.013565       0.035960       0.013682      -0.048860       0.009892       0.038968             13.041885       9.222938      -3.478736      -2.075301      12.849451       8.382478      17.053266           0.108176
           79              C       2.069244       3.433084       8.670225      -0.035296      34.149878 0.46155001E+03  0.10965691E+05                                 9.152454                            7.178681       0.018871       2.012399                    0.999286      27.661869      78.790935       0.615725       0.418699      -1.067481      -0.010555      -0.015409       0.052994       0.056189       0.006194       0.001698      -0.008058       0.032882      -0.022643      -0.019476      -0.001868       0.021345             10.389407      10.518537      -1.429561      -1.205141       6.613844      -2.499645      14.035840           0.001192
           80              C       2.710800       2.520560      10.791284      -0.092565      27.928571 0.40716321E+03  0.94307836E+04                                 7.985047                            6.760466       0.190859       2.039162                    0.999785      28.734503      82.392777       0.628219       0.420936      -1.059759      -0.025443       0.004535      -0.024645       0.035711      -0.013717       0.009692      -0.020959       0.022380       0.025254      -0.029146      -0.001632       0.030778              8.347418       8.937300      -1.404337      -0.813778       6.316639      -1.935156       9.788315           0.000473
           81              C       3.189708       1.810818       1.652131      -0.069481      30.515107 0.38802772E+03  0.88947373E+04                                 8.595389                            6.644125       0.221995       2.066785                    0.999264      28.045170      80.432767       0.626313       0.426623      -1.054466       0.028698       0.010680       0.029266       0.042357      -0.030492       0.006520       0.005994       0.023108       0.019220      -0.037511       0.007933       0.029578             10.073625       9.096326      -3.180945      -0.560596       9.455042       4.507661      11.669506           0.027252
           82              C       3.593316       1.106414       0.593580      -0.179873      33.794231 0.45465738E+03  0.10867260E+05                                 9.180635                            7.187882      -0.070378       1.936258                    0.999522      30.747518      90.699248       0.601342       0.426137      -1.052438       0.023556      -0.004795      -0.001744       0.024102      -0.004032       0.034076      -0.000536       0.006109       0.081620      -0.031329      -0.016054       0.047383             10.811003       9.513991      -3.767427      -1.850664      11.073479       5.631607      11.845537           0.031214
           83              C       2.983888       2.742910       9.451772      -0.115738      29.917428 0.43577585E+03  0.10294091E+05                                 8.457890                            7.068537       0.081459       2.001523                    0.999616      29.541206      86.300746       0.603051       0.429959      -1.051314      -0.022767       0.009161       0.011295       0.027016      -0.000729      -0.016054       0.011778       0.026507      -0.091181      -0.037687       0.004694       0.032994              9.029624       9.572166      -1.203359      -0.243561       6.506734      -2.521627      11.009972           0.000771
           84              C       0.653604       3.682116      10.593424      -0.090982      28.455978 0.41543186E+03  0.96963244E+04                                 8.141683                            6.859528       0.038456       1.989864                    0.999528      29.134297      84.585324       0.617844       0.424737      -1.054595       0.019532      -0.026742      -0.020371       0.038879      -0.010919      -0.022977       0.001700       0.028203       0.011553      -0.022332      -0.010879       0.033211              8.532921       9.217860      -2.319070      -0.269829       6.447013      -1.534842       9.933890           0.001103
           85              C       0.901592       3.897351       9.238083      -0.116022      30.807958 0.46748355E+03  0.11291461E+05                                 8.781159                            7.424195      -0.281759       1.884598                    0.998346      30.461377      91.370637       0.573533       0.442144      -1.039119       0.009089      -0.030764       0.015305       0.035543       0.001639       0.024254      -0.006442      -0.017668      -0.038143      -0.033140       0.013737       0.019403              9.376514      10.565719      -1.702849      -1.515990       6.421582      -1.380960      11.142242           0.000738
           86              C       1.559212       2.999057      11.359143      -0.087002      27.208611 0.39712287E+03  0.91517141E+04                                 7.867349                            6.686168       0.096379       2.009664                    0.999750      28.707623      82.422376       0.629604       0.422144      -1.057759      -0.000433      -0.012687      -0.026829       0.029681      -0.002225      -0.012030      -0.010470       0.009985       0.091149      -0.024041      -0.011284       0.035325              8.161997       8.799025      -1.923168      -0.248630       6.172357      -1.566684       9.514608           0.001300
           87              C       5.475816       0.384221       1.782719      -0.201764      34.334052 0.46795559E+03  0.11270028E+05                                 9.291489                            7.294428      -0.057312       1.935167                    0.999571      31.253659      92.649111       0.596454       0.426392      -1.051906      -0.001481       0.018778      -0.007356       0.020222      -0.035787       0.010217       0.016835       0.034405      -0.068640      -0.045447      -0.005701       0.051149             10.948843       7.794670      -1.807226      -0.197964      10.167748       5.930099      14.884112           0.054930
           88              C       5.046104       1.113529       2.868970      -0.074993      30.166078 0.38642883E+03  0.88763819E+04                                 8.564726                            6.651430       0.037968       2.000052                    0.999217      28.561526      82.831553       0.621080       0.429331      -1.049545      -0.004288       0.015950      -0.017075       0.023756      -0.004009       0.022957      -0.001290       0.068080       0.037070      -0.040454      -0.004076       0.044530              9.997765       8.403315      -2.565580      -0.349296       9.189516       4.429496      12.400465           0.032677
           89              C       2.308196       5.258133       2.708703       0.679486      22.306092 0.23327051E+03  0.48013717E+04                                 7.544364                            5.604346      -0.464706       1.919328                    0.998298      22.295322      64.584003       0.589358       0.504918      -0.991408       0.003445      -0.006855       0.085171       0.085515      -0.005335      -0.010962       0.033654      -0.142629      -0.204989      -0.077041      -0.035081       0.112122              8.862222      11.146592      -0.247975       1.007286       4.754018      -1.289648      10.686055           0.002063
           90              C       4.784060       8.513337       9.283591       0.050668      37.292756 0.44465883E+03  0.10512043E+05                                 9.931815                            7.145439      -0.194053       1.944916                    0.999020      27.521913      79.317951       0.601705       0.430588      -1.055430      -0.006366      -0.020413      -0.019195       0.028734       0.032648      -0.020323       0.013565       0.035959       0.013681      -0.048860       0.009892       0.038968             13.041886       9.222938       3.478735       2.075301      12.849452       8.382479      17.053268           0.108176
           91              C       2.069244       5.460916       1.222775      -0.035296      34.149867 0.46154983E+03  0.10965686E+05                                 9.152452                            7.178680       0.018871       2.012399                    0.999286      27.661863      78.790915       0.615725       0.418699      -1.067481      -0.010555       0.015409      -0.052994       0.056189      -0.006194      -0.001698      -0.008058       0.032882      -0.022644      -0.019476      -0.001868       0.021345             10.389405      10.518535       1.429561       1.205141       6.613843      -2.499644      14.035837           0.001192
           92              C       2.710800       6.373440      18.887716      -0.092565      27.928572 0.40716322E+03  0.94307838E+04                                 7.985046                            6.760466       0.190859       2.039162                    0.999785      28.734503      82.392773       0.628219       0.420936      -1.059759      -0.025443      -0.004535       0.024645       0.035711       0.013717      -0.009692      -0.020959       0.022380       0.025254      -0.029146      -0.001632       0.030778              8.347418       8.937299       1.404337       0.813778       6.316639      -1.935156       9.788314           0.000473
           93              C       3.189708       7.083182       8.240869      -0.069481      30.515104 0.38802769E+03  0.88947361E+04                                 8.595388                            6.644125       0.221995       2.066785                    0.999264      28.045169      80.432759       0.626313       0.426623      -1.054466       0.028698      -0.010680      -0.029266       0.042357       0.030492      -0.006520       0.005994       0.023108       0.019220      -0.037511       0.007933       0.029578             10.073623       9.096325       3.180944       0.560596       9.455040       4.507660      11.669504           0.027252
           94              C       3.593316       7.787586       9.299420      -0.179873      33.794229 0.45465735E+03  0.10867259E+05                                 9.180635                            7.187882      -0.070379       1.936258                    0.999522      30.747517      90.699245       0.601342       0.426137      -1.052437       0.023556       0.004795       0.001744       0.024102       0.004032      -0.034076      -0.000536       0.006109       0.081620      -0.031329      -0.016054       0.047383             10.811002       9.513991       3.767427       1.850664      11.073478       5.631606      11.845537           0.031214
           95              C       2.983888       6.151090       0.441228      -0.115738      29.917426 0.43577583E+03  0.10294090E+05                                 8.457889                            7.068536       0.081459       2.001523                    0.999616      29.541204      86.300737       0.603051       0.429959      -1.051314      -0.022767      -0.009161      -0.011295       0.027016       0.000729       0.016054       0.011778       0.026507      -0.091181      -0.037687       0.004694       0.032994              9.029623       9.572165       1.203358       0.243561       6.506734      -2.521627      11.009972           0.000771
           96              C       0.653604       5.211884      19.085576      -0.090982      28.455983 0.41543196E+03  0.96963271E+04                                 8.141684                            6.859529       0.038456       1.989864                    0.999528      29.134301      84.585339       0.617844       0.424737      -1.054595       0.019532       0.026742       0.020371       0.038879       0.010919       0.022977       0.001700       0.028203       0.011553      -0.022332      -0.010879       0.033211              8.532922       9.217861       2.319070       0.269829       6.447014      -1.534843       9.933892           0.001103
           97              C       0.901592       4.996649       0.654917      -0.116022      30.807959 0.46748356E+03  0.11291461E+05                                 8.781159                            7.424195      -0.281759       1.884599                    0.998346      30.461377      91.370636       0.573533       0.442144      -1.039119       0.009089       0.030764      -0.015305       0.035543      -0.001639      -0.024254      -0.006442      -0.017668      -0.038143      -0.033140       0.013737       0.019403              9.376514      10.565719       1.702849       1.515990       6.421582      -1.380960      11.142242           0.000738
           98              C       1.559212       5.894943      18.319857      -0.087002      27.208612 0.39712288E+03  0.91517142E+04                                 7.867349                            6.686168       0.096379       2.009664                    0.999750      28.707624      82.422378       0.629604       0.422144      -1.057759      -0.000433       0.012687       0.026829       0.029681       0.002225       0.012030      -0.010470       0.009985       0.091149      -0.024041      -0.011284       0.035325              8.161996       8.799024       1.923167       0.248630       6.172357      -1.566684       9.514608           0.001300
           99              C       5.475816       8.509779       8.110281      -0.201764      34.334050 0.46795558E+03  0.11270027E+05                                 9.291489                            7.294428      -0.057312       1.935167                    0.999571      31.253658      92.649104       0.596454       0.426392      -1.051906      -0.001481      -0.018778       0.007357       0.020222       0.035787      -0.010217       0.016835       0.034405      -0.068640      -0.045447      -0.005701       0.051149             10.948843       7.794669       1.807225       0.197964      10.167747       5.930098      14.884112           0.054930
          100              C       5.046104       7.780471       7.024030      -0.074993      30.166071 0.38642876E+03  0.88763797E+04                                 8.564724                            6.651429       0.037969       2.000052                    0.999217      28.561523      82.831534       0.621081       0.429330      -1.049546      -0.004288      -0.015950       0.017075       0.023756       0.004009      -0.022957      -0.001290       0.068080       0.037071      -0.040454      -0.004076       0.044530              9.997763       8.403312       2.565578       0.349295       9.189513       4.429495      12.400462           0.032677
          101              C       2.711804      14.152133      17.077297       0.679486      22.306092 0.23327051E+03  0.48013714E+04                                 7.544364                            5.604345      -0.464706       1.919328                    0.998298      22.295321      64.583997       0.589358       0.504918      -0.991408      -0.003445      -0.006855      -0.085171       0.085515       0.005335      -0.010962      -0.033654      -0.142629      -0.204989      -0.077041      -0.035081       0.112122              8.862221      11.146591       0.247975       1.007286       4.754018       1.289648      10.686054           0.002063
          102              C       0.235940      17.407337      10.502409       0.050668      37.292754 0.44465881E+03  0.10512042E+05                                 9.931814                            7.145439      -0.194053       1.944916                    0.999020      27.521912      79.317947       0.601705       0.430588      -1.055430       0.006366      -0.020413       0.019195       0.028734      -0.032648      -0.020323      -0.013565       0.035960       0.013681      -0.048860       0.009892       0.038968             13.041886       9.222938      -3.478735       2.075301      12.849451      -8.382478      17.053267           0.108176
          103              C       2.950756      14.354916      18.563225      -0.035296      34.149874 0.46154992E+03  0.10965688E+05                                 9.152453                            7.178680       0.018871       2.012399                    0.999286      27.661866      78.790922       0.615725       0.418699      -1.067481       0.010555       0.015409       0.052994       0.056189       0.006194      -0.001698       0.008058       0.032882      -0.022644      -0.019476      -0.001868       0.021345             10.389406      10.518535      -1.429561       1.205141       6.613843       2.499644      14.035838           0.001192
          104              C       2.309200      15.267440       0.898284      -0.092565      27.928571 0.40716321E+03  0.94307834E+04                                 7.985046                            6.760466       0.190859       2.039162                    0.999785      28.734503      82.392774       0.628219       0.420936      -1.059759       0.025443      -0.004535      -0.024645       0.035711      -0.013717      -0.009692       0.020959       0.022380       0.025255      -0.029146      -0.001632       0.030778              8.347418       8.937300      -1.404337       0.813778       6.316639       1.935156       9.788314           0.000473
          105              C       1.830292      15.977182      11.545131      -0.069481      30.515103 0.38802768E+03  0.88947359E+04                                 8.595388                            6.644125       0.221995       2.066785                    0.999264      28.045168      80.432756       0.626313       0.426623      -1.054466      -0.028698      -0.010680       0.029266       0.042357      -0.030492      -0.006519      -0.005994       0.023108       0.019220      -0.037511       0.007933       0.029578             10.073623       9.096325      -3.180944       0.560596       9.455040      -4.507660      11.669504           0.027253
          106              C       1.426684      16.681586      10.486580      -0.179873      33.794229 0.45465736E+03  0.10867259E+05                                 9.180635                            7.187882      -0.070378       1.936258                    0.999522      30.747518      90.699249       0.601342       0.426137      -1.052438      -0.023556       0.004795      -0.001744       0.024102      -0.004032      -0.034076       0.000536       0.006109       0.081620      -0.031329      -0.016054       0.047383             10.811002       9.513990      -3.767426       1.850663      11.073478      -5.631606      11.845537           0.031214
          107              C       2.036112      15.045090      19.344772      -0.115738      29.917429 0.43577587E+03  0.10294091E+05                                 8.457890                            7.068537       0.081458       2.001523                    0.999616      29.541206      86.300746       0.603051       0.429959      -1.051314       0.022767      -0.009161       0.011295       0.027016      -0.000729       0.016054      -0.011778       0.026507      -0.091181      -0.037687       0.004694       0.032994              9.029624       9.572166      -1.203359       0.243561       6.506734       2.521627      11.009973           0.000771
          108              C       4.366396      14.105884       0.700424      -0.090982      28.455983 0.41543195E+03  0.96963272E+04                                 8.141684                            6.859530       0.038455       1.989864                    0.999528      29.134301      84.585345       0.617844       0.424737      -1.054595      -0.019532       0.026742      -0.020371       0.038879      -0.010919       0.022977      -0.001700       0.028203       0.011553      -0.022332      -0.010879       0.033211              8.532923       9.217862      -2.319071       0.269830       6.447015       1.534842       9.933892           0.001103
          109              C       4.118408      13.890649      19.131083      -0.116022      30.807959 0.46748354E+03  0.11291461E+05                                 8.781159                            7.424195      -0.281759       1.884599                    0.998346      30.461377      91.370638       0.573533       0.442144      -1.039119      -0.009089       0.030764       0.015305       0.035543       0.001639      -0.024254       0.006442      -0.017668      -0.038143      -0.033140       0.013737       0.019403              9.376515      10.565719      -1.702849       1.515990       6.421582       1.380960      11.142242           0.000738
          110              C       3.460788      14.788943       1.466143      -0.087002      27.208615 0.39712294E+03  0.91517161E+04                                 7.867350                            6.686169       0.096379       2.009663                    0.999750      28.707626      82.422388       0.629604       0.422144      -1.057759       0.000433       0.012688      -0.026829       0.029681      -0.002225       0.012030       0.010470       0.009985       0.091149      -0.024041      -0.011284       0.035325              8.161998       8.799026      -1.923168       0.248630       6.172358       1.566684       9.514608           0.001300
          111              C       9.584184      17.403779      11.675719      -0.201764      34.334053 0.46795561E+03  0.11270028E+05                                 9.291489                            7.294428      -0.057312       1.935167                    0.999571      31.253660      92.649113       0.596454       0.426392      -1.051906       0.001481      -0.018778      -0.007356       0.020222      -0.035787      -0.010217      -0.016835       0.034405      -0.068640      -0.045448      -0.005701       0.051149             10.948843       7.794670      -1.807225       0.197963      10.167747      -5.930098      14.884112           0.054930
          112              C      -0.026104      16.674471      12.761970      -0.074993      30.166079 0.38642888E+03  0.88763831E+04                                 8.564726                            6.651430       0.037968       2.000052                    0.999217      28.561528      82.831558       0.621080       0.429330      -1.049545       0.004288      -0.015950      -0.017075       0.023756      -0.004010      -0.022957       0.001290       0.068080       0.037071      -0.040454      -0.004076       0.044530              9.997765       8.403314      -2.565579       0.349296       9.189515      -4.429496      12.400466           0.032677
          113              C       2.711804      12.529867      12.601703       0.679486      22.306090 0.23327049E+03  0.48013709E+04                                 7.544364                            5.604345      -0.464706       1.919328                    0.998298      22.295320      64.583995       0.589358       0.504918      -0.991408      -0.003445       0.006855       0.085171       0.085515      -0.005335       0.010962      -0.033654      -0.142629      -0.204989      -0.077041      -0.035081       0.112122              8.862221      11.146591      -0.247975      -1.007286       4.754018       1.289647      10.686054           0.002063
          114              C       0.235940       9.274663      19.176591       0.050667      37.292761 0.44465889E+03  0.10512045E+05                                 9.931816                            7.145439      -0.194053       1.944916                    0.999020      27.521915      79.317957       0.601705       0.430588      -1.055430       0.006366       0.020413      -0.019195       0.028734       0.032648       0.020323      -0.013565       0.035960       0.013682      -0.048860       0.009892       0.038968             13.041888       9.222938       3.478735      -2.075301      12.849453      -8.382480      17.053271           0.108176
          115              C       2.950756      12.327084      11.115775      -0.035296      34.149869 0.46154985E+03  0.10965687E+05                                 9.152452                            7.178680       0.018871       2.012399                    0.999286      27.661864      78.790918       0.615725       0.418699      -1.067481       0.010555      -0.015409      -0.052994       0.056189      -0.006194       0.001698       0.008058       0.032882      -0.022643      -0.019476      -0.001869       0.021345             10.389405      10.518535       1.429561      -1.205141       6.613843       2.499644      14.035838           0.001192
          116              C       2.309200      11.414560       8.994716      -0.092565      27.928576 0.40716330E+03  0.94307861E+04                                 7.985047                            6.760467       0.190858       2.039162                    0.999785      28.734506      82.392789       0.628219       0.420936      -1.059759       0.025443       0.004535       0.024645       0.035711       0.013717       0.009692       0.020959       0.022380       0.025254      -0.029146      -0.001632       0.030778              8.347419       8.937301       1.404337      -0.813778       6.316640       1.935156       9.788316           0.000473
          117              C       1.830292      10.704818      18.133869      -0.069481      30.515101 0.38802765E+03  0.88947352E+04                                 8.595387                            6.644125       0.221995       2.066785                    0.999264      28.045167      80.432752       0.626313       0.426623      -1.054466      -0.028698       0.010680      -0.029266       0.042357       0.030492       0.006519      -0.005994       0.023108       0.019220      -0.037511       0.007933       0.029578             10.073623       9.096325       3.180944      -0.560596       9.455040      -4.507659      11.669504           0.027253
          118              C       1.426684      10.000414      19.192420      -0.179873      33.794222 0.45465725E+03  0.10867255E+05                                 9.180633                            7.187881      -0.070378       1.936258                    0.999522      30.747513      90.699224       0.601342       0.426137      -1.052438      -0.023556      -0.004795       0.001744       0.024102       0.004032       0.034076       0.000536       0.006109       0.081620      -0.031329      -0.016054       0.047383             10.811000       9.513988       3.767426      -1.850663      11.073476      -5.631605      11.845535           0.031214
          119              C       2.036112      11.636910      10.334228      -0.115738      29.917429 0.43577587E+03  0.10294092E+05                                 8.457890                            7.068537       0.081458       2.001523                    0.999616      29.541207      86.300751       0.603051       0.429959      -1.051314       0.022767       0.009161      -0.011295       0.027016       0.000729      -0.016054      -0.011778       0.026507      -0.091181      -0.037687       0.004694       0.032994              9.029624       9.572166       1.203359      -0.243561       6.506735       2.521627      11.009973           0.000771
          120              C       4.366396      12.576116       9.192576      -0.090982      28.455981 0.41543193E+03  0.96963263E+04                                 8.141684                            6.859529       0.038456       1.989864                    0.999528      29.134300      84.585339       0.617844       0.424737      -1.054595      -0.019532      -0.026742       0.020371       0.038879       0.010919      -0.022977      -0.001700       0.028203       0.011553      -0.022332      -0.010879       0.033211              8.532923       9.217861       2.319070      -0.269829       6.447014       1.534842       9.933892           0.001103
          121              C       4.118408      12.791351      10.547917      -0.116022      30.807962 0.46748361E+03  0.11291463E+05                                 8.781159                            7.424195      -0.281759       1.884598                    0.998346      30.461379      91.370645       0.573533       0.442144      -1.039119      -0.009089      -0.030764      -0.015305       0.035543      -0.001639       0.024254       0.006442      -0.017668      -0.038143      -0.033140       0.013737       0.019403              9.376515      10.565720       1.702849      -1.515990       6.421583       1.380960      11.142243           0.000738
          122              C       3.460788      11.893057       8.426857      -0.087002      27.208612 0.39712287E+03  0.91517141E+04                                 7.867349                            6.686168       0.096379       2.009664                    0.999750      28.707624      82.422380       0.629604       0.422144      -1.057759       0.000433      -0.012688       0.026829       0.029681       0.002225      -0.012030       0.010470       0.009985       0.091149      -0.024041      -0.011284       0.035325              8.161997       8.799025       1.923168      -0.248630       6.172357       1.566684       9.514608           0.001300
          123              C       9.584184       9.278221      18.003281      -0.201764      34.334050 0.46795555E+03  0.11270026E+05                                 9.291489                            7.294427      -0.057312       1.935167                    0.999571      31.253658      92.649104       0.596454       0.426392      -1.051906       0.001481       0.018778       0.007357       0.020222       0.035787       0.010217      -0.016835       0.034405      -0.068640      -0.045448      -0.005701       0.051149             10.948842       7.794669       1.807225      -0.197964      10.167747      -5.930098      14.884112           0.054930
          124              C      -0.026104      10.007529      16.917030      -0.074993      30.166079 0.38642886E+03  0.88763827E+04                                 8.564726                            6.651430       0.037968       2.000052                    0.999217      28.561528      82.831558       0.621080       0.429331      -1.049545       0.004288       0.015950       0.017075       0.023756       0.004009       0.022957       0.001290       0.068080       0.037071      -0.040454      -0.004076       0.044530              9.997765       8.403314       2.565579      -0.349296       9.189516      -4.429496      12.400466           0.032677
          125              C       7.731804      14.152133      12.601703       0.679486      22.306091 0.23327050E+03  0.48013713E+04                                 7.544364                            5.604345      -0.464706       1.919328                    0.998298      22.295321      64.583998       0.589358       0.504918      -0.991408      -0.003445      -0.006855       0.085171       0.085515       0.005335       0.010962       0.033654      -0.142629      -0.204989      -0.077041      -0.035081       0.112122              8.862221      11.146591       0.247975      -1.007286       4.754018      -1.289648      10.686054           0.002064
          126              C       5.255940      17.407337      19.176591       0.050668      37.292756 0.44465883E+03  0.10512043E+05                                 9.931814                            7.145439      -0.194053       1.944916                    0.999020      27.521912      79.317945       0.601705       0.430588      -1.055430       0.006366      -0.020413      -0.019195       0.028734      -0.032648       0.020323       0.013565       0.035960       0.013681      -0.048860       0.009892       0.038968             13.041886       9.222938      -3.478736      -2.075302      12.849452       8.382479      17.053267           0.108176
          127              C       7.970756      14.354916      11.115775      -0.035296      34.149873 0.46154992E+03  0.10965688E+05                                 9.152453                            7.178681       0.018871       2.012399                    0.999286      27.661866      78.790925       0.615725       0.418699      -1.067481       0.010555       0.015409      -0.052994       0.056189       0.006194       0.001698      -0.008058       0.032882      -0.022644      -0.019476      -0.001868       0.021345             10.389406      10.518536      -1.429561      -1.205141       6.613843      -2.499644      14.035839           0.001192
          128              C       7.329200      15.267440       8.994716      -0.092565      27.928572 0.40716323E+03  0.94307840E+04                                 7.985047                            6.760466       0.190859       2.039162                    0.999785      28.734503      82.392776       0.628219       0.420936      -1.059759       0.025443      -0.004535       0.024645       0.035711      -0.013717       0.009692      -0.020958       0.022380       0.025254      -0.029146      -0.001632       0.030778              8.347418       8.937300      -1.404337      -0.813778       6.316639      -1.935156       9.788315           0.000473
          129              C       6.850292      15.977182      18.133869      -0.069481      30.515108 0.38802775E+03  0.88947382E+04                                 8.595389                            6.644126       0.221994       2.066784                    0.999264      28.045171      80.432773       0.626313       0.426623      -1.054466      -0.028698      -0.010680      -0.029266       0.042357      -0.030492       0.006520       0.005994       0.023108       0.019220      -0.037511       0.007933       0.029578             10.073626       9.096327      -3.180945      -0.560597       9.455043       4.507662      11.669508           0.027253
          130              C       6.446684      16.681586      19.192420      -0.179873      33.794228 0.45465732E+03  0.10867258E+05                                 9.180634                            7.187881      -0.070379       1.936258                    0.999522      30.747517      90.699245       0.601342       0.426137      -1.052438      -0.023556       0.004795       0.001744       0.024102      -0.004032       0.034076      -0.000536       0.006109       0.081620      -0.031329      -0.016054       0.047383             10.811002       9.513990      -3.767427      -1.850663      11.073478       5.631607      11.845538           0.031214
          131              C       7.056112      15.045090      10.334228      -0.115738      29.917427 0.43577584E+03  0.10294090E+05                                 8.457889                            7.068536       0.081459       2.001523                    0.999616      29.541205      86.300742       0.603051       0.429959      -1.051314       0.022767      -0.009161      -0.011295       0.027016      -0.000729      -0.016054       0.011778       0.026507      -0.091181      -0.037687       0.004694       0.032994              9.029624       9.572165      -1.203359      -0.243561       6.506734      -2.521627      11.009971           0.000771
          132              C       9.386396      14.105884       9.192576      -0.090982      28.455980 0.41543191E+03  0.96963257E+04                                 8.141683                            6.859529       0.038455       1.989864                    0.999528      29.134300      84.585337       0.617844       0.424737      -1.054595      -0.019532       0.026742       0.020371       0.038879      -0.010919      -0.022977       0.001700       0.028203       0.011553      -0.022332      -0.010879       0.033211              8.532922       9.217861      -2.319070      -0.269830       6.447014      -1.534842       9.933891           0.001103
          133              C       9.138408      13.890649      10.547917      -0.116022      30.807960 0.46748358E+03  0.11291462E+05                                 8.781159                            7.424195      -0.281759       1.884599                    0.998346      30.461377      91.370636       0.573533       0.442144      -1.039119      -0.009089       0.030764      -0.015305       0.035543       0.001639       0.024254      -0.006442      -0.017668      -0.038143      -0.033140       0.013737       0.019403              9.376514      10.565719      -1.702849      -1.515990       6.421582      -1.380959      11.142242           0.000738
          134              C       8.480788      14.788943       8.426857      -0.087002      27.208615 0.39712295E+03  0.91517164E+04                                 7.867349                            6.686169       0.096379       2.009664                    0.999750      28.707625      82.422383       0.629604       0.422144      -1.057759       0.000433       0.012688       0.026829       0.029681      -0.002225      -0.012030      -0.010470       0.009985       0.091149      -0.024041      -0.011284       0.035325              8.161997       8.799026      -1.923168      -0.248630       6.172358      -1.566684       9.514608           0.001300
          135              C       4.564184      17.403779      18.003281      -0.201764      34.334043 0.46795548E+03  0.11270024E+05                                 9.291486                            7.294427      -0.057311       1.935167                    0.999571      31.253652      92.649067       0.596454       0.426392      -1.051906       0.001481      -0.018778       0.007356       0.020222      -0.035787       0.010217       0.016834       0.034405      -0.068640      -0.045447      -0.005701       0.051149             10.948839       7.794667      -1.807224      -0.197963      10.167743       5.930095      14.884107           0.054930
          136              C       4.993896      16.674471      16.917030      -0.074993      30.166067 0.38642872E+03  0.88763781E+04                                 8.564722                            6.651428       0.037969       2.000052                    0.999217      28.561519      82.831510       0.621081       0.429330      -1.049546       0.004288      -0.015950       0.017075       0.023756      -0.004009       0.022957      -0.001290       0.068079       0.037070      -0.040453      -0.004076       0.044530              9.997760       8.403311      -2.565578      -0.349296       9.189511       4.429493      12.400459           0.032677
          137              C       7.731804      12.529867      17.077297       0.679486      22.306092 0.23327051E+03  0.48013714E+04                                 7.544364                            5.604345      -0.464706       1.919328                    0.998298      22.295321      64.583998       0.589358       0.504918      -0.991408      -0.003445       0.006855      -0.085171       0.085515      -0.005335      -0.010962       0.033654      -0.142629      -0.204989      -0.077041      -0.035081       0.112122              8.862221      11.146591      -0.247975       1.007286       4.754018      -1.289647      10.686054           0.002064
          138              C       5.255940       9.274663      10.502409       0.050668      37.292757 0.44465885E+03  0.10512044E+05                                 9.931814                            7.145439      -0.194052       1.944916                    0.999020      27.521913      79.317947       0.601705       0.430588      -1.055430       0.006366       0.020413       0.019195       0.028734       0.032648      -0.020323       0.013565       0.035960       0.013682      -0.048860       0.009892       0.038968             13.041886       9.222938       3.478735       2.075301      12.849452       8.382478      17.053267           0.108176
          139              C       7.970756      12.327084      18.563225      -0.035296      34.149869 0.46154986E+03  0.10965687E+05                                 9.152452                            7.178680       0.018871       2.012399                    0.999286      27.661864      78.790918       0.615725       0.418699      -1.067481       0.010555      -0.015409       0.052994       0.056189      -0.006194      -0.001698      -0.008058       0.032882      -0.022644      -0.019476      -0.001868       0.021345             10.389405      10.518535       1.429561       1.205141       6.613843      -2.499644      14.035837           0.001192
          140              C       7.329200      11.414560       0.898284      -0.092565      27.928573 0.40716326E+03  0.94307847E+04                                 7.985047                            6.760466       0.190859       2.039162                    0.999785      28.734503      82.392775       0.628219       0.420936      -1.059759       0.025443       0.004535      -0.024645       0.035711       0.013717      -0.009692      -0.020958       0.022380       0.025254      -0.029146      -0.001632       0.030778              8.347418       8.937300       1.404336       0.813778       6.316639      -1.935155       9.788315           0.000473
          141              C       6.850292      10.704818      11.545131      -0.069481      30.515103 0.38802767E+03  0.88947358E+04                                 8.595388                            6.644125       0.221995       2.066785                    0.999264      28.045168      80.432757       0.626313       0.426623      -1.054466      -0.028698       0.010680       0.029266       0.042357       0.030492      -0.006520       0.005994       0.023108       0.019220      -0.037511       0.007933       0.029578             10.073624       9.096325       3.180944       0.560596       9.455041       4.507660      11.669505           0.027253
          142              C       6.446684      10.000414      10.486580      -0.179873      33.794225 0.45465728E+03  0.10867257E+05                                 9.180634                            7.187881      -0.070378       1.936258                    0.999522      30.747515      90.699236       0.601342       0.426137      -1.052438      -0.023556      -0.004795      -0.001744       0.024102       0.004032      -0.034076      -0.000536       0.006109       0.081620      -0.031329      -0.016054       0.047383             10.811001       9.513989       3.767426       1.850663      11.073477       5.631606      11.845536           0.031214
          143              C       7.056112      11.636910      19.344772      -0.115738      29.917425 0.43577581E+03  0.10294090E+05                                 8.457889                            7.068536       0.081459       2.001523                    0.999616      29.541204      86.300739       0.603051       0.429959      -1.051314       0.022767       0.009161       0.011295       0.027016       0.000729       0.016054       0.011778       0.026507      -0.091181      -0.037687       0.004694       0.032994              9.029623       9.572165       1.203359       0.243561       6.506734      -2.521627      11.009971           0.000771
          144              C       9.386396      12.576116       0.700424      -0.090982      28.455977 0.41543185E+03  0.96963240E+04                                 8.141683                            6.859529       0.038456       1.989864                    0.999528      29.134297      84.585324       0.617844       0.424737      -1.054595      -0.019532      -0.026742      -0.020371       0.038879       0.010919       0.022977       0.001700       0.028203       0.011553      -0.022332      -0.010879       0.033211              8.532921       9.217860       2.319070       0.269830       6.447013      -1.534842       9.933891           0.001103
          145              C       9.138408      12.791351      19.131083      -0.116022      30.807962 0.46748362E+03  0.11291463E+05                                 8.781159                            7.424196      -0.281759       1.884598                    0.998346      30.461379      91.370643       0.573533       0.442144      -1.039119      -0.009089      -0.030764       0.015305       0.035543      -0.001639      -0.024254      -0.006442      -0.017668      -0.038143      -0.033140       0.013737       0.019403              9.376515      10.565720       1.702849       1.515990       6.421583      -1.380959      11.142242           0.000738
          146              C       8.480788      11.893057       1.466143      -0.087002      27.208606 0.39712277E+03  0.91517110E+04                                 7.867347                            6.686167       0.096380       2.009664                    0.999750      28.707619      82.422359       0.629604       0.422144      -1.057759       0.000433      -0.012688      -0.026829       0.029681       0.002225       0.012030      -0.010470       0.009985       0.091149      -0.024041      -0.011284       0.035325              8.161995       8.799023       1.923167       0.248630       6.172356      -1.566683       9.514607           0.001300
          147              C       4.564184       9.278221      11.675719      -0.201764      34.334046 0.46795551E+03  0.11270025E+05                                 9.291487                            7.294427      -0.057312       1.935167                    0.999571      31.253655      92.649086       0.596454       0.426392      -1.051906       0.001481       0.018778      -0.007356       0.020222       0.035787      -0.010217       0.016834       0.034405      -0.068640      -0.045447      -0.005701       0.051149             10.948841       7.794668       1.807225       0.197963      10.167745       5.930097      14.884109           0.054930
          148              C       4.993896      10.007529      12.761970      -0.074993      30.166069 0.38642873E+03  0.88763786E+04                                 8.564724                            6.651429       0.037969       2.000052                    0.999217      28.561520      82.831524       0.621081       0.429330      -1.049546       0.004288       0.015950      -0.017075       0.023756       0.004009      -0.022957      -0.001290       0.068080       0.037070      -0.040454      -0.004076       0.044530              9.997762       8.403312       2.565578       0.349296       9.189513       4.429494      12.400462           0.032677
          149              C       7.328196       3.635867       2.708703       0.679486      22.306089 0.23327048E+03  0.48013708E+04                                 7.544364                            5.604345      -0.464706       1.919328                    0.998298      22.295320      64.583996       0.589358       0.504918      -0.991408       0.003445       0.006855       0.085171       0.085515       0.005335      -0.010962      -0.033654      -0.142629      -0.204989      -0.077041      -0.035081       0.112122              8.862221      11.146591       0.247975       1.007286       4.754018       1.289647      10.686054           0.002064
          150              C       9.804060       0.380663       9.283591       0.050668      37.292755 0.44465882E+03  0.10512043E+05                                 9.931814                            7.145439      -0.194053       1.944916                    0.999020      27.521912      79.317947       0.601705       0.430588      -1.055430      -0.006366       0.020413      -0.019195       0.028734      -0.032648      -0.020323      -0.013565       0.035960       0.013681      -0.048860       0.009892       0.038968             13.041886       9.222938      -3.478735       2.075301      12.849452      -8.382479      17.053268           0.108176
          151              C       7.089244       3.433084       1.222775      -0.035296      34.149874 0.46154994E+03  0.10965689E+05                                 9.152453                            7.178681       0.018871       2.012399                    0.999286      27.661867      78.790929       0.615725       0.418699      -1.067481      -0.010555      -0.015409      -0.052994       0.056189       0.006194      -0.001698       0.008058       0.032882      -0.022643      -0.019476      -0.001868       0.021345             10.389406      10.518536      -1.429561       1.205141       6.613843       2.499644      14.035839           0.001192
          152              C       7.730800       2.520560      18.887716      -0.092565      27.928572 0.40716322E+03  0.94307839E+04                                 7.985047                            6.760466       0.190859       2.039162                    0.999785      28.734504      82.392782       0.628219       0.420936      -1.059759      -0.025443       0.004535       0.024645       0.035711      -0.013717      -0.009692       0.020959       0.022380       0.025254      -0.029146      -0.001632       0.030778              8.347418       8.937300      -1.404337       0.813777       6.316640       1.935156       9.788315           0.000473
          153              C       8.209708       1.810818       8.240869      -0.069481      30.515105 0.38802771E+03  0.88947369E+04                                 8.595388                            6.644125       0.221995       2.066785                    0.999264      28.045169      80.432762       0.626313       0.426623      -1.054466       0.028698       0.010680      -0.029266       0.042357      -0.030492      -0.006520      -0.005994       0.023108       0.019220      -0.037511       0.007933       0.029578             10.073624       9.096326      -3.180944       0.560596       9.455041      -4.507661      11.669506           0.027253
          154              C       8.613316       1.106414       9.299420      -0.179873      33.794224 0.45465726E+03  0.10867256E+05                                 9.180633                            7.187881      -0.070378       1.936258                    0.999522      30.747515      90.699235       0.601342       0.426137      -1.052438       0.023556      -0.004795       0.001744       0.024102      -0.004032      -0.034076       0.000536       0.006109       0.081620      -0.031329      -0.016054       0.047383             10.811000       9.513989      -3.767426       1.850663      11.073476      -5.631605      11.845536           0.031214
          155              C       8.003888       2.742910       0.441228      -0.115738      29.917429 0.43577587E+03  0.10294092E+05                                 8.457890                            7.068537       0.081459       2.001523                    0.999616      29.541207      86.300752       0.603051       0.429959      -1.051314      -0.022767       0.009161      -0.011295       0.027016      -0.000729       0.016054      -0.011778       0.026507      -0.091181      -0.037687       0.004694       0.032994              9.029624       9.572166      -1.203359       0.243561       6.506734       2.521627      11.009973           0.000771
          156              C       5.673604       3.682116      19.085576      -0.090982      28.455979 0.41543188E+03  0.96963251E+04                                 8.141683                            6.859529       0.038456       1.989864                    0.999528      29.134299      84.585335       0.617844       0.424737      -1.054595       0.019532      -0.026742       0.020371       0.038879      -0.010919       0.022977      -0.001700       0.028203       0.011553      -0.022332      -0.010879       0.033211              8.532922       9.217861      -2.319071       0.269830       6.447014       1.534842       9.933890           0.001103
          157              C       5.921592       3.897351       0.654917      -0.116022      30.807960 0.46748358E+03  0.11291462E+05                                 8.781159                            7.424195      -0.281759       1.884598                    0.998346      30.461378      91.370639       0.573533       0.442144      -1.039119       0.009089      -0.030764      -0.015305       0.035543       0.001639      -0.024254       0.006442      -0.017668      -0.038143      -0.033140       0.013737       0.019403              9.376514      10.565719      -1.702849       1.515990       6.421582       1.380959      11.142242           0.000738
          158              C       6.579212       2.999057      18.319857      -0.087002      27.208618 0.39712302E+03  0.91517182E+04                                 7.867350                            6.686170       0.096379       2.009663                    0.999750      28.707627      82.422390       0.629604       0.422144      -1.057759      -0.000433      -0.012688       0.026829       0.029681      -0.002225       0.012030       0.010470       0.009985       0.091149      -0.024041      -0.011284       0.035325              8.161998       8.799027      -1.923168       0.248630       6.172359       1.566684       9.514608           0.001300
          159              C       0.455816       0.384221       8.110281      -0.201764      34.334049 0.46795556E+03  0.11270026E+05                                 9.291488                            7.294427      -0.057312       1.935167                    0.999571      31.253657      92.649096       0.596454       0.426392      -1.051906      -0.001481       0.018778       0.007356       0.020222      -0.035787      -0.010217      -0.016834       0.034405      -0.068640      -0.045447      -0.005701       0.051149             10.948842       7.794669      -1.807225       0.197964      10.167746      -5.930097      14.884110           0.054930
          160              C       0.026104       1.113529       7.024030      -0.074993      30.166076 0.38642885E+03  0.88763821E+04                                 8.564725                            6.651430       0.037968       2.000052                    0.999217      28.561525      82.831541       0.621081       0.429331      -1.049546      -0.004288       0.015950       0.017075       0.023756      -0.004010      -0.022957       0.001290       0.068080       0.037071      -0.040454      -0.004076       0.044530              9.997764       8.403313      -2.565579       0.349296       9.189515      -4.429496      12.400464           0.032677
          161              C       7.328196       5.258133       7.184297       0.679486      22.306092 0.23327050E+03  0.48013714E+04                                 7.544364                            5.604345      -0.464706       1.919328                    0.998298      22.295321      64.583997       0.589358       0.504918      -0.991408       0.003445      -0.006855      -0.085171       0.085515      -0.005335       0.010962      -0.033654      -0.142629      -0.204989      -0.077041      -0.035081       0.112122              8.862221      11.146591      -0.247975      -1.007286       4.754018       1.289648      10.686054           0.002063
          162              C       9.804060       8.513337       0.609409       0.050668      37.292750 0.44465875E+03  0.10512041E+05                                 9.931814                            7.145438      -0.194053       1.944916                    0.999020      27.521910      79.317941       0.601705       0.430588      -1.055430      -0.006366      -0.020413       0.019195       0.028734       0.032648       0.020323      -0.013565       0.035960       0.013681      -0.048860       0.009892       0.038968             13.041885       9.222937       3.478735      -2.075300      12.849451      -8.382478      17.053267           0.108176
          163              C       7.089244       5.460916       8.670225      -0.035296      34.149873 0.46154992E+03  0.10965688E+05                                 9.152453                            7.178681       0.018871       2.012399                    0.999286      27.661866      78.790924       0.615725       0.418699      -1.067481      -0.010555       0.015409       0.052994       0.056189      -0.006194       0.001698       0.008058       0.032882      -0.022644      -0.019476      -0.001868       0.021345             10.389406      10.518535       1.429561      -1.205141       6.613843       2.499644      14.035839           0.001192
          164              C       7.730800       6.373440      10.791284      -0.092565      27.928575 0.40716328E+03  0.94307855E+04                                 7.985047                            6.760466       0.190859       2.039162                    0.999785      28.734505      82.392783       0.628219       0.420936      -1.059759      -0.025443      -0.004535      -0.024645       0.035711       0.013717       0.009692       0.020959       0.022380       0.025254      -0.029146      -0.001632       0.030778              8.347419       8.937301       1.404337      -0.813779       6.316640       1.935155       9.788316           0.000473
          165              C       8.209708       7.083182       1.652131      -0.069481      30.515101 0.38802764E+03  0.88947347E+04                                 8.595387                            6.644125       0.221995       2.066785                    0.999264      28.045166      80.432748       0.626313       0.426623      -1.054466       0.028698      -0.010680       0.029266       0.042357       0.030492       0.006519      -0.005994       0.023108       0.019220      -0.037511       0.007933       0.029578             10.073623       9.096324       3.180944      -0.560596       9.455040      -4.507660      11.669505           0.027252
          166              C       8.613316       7.787586       0.593580      -0.179873      33.794222 0.45465724E+03  0.10867255E+05                                 9.180633                            7.187881      -0.070378       1.936258                    0.999522      30.747513      90.699228       0.601342       0.426137      -1.052438       0.023556       0.004795      -0.001744       0.024102       0.004032       0.034076       0.000536       0.006109       0.081620      -0.031329      -0.016054       0.047383             10.811000       9.513989       3.767426      -1.850662      11.073476      -5.631605      11.845536           0.031214
          167              C       8.003888       6.151090       9.451772      -0.115738      29.917429 0.43577586E+03  0.10294091E+05                                 8.457890                            7.068537       0.081458       2.001523                    0.999616      29.541206      86.300748       0.603051       0.429959      -1.051314      -0.022767      -0.009161       0.011295       0.027016       0.000729      -0.016054      -0.011778       0.026507      -0.091181      -0.037687       0.004694       0.032994              9.029624       9.572166       1.203359      -0.243561       6.506734       2.521627      11.009973           0.000771
          168              C       5.673604       5.211884      10.593424      -0.090982      28.455984 0.41543196E+03  0.96963275E+04                                 8.141685                            6.859530       0.038455       1.989864                    0.999528      29.134302      84.585349       0.617844       0.424737      -1.054595       0.019532       0.026742      -0.020371       0.038879       0.010919      -0.022977      -0.001700       0.028203       0.011553      -0.022332      -0.010879       0.033211              8.532923       9.217862       2.319071      -0.269829       6.447015       1.534843       9.933893           0.001103
          169              C       5.921592       4.996649       9.238083      -0.116022      30.807960 0.46748357E+03  0.11291462E+05                                 8.781159                            7.424195      -0.281759       1.884599                    0.998346      30.461378      91.370640       0.573533       0.442144      -1.039119       0.009089       0.030764       0.015305       0.035543      -0.001639       0.024254       0.006442      -0.017668      -0.038143      -0.033140       0.013737       0.019403              9.376515      10.565719       1.702849      -1.515990       6.421582       1.380960      11.142243           0.000738
          170              C       6.579212       5.894943      11.359143      -0.087002      27.208615 0.39712292E+03  0.91517155E+04                                 7.867350                            6.686169       0.096379       2.009663                    0.999750      28.707627      82.422394       0.629604       0.422144      -1.057759      -0.000433       0.012688      -0.026829       0.029681       0.002225      -0.012030       0.010470       0.009985       0.091149      -0.024041      -0.011284       0.035325              8.161998       8.799025       1.923168      -0.248630       6.172358       1.566684       9.514610           0.001300
          171              C       0.455816       8.509779       1.782719      -0.201764      34.334056 0.46795563E+03  0.11270029E+05                                 9.291490                            7.294428      -0.057313       1.935167                    0.999571      31.253662      92.649126       0.596454       0.426392      -1.051906      -0.001481      -0.018778      -0.007356       0.020222       0.035787       0.010217      -0.016835       0.034405      -0.068640      -0.045447      -0.005701       0.051149             10.948845       7.794671       1.807226      -0.197964      10.167749      -5.930099      14.884114           0.054930
          172              C       0.026104       7.780471       2.868970      -0.074993      30.166084 0.38642892E+03  0.88763843E+04                                 8.564727                            6.651430       0.037968       2.000052                    0.999217      28.561529      82.831564       0.621080       0.429331      -1.049545      -0.004288      -0.015950      -0.017075       0.023756       0.004009       0.022957       0.001290       0.068080       0.037071      -0.040454      -0.004076       0.044530              9.997767       8.403316       2.565580      -0.349296       9.189518      -4.429497      12.400467           0.032677
          173              N       3.945720       1.825049       2.799719       0.349627      22.094181 0.25132351E+03  0.50781301E+04                                 6.598907                            5.135371      -0.151925       2.070776                    0.999411      20.643558      52.480314       0.770360       0.393497      -1.095091      -0.033624       0.043879       0.055183       0.078109      -0.050199      -0.004105       0.034295       0.033638       0.096405      -0.075318       0.014948       0.060369              7.697321       6.932224      -2.203412      -0.325933       6.947557       3.214769       9.212183           0.131149
          174              N       3.945720       7.068951       7.093281       0.349627      22.094186 0.25132364E+03  0.50781333E+04                                 6.598909                            5.135373      -0.151925       2.070775                    0.999411      20.643558      52.480316       0.770359       0.393497      -1.095091      -0.033624      -0.043879      -0.055183       0.078109       0.050199       0.004105       0.034295       0.033638       0.096405      -0.075318       0.014948       0.060369              7.697323       6.932225       2.203411       0.325933       6.947557       3.214770       9.212188           0.131149
          175              N       1.074280      15.962951      12.692719       0.349627      22.094186 0.25132364E+03  0.50781333E+04                                 6.598909                            5.135373      -0.151925       2.070775                    0.999411      20.643558      52.480315       0.770359       0.393497      -1.095091       0.033624      -0.043879       0.055183       0.078109      -0.050199       0.004105      -0.034295       0.033638       0.096405      -0.075318       0.014948       0.060369              7.697323       6.932225      -2.203411       0.325933       6.947557      -3.214770       9.212187           0.131149
          176              N       1.074280      10.719049      16.986281       0.349627      22.094188 0.25132366E+03  0.50781338E+04                                 6.598909                            5.135373      -0.151926       2.070775                    0.999411      20.643559      52.480320       0.770359       0.393497      -1.095091       0.033624       0.043879      -0.055183       0.078109       0.050199      -0.004105      -0.034294       0.033638       0.096405      -0.075318       0.014948       0.060369              7.697324       6.932226       2.203412      -0.325933       6.947558      -3.214770       9.212188           0.131149
          177              N       6.094280      15.962951      16.986281       0.349627      22.094184 0.25132362E+03  0.50781327E+04                                 6.598908                            5.135373      -0.151926       2.070775                    0.999411      20.643557      52.480310       0.770360       0.393497      -1.095091       0.033624      -0.043879      -0.055183       0.078109      -0.050199      -0.004105       0.034294       0.033638       0.096405      -0.075317       0.014948       0.060369              7.697322       6.932224      -2.203411      -0.325933       6.947557       3.214770       9.212187           0.131149
          178              N       6.094280      10.719049      12.692719       0.349627      22.094186 0.25132364E+03  0.50781333E+04                                 6.598909                            5.135373      -0.151925       2.070775                    0.999411      20.643558      52.480315       0.770359       0.393497      -1.095091       0.033624       0.043879       0.055183       0.078109       0.050199       0.004105       0.034294       0.033638       0.096405      -0.075318       0.014948       0.060369              7.697323       6.932225       2.203411       0.325933       6.947557       3.214770       9.212187           0.131149
          179              N       8.965720       1.825049       7.093281       0.349627      22.094186 0.25132364E+03  0.50781332E+04                                 6.598909                            5.135373      -0.151926       2.070775                    0.999411      20.643558      52.480317       0.770359       0.393497      -1.095091      -0.033624       0.043879      -0.055183       0.078109      -0.050199       0.004105      -0.034295       0.033638       0.096405      -0.075318       0.014948       0.060369              7.697324       6.932225      -2.203411       0.325933       6.947558      -3.214770       9.212188           0.131149
          180              N       8.965720       7.068951       2.799719       0.349627      22.094178 0.25132348E+03  0.50781291E+04                                 6.598907                            5.135371      -0.151925       2.070776                    0.999411      20.643556      52.480307       0.770360       0.393497      -1.095091      -0.033624      -0.043879       0.055183       0.078109       0.050199      -0.004105      -0.034295       0.033638       0.096405      -0.075318       0.014948       0.060369              7.697321       6.932224       2.203412      -0.325934       6.947557      -3.214769       9.212182           0.131149
          181              O       3.539100       2.577481       3.843430      -0.672844      47.900705 0.70264575E+03  0.18007664E+05                                10.488557                            8.208675       0.437580       2.132756                    0.998871      30.689652      82.503127       0.664575       0.359618      -1.141829      -0.040534      -0.083171      -0.104528       0.139594      -0.057335      -0.093724       0.120316      -0.105299       0.206886      -0.131059      -0.075906       0.206965             13.063528       8.795389      -2.437376      -3.576535      13.127251       7.839546      17.267946           0.048714
          182              O       3.463800       3.525582       6.744058      -0.658931      43.433074 0.62100500E+03  0.15538101E+05                                 9.937713                            7.805659       0.162613       2.075921                    0.995611      29.622792      80.476562       0.665347       0.367922      -1.127536      -0.059533      -0.026434       0.043585       0.078375       0.015906      -0.002283       0.028677      -0.028663      -0.177675      -0.067138       0.010416       0.056722             11.836413      17.549697       1.106044      -5.455306       6.806382      -0.332348      11.153161           0.001244
          183              O       1.302188       3.909802       6.491984      -0.723070      53.248343 0.79088120E+03  0.21009528E+05                                11.333072                            8.839018      -0.069261       1.975412                    0.996010      31.443098      87.851093       0.622405       0.370449      -1.126261       0.072953      -0.024242       0.077080       0.108863      -0.005604       0.021014       0.027650      -0.058763      -0.183413      -0.073475       0.007492       0.065982             13.409380      17.918804      -1.144163       6.409683       7.800117      -2.301095      14.509218           0.000434
          184              O       3.539100       6.316519       6.049569      -0.672844      47.900711 0.70264608E+03  0.18007674E+05                                10.488558                            8.208677       0.437580       2.132756                    0.998871      30.689652      82.503126       0.664575       0.359618      -1.141829      -0.040534       0.083171       0.104528       0.139594       0.057335       0.093724       0.120316      -0.105299       0.206886      -0.131059      -0.075906       0.206965             13.063529       8.795389       2.437373       3.576535      13.127248       7.839545      17.267951           0.048714
          185              O       3.463800       5.368418       3.148942      -0.658931      43.433081 0.62100510E+03  0.15538104E+05                                 9.937713                            7.805660       0.162613       2.075921                    0.995610      29.622795      80.476571       0.665347       0.367922      -1.127536      -0.059533       0.026434      -0.043585       0.078375      -0.015906       0.002283       0.028677      -0.028663      -0.177674      -0.067138       0.010416       0.056722             11.836414      17.549697      -1.106044       5.455307       6.806382      -0.332347      11.153163           0.001244
          186              O       1.302188       4.984198       3.401016      -0.723070      53.248345 0.79088123E+03  0.21009529E+05                                11.333072                            8.839018      -0.069261       1.975412                    0.996010      31.443099      87.851095       0.622405       0.370449      -1.126261       0.072953       0.024242      -0.077080       0.108863       0.005604      -0.021014       0.027650      -0.058763      -0.183413      -0.073475       0.007493       0.065982             13.409380      17.918804       1.144163      -6.409683       7.800117      -2.301095      14.509217           0.000434
          187              O       1.480900      15.210519      13.736431      -0.672844      47.900707 0.70264602E+03  0.18007672E+05                                10.488558                            8.208677       0.437580       2.132756                    0.998871      30.689651      82.503123       0.664575       0.359618      -1.141829       0.040534       0.083171      -0.104528       0.139594      -0.057335       0.093724      -0.120316      -0.105299       0.206887      -0.131059      -0.075906       0.206965             13.063529       8.795389      -2.437374       3.576535      13.127247      -7.839545      17.267950           0.048714
          188              O       1.556200      14.262418      16.637058      -0.658931      43.433074 0.62100500E+03  0.15538101E+05                                 9.937712                            7.805659       0.162613       2.075921                    0.995611      29.622793      80.476563       0.665347       0.367922      -1.127536       0.059533       0.026434       0.043585       0.078375       0.015906       0.002283      -0.028677      -0.028663      -0.177675      -0.067138       0.010416       0.056722             11.836413      17.549696       1.106044       5.455306       6.806381       0.332347      11.153162           0.001244
          189              O       3.717812      13.878198      16.384984      -0.723070      53.248346 0.79088124E+03  0.21009529E+05                                11.333073                            8.839018      -0.069261       1.975412                    0.996010      31.443099      87.851096       0.622405       0.370449      -1.126261      -0.072953       0.024242       0.077080       0.108863      -0.005604      -0.021014      -0.027650      -0.058763      -0.183413      -0.073475       0.007492       0.065982             13.409380      17.918805      -1.144163      -6.409683       7.800117       2.301096      14.509218           0.000434
          190              O       1.480900      11.471481      15.942569      -0.672844      47.900714 0.70264614E+03  0.18007676E+05                                10.488559                            8.208678       0.437579       2.132756                    0.998871      30.689652      82.503129       0.664575       0.359618      -1.141829       0.040534      -0.083171       0.104528       0.139594       0.057335      -0.093724      -0.120316      -0.105299       0.206886      -0.131059      -0.075906       0.206965             13.063531       8.795390       2.437374      -3.576536      13.127249      -7.839546      17.267952           0.048714
          191              O       1.556200      12.419582      13.041942      -0.658931      43.433077 0.62100504E+03  0.15538103E+05                                 9.937713                            7.805659       0.162613       2.075921                    0.995611      29.622793      80.476565       0.665347       0.367922      -1.127536       0.059533      -0.026434      -0.043585       0.078375      -0.015906      -0.002283      -0.028677      -0.028663      -0.177674      -0.067138       0.010416       0.056722             11.836414      17.549697      -1.106044      -5.455306       6.806382       0.332347      11.153163           0.001244
          192              O       3.717812      12.803802      13.294016      -0.723070      53.248339 0.79088113E+03  0.21009525E+05                                11.333072                            8.839017      -0.069261       1.975412                    0.996010      31.443097      87.851088       0.622405       0.370449      -1.126261      -0.072953      -0.024242      -0.077080       0.108863       0.005604       0.021014      -0.027650      -0.058763      -0.183413      -0.073475       0.007492       0.065982             13.409379      17.918803       1.144163       6.409682       7.800117       2.301095      14.509216           0.000434
          193              O       6.500900      15.210519      15.942569      -0.672844      47.900709 0.70264607E+03  0.18007674E+05                                10.488558                            8.208677       0.437580       2.132756                    0.998871      30.689652      82.503126       0.664575       0.359618      -1.141829       0.040534       0.083171       0.104528       0.139594      -0.057335      -0.093724       0.120316      -0.105299       0.206886      -0.131059      -0.075906       0.206965             13.063529       8.795389      -2.437373      -3.576534      13.127247       7.839545      17.267951           0.048714
          194              O       6.576200      14.262418      13.041942      -0.658931      43.433076 0.62100503E+03  0.15538102E+05                                 9.937713                            7.805659       0.162613       2.075921                    0.995610      29.622793      80.476565       0.665347       0.367922      -1.127536       0.059533       0.026434      -0.043585       0.078375       0.015906      -0.002283       0.028677      -0.028663      -0.177675      -0.067138       0.010416       0.056722             11.836414      17.549697       1.106044      -5.455306       6.806382      -0.332347      11.153162           0.001244
          195              O       8.737812      13.878198      13.294016      -0.723070      53.248343 0.79088120E+03  0.21009528E+05                                11.333072                            8.839018      -0.069261       1.975412                    0.996010      31.443098      87.851093       0.622405       0.370449      -1.126261      -0.072953       0.024242      -0.077080       0.108863      -0.005604       0.021014       0.027650      -0.058763      -0.183413      -0.073475       0.007493       0.065982             13.409380      17.918804      -1.144163       6.409683       7.800117      -2.301096      14.509217           0.000434
          196              O       6.500900      11.471481      13.736431      -0.672844      47.900718 0.70264622E+03  0.18007679E+05                                10.488560                            8.208678       0.437579       2.132756                    0.998871      30.689654      82.503135       0.664575       0.359618      -1.141829       0.040534      -0.083171      -0.104528       0.139594       0.057335       0.093724       0.120316      -0.105299       0.206886      -0.131059      -0.075906       0.206965             13.063531       8.795390       2.437374       3.576535      13.127249       7.839546      17.267953           0.048714
          197              O       6.576200      12.419582      16.637058      -0.658931      43.433074 0.62100500E+03  0.15538101E+05                                 9.937712                            7.805659       0.162613       2.075921                    0.995610      29.622793      80.476563       0.665347       0.367922      -1.127536       0.059533      -0.026434       0.043585       0.078375      -0.015906       0.002283       0.028677      -0.028663      -0.177674      -0.067138       0.010416       0.056722             11.836413      17.549695      -1.106044       5.455306       6.806381      -0.332347      11.153162           0.001244
          198              O       8.737812      12.803802      16.384984      -0.723070      53.248342 0.79088118E+03  0.21009527E+05                                11.333072                            8.839017      -0.069261       1.975412                    0.996010      31.443098      87.851091       0.622405       0.370449      -1.126261      -0.072953      -0.024242       0.077080       0.108863       0.005604      -0.021014       0.027650      -0.058763      -0.183413      -0.073475       0.007492       0.065982             13.409379      17.918803       1.144163      -6.409682       7.800117      -2.301095      14.509216           0.000434
          199              O       8.559100       2.577481       6.049569      -0.672844      47.900717 0.70264618E+03  0.18007678E+05                                10.488560                            8.208678       0.437579       2.132756                    0.998871      30.689653      82.503132       0.664575       0.359618      -1.141829      -0.040534      -0.083171       0.104528       0.139594      -0.057335       0.093724      -0.120316      -0.105299       0.206887      -0.131059      -0.075906       0.206965             13.063531       8.795390      -2.437374       3.576535      13.127249      -7.839546      17.267954           0.048714
          200              O       8.483800       3.525582       3.148942      -0.658931      43.433078 0.62100504E+03  0.15538103E+05                                 9.937713                            7.805659       0.162613       2.075921                    0.995610      29.622793      80.476565       0.665347       0.367922      -1.127536      -0.059533      -0.026434      -0.043585       0.078375       0.015906       0.002283      -0.028677      -0.028663      -0.177675      -0.067138       0.010416       0.056722             11.836414      17.549697       1.106044       5.455306       6.806382       0.332347      11.153163           0.001244
          201              O       6.322188       3.909802       3.401016      -0.723070      53.248343 0.79088120E+03  0.21009528E+05                                11.333072                            8.839018      -0.069261       1.975412                    0.996010      31.443098      87.851093       0.622405       0.370449      -1.126261       0.072953      -0.024242      -0.077080       0.108863      -0.005604      -0.021014      -0.027650      -0.058763      -0.183413      -0.073475       0.007493       0.065982             13.409380      17.918804      -1.144163      -6.409683       7.800117       2.301095      14.509217           0.000434
          202              O       8.559100       6.316519       3.843430      -0.672844      47.900689 0.70264548E+03  0.18007655E+05                                10.488555                            8.208673       0.437580       2.132756                    0.998871      30.689649      82.503111       0.664575       0.359618      -1.141829      -0.040534       0.083171      -0.104528       0.139594       0.057335      -0.093724      -0.120316      -0.105299       0.206886      -0.131059      -0.075906       0.206965             13.063525       8.795387       2.437376      -3.576534      13.127247      -7.839544      17.267941           0.048714
          203              O       8.483800       5.368418       6.744058      -0.658931      43.433075 0.62100502E+03  0.15538102E+05                                 9.937712                            7.805659       0.162613       2.075921                    0.995611      29.622793      80.476564       0.665347       0.367922      -1.127536      -0.059533       0.026434       0.043585       0.078375      -0.015906      -0.002283      -0.028677      -0.028663      -0.177675      -0.067138       0.010416       0.056722             11.836413      17.549697      -1.106045      -5.455306       6.806382       0.332348      11.153161           0.001244
          204              O       6.322188       4.984198       6.491984      -0.723070      53.248348 0.79088128E+03  0.21009530E+05                                11.333073                            8.839018      -0.069261       1.975412                    0.996010      31.443100      87.851098       0.622405       0.370449      -1.126261       0.072953       0.024242       0.077080       0.108863       0.005604       0.021014      -0.027650      -0.058763      -0.183413      -0.073475       0.007493       0.065982             13.409380      17.918804       1.144163       6.409683       7.800117       2.301096      14.509218           0.000434

******************************************************
Auxiliary information for the entire system
The total spin magnetic moment of the unit cell is   3.708368
The total net atomic charge of the unit cell is   -0.000005
Accuracy of reproducing the electrostatic potential in the unit cell:
  The inner radius (bohr) =    5.0000
  The outer radius (bohr) =   12.0000
  Valid grid points have density less than (e/(bohr^3)) =    0.0001
  The number of valid grid points were=       146968
  The rms potential error without charges in kcal/mol is=      2.40474
  The rms potential error with partial charges in kcal/mol is=      0.68895
  The RRMSE value at monopole order=      0.28650
  The rms potential error with partial charges and cloud penetration in kcal/mol is=      0.68477
  The RRMSE value at monopole order with cloud penetration is=      0.28476
  The rms potential error with partial charges and atomic dipoles in kcal/mol is=      0.33713
  The RRMSE value at dipole order=      0.14019
  The rms potential error with partial charges, atomic dipoles and cloud penetration in kcal/mol is=      0.33146
  The RRMSE value at dipole order with cloud penetration=      0.13784

******************************************************
The electron densities and ab initio electrostatic potential were computed in VASP using the PBE functional and
projector augmented wave method. See the main text of the journal article for a description of computational details.
The atomic charges, dipoles, and quadrupoles were computed with the DDEC6 method as described in
(a) T. A. Manz and N. Gabaldon Limas, RSC Adv. 6 (2016) 47771-47801 DOI: 10.1039/c6ra04656h
(b) N. Gabaldon Limas and T. A. Manz, RSC Adv. 8 (2018) 2678-2707 DOI: 10.1039/c7ra11829e.
For each atom in the material, the electron cloud parameters were fit to the spherically averaged atom-in-material
electron density using radial positions for which this density was between 10^-4 and 10^-2 electrons per cubic bohr.
The polarizabilities, dispersion coefficients, and quantum Drude oscillator (QDO) parameters were fit using the MCLF method.
The magnetic structure of the system was optimized in VASP from the default ferromagnetic initial guess using spin polarization.
The atomic spin moments (ASMs) were computed on this optimized magnetic structure using the DDEC6 partition as inputs
to the method of T. A. Manz and D. S. Sholl, J. Chem. Theory Comput. 7 (2011) 4146-4164 DOI: 10.1021/ct200539n.
The RMSE and RRMSE were computed using a uniform grid with Ewald summation.
