# Supplementary material for: A collection of forcefield precursors for metal–organic frameworks
Source: RSC Adv. 2019 Nov 13;9(63):36492–507. doi: 10.1039/c9ra07327b (PMC9075174; doi:10.1039/c9ra07327b)
Supplement: RA-009-C9RA07327B-s5173 [file RA-009-C9RA07327B-s5173.xyz]

  204
jmolscript: load "" {1 1 1} spacegroup "x,y,z" unitcell [{     10.139000     0.000000     0.000000 }, {      0.000000    17.804000     0.000000 }, {      0.000000     0.000000    20.010000 }]
La     9.828645    13.353000    15.007500     1.912572
La     5.379855     4.451000     5.002500     1.912570
La     0.310355     4.451000     5.002500     1.912571
La     4.759145    13.353000    15.007500     1.912570
H      0.504922    16.739321    13.674834     0.119706
H      3.796042    15.402240    10.747371     0.117978
H      8.173048    16.748223     9.844920     0.115434
H      1.282583     0.087240    11.819907     0.121549
H      0.289975    13.422436    11.177586     0.107958
H      3.232313    15.767222     8.512254     0.100801
H      7.485624    15.548233    11.651823     0.120423
H      1.264333    14.941117     7.657827     0.098007
H      9.969679    13.783857     8.944470     0.100057
H      0.504922     9.966679    16.340166     0.119706
H      3.796042    11.303760    19.267629     0.117978
H      8.173048     9.957777     0.160080     0.115435
H      1.282583     8.814760    18.195093     0.121549
H      0.289975    13.283564    18.837414     0.107958
H      3.232313    10.938778     1.492746     0.100801
H      7.485624    11.157767    18.363177     0.120423
H      1.264333    11.764883     2.347173     0.098007
H      9.969679    12.922143     1.060530     0.100057
H      4.564578     1.064679     3.669834     0.119706
H      1.273458     2.401760     0.742371     0.117978
H      7.035452     1.055777    19.849920     0.115434
H      3.786916    17.716760     1.814907     0.121549
H      4.779525     4.381564     1.172586     0.107959
H      1.837187     2.036778    18.517254     0.100801
H      7.722876     2.255767     1.646823     0.120423
H      3.805167     2.862883    17.662827     0.098007
H      5.238821     4.020143    18.949470     0.100057
H      4.564578     7.837321     6.335166     0.119706
H      1.273458     6.500240     9.262629     0.117978
H      7.035452     7.846223    10.165080     0.115434
H      3.786916     8.989240     8.190093     0.121549
H      4.779525     4.520436     8.832414     0.107958
H      1.837187     6.865222    11.497746     0.100801
H      7.722876     6.646233     8.358177     0.120423
H      3.805167     6.039117    12.352173     0.098007
H      5.238821     4.881857    11.065530     0.100057
H      9.634078     1.064679     6.335166     0.119706
H      6.342958     2.401760     9.262629     0.117978
H      1.965952     1.055777    10.165080     0.115435
H      8.856417    17.716760     8.190093     0.121549
H      9.849025     4.381564     8.832414     0.107958
H      6.906687     2.036778    11.497746     0.100801
H      2.653376     2.255767     8.358177     0.120423
H      8.874667     2.862883    12.352173     0.098007
H      0.169321     4.020143    11.065530     0.100057
H      9.634078     7.837321     3.669834     0.119706
H      6.342958     6.500240     0.742371     0.117978
H      1.965952     7.846223    19.849920     0.115434
H      8.856417     8.989240     1.814907     0.121549
H      9.849025     4.520436     1.172586     0.107959
H      6.906687     6.865222    18.517254     0.100801
H      2.653376     6.646233     1.646823     0.120423
H      8.874667     6.039117    17.662827     0.098007
H      0.169321     4.881857    18.949470     0.100057
H      5.574422    16.739321    16.340166     0.119706
H      8.865542    15.402240    19.267629     0.117978
H      3.103548    16.748223     0.160080     0.115434
H      6.352083     0.087240    18.195093     0.121549
H      5.359475    13.422436    18.837414     0.107959
H      8.301813    15.767222     1.492746     0.100801
H      2.416124    15.548233    18.363177     0.120423
H      6.333833    14.941117     2.347173     0.098007
H      4.900179    13.783857     1.060530     0.100057
H      5.574422     9.966679    13.674834     0.119706
H      8.865542    11.303760    10.747371     0.117978
H      3.103548     9.957777     9.844920     0.115435
H      6.352083     8.814760    11.819907     0.121549
H      5.359475    13.283564    11.177586     0.107958
H      8.301813    10.938778     8.512254     0.100801
H      2.416124    11.157767    11.651823     0.120423
H      6.333833    11.764883     7.657827     0.098006
H      4.900179    12.922143     8.944470     0.100057
C      2.103842    14.380291    11.193594    -0.045083
C      0.019264    16.723297    12.882438    -0.082894
C      2.995061    15.081768    10.399197    -0.115105
C      9.894650    17.428336    10.591293     0.055814
C      8.706359    16.733980    10.607301    -0.182589
C      0.480589    17.422994    11.769882    -0.193974
C      0.892232    13.890681    10.645320    -0.110930
C      2.656418    15.290075     9.064530    -0.094639
C      8.280521    16.028941    11.687841    -0.069579
C      1.471169    14.795124     8.552274    -0.080734
C      0.618479    14.111450     9.314655    -0.087632
C      2.388748    14.193349    12.662328     0.644901
C      2.103842    12.325709    18.821406    -0.045083
C      0.019264     9.982703    17.132562    -0.082894
C      2.995061    11.624232    19.615803    -0.115104
C      9.894650     9.277664    19.423707     0.055814
C      8.706359     9.972020    19.407699    -0.182589
C      0.480589     9.283006    18.245118    -0.193973
C      0.892232    12.815319    19.369680    -0.110930
C      2.656418    11.415925     0.940470    -0.094639
C      8.280521    10.677059    18.327159    -0.069579
C      1.471169    11.910876     1.452726    -0.080734
C      0.618479    12.594550     0.690345    -0.087632
C      2.388748    12.512651    17.352672     0.644901
C      2.965657     3.423709     1.188594    -0.045083
C      5.050236     1.080703     2.877438    -0.082895
C      2.074439     2.722232     0.394197    -0.115104
C      5.313850     0.375664     0.586293     0.055814
C      6.502141     1.070020     0.602301    -0.182589
C      4.588911     0.381006     1.764882    -0.193973
C      4.177268     3.913319     0.640320    -0.110930
C      2.413082     2.513925    19.069530    -0.094639
C      6.927979     1.775059     1.682841    -0.069579
C      3.598331     3.008876    18.557274    -0.080734
C      4.451021     3.692550    19.319655    -0.087632
C      2.680752     3.610651     2.657328     0.644901
C      2.965657     5.478291     8.816406    -0.045083
C      5.050236     7.821297     7.127562    -0.082895
C      2.074439     6.179768     9.610803    -0.115104
C      5.313850     8.526336     9.418707     0.055814
C      6.502141     7.831980     9.402699    -0.182589
C      4.588911     8.520994     8.240118    -0.193973
C      4.177268     4.988681     9.364680    -0.110930
C      2.413082     6.388075    10.945470    -0.094639
C      6.927979     7.126941     8.322159    -0.069579
C      3.598331     5.893124    11.457726    -0.080734
C      4.451021     5.209450    10.695345    -0.087632
C      2.680752     5.291349     7.347672     0.644901
C      8.035157     3.423709     8.816406    -0.045083
C     -0.019264     1.080703     7.127562    -0.082895
C      7.143939     2.722232     9.610803    -0.115105
C      0.244350     0.375664     9.418707     0.055814
C      1.432641     1.070020     9.402699    -0.182589
C      9.658411     0.381006     8.240118    -0.193973
C      9.246768     3.913319     9.364680    -0.110930
C      7.482582     2.513925    10.945470    -0.094639
C      1.858479     1.775059     8.322159    -0.069579
C      8.667831     3.008876    11.457726    -0.080734
C      9.520521     3.692550    10.695345    -0.087632
C      7.750252     3.610651     7.347672     0.644901
C      8.035157     5.478291     1.188594    -0.045083
C     -0.019264     7.821297     2.877438    -0.082894
C      7.143939     6.179768     0.394197    -0.115105
C      0.244350     8.526336     0.586293     0.055814
C      1.432641     7.831980     0.602301    -0.182589
C      9.658411     8.520994     1.764882    -0.193973
C      9.246768     4.988681     0.640320    -0.110930
C      7.482582     6.388075    19.069530    -0.094639
C      1.858479     7.126941     1.682841    -0.069579
C      8.667831     5.893124    18.557274    -0.080734
C      9.520521     5.209450    19.319655    -0.087632
C      7.750252     5.291349     2.657328     0.644901
C      7.173342    14.380291    18.821406    -0.045083
C      5.088764    16.723297    17.132562    -0.082895
C      8.064561    15.081768    19.615803    -0.115105
C      4.825150    17.428336    19.423707     0.055814
C      3.636859    16.733980    19.407699    -0.182589
C      5.550089    17.422994    18.245118    -0.193974
C      5.961732    13.890681    19.369680    -0.110930
C      7.725918    15.290075     0.940470    -0.094639
C      3.211021    16.028941    18.327159    -0.069579
C      6.540669    14.795124     1.452726    -0.080734
C      5.687979    14.111450     0.690345    -0.087632
C      7.458248    14.193349    17.352672     0.644901
C      7.173342    12.325709    11.193594    -0.045083
C      5.088764     9.982703    12.882438    -0.082894
C      8.064561    11.624232    10.399197    -0.115104
C      4.825150     9.277664    10.591293     0.055814
C      3.636859     9.972020    10.607301    -0.182589
C      5.550089     9.283006    11.769882    -0.193973
C      5.961732    12.815319    10.645320    -0.110930
C      7.725918    11.415925     9.064530    -0.094639
C      3.211021    10.677059    11.687841    -0.069579
C      6.540669    11.910876     8.552274    -0.080734
C      5.687979    12.594550     9.314655    -0.087632
C      7.458248    12.512651    12.662328     0.644901
N      9.025738    16.034282    12.812403     0.345787
N      9.025738    10.671718    17.202597     0.345787
N      6.182762     1.769718     2.807403     0.345787
N      6.182762     7.132282     7.197597     0.345787
N      1.113262     1.769718     7.197597     0.345787
N      1.113262     7.132282     2.807403     0.345787
N      3.956238    16.034282    17.202597     0.345787
N      3.956238    10.671718    12.812403     0.345786
O      8.635386    15.306099    13.868931    -0.641432
O      1.392085    13.915606    13.402698    -0.683128
O      3.564872    14.321538    13.044519    -0.616983
O      8.635386    11.399901    16.146069    -0.641432
O      1.392085    12.790394    16.612302    -0.683128
O      3.564872    12.384462    16.970481    -0.616983
O      6.573114     2.497901     3.863931    -0.641432
O      3.677415     3.888394     3.397698    -0.683128
O      1.504628     3.482462     3.039519    -0.616983
O      6.573114     6.404099     6.141069    -0.641432
O      3.677415     5.013606     6.607302    -0.683128
O      1.504628     5.419538     6.965481    -0.616983
O      1.503614     2.497901     6.141069    -0.641432
O      8.746915     3.888394     6.607302    -0.683128
O      6.574128     3.482462     6.965481    -0.616983
O      1.503614     6.404099     3.863931    -0.641432
O      8.746915     5.013606     3.397698    -0.683128
O      6.574128     5.419538     3.039519    -0.616983
O      3.565886    15.306099    16.146069    -0.641432
O      6.461585    13.915606    16.612302    -0.683128
O      8.634372    14.321538    16.970481    -0.616983
O      3.565886    11.399901    13.868931    -0.641432
O      6.461585    12.790394    13.402698    -0.683128
O      8.634372    12.384462    13.044519    -0.616983

The following XYZ coordinates are in angstroms. Other properties are in atomic units.
The sperically averaged electron density of each atom fit to a function of the form exp(a - br)
eigen_1, eigen_2 and eigen_3 are the three eigenvalues of traceless quadrupole moment tensor
  atom number  atomic symbol              X              Y              Z     net charge C6 coefficient C8 coefficient C10 coefficient fluctuating dipole atomic polarizability isotropic forcefield polarizability              a              b squared Pearson coefficient          <r^3>          <r^4>         wp_QDO          m_QDO          q_QDO       dipole_x       dipole_y       dipole_z         dipole            Qxy            Qxz            Qyz     Q(x^2-y^2)  Q(3z^2 - R^2)        eigen_1        eigen_2        eigen_3 static polarizability      alpha(xx)      alpha(xy)      alpha(xz)      alpha(yy)      alpha(yz)      alpha(zz) atomic spin moment
            1             La       9.828645      13.353000      15.007500       1.912572     282.001866 0.67677711E+04  0.28696061E+06                                30.806490                           24.344555       0.971218       1.910717                    0.999433     105.953310     298.427501       0.439886       0.328390      -1.243758       0.009833      -0.000001      -0.000000       0.009833      -0.000001      -0.000000       0.160206      -0.031489      -0.192736      -0.177919       0.016378       0.161541             38.909517      37.733225       0.000000       0.000000      26.706484     -12.289662      52.288844           0.066943
            2             La       5.379855       4.451000       5.002500       1.912570     282.002274 0.67677830E+04  0.28696125E+06                                30.806521                           24.344578       0.971215       1.910716                    0.999433     105.953374     298.427778       0.439886       0.328390      -1.243757      -0.009833       0.000000       0.000001       0.009833       0.000001      -0.000000      -0.160207      -0.031489      -0.192737      -0.177920       0.016379       0.161542             38.909558      37.733265      -0.000001       0.000000      26.706512      12.289679      52.288896           0.066887
            3             La       0.310355       4.451000       5.002500       1.912571     282.002145 0.67677791E+04  0.28696104E+06                                30.806511                           24.344570       0.971217       1.910717                    0.999433     105.953355     298.427689       0.439886       0.328390      -1.243758      -0.009834      -0.000002      -0.000002       0.009834       0.000000      -0.000001       0.160206      -0.031489      -0.192736      -0.177919       0.016378       0.161541             38.909543      37.733256       0.000000      -0.000000      26.706498     -12.289667      52.288875           0.066946
            4             La       4.759145      13.353000      15.007500       1.912570     282.002381 0.67677868E+04  0.28696146E+06                                30.806534                           24.344589       0.971213       1.910716                    0.999433     105.953376     298.427836       0.439886       0.328390      -1.243757       0.009832      -0.000000      -0.000000       0.009832      -0.000000       0.000000      -0.160205      -0.031489      -0.192734      -0.177918       0.016378       0.161540             38.909572      37.733282      -0.000001      -0.000002      26.706520      12.289680      52.288914           0.067005
            5              H       0.504922      16.739321      13.674834       0.119706       1.333050 0.10103725E+02  0.10474775E+03                                 1.992069                            1.854750      -1.073582       2.377755                    0.997038       3.537069      10.048456       0.462724       1.276793      -0.712074       0.031976       0.005136       0.033917       0.046896       0.015121       0.010890      -0.000511       0.029182       0.013003      -0.024035       0.000135       0.023901              2.062193       1.896228      -0.024331       0.519011       1.648186      -0.110082       2.642165           0.002129
            6              H       3.796042      15.402240      10.747371       0.117978       1.102655 0.81294035E+01  0.79555744E+02                                 1.720891                            1.637322      -0.915429       2.445689                    0.998902       3.350049       9.146669       0.506119       1.236632      -0.720178       0.033222       0.012305       0.012516       0.037574       0.012237       0.000987      -0.001953       0.018512      -0.003935      -0.015036      -0.000963       0.015999              1.749464       2.200725       0.176173       0.260553       1.529846       0.025605       1.517821           0.000329
            7              H       8.173048      16.748223       9.844920       0.115434       1.091680 0.82568728E+01  0.81071350E+02                                 1.705243                            1.647186      -0.886426       2.460031                    0.998732       3.369264       9.197055       0.506236       1.232257      -0.721232      -0.019078       0.001871      -0.032173       0.037451       0.011087       0.009309      -0.005963       0.015991       0.014518      -0.019926       0.004590       0.015336              1.711107       1.667365       0.031834       0.256479       1.523479      -0.214108       1.942478           0.001361
            8              H       1.282583       0.087240      11.819907       0.121549       1.110926 0.84153709E+01  0.82995107E+02                                 1.728407                            1.666689      -0.895900       2.459490                    0.998793       3.332811       9.108369       0.501718       1.237848      -0.720644       0.033853       0.017763      -0.000906       0.038241       0.012404       0.009082      -0.006118       0.015266       0.012984      -0.020665       0.005252       0.015413              1.737096       1.918219       0.343552      -0.035496       1.717439      -0.156740       1.575630           0.001746
            9              H       0.289975      13.422436      11.177586       0.107958       1.036409 0.76488826E+01  0.75555983E+02                                 1.787617                            1.689608      -1.427039       2.196514                    0.992634       3.956918      11.761466       0.443027       1.399604      -0.681280      -0.026187      -0.016159       0.020616       0.037039       0.007280       0.000278      -0.004848       0.006312      -0.002179      -0.009634       0.000653       0.008981              1.838299       2.040314       0.377285      -0.318508       1.724453      -0.263818       1.750130          -0.000085
           10              H       3.232313      15.767222       8.512254       0.100801       1.201984 0.87703964E+01  0.86409619E+02                                 1.743870                            1.640552      -0.799512       2.488122                    0.999502       3.279628       8.632886       0.540221       1.150780      -0.742270       0.021994       0.019401      -0.022736       0.037109       0.012646       0.003473      -0.007890       0.021332       0.031038      -0.023886       0.011345       0.012541              1.778064       1.826174       0.282624      -0.351351       1.731405      -0.365508       1.776612           0.000585
           11              H       7.485624      15.548233      11.651823       0.120423       1.142198 0.81386924E+01  0.80485858E+02                                 1.828897                            1.684219      -1.080375       2.375013                    0.996561       3.539783      10.044509       0.473879       1.306994      -0.703078      -0.038297      -0.022896      -0.006807       0.045135       0.013071       0.010067      -0.008584       0.025025       0.020292      -0.025890       0.007113       0.018777              1.917340       2.341931       0.631584      -0.039895       1.935096      -0.087060       1.474992           0.001646
           12              H       1.264333      14.941117       7.657827       0.098007       1.227564 0.90262274E+01  0.89626653E+02                                 1.776086                            1.670329      -0.761286       2.505759                    0.999637       3.300463       8.739168       0.532165       1.159122      -0.740477      -0.010278       0.005813      -0.033916       0.035913       0.014637       0.003346      -0.004308       0.017663       0.030600      -0.023071       0.010625       0.012446              1.804062       1.480707      -0.035182       0.194205       1.499179      -0.214171       2.432299           0.000622
           13              H       9.969679      13.783857       8.944470       0.100057       1.170981 0.85970156E+01  0.85299649E+02                                 1.784030                            1.676248      -0.933195       2.424389                    0.998388       3.486269       9.578256       0.503670       1.225632      -0.721931      -0.029635      -0.008907      -0.015621       0.034664       0.007678       0.005575      -0.005778       0.013854       0.032566      -0.017780       0.004127       0.013653              1.820032       2.266984       0.424450       0.308259       1.625352       0.116746       1.567759           0.000331
           14              H       0.504922       9.966679      16.340166       0.119706       1.333050 0.10103723E+02  0.10474774E+03                                 1.992070                            1.854751      -1.073581       2.377755                    0.997038       3.537069      10.048462       0.462724       1.276795      -0.712074       0.031976      -0.005136      -0.033917       0.046896      -0.015121      -0.010890      -0.000511       0.029182       0.013003      -0.024036       0.000135       0.023901              2.062194       1.896229       0.024331      -0.519011       1.648187      -0.110082       2.642167           0.002129
           15              H       3.796042      11.303760      19.267629       0.117978       1.102657 0.81294276E+01  0.79556048E+02                                 1.720894                            1.637325      -0.915431       2.445688                    0.998902       3.350054       9.146690       0.506118       1.236633      -0.720178       0.033222      -0.012305      -0.012516       0.037574      -0.012237      -0.000987      -0.001953       0.018512      -0.003935      -0.015036      -0.000963       0.015999              1.749467       2.200729      -0.176174      -0.260553       1.529849       0.025605       1.517824           0.000329
           16              H       8.173048       9.957777       0.160080       0.115435       1.091681 0.82568836E+01  0.81071483E+02                                 1.705244                            1.647187      -0.886427       2.460031                    0.998732       3.369266       9.197062       0.506236       1.232256      -0.721232      -0.019078      -0.001871       0.032173       0.037451      -0.011087      -0.009310      -0.005963       0.015991       0.014518      -0.019926       0.004590       0.015336              1.711108       1.667366      -0.031834      -0.256479       1.523480      -0.214108       1.942479           0.001361
           17              H       1.282583       8.814760      18.195093       0.121549       1.110926 0.84153694E+01  0.82995086E+02                                 1.728407                            1.666689      -0.895899       2.459490                    0.998793       3.332811       9.108368       0.501718       1.237848      -0.720644       0.033853      -0.017763       0.000906       0.038241      -0.012404      -0.009082      -0.006118       0.015266       0.012984      -0.020665       0.005252       0.015413              1.737096       1.918219      -0.343552       0.035497       1.717439      -0.156740       1.575630           0.001746
           18              H       0.289975      13.283564      18.837414       0.107958       1.036409 0.76488868E+01  0.75556032E+02                                 1.787617                            1.689608      -1.427039       2.196513                    0.992634       3.956919      11.761468       0.443027       1.399603      -0.681280      -0.026187       0.016159      -0.020616       0.037039      -0.007280      -0.000278      -0.004848       0.006312      -0.002179      -0.009634       0.000653       0.008981              1.838299       2.040314      -0.377286       0.318508       1.724453      -0.263818       1.750130          -0.000085
           19              H       3.232313      10.938778       1.492746       0.100801       1.201982 0.87703787E+01  0.86409384E+02                                 1.743866                            1.640549      -0.799514       2.488121                    0.999502       3.279626       8.632872       0.540222       1.150778      -0.742271       0.021994      -0.019401       0.022736       0.037110      -0.012646      -0.003473      -0.007890       0.021332       0.031038      -0.023886       0.011345       0.012541              1.778060       1.826170      -0.282623       0.351349       1.731402      -0.365507       1.776609           0.000585
           20              H       7.485624      11.157767      18.363177       0.120423       1.142198 0.81386912E+01  0.80485850E+02                                 1.828897                            1.684219      -1.080373       2.375013                    0.996561       3.539783      10.044512       0.473879       1.306995      -0.703078      -0.038297       0.022896       0.006807       0.045135      -0.013071      -0.010067      -0.008584       0.025024       0.020292      -0.025890       0.007113       0.018777              1.917340       2.341932      -0.631584       0.039895       1.935097      -0.087060       1.474993           0.001646
           21              H       1.264333      11.764883       2.347173       0.098007       1.227561 0.90261994E+01  0.89626286E+02                                 1.776081                            1.670325      -0.761286       2.505760                    0.999637       3.300459       8.739147       0.532166       1.159120      -0.740478      -0.010278      -0.005813       0.033916       0.035913      -0.014637      -0.003347      -0.004308       0.017663       0.030599      -0.023070       0.010624       0.012446              1.804057       1.480703       0.035182      -0.194205       1.499176      -0.214170       2.432292           0.000622
           22              H       9.969679      12.922143       1.060530       0.100057       1.170981 0.85970133E+01  0.85299601E+02                                 1.784028                            1.676246      -0.933196       2.424389                    0.998388       3.486268       9.578245       0.503672       1.225630      -0.721931      -0.029635       0.008907       0.015621       0.034664      -0.007678      -0.005575      -0.005778       0.013854       0.032566      -0.017780       0.004127       0.013653              1.820030       2.266982      -0.424450      -0.308259       1.625350       0.116746       1.567758           0.000331
           23              H       4.564578       1.064679       3.669834       0.119706       1.333052 0.10103748E+02  0.10474810E+03                                 1.992075                            1.854755      -1.073581       2.377755                    0.997038       3.537073      10.048487       0.462722       1.276797      -0.712073      -0.031976      -0.005136       0.033917       0.046896       0.015121      -0.010890       0.000511       0.029182       0.013003      -0.024036       0.000135       0.023901              2.062200       1.896234      -0.024331      -0.519013       1.648191       0.110082       2.642174           0.002129
           24              H       1.273458       2.401760       0.742371       0.117978       1.102657 0.81294225E+01  0.79555984E+02                                 1.720894                            1.637324      -0.915430       2.445688                    0.998902       3.350053       9.146686       0.506118       1.236633      -0.720178      -0.033222      -0.012305       0.012516       0.037574       0.012237      -0.000987       0.001953       0.018512      -0.003935      -0.015036      -0.000963       0.015999              1.749467       2.200729       0.176174      -0.260553       1.529848      -0.025605       1.517823           0.000329
           25              H       7.035452       1.055777      19.849920       0.115434       1.091681 0.82568794E+01  0.81071425E+02                                 1.705243                            1.647187      -0.886427       2.460031                    0.998732       3.369265       9.197056       0.506236       1.232256      -0.721232       0.019078      -0.001871      -0.032173       0.037451       0.011087      -0.009310       0.005963       0.015991       0.014518      -0.019926       0.004590       0.015336              1.711107       1.667365       0.031834      -0.256479       1.523480       0.214108       1.942478           0.001361
           26              H       3.786916      17.716760       1.814907       0.121549       1.110926 0.84153705E+01  0.82995101E+02                                 1.728407                            1.666690      -0.895899       2.459490                    0.998793       3.332810       9.108366       0.501718       1.237848      -0.720644      -0.033853      -0.017763      -0.000906       0.038241       0.012404      -0.009082       0.006118       0.015266       0.012984      -0.020665       0.005252       0.015413              1.737096       1.918219       0.343551       0.035497       1.717439       0.156740       1.575630           0.001746
           27              H       4.779525       4.381564       1.172586       0.107959       1.036408 0.76488791E+01  0.75555940E+02                                 1.787617                            1.689607      -1.427039       2.196514                    0.992634       3.956917      11.761463       0.443027       1.399604      -0.681280       0.026187       0.016159       0.020616       0.037039       0.007280      -0.000278       0.004848       0.006312      -0.002179      -0.009634       0.000653       0.008981              1.838298       2.040313       0.377285       0.318508       1.724452       0.263818       1.750129          -0.000085
           28              H       1.837187       2.036778      18.517254       0.100801       1.201981 0.87703658E+01  0.86409214E+02                                 1.743864                            1.640547      -0.799513       2.488121                    0.999502       3.279624       8.632861       0.540223       1.150777      -0.742271      -0.021995      -0.019401      -0.022736       0.037110       0.012646      -0.003473       0.007890       0.021332       0.031038      -0.023886       0.011345       0.012541              1.778058       1.826167       0.282622       0.351349       1.731400       0.365506       1.776606           0.000585
           29              H       7.722876       2.255767       1.646823       0.120423       1.142199 0.81387008E+01  0.80485974E+02                                 1.828899                            1.684221      -1.080375       2.375013                    0.996561       3.539785      10.044522       0.473878       1.306996      -0.703078       0.038297       0.022896      -0.006807       0.045135       0.013071      -0.010067       0.008584       0.025024       0.020292      -0.025890       0.007113       0.018777              1.917342       2.341934       0.631585       0.039895       1.935098       0.087060       1.474994           0.001646
           30              H       3.805167       2.862883      17.662827       0.098007       1.227565 0.90262389E+01  0.89626788E+02                                 1.776086                            1.670330      -0.761287       2.505759                    0.999637       3.300465       8.739172       0.532165       1.159121      -0.740477       0.010278      -0.005813      -0.033916       0.035913       0.014637      -0.003347       0.004308       0.017663       0.030599      -0.023071       0.010624       0.012446              1.804062       1.480707      -0.035182      -0.194206       1.499179       0.214171       2.432301           0.000622
           31              H       5.238821       4.020143      18.949470       0.100057       1.170980 0.85970036E+01  0.85299483E+02                                 1.784028                            1.676246      -0.933195       2.424390                    0.998388       3.486266       9.578239       0.503671       1.225630      -0.721931       0.029635       0.008907      -0.015621       0.034664       0.007678      -0.005575       0.005778       0.013854       0.032566      -0.017780       0.004127       0.013653              1.820029       2.266980       0.424449      -0.308259       1.625350      -0.116746       1.567757           0.000331
           32              H       4.564578       7.837321       6.335166       0.119706       1.333050 0.10103722E+02  0.10474775E+03                                 1.992071                            1.854752      -1.073580       2.377756                    0.997038       3.537069      10.048468       0.462723       1.276796      -0.712074      -0.031976       0.005136      -0.033918       0.046896      -0.015121       0.010890       0.000511       0.029182       0.013003      -0.024036       0.000135       0.023901              2.062196       1.896231       0.024331       0.519011       1.648188       0.110082       2.642169           0.002129
           33              H       1.273458       6.500240       9.262629       0.117978       1.102657 0.81294265E+01  0.79556030E+02                                 1.720894                            1.637324      -0.915431       2.445688                    0.998902       3.350054       9.146688       0.506119       1.236632      -0.720178      -0.033222       0.012305      -0.012516       0.037574      -0.012237       0.000987       0.001953       0.018512      -0.003935      -0.015036      -0.000963       0.015999              1.749467       2.200729      -0.176174       0.260553       1.529848      -0.025605       1.517823           0.000329
           34              H       7.035452       7.846223      10.165080       0.115434       1.091681 0.82568796E+01  0.81071441E+02                                 1.705245                            1.647188      -0.886426       2.460031                    0.998732       3.369265       9.197062       0.506236       1.232258      -0.721232       0.019078       0.001871       0.032173       0.037451      -0.011087       0.009309       0.005963       0.015991       0.014518      -0.019926       0.004590       0.015336              1.711109       1.667367      -0.031834       0.256479       1.523481       0.214108       1.942479           0.001361
           35              H       3.786916       8.989240       8.190093       0.121549       1.110928 0.84153832E+01  0.82995267E+02                                 1.728409                            1.666691      -0.895899       2.459490                    0.998793       3.332812       9.108377       0.501717       1.237849      -0.720643      -0.033853       0.017763       0.000906       0.038241      -0.012404       0.009082       0.006118       0.015266       0.012984      -0.020665       0.005252       0.015413              1.737098       1.918222      -0.343552      -0.035497       1.717441       0.156740       1.575632           0.001746
           36              H       4.779525       4.520436       8.832414       0.107958       1.036409 0.76488850E+01  0.75556007E+02                                 1.787617                            1.689608      -1.427039       2.196514                    0.992634       3.956918      11.761463       0.443027       1.399603      -0.681280       0.026187      -0.016159      -0.020616       0.037039      -0.007280       0.000278       0.004848       0.006312      -0.002179      -0.009634       0.000653       0.008980              1.838299       2.040313      -0.377285      -0.318508       1.724453       0.263818       1.750130          -0.000085
           37              H       1.837187       6.865222      11.497746       0.100801       1.201984 0.87703926E+01  0.86409560E+02                                 1.743868                            1.640551      -0.799514       2.488121                    0.999502       3.279628       8.632881       0.540221       1.150778      -0.742271      -0.021994       0.019401       0.022736       0.037110      -0.012646       0.003473       0.007890       0.021332       0.031038      -0.023886       0.011345       0.012541              1.778062       1.826172      -0.282623      -0.351350       1.731404       0.365508       1.776611           0.000585
           38              H       7.722876       6.646233       8.358177       0.120423       1.142198 0.81386929E+01  0.80485869E+02                                 1.828897                            1.684219      -1.080374       2.375013                    0.996561       3.539783      10.044511       0.473879       1.306995      -0.703078       0.038297      -0.022896       0.006807       0.045135      -0.013071       0.010067       0.008584       0.025024       0.020292      -0.025890       0.007113       0.018777              1.917340       2.341932      -0.631584      -0.039895       1.935096       0.087060       1.474993           0.001646
           39              H       3.805167       6.039117      12.352173       0.098007       1.227564 0.90262275E+01  0.89626653E+02                                 1.776086                            1.670329      -0.761285       2.505760                    0.999637       3.300463       8.739168       0.532165       1.159122      -0.740477       0.010278       0.005813       0.033916       0.035913      -0.014637       0.003346       0.004308       0.017663       0.030600      -0.023070       0.010625       0.012446              1.804062       1.480707       0.035182       0.194205       1.499179       0.214171       2.432300           0.000622
           40              H       5.238821       4.881857      11.065530       0.100057       1.170982 0.85970227E+01  0.85299725E+02                                 1.784030                            1.676248      -0.933196       2.424389                    0.998388       3.486270       9.578255       0.503671       1.225631      -0.721931       0.029635      -0.008907       0.015621       0.034664      -0.007678       0.005575       0.005778       0.013854       0.032566      -0.017780       0.004127       0.013653              1.820032       2.266984      -0.424450       0.308259       1.625352      -0.116746       1.567759           0.000331
           41              H       9.634078       1.064679       6.335166       0.119706       1.333051 0.10103730E+02  0.10474783E+03                                 1.992071                            1.854751      -1.073581       2.377755                    0.997038       3.537070      10.048465       0.462724       1.276794      -0.712074      -0.031976      -0.005136      -0.033917       0.046896       0.015121       0.010890      -0.000511       0.029182       0.013003      -0.024036       0.000135       0.023901              2.062195       1.896230      -0.024331       0.519011       1.648188      -0.110082       2.642167           0.002129
           42              H       6.342958       2.401760       9.262629       0.117978       1.102655 0.81294077E+01  0.79555797E+02                                 1.720892                            1.637322      -0.915429       2.445689                    0.998902       3.350050       9.146673       0.506119       1.236632      -0.720178      -0.033222      -0.012305      -0.012516       0.037574       0.012237       0.000987      -0.001953       0.018512      -0.003935      -0.015036      -0.000963       0.015999              1.749465       2.200725       0.176173       0.260552       1.529847       0.025605       1.517822           0.000329
           43              H       1.965952       1.055777      10.165080       0.115435       1.091679 0.82568634E+01  0.81071230E+02                                 1.705242                            1.647185      -0.886425       2.460032                    0.998732       3.369262       9.197046       0.506237       1.232256      -0.721232       0.019078      -0.001871       0.032173       0.037451       0.011087       0.009309      -0.005963       0.015991       0.014518      -0.019925       0.004590       0.015336              1.711106       1.667364       0.031834       0.256479       1.523478      -0.214108       1.942476           0.001361
           44              H       8.856417      17.716760       8.190093       0.121549       1.110927 0.84153753E+01  0.82995164E+02                                 1.728408                            1.666690      -0.895899       2.459490                    0.998793       3.332812       9.108374       0.501718       1.237849      -0.720643      -0.033853      -0.017763       0.000906       0.038241       0.012404       0.009082      -0.006118       0.015266       0.012984      -0.020665       0.005252       0.015413              1.737097       1.918220       0.343552      -0.035497       1.717440      -0.156740       1.575631           0.001746
           45              H       9.849025       4.381564       8.832414       0.107958       1.036409 0.76488823E+01  0.75555980E+02                                 1.787617                            1.689608      -1.427039       2.196514                    0.992634       3.956918      11.761466       0.443027       1.399604      -0.681280       0.026187       0.016159      -0.020616       0.037039       0.007280       0.000278      -0.004848       0.006312      -0.002179      -0.009634       0.000653       0.008981              1.838299       2.040314       0.377285      -0.318508       1.724453      -0.263818       1.750130          -0.000085
           46              H       6.906687       2.036778      11.497746       0.100801       1.201981 0.87703630E+01  0.86409179E+02                                 1.743864                            1.640547      -0.799513       2.488121                    0.999502       3.279623       8.632858       0.540223       1.150777      -0.742271      -0.021995      -0.019401       0.022736       0.037110       0.012646       0.003473      -0.007890       0.021332       0.031038      -0.023886       0.011345       0.012541              1.778058       1.826167       0.282622      -0.351349       1.731400      -0.365506       1.776606           0.000585
           47              H       2.653376       2.255767       8.358177       0.120423       1.142198 0.81386881E+01  0.80485806E+02                                 1.828896                            1.684219      -1.080373       2.375014                    0.996561       3.539782      10.044506       0.473879       1.306995      -0.703078       0.038297       0.022896       0.006807       0.045135       0.013071       0.010067      -0.008584       0.025025       0.020292      -0.025890       0.007113       0.018777              1.917339       2.341931       0.631584      -0.039895       1.935096      -0.087060       1.474992           0.001646
           48              H       8.874667       2.862883      12.352173       0.098007       1.227556 0.90261511E+01  0.89625656E+02                                 1.776074                            1.670319      -0.761285       2.505760                    0.999637       3.300453       8.739114       0.532168       1.159117      -0.740478       0.010278      -0.005813       0.033917       0.035913       0.014637       0.003346      -0.004308       0.017663       0.030600      -0.023070       0.010625       0.012446              1.804049       1.480698      -0.035182       0.194203       1.499170      -0.214168       2.432280           0.000622
           49              H       0.169321       4.020143      11.065530       0.100057       1.170982 0.85970275E+01  0.85299808E+02                                 1.784033                            1.676250      -0.933196       2.424389                    0.998388       3.486271       9.578268       0.503670       1.225633      -0.721931       0.029635       0.008907       0.015621       0.034664       0.007678       0.005575      -0.005778       0.013855       0.032566      -0.017780       0.004127       0.013653              1.820034       2.266988       0.424451       0.308260       1.625354       0.116747       1.567761           0.000331
           50              H       9.634078       7.837321       3.669834       0.119706       1.333048 0.10103705E+02  0.10474749E+03                                 1.992067                            1.854748      -1.073581       2.377755                    0.997038       3.537066      10.048444       0.462725       1.276793      -0.712074      -0.031976       0.005136       0.033917       0.046896      -0.015121      -0.010890      -0.000511       0.029182       0.013003      -0.024035       0.000135       0.023901              2.062191       1.896226       0.024331      -0.519010       1.648185      -0.110082       2.642161           0.002129
           51              H       6.342958       6.500240       0.742371       0.117978       1.102656 0.81294117E+01  0.79555844E+02                                 1.720892                            1.637322      -0.915429       2.445689                    0.998902       3.350051       9.146675       0.506119       1.236632      -0.720178      -0.033222       0.012305       0.012516       0.037574      -0.012237      -0.000987      -0.001953       0.018512      -0.003935      -0.015036      -0.000963       0.015999              1.749465       2.200725      -0.176173      -0.260552       1.529847       0.025605       1.517822           0.000329
           52              H       1.965952       7.846223      19.849920       0.115434       1.091681 0.82568781E+01  0.81071417E+02                                 1.705244                            1.647187      -0.886426       2.460031                    0.998732       3.369265       9.197059       0.506236       1.232257      -0.721232       0.019078       0.001871      -0.032173       0.037451      -0.011087      -0.009309      -0.005963       0.015991       0.014518      -0.019925       0.004590       0.015336              1.711108       1.667366      -0.031834      -0.256479       1.523480      -0.214108       1.942478           0.001361
           53              H       8.856417       8.989240       1.814907       0.121549       1.110926 0.84153688E+01  0.82995069E+02                                 1.728406                            1.666688      -0.895900       2.459490                    0.998793       3.332811       9.108364       0.501718       1.237847      -0.720644      -0.033853       0.017763      -0.000906       0.038241      -0.012404      -0.009082      -0.006118       0.015266       0.012984      -0.020665       0.005252       0.015413              1.737095       1.918218      -0.343551       0.035496       1.717438      -0.156740       1.575629           0.001746
           54              H       9.849025       4.520436       1.172586       0.107959       1.036408 0.76488787E+01  0.75555935E+02                                 1.787616                            1.689607      -1.427038       2.196514                    0.992634       3.956917      11.761462       0.443027       1.399604      -0.681280       0.026187      -0.016159       0.020616       0.037039      -0.007280      -0.000278      -0.004848       0.006312      -0.002179      -0.009634       0.000653       0.008981              1.838298       2.040313      -0.377285       0.318508       1.724452      -0.263818       1.750129          -0.000085
           55              H       6.906687       6.865222      18.517254       0.100801       1.201985 0.87704002E+01  0.86409652E+02                                 1.743869                            1.640551      -0.799515       2.488120                    0.999502       3.279629       8.632884       0.540221       1.150778      -0.742271      -0.021994       0.019401      -0.022736       0.037110      -0.012646      -0.003473      -0.007890       0.021332       0.031038      -0.023886       0.011345       0.012541              1.778063       1.826173      -0.282624       0.351350       1.731405      -0.365508       1.776612           0.000585
           56              H       2.653376       6.646233       1.646823       0.120423       1.142197 0.81386860E+01  0.80485776E+02                                 1.828896                            1.684218      -1.080374       2.375013                    0.996561       3.539781      10.044501       0.473879       1.306994      -0.703078       0.038297      -0.022896      -0.006807       0.045135      -0.013071      -0.010067      -0.008584       0.025025       0.020292      -0.025890       0.007113       0.018777              1.917339       2.341930      -0.631583       0.039895       1.935095      -0.087060       1.474992           0.001646
           57              H       8.874667       6.039117      17.662827       0.098007       1.227562 0.90262052E+01  0.89626354E+02                                 1.776082                            1.670326      -0.761285       2.505760                    0.999637       3.300460       8.739149       0.532166       1.159120      -0.740478       0.010278       0.005813      -0.033916       0.035913      -0.014637      -0.003346      -0.004308       0.017663       0.030599      -0.023070       0.010624       0.012446              1.804057       1.480703       0.035182      -0.194205       1.499176      -0.214170       2.432293           0.000622
           58              H       0.169321       4.881857      18.949470       0.100057       1.170981 0.85970171E+01  0.85299658E+02                                 1.784030                            1.676247      -0.933195       2.424389                    0.998388       3.486269       9.578252       0.503671       1.225631      -0.721931       0.029635      -0.008907      -0.015621       0.034664      -0.007678      -0.005575      -0.005778       0.013855       0.032566      -0.017780       0.004127       0.013653              1.820031       2.266983      -0.424450      -0.308259       1.625351       0.116746       1.567759           0.000331
           59              H       5.574422      16.739321      16.340166       0.119706       1.333052 0.10103740E+02  0.10474797E+03                                 1.992072                            1.854753      -1.073582       2.377755                    0.997038       3.537071      10.048472       0.462723       1.276795      -0.712074       0.031976       0.005136      -0.033917       0.046896       0.015121      -0.010890       0.000511       0.029182       0.013003      -0.024036       0.000135       0.023901              2.062197       1.896232      -0.024331      -0.519012       1.648189       0.110082       2.642170           0.002129
           60              H       8.865542      15.402240      19.267629       0.117978       1.102656 0.81294169E+01  0.79555913E+02                                 1.720893                            1.637323      -0.915430       2.445688                    0.998902       3.350052       9.146681       0.506119       1.236632      -0.720178       0.033222       0.012305      -0.012516       0.037574       0.012237      -0.000987       0.001953       0.018512      -0.003935      -0.015036      -0.000963       0.015999              1.749466       2.200727       0.176174      -0.260553       1.529847      -0.025605       1.517823           0.000329
           61              H       3.103548      16.748223       0.160080       0.115434       1.091681 0.82568795E+01  0.81071435E+02                                 1.705244                            1.647187      -0.886426       2.460031                    0.998732       3.369265       9.197060       0.506236       1.232257      -0.721232      -0.019078       0.001871       0.032173       0.037451       0.011087      -0.009310       0.005963       0.015991       0.014518      -0.019926       0.004590       0.015336              1.711108       1.667366       0.031834      -0.256479       1.523480       0.214108       1.942479           0.001361
           62              H       6.352083       0.087240      18.195093       0.121549       1.110925 0.84153522E+01  0.82994858E+02                                 1.728404                            1.666686      -0.895899       2.459490                    0.998793       3.332808       9.108351       0.501719       1.237846      -0.720644       0.033853       0.017763       0.000906       0.038241       0.012404      -0.009082       0.006118       0.015266       0.012984      -0.020665       0.005252       0.015413              1.737093       1.918215       0.343550       0.035496       1.717436       0.156740       1.575627           0.001746
           63              H       5.359475      13.422436      18.837414       0.107959       1.036409 0.76488810E+01  0.75555961E+02                                 1.787616                            1.689607      -1.427039       2.196514                    0.992634       3.956917      11.761461       0.443027       1.399603      -0.681280      -0.026187      -0.016159      -0.020616       0.037039       0.007280      -0.000278       0.004849       0.006312      -0.002179      -0.009634       0.000654       0.008981              1.838298       2.040313       0.377285       0.318508       1.724452       0.263818       1.750129          -0.000085
           64              H       8.301813      15.767222       1.492746       0.100801       1.201981 0.87703633E+01  0.86409188E+02                                 1.743864                            1.640547      -0.799513       2.488122                    0.999502       3.279623       8.632860       0.540222       1.150777      -0.742271       0.021995       0.019401       0.022736       0.037110       0.012646      -0.003473       0.007890       0.021332       0.031038      -0.023886       0.011345       0.012541              1.778058       1.826168       0.282622       0.351349       1.731400       0.365506       1.776607           0.000585
           65              H       2.416124      15.548233      18.363177       0.120423       1.142199 0.81386972E+01  0.80485920E+02                                 1.828897                            1.684220      -1.080375       2.375013                    0.996561       3.539784      10.044514       0.473879       1.306995      -0.703078      -0.038297      -0.022896       0.006807       0.045135       0.013071      -0.010067       0.008584       0.025025       0.020292      -0.025890       0.007113       0.018777              1.917341       2.341932       0.631584       0.039895       1.935097       0.087060       1.474993           0.001646
           66              H       6.333833      14.941117       2.347173       0.098007       1.227564 0.90262318E+01  0.89626717E+02                                 1.776087                            1.670331      -0.761284       2.505761                    0.999637       3.300463       8.739172       0.532164       1.159123      -0.740477      -0.010278       0.005813       0.033916       0.035913       0.014637      -0.003346       0.004308       0.017663       0.030599      -0.023070       0.010624       0.012446              1.804063       1.480708      -0.035182      -0.194206       1.499180       0.214171       2.432302           0.000622
           67              H       4.900179      13.783857       1.060530       0.100057       1.170980 0.85970103E+01  0.85299577E+02                                 1.784029                            1.676247      -0.933194       2.424390                    0.998388       3.486268       9.578250       0.503671       1.225631      -0.721931      -0.029635      -0.008907       0.015621       0.034664       0.007678      -0.005575       0.005778       0.013855       0.032566      -0.017780       0.004127       0.013653              1.820031       2.266983       0.424450      -0.308259       1.625351      -0.116746       1.567758           0.000331
           68              H       5.574422       9.966679      13.674834       0.119706       1.333051 0.10103731E+02  0.10474786E+03                                 1.992072                            1.854753      -1.073580       2.377756                    0.997038       3.537070      10.048471       0.462723       1.276796      -0.712074       0.031976      -0.005136       0.033917       0.046896      -0.015121       0.010890       0.000511       0.029182       0.013003      -0.024035       0.000135       0.023900              2.062197       1.896231       0.024331       0.519012       1.648189       0.110082       2.642170           0.002129
           69              H       8.865542      11.303760      10.747371       0.117978       1.102656 0.81294169E+01  0.79555908E+02                                 1.720892                            1.637323      -0.915430       2.445688                    0.998902       3.350052       9.146679       0.506119       1.236632      -0.720178       0.033222      -0.012305       0.012516       0.037574      -0.012237       0.000987       0.001953       0.018512      -0.003935      -0.015036      -0.000963       0.015999              1.749465       2.200727      -0.176173       0.260553       1.529847      -0.025605       1.517822           0.000329
           70              H       3.103548       9.957777       9.844920       0.115435       1.091681 0.82568784E+01  0.81071426E+02                                 1.705244                            1.647187      -0.886426       2.460031                    0.998732       3.369265       9.197062       0.506236       1.232257      -0.721232      -0.019078      -0.001871      -0.032173       0.037451      -0.011087       0.009309       0.005963       0.015991       0.014518      -0.019925       0.004590       0.015336              1.711108       1.667366      -0.031834       0.256479       1.523480       0.214108       1.942479           0.001361
           71              H       6.352083       8.814760      11.819907       0.121549       1.110926 0.84153711E+01  0.82995111E+02                                 1.728407                            1.666690      -0.895899       2.459490                    0.998793       3.332811       9.108370       0.501718       1.237848      -0.720644       0.033853      -0.017763      -0.000906       0.038241      -0.012404       0.009082       0.006118       0.015266       0.012984      -0.020665       0.005252       0.015413              1.737096       1.918219      -0.343552      -0.035497       1.717439       0.156740       1.575630           0.001746
           72              H       5.359475      13.283564      11.177586       0.107958       1.036409 0.76488818E+01  0.75555969E+02                                 1.787617                            1.689607      -1.427038       2.196514                    0.992634       3.956917      11.761460       0.443027       1.399603      -0.681280      -0.026187       0.016159       0.020616       0.037039      -0.007280       0.000278       0.004848       0.006312      -0.002179      -0.009634       0.000653       0.008981              1.838298       2.040313      -0.377285      -0.318508       1.724453       0.263818       1.750130          -0.000085
           73              H       8.301813      10.938778       8.512254       0.100801       1.201981 0.87703650E+01  0.86409202E+02                                 1.743864                            1.640547      -0.799513       2.488121                    0.999502       3.279624       8.632860       0.540223       1.150776      -0.742271       0.021995      -0.019401      -0.022736       0.037110      -0.012646       0.003473       0.007890       0.021332       0.031038      -0.023886       0.011345       0.012541              1.778057       1.826167      -0.282622      -0.351348       1.731399       0.365506       1.776606           0.000585
           74              H       2.416124      11.157767      11.651823       0.120423       1.142197 0.81386852E+01  0.80485771E+02                                 1.828896                            1.684218      -1.080373       2.375013                    0.996561       3.539781      10.044503       0.473879       1.306995      -0.703078      -0.038297       0.022896      -0.006807       0.045135      -0.013071       0.010067       0.008584       0.025024       0.020292      -0.025890       0.007113       0.018777              1.917339       2.341930      -0.631584      -0.039895       1.935095       0.087060       1.474992           0.001646
           75              H       6.333833      11.764883       7.657827       0.098006       1.227570 0.90262781E+01  0.89627296E+02                                 1.776093                            1.670335      -0.761288       2.505758                    0.999637       3.300470       8.739198       0.532163       1.159124      -0.740477      -0.010278      -0.005813      -0.033916       0.035913      -0.014637       0.003346       0.004308       0.017663       0.030599      -0.023070       0.010624       0.012446              1.804069       1.480712       0.035182       0.194207       1.499184       0.214172       2.432311           0.000622
           76              H       4.900179      12.922143       8.944470       0.100057       1.170979 0.85970017E+01  0.85299494E+02                                 1.784030                            1.676248      -0.933192       2.424391                    0.998388       3.486267       9.578256       0.503670       1.225634      -0.721930      -0.029635       0.008907      -0.015621       0.034664      -0.007678       0.005575       0.005778       0.013854       0.032566      -0.017780       0.004127       0.013653              1.820032       2.266985      -0.424450       0.308259       1.625352      -0.116746       1.567759           0.000331
           77              C       2.103842      14.380291      11.193594      -0.045083      34.888904 0.48054394E+03  0.11530302E+05                                 9.279547                            7.327350      -0.016076       1.994970                    0.999223      28.070329      80.296956       0.609265       0.418979      -1.067520      -0.013105       0.015123      -0.056089       0.059552      -0.007272      -0.000276      -0.003733       0.037996      -0.010744      -0.019426      -0.002714       0.022140             10.478358      10.649993       1.385898       1.482935       6.741706      -2.510627      14.043375           0.001434
           78              C       0.019264      16.723297      12.882438      -0.082894      30.559394 0.40016350E+03  0.92605690E+04                                 8.611067                            6.749227       0.073361       2.006256                    0.999417      28.822525      83.548721       0.620018       0.426876      -1.052403      -0.006735      -0.019986      -0.013836       0.025224       0.007098       0.023573      -0.000185       0.074257       0.037812      -0.044220      -0.003134       0.047354              9.966254       8.600823       2.551403      -0.424489       8.811443      -4.178316      12.486497           0.027010
           79              C       2.995061      15.081768      10.399197      -0.115105      29.733901 0.43713504E+03  0.10330824E+05                                 8.412634                            7.071617       0.088795       2.003218                    0.999599      29.560101      86.282028       0.604135       0.428996      -1.052252      -0.019785      -0.006148      -0.007920       0.022181      -0.001730       0.010223       0.010117       0.028556      -0.084460      -0.033144       0.002996       0.030148              8.949128       9.539919       1.107061       0.487519       6.514753      -2.466178      10.792712           0.000740
           80              C       9.894650      17.428336      10.591293       0.055814      36.727728 0.43337352E+03  0.10192332E+05                                 9.846032                            7.067866      -0.234057       1.934938                    0.999001      27.384864      79.040515       0.602489       0.432260      -1.053092      -0.008249      -0.018901       0.016242       0.026251       0.027576       0.022859      -0.013745       0.038061       0.027988      -0.047700       0.009962       0.037738             12.852265       9.454402       3.620768      -2.331328      12.511358      -8.119914      16.591036           0.099487
           81              C       8.706359      16.733980      10.607301      -0.182589      34.499511 0.46199577E+03  0.11085436E+05                                 9.311947                            7.247395      -0.070795       1.933761                    0.999583      30.910649      91.316046       0.598734       0.426341      -1.052455       0.019263      -0.000057       0.000626       0.019273       0.006278       0.038763      -0.004908       0.011554       0.093714      -0.037146      -0.017433       0.054579             11.006325       9.877497       3.905993      -2.107814      11.081442      -5.714551      12.060035           0.036399
           82              C       0.480589      17.422994      11.769882      -0.193974      34.288022 0.47972848E+03  0.11612591E+05                                 9.284153                            7.383471      -0.042002       1.941004                    0.999489      31.223277      92.457725       0.593766       0.426145      -1.053233       0.000634      -0.015172      -0.010846       0.018661       0.032898       0.010054      -0.016173       0.035704      -0.064947      -0.043328      -0.004928       0.048256             10.840587       8.001380       1.728292      -0.297802       9.721295      -5.677650      14.799087           0.050474
           83              C       0.892232      13.890681      10.645320      -0.110930      31.024535 0.47118748E+03  0.11393746E+05                                 8.805045                            7.441245      -0.259231       1.891309                    0.998285      30.405243      91.001477       0.574784       0.440685      -1.040859       0.012261       0.029825      -0.011655       0.034289       0.001915      -0.022345      -0.005075      -0.012312      -0.043281      -0.030543       0.010471       0.020072              9.393703      10.555399       1.752688       1.483170       6.561284      -1.513494      11.064426           0.000594
           84              C       2.656418      15.290075       9.064530      -0.094639      28.304657 0.41510266E+03  0.96552818E+04                                 8.047559                            6.817624       0.186094       2.035484                    0.999803      28.863714      82.771739       0.627126       0.419896      -1.061066      -0.025607      -0.004986       0.026298       0.037043       0.017484      -0.010612      -0.022864       0.027172       0.018121      -0.033088      -0.001673       0.034762              8.416719       9.097222       1.404856       0.853935       6.422377      -1.980155       9.730558           0.000568
           85              C       8.280521      16.028941      11.687841      -0.069579      30.659786 0.38855699E+03  0.89108382E+04                                 8.625061                            6.650000       0.201439       2.060200                    0.999177      28.085382      80.593590       0.625781       0.426796      -1.054249       0.022791      -0.010483       0.022491       0.033693       0.031533       0.006414      -0.008504       0.024066       0.015690      -0.038931       0.007786       0.031145             10.099955       9.244618       3.238348      -0.575356       9.316898      -4.359595      11.738349           0.025793
           86              C       1.471169      14.795124       8.552274      -0.080734      26.907740 0.38655296E+03  0.88575143E+04                                 7.824822                            6.607295       0.089944       2.010087                    0.999732      28.544576      82.000801       0.631151       0.423516      -1.055797      -0.000507       0.011251       0.031013       0.032995       0.000822       0.014418      -0.006995       0.009783       0.082520      -0.020772      -0.012532       0.033304              8.140874       8.835705       2.030373       0.177418       6.295323      -1.700382       9.291594           0.001061
           87              C       0.618479      14.111450       9.314655      -0.087632      27.651949 0.39343363E+03  0.90735803E+04                                 8.005092                            6.689339       0.019635       1.988873                    0.999462      28.828310      83.640931       0.622691       0.426507      -1.051786       0.014209       0.021669       0.017456       0.031244       0.003557       0.020998       0.005332       0.017644       0.005208      -0.016850      -0.010260       0.027110              8.412444       9.027280       2.352538       0.228832       6.475455      -1.668310       9.734598           0.001043
           88              C       2.388748      14.193349      12.662328       0.644901      23.223950 0.25015496E+03  0.52206383E+04                                 7.648593                            5.734683      -0.366283       1.936916                    0.998786      22.751592      65.580095       0.595320       0.492993      -1.000981       0.007275      -0.004842       0.079899       0.080375      -0.005422      -0.014343       0.029847      -0.132240      -0.200275      -0.076013      -0.029127       0.105140              8.903740      11.178845      -0.193685       0.890504       4.802688      -1.285568      10.729689           0.001644
           89              C       2.103842      12.325709      18.821406      -0.045083      34.888894 0.48054378E+03  0.11530297E+05                                 9.279545                            7.327348      -0.016076       1.994970                    0.999223      28.070324      80.296938       0.609265       0.418979      -1.067520      -0.013105      -0.015123       0.056089       0.059552       0.007273       0.000276      -0.003733       0.037997      -0.010744      -0.019426      -0.002714       0.022140             10.478356      10.649993      -1.385899      -1.482933       6.741705      -2.510626      14.043369           0.001434
           90              C       0.019264       9.982703      17.132562      -0.082894      30.559396 0.40016355E+03  0.92605705E+04                                 8.611067                            6.749228       0.073363       2.006257                    0.999417      28.822525      83.548728       0.620018       0.426876      -1.052403      -0.006735       0.019986       0.013836       0.025224      -0.007098      -0.023573      -0.000185       0.074257       0.037812      -0.044220      -0.003134       0.047354              9.966255       8.600824      -2.551403       0.424489       8.811444      -4.178316      12.486498           0.027011
           91              C       2.995061      11.624232      19.615803      -0.115104      29.733905 0.43713509E+03  0.10330826E+05                                 8.412636                            7.071618       0.088793       2.003217                    0.999599      29.560107      86.282066       0.604134       0.428996      -1.052251      -0.019785       0.006148       0.007920       0.022181       0.001730      -0.010224       0.010117       0.028556      -0.084460      -0.033144       0.002997       0.030147              8.949130       9.539924      -1.107063      -0.487520       6.514755      -2.466178      10.792712           0.000740
           92              C       9.894650       9.277664      19.423707       0.055814      36.727722 0.43337346E+03  0.10192330E+05                                 9.846031                            7.067866      -0.234057       1.934938                    0.999001      27.384862      79.040509       0.602489       0.432260      -1.053092      -0.008249       0.018900      -0.016242       0.026251      -0.027576      -0.022858      -0.013745       0.038061       0.027988      -0.047700       0.009962       0.037738             12.852264       9.454402      -3.620768       2.331328      12.511357      -8.119912      16.591032           0.099486
           93              C       8.706359       9.972020      19.407699      -0.182589      34.499516 0.46199584E+03  0.11085439E+05                                 9.311949                            7.247397      -0.070796       1.933761                    0.999583      30.910653      91.316070       0.598734       0.426341      -1.052455       0.019263       0.000057      -0.000626       0.019273      -0.006278      -0.038763      -0.004908       0.011554       0.093715      -0.037146      -0.017433       0.054579             11.006327       9.877500      -3.905994       2.107815      11.081445      -5.714552      12.060037           0.036399
           94              C       0.480589       9.283006      18.245118      -0.193973      34.288005 0.47972820E+03  0.11612583E+05                                 9.284150                            7.383469      -0.042001       1.941005                    0.999489      31.223266      92.457683       0.593766       0.426145      -1.053233       0.000634       0.015172       0.010846       0.018661      -0.032898      -0.010054      -0.016173       0.035703      -0.064947      -0.043328      -0.004928       0.048256             10.840584       8.001378      -1.728291       0.297802       9.721292      -5.677648      14.799081           0.050473
           95              C       0.892232      12.815319      19.369680      -0.110930      31.024539 0.47118758E+03  0.11393749E+05                                 8.805046                            7.441246      -0.259232       1.891309                    0.998285      30.405246      91.001488       0.574784       0.440685      -1.040859       0.012261      -0.029825       0.011655       0.034289      -0.001915       0.022345      -0.005075      -0.012312      -0.043281      -0.030543       0.010471       0.020072              9.393704      10.555401      -1.752688      -1.483170       6.561285      -1.513493      11.064425           0.000594
           96              C       2.656418      11.415925       0.940470      -0.094639      28.304671 0.41510294E+03  0.96552898E+04                                 8.047561                            6.817626       0.186093       2.035484                    0.999803      28.863722      82.771757       0.627126       0.419896      -1.061066      -0.025607       0.004986      -0.026298       0.037043      -0.017484       0.010612      -0.022864       0.027171       0.018122      -0.033088      -0.001674       0.034762              8.416720       9.097223      -1.404854      -0.853936       6.422378      -1.980155       9.730561           0.000568
           97              C       8.280521      10.677059      18.327159      -0.069579      30.659778 0.38855687E+03  0.89108344E+04                                 8.625058                            6.649998       0.201441       2.060201                    0.999177      28.085377      80.593567       0.625781       0.426795      -1.054249       0.022791       0.010483      -0.022492       0.033693      -0.031533      -0.006413      -0.008504       0.024065       0.015690      -0.038931       0.007786       0.031145             10.099952       9.244616      -3.238347       0.575355       9.316895      -4.359594      11.738345           0.025793
           98              C       1.471169      11.910876       1.452726      -0.080734      26.907729 0.38655278E+03  0.88575085E+04                                 7.824818                            6.607292       0.089946       2.010088                    0.999732      28.544566      82.000739       0.631152       0.423516      -1.055797      -0.000507      -0.011250      -0.031013       0.032994      -0.000822      -0.014418      -0.006995       0.009782       0.082520      -0.020772      -0.012532       0.033304              8.140869       8.835699      -2.030371      -0.177418       6.295320      -1.700380       9.291587           0.001061
           99              C       0.618479      12.594550       0.690345      -0.087632      27.651936 0.39343341E+03  0.90735736E+04                                 8.005088                            6.689336       0.019636       1.988874                    0.999462      28.828301      83.640880       0.622691       0.426507      -1.051786       0.014210      -0.021669      -0.017456       0.031244      -0.003556      -0.020998       0.005332       0.017644       0.005209      -0.016850      -0.010260       0.027110              8.412439       9.027275      -2.352536      -0.228833       6.475451      -1.668308       9.734592           0.001043
          100              C       2.388748      12.512651      17.352672       0.644901      23.223949 0.25015496E+03  0.52206385E+04                                 7.648593                            5.734683      -0.366283       1.936916                    0.998786      22.751592      65.580095       0.595320       0.492993      -1.000981       0.007275       0.004842      -0.079899       0.080375       0.005422       0.014343       0.029847      -0.132240      -0.200275      -0.076013      -0.029127       0.105140              8.903740      11.178845       0.193685      -0.890503       4.802688      -1.285568      10.729687           0.001643
          101              C       2.965657       3.423709       1.188594      -0.045083      34.888904 0.48054391E+03  0.11530301E+05                                 9.279546                            7.327349      -0.016075       1.994970                    0.999223      28.070328      80.296948       0.609266       0.418979      -1.067520       0.013105      -0.015123      -0.056089       0.059552      -0.007272       0.000276       0.003733       0.037997      -0.010744      -0.019426      -0.002713       0.022140             10.478357      10.649988       1.385898      -1.482928       6.741707       2.510631      14.043376           0.001434
          102              C       5.050236       1.080703       2.877438      -0.082895      30.559410 0.40016373E+03  0.92605767E+04                                 8.611071                            6.749230       0.073362       2.006256                    0.999417      28.822536      83.548788       0.620017       0.426876      -1.052403       0.006735       0.019986      -0.013836       0.025224       0.007099      -0.023573       0.000185       0.074257       0.037812      -0.044220      -0.003134       0.047354              9.966261       8.600828       2.551404       0.424487       8.811447       4.178318      12.486507           0.027010
          103              C       2.074439       2.722232       0.394197      -0.115104      29.733898 0.43713484E+03  0.10330818E+05                                 8.412635                            7.071616       0.088793       2.003217                    0.999599      29.560105      86.282056       0.604134       0.428996      -1.052251       0.019785       0.006149      -0.007920       0.022181      -0.001730      -0.010224      -0.010117       0.028556      -0.084460      -0.033144       0.002997       0.030148              8.949129       9.539919       1.107062      -0.487520       6.514754       2.466179      10.792714           0.000740
          104              C       5.313850       0.375664       0.586293       0.055814      36.727730 0.43337349E+03  0.10192331E+05                                 9.846032                            7.067866      -0.234057       1.934938                    0.999001      27.384864      79.040516       0.602489       0.432260      -1.053092       0.008249       0.018901       0.016242       0.026251       0.027576      -0.022858       0.013745       0.038061       0.027989      -0.047700       0.009962       0.037738             12.852268       9.454404       3.620769       2.331330      12.511361       8.119916      16.591038           0.099487
          105              C       6.502141       1.070020       0.602301      -0.182589      34.499516 0.46199582E+03  0.11085438E+05                                 9.311949                            7.247397      -0.070795       1.933761                    0.999583      30.910652      91.316064       0.598734       0.426341      -1.052455      -0.019263       0.000057       0.000626       0.019273       0.006278      -0.038763       0.004908       0.011554       0.093715      -0.037146      -0.017433       0.054579             11.006328       9.877500       3.905995       2.107815      11.081445       5.714552      12.060038           0.036399
          106              C       4.588911       0.381006       1.764882      -0.193973      34.288037 0.47972871E+03  0.11612598E+05                                 9.284156                            7.383473      -0.042001       1.941005                    0.999489      31.223271      92.457707       0.593766       0.426145      -1.053233      -0.000634       0.015172      -0.010846       0.018661       0.032898      -0.010054       0.016173       0.035703      -0.064947      -0.043328      -0.004928       0.048256             10.840592       8.001383       1.728292       0.297803       9.721298       5.677654      14.799095           0.050473
          107              C       4.177268       3.913319       0.640320      -0.110930      31.024545 0.47118787E+03  0.11393757E+05                                 8.805047                            7.441248      -0.259232       1.891309                    0.998285      30.405245      91.001482       0.574784       0.440685      -1.040859      -0.012261      -0.029825      -0.011655       0.034289       0.001915       0.022345       0.005075      -0.012312      -0.043281      -0.030543       0.010470       0.020072              9.393704      10.555401       1.752687      -1.483168       6.561286       1.513495      11.064427           0.000594
          108              C       2.413082       2.513925      19.069530      -0.094639      28.304681 0.41510310E+03  0.96552944E+04                                 8.047564                            6.817628       0.186092       2.035484                    0.999803      28.863725      82.771771       0.627126       0.419896      -1.061066       0.025607       0.004986       0.026298       0.037043       0.017484       0.010612       0.022864       0.027171       0.018121      -0.033088      -0.001674       0.034762              8.416723       9.097225       1.404853      -0.853940       6.422379       1.980155       9.730566           0.000568
          109              C       6.927979       1.775059       1.682841      -0.069579      30.659786 0.38855696E+03  0.89108376E+04                                 8.625061                            6.650000       0.201440       2.060200                    0.999177      28.085382      80.593596       0.625781       0.426796      -1.054249      -0.022791       0.010484       0.022492       0.033693       0.031533      -0.006413       0.008504       0.024065       0.015690      -0.038931       0.007786       0.031145             10.099955       9.244620       3.238349       0.575355       9.316898       4.359595      11.738347           0.025794
          110              C       3.598331       3.008876      18.557274      -0.080734      26.907734 0.38655283E+03  0.88575107E+04                                 7.824821                            6.607294       0.089944       2.010087                    0.999732      28.544573      82.000787       0.631152       0.423516      -1.055797       0.000507      -0.011250       0.031013       0.032994       0.000822      -0.014418       0.006994       0.009782       0.082519      -0.020772      -0.012532       0.033304              8.140872       8.835701       2.030370      -0.177419       6.295321       1.700381       9.291595           0.001061
          111              C       4.451021       3.692550      19.319655      -0.087632      27.651930 0.39343334E+03  0.90735714E+04                                 8.005086                            6.689335       0.019636       1.988874                    0.999462      28.828297      83.640864       0.622692       0.426507      -1.051786      -0.014209      -0.021669       0.017456       0.031244       0.003556      -0.020998      -0.005332       0.017644       0.005209      -0.016850      -0.010260       0.027110              8.412438       9.027272       2.352536      -0.228831       6.475450       1.668309       9.734591           0.001043
          112              C       2.680752       3.610651       2.657328       0.644901      23.223948 0.25015493E+03  0.52206378E+04                                 7.648594                            5.734683      -0.366284       1.936916                    0.998786      22.751593      65.580103       0.595320       0.492993      -1.000981      -0.007275       0.004842       0.079899       0.080375      -0.005422       0.014343      -0.029847      -0.132240      -0.200276      -0.076013      -0.029127       0.105140              8.903740      11.178843      -0.193684      -0.890499       4.802688       1.285569      10.729690           0.001643
          113              C       2.965657       5.478291       8.816406      -0.045083      34.888900 0.48054382E+03  0.11530298E+05                                 9.279547                            7.327349      -0.016075       1.994970                    0.999223      28.070325      80.296942       0.609265       0.418979      -1.067520       0.013105       0.015123       0.056089       0.059552       0.007272      -0.000276       0.003733       0.037997      -0.010744      -0.019426      -0.002714       0.022140             10.478357      10.649988      -1.385898       1.482928       6.741707       2.510631      14.043377           0.001434
          114              C       5.050236       7.821297       7.127562      -0.082895      30.559401 0.40016363E+03  0.92605732E+04                                 8.611069                            6.749229       0.073362       2.006256                    0.999417      28.822528      83.548749       0.620017       0.426876      -1.052403       0.006735      -0.019986       0.013836       0.025224      -0.007098       0.023573       0.000185       0.074257       0.037812      -0.044220      -0.003134       0.047354              9.966258       8.600826      -2.551404      -0.424489       8.811446       4.178317      12.486501           0.027010
          115              C       2.074439       6.179768       9.610803      -0.115104      29.733903 0.43713492E+03  0.10330821E+05                                 8.412635                            7.071616       0.088793       2.003217                    0.999599      29.560108      86.282067       0.604134       0.428996      -1.052251       0.019785      -0.006148       0.007920       0.022181       0.001730       0.010224      -0.010117       0.028556      -0.084459      -0.033144       0.002996       0.030148              8.949130       9.539919      -1.107062       0.487519       6.514755       2.466180      10.792716           0.000740
          116              C       5.313850       8.526336       9.418707       0.055814      36.727723 0.43337348E+03  0.10192331E+05                                 9.846031                            7.067866      -0.234056       1.934938                    0.999001      27.384863      79.040512       0.602489       0.432260      -1.053092       0.008249      -0.018901      -0.016242       0.026251      -0.027576       0.022858       0.013745       0.038061       0.027988      -0.047700       0.009962       0.037738             12.852263       9.454402      -3.620767      -2.331327      12.511356       8.119911      16.591031           0.099486
          117              C       6.502141       7.831980       9.402699      -0.182589      34.499505 0.46199568E+03  0.11085434E+05                                 9.311945                            7.247395      -0.070795       1.933761                    0.999583      30.910647      91.316041       0.598734       0.426341      -1.052455      -0.019262      -0.000057      -0.000626       0.019273      -0.006278       0.038763       0.004908       0.011554       0.093714      -0.037145      -0.017433       0.054579             11.006323       9.877496      -3.905993      -2.107813      11.081439       5.714548      12.060033           0.036399
          118              C       4.588911       8.520994       8.240118      -0.193973      34.288032 0.47972866E+03  0.11612597E+05                                 9.284156                            7.383473      -0.042002       1.941005                    0.999489      31.223271      92.457715       0.593766       0.426145      -1.053232      -0.000634      -0.015172       0.010846       0.018661      -0.032898       0.010054       0.016173       0.035704      -0.064947      -0.043328      -0.004928       0.048256             10.840590       8.001384      -1.728292      -0.297802       9.721297       5.677652      14.799090           0.050473
          119              C       4.177268       4.988681       9.364680      -0.110930      31.024542 0.47118778E+03  0.11393754E+05                                 8.805046                            7.441247      -0.259231       1.891309                    0.998285      30.405243      91.001469       0.574784       0.440685      -1.040859      -0.012261       0.029825       0.011655       0.034289      -0.001915      -0.022345       0.005075      -0.012312      -0.043281      -0.030543       0.010471       0.020072              9.393703      10.555400      -1.752687       1.483168       6.561285       1.513494      11.064425           0.000595
          120              C       2.413082       6.388075      10.945470      -0.094639      28.304677 0.41510296E+03  0.96552905E+04                                 8.047563                            6.817627       0.186093       2.035484                    0.999803      28.863724      82.771772       0.627126       0.419896      -1.061066       0.025607      -0.004986      -0.026298       0.037043      -0.017484      -0.010612       0.022864       0.027171       0.018122      -0.033088      -0.001673       0.034762              8.416723       9.097225      -1.404855       0.853937       6.422379       1.980156       9.730565           0.000568
          121              C       6.927979       7.126941       8.322159      -0.069579      30.659777 0.38855687E+03  0.89108344E+04                                 8.625058                            6.649999       0.201441       2.060201                    0.999177      28.085377      80.593567       0.625781       0.426795      -1.054249      -0.022791      -0.010483      -0.022491       0.033693      -0.031533       0.006413       0.008504       0.024065       0.015690      -0.038930       0.007786       0.031145             10.099952       9.244616      -3.238347      -0.575355       9.316895       4.359593      11.738344           0.025794
          122              C       3.598331       5.893124      11.457726      -0.080734      26.907727 0.38655269E+03  0.88575062E+04                                 7.824819                            6.607292       0.089945       2.010088                    0.999732      28.544566      82.000754       0.631152       0.423516      -1.055797       0.000507       0.011251      -0.031013       0.032994      -0.000822       0.014417       0.006995       0.009782       0.082519      -0.020772      -0.012532       0.033304              8.140870       8.835700      -2.030371       0.177419       6.295320       1.700381       9.291590           0.001061
          123              C       4.451021       5.209450      10.695345      -0.087632      27.651938 0.39343345E+03  0.90735748E+04                                 8.005089                            6.689337       0.019635       1.988873                    0.999462      28.828304      83.640898       0.622691       0.426507      -1.051786      -0.014209       0.021669      -0.017456       0.031244      -0.003556       0.020998      -0.005332       0.017644       0.005208      -0.016850      -0.010260       0.027110              8.412440       9.027277      -2.352537       0.228831       6.475452       1.668309       9.734593           0.001043
          124              C       2.680752       5.291349       7.347672       0.644901      23.223947 0.25015492E+03  0.52206375E+04                                 7.648593                            5.734682      -0.366284       1.936916                    0.998786      22.751592      65.580097       0.595320       0.492993      -1.000981      -0.007275      -0.004842      -0.079899       0.080375       0.005422      -0.014343      -0.029847      -0.132240      -0.200276      -0.076013      -0.029127       0.105140              8.903740      11.178842       0.193684       0.890499       4.802688       1.285569      10.729689           0.001643
          125              C       8.035157       3.423709       8.816406      -0.045083      34.888900 0.48054384E+03  0.11530299E+05                                 9.279547                            7.327349      -0.016076       1.994970                    0.999223      28.070326      80.296948       0.609265       0.418979      -1.067520       0.013105      -0.015123       0.056089       0.059552      -0.007272      -0.000276      -0.003733       0.037996      -0.010744      -0.019426      -0.002714       0.022140             10.478358      10.649990       1.385898       1.482929       6.741707      -2.510630      14.043376           0.001434
          126              C      -0.019264       1.080703       7.127562      -0.082895      30.559400 0.40016358E+03  0.92605716E+04                                 8.611068                            6.749228       0.073362       2.006256                    0.999417      28.822528      83.548738       0.620018       0.426876      -1.052403       0.006735       0.019986       0.013836       0.025224       0.007098       0.023573      -0.000185       0.074257       0.037812      -0.044220      -0.003134       0.047354              9.966256       8.600824       2.551404      -0.424489       8.811445      -4.178317      12.486499           0.027011
          127              C       7.143939       2.722232       9.610803      -0.115105      29.733901 0.43713496E+03  0.10330822E+05                                 8.412635                            7.071617       0.088794       2.003217                    0.999599      29.560106      86.282052       0.604134       0.428996      -1.052251       0.019785       0.006149       0.007920       0.022181      -0.001729       0.010223       0.010117       0.028556      -0.084460      -0.033144       0.002996       0.030148              8.949129       9.539918       1.107062       0.487518       6.514755      -2.466179      10.792713           0.000740
          128              C       0.244350       0.375664       9.418707       0.055814      36.727722 0.43337344E+03  0.10192330E+05                                 9.846031                            7.067866      -0.234057       1.934938                    0.999001      27.384861      79.040507       0.602489       0.432261      -1.053092       0.008249       0.018900      -0.016242       0.026251       0.027576       0.022859      -0.013745       0.038061       0.027988      -0.047700       0.009962       0.037738             12.852265       9.454401       3.620767      -2.331328      12.511357      -8.119913      16.591035           0.099486
          129              C       1.432641       1.070020       9.402699      -0.182589      34.499501 0.46199563E+03  0.11085432E+05                                 9.311945                            7.247395      -0.070794       1.933762                    0.999583      30.910641      91.316015       0.598734       0.426341      -1.052455      -0.019263       0.000057      -0.000626       0.019273       0.006278       0.038763      -0.004908       0.011554       0.093714      -0.037146      -0.017433       0.054579             11.006323       9.877496       3.905993      -2.107814      11.081441      -5.714549      12.060032           0.036399
          130              C       9.658411       0.381006       8.240118      -0.193973      34.288014 0.47972835E+03  0.11612588E+05                                 9.284153                            7.383471      -0.042002       1.941004                    0.999489      31.223272      92.457715       0.593766       0.426145      -1.053232      -0.000634       0.015172       0.010846       0.018661       0.032898       0.010054      -0.016173       0.035704      -0.064947      -0.043328      -0.004928       0.048256             10.840587       8.001380       1.728292      -0.297802       9.721295      -5.677650      14.799086           0.050473
          131              C       9.246768       3.913319       9.364680      -0.110930      31.024541 0.47118781E+03  0.11393755E+05                                 8.805047                            7.441248      -0.259232       1.891309                    0.998285      30.405244      91.001482       0.574784       0.440685      -1.040859      -0.012261      -0.029825       0.011655       0.034289       0.001915      -0.022345      -0.005075      -0.012312      -0.043281      -0.030543       0.010471       0.020072              9.393704      10.555402       1.752687       1.483170       6.561285      -1.513493      11.064425           0.000595
          132              C       7.482582       2.513925      10.945470      -0.094639      28.304666 0.41510283E+03  0.96552857E+04                                 8.047558                            6.817624       0.186093       2.035484                    0.999803      28.863716      82.771713       0.627126       0.419896      -1.061066       0.025607       0.004986      -0.026298       0.037043       0.017484      -0.010612      -0.022864       0.027171       0.018122      -0.033088      -0.001673       0.034762              8.416717       9.097219       1.404854       0.853934       6.422376      -1.980155       9.730557           0.000568
          133              C       1.858479       1.775059       8.322159      -0.069579      30.659775 0.38855686E+03  0.89108341E+04                                 8.625057                            6.649998       0.201441       2.060201                    0.999177      28.085376      80.593558       0.625781       0.426795      -1.054249      -0.022791       0.010484      -0.022491       0.033693       0.031533       0.006414      -0.008504       0.024066       0.015690      -0.038931       0.007786       0.031145             10.099950       9.244615       3.238347      -0.575355       9.316894      -4.359592      11.738342           0.025794
          134              C       8.667831       3.008876      11.457726      -0.080734      26.907730 0.38655288E+03  0.88575107E+04                                 7.824817                            6.607293       0.089945       2.010088                    0.999732      28.544562      82.000709       0.631152       0.423516      -1.055797       0.000507      -0.011250      -0.031013       0.032994       0.000822       0.014417      -0.006995       0.009782       0.082520      -0.020772      -0.012532       0.033304              8.140868       8.835702       2.030373       0.177416       6.295321      -1.700379       9.291580           0.001061
          135              C       9.520521       3.692550      10.695345      -0.087632      27.651938 0.39343349E+03  0.90735761E+04                                 8.005088                            6.689336       0.019636       1.988873                    0.999462      28.828307      83.640915       0.622691       0.426507      -1.051786      -0.014209      -0.021669      -0.017456       0.031244       0.003556       0.020998       0.005332       0.017644       0.005209      -0.016850      -0.010260       0.027110              8.412440       9.027280       2.352538       0.228835       6.475452      -1.668306       9.734589           0.001043
          136              C       7.750252       3.610651       7.347672       0.644901      23.223947 0.25015492E+03  0.52206374E+04                                 7.648592                            5.734682      -0.366283       1.936916                    0.998786      22.751592      65.580093       0.595320       0.492993      -1.000981      -0.007275       0.004842      -0.079899       0.080375      -0.005422      -0.014343       0.029847      -0.132240      -0.200276      -0.076013      -0.029127       0.105140              8.903739      11.178842      -0.193684       0.890500       4.802687      -1.285568      10.729687           0.001643
          137              C       8.035157       5.478291       1.188594      -0.045083      34.888900 0.48054382E+03  0.11530298E+05                                 9.279546                            7.327349      -0.016075       1.994970                    0.999223      28.070325      80.296942       0.609265       0.418979      -1.067520       0.013105       0.015123      -0.056089       0.059552       0.007272       0.000276      -0.003733       0.037996      -0.010744      -0.019426      -0.002714       0.022140             10.478357      10.649988      -1.385898      -1.482927       6.741708      -2.510632      14.043377           0.001434
          138              C      -0.019264       7.821297       2.877438      -0.082894      30.559386 0.40016341E+03  0.92605660E+04                                 8.611064                            6.749226       0.073363       2.006257                    0.999417      28.822518      83.548686       0.620018       0.426876      -1.052403       0.006735      -0.019986      -0.013836       0.025224      -0.007098      -0.023573      -0.000185       0.074257       0.037812      -0.044220      -0.003134       0.047354              9.966251       8.600821      -2.551403       0.424490       8.811441      -4.178315      12.486492           0.027010
          139              C       7.143939       6.179768       0.394197      -0.115105      29.733907 0.43713502E+03  0.10330824E+05                                 8.412636                            7.071617       0.088793       2.003217                    0.999599      29.560109      86.282066       0.604134       0.428996      -1.052251       0.019785      -0.006148      -0.007920       0.022181       0.001730      -0.010224       0.010117       0.028556      -0.084460      -0.033144       0.002996       0.030148              8.949131       9.539918      -1.107062      -0.487518       6.514756      -2.466182      10.792718           0.000740
          140              C       0.244350       8.526336       0.586293       0.055814      36.727733 0.43337362E+03  0.10192335E+05                                 9.846032                            7.067867      -0.234058       1.934937                    0.999001      27.384867      79.040525       0.602489       0.432260      -1.053092       0.008249      -0.018901       0.016242       0.026251      -0.027576      -0.022859      -0.013745       0.038061       0.027988      -0.047700       0.009962       0.037738             12.852266       9.454404      -3.620769       2.331329      12.511359      -8.119914      16.591035           0.099486
          141              C       1.432641       7.831980       0.602301      -0.182589      34.499504 0.46199567E+03  0.11085433E+05                                 9.311945                            7.247395      -0.070795       1.933761                    0.999583      30.910646      91.316034       0.598734       0.426341      -1.052455      -0.019263      -0.000057       0.000626       0.019273      -0.006278      -0.038763      -0.004908       0.011554       0.093714      -0.037146      -0.017433       0.054579             11.006323       9.877496      -3.905993       2.107813      11.081440      -5.714549      12.060033           0.036399
          142              C       9.658411       8.520994       1.764882      -0.193973      34.288007 0.47972825E+03  0.11612584E+05                                 9.284149                            7.383469      -0.042001       1.941005                    0.999489      31.223268      92.457679       0.593766       0.426144      -1.053233      -0.000634      -0.015172      -0.010846       0.018661      -0.032898      -0.010054      -0.016173       0.035704      -0.064946      -0.043328      -0.004928       0.048256             10.840582       8.001377      -1.728291       0.297802       9.721291      -5.677647      14.799079           0.050473
          143              C       9.246768       4.988681       0.640320      -0.110930      31.024542 0.47118781E+03  0.11393755E+05                                 8.805047                            7.441248      -0.259232       1.891309                    0.998285      30.405242      91.001472       0.574784       0.440686      -1.040859      -0.012261       0.029825      -0.011655       0.034289      -0.001915       0.022345      -0.005075      -0.012312      -0.043281      -0.030543       0.010471       0.020072              9.393704      10.555401      -1.752687      -1.483169       6.561286      -1.513494      11.064425           0.000595
          144              C       7.482582       6.388075      19.069530      -0.094639      28.304670 0.41510283E+03  0.96552864E+04                                 8.047560                            6.817624       0.186092       2.035484                    0.999803      28.863721      82.771748       0.627126       0.419896      -1.061066       0.025607      -0.004986       0.026298       0.037043      -0.017484       0.010612      -0.022864       0.027171       0.018122      -0.033088      -0.001673       0.034762              8.416720       9.097221      -1.404855      -0.853935       6.422378      -1.980156       9.730562           0.000567
          145              C       1.858479       7.126941       1.682841      -0.069579      30.659772 0.38855680E+03  0.89108323E+04                                 8.625056                            6.649997       0.201441       2.060201                    0.999177      28.085374      80.593546       0.625781       0.426795      -1.054249      -0.022791      -0.010484       0.022492       0.033693      -0.031533      -0.006413      -0.008504       0.024066       0.015690      -0.038930       0.007786       0.031145             10.099949       9.244613      -3.238346       0.575355       9.316893      -4.359593      11.738342           0.025793
          146              C       8.667831       5.893124      18.557274      -0.080734      26.907715 0.38655250E+03  0.88574998E+04                                 7.824813                            6.607288       0.089946       2.010088                    0.999732      28.544556      82.000686       0.631152       0.423515      -1.055797       0.000507       0.011250       0.031013       0.032994      -0.000822      -0.014417      -0.006994       0.009782       0.082519      -0.020772      -0.012532       0.033304              8.140864       8.835695      -2.030370      -0.177418       6.295317      -1.700379       9.291581           0.001062
          147              C       9.520521       5.209450      19.319655      -0.087632      27.651929 0.39343331E+03  0.90735704E+04                                 8.005085                            6.689334       0.019636       1.988874                    0.999462      28.828298      83.640858       0.622692       0.426507      -1.051786      -0.014209       0.021669       0.017456       0.031244      -0.003556      -0.020998       0.005332       0.017644       0.005209      -0.016850      -0.010260       0.027110              8.412436       9.027273      -2.352536      -0.228832       6.475449      -1.668307       9.734587           0.001042
          148              C       7.750252       5.291349       2.657328       0.644901      23.223947 0.25015491E+03  0.52206372E+04                                 7.648593                            5.734682      -0.366283       1.936916                    0.998786      22.751591      65.580091       0.595320       0.492993      -1.000981      -0.007275      -0.004842       0.079899       0.080375       0.005422       0.014343       0.029847      -0.132240      -0.200276      -0.076013      -0.029127       0.105140              8.903739      11.178841       0.193684      -0.890499       4.802688      -1.285569      10.729688           0.001643
          149              C       7.173342      14.380291      18.821406      -0.045083      34.888889 0.48054370E+03  0.11530294E+05                                 9.279545                            7.327348      -0.016075       1.994970                    0.999223      28.070321      80.296927       0.609265       0.418979      -1.067520      -0.013105       0.015123       0.056089       0.059552      -0.007272       0.000276       0.003733       0.037996      -0.010744      -0.019426      -0.002714       0.022140             10.478355      10.649992       1.385898      -1.482934       6.741705       2.510625      14.043369           0.001434
          150              C       5.088764      16.723297      17.132562      -0.082895      30.559405 0.40016366E+03  0.92605743E+04                                 8.611070                            6.749229       0.073361       2.006256                    0.999417      28.822532      83.548764       0.620017       0.426876      -1.052403      -0.006735      -0.019986       0.013836       0.025224       0.007098      -0.023573       0.000185       0.074257       0.037812      -0.044220      -0.003134       0.047354              9.966259       8.600826       2.551403       0.424487       8.811446       4.178318      12.486505           0.027010
          151              C       8.064561      15.081768      19.615803      -0.115105      29.733906 0.43713512E+03  0.10330826E+05                                 8.412636                            7.071618       0.088794       2.003217                    0.999599      29.560106      86.282055       0.604134       0.428996      -1.052251      -0.019785      -0.006148       0.007920       0.022181      -0.001730      -0.010223      -0.010117       0.028556      -0.084460      -0.033144       0.002997       0.030148              8.949130       9.539923       1.107062      -0.487520       6.514754       2.466178      10.792713           0.000741
          152              C       4.825150      17.428336      19.423707       0.055814      36.727725 0.43337344E+03  0.10192330E+05                                 9.846032                            7.067866      -0.234057       1.934937                    0.999001      27.384862      79.040512       0.602489       0.432261      -1.053092      -0.008249      -0.018900      -0.016242       0.026251       0.027576      -0.022859       0.013746       0.038061       0.027988      -0.047700       0.009962       0.037738             12.852267       9.454403       3.620769       2.331329      12.511360       8.119916      16.591038           0.099486
          153              C       3.636859      16.733980      19.407699      -0.182589      34.499516 0.46199584E+03  0.11085439E+05                                 9.311948                            7.247397      -0.070796       1.933761                    0.999583      30.910653      91.316069       0.598734       0.426341      -1.052455       0.019263      -0.000057      -0.000626       0.019273       0.006278      -0.038763       0.004908       0.011554       0.093714      -0.037146      -0.017433       0.054579             11.006327       9.877499       3.905994       2.107815      11.081445       5.714552      12.060039           0.036399
          154              C       5.550089      17.422994      18.245118      -0.193974      34.288026 0.47972854E+03  0.11612593E+05                                 9.284155                            7.383473      -0.042003       1.941004                    0.999489      31.223275      92.457716       0.593766       0.426145      -1.053232       0.000634      -0.015172       0.010846       0.018661       0.032898      -0.010054       0.016173       0.035704      -0.064947      -0.043328      -0.004928       0.048256             10.840590       8.001379       1.728290       0.297802       9.721297       5.677654      14.799094           0.050473
          155              C       5.961732      13.890681      19.369680      -0.110930      31.024535 0.47118750E+03  0.11393746E+05                                 8.805045                            7.441245      -0.259232       1.891309                    0.998285      30.405241      91.001460       0.574784       0.440685      -1.040859       0.012261       0.029825       0.011655       0.034289       0.001915       0.022345       0.005075      -0.012312      -0.043281      -0.030543       0.010471       0.020072              9.393702      10.555399       1.752687      -1.483170       6.561284       1.513493      11.064424           0.000595
          156              C       7.725918      15.290075       0.940470      -0.094639      28.304670 0.41510296E+03  0.96552897E+04                                 8.047560                            6.817625       0.186093       2.035484                    0.999803      28.863720      82.771736       0.627126       0.419896      -1.061066      -0.025607      -0.004986      -0.026298       0.037043       0.017484       0.010612       0.022864       0.027171       0.018122      -0.033089      -0.001673       0.034762              8.416719       9.097221       1.404853      -0.853939       6.422376       1.980153       9.730559           0.000567
          157              C       3.211021      16.028941      18.327159      -0.069579      30.659784 0.38855695E+03  0.89108368E+04                                 8.625060                            6.649999       0.201440       2.060200                    0.999177      28.085381      80.593584       0.625781       0.426795      -1.054249       0.022791      -0.010483      -0.022491       0.033693       0.031533      -0.006413       0.008504       0.024066       0.015690      -0.038930       0.007786       0.031145             10.099954       9.244618       3.238348       0.575355       9.316897       4.359595      11.738347           0.025793
          158              C       6.540669      14.795124       1.452726      -0.080734      26.907715 0.38655247E+03  0.88574997E+04                                 7.824814                            6.607288       0.089947       2.010089                    0.999732      28.544559      82.000713       0.631152       0.423515      -1.055797      -0.000507       0.011250      -0.031013       0.032994       0.000822      -0.014418       0.006994       0.009782       0.082519      -0.020772      -0.012532       0.033304              8.140866       8.835693       2.030369      -0.177419       6.295316       1.700380       9.291588           0.001062
          159              C       5.687979      14.111450       0.690345      -0.087632      27.651927 0.39343324E+03  0.90735683E+04                                 8.005085                            6.689333       0.019637       1.988874                    0.999462      28.828293      83.640841       0.622692       0.426507      -1.051786       0.014210       0.021669      -0.017456       0.031244       0.003556      -0.020998      -0.005333       0.017644       0.005210      -0.016850      -0.010260       0.027110              8.412437       9.027271       2.352535      -0.228832       6.475449       1.668308       9.734590           0.001042
          160              C       7.458248      14.193349      17.352672       0.644901      23.223946 0.25015492E+03  0.52206372E+04                                 7.648592                            5.734682      -0.366283       1.936917                    0.998786      22.751589      65.580081       0.595320       0.492993      -1.000981       0.007275      -0.004842      -0.079899       0.080375      -0.005422       0.014343      -0.029847      -0.132240      -0.200276      -0.076013      -0.029127       0.105140              8.903739      11.178843      -0.193685      -0.890503       4.802687       1.285568      10.729686           0.001643
          161              C       7.173342      12.325709      11.193594      -0.045083      34.888902 0.48054391E+03  0.11530301E+05                                 9.279547                            7.327349      -0.016076       1.994970                    0.999223      28.070328      80.296951       0.609265       0.418979      -1.067520      -0.013105      -0.015123      -0.056089       0.059552       0.007272      -0.000276       0.003733       0.037997      -0.010744      -0.019426      -0.002714       0.022140             10.478357      10.649993      -1.385898       1.482935       6.741706       2.510626      14.043373           0.001434
          162              C       5.088764       9.982703      12.882438      -0.082894      30.559383 0.40016332E+03  0.92605640E+04                                 8.611064                            6.749225       0.073364       2.006257                    0.999417      28.822517      83.548696       0.620018       0.426876      -1.052403      -0.006735       0.019986      -0.013836       0.025224      -0.007098       0.023573       0.000185       0.074257       0.037811      -0.044220      -0.003134       0.047353              9.966252       8.600820      -2.551402      -0.424487       8.811440       4.178314      12.486495           0.027010
          163              C       8.064561      11.624232      10.399197      -0.115104      29.733906 0.43713511E+03  0.10330826E+05                                 8.412636                            7.071618       0.088793       2.003217                    0.999599      29.560106      86.282056       0.604134       0.428996      -1.052251      -0.019785       0.006149      -0.007920       0.022181       0.001730       0.010223      -0.010117       0.028557      -0.084460      -0.033144       0.002996       0.030148              8.949130       9.539923      -1.107062       0.487521       6.514754       2.466178      10.792713           0.000740
          164              C       4.825150       9.277664      10.591293       0.055814      36.727725 0.43337351E+03  0.10192332E+05                                 9.846030                            7.067866      -0.234056       1.934938                    0.999001      27.384863      79.040507       0.602489       0.432260      -1.053092      -0.008249       0.018901       0.016242       0.026251      -0.027576       0.022859       0.013745       0.038061       0.027989      -0.047700       0.009962       0.037738             12.852263       9.454401      -3.620767      -2.331326      12.511355       8.119911      16.591031           0.099486
          165              C       3.636859       9.972020      10.607301      -0.182589      34.499509 0.46199577E+03  0.11085436E+05                                 9.311947                            7.247396      -0.070795       1.933761                    0.999583      30.910649      91.316050       0.598734       0.426341      -1.052455       0.019263       0.000057       0.000626       0.019273      -0.006278       0.038763       0.004908       0.011554       0.093714      -0.037145      -0.017434       0.054579             11.006324       9.877497      -3.905993      -2.107813      11.081441       5.714550      12.060035           0.036399
          166              C       5.550089       9.283006      11.769882      -0.193973      34.288006 0.47972823E+03  0.11612584E+05                                 9.284151                            7.383469      -0.042000       1.941005                    0.999489      31.223267      92.457687       0.593766       0.426145      -1.053233       0.000634       0.015172      -0.010846       0.018661      -0.032898       0.010054       0.016173       0.035704      -0.064947      -0.043328      -0.004928       0.048256             10.840584       8.001377      -1.728291      -0.297801       9.721292       5.677648      14.799083           0.050473
          167              C       5.961732      12.815319      10.645320      -0.110930      31.024535 0.47118747E+03  0.11393745E+05                                 8.805045                            7.441244      -0.259231       1.891309                    0.998285      30.405241      91.001459       0.574784       0.440685      -1.040859       0.012261      -0.029825      -0.011655       0.034289      -0.001915      -0.022345       0.005075      -0.012312      -0.043281      -0.030543       0.010471       0.020072              9.393702      10.555397      -1.752687       1.483170       6.561283       1.513493      11.064426           0.000595
          168              C       7.725918      11.415925       9.064530      -0.094639      28.304672 0.41510298E+03  0.96552906E+04                                 8.047561                            6.817626       0.186093       2.035484                    0.999803      28.863721      82.771745       0.627126       0.419896      -1.061066      -0.025607       0.004986       0.026298       0.037043      -0.017484      -0.010612       0.022864       0.027171       0.018121      -0.033089      -0.001673       0.034762              8.416720       9.097224      -1.404853       0.853941       6.422377       1.980153       9.730560           0.000568
          169              C       3.211021      10.677059      11.687841      -0.069579      30.659766 0.38855671E+03  0.89108295E+04                                 8.625055                            6.649996       0.201441       2.060201                    0.999177      28.085370      80.593530       0.625781       0.426795      -1.054249       0.022791       0.010483       0.022492       0.033693      -0.031533       0.006413       0.008504       0.024066       0.015689      -0.038930       0.007786       0.031145             10.099948       9.244612      -3.238345      -0.575355       9.316892       4.359591      11.738340           0.025793
          170              C       6.540669      11.910876       8.552274      -0.080734      26.907730 0.38655268E+03  0.88575064E+04                                 7.824819                            6.607291       0.089944       2.010087                    0.999732      28.544574      82.000789       0.631152       0.423516      -1.055797      -0.000507      -0.011250       0.031013       0.032995      -0.000822       0.014417       0.006995       0.009782       0.082519      -0.020772      -0.012532       0.033304              8.140871       8.835697      -2.030369       0.177420       6.295319       1.700382       9.291597           0.001061
          171              C       5.687979      12.594550       9.314655      -0.087632      27.651930 0.39343328E+03  0.90735700E+04                                 8.005087                            6.689335       0.019639       1.988875                    0.999462      28.828293      83.640859       0.622692       0.426507      -1.051786       0.014210      -0.021669       0.017456       0.031244      -0.003556       0.020998      -0.005332       0.017644       0.005208      -0.016850      -0.010260       0.027110              8.412439       9.027273      -2.352536       0.228832       6.475451       1.668310       9.734594           0.001043
          172              C       7.458248      12.512651      12.662328       0.644901      23.223950 0.25015497E+03  0.52206386E+04                                 7.648593                            5.734682      -0.366283       1.936916                    0.998786      22.751592      65.580090       0.595320       0.492993      -1.000981       0.007275       0.004842       0.079899       0.080375       0.005422      -0.014343      -0.029847      -0.132240      -0.200275      -0.076013      -0.029127       0.105140              8.903740      11.178844       0.193685       0.890503       4.802688       1.285568      10.729687           0.001643
          173              N       9.025738      16.034282      12.812403       0.345787      21.946156 0.25027315E+03  0.50530775E+04                                 6.567037                            5.123225      -0.150502       2.069669                    0.999334      20.698944      52.650952       0.771366       0.393282      -1.094924      -0.026235      -0.041348       0.051784       0.071271       0.046058      -0.005400      -0.029782       0.032386       0.095108      -0.069324       0.013470       0.055855              7.611875       6.923016       2.094202      -0.226729       6.615159      -3.041172       9.297451           0.122290
          174              N       9.025738      10.671718      17.202597       0.345787      21.946155 0.25027315E+03  0.50530774E+04                                 6.567037                            5.123225      -0.150501       2.069670                    0.999334      20.698944      52.650950       0.771366       0.393282      -1.094925      -0.026235       0.041348      -0.051784       0.071271      -0.046059       0.005400      -0.029782       0.032386       0.095108      -0.069324       0.013470       0.055855              7.611875       6.923016      -2.094202       0.226729       6.615159      -3.041171       9.297450           0.122290
          175              N       6.182762       1.769718       2.807403       0.345787      21.946155 0.25027314E+03  0.50530773E+04                                 6.567038                            5.123225      -0.150502       2.069669                    0.999334      20.698944      52.650957       0.771366       0.393282      -1.094924       0.026235       0.041348       0.051784       0.071271       0.046058       0.005400       0.029782       0.032386       0.095108      -0.069324       0.013470       0.055855              7.611876       6.923018       2.094202       0.226728       6.615159       3.041171       9.297450           0.122290
          176              N       6.182762       7.132282       7.197597       0.345787      21.946151 0.25027309E+03  0.50530760E+04                                 6.567036                            5.123225      -0.150501       2.069670                    0.999334      20.698941      52.650942       0.771366       0.393282      -1.094924       0.026235      -0.041348      -0.051784       0.071271      -0.046058      -0.005400       0.029782       0.032386       0.095108      -0.069324       0.013470       0.055855              7.611874       6.923016      -2.094202      -0.226729       6.615158       3.041171       9.297448           0.122290
          177              N       1.113262       1.769718       7.197597       0.345787      21.946152 0.25027311E+03  0.50530765E+04                                 6.567036                            5.123224      -0.150501       2.069669                    0.999334      20.698942      52.650941       0.771366       0.393282      -1.094925       0.026235       0.041348      -0.051784       0.071271       0.046058      -0.005400      -0.029782       0.032386       0.095108      -0.069324       0.013470       0.055855              7.611874       6.923015       2.094202      -0.226729       6.615158      -3.041171       9.297448           0.122290
          178              N       1.113262       7.132282       2.807403       0.345787      21.946151 0.25027310E+03  0.50530761E+04                                 6.567036                            5.123224      -0.150501       2.069670                    0.999334      20.698941      52.650938       0.771366       0.393282      -1.094925       0.026235      -0.041348       0.051784       0.071271      -0.046058       0.005400      -0.029782       0.032386       0.095108      -0.069324       0.013470       0.055855              7.611874       6.923014      -2.094201       0.226729       6.615158      -3.041171       9.297449           0.122290
          179              N       3.956238      16.034282      17.202597       0.345787      21.946151 0.25027309E+03  0.50530761E+04                                 6.567036                            5.123224      -0.150501       2.069670                    0.999334      20.698941      52.650940       0.771366       0.393282      -1.094925      -0.026235      -0.041348      -0.051784       0.071271       0.046058       0.005400       0.029782       0.032386       0.095108      -0.069324       0.013470       0.055855              7.611874       6.923015       2.094201       0.226729       6.615158       3.041171       9.297449           0.122290
          180              N       3.956238      10.671718      12.812403       0.345786      21.946150 0.25027309E+03  0.50530756E+04                                 6.567035                            5.123223      -0.150500       2.069670                    0.999334      20.698940      52.650926       0.771366       0.393282      -1.094925      -0.026235       0.041348       0.051784       0.071271      -0.046058      -0.005400       0.029782       0.032386       0.095108      -0.069324       0.013470       0.055855              7.611872       6.923014      -2.094201      -0.226729       6.615156       3.041170       9.297446           0.122290
          181              O       8.635386      15.306099      13.868931      -0.641432      44.453954 0.64924786E+03  0.16312771E+05                                 9.967139                            7.872331       0.418941       2.139794                    0.998293      29.898758      79.571393       0.681023       0.357954      -1.143212      -0.014383       0.076565      -0.104403       0.130265       0.046341      -0.079887      -0.135862      -0.105867       0.236033      -0.124693      -0.088556       0.213248             12.282181       8.235180       2.162554      -3.316306      12.041322      -7.181117      16.570041           0.044665
          182              O       1.392085      13.915606      13.402698      -0.683128      49.190750 0.74167717E+03  0.19331777E+05                                10.673054                            8.493169       0.110908       2.049295                    0.995345      30.294703      83.042938       0.644308       0.364717      -1.133982       0.054881       0.020274      -0.067877       0.089612       0.009228      -0.039358       0.020668      -0.041910      -0.167168      -0.078717       0.025871       0.052846             12.413841      15.899832       0.992056      -5.799550       7.461649      -2.116208      13.880042           0.000034
          183              O       3.564872      14.321538      13.044519      -0.616983      39.084091 0.56545631E+03  0.13805359E+05                                 9.228455                            7.421760       0.284310       2.133308                    0.995333      28.549267      76.338339       0.686770       0.365297      -1.130805      -0.041006       0.018348      -0.038818       0.059372      -0.015924       0.013992       0.020550      -0.005923      -0.185309      -0.068999       0.021405       0.047594             10.766358      16.068022      -0.872978       4.413813       6.350952      -0.264091       9.880100           0.001047
          184              O       8.635386      11.399901      16.146069      -0.641432      44.453957 0.64924792E+03  0.16312773E+05                                 9.967139                            7.872331       0.418941       2.139794                    0.998293      29.898759      79.571397       0.681023       0.357954      -1.143212      -0.014383      -0.076565       0.104403       0.130265      -0.046341       0.079887      -0.135863      -0.105867       0.236033      -0.124692      -0.088556       0.213248             12.282181       8.235181      -2.162554       3.316306      12.041322      -7.181117      16.570041           0.044666
          185              O       1.392085      12.790394      16.612302      -0.683128      49.190748 0.74167715E+03  0.19331776E+05                                10.673053                            8.493169       0.110908       2.049295                    0.995345      30.294703      83.042936       0.644308       0.364717      -1.133982       0.054881      -0.020274       0.067877       0.089612      -0.009228       0.039358       0.020668      -0.041910      -0.167168      -0.078717       0.025871       0.052846             12.413840      15.899831      -0.992056       5.799550       7.461649      -2.116208      13.880041           0.000034
          186              O       3.564872      12.384462      16.970481      -0.616983      39.084086 0.56545625E+03  0.13805357E+05                                 9.228454                            7.421760       0.284311       2.133309                    0.995333      28.549266      76.338333       0.686770       0.365297      -1.130805      -0.041006      -0.018348       0.038818       0.059372       0.015924      -0.013992       0.020551      -0.005923      -0.185308      -0.068999       0.021405       0.047594             10.766356      16.068019       0.872978      -4.413811       6.350951      -0.264091       9.880098           0.001047
          187              O       6.573114       2.497901       3.863931      -0.641432      44.453974 0.64924820E+03  0.16312782E+05                                 9.967143                            7.872334       0.418940       2.139794                    0.998293      29.898759      79.571408       0.681022       0.357954      -1.143212       0.014383      -0.076565      -0.104403       0.130265       0.046341       0.079887       0.135862      -0.105867       0.236032      -0.124692      -0.088556       0.213248             12.282186       8.235184       2.162555       3.316307      12.041327       7.181121      16.570047           0.044666
          188              O       3.677415       3.888394       3.397698      -0.683128      49.190746 0.74167699E+03  0.19331771E+05                                10.673053                            8.493168       0.110909       2.049295                    0.995345      30.294699      83.042924       0.644308       0.364717      -1.133982      -0.054881      -0.020274      -0.067877       0.089612       0.009228       0.039358      -0.020668      -0.041911      -0.167168      -0.078717       0.025871       0.052846             12.413840      15.899832       0.992057       5.799551       7.461649       2.116208      13.880040           0.000034
          189              O       1.504628       3.482462       3.039519      -0.616983      39.084109 0.56545668E+03  0.13805370E+05                                 9.228459                            7.421763       0.284309       2.133308                    0.995333      28.549274      76.338368       0.686770       0.365297      -1.130805       0.041006      -0.018348      -0.038818       0.059372      -0.015924      -0.013992      -0.020550      -0.005922      -0.185308      -0.068998       0.021405       0.047593             10.766362      16.068027      -0.872979      -4.413815       6.350954       0.264092       9.880105           0.001047
          190              O       6.573114       6.404099       6.141069      -0.641432      44.453939 0.64924761E+03  0.16312763E+05                                 9.967137                            7.872330       0.418940       2.139794                    0.998293      29.898752      79.571374       0.681023       0.357954      -1.143212       0.014383       0.076565       0.104403       0.130265      -0.046341      -0.079887       0.135862      -0.105868       0.236032      -0.124693      -0.088556       0.213248             12.282178       8.235179      -2.162553      -3.316304      12.041320       7.181115      16.570036           0.044666
          191              O       3.677415       5.013606       6.607302      -0.683128      49.190737 0.74167681E+03  0.19331765E+05                                10.673051                            8.493167       0.110909       2.049295                    0.995345      30.294696      83.042910       0.644308       0.364717      -1.133982      -0.054881       0.020274       0.067877       0.089612      -0.009228      -0.039358      -0.020668      -0.041910      -0.167168      -0.078717       0.025871       0.052846             12.413839      15.899830      -0.992057      -5.799550       7.461648       2.116208      13.880038           0.000033
          192              O       1.504628       5.419538       6.965481      -0.616983      39.084117 0.56545682E+03  0.13805374E+05                                 9.228460                            7.421764       0.284310       2.133308                    0.995333      28.549278      76.338381       0.686770       0.365297      -1.130805       0.041006       0.018349       0.038818       0.059372       0.015924       0.013992      -0.020550      -0.005922      -0.185309      -0.068999       0.021405       0.047593             10.766363      16.068028       0.872979       4.413816       6.350955       0.264092       9.880106           0.001047
          193              O       1.503614       2.497901       6.141069      -0.641432      44.453945 0.64924774E+03  0.16312767E+05                                 9.967136                            7.872329       0.418941       2.139794                    0.998293      29.898758      79.571387       0.681023       0.357954      -1.143212       0.014383      -0.076565       0.104403       0.130265       0.046341      -0.079887      -0.135862      -0.105868       0.236032      -0.124693      -0.088555       0.213248             12.282177       8.235179       2.162553      -3.316305      12.041319      -7.181114      16.570035           0.044665
          194              O       8.746915       3.888394       6.607302      -0.683128      49.190762 0.74167729E+03  0.19331781E+05                                10.673056                            8.493170       0.110908       2.049295                    0.995345      30.294704      83.042946       0.644308       0.364717      -1.133982      -0.054881      -0.020274       0.067877       0.089612       0.009228      -0.039358       0.020668      -0.041910      -0.167168      -0.078717       0.025871       0.052846             12.413844      15.899837       0.992057      -5.799552       7.461651      -2.116208      13.880043           0.000034
          195              O       6.574128       3.482462       6.965481      -0.616983      39.084107 0.56545663E+03  0.13805369E+05                                 9.228458                            7.421763       0.284310       2.133308                    0.995333      28.549272      76.338362       0.686770       0.365297      -1.130805       0.041006      -0.018348       0.038818       0.059372      -0.015924       0.013992       0.020550      -0.005923      -0.185308      -0.068999       0.021405       0.047594             10.766362      16.068026      -0.872978       4.413815       6.350954      -0.264091       9.880105           0.001047
          196              O       1.503614       6.404099       3.863931      -0.641432      44.453937 0.64924760E+03  0.16312762E+05                                 9.967135                            7.872329       0.418942       2.139794                    0.998293      29.898756      79.571380       0.681023       0.357954      -1.143212       0.014383       0.076565      -0.104403       0.130265      -0.046341       0.079887      -0.135862      -0.105867       0.236032      -0.124692      -0.088556       0.213248             12.282176       8.235177      -2.162552       3.316303      12.041317      -7.181113      16.570034           0.044666
          197              O       8.746915       5.013606       3.397698      -0.683128      49.190757 0.74167718E+03  0.19331777E+05                                10.673055                            8.493170       0.110908       2.049295                    0.995345      30.294702      83.042937       0.644308       0.364717      -1.133982      -0.054881       0.020274      -0.067877       0.089612      -0.009228       0.039358       0.020668      -0.041910      -0.167168      -0.078717       0.025871       0.052846             12.413843      15.899836      -0.992057       5.799552       7.461650      -2.116208      13.880043           0.000034
          198              O       6.574128       5.419538       3.039519      -0.616983      39.084099 0.56545650E+03  0.13805365E+05                                 9.228457                            7.421762       0.284310       2.133308                    0.995333      28.549271      76.338355       0.686770       0.365297      -1.130805       0.041006       0.018348      -0.038818       0.059372       0.015924      -0.013992       0.020550      -0.005922      -0.185308      -0.068998       0.021405       0.047593             10.766359      16.068022       0.872978      -4.413814       6.350953      -0.264092       9.880103           0.001047
          199              O       3.565886      15.306099      16.146069      -0.641432      44.453927 0.64924740E+03  0.16312756E+05                                 9.967135                            7.872328       0.418942       2.139794                    0.998293      29.898747      79.571356       0.681023       0.357954      -1.143212      -0.014383       0.076565       0.104403       0.130265       0.046341       0.079887       0.135862      -0.105868       0.236032      -0.124693      -0.088555       0.213248             12.282176       8.235177       2.162553       3.316304      12.041317       7.181114      16.570034           0.044665
          200              O       6.461585      13.915606      16.612302      -0.683128      49.190717 0.74167659E+03  0.19331758E+05                                10.673049                            8.493165       0.110910       2.049295                    0.995345      30.294692      83.042894       0.644308       0.364717      -1.133982       0.054881       0.020274       0.067877       0.089612       0.009228       0.039358      -0.020668      -0.041911      -0.167168      -0.078717       0.025871       0.052846             12.413834      15.899824       0.992055       5.799546       7.461646       2.116206      13.880033           0.000034
          201              O       8.634372      14.321538      16.970481      -0.616983      39.084112 0.56545669E+03  0.13805370E+05                                 9.228459                            7.421763       0.284310       2.133308                    0.995333      28.549275      76.338371       0.686770       0.365297      -1.130805      -0.041006       0.018349       0.038818       0.059372      -0.015924      -0.013992      -0.020550      -0.005922      -0.185308      -0.068999       0.021405       0.047594             10.766362      16.068028      -0.872979      -4.413815       6.350954       0.264092       9.880105           0.001047
          202              O       3.565886      11.399901      13.868931      -0.641432      44.453904 0.64924705E+03  0.16312745E+05                                 9.967130                            7.872325       0.418941       2.139794                    0.998293      29.898745      79.571340       0.681023       0.357954      -1.143212      -0.014383      -0.076565      -0.104403       0.130265      -0.046341      -0.079887       0.135862      -0.105868       0.236032      -0.124693      -0.088555       0.213248             12.282169       8.235174      -2.162552      -3.316302      12.041311       7.181109      16.570024           0.044665
          203              O       6.461585      12.790394      13.402698      -0.683128      49.190733 0.74167683E+03  0.19331766E+05                                10.673051                            8.493167       0.110909       2.049295                    0.995345      30.294696      83.042913       0.644308       0.364717      -1.133982       0.054881      -0.020274      -0.067877       0.089612      -0.009228      -0.039358      -0.020668      -0.041911      -0.167168      -0.078717       0.025871       0.052846             12.413838      15.899828      -0.992056      -5.799549       7.461648       2.116207      13.880038           0.000033
          204              O       8.634372      12.384462      13.044519      -0.616983      39.084101 0.56545650E+03  0.13805365E+05                                 9.228457                            7.421762       0.284310       2.133308                    0.995333      28.549271      76.338355       0.686770       0.365297      -1.130805      -0.041006      -0.018349      -0.038818       0.059372       0.015924       0.013992      -0.020550      -0.005922      -0.185308      -0.068998       0.021405       0.047593             10.766360      16.068025       0.872978       4.413814       6.350953       0.264092       9.880103           0.001047

******************************************************
Auxiliary information for the entire system
The total spin magnetic moment of the unit cell is   3.651350
The total net atomic charge of the unit cell is   -0.000003
Accuracy of reproducing the electrostatic potential in the unit cell:
  The inner radius (bohr) =    5.0000
  The outer radius (bohr) =   12.0000
  Valid grid points have density less than (e/(bohr^3)) =    0.0001
  The number of valid grid points were=       155904
  The rms potential error without charges in kcal/mol is=      2.22810
  The rms potential error with partial charges in kcal/mol is=      0.69703
  The RRMSE value at monopole order=      0.31283
  The rms potential error with partial charges and cloud penetration in kcal/mol is=      0.69391
  The RRMSE value at monopole order with cloud penetration is=      0.31144
  The rms potential error with partial charges and atomic dipoles in kcal/mol is=      0.33340
  The RRMSE value at dipole order=      0.14963
  The rms potential error with partial charges, atomic dipoles and cloud penetration in kcal/mol is=      0.32826
  The RRMSE value at dipole order with cloud penetration=      0.14733

******************************************************
The electron densities and ab initio electrostatic potential were computed in VASP using the PBE functional and
projector augmented wave method. See the main text of the journal article for a description of computational details.
The atomic charges, dipoles, and quadrupoles were computed with the DDEC6 method as described in
(a) T. A. Manz and N. Gabaldon Limas, RSC Adv. 6 (2016) 47771-47801 DOI: 10.1039/c6ra04656h
(b) N. Gabaldon Limas and T. A. Manz, RSC Adv. 8 (2018) 2678-2707 DOI: 10.1039/c7ra11829e.
For each atom in the material, the electron cloud parameters were fit to the spherically averaged atom-in-material
electron density using radial positions for which this density was between 10^-4 and 10^-2 electrons per cubic bohr.
The polarizabilities, dispersion coefficients, and quantum Drude oscillator (QDO) parameters were fit using the MCLF method.
The magnetic structure of the system was optimized in VASP from the default ferromagnetic initial guess using spin polarization.
The atomic spin moments (ASMs) were computed on this optimized magnetic structure using the DDEC6 partition as inputs
to the method of T. A. Manz and D. S. Sholl, J. Chem. Theory Comput. 7 (2011) 4146-4164 DOI: 10.1021/ct200539n.
The RMSE and RRMSE were computed using a uniform grid with Ewald summation.
