# Supplementary material for: A collection of forcefield precursors for metal–organic frameworks
Source: RSC Adv. 2019 Nov 13;9(63):36492–507. doi: 10.1039/c9ra07327b (PMC9075174; doi:10.1039/c9ra07327b)
Supplement: RA-009-C9RA07327B-s5174 [file RA-009-C9RA07327B-s5174.xyz]

  204
jmolscript: load "" {1 1 1} spacegroup "x,y,z" unitcell [{     10.054600     0.000000     0.000000 }, {      0.000000    17.741200     0.000000 }, {      0.000000     0.000000    19.811600 }]
Eu     5.344925    13.305900    14.858700     1.386186
Eu     9.736975     4.435300     4.952900     1.386186
Eu     4.709675     4.435300     4.952900     1.386186
Eu     0.317625    13.305900    14.858700     1.386186
H      6.752669    15.713381     1.428416     0.100281
H      6.286136    15.319526    18.997343     0.112740
H      9.786142    13.403477    18.644697     0.111860
H      0.120655    13.705077     1.087657     0.099500
H      8.690191    14.916801     2.361543     0.095421
H      4.511499    16.651890    13.568965     0.136634
H      7.659594    15.449037    11.540257     0.133549
H      6.988952    16.655439     9.723533     0.130156
H      3.771480     0.094028    11.752241     0.128970
H      6.752669    10.898419     8.477384     0.100282
H      6.286136    11.292274    10.720057     0.112740
H      9.786142    13.208323    11.072703     0.111860
H      0.120655    12.906723     8.818143     0.099500
H      8.690191    11.694999     7.544257     0.095421
H      4.511499     9.959910    16.148435     0.136634
H      7.659594    11.162763    18.177143     0.133549
H      6.988952     9.956361     0.182267     0.130156
H      3.771480     8.776572    17.965159     0.128970
H      8.329231     2.027819    11.334216     0.100282
H      8.795764     2.421674     9.091543     0.112740
H      5.295758     4.337723     8.738897     0.111860
H      4.906645     4.036123    10.993457     0.099499
H      6.391709     2.824399    12.267343     0.095421
H      0.515801     1.089310     3.663165     0.136634
H      7.422306     2.292163     1.634457     0.133549
H      8.092948     1.085761    19.629333     0.130156
H      1.255820    17.647172     1.846441     0.128969
H      8.329231     6.842781    18.383184     0.100282
H      8.795764     6.448926     0.814257     0.112740
H      5.295758     4.532877     1.166903     0.111860
H      4.906645     4.834477    18.723943     0.099500
H      6.391709     6.046201    17.450057     0.095421
H      0.515801     7.781290     6.242635     0.136634
H      7.422306     6.578437     8.271343     0.133549
H      8.092948     7.784839    10.088067     0.130156
H      1.255820     8.964628     8.059359     0.128970
H      3.301931     2.027819    18.383184     0.100282
H      3.768464     2.421674     0.814257     0.112740
H      0.268458     4.337723     1.166903     0.111860
H      9.933945     4.036123    18.723943     0.099499
H      1.364409     2.824399    17.450057     0.095421
H      5.543101     1.089310     6.242635     0.136634
H      2.395006     2.292163     8.271343     0.133549
H      3.065648     1.085761    10.088067     0.130156
H      6.283120    17.647172     8.059359     0.128970
H      3.301931     6.842781    11.334216     0.100282
H      3.768464     6.448926     9.091543     0.112740
H      0.268458     4.532877     8.738897     0.111860
H      9.933945     4.834477    10.993457     0.099500
H      1.364409     6.046201    12.267343     0.095420
H      5.543101     7.781290     3.663165     0.136634
H      2.395006     6.578437     1.634457     0.133549
H      3.065648     7.784839    19.629333     0.130156
H      6.283120     8.964628     1.846441     0.128970
H      1.725369    15.713381     8.477384     0.100282
H      1.258836    15.319526    10.720057     0.112740
H      4.758842    13.403477    11.072703     0.111860
H      5.147955    13.705077     8.818143     0.099499
H      3.662891    14.916801     7.544257     0.095421
H      9.538799    16.651890    16.148435     0.136634
H      2.632294    15.449037    18.177143     0.133549
H      1.961652    16.655439     0.182267     0.130156
H      8.798780     0.094028    17.965159     0.128970
H      1.725369    10.898419     1.428416     0.100282
H      1.258836    11.292274    18.997343     0.112740
H      4.758842    13.208323    18.644697     0.111860
H      5.147955    12.906723     1.087657     0.099499
H      3.662891    11.694999     2.361543     0.095421
H      9.538799     9.959910    13.568965     0.136634
H      2.632294    11.162763    11.540257     0.133549
H      1.961652     9.956361     9.723533     0.130156
H      8.798780     8.776572    11.752241     0.128970
C      7.762151    14.117205    17.119204     0.613081
C      7.979331    14.329567    18.587243    -0.026957
C      7.356951    15.236143     0.905390    -0.107317
C      7.080449    15.009055    19.367622    -0.122287
C      9.161752    13.854103    19.166732    -0.130418
C      9.405073    14.052805     0.699349    -0.102046
C      8.510213    14.760678     1.462096    -0.102051
C      5.267605    17.368103    10.496186     0.081503
C      4.998142    16.634149    12.776105    -0.038549
C      6.863270    15.929823    11.575720    -0.035735
C      6.458070    16.648342    10.486478    -0.165162
C      4.562777    17.349119    11.687259    -0.163180
C      7.762151    12.494595    12.598196     0.613081
C      7.979331    12.282233    11.130157    -0.026957
C      7.356951    11.375657     9.000410    -0.107317
C      7.080449    11.602745    10.349778    -0.122287
C      9.161752    12.757697    10.550668    -0.130418
C      9.405073    12.558995     9.206451    -0.102046
C      8.510213    11.851122     8.443704    -0.102051
C      5.267605     9.243697    19.221214     0.081503
C      4.998142     9.977651    16.941295    -0.038549
C      6.863270    10.681977    18.141680    -0.035735
C      6.458070     9.963458    19.230922    -0.165162
C      4.562777     9.262681    18.030141    -0.163180
C      7.319749     3.623995     7.213404     0.613081
C      7.102569     3.411633     8.681443    -0.026957
C      7.724949     2.505057    10.811190    -0.107317
C      8.001451     2.732145     9.461822    -0.122288
C      5.920148     3.887097     9.260932    -0.130418
C      5.676827     3.688395    10.605149    -0.102046
C      6.571687     2.980522    11.367896    -0.102051
C      9.814295     0.373097     0.590386     0.081503
C      0.029158     1.107051     2.870305    -0.038549
C      8.218630     1.811377     1.669920    -0.035735
C      8.623830     1.092858     0.580678    -0.165161
C      0.464523     0.392081     1.781459    -0.163180
C      7.319749     5.246605     2.692396     0.613081
C      7.102569     5.458967     1.224357    -0.026957
C      7.724949     6.365543    18.906210    -0.107317
C      8.001451     6.138455     0.443978    -0.122288
C      5.920148     4.983503     0.644868    -0.130418
C      5.676827     5.182205    19.112251    -0.102046
C      6.571687     5.890078    18.349504    -0.102051
C      9.814295     8.497503     9.315414     0.081503
C      0.029158     7.763549     7.035495    -0.038549
C      8.218630     7.059223     8.235880    -0.035735
C      8.623830     7.777742     9.325122    -0.165161
C      0.464523     8.478519     8.124341    -0.163180
C      2.292449     3.623995     2.692396     0.613081
C      2.075269     3.411633     1.224357    -0.026957
C      2.697649     2.505057    18.906210    -0.107317
C      2.974151     2.732145     0.443978    -0.122287
C      0.892848     3.887097     0.644868    -0.130418
C      0.649527     3.688395    19.112251    -0.102045
C      1.544387     2.980522    18.349504    -0.102051
C      4.786995     0.373097     9.315414     0.081503
C      5.056458     1.107051     7.035495    -0.038549
C      3.191330     1.811377     8.235880    -0.035735
C      3.596530     1.092858     9.325122    -0.165162
C      5.491823     0.392081     8.124341    -0.163180
C      2.292449     5.246605     7.213404     0.613081
C      2.075269     5.458967     8.681443    -0.026957
C      2.697649     6.365543    10.811190    -0.107317
C      2.974151     6.138455     9.461822    -0.122288
C      0.892848     4.983503     9.260932    -0.130418
C      0.649527     5.182205    10.605149    -0.102046
C      1.544387     5.890078    11.367896    -0.102051
C      4.786995     8.497503     0.590386     0.081503
C      5.056458     7.763549     2.870305    -0.038549
C      3.191330     7.059223     1.669920    -0.035735
C      3.596530     7.777742     0.580678    -0.165161
C      5.491823     8.478519     1.781459    -0.163180
C      2.734851    14.117205    12.598196     0.613081
C      2.952031    14.329567    11.130157    -0.026957
C      2.329651    15.236143     9.000410    -0.107317
C      2.053149    15.009055    10.349778    -0.122287
C      4.134452    13.854103    10.550668    -0.130418
C      4.377773    14.052805     9.206451    -0.102045
C      3.482913    14.760678     8.443704    -0.102050
C      0.240305    17.368103    19.221214     0.081503
C     -0.029158    16.634149    16.941295    -0.038549
C      1.835970    15.929823    18.141680    -0.035735
C      1.430770    16.648342    19.230922    -0.165161
C      9.590077    17.349119    18.030141    -0.163180
C      2.734851    12.494595    17.119204     0.613081
C      2.952031    12.282233    18.587243    -0.026957
C      2.329651    11.375657     0.905390    -0.107317
C      2.053149    11.602745    19.367622    -0.122288
C      4.134452    12.757697    19.166732    -0.130418
C      4.377773    12.558995     0.699349    -0.102046
C      3.482913    11.851122     1.462096    -0.102051
C      0.240305     9.243697    10.496186     0.081503
C     -0.029158     9.977651    12.776105    -0.038549
C      1.835970    10.681977    11.575720    -0.035735
C      1.430770     9.963458    10.486478    -0.165161
C      9.590077     9.262681    11.687259    -0.163180
N      6.126268    15.906405    12.696264     0.356084
N      6.126268    10.705395    17.021136     0.356084
N      8.955632     1.834795     2.790464     0.356084
N      8.955632     7.035805     7.115336     0.356084
N      3.928332     1.834795     7.115336     0.356084
N      3.928332     7.035805     2.790464     0.356084
N      1.098968    15.906405    17.021136     0.356084
N      1.098968    10.705395    12.696264     0.356084
O      6.606878    14.236603    16.650065    -0.638520
O      6.527446    15.188951    13.749845    -0.508476
O      8.766606    13.843458    16.438279    -0.652173
O      6.606878    12.375197    13.067335    -0.638521
O      6.527446    11.422849    15.967555    -0.508476
O      8.766606    12.768342    13.279121    -0.652173
O      8.475022     3.504597     6.744265    -0.638520
O      8.554454     2.552249     3.844045    -0.508476
O      6.315294     3.897742     6.532479    -0.652173
O      8.475022     5.366003     3.161535    -0.638521
O      8.554454     6.318351     6.061755    -0.508476
O      6.315294     4.972858     3.373321    -0.652174
O      3.447722     3.504597     3.161535    -0.638521
O      3.527154     2.552249     6.061755    -0.508476
O      1.287994     3.897742     3.373321    -0.652174
O      3.447722     5.366003     6.744265    -0.638521
O      3.527154     6.318351     3.844045    -0.508476
O      1.287994     4.972858     6.532479    -0.652173
O      1.579578    14.236603    13.067335    -0.638521
O      1.500146    15.188951    15.967555    -0.508476
O      3.739306    13.843458    13.279121    -0.652173
O      1.579578    12.375197    16.650065    -0.638520
O      1.500146    11.422849    13.749845    -0.508476
O      3.739306    12.768342    16.438279    -0.652173

The following XYZ coordinates are in angstroms. Other properties are in atomic units.
The sperically averaged electron density of each atom fit to a function of the form exp(a - br)
eigen_1, eigen_2 and eigen_3 are the three eigenvalues of traceless quadrupole moment tensor
  atom number  atomic symbol              X              Y              Z     net charge C6 coefficient C8 coefficient C10 coefficient fluctuating dipole atomic polarizability isotropic forcefield polarizability              a              b squared Pearson coefficient          <r^3>          <r^4>         wp_QDO          m_QDO          q_QDO       dipole_x       dipole_y       dipole_z         dipole            Qxy            Qxz            Qyz     Q(x^2-y^2)  Q(3z^2 - R^2)        eigen_1        eigen_2        eigen_3 static polarizability      alpha(xx)      alpha(xy)      alpha(xz)      alpha(yy)      alpha(yz)      alpha(zz) atomic spin moment
            1             Eu       5.344925      13.305900      14.858700       1.386186     283.254179 0.64166082E+04  0.26699677E+06                                30.005115                           23.102474       0.209344       1.766193                    0.999370      94.451347     258.841524       0.471914       0.311920      -1.266816       0.001439       0.000001      -0.000003       0.001439      -0.000000      -0.000000       0.118043      -0.076988      -0.186895      -0.131554      -0.007345       0.138899             38.405160      38.776023      -0.000000       0.000002      25.255195     -11.552590      51.184262          -0.000007
            2             Eu       9.736975       4.435300       4.952900       1.386186     283.254196 0.64166087E+04  0.26699680E+06                                30.005115                           23.102474       0.209344       1.766193                    0.999370      94.451353     258.841542       0.471914       0.311920      -1.266816      -0.001436      -0.000001       0.000001       0.001436       0.000000       0.000000      -0.118043      -0.076988      -0.186896      -0.131554      -0.007344       0.138899             38.405161      38.776027      -0.000000       0.000002      25.255193      11.552588      51.184262          -0.000009
            3             Eu       4.709675       4.435300       4.952900       1.386186     283.254210 0.64166088E+04  0.26699681E+06                                30.005117                           23.102475       0.209344       1.766193                    0.999370      94.451353     258.841544       0.471914       0.311920      -1.266816      -0.001437      -0.000001      -0.000001       0.001437       0.000000      -0.000000       0.118043      -0.076987      -0.186895      -0.131554      -0.007344       0.138899             38.405163      38.776027      -0.000000      -0.000001      25.255195     -11.552590      51.184268          -0.000008
            4             Eu       0.317625      13.305900      14.858700       1.386186     283.254137 0.64166073E+04  0.26699673E+06                                30.005111                           23.102471       0.209344       1.766193                    0.999370      94.451346     258.841511       0.471914       0.311920      -1.266816       0.001439       0.000000       0.000000       0.001439       0.000000       0.000000      -0.118043      -0.076987      -0.186896      -0.131555      -0.007344       0.138899             38.405154      38.776020       0.000001      -0.000001      25.255190      11.552586      51.184251          -0.000009
            5              H       6.752669      15.713381       1.428416       0.100281       1.156633 0.83210012E+01  0.80549941E+02                                 1.664769                            1.569764      -0.798847       2.485464                    0.999486       3.223055       8.287585       0.569760       1.110515      -0.752266      -0.022715       0.018337       0.020843       0.035870      -0.013901       0.003957       0.008049       0.019744       0.029168      -0.024276       0.011960       0.012316              1.696716       1.776920      -0.277491      -0.326272       1.650638       0.326244       1.662590           0.000005
            6              H       6.286136      15.319526      18.997343       0.112740       1.143808 0.85050807E+01  0.83987384E+02                                 1.742947                            1.657719      -1.033478       2.382554                    0.997967       3.416281       9.300761       0.511913       1.211643      -0.725502      -0.032354       0.009374      -0.013827       0.036412      -0.012866      -0.000032       0.001521       0.017620      -0.008936      -0.014261      -0.002849       0.017110              1.772085       2.226737      -0.171712       0.272489       1.541364      -0.026467       1.548153           0.000001
            7              H       9.786142      13.403477      18.644697       0.111860       1.031599 0.76473635E+01  0.75540017E+02                                 1.781497                            1.688615      -1.449121       2.186393                    0.992733       3.962154      11.778376       0.443466       1.398237      -0.681421       0.025281      -0.016468      -0.020734       0.036609      -0.006440       0.000126       0.003709       0.009542      -0.006140      -0.008726      -0.000540       0.009266              1.829991       2.058067      -0.368721      -0.308678       1.696192       0.236136       1.735715          -0.000000
            8              H       0.120655      13.705077       1.087657       0.099500       1.178728 0.86749042E+01  0.86133312E+02                                 1.778843                            1.673598      -0.958887       2.410770                    0.998250       3.493039       9.551825       0.509484       1.210790      -0.725255       0.029176      -0.012333       0.014446       0.034814      -0.008774       0.004714       0.005849       0.014164       0.033513      -0.018660       0.005327       0.013333              1.812437       2.214609      -0.420376       0.320631       1.630873      -0.134139       1.591827           0.000002
            9              H       8.690191      14.916801       2.361543       0.095421       1.185878 0.86009971E+01  0.83933899E+02                                 1.691383                            1.595081      -0.768827       2.497212                    0.999580       3.260371       8.411406       0.565809       1.109297      -0.752636       0.007703       0.006796       0.035836       0.037279      -0.014709       0.004232       0.006731       0.017162       0.031518      -0.024106       0.011637       0.012468              1.718067       1.412340       0.033268       0.164016       1.437687       0.202054       2.304173           0.000008
           10              H       4.511499      16.651890      13.568965       0.136634       1.104667 0.79465372E+01  0.76954620E+02                                 1.705290                            1.604630      -0.874823       2.487551                    0.999360       3.150205       8.422850       0.520531       1.215075      -0.726834      -0.032341       0.003376       0.036309       0.048741      -0.012704      -0.011491      -0.000079       0.019033       0.018634      -0.020151      -0.000335       0.020487              1.755956       1.620934       0.023997      -0.409947       1.434189      -0.087019       2.212745           0.000001
           11              H       7.659594      15.449037      11.540257       0.133549       1.040148 0.72715658E+01  0.69738811E+02                                 1.706616                            1.583558      -1.009487       2.420922                    0.997877       3.326950       9.221246       0.493842       1.293216      -0.706709       0.039120      -0.022747      -0.005830       0.045627      -0.009833      -0.007246      -0.006907       0.022822       0.005667      -0.019834       0.004024       0.015811              1.780965       2.162343      -0.563332       0.029132       1.796498      -0.076623       1.384054           0.000000
           12              H       6.988952      16.655439       9.723533       0.130156       1.007023 0.74300718E+01  0.70893410E+02                                 1.605003                            1.554888      -0.811600       2.507912                    0.999550       3.179483       8.492564       0.526086       1.220215      -0.724644       0.020938      -0.000422      -0.030284       0.036820      -0.008116      -0.008929      -0.004459       0.015270       0.015060      -0.016574       0.002234       0.014340              1.608132       1.569967      -0.028203      -0.243308       1.437322      -0.186532       1.817107           0.000001
           13              H       3.771480       0.094028      11.752241       0.128970       1.023376 0.75339633E+01  0.71896419E+02                                 1.603963                            1.551208      -0.800185       2.512565                    0.999658       3.142794       8.305020       0.535889       1.197699      -0.730438      -0.033280       0.018158       0.003389       0.038063      -0.011829      -0.007947      -0.003409       0.011078       0.007803      -0.017068       0.002881       0.014188              1.610136       1.763010      -0.319563       0.021086       1.611652      -0.131171       1.455745           0.000001
           14              H       6.752669      10.898419       8.477384       0.100282       1.156632 0.83209932E+01  0.80549835E+02                                 1.664767                            1.569762      -0.798846       2.485464                    0.999486       3.223054       8.287578       0.569761       1.110513      -0.752266      -0.022715      -0.018337      -0.020843       0.035870       0.013901      -0.003957       0.008049       0.019744       0.029168      -0.024276       0.011960       0.012316              1.696714       1.776918       0.277490       0.326271       1.650636       0.326243       1.662588           0.000005
           15              H       6.286136      11.292274      10.720057       0.112740       1.143806 0.85050697E+01  0.83987243E+02                                 1.742946                            1.657718      -1.033477       2.382554                    0.997967       3.416279       9.300752       0.511913       1.211643      -0.725502      -0.032354      -0.009374       0.013827       0.036412       0.012866       0.000032       0.001521       0.017620      -0.008936      -0.014261      -0.002849       0.017110              1.772083       2.226735       0.171712      -0.272489       1.541363      -0.026467       1.548152           0.000001
           16              H       9.786142      13.208323      11.072703       0.111860       1.031599 0.76473660E+01  0.75540049E+02                                 1.781498                            1.688615      -1.449122       2.186392                    0.992733       3.962155      11.778380       0.443466       1.398237      -0.681421       0.025281       0.016468       0.020734       0.036609       0.006440      -0.000126       0.003709       0.009542      -0.006140      -0.008726      -0.000540       0.009266              1.829992       2.058068       0.368721       0.308678       1.696192       0.236136       1.735715          -0.000000
           17              H       0.120655      12.906723       8.818143       0.099500       1.178729 0.86749206E+01  0.86133503E+02                                 1.778843                            1.673599      -0.958891       2.410768                    0.998250       3.493042       9.551830       0.509485       1.210789      -0.725255       0.029176       0.012333      -0.014446       0.034814       0.008774      -0.004714       0.005849       0.014164       0.033514      -0.018660       0.005327       0.013333              1.812437       2.214610       0.420376      -0.320632       1.630874      -0.134139       1.591828           0.000002
           18              H       8.690191      11.694999       7.544257       0.095421       1.185877 0.86009845E+01  0.83933727E+02                                 1.691380                            1.595078      -0.768827       2.497211                    0.999580       3.260370       8.411395       0.565810       1.109295      -0.752636       0.007703      -0.006796      -0.035836       0.037279       0.014709      -0.004232       0.006731       0.017162       0.031519      -0.024106       0.011637       0.012468              1.718064       1.412338      -0.033268      -0.164016       1.437685       0.202053       2.304168           0.000008
           19              H       4.511499       9.959910      16.148435       0.136634       1.104666 0.79465292E+01  0.76954522E+02                                 1.705289                            1.604629      -0.874823       2.487551                    0.999360       3.150203       8.422843       0.520531       1.215075      -0.726834      -0.032341      -0.003376      -0.036309       0.048741       0.012704       0.011491      -0.000079       0.019033       0.018634      -0.020151      -0.000335       0.020487              1.755955       1.620933      -0.023997       0.409946       1.434188      -0.087019       2.212744           0.000001
           20              H       7.659594      11.162763      18.177143       0.133549       1.040148 0.72715658E+01  0.69738811E+02                                 1.706616                            1.583558      -1.009487       2.420922                    0.997877       3.326950       9.221246       0.493842       1.293216      -0.706709       0.039120       0.022747       0.005830       0.045627       0.009833       0.007246      -0.006907       0.022822       0.005667      -0.019834       0.004024       0.015811              1.780965       2.162343       0.563332      -0.029132       1.796498      -0.076623       1.384054           0.000000
           21              H       6.988952       9.956361       0.182267       0.130156       1.007023 0.74300705E+01  0.70893392E+02                                 1.605002                            1.554887      -0.811599       2.507912                    0.999550       3.179483       8.492563       0.526086       1.220215      -0.724644       0.020938       0.000422       0.030284       0.036820       0.008116       0.008929      -0.004459       0.015270       0.015060      -0.016574       0.002234       0.014340              1.608132       1.569967       0.028203       0.243308       1.437321      -0.186532       1.817107           0.000001
           22              H       3.771480       8.776572      17.965159       0.128970       1.023376 0.75339598E+01  0.71896379E+02                                 1.603963                            1.551207      -0.800184       2.512565                    0.999658       3.142793       8.305018       0.535889       1.197699      -0.730438      -0.033280      -0.018158      -0.003389       0.038063       0.011829       0.007947      -0.003409       0.011078       0.007803      -0.017068       0.002881       0.014188              1.610136       1.763010       0.319563      -0.021086       1.611652      -0.131171       1.455745           0.000001
           23              H       8.329231       2.027819      11.334216       0.100282       1.156633 0.83210023E+01  0.80549944E+02                                 1.664767                            1.569763      -0.798849       2.485463                    0.999486       3.223056       8.287584       0.569761       1.110513      -0.752266       0.022715      -0.018337       0.020843       0.035870      -0.013901      -0.003957      -0.008049       0.019744       0.029168      -0.024276       0.011960       0.012316              1.696715       1.776919      -0.277491       0.326271       1.650637      -0.326244       1.662589           0.000005
           24              H       8.795764       2.421674       9.091543       0.112740       1.143807 0.85050766E+01  0.83987337E+02                                 1.742947                            1.657719      -1.033478       2.382554                    0.997967       3.416280       9.300759       0.511912       1.211644      -0.725502       0.032354      -0.009374      -0.013827       0.036412      -0.012866       0.000032      -0.001521       0.017620      -0.008936      -0.014261      -0.002849       0.017110              1.772085       2.226737      -0.171712      -0.272489       1.541364       0.026467       1.548153           0.000001
           25              H       5.295758       4.337723       8.738897       0.111860       1.031597 0.76473537E+01  0.75539903E+02                                 1.781497                            1.688614      -1.449121       2.186393                    0.992733       3.962152      11.778372       0.443466       1.398238      -0.681421      -0.025281       0.016468      -0.020734       0.036609      -0.006440      -0.000126      -0.003709       0.009542      -0.006140      -0.008726      -0.000540       0.009266              1.829991       2.058066      -0.368721       0.308678       1.696191      -0.236136       1.735715          -0.000000
           26              H       4.906645       4.036123      10.993457       0.099499       1.178730 0.86749275E+01  0.86133599E+02                                 1.778845                            1.673600      -0.958890       2.410768                    0.998250       3.493044       9.551841       0.509484       1.210790      -0.725255      -0.029176       0.012333       0.014446       0.034814      -0.008774      -0.004714      -0.005849       0.014164       0.033513      -0.018660       0.005327       0.013333              1.812439       2.214612      -0.420377      -0.320632       1.630876       0.134139       1.591829           0.000002
           27              H       6.391709       2.824399      12.267343       0.095421       1.185878 0.86009982E+01  0.83933907E+02                                 1.691383                            1.595080      -0.768828       2.497211                    0.999580       3.260372       8.411407       0.565809       1.109296      -0.752636      -0.007703      -0.006796       0.035836       0.037279      -0.014709      -0.004232      -0.006731       0.017162       0.031519      -0.024106       0.011637       0.012468              1.718066       1.412340       0.033268      -0.164016       1.437687      -0.202054       2.304172           0.000008
           28              H       0.515801       1.089310       3.663165       0.136634       1.104666 0.79465288E+01  0.76954515E+02                                 1.705289                            1.604629      -0.874823       2.487551                    0.999360       3.150203       8.422842       0.520531       1.215075      -0.726834       0.032341      -0.003376       0.036309       0.048741      -0.012704       0.011491       0.000079       0.019033       0.018634      -0.020151      -0.000335       0.020487              1.755955       1.620933       0.023997       0.409946       1.434188       0.087019       2.212744           0.000001
           29              H       7.422306       2.292163       1.634457       0.133549       1.040149 0.72715698E+01  0.69738858E+02                                 1.706617                            1.583558      -1.009488       2.420922                    0.997877       3.326951       9.221249       0.493843       1.293216      -0.706709      -0.039120       0.022747      -0.005830       0.045627      -0.009833       0.007246       0.006907       0.022822       0.005667      -0.019834       0.004024       0.015811              1.780965       2.162344      -0.563332      -0.029132       1.796498       0.076623       1.384054           0.000000
           30              H       8.092948       1.085761      19.629333       0.130156       1.007023 0.74300679E+01  0.70893364E+02                                 1.605003                            1.554887      -0.811599       2.507912                    0.999550       3.179482       8.492561       0.526086       1.220215      -0.724644      -0.020938       0.000422      -0.030284       0.036820      -0.008116       0.008929       0.004459       0.015270       0.015060      -0.016574       0.002234       0.014340              1.608132       1.569967      -0.028203       0.243308       1.437321       0.186532       1.817107           0.000001
           31              H       1.255820      17.647172       1.846441       0.128969       1.023376 0.75339602E+01  0.71896387E+02                                 1.603964                            1.551208      -0.800184       2.512565                    0.999658       3.142793       8.305019       0.535888       1.197700      -0.730438       0.033280      -0.018158       0.003389       0.038063      -0.011829       0.007947       0.003409       0.011078       0.007803      -0.017068       0.002880       0.014188              1.610136       1.763011      -0.319564      -0.021086       1.611652       0.131171       1.455745           0.000001
           32              H       8.329231       6.842781      18.383184       0.100282       1.156632 0.83209946E+01  0.80549861E+02                                 1.664768                            1.569763      -0.798846       2.485465                    0.999486       3.223054       8.287582       0.569760       1.110514      -0.752266       0.022715       0.018337      -0.020843       0.035870       0.013901       0.003957      -0.008049       0.019744       0.029168      -0.024276       0.011960       0.012316              1.696715       1.776919       0.277491      -0.326271       1.650637      -0.326244       1.662589           0.000005
           33              H       8.795764       6.448926       0.814257       0.112740       1.143808 0.85050807E+01  0.83987384E+02                                 1.742947                            1.657719      -1.033479       2.382553                    0.997967       3.416281       9.300761       0.511913       1.211643      -0.725502       0.032354       0.009374       0.013827       0.036412       0.012866      -0.000032      -0.001521       0.017620      -0.008936      -0.014261      -0.002849       0.017110              1.772085       2.226737       0.171712       0.272489       1.541364       0.026467       1.548153           0.000001
           34              H       5.295758       4.532877       1.166903       0.111860       1.031599 0.76473660E+01  0.75540049E+02                                 1.781498                            1.688615      -1.449122       2.186392                    0.992733       3.962155      11.778380       0.443466       1.398237      -0.681421      -0.025281      -0.016468       0.020734       0.036609       0.006440       0.000126      -0.003709       0.009542      -0.006140      -0.008726      -0.000540       0.009266              1.829992       2.058068       0.368721      -0.308678       1.696192      -0.236137       1.735715          -0.000000
           35              H       4.906645       4.834477      18.723943       0.099500       1.178729 0.86749140E+01  0.86133417E+02                                 1.778842                            1.673598      -0.958890       2.410768                    0.998250       3.493041       9.551825       0.509485       1.210788      -0.725255      -0.029176      -0.012333      -0.014446       0.034814       0.008774       0.004714      -0.005849       0.014164       0.033514      -0.018660       0.005327       0.013333              1.812436       2.214608       0.420376       0.320631       1.630873       0.134139       1.591827           0.000002
           36              H       6.391709       6.046201      17.450057       0.095421       1.185879 0.86010041E+01  0.83933988E+02                                 1.691384                            1.595081      -0.768827       2.497212                    0.999580       3.260372       8.411411       0.565809       1.109297      -0.752636      -0.007704       0.006796      -0.035836       0.037279       0.014709       0.004232      -0.006731       0.017162       0.031519      -0.024106       0.011637       0.012468              1.718068       1.412341      -0.033269       0.164016       1.437688      -0.202054       2.304175           0.000008
           37              H       0.515801       7.781290       6.242635       0.136634       1.104666 0.79465288E+01  0.76954515E+02                                 1.705289                            1.604629      -0.874823       2.487551                    0.999360       3.150203       8.422842       0.520531       1.215075      -0.726834       0.032341       0.003376      -0.036309       0.048741       0.012704      -0.011491       0.000079       0.019033       0.018634      -0.020151      -0.000335       0.020487              1.755955       1.620933      -0.023997      -0.409946       1.434188       0.087019       2.212744           0.000001
           38              H       7.422306       6.578437       8.271343       0.133549       1.040148 0.72715658E+01  0.69738811E+02                                 1.706616                            1.583558      -1.009487       2.420922                    0.997877       3.326950       9.221246       0.493842       1.293216      -0.706709      -0.039120      -0.022747       0.005830       0.045627       0.009833      -0.007246       0.006907       0.022822       0.005667      -0.019834       0.004024       0.015811              1.780965       2.162343       0.563332       0.029132       1.796498       0.076623       1.384054           0.000000
           39              H       8.092948       7.784839      10.088067       0.130156       1.007023 0.74300654E+01  0.70893333E+02                                 1.605002                            1.554887      -0.811599       2.507912                    0.999550       3.179482       8.492560       0.526086       1.220215      -0.724644      -0.020938      -0.000422       0.030284       0.036820       0.008116      -0.008929       0.004459       0.015270       0.015060      -0.016574       0.002234       0.014340              1.608131       1.569966       0.028203      -0.243308       1.437321       0.186532       1.817106           0.000001
           40              H       1.255820       8.964628       8.059359       0.128970       1.023376 0.75339648E+01  0.71896439E+02                                 1.603964                            1.551208      -0.800185       2.512565                    0.999658       3.142794       8.305021       0.535889       1.197699      -0.730438       0.033280       0.018158      -0.003389       0.038063       0.011829      -0.007947       0.003409       0.011078       0.007803      -0.017068       0.002881       0.014188              1.610136       1.763011       0.319564       0.021086       1.611652       0.131171       1.455745           0.000001
           41              H       3.301931       2.027819      18.383184       0.100282       1.156633 0.83210000E+01  0.80549921E+02                                 1.664768                            1.569763      -0.798847       2.485464                    0.999486       3.223055       8.287583       0.569761       1.110514      -0.752266       0.022715      -0.018337      -0.020843       0.035870      -0.013901       0.003957       0.008049       0.019744       0.029168      -0.024276       0.011960       0.012316              1.696715       1.776919      -0.277491      -0.326271       1.650637       0.326244       1.662589           0.000005
           42              H       3.768464       2.421674       0.814257       0.112740       1.143808 0.85050807E+01  0.83987384E+02                                 1.742947                            1.657719      -1.033479       2.382553                    0.997967       3.416281       9.300761       0.511913       1.211643      -0.725502       0.032354      -0.009374       0.013827       0.036412      -0.012866      -0.000032       0.001521       0.017620      -0.008936      -0.014261      -0.002849       0.017110              1.772085       2.226737      -0.171712       0.272489       1.541364      -0.026467       1.548153           0.000001
           43              H       0.268458       4.337723       1.166903       0.111860       1.031598 0.76473617E+01  0.75539999E+02                                 1.781497                            1.688615      -1.449122       2.186392                    0.992733       3.962154      11.778378       0.443466       1.398237      -0.681421      -0.025281       0.016468       0.020734       0.036609      -0.006440       0.000126       0.003709       0.009542      -0.006140      -0.008726      -0.000540       0.009266              1.829991       2.058067      -0.368721      -0.308678       1.696192       0.236136       1.735715          -0.000000
           44              H       9.933945       4.036123      18.723943       0.099499       1.178731 0.86749326E+01  0.86133660E+02                                 1.778846                            1.673601      -0.958891       2.410768                    0.998250       3.493044       9.551841       0.509484       1.210790      -0.725255      -0.029176       0.012333      -0.014446       0.034814      -0.008774       0.004714       0.005849       0.014164       0.033513      -0.018660       0.005327       0.013333              1.812440       2.214613      -0.420377       0.320632       1.630876      -0.134139       1.591830           0.000002
           45              H       1.364409       2.824399      17.450057       0.095421       1.185874 0.86009610E+01  0.83933434E+02                                 1.691377                            1.595075      -0.768826       2.497212                    0.999580       3.260367       8.411382       0.565811       1.109294      -0.752637      -0.007703      -0.006796      -0.035836       0.037279      -0.014709       0.004232       0.006731       0.017162       0.031519      -0.024105       0.011637       0.012468              1.718060       1.412336       0.033268       0.164015       1.437682       0.202052       2.304163           0.000008
           46              H       5.543101       1.089310       6.242635       0.136634       1.104665 0.79465223E+01  0.76954438E+02                                 1.705288                            1.604628      -0.874822       2.487552                    0.999360       3.150202       8.422839       0.520531       1.215075      -0.726834       0.032341      -0.003376      -0.036309       0.048741      -0.012704      -0.011491      -0.000079       0.019033       0.018634      -0.020151      -0.000335       0.020487              1.755954       1.620932       0.023997      -0.409946       1.434188      -0.087019       2.212743           0.000001
           47              H       2.395006       2.292163       8.271343       0.133549       1.040148 0.72715688E+01  0.69738845E+02                                 1.706616                            1.583558      -1.009488       2.420922                    0.997877       3.326951       9.221248       0.493843       1.293215      -0.706710      -0.039120       0.022747       0.005830       0.045627      -0.009833      -0.007246      -0.006907       0.022822       0.005667      -0.019834       0.004024       0.015811              1.780965       2.162343      -0.563332       0.029132       1.796498      -0.076623       1.384054           0.000000
           48              H       3.065648       1.085761      10.088067       0.130156       1.007023 0.74300705E+01  0.70893392E+02                                 1.605002                            1.554887      -0.811599       2.507912                    0.999550       3.179483       8.492563       0.526086       1.220215      -0.724644      -0.020938       0.000422       0.030284       0.036820      -0.008116      -0.008929      -0.004459       0.015270       0.015060      -0.016574       0.002234       0.014340              1.608132       1.569967      -0.028203      -0.243308       1.437321      -0.186532       1.817107           0.000001
           49              H       6.283120      17.647172       8.059359       0.128970       1.023376 0.75339630E+01  0.71896413E+02                                 1.603963                            1.551207      -0.800185       2.512565                    0.999658       3.142794       8.305019       0.535889       1.197698      -0.730438       0.033280      -0.018158      -0.003389       0.038063      -0.011829      -0.007947      -0.003409       0.011078       0.007803      -0.017068       0.002880       0.014188              1.610135       1.763010      -0.319563       0.021086       1.611652      -0.131171       1.455745           0.000001
           50              H       3.301931       6.842781      11.334216       0.100282       1.156633 0.83209983E+01  0.80549913E+02                                 1.664769                            1.569764      -0.798846       2.485465                    0.999486       3.223054       8.287585       0.569760       1.110515      -0.752266       0.022715       0.018337       0.020843       0.035870       0.013901      -0.003957       0.008049       0.019744       0.029168      -0.024276       0.011960       0.012316              1.696716       1.776920       0.277491       0.326272       1.650638       0.326244       1.662590           0.000005
           51              H       3.768464       6.448926       9.091543       0.112740       1.143807 0.85050739E+01  0.83987296E+02                                 1.742946                            1.657718      -1.033478       2.382554                    0.997967       3.416280       9.300756       0.511913       1.211643      -0.725502       0.032354       0.009374      -0.013827       0.036412       0.012866       0.000032       0.001521       0.017620      -0.008936      -0.014261      -0.002849       0.017110              1.772084       2.226736       0.171712      -0.272489       1.541363      -0.026467       1.548152           0.000001
           52              H       0.268458       4.532877       8.738897       0.111860       1.031599 0.76473660E+01  0.75540049E+02                                 1.781498                            1.688615      -1.449122       2.186392                    0.992733       3.962155      11.778380       0.443466       1.398237      -0.681421      -0.025281      -0.016468      -0.020734       0.036609       0.006440      -0.000126       0.003709       0.009542      -0.006140      -0.008726      -0.000540       0.009266              1.829992       2.058068       0.368721       0.308678       1.696192       0.236137       1.735715          -0.000000
           53              H       9.933945       4.834477      10.993457       0.099500       1.178729 0.86749181E+01  0.86133481E+02                                 1.778844                            1.673599      -0.958890       2.410768                    0.998250       3.493042       9.551834       0.509484       1.210790      -0.725255      -0.029176      -0.012333       0.014446       0.034814       0.008774      -0.004714       0.005849       0.014164       0.033514      -0.018660       0.005327       0.013333              1.812438       2.214610       0.420377      -0.320632       1.630874      -0.134139       1.591828           0.000002
           54              H       1.364409       6.046201      12.267343       0.095420       1.185882 0.86010311E+01  0.83934324E+02                                 1.691388                            1.595085      -0.768829       2.497211                    0.999580       3.260376       8.411427       0.565808       1.109298      -0.752636      -0.007704       0.006796       0.035836       0.037279       0.014709      -0.004232       0.006731       0.017162       0.031518      -0.024106       0.011637       0.012468              1.718071       1.412344      -0.033269      -0.164017       1.437690       0.202055       2.304180           0.000008
           55              H       5.543101       7.781290       3.663165       0.136634       1.104667 0.79465334E+01  0.76954575E+02                                 1.705290                            1.604629      -0.874823       2.487551                    0.999360       3.150204       8.422847       0.520531       1.215075      -0.726834       0.032341       0.003376       0.036309       0.048741       0.012704       0.011491      -0.000079       0.019033       0.018634      -0.020151      -0.000335       0.020487              1.755956       1.620934      -0.023997       0.409947       1.434189      -0.087019       2.212745           0.000001
           56              H       2.395006       6.578437       1.634457       0.133549       1.040148 0.72715654E+01  0.69738809E+02                                 1.706616                            1.583558      -1.009487       2.420922                    0.997877       3.326950       9.221247       0.493842       1.293216      -0.706709      -0.039120      -0.022747      -0.005830       0.045627       0.009833       0.007246      -0.006907       0.022822       0.005667      -0.019834       0.004024       0.015811              1.780965       2.162343       0.563332      -0.029132       1.796498      -0.076623       1.384054           0.000000
           57              H       3.065648       7.784839      19.629333       0.130156       1.007023 0.74300666E+01  0.70893347E+02                                 1.605002                            1.554887      -0.811599       2.507912                    0.999550       3.179482       8.492560       0.526086       1.220215      -0.724644      -0.020938      -0.000422      -0.030284       0.036820       0.008116       0.008929      -0.004459       0.015270       0.015060      -0.016574       0.002234       0.014340              1.608131       1.569966       0.028203       0.243308       1.437321      -0.186532       1.817106           0.000001
           58              H       6.283120       8.964628       1.846441       0.128970       1.023376 0.75339651E+01  0.71896445E+02                                 1.603964                            1.551208      -0.800185       2.512565                    0.999658       3.142794       8.305022       0.535889       1.197699      -0.730438       0.033280       0.018158       0.003389       0.038063       0.011829       0.007947      -0.003409       0.011078       0.007803      -0.017068       0.002881       0.014188              1.610136       1.763011       0.319564      -0.021086       1.611653      -0.131171       1.455745           0.000001
           59              H       1.725369      15.713381       8.477384       0.100282       1.156632 0.83209897E+01  0.80549800E+02                                 1.664767                            1.569762      -0.798846       2.485464                    0.999486       3.223053       8.287578       0.569761       1.110514      -0.752266      -0.022715       0.018337      -0.020843       0.035870      -0.013901      -0.003957      -0.008049       0.019744       0.029168      -0.024276       0.011960       0.012316              1.696714       1.776918      -0.277490       0.326271       1.650636      -0.326244       1.662588           0.000005
           60              H       1.258836      15.319526      10.720057       0.112740       1.143807 0.85050752E+01  0.83987312E+02                                 1.742946                            1.657718      -1.033478       2.382554                    0.997967       3.416280       9.300756       0.511913       1.211643      -0.725502      -0.032354       0.009374       0.013827       0.036412      -0.012866       0.000032      -0.001521       0.017620      -0.008936      -0.014261      -0.002849       0.017110              1.772084       2.226736      -0.171712      -0.272489       1.541363       0.026467       1.548152           0.000001
           61              H       4.758842      13.403477      11.072703       0.111860       1.031598 0.76473580E+01  0.75539953E+02                                 1.781497                            1.688614      -1.449121       2.186393                    0.992733       3.962153      11.778374       0.443466       1.398237      -0.681421       0.025281      -0.016468       0.020734       0.036609      -0.006440      -0.000126      -0.003709       0.009542      -0.006140      -0.008726      -0.000540       0.009266              1.829991       2.058067      -0.368721       0.308678       1.696192      -0.236136       1.735715          -0.000000
           62              H       5.147955      13.705077       8.818143       0.099499       1.178729 0.86749163E+01  0.86133438E+02                                 1.778842                            1.673598      -0.958890       2.410768                    0.998250       3.493041       9.551822       0.509485       1.210788      -0.725256       0.029176      -0.012333      -0.014446       0.034814      -0.008774      -0.004714      -0.005849       0.014164       0.033513      -0.018660       0.005327       0.013333              1.812436       2.214608      -0.420376      -0.320631       1.630873       0.134139       1.591827           0.000002
           63              H       3.662891      14.916801       7.544257       0.095421       1.185877 0.86009902E+01  0.83933810E+02                                 1.691382                            1.595080      -0.768826       2.497212                    0.999580       3.260370       8.411401       0.565809       1.109296      -0.752636       0.007703       0.006796      -0.035836       0.037279      -0.014709      -0.004232      -0.006731       0.017161       0.031518      -0.024105       0.011637       0.012468              1.718066       1.412339       0.033268      -0.164016       1.437686      -0.202054       2.304171           0.000008
           64              H       9.538799      16.651890      16.148435       0.136634       1.104665 0.79465207E+01  0.76954409E+02                                 1.705287                            1.604627      -0.874822       2.487552                    0.999360       3.150202       8.422835       0.520532       1.215074      -0.726834      -0.032341       0.003376      -0.036309       0.048741      -0.012704       0.011491       0.000079       0.019033       0.018635      -0.020151      -0.000335       0.020487              1.755953       1.620931       0.023997       0.409946       1.434187       0.087019       2.212741           0.000001
           65              H       2.632294      15.449037      18.177143       0.133549       1.040148 0.72715664E+01  0.69738822E+02                                 1.706617                            1.583558      -1.009487       2.420922                    0.997877       3.326950       9.221248       0.493842       1.293217      -0.706709       0.039120      -0.022747       0.005830       0.045627      -0.009833       0.007246       0.006907       0.022822       0.005667      -0.019834       0.004024       0.015811              1.780966       2.162344      -0.563332      -0.029132       1.796498       0.076623       1.384055           0.000000
           66              H       1.961652      16.655439       0.182267       0.130156       1.007023 0.74300652E+01  0.70893329E+02                                 1.605002                            1.554887      -0.811599       2.507912                    0.999550       3.179482       8.492559       0.526087       1.220214      -0.724644       0.020938      -0.000422       0.030284       0.036820      -0.008116       0.008929       0.004459       0.015270       0.015060      -0.016574       0.002234       0.014340              1.608131       1.569966      -0.028203       0.243308       1.437321       0.186532       1.817106           0.000001
           67              H       8.798780       0.094028      17.965159       0.128970       1.023376 0.75339594E+01  0.71896373E+02                                 1.603963                            1.551207      -0.800184       2.512565                    0.999658       3.142793       8.305017       0.535889       1.197699      -0.730438      -0.033280       0.018158      -0.003389       0.038063      -0.011829       0.007947       0.003409       0.011078       0.007803      -0.017068       0.002880       0.014188              1.610135       1.763010      -0.319563      -0.021086       1.611652       0.131171       1.455744           0.000001
           68              H       1.725369      10.898419       1.428416       0.100282       1.156632 0.83209908E+01  0.80549813E+02                                 1.664767                            1.569763      -0.798846       2.485464                    0.999486       3.223053       8.287578       0.569761       1.110514      -0.752266      -0.022715      -0.018337       0.020843       0.035870       0.013901       0.003957      -0.008049       0.019744       0.029168      -0.024276       0.011960       0.012316              1.696715       1.776919       0.277491      -0.326271       1.650637      -0.326244       1.662588           0.000005
           69              H       1.258836      11.292274      18.997343       0.112740       1.143806 0.85050670E+01  0.83987215E+02                                 1.742946                            1.657718      -1.033477       2.382555                    0.997967       3.416278       9.300751       0.511913       1.211643      -0.725502      -0.032354      -0.009374      -0.013827       0.036412       0.012866      -0.000032      -0.001521       0.017620      -0.008936      -0.014261      -0.002849       0.017110              1.772083       2.226735       0.171712       0.272489       1.541363       0.026467       1.548152           0.000001
           70              H       4.758842      13.208323      18.644697       0.111860       1.031598 0.76473626E+01  0.75540008E+02                                 1.781497                            1.688615      -1.449122       2.186392                    0.992733       3.962154      11.778377       0.443466       1.398237      -0.681421       0.025281       0.016468      -0.020734       0.036609       0.006440       0.000126      -0.003709       0.009542      -0.006140      -0.008726      -0.000540       0.009266              1.829991       2.058067       0.368721      -0.308678       1.696192      -0.236136       1.735715          -0.000000
           71              H       5.147955      12.906723       1.087657       0.099499       1.178730 0.86749259E+01  0.86133572E+02                                 1.778845                            1.673600      -0.958891       2.410768                    0.998250       3.493043       9.551835       0.509484       1.210789      -0.725255       0.029176       0.012333       0.014446       0.034814       0.008774       0.004714      -0.005849       0.014163       0.033513      -0.018660       0.005327       0.013333              1.812438       2.214611       0.420377       0.320632       1.630875       0.134139       1.591829           0.000002
           72              H       3.662891      11.694999       2.361543       0.095421       1.185877 0.86009853E+01  0.83933742E+02                                 1.691381                            1.595078      -0.768827       2.497212                    0.999580       3.260370       8.411397       0.565810       1.109295      -0.752636       0.007704      -0.006796       0.035836       0.037279       0.014709       0.004232      -0.006731       0.017162       0.031519      -0.024106       0.011637       0.012468              1.718064       1.412338      -0.033268       0.164016       1.437685      -0.202053       2.304169           0.000008
           73              H       9.538799       9.959910      13.568965       0.136634       1.104666 0.79465283E+01  0.76954514E+02                                 1.705289                            1.604629      -0.874823       2.487551                    0.999360       3.150203       8.422844       0.520531       1.215075      -0.726834      -0.032341      -0.003376       0.036309       0.048741       0.012704      -0.011491       0.000079       0.019033       0.018634      -0.020151      -0.000335       0.020487              1.755955       1.620933      -0.023997      -0.409946       1.434188       0.087019       2.212744           0.000001
           74              H       2.632294      11.162763      11.540257       0.133549       1.040148 0.72715661E+01  0.69738813E+02                                 1.706616                            1.583557      -1.009487       2.420923                    0.997877       3.326950       9.221245       0.493843       1.293216      -0.706710       0.039120       0.022747      -0.005830       0.045627       0.009833      -0.007246       0.006907       0.022822       0.005667      -0.019834       0.004024       0.015811              1.780965       2.162343       0.563331       0.029132       1.796498       0.076623       1.384054           0.000000
           75              H       1.961652       9.956361       9.723533       0.130156       1.007023 0.74300717E+01  0.70893406E+02                                 1.605003                            1.554887      -0.811599       2.507912                    0.999550       3.179483       8.492563       0.526086       1.220215      -0.724644       0.020938       0.000422      -0.030284       0.036820       0.008116      -0.008929       0.004459       0.015270       0.015060      -0.016574       0.002234       0.014340              1.608132       1.569967       0.028203      -0.243308       1.437321       0.186532       1.817107           0.000001
           76              H       8.798780       8.776572      11.752241       0.128970       1.023376 0.75339654E+01  0.71896451E+02                                 1.603964                            1.551208      -0.800185       2.512565                    0.999658       3.142794       8.305023       0.535888       1.197700      -0.730438      -0.033280      -0.018158       0.003389       0.038063       0.011829      -0.007947       0.003409       0.011078       0.007803      -0.017068       0.002881       0.014188              1.610137       1.763012       0.319564       0.021086       1.611653       0.131171       1.455745           0.000001
           77              C       7.762151      14.117205      17.119204       0.613081      23.554585 0.24742739E+03  0.51408134E+04                                 7.646808                            5.654085      -0.223703       1.981302                    0.998993      22.768245      65.118900       0.608435       0.484516      -1.007046      -0.006010      -0.013732      -0.076964       0.078410       0.010985      -0.002216      -0.024613      -0.132666      -0.129615      -0.047695      -0.045617       0.093312              8.986601      11.151133       0.195344       1.023704       4.795564       1.370388      11.013106           0.000001
           78              C       7.979331      14.329567      18.587243      -0.026957      34.468263 0.46174665E+03  0.10982555E+05                                 9.222069                            7.195679      -0.031544       1.991417                    0.999389      27.810283      79.518097       0.612400       0.420505      -1.065263       0.008693       0.006648       0.048564       0.049782       0.008837      -0.000660       0.000304       0.022554      -0.036884      -0.012363      -0.008120       0.020483             10.484536      10.465441      -1.452444       1.082322       6.673763       2.599409      14.314404          -0.000003
           79              C       7.356951      15.236143       0.905390      -0.107317      28.560795 0.41887943E+03  0.97582672E+04                                 8.059747                            6.829075       0.209512       2.036728                    0.999812      29.107930      83.342878       0.629733       0.417509      -1.063336       0.019916      -0.014429      -0.024782       0.034914      -0.022416      -0.013309       0.025753       0.028774       0.020582      -0.037590      -0.004126       0.041716              8.431936       9.044327      -1.406812       0.803992       6.392935       1.962303       9.858544           0.000004
           80              C       7.080449      15.009055      19.367622      -0.122287      30.208095 0.43863039E+03  0.10382242E+05                                 8.504514                            7.089199       0.034839       1.982102                    0.999634      29.806160      87.265898       0.602264       0.429662      -1.051112       0.016391      -0.016067       0.018869       0.029713      -0.000222       0.010490      -0.014623       0.023891      -0.084489      -0.035588       0.007230       0.028358              9.092803       9.657979      -1.217189       0.198197       6.551498       2.555435      11.068932           0.000001
           81              C       9.161752      13.854103      19.166732      -0.130418      31.357760 0.47803832E+03  0.11607026E+05                                 8.860761                            7.487711      -0.278820       1.879093                    0.998618      30.837882      92.638183       0.573563       0.439812      -1.040852      -0.015371       0.023422       0.011932       0.030450      -0.000852      -0.022209       0.006489      -0.013500      -0.049403      -0.031962       0.011643       0.020319              9.459843      10.619541      -1.738585       1.522157       6.446424       1.342870      11.313564          -0.000001
           82              C       9.405073      14.052805       0.699349      -0.102046      28.655481 0.41698780E+03  0.97409730E+04                                 8.155066                            6.857111       0.054553       1.989600                    0.999700      29.376165      85.302075       0.620064       0.422854      -1.055851      -0.022252       0.017908      -0.016484       0.032979      -0.015504       0.021390      -0.000984       0.040292       0.004952      -0.027898      -0.008921       0.036819              8.553214       9.123735      -2.423193       0.293117       6.567335       1.490669       9.968571           0.000002
           83              C       8.510213      14.760678       1.462096      -0.102051      27.763344 0.40724356E+03  0.94375889E+04                                 7.945975                            6.758692       0.084280       1.997486                    0.999792      29.127373      83.670815       0.628343       0.420632      -1.059447       0.002504       0.000922      -0.028721       0.028845      -0.007517       0.015773       0.017424       0.016553       0.118653      -0.037416      -0.009587       0.047004              8.248826       8.882325      -1.960603       0.281196       6.342757       1.661777       9.521397           0.000009
           84              C       5.267605      17.368103      10.496186       0.081503      36.306505 0.43212162E+03  0.10143124E+05                                 9.769797                            7.070325      -0.310051       1.915392                    0.998882      27.015026      77.586498       0.601501       0.433814      -1.053436      -0.003586      -0.010225       0.001014       0.010883      -0.012073      -0.015367      -0.009332       0.013770       0.003040      -0.024830       0.005016       0.019814             12.697631       9.130268      -3.440119       2.129194      12.563488      -8.095884      16.399136          -0.000002
           85              C       4.998142      16.634149      12.776105      -0.038549      28.255849 0.36771299E+03  0.82932137E+04                                 8.122863                            6.454249       0.138839       2.048069                    0.999560      27.157396      76.551922       0.639261       0.424829      -1.058542      -0.004061      -0.020805      -0.014649       0.025767      -0.003200      -0.012529       0.009827       0.042137      -0.011146      -0.024142      -0.004690       0.028831              9.355347       7.972053      -2.366578       0.368133       8.553367      -3.955815      11.540622           0.000001
           86              C       6.863270      15.929823      11.575720      -0.035735      28.732221 0.36432057E+03  0.82035102E+04                                 8.249392                            6.443282       0.238408       2.089752                    0.999150      26.904238      75.953428       0.636544       0.427328      -1.056240      -0.022125      -0.010730       0.010290       0.026656      -0.003910      -0.003756       0.002613       0.015050      -0.003603      -0.008326      -0.002313       0.010639              9.604383       8.703981      -2.930762       0.432198       8.939380      -4.191348      11.169790          -0.000002
           87              C       6.458070      16.648342      10.486478      -0.165162      32.980132 0.44792240E+03  0.10629286E+05                                 8.992013                            7.112616       0.037745       1.981099                    0.999551      29.880291      86.829121       0.609421       0.423533      -1.057733      -0.001099      -0.012829       0.005696       0.014079      -0.001064      -0.022619       0.003594       0.010076       0.029315      -0.018413      -0.009987       0.028400             10.532716       9.369844      -3.640894       1.800617      10.777099      -5.396936      11.451205          -0.000000
           88              C       4.562777      17.349119      11.687259      -0.163180      32.317183 0.44439171E+03  0.10529047E+05                                 8.889547                            7.101129       0.007912       1.973969                    0.999445      29.841125      86.765661       0.607523       0.425520      -1.056055      -0.011231      -0.018644       0.004647       0.022256      -0.013282      -0.013516       0.002326       0.012639      -0.054542      -0.023169      -0.004218       0.027388             10.349076       7.518611      -1.610788       0.161274       9.512739      -5.453762      14.015879           0.000001
           89              C       7.762151      12.494595      12.598196       0.613081      23.554590 0.24742745E+03  0.51408149E+04                                 7.646808                            5.654086      -0.223704       1.981302                    0.998993      22.768248      65.118911       0.608435       0.484516      -1.007046      -0.006011       0.013732       0.076964       0.078410      -0.010985       0.002216      -0.024613      -0.132666      -0.129615      -0.047695      -0.045617       0.093312              8.986602      11.151135      -0.195344      -1.023704       4.795565       1.370389      11.013106           0.000001
           90              C       7.979331      12.282233      11.130157      -0.026957      34.468260 0.46174661E+03  0.10982554E+05                                 9.222068                            7.195678      -0.031543       1.991417                    0.999389      27.810282      79.518092       0.612400       0.420505      -1.065263       0.008692      -0.006648      -0.048564       0.049782      -0.008837       0.000660       0.000304       0.022555      -0.036884      -0.012364      -0.008120       0.020483             10.484535      10.465440       1.452443      -1.082322       6.673763       2.599408      14.314401          -0.000003
           91              C       7.356951      11.375657       9.000410      -0.107317      28.560789 0.41887934E+03  0.97582643E+04                                 8.059745                            6.829074       0.209512       2.036728                    0.999812      29.107925      83.342849       0.629733       0.417509      -1.063336       0.019916       0.014429       0.024782       0.034914       0.022416       0.013310       0.025753       0.028774       0.020582      -0.037590      -0.004126       0.041716              8.431933       9.044325       1.406811      -0.803992       6.392934       1.962302       9.858540           0.000004
           92              C       7.080449      11.602745      10.349778      -0.122287      30.208095 0.43863043E+03  0.10382243E+05                                 8.504514                            7.089199       0.034838       1.982102                    0.999634      29.806159      87.265891       0.602264       0.429662      -1.051112       0.016391       0.016067      -0.018869       0.029713       0.000222      -0.010491      -0.014623       0.023891      -0.084489      -0.035588       0.007230       0.028358              9.092802       9.657979       1.217189      -0.198196       6.551498       2.555434      11.068930           0.000001
           93              C       9.161752      12.757697      10.550668      -0.130418      31.357764 0.47803841E+03  0.11607029E+05                                 8.860762                            7.487711      -0.278821       1.879093                    0.998618      30.837886      92.638197       0.573563       0.439812      -1.040852      -0.015371      -0.023422      -0.011932       0.030450       0.000851       0.022209       0.006489      -0.013500      -0.049403      -0.031962       0.011643       0.020319              9.459843      10.619541       1.738585      -1.522158       6.446424       1.342870      11.313564          -0.000001
           94              C       9.405073      12.558995       9.206451      -0.102046      28.655486 0.41698789E+03  0.97409756E+04                                 8.155067                            6.857112       0.054551       1.989600                    0.999700      29.376171      85.302096       0.620064       0.422854      -1.055851      -0.022252      -0.017908       0.016484       0.032979       0.015504      -0.021390      -0.000984       0.040292       0.004952      -0.027898      -0.008921       0.036819              8.553215       9.123736       2.423193      -0.293118       6.567336       1.490668       9.968571           0.000003
           95              C       8.510213      11.851122       8.443704      -0.102051      27.763336 0.40724342E+03  0.94375840E+04                                 7.945971                            6.758689       0.084281       1.997486                    0.999792      29.127367      83.670768       0.628344       0.420632      -1.059448       0.002504      -0.000922       0.028721       0.028845       0.007517      -0.015773       0.017424       0.016554       0.118653      -0.037416      -0.009587       0.047004              8.248822       8.882320       1.960602      -0.281195       6.342754       1.661775       9.521391           0.000008
           96              C       5.267605       9.243697      19.221214       0.081503      36.306504 0.43212162E+03  0.10143124E+05                                 9.769796                            7.070325      -0.310049       1.915393                    0.998882      27.015025      77.586487       0.601501       0.433814      -1.053436      -0.003586       0.010225      -0.001014       0.010883       0.012073       0.015367      -0.009332       0.013770       0.003040      -0.024830       0.005016       0.019814             12.697628       9.130267       3.440118      -2.129194      12.563486      -8.095883      16.399133          -0.000002
           97              C       4.998142       9.977651      16.941295      -0.038549      28.255831 0.36771272E+03  0.82932054E+04                                 8.122858                            6.454246       0.138840       2.048070                    0.999560      27.157385      76.551868       0.639262       0.424828      -1.058542      -0.004061       0.020805       0.014649       0.025767       0.003200       0.012529       0.009827       0.042136      -0.011147      -0.024142      -0.004690       0.028831              9.355341       7.972048       2.366576      -0.368132       8.553361      -3.955811      11.540614           0.000001
           98              C       6.863270      10.681977      18.141680      -0.035735      28.732219 0.36432054E+03  0.82035094E+04                                 8.249392                            6.443281       0.238408       2.089752                    0.999150      26.904237      75.953422       0.636544       0.427328      -1.056240      -0.022124       0.010731      -0.010290       0.026655       0.003910       0.003756       0.002612       0.015050      -0.003603      -0.008326      -0.002313       0.010639              9.604383       8.703980       2.930762      -0.432198       8.939379      -4.191348      11.169789          -0.000001
           99              C       6.458070       9.963458      19.230922      -0.165162      32.980126 0.44792230E+03  0.10629283E+05                                 8.992012                            7.112615       0.037746       1.981100                    0.999551      29.880287      86.829104       0.609421       0.423533      -1.057733      -0.001099       0.012829      -0.005695       0.014079       0.001064       0.022619       0.003594       0.010077       0.029315      -0.018413      -0.009987       0.028400             10.532715       9.369842       3.640893      -1.800617      10.777098      -5.396936      11.451204          -0.000001
          100              C       4.562777       9.262681      18.030141      -0.163180      32.317179 0.44439166E+03  0.10529045E+05                                 8.889545                            7.101128       0.007912       1.973969                    0.999445      29.841122      86.765644       0.607523       0.425520      -1.056055      -0.011231       0.018644      -0.004647       0.022256       0.013282       0.013516       0.002326       0.012638      -0.054542      -0.023169      -0.004218       0.027388             10.349074       7.518610       1.610788      -0.161274       9.512736      -5.453760      14.015876           0.000001
          101              C       7.319749       3.623995       7.213404       0.613081      23.554581 0.24742733E+03  0.51408119E+04                                 7.646807                            5.654085      -0.223703       1.981302                    0.998993      22.768241      65.118889       0.608434       0.484516      -1.007046       0.006010       0.013732      -0.076964       0.078410       0.010985       0.002216       0.024613      -0.132666      -0.129615      -0.047695      -0.045617       0.093312              8.986601      11.151133       0.195344      -1.023704       4.795564      -1.370388      11.013105           0.000001
          102              C       7.102569       3.411633       8.681443      -0.026957      34.468257 0.46174655E+03  0.10982552E+05                                 9.222068                            7.195678      -0.031543       1.991417                    0.999389      27.810280      79.518086       0.612400       0.420505      -1.065263      -0.008693      -0.006648       0.048564       0.049782       0.008837       0.000660      -0.000304       0.022554      -0.036884      -0.012363      -0.008120       0.020483             10.484535      10.465440      -1.452443      -1.082322       6.673763      -2.599408      14.314401          -0.000003
          103              C       7.724949       2.505057      10.811190      -0.107317      28.560805 0.41887962E+03  0.97582729E+04                                 8.059749                            6.829077       0.209510       2.036728                    0.999812      29.107938      83.342907       0.629733       0.417509      -1.063336      -0.019916       0.014429      -0.024782       0.034914      -0.022417       0.013309      -0.025753       0.028773       0.020582      -0.037590      -0.004126       0.041716              8.431937       9.044330      -1.406812      -0.803993       6.392937      -1.962303       9.858545           0.000004
          104              C       8.001451       2.732145       9.461822      -0.122288      30.208107 0.43863062E+03  0.10382249E+05                                 8.504516                            7.089201       0.034838       1.982101                    0.999634      29.806169      87.265932       0.602264       0.429662      -1.051112      -0.016391       0.016067       0.018869       0.029713      -0.000222      -0.010491       0.014623       0.023891      -0.084489      -0.035588       0.007230       0.028358              9.092805       9.657982      -1.217189      -0.198198       6.551500      -2.555435      11.068933           0.000001
          105              C       5.920148       3.887097       9.260932      -0.130418      31.357764 0.47803841E+03  0.11607029E+05                                 8.860762                            7.487711      -0.278820       1.879093                    0.998618      30.837884      92.638193       0.573563       0.439812      -1.040852       0.015371      -0.023422       0.011932       0.030450      -0.000851       0.022209      -0.006490      -0.013500      -0.049403      -0.031962       0.011643       0.020319              9.459844      10.619542      -1.738585      -1.522158       6.446424      -1.342870      11.313565          -0.000001
          106              C       5.676827       3.688395      10.605149      -0.102046      28.655492 0.41698798E+03  0.97409786E+04                                 8.155069                            6.857113       0.054551       1.989600                    0.999700      29.376176      85.302127       0.620064       0.422854      -1.055851       0.022252      -0.017908      -0.016484       0.032979      -0.015504      -0.021390       0.000984       0.040292       0.004951      -0.027898      -0.008921       0.036819              8.553217       9.123740      -2.423195      -0.293118       6.567337      -1.490669       9.968573           0.000002
          107              C       6.571687       2.980522      11.367896      -0.102051      27.763356 0.40724378E+03  0.94375956E+04                                 7.945978                            6.758695       0.084279       1.997486                    0.999792      29.127382      83.670855       0.628343       0.420632      -1.059447      -0.002504      -0.000922      -0.028721       0.028845      -0.007517      -0.015773      -0.017424       0.016553       0.118653      -0.037416      -0.009588       0.047004              8.248829       8.882329      -1.960604      -0.281196       6.342760      -1.661777       9.521400           0.000008
          108              C       9.814295       0.373097       0.590386       0.081503      36.306510 0.43212172E+03  0.10143127E+05                                 9.769797                            7.070325      -0.310049       1.915393                    0.998882      27.015028      77.586496       0.601501       0.433814      -1.053436       0.003586       0.010225       0.001013       0.010883      -0.012073       0.015367       0.009332       0.013770       0.003040      -0.024830       0.005016       0.019814             12.697629       9.130268      -3.440118      -2.129193      12.563486       8.095882      16.399133          -0.000002
          109              C       0.029158       1.107051       2.870305      -0.038549      28.255823 0.36771261E+03  0.82932022E+04                                 8.122856                            6.454244       0.138842       2.048070                    0.999560      27.157381      76.551848       0.639262       0.424828      -1.058542       0.004061       0.020805      -0.014649       0.025767      -0.003200       0.012529      -0.009827       0.042137      -0.011146      -0.024141      -0.004690       0.028831              9.355339       7.972046      -2.366576      -0.368132       8.553359       3.955810      11.540610           0.000002
          110              C       8.218630       1.811377       1.669920      -0.035735      28.732212 0.36432043E+03  0.82035064E+04                                 8.249391                            6.443280       0.238409       2.089753                    0.999150      26.904233      75.953407       0.636544       0.427328      -1.056240       0.022124       0.010731       0.010290       0.026655      -0.003910       0.003756      -0.002612       0.015050      -0.003603      -0.008326      -0.002313       0.010639              9.604381       8.703979      -2.930762      -0.432198       8.939377       4.191346      11.169787          -0.000001
          111              C       8.623830       1.092858       0.580678      -0.165161      32.980123 0.44792226E+03  0.10629282E+05                                 8.992011                            7.112614       0.037747       1.981100                    0.999551      29.880285      86.829091       0.609421       0.423533      -1.057733       0.001099       0.012829       0.005695       0.014079      -0.001064       0.022619      -0.003594       0.010076       0.029315      -0.018413      -0.009987       0.028400             10.532712       9.369841      -3.640893      -1.800617      10.777096       5.396934      11.451201          -0.000001
          112              C       0.464523       0.392081       1.781459      -0.163180      32.317172 0.44439157E+03  0.10529042E+05                                 8.889544                            7.101127       0.007914       1.973970                    0.999445      29.841119      86.765630       0.607523       0.425520      -1.056055       0.011231       0.018644       0.004647       0.022256      -0.013282       0.013516      -0.002326       0.012638      -0.054542      -0.023169      -0.004218       0.027388             10.349072       7.518609      -1.610788      -0.161273       9.512734       5.453758      14.015872           0.000001
          113              C       7.319749       5.246605       2.692396       0.613081      23.554582 0.24742735E+03  0.51408123E+04                                 7.646808                            5.654085      -0.223703       1.981302                    0.998993      22.768243      65.118897       0.608434       0.484516      -1.007046       0.006010      -0.013732       0.076964       0.078410      -0.010985      -0.002216       0.024613      -0.132666      -0.129615      -0.047695      -0.045617       0.093312              8.986601      11.151134      -0.195344       1.023704       4.795564      -1.370388      11.013106           0.000001
          114              C       7.102569       5.458967       1.224357      -0.026957      34.468259 0.46174658E+03  0.10982553E+05                                 9.222069                            7.195678      -0.031544       1.991417                    0.999389      27.810281      79.518091       0.612400       0.420505      -1.065263      -0.008693       0.006648      -0.048564       0.049782      -0.008837      -0.000660      -0.000304       0.022554      -0.036884      -0.012364      -0.008120       0.020483             10.484535      10.465441       1.452444       1.082321       6.673763      -2.599408      14.314403          -0.000003
          115              C       7.724949       6.365543      18.906210      -0.107317      28.560797 0.41887948E+03  0.97582689E+04                                 8.059748                            6.829076       0.209511       2.036728                    0.999812      29.107931      83.342885       0.629733       0.417509      -1.063336      -0.019916      -0.014428       0.024782       0.034914       0.022417      -0.013309      -0.025753       0.028774       0.020581      -0.037590      -0.004126       0.041716              8.431936       9.044328       1.406812       0.803993       6.392936      -1.962303       9.858545           0.000004
          116              C       8.001451       6.138455       0.443978      -0.122288      30.208104 0.43863056E+03  0.10382247E+05                                 8.504516                            7.089200       0.034838       1.982101                    0.999634      29.806167      87.265923       0.602264       0.429662      -1.051112      -0.016391      -0.016067      -0.018869       0.029713       0.000221       0.010491       0.014623       0.023891      -0.084490      -0.035588       0.007230       0.028358              9.092805       9.657981       1.217189       0.198197       6.551499      -2.555435      11.068934           0.000001
          117              C       5.920148       4.983503       0.644868      -0.130418      31.357762 0.47803835E+03  0.11607027E+05                                 8.860762                            7.487711      -0.278821       1.879093                    0.998618      30.837884      92.638192       0.573563       0.439812      -1.040852       0.015371       0.023422      -0.011932       0.030450       0.000851      -0.022208      -0.006489      -0.013500      -0.049403      -0.031962       0.011643       0.020319              9.459843      10.619541       1.738585       1.522157       6.446424      -1.342870      11.313564          -0.000001
          118              C       5.676827       5.182205      19.112251      -0.102046      28.655487 0.41698789E+03  0.97409756E+04                                 8.155067                            6.857113       0.054551       1.989600                    0.999700      29.376170      85.302095       0.620064       0.422854      -1.055851       0.022252       0.017908       0.016484       0.032979       0.015504       0.021390       0.000984       0.040292       0.004951      -0.027898      -0.008921       0.036819              8.553215       9.123736       2.423193       0.293117       6.567336      -1.490670       9.968574           0.000003
          119              C       6.571687       5.890078      18.349504      -0.102051      27.763351 0.40724366E+03  0.94375921E+04                                 7.945976                            6.758693       0.084280       1.997486                    0.999792      29.127379      83.670838       0.628343       0.420632      -1.059447      -0.002504       0.000922       0.028721       0.028845       0.007517       0.015773      -0.017424       0.016553       0.118653      -0.037416      -0.009587       0.047004              8.248828       8.882325       1.960603       0.281196       6.342757      -1.661777       9.521400           0.000008
          120              C       9.814295       8.497503       9.315414       0.081503      36.306512 0.43212173E+03  0.10143127E+05                                 9.769797                            7.070326      -0.310050       1.915393                    0.998882      27.015029      77.586503       0.601501       0.433814      -1.053436       0.003586      -0.010225      -0.001014       0.010883       0.012073      -0.015367       0.009332       0.013770       0.003040      -0.024830       0.005016       0.019814             12.697630       9.130268       3.440118       2.129194      12.563487       8.095884      16.399135          -0.000002
          121              C       0.029158       7.763549       7.035495      -0.038549      28.255826 0.36771264E+03  0.82932033E+04                                 8.122857                            6.454245       0.138841       2.048070                    0.999560      27.157382      76.551856       0.639262       0.424828      -1.058542       0.004061      -0.020805       0.014649       0.025767       0.003200      -0.012529      -0.009827       0.042136      -0.011147      -0.024142      -0.004690       0.028831              9.355340       7.972047       2.366576       0.368132       8.553360       3.955811      11.540612           0.000001
          122              C       8.218630       7.059223       8.235880      -0.035735      28.732214 0.36432047E+03  0.82035073E+04                                 8.249391                            6.443281       0.238409       2.089753                    0.999150      26.904234      75.953410       0.636544       0.427328      -1.056240       0.022125      -0.010731      -0.010290       0.026656       0.003910      -0.003756      -0.002612       0.015050      -0.003603      -0.008326      -0.002313       0.010639              9.604381       8.703979       2.930762       0.432199       8.939377       4.191347      11.169788          -0.000001
          123              C       8.623830       7.777742       9.325122      -0.165161      32.980129 0.44792235E+03  0.10629284E+05                                 8.992012                            7.112615       0.037746       1.981099                    0.999551      29.880288      86.829103       0.609421       0.423533      -1.057733       0.001099      -0.012829      -0.005695       0.014079       0.001064      -0.022619      -0.003594       0.010076       0.029315      -0.018413      -0.009987       0.028400             10.532714       9.369842       3.640893       1.800618      10.777097       5.396935      11.451202          -0.000000
          124              C       0.464523       8.478519       8.124341      -0.163180      32.317175 0.44439160E+03  0.10529043E+05                                 8.889544                            7.101127       0.007913       1.973969                    0.999445      29.841121      86.765637       0.607523       0.425520      -1.056055       0.011231      -0.018644      -0.004647       0.022256       0.013282      -0.013516      -0.002326       0.012638      -0.054542      -0.023169      -0.004218       0.027388             10.349072       7.518609       1.610788       0.161274       9.512735       5.453759      14.015873           0.000001
          125              C       2.292449       3.623995       2.692396       0.613081      23.554582 0.24742736E+03  0.51408125E+04                                 7.646808                            5.654085      -0.223704       1.981302                    0.998993      22.768244      65.118900       0.608435       0.484516      -1.007046       0.006011       0.013732       0.076964       0.078410       0.010985      -0.002216      -0.024613      -0.132666      -0.129615      -0.047695      -0.045617       0.093312              8.986601      11.151134       0.195344       1.023704       4.795564       1.370388      11.013105           0.000001
          126              C       2.075269       3.411633       1.224357      -0.026957      34.468261 0.46174660E+03  0.10982554E+05                                 9.222069                            7.195678      -0.031544       1.991417                    0.999389      27.810282      79.518095       0.612400       0.420505      -1.065263      -0.008692      -0.006648      -0.048564       0.049782       0.008837      -0.000660       0.000304       0.022554      -0.036884      -0.012364      -0.008120       0.020483             10.484536      10.465442      -1.452444       1.082322       6.673763       2.599408      14.314402          -0.000003
          127              C       2.697649       2.505057      18.906210      -0.107317      28.560800 0.41887954E+03  0.97582704E+04                                 8.059748                            6.829076       0.209511       2.036728                    0.999812      29.107934      83.342892       0.629733       0.417509      -1.063336      -0.019916       0.014428       0.024782       0.034914      -0.022416      -0.013309       0.025753       0.028774       0.020582      -0.037590      -0.004126       0.041716              8.431936       9.044328      -1.406812       0.803991       6.392937       1.962304       9.858544           0.000004
          128              C       2.974151       2.732145       0.443978      -0.122287      30.208098 0.43863046E+03  0.10382244E+05                                 8.504515                            7.089200       0.034838       1.982101                    0.999634      29.806163      87.265913       0.602264       0.429662      -1.051111      -0.016391       0.016067      -0.018869       0.029713      -0.000221       0.010490      -0.014622       0.023891      -0.084490      -0.035588       0.007230       0.028358              9.092804       9.657981      -1.217189       0.198197       6.551499       2.555435      11.068932           0.000001
          129              C       0.892848       3.887097       0.644868      -0.130418      31.357769 0.47803852E+03  0.11607032E+05                                 8.860763                            7.487712      -0.278821       1.879093                    0.998618      30.837889      92.638210       0.573563       0.439812      -1.040852       0.015371      -0.023422      -0.011932       0.030450      -0.000851      -0.022209       0.006489      -0.013500      -0.049403      -0.031962       0.011643       0.020319              9.459844      10.619544      -1.738585       1.522159       6.446425       1.342869      11.313565          -0.000001
          130              C       0.649527       3.688395      19.112251      -0.102045      28.655482 0.41698780E+03  0.97409731E+04                                 8.155066                            6.857111       0.054551       1.989600                    0.999700      29.376170      85.302098       0.620064       0.422854      -1.055851       0.022252      -0.017908       0.016484       0.032979      -0.015504       0.021390      -0.000984       0.040292       0.004951      -0.027898      -0.008921       0.036819              8.553214       9.123738      -2.423194       0.293120       6.567335       1.490667       9.968569           0.000003
          131              C       1.544387       2.980522      18.349504      -0.102051      27.763344 0.40724360E+03  0.94375896E+04                                 7.945973                            6.758692       0.084281       1.997486                    0.999792      29.127370      83.670783       0.628343       0.420632      -1.059448      -0.002504      -0.000922       0.028721       0.028845      -0.007517       0.015773       0.017424       0.016553       0.118654      -0.037416      -0.009588       0.047004              8.248824       8.882325      -1.960604       0.281194       6.342757       1.661775       9.521390           0.000008
          132              C       4.786995       0.373097       9.315414       0.081503      36.306502 0.43212158E+03  0.10143123E+05                                 9.769796                            7.070325      -0.310050       1.915393                    0.998882      27.015024      77.586487       0.601501       0.433814      -1.053436       0.003586       0.010225      -0.001014       0.010883      -0.012073      -0.015367      -0.009332       0.013770       0.003040      -0.024830       0.005016       0.019814             12.697629       9.130267      -3.440118       2.129194      12.563486      -8.095883      16.399133          -0.000002
          133              C       5.056458       1.107051       7.035495      -0.038549      28.255834 0.36771278E+03  0.82932072E+04                                 8.122859                            6.454247       0.138841       2.048070                    0.999560      27.157386      76.551874       0.639262       0.424829      -1.058542       0.004061       0.020805       0.014649       0.025767      -0.003200      -0.012529       0.009827       0.042137      -0.011146      -0.024142      -0.004689       0.028831              9.355342       7.972049      -2.366577       0.368133       8.553362      -3.955812      11.540615           0.000002
          134              C       3.191330       1.811377       8.235880      -0.035735      28.732223 0.36432059E+03  0.82035110E+04                                 8.249393                            6.443282       0.238407       2.089752                    0.999150      26.904239      75.953433       0.636544       0.427328      -1.056240       0.022125       0.010730      -0.010290       0.026656      -0.003910      -0.003756       0.002613       0.015050      -0.003603      -0.008326      -0.002313       0.010639              9.604384       8.703981      -2.930763       0.432199       8.939380      -4.191348      11.169791          -0.000001
          135              C       3.596530       1.092858       9.325122      -0.165162      32.980130 0.44792235E+03  0.10629285E+05                                 8.992013                            7.112615       0.037746       1.981099                    0.999551      29.880289      86.829111       0.609421       0.423533      -1.057733       0.001099       0.012829      -0.005696       0.014079      -0.001064      -0.022619       0.003594       0.010076       0.029315      -0.018413      -0.009987       0.028400             10.532715       9.369843      -3.640894       1.800618      10.777099      -5.396936      11.451204          -0.000001
          136              C       5.491823       0.392081       8.124341      -0.163180      32.317178 0.44439165E+03  0.10529045E+05                                 8.889546                            7.101129       0.007913       1.973969                    0.999445      29.841122      86.765647       0.607523       0.425520      -1.056055       0.011231       0.018644      -0.004647       0.022256      -0.013282      -0.013516       0.002326       0.012638      -0.054543      -0.023169      -0.004218       0.027388             10.349075       7.518610      -1.610788       0.161274       9.512737      -5.453760      14.015876           0.000001
          137              C       2.292449       5.246605       7.213404       0.613081      23.554584 0.24742737E+03  0.51408129E+04                                 7.646808                            5.654085      -0.223704       1.981302                    0.998993      22.768245      65.118906       0.608434       0.484516      -1.007045       0.006010      -0.013732      -0.076964       0.078410      -0.010985       0.002216      -0.024613      -0.132666      -0.129615      -0.047695      -0.045617       0.093312              8.986602      11.151135      -0.195344      -1.023704       4.795564       1.370389      11.013108           0.000001
          138              C       2.075269       5.458967       8.681443      -0.026957      34.468263 0.46174662E+03  0.10982554E+05                                 9.222069                            7.195678      -0.031544       1.991417                    0.999389      27.810283      79.518098       0.612400       0.420505      -1.065263      -0.008692       0.006648       0.048564       0.049782      -0.008837       0.000660       0.000304       0.022555      -0.036884      -0.012364      -0.008120       0.020483             10.484536      10.465441       1.452443      -1.082322       6.673763       2.599409      14.314405          -0.000003
          139              C       2.697649       6.365543      10.811190      -0.107317      28.560794 0.41887941E+03  0.97582670E+04                                 8.059748                            6.829076       0.209512       2.036728                    0.999812      29.107929      83.342881       0.629733       0.417509      -1.063336      -0.019916      -0.014429      -0.024782       0.034914       0.022416       0.013309       0.025753       0.028774       0.020581      -0.037590      -0.004126       0.041716              8.431936       9.044329       1.406812      -0.803993       6.392935       1.962303       9.858545           0.000004
          140              C       2.974151       6.138455       9.461822      -0.122288      30.208109 0.43863065E+03  0.10382250E+05                                 8.504517                            7.089201       0.034838       1.982101                    0.999634      29.806169      87.265932       0.602264       0.429662      -1.051112      -0.016391      -0.016067       0.018869       0.029713       0.000222      -0.010491      -0.014623       0.023891      -0.084489      -0.035588       0.007230       0.028358              9.092806       9.657982       1.217189      -0.198197       6.551500       2.555436      11.068936           0.000001
          141              C       0.892848       4.983503       9.260932      -0.130418      31.357767 0.47803844E+03  0.11607030E+05                                 8.860763                            7.487712      -0.278821       1.879093                    0.998618      30.837888      92.638209       0.573563       0.439812      -1.040852       0.015371       0.023422       0.011932       0.030450       0.000851       0.022209       0.006489      -0.013500      -0.049403      -0.031962       0.011643       0.020319              9.459845      10.619542       1.738585      -1.522158       6.446425       1.342870      11.313567          -0.000001
          142              C       0.649527       5.182205      10.605149      -0.102046      28.655497 0.41698808E+03  0.97409815E+04                                 8.155070                            6.857114       0.054550       1.989600                    0.999700      29.376178      85.302133       0.620064       0.422854      -1.055851       0.022252       0.017908      -0.016484       0.032979       0.015504      -0.021390      -0.000984       0.040292       0.004952      -0.027898      -0.008921       0.036819              8.553218       9.123740       2.423195      -0.293117       6.567338       1.490671       9.968577           0.000002
          143              C       1.544387       5.890078      11.367896      -0.102051      27.763345 0.40724350E+03  0.94375878E+04                                 7.945976                            6.758692       0.084280       1.997486                    0.999792      29.127377      83.670840       0.628343       0.420632      -1.059447      -0.002504       0.000922      -0.028721       0.028845       0.007517      -0.015773       0.017424       0.016553       0.118653      -0.037416      -0.009587       0.047004              8.248828       8.882324       1.960603      -0.281197       6.342757       1.661778       9.521402           0.000008
          144              C       4.786995       8.497503       0.590386       0.081503      36.306505 0.43212164E+03  0.10143124E+05                                 9.769796                            7.070325      -0.310049       1.915393                    0.998882      27.015025      77.586485       0.601501       0.433814      -1.053436       0.003586      -0.010225       0.001014       0.010883       0.012073       0.015367      -0.009332       0.013770       0.003040      -0.024830       0.005016       0.019814             12.697628       9.130267       3.440118      -2.129194      12.563485      -8.095882      16.399133          -0.000002
          145              C       5.056458       7.763549       2.870305      -0.038549      28.255836 0.36771279E+03  0.82932077E+04                                 8.122859                            6.454247       0.138840       2.048070                    0.999560      27.157388      76.551885       0.639262       0.424829      -1.058542       0.004061      -0.020805      -0.014649       0.025767       0.003200       0.012529       0.009827       0.042137      -0.011147      -0.024142      -0.004690       0.028831              9.355343       7.972050       2.366577      -0.368133       8.553363      -3.955813      11.540616           0.000002
          146              C       3.191330       7.059223       1.669920      -0.035735      28.732220 0.36432055E+03  0.82035096E+04                                 8.249392                            6.443281       0.238408       2.089752                    0.999150      26.904237      75.953423       0.636544       0.427328      -1.056240       0.022125      -0.010731       0.010290       0.026656       0.003910       0.003756       0.002612       0.015050      -0.003603      -0.008326      -0.002313       0.010639              9.604383       8.703980       2.930762      -0.432198       8.939379      -4.191348      11.169790          -0.000001
          147              C       3.596530       7.777742       0.580678      -0.165161      32.980127 0.44792232E+03  0.10629283E+05                                 8.992011                            7.112614       0.037747       1.981100                    0.999551      29.880287      86.829097       0.609421       0.423533      -1.057733       0.001099      -0.012829       0.005695       0.014079       0.001064       0.022619       0.003594       0.010076       0.029315      -0.018413      -0.009987       0.028400             10.532713       9.369842       3.640893      -1.800617      10.777096      -5.396935      11.451202          -0.000001
          148              C       5.491823       8.478519       1.781459      -0.163180      32.317176 0.44439160E+03  0.10529043E+05                                 8.889545                            7.101128       0.007913       1.973969                    0.999445      29.841121      86.765644       0.607523       0.425520      -1.056055       0.011231      -0.018644       0.004647       0.022256       0.013282       0.013516       0.002326       0.012638      -0.054542      -0.023169      -0.004218       0.027388             10.349074       7.518610       1.610789      -0.161274       9.512736      -5.453760      14.015876           0.000001
          149              C       2.734851      14.117205      12.598196       0.613081      23.554588 0.24742743E+03  0.51408144E+04                                 7.646808                            5.654085      -0.223703       1.981302                    0.998993      22.768247      65.118907       0.608435       0.484516      -1.007046      -0.006010      -0.013732       0.076964       0.078410       0.010985       0.002216       0.024613      -0.132666      -0.129615      -0.047695      -0.045617       0.093312              8.986602      11.151135       0.195344      -1.023704       4.795564      -1.370389      11.013106           0.000001
          150              C       2.952031      14.329567      11.130157      -0.026957      34.468252 0.46174648E+03  0.10982550E+05                                 9.222068                            7.195678      -0.031544       1.991417                    0.999389      27.810278      79.518081       0.612400       0.420505      -1.065263       0.008693       0.006648      -0.048564       0.049782       0.008837       0.000660      -0.000304       0.022554      -0.036884      -0.012364      -0.008120       0.020483             10.484534      10.465439      -1.452443      -1.082321       6.673762      -2.599408      14.314400          -0.000003
          151              C       2.329651      15.236143       9.000410      -0.107317      28.560798 0.41887954E+03  0.97582703E+04                                 8.059748                            6.829076       0.209512       2.036728                    0.999812      29.107932      83.342882       0.629733       0.417509      -1.063336       0.019916      -0.014428       0.024782       0.034914      -0.022416       0.013309      -0.025753       0.028774       0.020582      -0.037590      -0.004126       0.041716              8.431936       9.044327      -1.406811      -0.803993       6.392936      -1.962303       9.858544           0.000004
          152              C       2.053149      15.009055      10.349778      -0.122287      30.208098 0.43863048E+03  0.10382245E+05                                 8.504515                            7.089200       0.034837       1.982101                    0.999634      29.806162      87.265911       0.602264       0.429662      -1.051111       0.016391      -0.016067      -0.018869       0.029713      -0.000221      -0.010491       0.014623       0.023890      -0.084490      -0.035588       0.007230       0.028358              9.092804       9.657980      -1.217189      -0.198197       6.551499      -2.555435      11.068933           0.000001
          153              C       4.134452      13.854103      10.550668      -0.130418      31.357769 0.47803853E+03  0.11607032E+05                                 8.860763                            7.487712      -0.278821       1.879093                    0.998618      30.837888      92.638206       0.573563       0.439812      -1.040852      -0.015371       0.023422      -0.011932       0.030450      -0.000851       0.022209      -0.006489      -0.013500      -0.049403      -0.031962       0.011643       0.020319              9.459844      10.619543      -1.738585      -1.522158       6.446425      -1.342870      11.313565          -0.000001
          154              C       4.377773      14.052805       9.206451      -0.102045      28.655479 0.41698777E+03  0.97409717E+04                                 8.155064                            6.857111       0.054552       1.989600                    0.999700      29.376166      85.302068       0.620065       0.422854      -1.055851      -0.022252       0.017908       0.016484       0.032979      -0.015504      -0.021390       0.000984       0.040292       0.004952      -0.027898      -0.008921       0.036819              8.553212       9.123733      -2.423192      -0.293117       6.567334      -1.490668       9.968569           0.000003
          155              C       3.482913      14.760678       8.443704      -0.102050      27.763335 0.40724339E+03  0.94375838E+04                                 7.945972                            6.758690       0.084282       1.997487                    0.999792      29.127366      83.670779       0.628343       0.420632      -1.059448       0.002504       0.000922       0.028721       0.028845      -0.007517      -0.015773      -0.017424       0.016553       0.118653      -0.037416      -0.009588       0.047004              8.248823       8.882321      -1.960602      -0.281196       6.342755      -1.661776       9.521394           0.000008
          156              C       0.240305      17.368103      19.221214       0.081503      36.306507 0.43212168E+03  0.10143125E+05                                 9.769796                            7.070325      -0.310049       1.915393                    0.998882      27.015026      77.586486       0.601501       0.433814      -1.053436      -0.003586      -0.010225      -0.001013       0.010883      -0.012073       0.015367       0.009332       0.013770       0.003040      -0.024830       0.005016       0.019814             12.697628       9.130267      -3.440118      -2.129194      12.563485       8.095882      16.399131          -0.000002
          157              C      -0.029158      16.634149      16.941295      -0.038549      28.255823 0.36771260E+03  0.82932020E+04                                 8.122856                            6.454244       0.138842       2.048070                    0.999560      27.157380      76.551841       0.639262       0.424828      -1.058542      -0.004061      -0.020805       0.014649       0.025767      -0.003200       0.012529      -0.009827       0.042137      -0.011146      -0.024142      -0.004690       0.028831              9.355338       7.972046      -2.366576      -0.368133       8.553359       3.955810      11.540609           0.000002
          158              C       1.835970      15.929823      18.141680      -0.035735      28.732210 0.36432039E+03  0.82035053E+04                                 8.249390                            6.443280       0.238409       2.089753                    0.999150      26.904231      75.953399       0.636544       0.427328      -1.056240      -0.022124      -0.010731      -0.010290       0.026655      -0.003910       0.003756      -0.002613       0.015050      -0.003603      -0.008326      -0.002313       0.010639              9.604380       8.703978      -2.930762      -0.432198       8.939376       4.191346      11.169786          -0.000001
          159              C       1.430770      16.648342      19.230922      -0.165161      32.980120 0.44792220E+03  0.10629280E+05                                 8.992010                            7.112613       0.037748       1.981100                    0.999551      29.880282      86.829076       0.609421       0.423533      -1.057733      -0.001099      -0.012829      -0.005695       0.014079      -0.001064       0.022619      -0.003594       0.010076       0.029315      -0.018413      -0.009987       0.028400             10.532712       9.369840      -3.640893      -1.800617      10.777095       5.396934      11.451200          -0.000001
          160              C       9.590077      17.349119      18.030141      -0.163180      32.317171 0.44439155E+03  0.10529042E+05                                 8.889544                            7.101127       0.007913       1.973970                    0.999445      29.841118      86.765624       0.607523       0.425520      -1.056055      -0.011231      -0.018644      -0.004647       0.022256      -0.013282       0.013516      -0.002326       0.012639      -0.054542      -0.023169      -0.004218       0.027388             10.349071       7.518609      -1.610788      -0.161274       9.512734       5.453758      14.015871           0.000001
          161              C       2.734851      12.494595      17.119204       0.613081      23.554583 0.24742737E+03  0.51408127E+04                                 7.646807                            5.654085      -0.223702       1.981302                    0.998993      22.768242      65.118887       0.608435       0.484516      -1.007046      -0.006010       0.013732      -0.076964       0.078410      -0.010985      -0.002216       0.024613      -0.132666      -0.129615      -0.047695      -0.045617       0.093312              8.986600      11.151133      -0.195344       1.023704       4.795564      -1.370388      11.013104           0.000001
          162              C       2.952031      12.282233      18.587243      -0.026957      34.468253 0.46174650E+03  0.10982550E+05                                 9.222068                            7.195678      -0.031544       1.991417                    0.999389      27.810278      79.518079       0.612400       0.420505      -1.065263       0.008693      -0.006648       0.048564       0.049782      -0.008837      -0.000660      -0.000304       0.022554      -0.036884      -0.012364      -0.008120       0.020483             10.484534      10.465439       1.452443       1.082322       6.673762      -2.599408      14.314400          -0.000002
          163              C       2.329651      11.375657       0.905390      -0.107317      28.560791 0.41887940E+03  0.97582663E+04                                 8.059746                            6.829075       0.209512       2.036729                    0.999812      29.107927      83.342864       0.629733       0.417509      -1.063336       0.019916       0.014429      -0.024782       0.034914       0.022416      -0.013309      -0.025753       0.028774       0.020582      -0.037590      -0.004126       0.041716              8.431934       9.044326       1.406812       0.803992       6.392935      -1.962303       9.858542           0.000003
          164              C       2.053149      11.602745      19.367622      -0.122288      30.208095 0.43863043E+03  0.10382243E+05                                 8.504514                            7.089199       0.034839       1.982102                    0.999634      29.806159      87.265891       0.602264       0.429662      -1.051112       0.016391       0.016067       0.018869       0.029713       0.000221       0.010491       0.014623       0.023891      -0.084489      -0.035588       0.007230       0.028358              9.092802       9.657979       1.217189       0.198197       6.551498      -2.555434      11.068930           0.000001
          165              C       4.134452      12.757697      19.166732      -0.130418      31.357768 0.47803848E+03  0.11607031E+05                                 8.860763                            7.487712      -0.278821       1.879093                    0.998618      30.837888      92.638208       0.573563       0.439812      -1.040852      -0.015371      -0.023422       0.011932       0.030450       0.000852      -0.022208      -0.006489      -0.013500      -0.049403      -0.031962       0.011643       0.020319              9.459844      10.619542       1.738585       1.522158       6.446425      -1.342870      11.313566          -0.000001
          166              C       4.377773      12.558995       0.699349      -0.102046      28.655489 0.41698793E+03  0.97409771E+04                                 8.155067                            6.857113       0.054551       1.989600                    0.999700      29.376174      85.302112       0.620064       0.422854      -1.055851      -0.022252      -0.017908      -0.016484       0.032979       0.015504       0.021390       0.000984       0.040292       0.004951      -0.027898      -0.008921       0.036819              8.553216       9.123738       2.423194       0.293118       6.567336      -1.490668       9.968572           0.000003
          167              C       3.482913      11.851122       1.462096      -0.102051      27.763340 0.40724350E+03  0.94375869E+04                                 7.945973                            6.758691       0.084281       1.997486                    0.999792      29.127369      83.670791       0.628343       0.420632      -1.059447       0.002504      -0.000922      -0.028721       0.028845       0.007517       0.015773      -0.017425       0.016554       0.118653      -0.037416      -0.009587       0.047004              8.248825       8.882324       1.960603       0.281195       6.342756      -1.661776       9.521393           0.000008
          168              C       0.240305       9.243697      10.496186       0.081503      36.306511 0.43212172E+03  0.10143127E+05                                 9.769797                            7.070325      -0.310050       1.915393                    0.998882      27.015029      77.586503       0.601501       0.433814      -1.053436      -0.003586       0.010225       0.001014       0.010883       0.012073      -0.015367       0.009332       0.013770       0.003040      -0.024830       0.005016       0.019814             12.697630       9.130268       3.440118       2.129193      12.563487       8.095883      16.399134          -0.000002
          169              C      -0.029158       9.977651      12.776105      -0.038549      28.255836 0.36771281E+03  0.82932081E+04                                 8.122859                            6.454247       0.138840       2.048070                    0.999560      27.157388      76.551883       0.639262       0.424829      -1.058542      -0.004061       0.020805      -0.014649       0.025767       0.003200      -0.012529      -0.009827       0.042137      -0.011147      -0.024142      -0.004690       0.028831              9.355343       7.972049       2.366577       0.368133       8.553363       3.955813      11.540616           0.000002
          170              C       1.835970      10.681977      11.575720      -0.035735      28.732211 0.36432042E+03  0.82035059E+04                                 8.249390                            6.443280       0.238409       2.089753                    0.999150      26.904232      75.953402       0.636544       0.427328      -1.056240      -0.022125       0.010731       0.010290       0.026656       0.003910      -0.003756      -0.002613       0.015050      -0.003603      -0.008326      -0.002313       0.010639              9.604380       8.703978       2.930761       0.432198       8.939377       4.191346      11.169786          -0.000001
          171              C       1.430770       9.963458      10.486478      -0.165161      32.980127 0.44792232E+03  0.10629284E+05                                 8.992012                            7.112615       0.037747       1.981100                    0.999551      29.880288      86.829104       0.609421       0.423533      -1.057733      -0.001099       0.012829       0.005695       0.014079       0.001064      -0.022619      -0.003594       0.010076       0.029315      -0.018413      -0.009987       0.028400             10.532713       9.369842       3.640893       1.800617      10.777097       5.396935      11.451202          -0.000001
          172              C       9.590077       9.262681      11.687259      -0.163180      32.317182 0.44439171E+03  0.10529047E+05                                 8.889546                            7.101129       0.007912       1.973969                    0.999445      29.841125      86.765661       0.607523       0.425520      -1.056055      -0.011231       0.018644       0.004647       0.022256       0.013282      -0.013516      -0.002326       0.012639      -0.054542      -0.023169      -0.004218       0.027388             10.349075       7.518611       1.610789       0.161274       9.512738       5.453761      14.015877           0.000001
          173              N       6.126268      15.906405      12.696264       0.356084      22.026346 0.25262916E+03  0.50946950E+04                                 6.526821                            5.113277       0.006378       2.117820                    0.999451      20.575508      51.710175       0.782573       0.388102      -1.102422       0.016887      -0.041631       0.042995       0.062184      -0.027355      -0.000566      -0.017506       0.016048       0.038101      -0.038975       0.009431       0.029544              7.580235       6.765087      -2.047368       0.281341       6.717453      -3.151434       9.258166           0.000001
          174              N       6.126268      10.705395      17.021136       0.356084      22.026347 0.25262919E+03  0.50946955E+04                                 6.526820                            5.113277       0.006378       2.117820                    0.999451      20.575509      51.710174       0.782573       0.388102      -1.102422       0.016888       0.041631      -0.042995       0.062184       0.027355       0.000566      -0.017506       0.016048       0.038102      -0.038975       0.009431       0.029544              7.580234       6.765086       2.047368      -0.281341       6.717452      -3.151434       9.258165           0.000001
          175              N       8.955632       1.834795       2.790464       0.356084      22.026347 0.25262920E+03  0.50946957E+04                                 6.526820                            5.113277       0.006379       2.117820                    0.999451      20.575509      51.710173       0.782573       0.388102      -1.102422      -0.016887       0.041631       0.042995       0.062184      -0.027355       0.000566       0.017506       0.016048       0.038101      -0.038975       0.009431       0.029544              7.580234       6.765086      -2.047368      -0.281340       6.717452       3.151434       9.258165           0.000001
          176              N       8.955632       7.035805       7.115336       0.356084      22.026346 0.25262917E+03  0.50946951E+04                                 6.526821                            5.113277       0.006379       2.117820                    0.999451      20.575508      51.710173       0.782573       0.388102      -1.102422      -0.016887      -0.041631      -0.042995       0.062184       0.027355      -0.000566       0.017506       0.016048       0.038102      -0.038975       0.009431       0.029544              7.580235       6.765086       2.047368       0.281341       6.717452       3.151434       9.258165           0.000001
          177              N       3.928332       1.834795       7.115336       0.356084      22.026343 0.25262913E+03  0.50946941E+04                                 6.526820                            5.113276       0.006378       2.117820                    0.999451      20.575506      51.710166       0.782573       0.388102      -1.102422      -0.016887       0.041631      -0.042995       0.062184      -0.027355      -0.000566      -0.017506       0.016048       0.038102      -0.038975       0.009431       0.029544              7.580234       6.765085      -2.047367       0.281341       6.717452      -3.151434       9.258165           0.000001
          178              N       3.928332       7.035805       2.790464       0.356084      22.026346 0.25262916E+03  0.50946949E+04                                 6.526821                            5.113277       0.006378       2.117820                    0.999451      20.575508      51.710174       0.782573       0.388102      -1.102422      -0.016888      -0.041631       0.042995       0.062184       0.027355       0.000566      -0.017506       0.016048       0.038101      -0.038975       0.009431       0.029544              7.580235       6.765087       2.047368      -0.281341       6.717452      -3.151434       9.258165           0.000001
          179              N       1.098968      15.906405      17.021136       0.356084      22.026347 0.25262919E+03  0.50946956E+04                                 6.526821                            5.113277       0.006379       2.117820                    0.999451      20.575509      51.710175       0.782573       0.388102      -1.102422       0.016888      -0.041631      -0.042995       0.062184      -0.027355       0.000566       0.017506       0.016048       0.038101      -0.038975       0.009431       0.029544              7.580235       6.765086      -2.047368      -0.281341       6.717452       3.151434       9.258166           0.000001
          180              N       1.098968      10.705395      12.696264       0.356084      22.026346 0.25262917E+03  0.50946952E+04                                 6.526820                            5.113277       0.006379       2.117820                    0.999451      20.575508      51.710172       0.782573       0.388102      -1.102422       0.016887       0.041631       0.042995       0.062184       0.027355      -0.000566       0.017506       0.016048       0.038102      -0.038975       0.009431       0.029544              7.580234       6.765086       2.047368       0.281341       6.717452       3.151434       9.258165           0.000001
          181              O       6.606878      14.236603      16.650065      -0.638520      41.498178 0.58954198E+03  0.14534630E+05                                 9.562672                            7.544118       0.324215       2.131943                    0.996505      29.100555      78.023883       0.686252       0.362021      -1.134108       0.055540      -0.003924       0.002363       0.055729       0.019204       0.033870      -0.025032       0.007583      -0.148338      -0.071982       0.025767       0.046215             11.334925      16.571835       1.005239       5.368238       6.544125       0.314922      10.888816          -0.000003
          182              O       6.527446      15.188951      13.749845      -0.508476      37.181633 0.52103143E+03  0.12368751E+05                                 8.844819                            7.036105       0.573855       2.228206                    0.998424      27.260915      70.114184       0.724123       0.356313      -1.146554       0.003961       0.019348      -0.061846       0.064923      -0.028901       0.103064      -0.131411      -0.127331       0.231930      -0.155853      -0.060076       0.215929             10.827508       7.362329      -1.873607       2.883884      10.613828      -6.184517      14.506367          -0.000003
          183              O       8.766606      13.843458      16.438279      -0.652173      46.743069 0.67538227E+03  0.17198928E+05                                10.291418                            8.086993       0.141643       2.072916                    0.995052      29.392146      79.673607       0.662367       0.363125      -1.135063      -0.061985       0.002738       0.031891       0.069762      -0.003465      -0.034909      -0.015192      -0.041730      -0.145411      -0.068055       0.020420       0.047635             12.076010      16.033992      -1.106869      -5.721413       7.124219       2.065431      13.069820          -0.000004
          184              O       6.606878      12.375197      13.067335      -0.638521      41.498168 0.58954182E+03  0.14534625E+05                                 9.562669                            7.544116       0.324215       2.131943                    0.996505      29.100556      78.023875       0.686252       0.362021      -1.134108       0.055541       0.003924      -0.002363       0.055729      -0.019204      -0.033870      -0.025032       0.007582      -0.148338      -0.071982       0.025767       0.046215             11.334922      16.571830      -1.005239      -5.368236       6.544124       0.314922      10.888811          -0.000004
          185              O       6.527446      11.422849      15.967555      -0.508476      37.181631 0.52103142E+03  0.12368750E+05                                 8.844818                            7.036105       0.573856       2.228207                    0.998424      27.260917      70.114187       0.724123       0.356313      -1.146554       0.003961      -0.019348       0.061846       0.064923       0.028901      -0.103064      -0.131411      -0.127331       0.231930      -0.155853      -0.060076       0.215929             10.827507       7.362328       1.873606      -2.883883      10.613826      -6.184515      14.506366          -0.000003
          186              O       8.766606      12.768342      13.279121      -0.652173      46.743079 0.67538246E+03  0.17198933E+05                                10.291419                            8.086994       0.141643       2.072916                    0.995052      29.392150      79.673621       0.662367       0.363125      -1.135063      -0.061985      -0.002738      -0.031891       0.069762       0.003465       0.034909      -0.015192      -0.041730      -0.145411      -0.068055       0.020420       0.047635             12.076011      16.033994       1.106869       5.721413       7.124220       2.065431      13.069820          -0.000005
          187              O       8.475022       3.504597       6.744265      -0.638520      41.498150 0.58954153E+03  0.14534616E+05                                 9.562667                            7.544114       0.324216       2.131944                    0.996505      29.100549      78.023850       0.686252       0.362021      -1.134108      -0.055540       0.003923       0.002363       0.055729       0.019204      -0.033870       0.025032       0.007582      -0.148338      -0.071982       0.025767       0.046214             11.334918      16.571825       1.005238      -5.368234       6.544122      -0.314922      10.888809          -0.000004
          188              O       8.554454       2.552249       3.844045      -0.508476      37.181619 0.52103123E+03  0.12368745E+05                                 8.844816                            7.036103       0.573856       2.228207                    0.998424      27.260913      70.114173       0.724123       0.356313      -1.146554      -0.003961      -0.019348      -0.061846       0.064923      -0.028901      -0.103064       0.131411      -0.127331       0.231930      -0.155853      -0.060076       0.215929             10.827504       7.362326      -1.873605      -2.883882      10.613823       6.184513      14.506362          -0.000003
          189              O       6.315294       3.897742       6.532479      -0.652173      46.743073 0.67538235E+03  0.17198930E+05                                10.291419                            8.086993       0.141642       2.072916                    0.995052      29.392147      79.673612       0.662367       0.363125      -1.135063       0.061985      -0.002738       0.031891       0.069762      -0.003466       0.034909       0.015192      -0.041730      -0.145411      -0.068055       0.020420       0.047635             12.076011      16.033993      -1.106869       5.721413       7.124219      -2.065431      13.069821          -0.000004
          190              O       8.475022       5.366003       3.161535      -0.638521      41.498170 0.58954184E+03  0.14534625E+05                                 9.562670                            7.544117       0.324215       2.131943                    0.996505      29.100555      78.023874       0.686252       0.362021      -1.134108      -0.055541      -0.003924      -0.002363       0.055729      -0.019204       0.033870       0.025032       0.007582      -0.148338      -0.071982       0.025767       0.046215             11.334923      16.571832      -1.005239       5.368236       6.544124      -0.314922      10.888813          -0.000003
          191              O       8.554454       6.318351       6.061755      -0.508476      37.181630 0.52103139E+03  0.12368750E+05                                 8.844818                            7.036104       0.573856       2.228207                    0.998424      27.260916      70.114184       0.724123       0.356313      -1.146554      -0.003961       0.019348       0.061846       0.064923       0.028901       0.103064       0.131411      -0.127331       0.231930      -0.155853      -0.060076       0.215929             10.827506       7.362328       1.873606       2.883883      10.613825       6.184515      14.506365          -0.000003
          192              O       6.315294       4.972858       3.373321      -0.652174      46.743086 0.67538256E+03  0.17198937E+05                                10.291421                            8.086995       0.141643       2.072916                    0.995052      29.392151      79.673628       0.662367       0.363125      -1.135063       0.061985       0.002738      -0.031891       0.069762       0.003465      -0.034909       0.015192      -0.041730      -0.145411      -0.068055       0.020420       0.047635             12.076014      16.033997       1.106869      -5.721415       7.124221      -2.065431      13.069824          -0.000005
          193              O       3.447722       3.504597       3.161535      -0.638521      41.498185 0.58954211E+03  0.14534634E+05                                 9.562673                            7.544119       0.324215       2.131943                    0.996505      29.100560      78.023895       0.686252       0.362021      -1.134108      -0.055541       0.003924      -0.002363       0.055729       0.019204       0.033870      -0.025032       0.007582      -0.148338      -0.071982       0.025767       0.046215             11.334926      16.571836       1.005239       5.368238       6.544126       0.314922      10.888816          -0.000003
          194              O       3.527154       2.552249       6.061755      -0.508476      37.181622 0.52103126E+03  0.12368746E+05                                 8.844816                            7.036103       0.573856       2.228207                    0.998424      27.260915      70.114176       0.724123       0.356313      -1.146554      -0.003961      -0.019348       0.061846       0.064923      -0.028901       0.103064      -0.131411      -0.127331       0.231931      -0.155853      -0.060076       0.215929             10.827504       7.362326      -1.873605       2.883882      10.613824      -6.184514      14.506363          -0.000003
          195              O       1.287994       3.897742       3.373321      -0.652174      46.743079 0.67538245E+03  0.17198933E+05                                10.291420                            8.086994       0.141643       2.072916                    0.995052      29.392149      79.673620       0.662367       0.363125      -1.135063       0.061985      -0.002738      -0.031891       0.069762      -0.003465      -0.034909      -0.015192      -0.041730      -0.145411      -0.068055       0.020420       0.047635             12.076012      16.033995      -1.106869      -5.721414       7.124220       2.065431      13.069822          -0.000004
          196              O       3.447722       5.366003       6.744265      -0.638521      41.498181 0.58954202E+03  0.14534631E+05                                 9.562672                            7.544118       0.324215       2.131943                    0.996505      29.100557      78.023886       0.686252       0.362021      -1.134108      -0.055540      -0.003924       0.002363       0.055729      -0.019204      -0.033869      -0.025032       0.007582      -0.148338      -0.071982       0.025767       0.046215             11.334926      16.571836      -1.005239      -5.368238       6.544125       0.314922      10.888817          -0.000004
          197              O       3.527154       6.318351       3.844045      -0.508476      37.181651 0.52103173E+03  0.12368760E+05                                 8.844822                            7.036107       0.573855       2.228206                    0.998424      27.260922      70.114208       0.724123       0.356313      -1.146554      -0.003961       0.019348      -0.061846       0.064923       0.028902      -0.103064      -0.131411      -0.127331       0.231931      -0.155853      -0.060076       0.215929             10.827511       7.362331       1.873607      -2.883885      10.613831      -6.184518      14.506372          -0.000003
          198              O       1.287994       4.972858       6.532479      -0.652173      46.743083 0.67538250E+03  0.17198935E+05                                10.291420                            8.086994       0.141642       2.072916                    0.995052      29.392150      79.673624       0.662367       0.363125      -1.135063       0.061985       0.002738       0.031891       0.069762       0.003465       0.034909      -0.015192      -0.041730      -0.145410      -0.068055       0.020420       0.047635             12.076013      16.033995       1.106869       5.721414       7.124220       2.065431      13.069823          -0.000004
          199              O       1.579578      14.236603      13.067335      -0.638521      41.498174 0.58954191E+03  0.14534628E+05                                 9.562671                            7.544117       0.324215       2.131943                    0.996505      29.100557      78.023882       0.686252       0.362021      -1.134108       0.055541      -0.003924      -0.002363       0.055729       0.019204      -0.033870       0.025032       0.007582      -0.148338      -0.071982       0.025767       0.046214             11.334923      16.571833       1.005239      -5.368236       6.544124      -0.314922      10.888813          -0.000003
          200              O       1.500146      15.188951      15.967555      -0.508476      37.181634 0.52103147E+03  0.12368752E+05                                 8.844819                            7.036105       0.573855       2.228206                    0.998424      27.260918      70.114191       0.724123       0.356313      -1.146554       0.003961       0.019348       0.061846       0.064923      -0.028901      -0.103064       0.131411      -0.127331       0.231930      -0.155853      -0.060076       0.215929             10.827507       7.362328      -1.873606      -2.883883      10.613826       6.184515      14.506367          -0.000003
          201              O       3.739306      13.843458      13.279121      -0.652173      46.743078 0.67538243E+03  0.17198932E+05                                10.291419                            8.086993       0.141643       2.072916                    0.995052      29.392150      79.673618       0.662367       0.363125      -1.135063      -0.061985       0.002738      -0.031891       0.069762      -0.003465       0.034909       0.015192      -0.041729      -0.145411      -0.068055       0.020420       0.047635             12.076011      16.033993      -1.106869       5.721413       7.124219      -2.065431      13.069820          -0.000005
          202              O       1.579578      12.375197      16.650065      -0.638520      41.498141 0.58954137E+03  0.14534611E+05                                 9.562665                            7.544113       0.324216       2.131944                    0.996505      29.100546      78.023838       0.686252       0.362021      -1.134108       0.055540       0.003924       0.002363       0.055729      -0.019204       0.033869       0.025032       0.007582      -0.148338      -0.071982       0.025767       0.046214             11.334916      16.571822      -1.005238       5.368233       6.544121      -0.314922      10.888806          -0.000003
          203              O       1.500146      11.422849      13.749845      -0.508476      37.181619 0.52103122E+03  0.12368745E+05                                 8.844816                            7.036103       0.573857       2.228207                    0.998424      27.260913      70.114172       0.724123       0.356313      -1.146554       0.003961      -0.019348      -0.061846       0.064923       0.028902       0.103064       0.131411      -0.127331       0.231931      -0.155853      -0.060076       0.215929             10.827504       7.362326       1.873606       2.883882      10.613824       6.184513      14.506361          -0.000003
          204              O       3.739306      12.768342      16.438279      -0.652173      46.743073 0.67538237E+03  0.17198931E+05                                10.291419                            8.086993       0.141643       2.072916                    0.995052      29.392148      79.673614       0.662367       0.363125      -1.135063      -0.061985      -0.002738       0.031891       0.069762       0.003466      -0.034909       0.015192      -0.041730      -0.145410      -0.068055       0.020420       0.047635             12.076011      16.033992       1.106869      -5.721412       7.124219      -2.065431      13.069820          -0.000005

******************************************************
Auxiliary information for the entire system
The total spin magnetic moment of the unit cell is   0.000138
The total net atomic charge of the unit cell is   0.000006
Accuracy of reproducing the electrostatic potential in the unit cell:
  The inner radius (bohr) =    5.0000
  The outer radius (bohr) =   12.0000
  Valid grid points have density less than (e/(bohr^3)) =    0.0001
  The number of valid grid points were=       147528
  The rms potential error without charges in kcal/mol is=      3.26656
  The rms potential error with partial charges in kcal/mol is=      0.51657
  The RRMSE value at monopole order=      0.15814
  The rms potential error with partial charges and cloud penetration in kcal/mol is=      0.51623
  The RRMSE value at monopole order with cloud penetration is=      0.15803
  The rms potential error with partial charges and atomic dipoles in kcal/mol is=      0.25993
  The RRMSE value at dipole order=      0.07957
  The rms potential error with partial charges, atomic dipoles and cloud penetration in kcal/mol is=      0.25926
  The RRMSE value at dipole order with cloud penetration=      0.07937

******************************************************
The electron densities and ab initio electrostatic potential were computed in VASP using the PBE functional and
projector augmented wave method. See the main text of the journal article for a description of computational details.
The atomic charges, dipoles, and quadrupoles were computed with the DDEC6 method as described in
(a) T. A. Manz and N. Gabaldon Limas, RSC Adv. 6 (2016) 47771-47801 DOI: 10.1039/c6ra04656h
(b) N. Gabaldon Limas and T. A. Manz, RSC Adv. 8 (2018) 2678-2707 DOI: 10.1039/c7ra11829e.
For each atom in the material, the electron cloud parameters were fit to the spherically averaged atom-in-material
electron density using radial positions for which this density was between 10^-4 and 10^-2 electrons per cubic bohr.
The polarizabilities, dispersion coefficients, and quantum Drude oscillator (QDO) parameters were fit using the MCLF method.
The magnetic structure of the system was optimized in VASP from the default ferromagnetic initial guess using spin polarization.
The atomic spin moments (ASMs) were computed on this optimized magnetic structure using the DDEC6 partition as inputs
to the method of T. A. Manz and D. S. Sholl, J. Chem. Theory Comput. 7 (2011) 4146-4164 DOI: 10.1021/ct200539n.
The RMSE and RRMSE were computed using a uniform grid with Ewald summation.
