# Supplementary material for: A collection of forcefield precursors for metal–organic frameworks
Source: RSC Adv. 2019 Nov 13;9(63):36492–507. doi: 10.1039/c9ra07327b (PMC9075174; doi:10.1039/c9ra07327b)
Supplement: RA-009-C9RA07327B-s5175 [file RA-009-C9RA07327B-s5175.xyz]

  216
jmolscript: load "" {1 1 1} spacegroup "x,y,z" unitcell [{      9.963800     0.000000     0.000000 }, {      0.000000    18.082000     0.000000 }, {      0.000000     0.000000    18.450000 }]
Mg     4.233718    17.023118    15.157229     1.337955
Mg     6.135608     0.636125    13.231787     1.336515
Mg     0.748182     7.982118    12.517772     1.337955
Mg     8.810092     9.677125    14.443213     1.336515
Mg     5.730082    10.099882    15.157229     1.337955
Mg     3.828192     8.404875    13.231787     1.336515
Mg     9.215618     1.058882    12.517772     1.337955
Mg     1.153708    17.445875    14.443213     1.336515
Mg     5.730082     1.058882     3.292771     1.337955
Mg     3.828192    17.445875     5.218214     1.336515
Mg     9.215618    10.099882     5.932228     1.337955
Mg     1.153708     8.404875     4.006786     1.336515
Mg     4.233718     7.982118     3.292771     1.337955
Mg     6.135608     9.677125     5.218214     1.336515
Mg     0.748182    17.023118     5.932228     1.337955
Mg     8.810092     0.636125     4.006786     1.336515
Mg     4.981900     0.000000     0.000000     1.344421
Mg     0.000000     9.041000     9.225000     1.344420
Mg     4.981900     9.041000     0.000000     1.344421
Mg     0.000000     0.000000     9.225000     1.344421
Mg     4.981900    13.561500    15.047636     1.349153
Mg     0.000000     4.520500    12.627364     1.349153
Mg     4.981900     4.520500     3.402365     1.349153
Mg     0.000000    13.561500     5.822635     1.349153
H      2.663324     0.079561    11.776635     0.024407
H      1.278356    17.955426    17.485065     0.016670
H      2.088412    13.825497    15.081030     0.019128
H      6.942776    15.807284    12.641940     0.017204
H      5.365506     2.603808    15.656670     0.028024
H      6.513336    15.644546    17.902035     0.024801
H      2.318576     9.120561    15.898365     0.024407
H      3.703544     8.914426    10.189935     0.016670
H      2.893488     4.784497    12.593970     0.019128
H      8.002924     6.766284    15.033060     0.017204
H      9.580194    11.644808    12.018330     0.028024
H      8.432364     6.603546     9.772965     0.024801
H      7.300476     8.961439    11.776635     0.024407
H      8.685444     9.167574    17.485065     0.016670
H      7.875388    13.297503    15.081030     0.019128
H      3.021024    11.315716    12.641940     0.017204
H      4.598294     6.437192    15.656670     0.028024
H      3.450464    11.478454    17.902035     0.024801
H      7.645224    18.002439    15.898365     0.024408
H      6.260256     0.126574    10.189935     0.016670
H      7.070312     4.256503    12.593970     0.019128
H      1.960876     2.274716    15.033060     0.017204
H      0.383606    15.478192    12.018330     0.028024
H      1.531436     2.437454     9.772965     0.024801
H      7.300476    18.002439     6.673365     0.024407
H      8.685444     0.126574     0.964935     0.016670
H      7.875388     4.256503     3.368970     0.019128
H      3.021024     2.274716     5.808060     0.017204
H      4.598294    15.478192     2.793330     0.028024
H      3.450464     2.437454     0.547965     0.024801
H      7.645224     8.961439     2.551635     0.024407
H      6.260256     9.167574     8.260065     0.016670
H      7.070312    13.297503     5.856030     0.019128
H      1.960876    11.315716     3.416940     0.017204
H      0.383606     6.437192     6.431670     0.028024
H      1.531436    11.478454     8.677035     0.024801
H      2.663324     9.120561     6.673365     0.024407
H      1.278356     8.914426     0.964935     0.016670
H      2.088412     4.784497     3.368970     0.019128
H      6.942776     6.766284     5.808060     0.017204
H      5.365506    11.644808     2.793330     0.028024
H      6.513336     6.603546     0.547965     0.024801
H      2.318576     0.079561     2.551635     0.024407
H      3.703544    17.955426     8.260065     0.016670
H      2.893488    13.825497     5.856030     0.019128
H      8.002924    15.807284     3.416940     0.017204
H      9.580194     2.603808     6.431670     0.028024
H      8.432364    15.644546     8.677035     0.024801
C      3.330898     0.019890    12.422385     0.572910
C      2.183069    17.870441    17.283960     0.579521
C      2.272743    14.731405    14.974020     0.579472
C      6.297122    15.677094    13.298760     0.572787
C      5.175198     1.734064    15.924195     0.571828
C      5.976287    15.621040    17.143740     0.573325
C      1.651002     9.060890    15.252615     0.572910
C      2.798831     8.829441    10.391040     0.579520
C      2.709157     5.690405    12.700980     0.579472
C      8.648578     6.636094    14.376240     0.572787
C      9.770502    10.775064    11.750805     0.571828
C      8.969413     6.580040    10.531260     0.573325
C      6.632902     9.021110    12.422385     0.572909
C      7.780731     9.252559    17.283960     0.579521
C      7.691057    12.391595    14.974020     0.579472
C      3.666678    11.445906    13.298760     0.572787
C      4.788602     7.306936    15.924195     0.571828
C      3.987513    11.501960    17.143740     0.573325
C      8.312798    -0.019890    15.252615     0.572909
C      7.164969     0.211559    10.391040     0.579521
C      7.254643     3.350595    12.700980     0.579472
C      1.315222     2.404906    14.376240     0.572787
C      0.193298    16.347936    11.750805     0.571828
C      0.994387     2.460960    10.531260     0.573325
C      6.632902    -0.019890     6.027615     0.572909
C      7.780731     0.211559     1.166040     0.579521
C      7.691057     3.350595     3.475980     0.579472
C      3.666678     2.404906     5.151240     0.572787
C      4.788602    16.347936     2.525805     0.571828
C      3.987513     2.460960     1.306260     0.573325
C      8.312798     9.021110     3.197385     0.572910
C      7.164969     9.252559     8.058960     0.579521
C      7.254643    12.391595     5.749020     0.579472
C      1.315222    11.445906     4.073760     0.572787
C      0.193298     7.306936     6.699195     0.571828
C      0.994387    11.501960     7.918740     0.573325
C      3.330898     9.060890     6.027615     0.572909
C      2.183069     8.829441     1.166040     0.579521
C      2.272743     5.690405     3.475980     0.579472
C      6.297122     6.636094     5.151240     0.572787
C      5.175198    10.775064     2.525805     0.571828
C      5.976287     6.580040     1.306260     0.573325
C      1.651002     0.019890     3.197385     0.572909
C      2.798831    17.870441     8.058960     0.579521
C      2.709157    14.731405     5.749020     0.579472
C      8.648578    15.677094     4.073760     0.572787
C      9.770502     1.734064     6.699195     0.571828
C      8.969413    15.621040     7.918740     0.573325
O      3.025010    17.547315    13.518869    -0.685879
O      4.439869     0.491830    12.133089    -0.583238
O      3.482348    15.074783    15.065717    -0.685279
O      1.317214    15.461918    14.760000    -0.587225
O      5.119400     0.847684    15.019038    -0.689892
O      5.802917    16.710480    13.812223    -0.680635
O      5.266865    16.650629    16.903521    -0.694553
O      2.473015    17.713489    16.079913    -0.680083
O      6.020128    14.514421    13.568499    -0.574350
O      6.016142    14.597599    16.462381    -0.582226
O      2.950281    17.921070    18.219928    -0.578838
O      4.996846     1.538778    17.122891    -0.579134
O      1.956890     8.506315    14.156131    -0.685879
O      0.542031     9.532830    15.541911    -0.583238
O      1.499552     6.033783    12.609284    -0.685279
O      3.664686     6.420918    12.915000    -0.587225
O      9.826300     9.888684    12.655962    -0.689892
O      9.142783     7.669480    13.862776    -0.680635
O      9.678835     7.609629    10.771479    -0.694553
O      2.508885     8.672489    11.595087    -0.680083
O      8.925572     5.473421    14.106501    -0.574350
O      8.929558     5.556599    11.212619    -0.582226
O      2.031619     8.880070     9.455071    -0.578838
O     -0.014946    10.579778    10.552108    -0.579134
O      6.938790     9.575685    13.518869    -0.685879
O      5.523931     8.549170    12.133089    -0.583238
O      6.481452    12.048217    15.065717    -0.685279
O      8.646586    11.661082    14.760000    -0.587225
O      4.844400     8.193316    15.019038    -0.689892
O      4.160883    10.412520    13.812223    -0.680635
O      4.696935    10.472371    16.903521    -0.694553
O      7.490785     9.409511    16.079913    -0.680083
O      3.943672    12.608579    13.568499    -0.574350
O      3.947658    12.525401    16.462381    -0.582226
O      7.013519     9.201930    18.219928    -0.578838
O      4.966954     7.502222    17.122891    -0.579134
O      8.006910     0.534685    14.156131    -0.685879
O      9.421769    17.590170    15.541911    -0.583238
O      8.464248     3.007217    12.609284    -0.685279
O      6.299114     2.620082    12.915000    -0.587225
O      0.137500    17.234316    12.655962    -0.689892
O      0.821017     1.371520    13.862776    -0.680635
O      0.284965     1.431371    10.771479    -0.694553
O      7.454915     0.368511    11.595087    -0.680083
O      1.038228     3.567579    14.106501    -0.574350
O      1.034242     3.484401    11.212619    -0.582226
O      7.932181     0.160930     9.455071    -0.578838
O      0.014946    16.543222    10.552108    -0.579134
O      6.938790     0.534685     4.931131    -0.685879
O      5.523931    17.590170     6.316911    -0.583238
O      6.481452     3.007217     3.384284    -0.685279
O      8.646586     2.620082     3.690000    -0.587225
O      4.844400    17.234316     3.430962    -0.689892
O      4.160883     1.371520     4.637777    -0.680635
O      4.696935     1.431371     1.546479    -0.694553
O      7.490785     0.368511     2.370087    -0.680083
O      3.943672     3.567579     4.881501    -0.574350
O      3.947658     3.484401     1.987618    -0.582226
O      7.013519     0.160930     0.230072    -0.578838
O      4.966954    16.543222     1.327108    -0.579134
O      8.006910     9.575685     4.293869    -0.685879
O      9.421769     8.549170     2.908089    -0.583238
O      8.464248    12.048217     5.840717    -0.685279
O      6.299114    11.661082     5.535000    -0.587225
O      0.137500     8.193316     5.794038    -0.689892
O      0.821017    10.412520     4.587224    -0.680635
O      0.284965    10.472371     7.678521    -0.694553
O      7.454915     9.409511     6.854913    -0.680083
O      1.038228    12.608579     4.343499    -0.574350
O      1.034242    12.525401     7.237381    -0.582226
O      7.932181     9.201930     8.994929    -0.578838
O      0.014946     7.502222     7.897892    -0.579134
O      3.025010     8.506315     4.931131    -0.685879
O      4.439869     9.532830     6.316911    -0.583238
O      3.482348     6.033783     3.384284    -0.685279
O      1.317214     6.420918     3.690000    -0.587225
O      5.119400     9.888684     3.430962    -0.689892
O      5.802917     7.669480     4.637777    -0.680635
O      5.266865     7.609629     1.546479    -0.694553
O      2.473015     8.672489     2.370087    -0.680083
O      6.020128     5.473421     4.881501    -0.574350
O      6.016142     5.556599     1.987618    -0.582226
O      2.950281     8.880070     0.230072    -0.578838
O      4.996846    10.579778     1.327108    -0.579134
O      1.956890    17.547315     4.293869    -0.685879
O      0.542031     0.491830     2.908089    -0.583238
O      1.499552    15.074783     5.840717    -0.685279
O      3.664686    15.461918     5.535000    -0.587225
O      9.826300     0.847684     5.794038    -0.689892
O      9.142783    16.710480     4.587224    -0.680635
O      9.678835    16.650629     7.678521    -0.694553
O      2.508885    17.713489     6.854913    -0.680083
O      8.925572    14.514421     4.343499    -0.574350
O      8.929558    14.597599     7.237381    -0.582226
O      2.031619    17.921070     8.994929    -0.578838
O     -0.014946     1.538778     7.897892    -0.579134

The following XYZ coordinates are in angstroms. Other properties are in atomic units.
The sperically averaged electron density of each atom fit to a function of the form exp(a - br)
eigen_1, eigen_2 and eigen_3 are the three eigenvalues of traceless quadrupole moment tensor
  atom number  atomic symbol              X              Y              Z     net charge C6 coefficient C8 coefficient C10 coefficient fluctuating dipole atomic polarizability isotropic forcefield polarizability              a              b squared Pearson coefficient          <r^3>          <r^4>         wp_QDO          m_QDO          q_QDO       dipole_x       dipole_y       dipole_z         dipole            Qxy            Qxz            Qyz     Q(x^2-y^2)  Q(3z^2 - R^2)        eigen_1        eigen_2        eigen_3 static polarizability      alpha(xx)      alpha(xy)      alpha(xz)      alpha(yy)      alpha(yz)      alpha(zz) atomic spin moment
            1             Mg       4.233718      17.023118      15.157229       1.337955      23.232525 0.38994837E+03  0.91042946E+04                                 9.460507                            8.690523      -0.914054       1.787228                    0.999222      21.221010      64.953742       0.361203       0.726300      -0.907469      -0.000354      -0.000715      -0.000662       0.001037      -0.002657      -0.003846      -0.000431       0.000893       0.005303      -0.004968       0.000021       0.004948             10.169532      10.875526       0.100586       0.269486       9.744559      -0.431941       9.888512          -0.000001
            2             Mg       6.135608       0.636125      13.231787       1.336515      25.808764 0.38671301E+03  0.89941745E+04                                10.076067                            8.629270      -0.862443       1.807145                    0.999069      20.972396      63.703532       0.364706       0.722089      -0.910385      -0.001009      -0.002112      -0.002029       0.003098      -0.018266      -0.000579      -0.002877      -0.001425       0.033273      -0.023991       0.010171       0.013820             11.549099      13.371179       1.782802      -1.789861      10.524428      -1.179261      10.751691          -0.000003
            3             Mg       0.748182       7.982118      12.517772       1.337955      23.232530 0.38994840E+03  0.91042953E+04                                 9.460508                            8.690523      -0.914054       1.787228                    0.999222      21.221011      64.953744       0.361203       0.726300      -0.907469       0.000354      -0.000715       0.000662       0.001037       0.002657      -0.003846       0.000431       0.000893       0.005303      -0.004968       0.000021       0.004948             10.169533      10.875529      -0.100585       0.269484       9.744559       0.431940       9.888512          -0.000001
            4             Mg       8.810092       9.677125      14.443213       1.336515      25.808762 0.38671301E+03  0.89941745E+04                                10.076067                            8.629270      -0.862443       1.807145                    0.999069      20.972396      63.703534       0.364706       0.722089      -0.910385       0.001009      -0.002112       0.002029       0.003098       0.018266      -0.000579       0.002877      -0.001425       0.033273      -0.023991       0.010171       0.013820             11.549099      13.371180      -1.782802      -1.789862      10.524426       1.179262      10.751692          -0.000003
            5             Mg       5.730082      10.099882      15.157229       1.337955      23.232528 0.38994843E+03  0.91042960E+04                                 9.460507                            8.690523      -0.914054       1.787228                    0.999222      21.221011      64.953743       0.361203       0.726300      -0.907469       0.000354       0.000715      -0.000662       0.001037      -0.002657       0.003846       0.000431       0.000893       0.005303      -0.004968       0.000021       0.004948             10.169532      10.875526       0.100586      -0.269486       9.744559       0.431941       9.888512          -0.000001
            6             Mg       3.828192       8.404875      13.231787       1.336515      25.808763 0.38671300E+03  0.89941741E+04                                10.076068                            8.629270      -0.862443       1.807145                    0.999069      20.972396      63.703534       0.364706       0.722089      -0.910385       0.001009       0.002112      -0.002029       0.003098      -0.018266       0.000579       0.002877      -0.001425       0.033273      -0.023991       0.010171       0.013820             11.549100      13.371179       1.782802       1.789861      10.524429       1.179261      10.751691          -0.000003
            7             Mg       9.215618       1.058882      12.517772       1.337955      23.232530 0.38994840E+03  0.91042953E+04                                 9.460508                            8.690523      -0.914054       1.787228                    0.999222      21.221011      64.953744       0.361203       0.726300      -0.907469      -0.000354       0.000715       0.000662       0.001037       0.002657       0.003846      -0.000431       0.000893       0.005303      -0.004968       0.000021       0.004948             10.169533      10.875529      -0.100585      -0.269484       9.744559      -0.431940       9.888512          -0.000001
            8             Mg       1.153708      17.445875      14.443213       1.336515      25.808763 0.38671302E+03  0.89941747E+04                                10.076067                            8.629270      -0.862443       1.807145                    0.999069      20.972396      63.703532       0.364706       0.722089      -0.910385      -0.001009       0.002112       0.002029       0.003098       0.018266       0.000579      -0.002877      -0.001425       0.033273      -0.023991       0.010171       0.013820             11.549099      13.371179      -1.782802       1.789862      10.524426      -1.179262      10.751692          -0.000003
            9             Mg       5.730082       1.058882       3.292771       1.337955      23.232528 0.38994842E+03  0.91042959E+04                                 9.460507                            8.690523      -0.914054       1.787228                    0.999222      21.221011      64.953745       0.361203       0.726300      -0.907469       0.000354       0.000715       0.000662       0.001037      -0.002657      -0.003846      -0.000431       0.000893       0.005303      -0.004968       0.000021       0.004948             10.169533      10.875527       0.100586       0.269486       9.744559      -0.431940       9.888513          -0.000001
           10             Mg       3.828192      17.445875       5.218214       1.336515      25.808767 0.38671305E+03  0.89941756E+04                                10.076069                            8.629270      -0.862443       1.807145                    0.999069      20.972397      63.703538       0.364706       0.722089      -0.910385       0.001009       0.002112       0.002029       0.003098      -0.018266      -0.000579      -0.002877      -0.001425       0.033273      -0.023991       0.010171       0.013820             11.549101      13.371183       1.782803      -1.789860      10.524429      -1.179261      10.751691          -0.000003
           11             Mg       9.215618      10.099882       5.932228       1.337955      23.232530 0.38994840E+03  0.91042953E+04                                 9.460508                            8.690523      -0.914054       1.787228                    0.999222      21.221011      64.953744       0.361203       0.726300      -0.907469      -0.000354       0.000715      -0.000662       0.001037       0.002657      -0.003846       0.000431       0.000893       0.005303      -0.004968       0.000021       0.004948             10.169534      10.875530      -0.100585       0.269483       9.744559       0.431941       9.888512          -0.000001
           12             Mg       1.153708       8.404875       4.006786       1.336515      25.808763 0.38671301E+03  0.89941745E+04                                10.076068                            8.629270      -0.862443       1.807145                    0.999069      20.972396      63.703534       0.364706       0.722089      -0.910385      -0.001009       0.002112      -0.002029       0.003098       0.018266      -0.000579       0.002877      -0.001425       0.033273      -0.023991       0.010171       0.013820             11.549100      13.371182      -1.782803      -1.789861      10.524426       1.179261      10.751691          -0.000003
           13             Mg       4.233718       7.982118       3.292771       1.337955      23.232527 0.38994841E+03  0.91042958E+04                                 9.460507                            8.690523      -0.914054       1.787228                    0.999222      21.221011      64.953746       0.361203       0.726300      -0.907469      -0.000354      -0.000715       0.000662       0.001037      -0.002657       0.003846       0.000431       0.000893       0.005303      -0.004968       0.000021       0.004948             10.169533      10.875527       0.100586      -0.269486       9.744559       0.431940       9.888513          -0.000001
           14             Mg       6.135608       9.677125       5.218214       1.336515      25.808767 0.38671306E+03  0.89941759E+04                                10.076068                            8.629270      -0.862443       1.807145                    0.999069      20.972397      63.703535       0.364706       0.722089      -0.910385      -0.001009      -0.002112       0.002029       0.003098      -0.018266       0.000579       0.002877      -0.001425       0.033273      -0.023991       0.010171       0.013820             11.549100      13.371182       1.782803       1.789860      10.524429       1.179261      10.751691          -0.000003
           15             Mg       0.748182      17.023118       5.932228       1.337955      23.232527 0.38994835E+03  0.91042938E+04                                 9.460507                            8.690523      -0.914054       1.787228                    0.999222      21.221010      64.953742       0.361203       0.726300      -0.907469       0.000354      -0.000715      -0.000662       0.001037       0.002657       0.003846      -0.000431       0.000893       0.005303      -0.004968       0.000021       0.004948             10.169533      10.875529      -0.100585      -0.269483       9.744559      -0.431941       9.888511          -0.000001
           16             Mg       8.810092       0.636125       4.006786       1.336515      25.808763 0.38671301E+03  0.89941746E+04                                10.076068                            8.629270      -0.862443       1.807145                    0.999069      20.972396      63.703534       0.364706       0.722089      -0.910385       0.001009      -0.002112      -0.002029       0.003098       0.018266       0.000579      -0.002877      -0.001425       0.033273      -0.023991       0.010171       0.013820             11.549100      13.371182      -1.782803       1.789861      10.524426      -1.179261      10.751691          -0.000003
           17             Mg       4.981900       0.000000       0.000000       1.344421      24.772386 0.37763812E+03  0.87377147E+04                                 9.857614                            8.570944      -0.888207       1.801972                    0.999161      20.830661      63.265050       0.362887       0.729479      -0.907386       0.000000       0.000000      -0.000000       0.000000      -0.002762      -0.026540       0.003064      -0.028812      -0.084957      -0.044326       0.014625       0.029701             11.049855       9.947340      -0.076031       0.933340       9.726238       1.013552      13.475986          -0.000001
           18             Mg       0.000000       9.041000       9.225000       1.344420      24.772379 0.37763808E+03  0.87377136E+04                                 9.857612                            8.570944      -0.888207       1.801972                    0.999161      20.830661      63.265050       0.362887       0.729479      -0.907386      -0.000000      -0.000000       0.000000       0.000000       0.002762      -0.026540      -0.003064      -0.028812      -0.084957      -0.044326       0.014625       0.029701             11.049851       9.947338       0.076032       0.933336       9.726238      -1.013549      13.475978          -0.000001
           19             Mg       4.981900       9.041000       0.000000       1.344421      24.772386 0.37763811E+03  0.87377145E+04                                 9.857614                            8.570944      -0.888207       1.801972                    0.999161      20.830661      63.265051       0.362887       0.729479      -0.907386      -0.000000       0.000000       0.000000       0.000000      -0.002762       0.026540      -0.003064      -0.028812      -0.084957      -0.044326       0.014625       0.029701             11.049855       9.947340      -0.076031      -0.933340       9.726238      -1.013552      13.475987          -0.000001
           20             Mg       0.000000       0.000000       9.225000       1.344421      24.772381 0.37763813E+03  0.87377150E+04                                 9.857612                            8.570944      -0.888207       1.801972                    0.999161      20.830662      63.265053       0.362887       0.729479      -0.907386      -0.000000      -0.000000      -0.000000       0.000000       0.002762       0.026540       0.003064      -0.028812      -0.084957      -0.044326       0.014625       0.029701             11.049852       9.947338       0.076032      -0.933336       9.726238       1.013549      13.475979          -0.000001
           21             Mg       4.981900      13.561500      15.047636       1.349153      25.082789 0.37553617E+03  0.86758469E+04                                 9.950342                            8.561767      -0.892653       1.802173                    0.999150      20.733176      62.894555       0.362193       0.731992      -0.906723      -0.000000       0.000000       0.002296       0.002296      -0.014427       0.000000      -0.000000       0.072636       0.048469      -0.047157       0.016156       0.031001             11.274348       9.968599       0.128887      -0.000000      14.704226      -0.000000       9.150220           0.000001
           22             Mg       0.000000       4.520500      12.627364       1.349153      25.082786 0.37553612E+03  0.86758455E+04                                 9.950342                            8.561767      -0.892653       1.802173                    0.999150      20.733175      62.894554       0.362193       0.731992      -0.906723      -0.000000      -0.000000      -0.002296       0.002296       0.014428      -0.000000      -0.000000       0.072636       0.048469      -0.047157       0.016156       0.031001             11.274348       9.968599      -0.128887       0.000000      14.704226      -0.000000       9.150220           0.000001
           23             Mg       4.981900       4.520500       3.402365       1.349153      25.082786 0.37553617E+03  0.86758471E+04                                 9.950342                            8.561767      -0.892653       1.802173                    0.999150      20.733175      62.894553       0.362193       0.731992      -0.906723       0.000000      -0.000000      -0.002296       0.002296      -0.014428      -0.000000       0.000000       0.072636       0.048469      -0.047157       0.016156       0.031001             11.274347       9.968600       0.128885       0.000000      14.704222      -0.000000       9.150220           0.000001
           24             Mg       0.000000      13.561500       5.822635       1.349153      25.082789 0.37553617E+03  0.86758470E+04                                 9.950342                            8.561767      -0.892653       1.802173                    0.999150      20.733176      62.894555       0.362193       0.731992      -0.906723      -0.000000      -0.000000       0.002296       0.002296       0.014427      -0.000000       0.000000       0.072636       0.048469      -0.047157       0.016156       0.031001             11.274348       9.968600      -0.128888      -0.000000      14.704226       0.000000       9.150220           0.000001
           25              H       2.663324       0.079561      11.776635       0.024407       1.214185 0.84661711E+01  0.84604584E+02                                 1.894351                            1.705604      -1.114475       2.326303                    0.995820       3.920823      11.205872       0.475662       1.288548      -0.705161      -0.042295       0.004897      -0.045725       0.062479       0.000702       0.006303      -0.002780      -0.003218      -0.010551      -0.008826       0.003232       0.005594              2.007702       2.364535      -0.073513       0.736756       1.435145      -0.103858       2.223426          -0.000000
           26              H       1.278356      17.955426      17.485065       0.016670       1.315823 0.94246697E+01  0.94548926E+02                                 1.836126                            1.680787      -0.832294       2.444591                    0.999194       3.610864       9.593642       0.543157       1.124062      -0.746581      -0.056442       0.003221       0.020345       0.060083      -0.003361      -0.007950      -0.000300       0.002759      -0.000033      -0.008240      -0.000937       0.009176              1.898050       2.700044      -0.097345      -0.187011       1.346345       0.039496       1.647762           0.000001
           27              H       2.088412      13.825497      15.081030       0.019128       1.402302 0.10089066E+02  0.10340757E+03                                 1.949198                            1.764240      -0.956865       2.392993                    0.997914       3.734547      10.174664       0.516546       1.156899      -0.737965      -0.021176      -0.060593       0.008799       0.064787       0.009085      -0.001810      -0.000403      -0.008346      -0.023030      -0.008487      -0.005430       0.013917              2.043420       1.670039       0.110480       0.024538       3.001975      -0.171813       1.458247           0.000000
           28              H       6.942776      15.807284      12.641940       0.017204       1.289034 0.92591649E+01  0.92838178E+02                                 1.846383                            1.693562      -0.684940       2.517018                    0.999790       3.588727       9.654026       0.525884       1.161613      -0.737600       0.043616       0.001767      -0.043005       0.061277      -0.001317      -0.006893       0.004183       0.009730       0.007970      -0.008082      -0.002794       0.010876              1.916719       2.089361       0.217465      -0.685192       1.615846      -0.222485       2.044951           0.000000
           29              H       5.365506       2.603808      15.656670       0.028024       1.224136 0.87508852E+01  0.85798741E+02                                 1.726331                            1.604455      -0.738156       2.499997                    0.999698       3.400794       8.805206       0.566295       1.103149      -0.753397       0.012883       0.060220      -0.013242       0.062990       0.003262       0.001294       0.002330      -0.014073      -0.013279      -0.006029      -0.004381       0.010410              1.766627       1.396353       0.186248      -0.109001       2.340652      -0.324380       1.562874           0.000000
           30              H       6.513336      15.644546      17.902035       0.024801       1.390124 0.10205217E+02  0.10428307E+03                                 1.901683                            1.749523      -0.928122       2.409566                    0.998471       3.598966       9.604328       0.532925       1.124731      -0.747567       0.039944      -0.007004       0.050519       0.064782      -0.006415       0.012729      -0.005345       0.007324       0.001647      -0.010860      -0.007097       0.017957              1.964133       1.809546       0.050098       0.528661       1.607179       0.219007       2.475673           0.000000
           31              H       2.318576       9.120561      15.898365       0.024407       1.214185 0.84661710E+01  0.84604584E+02                                 1.894351                            1.705604      -1.114475       2.326303                    0.995820       3.920823      11.205872       0.475662       1.288548      -0.705161       0.042295       0.004897       0.045725       0.062479      -0.000702       0.006303       0.002780      -0.003218      -0.010551      -0.008826       0.003232       0.005594              2.007702       2.364535       0.073513       0.736756       1.435145       0.103858       2.223425          -0.000000
           32              H       3.703544       8.914426      10.189935       0.016670       1.315824 0.94246732E+01  0.94548963E+02                                 1.836126                            1.680786      -0.832294       2.444591                    0.999194       3.610865       9.593642       0.543157       1.124061      -0.746581       0.056442       0.003221      -0.020345       0.060083       0.003361      -0.007950       0.000300       0.002759      -0.000033      -0.008240      -0.000937       0.009176              1.898049       2.700042       0.097345      -0.187011       1.346345      -0.039496       1.647761           0.000001
           33              H       2.893488       4.784497      12.593970       0.019128       1.402302 0.10089062E+02  0.10340752E+03                                 1.949198                            1.764240      -0.956865       2.392993                    0.997914       3.734546      10.174662       0.516546       1.156899      -0.737965       0.021176      -0.060593      -0.008799       0.064787      -0.009085      -0.001810       0.000403      -0.008346      -0.023030      -0.008487      -0.005430       0.013917              2.043420       1.670039      -0.110480       0.024538       3.001975       0.171813       1.458247           0.000000
           34              H       8.002924       6.766284      15.033060       0.017204       1.289034 0.92591648E+01  0.92838177E+02                                 1.846383                            1.693562      -0.684940       2.517018                    0.999790       3.588727       9.654026       0.525884       1.161613      -0.737600      -0.043616       0.001767       0.043005       0.061277       0.001317      -0.006893      -0.004183       0.009730       0.007970      -0.008082      -0.002794       0.010876              1.916719       2.089361      -0.217465      -0.685192       1.615846       0.222485       2.044951           0.000000
           35              H       9.580194      11.644808      12.018330       0.028024       1.224136 0.87508848E+01  0.85798736E+02                                 1.726330                            1.604455      -0.738156       2.499997                    0.999698       3.400794       8.805206       0.566295       1.103149      -0.753397      -0.012883       0.060220       0.013242       0.062990      -0.003262       0.001294      -0.002330      -0.014073      -0.013279      -0.006029      -0.004381       0.010410              1.766626       1.396353      -0.186248      -0.109001       2.340652       0.324380       1.562874          -0.000000
           36              H       8.432364       6.603546       9.772965       0.024801       1.390124 0.10205212E+02  0.10428302E+03                                 1.901682                            1.749523      -0.928121       2.409566                    0.998471       3.598965       9.604325       0.532925       1.124731      -0.747567      -0.039944      -0.007004      -0.050519       0.064782       0.006415       0.012729       0.005345       0.007324       0.001647      -0.010860      -0.007097       0.017957              1.964132       1.809546      -0.050098       0.528661       1.607179      -0.219007       2.475672           0.000000
           37              H       7.300476       8.961439      11.776635       0.024407       1.214185 0.84661710E+01  0.84604584E+02                                 1.894351                            1.705604      -1.114475       2.326303                    0.995820       3.920823      11.205872       0.475662       1.288548      -0.705161       0.042295      -0.004897      -0.045725       0.062479       0.000702      -0.006303       0.002780      -0.003218      -0.010551      -0.008826       0.003232       0.005594              2.007702       2.364535      -0.073513      -0.736756       1.435145       0.103858       2.223426          -0.000000
           38              H       8.685444       9.167574      17.485065       0.016670       1.315824 0.94246739E+01  0.94548977E+02                                 1.836126                            1.680787      -0.832294       2.444591                    0.999194       3.610865       9.593644       0.543157       1.124062      -0.746581       0.056442      -0.003221       0.020345       0.060083      -0.003361       0.007950       0.000300       0.002759      -0.000033      -0.008240      -0.000937       0.009176              1.898050       2.700044      -0.097345       0.187011       1.346345      -0.039496       1.647762           0.000001
           39              H       7.875388      13.297503      15.081030       0.019128       1.402302 0.10089062E+02  0.10340752E+03                                 1.949198                            1.764240      -0.956865       2.392993                    0.997914       3.734546      10.174663       0.516546       1.156900      -0.737965       0.021176       0.060593       0.008799       0.064787       0.009085       0.001810       0.000403      -0.008346      -0.023030      -0.008487      -0.005430       0.013917              2.043420       1.670039       0.110480      -0.024538       3.001975       0.171813       1.458247           0.000000
           40              H       3.021024      11.315716      12.641940       0.017204       1.289034 0.92591649E+01  0.92838178E+02                                 1.846383                            1.693562      -0.684940       2.517018                    0.999790       3.588727       9.654026       0.525884       1.161613      -0.737600      -0.043616      -0.001767      -0.043005       0.061277      -0.001317       0.006893      -0.004183       0.009730       0.007970      -0.008082      -0.002794       0.010876              1.916719       2.089361       0.217465       0.685192       1.615846       0.222485       2.044951           0.000000
           41              H       4.598294       6.437192      15.656670       0.028024       1.224136 0.87508835E+01  0.85798718E+02                                 1.726330                            1.604454      -0.738156       2.499997                    0.999698       3.400794       8.805205       0.566295       1.103149      -0.753397      -0.012883      -0.060220      -0.013242       0.062990       0.003262      -0.001294      -0.002330      -0.014073      -0.013279      -0.006029      -0.004381       0.010410              1.766626       1.396353       0.186248       0.109001       2.340652       0.324380       1.562874           0.000000
           42              H       3.450464      11.478454      17.902035       0.024801       1.390124 0.10205215E+02  0.10428305E+03                                 1.901683                            1.749524      -0.928121       2.409566                    0.998471       3.598965       9.604327       0.532925       1.124731      -0.747567      -0.039944       0.007004       0.050519       0.064782      -0.006415      -0.012729       0.005345       0.007324       0.001647      -0.010860      -0.007097       0.017957              1.964133       1.809547       0.050098      -0.528661       1.607179      -0.219007       2.475674           0.000000
           43              H       7.645224      18.002439      15.898365       0.024408       1.214185 0.84661721E+01  0.84604597E+02                                 1.894351                            1.705604      -1.114475       2.326303                    0.995820       3.920823      11.205872       0.475662       1.288547      -0.705161      -0.042295      -0.004897       0.045725       0.062479      -0.000702      -0.006303      -0.002780      -0.003218      -0.010551      -0.008826       0.003232       0.005594              2.007702       2.364534       0.073513      -0.736756       1.435145      -0.103858       2.223425          -0.000000
           44              H       6.260256       0.126574      10.189935       0.016670       1.315824 0.94246732E+01  0.94548963E+02                                 1.836126                            1.680786      -0.832294       2.444591                    0.999194       3.610865       9.593642       0.543157       1.124061      -0.746581      -0.056442      -0.003221      -0.020345       0.060083       0.003361       0.007950      -0.000300       0.002759      -0.000033      -0.008240      -0.000937       0.009176              1.898049       2.700042       0.097345       0.187011       1.346345       0.039496       1.647761           0.000001
           45              H       7.070312       4.256503      12.593970       0.019128       1.402303 0.10089066E+02  0.10340758E+03                                 1.949198                            1.764240      -0.956865       2.392993                    0.997914       3.734547      10.174665       0.516546       1.156899      -0.737965      -0.021176       0.060593      -0.008799       0.064787      -0.009085       0.001810      -0.000403      -0.008346      -0.023030      -0.008487      -0.005430       0.013917              2.043421       1.670039      -0.110480      -0.024538       3.001975      -0.171813       1.458247           0.000000
           46              H       1.960876       2.274716      15.033060       0.017204       1.289034 0.92591691E+01  0.92838228E+02                                 1.846383                            1.693562      -0.684940       2.517018                    0.999790       3.588728       9.654028       0.525884       1.161613      -0.737600       0.043616      -0.001767       0.043005       0.061277       0.001317       0.006893       0.004182       0.009730       0.007970      -0.008082      -0.002794       0.010876              1.916719       2.089361      -0.217465       0.685192       1.615846      -0.222485       2.044951           0.000000
           47              H       0.383606      15.478192      12.018330       0.028024       1.224135 0.87508789E+01  0.85798663E+02                                 1.726330                            1.604454      -0.738156       2.499997                    0.999698       3.400793       8.805202       0.566295       1.103149      -0.753397       0.012883      -0.060220       0.013242       0.062990      -0.003262      -0.001294       0.002330      -0.014073      -0.013279      -0.006029      -0.004381       0.010410              1.766626       1.396353      -0.186248       0.109001       2.340651      -0.324380       1.562874          -0.000000
           48              H       1.531436       2.437454       9.772965       0.024801       1.390124 0.10205214E+02  0.10428304E+03                                 1.901683                            1.749523      -0.928122       2.409566                    0.998471       3.598965       9.604326       0.532925       1.124731      -0.747567       0.039944       0.007004      -0.050519       0.064782       0.006415      -0.012729      -0.005345       0.007324       0.001647      -0.010860      -0.007097       0.017957              1.964133       1.809546      -0.050098      -0.528661       1.607179       0.219007       2.475673           0.000000
           49              H       7.300476      18.002439       6.673365       0.024407       1.214185 0.84661703E+01  0.84604576E+02                                 1.894351                            1.705604      -1.114475       2.326303                    0.995820       3.920823      11.205873       0.475662       1.288548      -0.705161       0.042295      -0.004897       0.045725       0.062479       0.000702       0.006303      -0.002780      -0.003218      -0.010551      -0.008826       0.003232       0.005594              2.007702       2.364535      -0.073513       0.736756       1.435145      -0.103858       2.223426          -0.000000
           50              H       8.685444       0.126574       0.964935       0.016670       1.315824 0.94246755E+01  0.94549001E+02                                 1.836127                            1.680787      -0.832295       2.444591                    0.999194       3.610865       9.593646       0.543157       1.124062      -0.746581       0.056442      -0.003221      -0.020345       0.060083      -0.003361      -0.007950      -0.000300       0.002759      -0.000033      -0.008240      -0.000937       0.009176              1.898051       2.700045      -0.097345      -0.187011       1.346345       0.039496       1.647762           0.000001
           51              H       7.875388       4.256503       3.368970       0.019128       1.402302 0.10089065E+02  0.10340756E+03                                 1.949198                            1.764240      -0.956865       2.392993                    0.997914       3.734547      10.174664       0.516546       1.156899      -0.737965       0.021176       0.060593      -0.008799       0.064787       0.009085      -0.001810      -0.000403      -0.008346      -0.023030      -0.008487      -0.005430       0.013917              2.043420       1.670039       0.110480       0.024538       3.001975      -0.171813       1.458247           0.000000
           52              H       3.021024       2.274716       5.808060       0.017204       1.289034 0.92591691E+01  0.92838225E+02                                 1.846383                            1.693561      -0.684940       2.517018                    0.999790       3.588728       9.654027       0.525884       1.161612      -0.737600      -0.043616      -0.001767       0.043005       0.061277      -0.001317      -0.006893       0.004183       0.009730       0.007970      -0.008082      -0.002794       0.010876              1.916719       2.089360       0.217465      -0.685191       1.615846      -0.222485       2.044951           0.000000
           53              H       4.598294      15.478192       2.793330       0.028024       1.224136 0.87508848E+01  0.85798736E+02                                 1.726330                            1.604455      -0.738156       2.499997                    0.999698       3.400794       8.805206       0.566295       1.103149      -0.753397      -0.012883      -0.060220       0.013242       0.062990       0.003262       0.001294       0.002330      -0.014073      -0.013279      -0.006029      -0.004381       0.010410              1.766626       1.396353       0.186248      -0.109001       2.340652      -0.324380       1.562874           0.000000
           54              H       3.450464       2.437454       0.547965       0.024801       1.390124 0.10205214E+02  0.10428304E+03                                 1.901683                            1.749523      -0.928121       2.409566                    0.998471       3.598965       9.604326       0.532925       1.124731      -0.747567      -0.039944       0.007004      -0.050519       0.064782      -0.006415       0.012729      -0.005345       0.007324       0.001647      -0.010860      -0.007097       0.017957              1.964133       1.809546       0.050099       0.528661       1.607179       0.219007       2.475673           0.000000
           55              H       7.645224       8.961439       2.551635       0.024407       1.214184 0.84661652E+01  0.84604519E+02                                 1.894351                            1.705604      -1.114475       2.326303                    0.995820       3.920822      11.205872       0.475662       1.288549      -0.705160      -0.042295      -0.004897      -0.045725       0.062479      -0.000702       0.006303       0.002780      -0.003218      -0.010551      -0.008826       0.003232       0.005594              2.007702       2.364535       0.073513       0.736756       1.435145       0.103858       2.223426          -0.000000
           56              H       6.260256       9.167574       8.260065       0.016670       1.315824 0.94246750E+01  0.94548992E+02                                 1.836126                            1.680787      -0.832295       2.444591                    0.999194       3.610865       9.593645       0.543157       1.124062      -0.746581      -0.056442      -0.003221       0.020345       0.060083       0.003361      -0.007950       0.000300       0.002759      -0.000033      -0.008240      -0.000937       0.009176              1.898050       2.700044       0.097345      -0.187011       1.346345      -0.039496       1.647762           0.000001
           57              H       7.070312      13.297503       5.856030       0.019128       1.402302 0.10089066E+02  0.10340757E+03                                 1.949198                            1.764240      -0.956865       2.392993                    0.997914       3.734547      10.174665       0.516546       1.156899      -0.737965      -0.021176       0.060593       0.008799       0.064787      -0.009085      -0.001810       0.000403      -0.008346      -0.023030      -0.008487      -0.005430       0.013917              2.043421       1.670039      -0.110480       0.024538       3.001975       0.171813       1.458247           0.000000
           58              H       1.960876      11.315716       3.416940       0.017204       1.289034 0.92591649E+01  0.92838180E+02                                 1.846383                            1.693562      -0.684940       2.517018                    0.999790       3.588727       9.654027       0.525884       1.161613      -0.737600       0.043616      -0.001767      -0.043005       0.061277       0.001317      -0.006893      -0.004182       0.009730       0.007970      -0.008082      -0.002794       0.010876              1.916719       2.089361      -0.217466      -0.685192       1.615846       0.222485       2.044951           0.000000
           59              H       0.383606       6.437192       6.431670       0.028024       1.224136 0.87508848E+01  0.85798736E+02                                 1.726330                            1.604455      -0.738156       2.499997                    0.999698       3.400794       8.805206       0.566295       1.103149      -0.753397       0.012883      -0.060220      -0.013242       0.062990      -0.003262       0.001294      -0.002330      -0.014073      -0.013279      -0.006029      -0.004381       0.010410              1.766626       1.396353      -0.186248      -0.109001       2.340652       0.324380       1.562874           0.000000
           60              H       1.531436      11.478454       8.677035       0.024801       1.390124 0.10205212E+02  0.10428302E+03                                 1.901682                            1.749523      -0.928121       2.409566                    0.998471       3.598965       9.604325       0.532925       1.124731      -0.747567       0.039944       0.007004       0.050519       0.064782       0.006415       0.012729       0.005345       0.007324       0.001647      -0.010860      -0.007097       0.017957              1.964132       1.809546      -0.050098       0.528661       1.607179      -0.219007       2.475672           0.000000
           61              H       2.663324       9.120561       6.673365       0.024407       1.214185 0.84661710E+01  0.84604584E+02                                 1.894351                            1.705604      -1.114475       2.326303                    0.995820       3.920823      11.205872       0.475662       1.288548      -0.705161      -0.042295       0.004897       0.045725       0.062479       0.000702      -0.006303       0.002780      -0.003218      -0.010551      -0.008826       0.003232       0.005594              2.007702       2.364535      -0.073513      -0.736756       1.435145       0.103858       2.223426          -0.000000
           62              H       1.278356       8.914426       0.964935       0.016670       1.315825 0.94246798E+01  0.94549051E+02                                 1.836127                            1.680788      -0.832295       2.444591                    0.999194       3.610866       9.593648       0.543157       1.124062      -0.746581      -0.056442       0.003221      -0.020345       0.060083      -0.003361       0.007950       0.000300       0.002759      -0.000033      -0.008240      -0.000937       0.009176              1.898051       2.700045      -0.097345       0.187011       1.346345      -0.039496       1.647762           0.000001
           63              H       2.088412       4.784497       3.368970       0.019128       1.402302 0.10089065E+02  0.10340756E+03                                 1.949198                            1.764240      -0.956865       2.392993                    0.997914       3.734547      10.174664       0.516546       1.156899      -0.737965      -0.021176      -0.060593      -0.008799       0.064787       0.009085       0.001810       0.000403      -0.008346      -0.023030      -0.008487      -0.005430       0.013917              2.043420       1.670039       0.110480      -0.024538       3.001975       0.171813       1.458247           0.000000
           64              H       6.942776       6.766284       5.808060       0.017204       1.289034 0.92591662E+01  0.92838197E+02                                 1.846383                            1.693562      -0.684940       2.517018                    0.999790       3.588727       9.654027       0.525884       1.161613      -0.737600       0.043616       0.001767       0.043005       0.061277      -0.001317       0.006893      -0.004183       0.009730       0.007970      -0.008082      -0.002794       0.010876              1.916720       2.089361       0.217465       0.685192       1.615846       0.222485       2.044951           0.000000
           65              H       5.365506      11.644808       2.793330       0.028024       1.224136 0.87508827E+01  0.85798705E+02                                 1.726330                            1.604454      -0.738156       2.499997                    0.999698       3.400794       8.805204       0.566296       1.103149      -0.753397       0.012883       0.060220       0.013242       0.062990       0.003262      -0.001294      -0.002330      -0.014073      -0.013279      -0.006029      -0.004381       0.010410              1.766626       1.396353       0.186248       0.109001       2.340651       0.324380       1.562874           0.000000
           66              H       6.513336       6.603546       0.547965       0.024801       1.390125 0.10205218E+02  0.10428309E+03                                 1.901683                            1.749523      -0.928122       2.409566                    0.998471       3.598966       9.604328       0.532925       1.124731      -0.747567       0.039944      -0.007004      -0.050519       0.064782      -0.006415      -0.012729       0.005345       0.007324       0.001647      -0.010860      -0.007097       0.017957              1.964133       1.809547       0.050099      -0.528661       1.607179      -0.219007       2.475673           0.000000
           67              H       2.318576       0.079561       2.551635       0.024407       1.214185 0.84661710E+01  0.84604583E+02                                 1.894351                            1.705604      -1.114475       2.326303                    0.995820       3.920823      11.205872       0.475662       1.288548      -0.705161       0.042295       0.004897      -0.045725       0.062479      -0.000702      -0.006303      -0.002780      -0.003218      -0.010551      -0.008826       0.003232       0.005594              2.007702       2.364535       0.073513      -0.736756       1.435145      -0.103858       2.223426          -0.000000
           68              H       3.703544      17.955426       8.260065       0.016670       1.315824 0.94246751E+01  0.94548996E+02                                 1.836127                            1.680787      -0.832295       2.444591                    0.999194       3.610865       9.593646       0.543157       1.124062      -0.746581       0.056442       0.003221       0.020345       0.060083       0.003361       0.007950      -0.000300       0.002759      -0.000033      -0.008240      -0.000937       0.009176              1.898051       2.700044       0.097345       0.187011       1.346345       0.039496       1.647762           0.000001
           69              H       2.893488      13.825497       5.856030       0.019128       1.402302 0.10089062E+02  0.10340752E+03                                 1.949198                            1.764240      -0.956865       2.392993                    0.997914       3.734546      10.174663       0.516546       1.156900      -0.737965       0.021176      -0.060593       0.008799       0.064787      -0.009085       0.001810      -0.000403      -0.008346      -0.023030      -0.008487      -0.005430       0.013917              2.043420       1.670039      -0.110480      -0.024538       3.001975      -0.171813       1.458247           0.000000
           70              H       8.002924      15.807284       3.416940       0.017204       1.289034 0.92591649E+01  0.92838180E+02                                 1.846383                            1.693562      -0.684940       2.517018                    0.999790       3.588727       9.654027       0.525884       1.161613      -0.737600      -0.043616       0.001767      -0.043005       0.061277       0.001317       0.006893       0.004183       0.009730       0.007970      -0.008082      -0.002794       0.010876              1.916719       2.089361      -0.217466       0.685192       1.615846      -0.222485       2.044951           0.000000
           71              H       9.580194       2.603808       6.431670       0.028024       1.224136 0.87508811E+01  0.85798693E+02                                 1.726330                            1.604455      -0.738156       2.499997                    0.999698       3.400793       8.805204       0.566295       1.103149      -0.753397      -0.012883       0.060220      -0.013242       0.062990      -0.003262      -0.001294       0.002330      -0.014073      -0.013279      -0.006029      -0.004381       0.010410              1.766626       1.396353      -0.186248       0.109001       2.340652      -0.324380       1.562874           0.000000
           72              H       8.432364      15.644546       8.677035       0.024801       1.390124 0.10205215E+02  0.10428305E+03                                 1.901683                            1.749524      -0.928121       2.409566                    0.998471       3.598965       9.604327       0.532925       1.124731      -0.747567      -0.039944      -0.007004       0.050519       0.064782       0.006415      -0.012729      -0.005345       0.007324       0.001647      -0.010860      -0.007097       0.017957              1.964133       1.809547      -0.050098      -0.528661       1.607179       0.219007       2.475673           0.000000
           73              C       3.330898       0.019890      12.422385       0.572910      18.598880 0.20269617E+03  0.40006415E+04                                 6.409380                            4.992795       0.273259       2.159120                    0.999807      21.710613      60.225212       0.672897       0.461183      -1.021074       0.038878      -0.014795       0.047663       0.063263      -0.057403      -0.006477       0.068258      -0.182728      -0.104099      -0.094637      -0.055295       0.149932              7.134370       9.420466       1.122998       0.258542       4.418939      -1.540749       7.563704           0.000000
           74              C       2.183069      17.870441      17.283960       0.579521      18.266537 0.18417820E+03  0.35438068E+04                                 6.251977                            4.712973       0.400518       2.203398                    0.999642      21.223718      57.846483       0.703868       0.452255      -1.027615       0.057541      -0.018168      -0.024011       0.064943       0.011282      -0.023666      -0.026633      -0.212341      -0.234670      -0.097794      -0.051529       0.149322              7.108152       7.646732      -0.105241       1.300111       3.512142       0.862446      10.165583           0.000001
           75              C       2.272743      14.731405      14.974020       0.579472      18.679720 0.19583507E+03  0.38340648E+04                                 6.403216                            4.902188       0.185337       2.124996                    0.999739      21.737347      60.156952       0.679855       0.460173      -1.021108       0.020409       0.058012       0.002983       0.061569       0.021592      -0.033431       0.024758      -0.002398       0.425484      -0.099618      -0.049397       0.149015              7.193943       9.024568      -1.410135       1.070676       8.834892      -0.841114       3.722369           0.000001
           76              C       6.297122      15.677094      13.298760       0.572787      18.068896 0.18962027E+03  0.36694109E+04                                 6.184062                            4.765166       0.524225       2.242283                    0.999630      21.269104      57.838533       0.704842       0.449058      -1.031056      -0.047719       0.003534       0.042692       0.064126      -0.003901       0.099092       0.013649       0.153792       0.119480      -0.100248      -0.047784       0.148033              6.934991       5.454238       0.457220      -1.930671      10.116160      -0.618034       5.234574           0.000001
           77              C       5.175198       1.734064      15.924195       0.571828      18.149097 0.19509609E+03  0.38056998E+04                                 6.237674                            4.870732       0.355136       2.185680                    0.999890      21.470737      58.790165       0.688571       0.456007      -1.026199      -0.010204      -0.058070       0.004237       0.059112      -0.030970       0.028405      -0.000268       0.171326      -0.254967      -0.089049      -0.048073       0.137122              6.907800       3.925660       0.391198      -0.915147       6.940891       0.326945       9.856848          -0.000000
           78              C       5.976287      15.621040      17.143740       0.573325      18.662917 0.19986306E+03  0.39334471E+04                                 6.414432                            4.961893       0.187670       2.126075                    0.999747      21.865712      60.698644       0.673708       0.461948      -1.019981      -0.043111       0.004097      -0.045940       0.063133       0.053386      -0.072901      -0.062645       0.119273      -0.043055      -0.098888      -0.042567       0.141454              7.184799       4.982657      -1.087377       1.122637       9.304326       2.429145       7.267416          -0.000000
           79              C       1.651002       9.060890      15.252615       0.572910      18.598881 0.20269619E+03  0.40006419E+04                                 6.409380                            4.992795       0.273259       2.159120                    0.999807      21.710614      60.225214       0.672897       0.461183      -1.021074      -0.038878      -0.014795      -0.047663       0.063263       0.057403      -0.006477      -0.068258      -0.182728      -0.104099      -0.094637      -0.055295       0.149932              7.134369       9.420465      -1.122998       0.258542       4.418939       1.540750       7.563704           0.000000
           80              C       2.798831       8.829441      10.391040       0.579520      18.266545 0.18417832E+03  0.35438098E+04                                 6.251979                            4.712975       0.400518       2.203398                    0.999642      21.223718      57.846484       0.703868       0.452255      -1.027615      -0.057541      -0.018168       0.024011       0.064943      -0.011282      -0.023666       0.026633      -0.212341      -0.234670      -0.097794      -0.051529       0.149322              7.108155       7.646732       0.105241       1.300111       3.512143      -0.862447      10.165591           0.000001
           81              C       2.709157       5.690405      12.700980       0.579472      18.679719 0.19583506E+03  0.38340647E+04                                 6.403216                            4.902188       0.185337       2.124996                    0.999739      21.737347      60.156950       0.679855       0.460172      -1.021108      -0.020409       0.058012      -0.002983       0.061569      -0.021592      -0.033431      -0.024758      -0.002398       0.425485      -0.099618      -0.049397       0.149015              7.193942       9.024567       1.410134       1.070674       8.834891       0.841114       3.722368           0.000001
           82              C       8.648578       6.636094      14.376240       0.572787      18.068899 0.18962034E+03  0.36694125E+04                                 6.184063                            4.765167       0.524225       2.242283                    0.999630      21.269104      57.838534       0.704842       0.449058      -1.031056       0.047719       0.003534      -0.042692       0.064126       0.003901       0.099092      -0.013649       0.153792       0.119480      -0.100248      -0.047784       0.148033              6.934992       5.454239      -0.457220      -1.930673      10.116159       0.618033       5.234576           0.000001
           83              C       9.770502      10.775064      11.750805       0.571828      18.149107 0.19509626E+03  0.38057039E+04                                 6.237677                            4.870734       0.355137       2.185680                    0.999890      21.470737      58.790164       0.688571       0.456007      -1.026199       0.010204      -0.058070      -0.004237       0.059112       0.030970       0.028405       0.000268       0.171326      -0.254967      -0.089049      -0.048073       0.137122              6.907803       3.925662      -0.391198      -0.915147       6.940893      -0.326947       9.856853          -0.000000
           84              C       8.969413       6.580040      10.531260       0.573325      18.662916 0.19986305E+03  0.39334469E+04                                 6.414431                            4.961893       0.187671       2.126075                    0.999747      21.865711      60.698638       0.673708       0.461948      -1.019981       0.043111       0.004097       0.045940       0.063133      -0.053386      -0.072901       0.062645       0.119273      -0.043055      -0.098887      -0.042567       0.141454              7.184799       4.982656       1.087376       1.122636       9.304325      -2.429145       7.267415          -0.000000
           85              C       6.632902       9.021110      12.422385       0.572909      18.598881 0.20269618E+03  0.40006418E+04                                 6.409380                            4.992795       0.273260       2.159120                    0.999807      21.710614      60.225212       0.672897       0.461183      -1.021074      -0.038878       0.014795       0.047663       0.063263      -0.057403       0.006477      -0.068258      -0.182728      -0.104099      -0.094637      -0.055295       0.149932              7.134370       9.420466       1.122998      -0.258542       4.418939       1.540749       7.563703           0.000000
           86              C       7.780731       9.252559      17.283960       0.579521      18.266536 0.18417819E+03  0.35438067E+04                                 6.251977                            4.712973       0.400518       2.203398                    0.999642      21.223718      57.846485       0.703868       0.452255      -1.027615      -0.057541       0.018168      -0.024011       0.064943       0.011282       0.023666       0.026633      -0.212341      -0.234670      -0.097794      -0.051529       0.149322              7.108153       7.646733      -0.105241      -1.300111       3.512142      -0.862446      10.165584           0.000001
           87              C       7.691057      12.391595      14.974020       0.579472      18.679720 0.19583507E+03  0.38340649E+04                                 6.403216                            4.902188       0.185337       2.124996                    0.999739      21.737347      60.156952       0.679855       0.460173      -1.021108      -0.020409      -0.058012       0.002983       0.061569       0.021592       0.033431      -0.024758      -0.002398       0.425484      -0.099618      -0.049397       0.149015              7.193943       9.024567      -1.410135      -1.070676       8.834892       0.841114       3.722369           0.000001
           88              C       3.666678      11.445906      13.298760       0.572787      18.068896 0.18962027E+03  0.36694109E+04                                 6.184062                            4.765166       0.524225       2.242283                    0.999630      21.269104      57.838533       0.704842       0.449058      -1.031056       0.047719      -0.003534       0.042692       0.064126      -0.003901      -0.099092      -0.013649       0.153792       0.119480      -0.100248      -0.047784       0.148033              6.934991       5.454238       0.457220       1.930671      10.116160       0.618034       5.234574           0.000001
           89              C       4.788602       7.306936      15.924195       0.571828      18.149099 0.19509612E+03  0.38057006E+04                                 6.237675                            4.870732       0.355136       2.185679                    0.999890      21.470739      58.790171       0.688571       0.456007      -1.026199       0.010204       0.058070       0.004237       0.059112      -0.030970      -0.028405       0.000268       0.171327      -0.254967      -0.089049      -0.048074       0.137122              6.907800       3.925660       0.391198       0.915148       6.940891      -0.326945       9.856849          -0.000000
           90              C       3.987513      11.501960      17.143740       0.573325      18.662917 0.19986306E+03  0.39334471E+04                                 6.414432                            4.961893       0.187670       2.126075                    0.999747      21.865712      60.698645       0.673708       0.461948      -1.019981       0.043111      -0.004097      -0.045940       0.063133       0.053386       0.072901       0.062645       0.119273      -0.043055      -0.098888      -0.042567       0.141454              7.184799       4.982657      -1.087377      -1.122637       9.304326      -2.429145       7.267416          -0.000000
           91              C       8.312798      -0.019890      15.252615       0.572909      18.598881 0.20269618E+03  0.40006418E+04                                 6.409380                            4.992795       0.273259       2.159120                    0.999807      21.710614      60.225215       0.672897       0.461183      -1.021074       0.038878       0.014795      -0.047663       0.063263       0.057403       0.006477       0.068258      -0.182728      -0.104099      -0.094637      -0.055295       0.149932              7.134370       9.420466      -1.122998      -0.258542       4.418940      -1.540750       7.563704           0.000000
           92              C       7.164969       0.211559      10.391040       0.579521      18.266545 0.18417832E+03  0.35438098E+04                                 6.251979                            4.712975       0.400518       2.203398                    0.999642      21.223718      57.846483       0.703868       0.452255      -1.027615       0.057541       0.018168       0.024011       0.064943      -0.011282       0.023666      -0.026633      -0.212341      -0.234670      -0.097794      -0.051529       0.149322              7.108155       7.646732       0.105241      -1.300111       3.512143       0.862447      10.165591           0.000001
           93              C       7.254643       3.350595      12.700980       0.579472      18.679718 0.19583506E+03  0.38340645E+04                                 6.403216                            4.902188       0.185336       2.124996                    0.999739      21.737347      60.156953       0.679855       0.460173      -1.021108       0.020409      -0.058012      -0.002983       0.061569      -0.021592       0.033431       0.024758      -0.002398       0.425484      -0.099618      -0.049397       0.149015              7.193943       9.024567       1.410134      -1.070674       8.834892      -0.841114       3.722368           0.000001
           94              C       1.315222       2.404906      14.376240       0.572787      18.068899 0.18962034E+03  0.36694127E+04                                 6.184063                            4.765168       0.524225       2.242283                    0.999630      21.269105      57.838539       0.704842       0.449058      -1.031056      -0.047719      -0.003534      -0.042692       0.064126       0.003901      -0.099092       0.013649       0.153792       0.119480      -0.100248      -0.047784       0.148033              6.934992       5.454240      -0.457220       1.930673      10.116160      -0.618033       5.234576           0.000001
           95              C       0.193298      16.347936      11.750805       0.571828      18.149109 0.19509629E+03  0.38057046E+04                                 6.237677                            4.870734       0.355137       2.185680                    0.999890      21.470738      58.790165       0.688571       0.456007      -1.026199      -0.010204       0.058070      -0.004237       0.059112       0.030970      -0.028405      -0.000268       0.171326      -0.254967      -0.089049      -0.048073       0.137122              6.907803       3.925662      -0.391198       0.915147       6.940893       0.326947       9.856853          -0.000000
           96              C       0.994387       2.460960      10.531260       0.573325      18.662917 0.19986306E+03  0.39334472E+04                                 6.414432                            4.961893       0.187670       2.126075                    0.999747      21.865712      60.698643       0.673708       0.461948      -1.019981      -0.043111      -0.004097       0.045940       0.063133      -0.053386       0.072901      -0.062645       0.119273      -0.043055      -0.098888      -0.042567       0.141454              7.184799       4.982656       1.087376      -1.122637       9.304325       2.429145       7.267416          -0.000000
           97              C       6.632902      -0.019890       6.027615       0.572909      18.598882 0.20269618E+03  0.40006418E+04                                 6.409380                            4.992795       0.273259       2.159120                    0.999807      21.710614      60.225214       0.672897       0.461183      -1.021074      -0.038878       0.014795      -0.047663       0.063263      -0.057403      -0.006477       0.068258      -0.182728      -0.104099      -0.094637      -0.055295       0.149932              7.134370       9.420467       1.122998       0.258542       4.418940      -1.540750       7.563704           0.000000
           98              C       7.780731       0.211559       1.166040       0.579521      18.266536 0.18417817E+03  0.35438063E+04                                 6.251977                            4.712973       0.400518       2.203398                    0.999642      21.223717      57.846481       0.703868       0.452255      -1.027615      -0.057541       0.018168       0.024011       0.064943       0.011282      -0.023666      -0.026633      -0.212341      -0.234670      -0.097794      -0.051529       0.149322              7.108153       7.646733      -0.105241       1.300111       3.512142       0.862446      10.165583           0.000001
           99              C       7.691057       3.350595       3.475980       0.579472      18.679718 0.19583506E+03  0.38340646E+04                                 6.403216                            4.902188       0.185337       2.124996                    0.999739      21.737347      60.156952       0.679855       0.460173      -1.021108      -0.020409      -0.058012      -0.002983       0.061569       0.021592      -0.033431       0.024758      -0.002398       0.425484      -0.099618      -0.049397       0.149015              7.193942       9.024567      -1.410134       1.070674       8.834891      -0.841114       3.722368           0.000001
          100              C       3.666678       2.404906       5.151240       0.572787      18.068897 0.18962028E+03  0.36694112E+04                                 6.184062                            4.765167       0.524225       2.242283                    0.999630      21.269105      57.838538       0.704842       0.449058      -1.031056       0.047719      -0.003534      -0.042692       0.064126      -0.003901       0.099092       0.013649       0.153792       0.119480      -0.100248      -0.047784       0.148033              6.934992       5.454239       0.457220      -1.930671      10.116162      -0.618034       5.234574           0.000001
          101              C       4.788602      16.347936       2.525805       0.571828      18.149107 0.19509627E+03  0.38057042E+04                                 6.237677                            4.870734       0.355136       2.185679                    0.999890      21.470738      58.790167       0.688571       0.456007      -1.026199       0.010204       0.058070      -0.004237       0.059112      -0.030970       0.028405      -0.000268       0.171326      -0.254967      -0.089049      -0.048073       0.137122              6.907802       3.925662       0.391198      -0.915147       6.940893       0.326946       9.856852          -0.000000
          102              C       3.987513       2.460960       1.306260       0.573325      18.662911 0.19986295E+03  0.39334444E+04                                 6.414430                            4.961891       0.187671       2.126075                    0.999747      21.865711      60.698638       0.673708       0.461948      -1.019981       0.043111      -0.004097       0.045940       0.063133       0.053386      -0.072901      -0.062645       0.119273      -0.043055      -0.098888      -0.042567       0.141454              7.184797       4.982655      -1.087377       1.122636       9.304325       2.429142       7.267410          -0.000000
          103              C       8.312798       9.021110       3.197385       0.572910      18.598881 0.20269618E+03  0.40006417E+04                                 6.409380                            4.992795       0.273259       2.159120                    0.999807      21.710613      60.225212       0.672897       0.461183      -1.021074       0.038878       0.014795       0.047663       0.063263       0.057403      -0.006477      -0.068258      -0.182728      -0.104099      -0.094637      -0.055295       0.149932              7.134370       9.420466      -1.122998       0.258542       4.418939       1.540750       7.563704           0.000000
          104              C       7.164969       9.252559       8.058960       0.579521      18.266543 0.18417829E+03  0.35438091E+04                                 6.251978                            4.712974       0.400518       2.203398                    0.999642      21.223716      57.846477       0.703868       0.452255      -1.027615       0.057541       0.018168      -0.024011       0.064943      -0.011282      -0.023666       0.026633      -0.212341      -0.234670      -0.097794      -0.051529       0.149322              7.108155       7.646731       0.105241       1.300111       3.512143      -0.862447      10.165590           0.000001
          105              C       7.254643      12.391595       5.749020       0.579472      18.679721 0.19583508E+03  0.38340652E+04                                 6.403216                            4.902188       0.185337       2.124996                    0.999739      21.737348      60.156955       0.679855       0.460173      -1.021108       0.020409      -0.058012       0.002983       0.061569      -0.021592      -0.033431      -0.024758      -0.002398       0.425485      -0.099618      -0.049397       0.149015              7.193943       9.024568       1.410135       1.070676       8.834892       0.841114       3.722369           0.000001
          106              C       1.315222      11.445906       4.073760       0.572787      18.068900 0.18962035E+03  0.36694128E+04                                 6.184063                            4.765167       0.524225       2.242283                    0.999630      21.269105      57.838536       0.704842       0.449058      -1.031056      -0.047719      -0.003534       0.042692       0.064126       0.003901       0.099092      -0.013649       0.153792       0.119480      -0.100248      -0.047784       0.148033              6.934992       5.454239      -0.457221      -1.930673      10.116159       0.618033       5.234576           0.000001
          107              C       0.193298       7.306936       6.699195       0.571828      18.149108 0.19509627E+03  0.38057042E+04                                 6.237677                            4.870734       0.355136       2.185679                    0.999890      21.470738      58.790167       0.688571       0.456007      -1.026199      -0.010204       0.058070       0.004237       0.059112       0.030970       0.028405       0.000268       0.171326      -0.254967      -0.089049      -0.048073       0.137122              6.907802       3.925662      -0.391198      -0.915147       6.940894      -0.326947       9.856852          -0.000000
          108              C       0.994387      11.501960       7.918740       0.573325      18.662916 0.19986306E+03  0.39334469E+04                                 6.414431                            4.961893       0.187671       2.126075                    0.999747      21.865711      60.698636       0.673708       0.461948      -1.019981      -0.043111      -0.004097      -0.045940       0.063133      -0.053386      -0.072901       0.062645       0.119273      -0.043055      -0.098888      -0.042567       0.141454              7.184798       4.982656       1.087376       1.122636       9.304324      -2.429144       7.267415          -0.000000
          109              C       3.330898       9.060890       6.027615       0.572909      18.598882 0.20269618E+03  0.40006418E+04                                 6.409380                            4.992795       0.273259       2.159120                    0.999807      21.710614      60.225215       0.672897       0.461183      -1.021074       0.038878      -0.014795      -0.047663       0.063263      -0.057403       0.006477      -0.068258      -0.182728      -0.104099      -0.094637      -0.055295       0.149932              7.134370       9.420467       1.122998      -0.258542       4.418940       1.540750       7.563704           0.000000
          110              C       2.183069       8.829441       1.166040       0.579521      18.266535 0.18417817E+03  0.35438062E+04                                 6.251977                            4.712973       0.400518       2.203398                    0.999642      21.223717      57.846482       0.703868       0.452255      -1.027615       0.057541      -0.018168       0.024011       0.064943       0.011282       0.023666       0.026633      -0.212341      -0.234669      -0.097794      -0.051529       0.149322              7.108153       7.646733      -0.105241      -1.300111       3.512142      -0.862446      10.165583           0.000001
          111              C       2.272743       5.690405       3.475980       0.579472      18.679718 0.19583505E+03  0.38340645E+04                                 6.403216                            4.902188       0.185337       2.124996                    0.999739      21.737347      60.156952       0.679855       0.460173      -1.021108       0.020409       0.058012      -0.002983       0.061569       0.021592       0.033431      -0.024758      -0.002398       0.425484      -0.099618      -0.049397       0.149015              7.193942       9.024567      -1.410134      -1.070674       8.834891       0.841114       3.722368           0.000001
          112              C       6.297122       6.636094       5.151240       0.572787      18.068897 0.18962028E+03  0.36694113E+04                                 6.184062                            4.765166       0.524225       2.242283                    0.999630      21.269105      57.838537       0.704842       0.449058      -1.031056      -0.047719       0.003534      -0.042692       0.064126      -0.003901      -0.099092      -0.013649       0.153792       0.119480      -0.100248      -0.047784       0.148033              6.934991       5.454239       0.457220       1.930672      10.116161       0.618034       5.234574           0.000001
          113              C       5.175198      10.775064       2.525805       0.571828      18.149108 0.19509628E+03  0.38057044E+04                                 6.237677                            4.870734       0.355137       2.185680                    0.999890      21.470738      58.790169       0.688571       0.456007      -1.026199      -0.010204      -0.058070      -0.004237       0.059112      -0.030970      -0.028405       0.000268       0.171326      -0.254967      -0.089049      -0.048074       0.137122              6.907803       3.925662       0.391198       0.915147       6.940894      -0.326947       9.856853          -0.000000
          114              C       5.976287       6.580040       1.306260       0.573325      18.662912 0.19986296E+03  0.39334446E+04                                 6.414430                            4.961892       0.187670       2.126075                    0.999747      21.865712      60.698643       0.673708       0.461948      -1.019981      -0.043111       0.004097       0.045940       0.063133       0.053386       0.072901       0.062645       0.119273      -0.043055      -0.098888      -0.042567       0.141454              7.184797       4.982655      -1.087377      -1.122636       9.304326      -2.429142       7.267411          -0.000000
          115              C       1.651002       0.019890       3.197385       0.572909      18.598883 0.20269620E+03  0.40006422E+04                                 6.409380                            4.992795       0.273259       2.159120                    0.999807      21.710615      60.225218       0.672897       0.461183      -1.021074      -0.038878      -0.014795       0.047663       0.063263       0.057403       0.006477       0.068258      -0.182728      -0.104099      -0.094637      -0.055295       0.149932              7.134371       9.420467      -1.122998      -0.258542       4.418940      -1.540750       7.563705           0.000000
          116              C       2.798831      17.870441       8.058960       0.579521      18.266544 0.18417830E+03  0.35438094E+04                                 6.251978                            4.712974       0.400518       2.203398                    0.999642      21.223717      57.846481       0.703868       0.452255      -1.027615      -0.057541      -0.018168      -0.024011       0.064943      -0.011282       0.023666      -0.026633      -0.212341      -0.234670      -0.097794      -0.051529       0.149322              7.108155       7.646732       0.105241      -1.300111       3.512143       0.862447      10.165590           0.000001
          117              C       2.709157      14.731405       5.749020       0.579472      18.679719 0.19583506E+03  0.38340646E+04                                 6.403216                            4.902188       0.185337       2.124996                    0.999739      21.737346      60.156949       0.679855       0.460173      -1.021108      -0.020409       0.058012       0.002983       0.061569      -0.021592       0.033431       0.024758      -0.002398       0.425484      -0.099618      -0.049397       0.149015              7.193943       9.024567       1.410135      -1.070676       8.834892      -0.841114       3.722368           0.000001
          118              C       8.648578      15.677094       4.073760       0.572787      18.068900 0.18962035E+03  0.36694128E+04                                 6.184063                            4.765167       0.524225       2.242283                    0.999630      21.269105      57.838537       0.704842       0.449058      -1.031056       0.047719       0.003534       0.042692       0.064126       0.003901      -0.099092       0.013649       0.153792       0.119480      -0.100248      -0.047784       0.148033              6.934992       5.454239      -0.457221       1.930673      10.116160      -0.618033       5.234576           0.000001
          119              C       9.770502       1.734064       6.699195       0.571828      18.149109 0.19509630E+03  0.38057048E+04                                 6.237677                            4.870734       0.355137       2.185680                    0.999890      21.470739      58.790169       0.688571       0.456007      -1.026199       0.010204      -0.058070       0.004237       0.059112       0.030970      -0.028405      -0.000268       0.171326      -0.254967      -0.089049      -0.048074       0.137122              6.907803       3.925662      -0.391198       0.915147       6.940894       0.326947       9.856852          -0.000000
          120              C       8.969413      15.621040       7.918740       0.573325      18.662917 0.19986306E+03  0.39334471E+04                                 6.414431                            4.961893       0.187670       2.126075                    0.999747      21.865712      60.698641       0.673708       0.461948      -1.019981       0.043111       0.004097      -0.045940       0.063133      -0.053386       0.072901      -0.062645       0.119273      -0.043055      -0.098888      -0.042567       0.141454              7.184798       4.982656       1.087376      -1.122637       9.304324       2.429145       7.267415          -0.000000
          121              O       3.025010      17.547315      13.518869      -0.685879      44.036582 0.71735912E+03  0.18552177E+05                                 9.948694                            8.357932      -0.144783       1.972218                    0.996691      30.010912      82.080052       0.648568       0.365168      -1.133055       0.042131       0.025586      -0.095022       0.107046      -0.011537      -0.048617       0.010595      -0.164578       0.101236      -0.115375       0.041845       0.073530             10.966693      10.810849       0.476750      -1.471450       7.831600      -3.933612      14.257631          -0.000000
          122              O       4.439869       0.491830      12.133089      -0.583238      35.135704 0.49949442E+03  0.11759240E+05                                 8.470454                            6.848477       0.464696       2.200610                    0.998199      27.257151      70.324672       0.738871       0.352118      -1.147388      -0.076265      -0.013870       0.001514       0.077531       0.017909      -0.060103       0.045922      -0.025207      -0.260977      -0.125595       0.056021       0.069574              9.584389      16.118152       2.729143      -0.880790       5.985511      -0.751545       6.649505           0.000000
          123              O       3.482348      15.074783      15.065717      -0.685279      44.410368 0.72807671E+03  0.18899197E+05                                10.028312                            8.440682      -0.254169       1.941735                    0.994469      30.035704      82.298734       0.643029       0.366952      -1.131681      -0.096126      -0.020873      -0.005430       0.098516       0.031064      -0.008897       0.014457       0.130679       0.233702      -0.112653       0.032754       0.079899             11.056651      15.474386       0.444096       1.446854      11.748580       0.006564       5.946989           0.000001
          124              O       1.317214      15.461918      14.760000      -0.587225      34.770272 0.47973507E+03  0.11182919E+05                                 8.387080                            6.693972       0.488246       2.207850                    0.998606      27.118608      69.667893       0.750162       0.350266      -1.148671       0.042901      -0.065946       0.025118       0.082585      -0.077118      -0.000871       0.006373       0.044224       0.226881      -0.118146       0.041807       0.076339              9.562712      11.471803      -4.896928       1.941908      11.560547      -1.843275       5.655787           0.000000
          125              O       5.119400       0.847684      15.019038      -0.689892      47.833404 0.77474784E+03  0.20450715E+05                                10.580140                            8.754817      -0.357623       1.905393                    0.994540      30.467044      84.523564       0.625450       0.370992      -1.127195      -0.006353       0.070764       0.075402       0.103602      -0.035573       0.041414       0.068266       0.049334      -0.047962      -0.105981       0.048886       0.057096             11.811839       8.584770       0.518536      -1.814559      11.734271       4.521828      15.116477          -0.000001
          126              O       5.802917      16.710480      13.812223      -0.680635      45.881453 0.75356433E+03  0.19721289E+05                                10.239911                            8.600478      -0.251181       1.944512                    0.994104      29.975457      82.353970       0.635821       0.368092      -1.131291       0.037588      -0.096610      -0.025293       0.106705      -0.040327       0.072037       0.058908       0.008641      -0.010158      -0.115307       0.039182       0.076125             11.320883       9.486500      -2.110590      -2.430938      16.386214       1.903699       8.089935          -0.000000
          127              O       5.266865      16.650629      16.903521      -0.694553      45.902516 0.77774947E+03  0.20548395E+05                                10.313531                            8.771031      -0.330900       1.914518                    0.994119      30.525671      84.705268       0.624993       0.370931      -1.127319       0.047992      -0.087856       0.016970       0.101538      -0.008584      -0.045926      -0.053820       0.007371      -0.206359      -0.106707       0.043254       0.063452             11.373418       8.918794      -3.586385       1.294019      14.056070       0.938506      11.145391          -0.000000
          128              O       2.473015      17.713489      16.079913      -0.680083      48.329498 0.74242006E+03  0.19356534E+05                                10.635145                            8.535441      -0.212983       1.960704                    0.993347      29.841564      81.819800       0.638403       0.367988      -1.131421      -0.011039       0.019029       0.105085       0.107363       0.014799      -0.031789      -0.016574      -0.159511       0.120730      -0.107482       0.033353       0.074128             12.229246      10.025194      -0.880544       0.227983       6.758919       1.812945      19.903626           0.000000
          129              O       6.020128      14.514421      13.568499      -0.574350      34.664522 0.47104812E+03  0.10932850E+05                                 8.391755                            6.643215       0.377646       2.170784                    0.998216      27.072692      69.450525       0.751130       0.351336      -1.147535       0.010504       0.060327      -0.041588       0.074022       0.026777       0.096355      -0.033781      -0.035041      -0.100894      -0.126465       0.045834       0.080630              9.679316       6.282332       2.446648      -1.266101      16.341522      -3.091904       6.414094           0.000002
          130              O       6.016142      14.597599      16.462381      -0.582226      36.872619 0.50522387E+03  0.11929032E+05                                 8.772100                            6.896173       0.445170       2.193801                    0.998091      27.254986      70.440450       0.734888       0.352991      -1.146587       0.015486       0.060389       0.055111       0.083210       0.036452      -0.087356       0.025563      -0.032090      -0.045076      -0.113199       0.035874       0.077325             10.135640       5.808294      -0.063668       0.296834      15.239402       5.844380       9.359223           0.000000
          131              O       2.950281      17.921070      18.219928      -0.578838      36.646597 0.50396939E+03  0.11895439E+05                                 8.728909                            6.909180       0.468184       2.204151                    0.998109      27.152882      70.230778       0.730550       0.355206      -1.144466      -0.065861      -0.018912      -0.044034       0.081451       0.013785       0.067643      -0.007747      -0.145940      -0.042462      -0.113725       0.032356       0.081368             10.038147      10.775734       0.751607       5.092686       5.315658       1.273531      14.023049          -0.000000
          132              O       4.996846       1.538778      17.122891      -0.579134      36.893332 0.51483595E+03  0.12216773E+05                                 8.768453                            6.980077       0.330159       2.156257                    0.997667      27.335557      70.889080       0.727337       0.354881      -1.144741       0.009052       0.033223      -0.069456       0.077523      -0.026141      -0.003370      -0.010855       0.177197       0.115600      -0.112476       0.039274       0.073201             10.004056       5.672152       0.081373      -1.585030       6.575516      -1.249623      17.764500          -0.000001
          133              O       1.956890       8.506315      14.156131      -0.685879      44.036582 0.71735911E+03  0.18552177E+05                                 9.948695                            8.357932      -0.144783       1.972218                    0.996691      30.010912      82.080055       0.648568       0.365168      -1.133055      -0.042131       0.025586       0.095022       0.107046       0.011537      -0.048617      -0.010595      -0.164578       0.101236      -0.115375       0.041845       0.073530             10.966694      10.810850      -0.476749      -1.471448       7.831600       3.933613      14.257631           0.000000
          134              O       0.542031       9.532830      15.541911      -0.583238      35.135705 0.49949444E+03  0.11759240E+05                                 8.470454                            6.848477       0.464696       2.200610                    0.998199      27.257151      70.324673       0.738871       0.352118      -1.147388       0.076265      -0.013870      -0.001514       0.077531      -0.017909      -0.060103      -0.045922      -0.025207      -0.260977      -0.125595       0.056021       0.069574              9.584389      16.118152      -2.729144      -0.880791       5.985511       0.751545       6.649505           0.000000
          135              O       1.499552       6.033783      12.609284      -0.685279      44.410366 0.72807665E+03  0.18899195E+05                                10.028311                            8.440682      -0.254169       1.941735                    0.994469      30.035704      82.298733       0.643029       0.366952      -1.131681       0.096126      -0.020873       0.005430       0.098516      -0.031064      -0.008897      -0.014457       0.130679       0.233702      -0.112654       0.032754       0.079899             11.056651      15.474386      -0.444096       1.446850      11.748580      -0.006562       5.946987           0.000001
          136              O       3.664686       6.420918      12.915000      -0.587225      34.770275 0.47973511E+03  0.11182920E+05                                 8.387080                            6.693972       0.488246       2.207850                    0.998606      27.118609      69.667896       0.750162       0.350266      -1.148671      -0.042901      -0.065946      -0.025118       0.082585       0.077118      -0.000871      -0.006373       0.044224       0.226881      -0.118146       0.041807       0.076339              9.562713      11.471804       4.896928       1.941907      11.560548       1.843274       5.655787           0.000000
          137              O       9.826300       9.888684      12.655962      -0.689892      47.833403 0.77474781E+03  0.20450714E+05                                10.580140                            8.754817      -0.357622       1.905393                    0.994540      30.467044      84.523564       0.625450       0.370992      -1.127195       0.006353       0.070764      -0.075402       0.103602       0.035573       0.041414      -0.068266       0.049334      -0.047962      -0.105981       0.048886       0.057096             11.811839       8.584770      -0.518536      -1.814558      11.734272      -4.521829      15.116475          -0.000001
          138              O       9.142783       7.669480      13.862776      -0.680635      45.881457 0.75356454E+03  0.19721296E+05                                10.239911                            8.600479      -0.251181       1.944512                    0.994104      29.975457      82.353970       0.635821       0.368092      -1.131291      -0.037588      -0.096610       0.025293       0.106705       0.040327       0.072037      -0.058908       0.008641      -0.010158      -0.115307       0.039182       0.076125             11.320884       9.486505       2.110589      -2.430942      16.386207      -1.903702       8.089939          -0.000000
          139              O       9.678835       7.609629      10.771479      -0.694553      45.902512 0.77774947E+03  0.20548395E+05                                10.313531                            8.771032      -0.330900       1.914518                    0.994119      30.525670      84.705265       0.624993       0.370931      -1.127319      -0.047992      -0.087856      -0.016970       0.101538       0.008584      -0.045926       0.053820       0.007371      -0.206359      -0.106707       0.043254       0.063452             11.373417       8.918792       3.586384       1.294017      14.056070      -0.938508      11.145390          -0.000000
          140              O       2.508885       8.672489      11.595087      -0.680083      48.329499 0.74242003E+03  0.19356534E+05                                10.635146                            8.535442      -0.212983       1.960704                    0.993347      29.841563      81.819799       0.638403       0.367988      -1.131421       0.011039       0.019029      -0.105085       0.107363      -0.014799      -0.031789       0.016574      -0.159511       0.120730      -0.107482       0.033353       0.074128             12.229247      10.025194       0.880544       0.227980       6.758919      -1.812945      19.903628           0.000000
          141              O       8.925572       5.473421      14.106501      -0.574350      34.664515 0.47104808E+03  0.10932849E+05                                 8.391754                            6.643215       0.377646       2.170784                    0.998216      27.072691      69.450522       0.751130       0.351336      -1.147535      -0.010504       0.060327       0.041588       0.074022      -0.026777       0.096355       0.033781      -0.035041      -0.100894      -0.126465       0.045834       0.080630              9.679314       6.282331      -2.446647      -1.266100      16.341519       3.091902       6.414093           0.000002
          142              O       8.929558       5.556599      11.212619      -0.582226      36.872617 0.50522384E+03  0.11929031E+05                                 8.772099                            6.896173       0.445171       2.193801                    0.998091      27.254986      70.440449       0.734888       0.352991      -1.146587      -0.015486       0.060389      -0.055112       0.083210      -0.036452      -0.087356      -0.025563      -0.032090      -0.045076      -0.113199       0.035874       0.077325             10.135639       5.808294       0.063668       0.296835      15.239401      -5.844380       9.359223           0.000000
          143              O       2.031619       8.880070       9.455071      -0.578838      36.646603 0.50396971E+03  0.11895448E+05                                 8.728910                            6.909182       0.468184       2.204151                    0.998109      27.152882      70.230777       0.730550       0.355206      -1.144466       0.065861      -0.018912       0.044034       0.081451      -0.013785       0.067643       0.007747      -0.145940      -0.042462      -0.113725       0.032356       0.081368             10.038148      10.775731      -0.751607       5.092682       5.315659      -1.273532      14.023053          -0.000000
          144              O      -0.014946      10.579778      10.552108      -0.579134      36.893343 0.51483633E+03  0.12216784E+05                                 8.768454                            6.980079       0.330159       2.156257                    0.997667      27.335558      70.889080       0.727337       0.354881      -1.144741      -0.009052       0.033223       0.069456       0.077523       0.026141      -0.003370       0.010855       0.177197       0.115600      -0.112476       0.039274       0.073201             10.004058       5.672153      -0.081372      -1.585029       6.575518       1.249622      17.764502          -0.000001
          145              O       6.938790       9.575685      13.518869      -0.685879      44.036581 0.71735909E+03  0.18552176E+05                                 9.948695                            8.357932      -0.144783       1.972218                    0.996691      30.010911      82.080051       0.648568       0.365168      -1.133055      -0.042131      -0.025586      -0.095022       0.107046      -0.011537       0.048617      -0.010595      -0.164578       0.101236      -0.115375       0.041845       0.073530             10.966694      10.810850       0.476750       1.471450       7.831600       3.933612      14.257631           0.000000
          146              O       5.523931       8.549170      12.133089      -0.583238      35.135705 0.49949444E+03  0.11759240E+05                                 8.470454                            6.848477       0.464696       2.200610                    0.998199      27.257152      70.324674       0.738871       0.352118      -1.147388       0.076265       0.013870       0.001514       0.077531       0.017909       0.060103      -0.045922      -0.025207      -0.260977      -0.125595       0.056021       0.069574              9.584389      16.118152       2.729143       0.880790       5.985511       0.751545       6.649505           0.000000
          147              O       6.481452      12.048217      15.065717      -0.685279      44.410371 0.72807678E+03  0.18899199E+05                                10.028312                            8.440682      -0.254169       1.941735                    0.994469      30.035706      82.298739       0.643029       0.366952      -1.131681       0.096126       0.020873      -0.005430       0.098516       0.031064       0.008897      -0.014457       0.130679       0.233702      -0.112653       0.032754       0.079899             11.056652      15.474386       0.444096      -1.446854      11.748580      -0.006564       5.946989           0.000001
          148              O       8.646586      11.661082      14.760000      -0.587225      34.770273 0.47973509E+03  0.11182919E+05                                 8.387080                            6.693972       0.488246       2.207850                    0.998606      27.118608      69.667894       0.750162       0.350266      -1.148671      -0.042901       0.065946       0.025118       0.082585      -0.077118       0.000871      -0.006373       0.044224       0.226881      -0.118146       0.041807       0.076339              9.562713      11.471804      -4.896928      -1.941908      11.560547       1.843275       5.655788           0.000000
          149              O       4.844400       8.193316      15.019038      -0.689892      47.833404 0.77474784E+03  0.20450715E+05                                10.580140                            8.754817      -0.357623       1.905393                    0.994540      30.467044      84.523565       0.625450       0.370992      -1.127195       0.006353      -0.070765       0.075402       0.103602      -0.035573      -0.041414      -0.068266       0.049334      -0.047962      -0.105981       0.048886       0.057096             11.811840       8.584770       0.518536       1.814560      11.734270      -4.521828      15.116478          -0.000001
          150              O       4.160883      10.412520      13.812223      -0.680635      45.881453 0.75356433E+03  0.19721289E+05                                10.239911                            8.600478      -0.251181       1.944512                    0.994104      29.975457      82.353970       0.635821       0.368092      -1.131291      -0.037588       0.096610      -0.025293       0.106705      -0.040327      -0.072037      -0.058908       0.008641      -0.010158      -0.115307       0.039182       0.076125             11.320883       9.486500      -2.110590       2.430938      16.386214      -1.903699       8.089935          -0.000000
          151              O       4.696935      10.472371      16.903521      -0.694553      45.902516 0.77774946E+03  0.20548395E+05                                10.313531                            8.771031      -0.330900       1.914518                    0.994119      30.525671      84.705267       0.624993       0.370931      -1.127319      -0.047992       0.087856       0.016970       0.101538      -0.008584       0.045926       0.053820       0.007371      -0.206359      -0.106707       0.043254       0.063452             11.373418       8.918794      -3.586385      -1.294019      14.056070      -0.938506      11.145390          -0.000000
          152              O       7.490785       9.409511      16.079913      -0.680083      48.329499 0.74242007E+03  0.19356535E+05                                10.635146                            8.535442      -0.212983       1.960704                    0.993347      29.841564      81.819801       0.638403       0.367988      -1.131421       0.011039      -0.019029       0.105085       0.107363       0.014799       0.031789       0.016574      -0.159511       0.120730      -0.107482       0.033353       0.074128             12.229247      10.025195      -0.880544      -0.227983       6.758919      -1.812945      19.903626           0.000000
          153              O       3.943672      12.608579      13.568499      -0.574350      34.664519 0.47104809E+03  0.10932849E+05                                 8.391755                            6.643215       0.377646       2.170784                    0.998216      27.072692      69.450523       0.751131       0.351336      -1.147535      -0.010504      -0.060327      -0.041588       0.074022       0.026777      -0.096355       0.033781      -0.035041      -0.100894      -0.126465       0.045834       0.080630              9.679315       6.282331       2.446648       1.266101      16.341521       3.091904       6.414094           0.000002
          154              O       3.947658      12.525401      16.462381      -0.582226      36.872619 0.50522387E+03  0.11929032E+05                                 8.772100                            6.896173       0.445170       2.193801                    0.998091      27.254986      70.440450       0.734888       0.352991      -1.146587      -0.015486      -0.060389       0.055112       0.083210       0.036452       0.087356      -0.025563      -0.032090      -0.045076      -0.113199       0.035874       0.077325             10.135640       5.808294      -0.063668      -0.296835      15.239402      -5.844381       9.359223           0.000000
          155              O       7.013519       9.201930      18.219928      -0.578838      36.646598 0.50396941E+03  0.11895439E+05                                 8.728909                            6.909180       0.468184       2.204151                    0.998109      27.152882      70.230779       0.730550       0.355206      -1.144466       0.065861       0.018912      -0.044034       0.081451       0.013785      -0.067643       0.007747      -0.145940      -0.042462      -0.113725       0.032356       0.081368             10.038147      10.775735       0.751607      -5.092686       5.315658      -1.273532      14.023050          -0.000000
          156              O       4.966954       7.502222      17.122891      -0.579134      36.893334 0.51483598E+03  0.12216774E+05                                 8.768453                            6.980077       0.330159       2.156257                    0.997667      27.335558      70.889083       0.727337       0.354881      -1.144741      -0.009052      -0.033223      -0.069456       0.077523      -0.026141       0.003370       0.010855       0.177197       0.115600      -0.112476       0.039274       0.073201             10.004056       5.672152       0.081373       1.585030       6.575516       1.249622      17.764500          -0.000001
          157              O       8.006910       0.534685      14.156131      -0.685879      44.036580 0.71735909E+03  0.18552176E+05                                 9.948694                            8.357931      -0.144783       1.972218                    0.996691      30.010912      82.080052       0.648568       0.365168      -1.133055       0.042131      -0.025586       0.095022       0.107046       0.011537       0.048617       0.010595      -0.164578       0.101236      -0.115375       0.041845       0.073530             10.966693      10.810849      -0.476749       1.471448       7.831600      -3.933613      14.257630           0.000000
          158              O       9.421769      17.590170      15.541911      -0.583238      35.135701 0.49949438E+03  0.11759238E+05                                 8.470453                            6.848476       0.464696       2.200610                    0.998199      27.257151      70.324670       0.738872       0.352118      -1.147388      -0.076265       0.013870      -0.001514       0.077531      -0.017909       0.060103       0.045922      -0.025207      -0.260977      -0.125595       0.056021       0.069574              9.584388      16.118149      -2.729144       0.880791       5.985511      -0.751545       6.649504           0.000000
          159              O       8.464248       3.007217      12.609284      -0.685279      44.410367 0.72807666E+03  0.18899195E+05                                10.028312                            8.440682      -0.254169       1.941735                    0.994469      30.035704      82.298734       0.643029       0.366952      -1.131681      -0.096126       0.020873       0.005430       0.098516      -0.031064       0.008897       0.014457       0.130679       0.233702      -0.112654       0.032754       0.079899             11.056651      15.474387      -0.444096      -1.446850      11.748580       0.006562       5.946987           0.000001
          160              O       6.299114       2.620082      12.915000      -0.587225      34.770274 0.47973511E+03  0.11182920E+05                                 8.387080                            6.693972       0.488246       2.207850                    0.998606      27.118609      69.667896       0.750162       0.350266      -1.148671       0.042901       0.065946      -0.025118       0.082585       0.077118       0.000871       0.006373       0.044224       0.226881      -0.118146       0.041807       0.076339              9.562713      11.471804       4.896928      -1.941907      11.560548      -1.843274       5.655787           0.000000
          161              O       0.137500      17.234316      12.655962      -0.689892      47.833404 0.77474784E+03  0.20450715E+05                                10.580140                            8.754817      -0.357623       1.905393                    0.994540      30.467045      84.523566       0.625451       0.370992      -1.127195      -0.006353      -0.070765      -0.075402       0.103602       0.035573      -0.041414       0.068266       0.049334      -0.047962      -0.105981       0.048886       0.057096             11.811839       8.584770      -0.518536       1.814558      11.734272       4.521829      15.116476          -0.000001
          162              O       0.821017       1.371520      13.862776      -0.680635      45.881458 0.75356453E+03  0.19721295E+05                                10.239911                            8.600479      -0.251181       1.944512                    0.994104      29.975457      82.353969       0.635821       0.368092      -1.131291       0.037588       0.096610       0.025293       0.106705       0.040327      -0.072037       0.058908       0.008641      -0.010158      -0.115307       0.039182       0.076125             11.320883       9.486504       2.110589       2.430941      16.386207       1.903703       8.089939          -0.000000
          163              O       0.284965       1.431371      10.771479      -0.694553      45.902512 0.77774946E+03  0.20548394E+05                                10.313530                            8.771032      -0.330900       1.914518                    0.994119      30.525670      84.705264       0.624993       0.370931      -1.127319       0.047992       0.087856      -0.016970       0.101538       0.008584       0.045926      -0.053820       0.007371      -0.206359      -0.106707       0.043254       0.063452             11.373417       8.918792       3.586384      -1.294017      14.056070       0.938508      11.145390          -0.000000
          164              O       7.454915       0.368511      11.595087      -0.680083      48.329500 0.74242007E+03  0.19356535E+05                                10.635146                            8.535442      -0.212983       1.960704                    0.993347      29.841564      81.819800       0.638403       0.367988      -1.131421      -0.011039      -0.019029      -0.105085       0.107363      -0.014799       0.031789      -0.016574      -0.159511       0.120730      -0.107482       0.033353       0.074128             12.229247      10.025194       0.880544      -0.227980       6.758919       1.812945      19.903627           0.000000
          165              O       1.038228       3.567579      14.106501      -0.574350      34.664522 0.47104819E+03  0.10932852E+05                                 8.391756                            6.643216       0.377646       2.170784                    0.998216      27.072693      69.450531       0.751130       0.351336      -1.147535       0.010504      -0.060327       0.041588       0.074022      -0.026777      -0.096355      -0.033781      -0.035041      -0.100895      -0.126465       0.045835       0.080630              9.679316       6.282332      -2.446648       1.266101      16.341522      -3.091903       6.414094           0.000002
          166              O       1.034242       3.484401      11.212619      -0.582226      36.872616 0.50522382E+03  0.11929031E+05                                 8.772100                            6.896173       0.445171       2.193801                    0.998091      27.254985      70.440447       0.734888       0.352991      -1.146587       0.015486      -0.060389      -0.055112       0.083210      -0.036452       0.087356       0.025563      -0.032090      -0.045076      -0.113199       0.035874       0.077325             10.135639       5.808294       0.063668      -0.296835      15.239401       5.844380       9.359223           0.000000
          167              O       7.932181       0.160930       9.455071      -0.578838      36.646601 0.50396969E+03  0.11895447E+05                                 8.728910                            6.909181       0.468184       2.204151                    0.998109      27.152882      70.230776       0.730550       0.355206      -1.144466      -0.065861       0.018912       0.044034       0.081451      -0.013785      -0.067643      -0.007747      -0.145940      -0.042462      -0.113725       0.032356       0.081368             10.038147      10.775731      -0.751607      -5.092682       5.315659       1.273532      14.023052          -0.000000
          168              O       0.014946      16.543222      10.552108      -0.579134      36.893341 0.51483629E+03  0.12216783E+05                                 8.768454                            6.980079       0.330159       2.156257                    0.997667      27.335556      70.889076       0.727337       0.354881      -1.144741       0.009052      -0.033223       0.069456       0.077523       0.026141       0.003370      -0.010855       0.177197       0.115600      -0.112476       0.039274       0.073201             10.004058       5.672153      -0.081372       1.585029       6.575518      -1.249622      17.764502          -0.000001
          169              O       6.938790       0.534685       4.931131      -0.685879      44.036585 0.71735915E+03  0.18552178E+05                                 9.948695                            8.357932      -0.144783       1.972218                    0.996691      30.010912      82.080054       0.648568       0.365168      -1.133055      -0.042131      -0.025586       0.095022       0.107046      -0.011537      -0.048617       0.010595      -0.164578       0.101236      -0.115375       0.041845       0.073530             10.966694      10.810848       0.476750      -1.471451       7.831601      -3.933613      14.257634           0.000000
          170              O       5.523931      17.590170       6.316911      -0.583238      35.135709 0.49949444E+03  0.11759240E+05                                 8.470455                            6.848477       0.464696       2.200610                    0.998199      27.257151      70.324674       0.738871       0.352118      -1.147388       0.076265       0.013870      -0.001514       0.077531       0.017909      -0.060103       0.045922      -0.025207      -0.260977      -0.125595       0.056021       0.069574              9.584391      16.118157       2.729144      -0.880790       5.985512      -0.751545       6.649505           0.000000
          171              O       6.481452       3.007217       3.384284      -0.685279      44.410365 0.72807665E+03  0.18899195E+05                                10.028311                            8.440682      -0.254169       1.941735                    0.994469      30.035704      82.298733       0.643029       0.366952      -1.131681       0.096126       0.020873       0.005430       0.098516       0.031064      -0.008897       0.014457       0.130679       0.233702      -0.112653       0.032754       0.079899             11.056651      15.474386       0.444096       1.446849      11.748579       0.006565       5.946987           0.000001
          172              O       8.646586       2.620082       3.690000      -0.587225      34.770275 0.47973514E+03  0.11182921E+05                                 8.387080                            6.693973       0.488246       2.207850                    0.998606      27.118609      69.667898       0.750162       0.350266      -1.148671      -0.042901       0.065946      -0.025118       0.082585      -0.077118      -0.000871       0.006373       0.044224       0.226881      -0.118146       0.041807       0.076339              9.562713      11.471804      -4.896928       1.941907      11.560548      -1.843273       5.655787           0.000000
          173              O       4.844400      17.234316       3.430962      -0.689892      47.833400 0.77474786E+03  0.20450716E+05                                10.580139                            8.754817      -0.357623       1.905393                    0.994540      30.467044      84.523564       0.625450       0.370992      -1.127195       0.006353      -0.070764      -0.075402       0.103602      -0.035573       0.041414       0.068266       0.049334      -0.047962      -0.105981       0.048886       0.057096             11.811839       8.584769       0.518537      -1.814557      11.734272       4.521827      15.116474          -0.000000
          174              O       4.160883       1.371520       4.637777      -0.680635      45.881453 0.75356435E+03  0.19721290E+05                                10.239911                            8.600478      -0.251181       1.944512                    0.994104      29.975457      82.353971       0.635821       0.368092      -1.131291      -0.037588       0.096610       0.025293       0.106705      -0.040327       0.072037       0.058908       0.008641      -0.010158      -0.115308       0.039182       0.076125             11.320883       9.486501      -2.110589      -2.430938      16.386213       1.903699       8.089936          -0.000000
          175              O       4.696935       1.431371       1.546479      -0.694553      45.902520 0.77774948E+03  0.20548395E+05                                10.313531                            8.771031      -0.330900       1.914518                    0.994119      30.525671      84.705266       0.624993       0.370931      -1.127319      -0.047992       0.087856      -0.016970       0.101538      -0.008584      -0.045926      -0.053820       0.007371      -0.206359      -0.106707       0.043254       0.063452             11.373418       8.918794      -3.586386       1.294019      14.056072       0.938504      11.145389          -0.000000
          176              O       7.490785       0.368511       2.370087      -0.680083      48.329497 0.74241999E+03  0.19356532E+05                                10.635145                            8.535441      -0.212983       1.960704                    0.993347      29.841563      81.819798       0.638403       0.367988      -1.131421       0.011039      -0.019029      -0.105085       0.107363       0.014799      -0.031789      -0.016574      -0.159511       0.120730      -0.107482       0.033353       0.074128             12.229247      10.025195      -0.880543       0.227985       6.758919       1.812945      19.903627           0.000000
          177              O       3.943672       3.567579       4.881501      -0.574350      34.664520 0.47104804E+03  0.10932847E+05                                 8.391755                            6.643214       0.377646       2.170784                    0.998216      27.072691      69.450520       0.751131       0.351336      -1.147535      -0.010504      -0.060327       0.041588       0.074022       0.026777       0.096355      -0.033781      -0.035041      -0.100894      -0.126465       0.045834       0.080630              9.679316       6.282332       2.446649      -1.266101      16.341523      -3.091904       6.414093           0.000002
          178              O       3.947658       3.484401       1.987618      -0.582226      36.872605 0.50522361E+03  0.11929025E+05                                 8.772098                            6.896172       0.445171       2.193801                    0.998091      27.254984      70.440444       0.734888       0.352991      -1.146587      -0.015486      -0.060389      -0.055112       0.083210       0.036452      -0.087356       0.025563      -0.032090      -0.045076      -0.113199       0.035874       0.077325             10.135637       5.808292      -0.063670       0.296833      15.239400       5.844376       9.359218           0.000000
          179              O       7.013519       0.160930       0.230072      -0.578838      36.646596 0.50396937E+03  0.11895438E+05                                 8.728908                            6.909179       0.468184       2.204151                    0.998109      27.152883      70.230777       0.730550       0.355206      -1.144466       0.065861       0.018912       0.044034       0.081451       0.013785       0.067643      -0.007747      -0.145940      -0.042462      -0.113725       0.032356       0.081368             10.038147      10.775734       0.751608       5.092686       5.315658       1.273532      14.023048          -0.000000
          180              O       4.966954      16.543222       1.327108      -0.579134      36.893347 0.51483640E+03  0.12216786E+05                                 8.768455                            6.980080       0.330159       2.156257                    0.997667      27.335558      70.889084       0.727337       0.354881      -1.144741      -0.009052      -0.033223       0.069456       0.077523      -0.026141      -0.003370      -0.010855       0.177197       0.115600      -0.112476       0.039274       0.073201             10.004059       5.672154       0.081373      -1.585029       6.575518      -1.249622      17.764504          -0.000001
          181              O       8.006910       9.575685       4.293869      -0.685879      44.036583 0.71735912E+03  0.18552177E+05                                 9.948695                            8.357932      -0.144783       1.972218                    0.996691      30.010912      82.080053       0.648568       0.365168      -1.133055       0.042131      -0.025586      -0.095022       0.107046       0.011537      -0.048617      -0.010595      -0.164578       0.101236      -0.115375       0.041845       0.073530             10.966694      10.810848      -0.476749      -1.471450       7.831600       3.933613      14.257633           0.000000
          182              O       9.421769       8.549170       2.908089      -0.583238      35.135710 0.49949448E+03  0.11759241E+05                                 8.470455                            6.848477       0.464696       2.200610                    0.998199      27.257152      70.324677       0.738871       0.352118      -1.147388      -0.076265       0.013870       0.001514       0.077531      -0.017909      -0.060103      -0.045922      -0.025207      -0.260977      -0.125595       0.056021       0.069574              9.584391      16.118157      -2.729145      -0.880791       5.985512       0.751545       6.649505           0.000000
          183              O       8.464248      12.048217       5.840717      -0.685279      44.410366 0.72807665E+03  0.18899195E+05                                10.028312                            8.440682      -0.254169       1.941735                    0.994469      30.035703      82.298731       0.643029       0.366952      -1.131681      -0.096126       0.020873      -0.005430       0.098516      -0.031064      -0.008897      -0.014457       0.130679       0.233702      -0.112654       0.032754       0.079899             11.056651      15.474386      -0.444096       1.446853      11.748580      -0.006564       5.946988           0.000001
          184              O       6.299114      11.661082       5.535000      -0.587225      34.770276 0.47973512E+03  0.11182920E+05                                 8.387081                            6.693973       0.488246       2.207850                    0.998606      27.118608      69.667896       0.750161       0.350266      -1.148671       0.042901       0.065946       0.025118       0.082585       0.077118      -0.000871      -0.006373       0.044224       0.226881      -0.118146       0.041807       0.076339              9.562714      11.471804       4.896929       1.941908      11.560549       1.843274       5.655787           0.000000
          185              O       0.137500       8.193316       5.794038      -0.689892      47.833402 0.77474785E+03  0.20450716E+05                                10.580140                            8.754817      -0.357622       1.905393                    0.994540      30.467044      84.523563       0.625450       0.370992      -1.127195      -0.006353      -0.070764       0.075402       0.103602       0.035573       0.041414      -0.068266       0.049334      -0.047962      -0.105981       0.048886       0.057096             11.811839       8.584769      -0.518537      -1.814556      11.734274      -4.521829      15.116474          -0.000001
          186              O       0.821017      10.412520       4.587224      -0.680635      45.881456 0.75356455E+03  0.19721296E+05                                10.239911                            8.600479      -0.251181       1.944512                    0.994104      29.975457      82.353970       0.635821       0.368092      -1.131291       0.037588       0.096610      -0.025293       0.106705       0.040327       0.072037      -0.058908       0.008641      -0.010158      -0.115307       0.039182       0.076125             11.320883       9.486505       2.110589      -2.430942      16.386206      -1.903702       8.089940          -0.000000
          187              O       0.284965      10.472371       7.678521      -0.694553      45.902513 0.77774947E+03  0.20548395E+05                                10.313531                            8.771032      -0.330900       1.914518                    0.994119      30.525670      84.705265       0.624993       0.370931      -1.127319       0.047992       0.087856       0.016970       0.101538       0.008584      -0.045926       0.053820       0.007371      -0.206359      -0.106707       0.043254       0.063452             11.373418       8.918792       3.586383       1.294017      14.056070      -0.938508      11.145391          -0.000000
          188              O       7.454915       9.409511       6.854913      -0.680083      48.329497 0.74241999E+03  0.19356532E+05                                10.635145                            8.535441      -0.212983       1.960704                    0.993347      29.841563      81.819798       0.638403       0.367988      -1.131421      -0.011039      -0.019029       0.105085       0.107363      -0.014799      -0.031789       0.016574      -0.159511       0.120730      -0.107482       0.033353       0.074128             12.229247      10.025195       0.880544       0.227982       6.758919      -1.812945      19.903626           0.000000
          189              O       1.038228      12.608579       4.343499      -0.574350      34.664523 0.47104817E+03  0.10932851E+05                                 8.391756                            6.643215       0.377646       2.170784                    0.998216      27.072693      69.450530       0.751130       0.351336      -1.147535       0.010504      -0.060327      -0.041588       0.074022      -0.026777       0.096355       0.033781      -0.035041      -0.100895      -0.126465       0.045834       0.080630              9.679316       6.282333      -2.446650      -1.266101      16.341522       3.091904       6.414094           0.000002
          190              O       1.034242      12.525401       7.237381      -0.582226      36.872611 0.50522378E+03  0.11929029E+05                                 8.772099                            6.896173       0.445171       2.193801                    0.998091      27.254984      70.440442       0.734888       0.352991      -1.146587       0.015486      -0.060389       0.055112       0.083210      -0.036452      -0.087356      -0.025563      -0.032090      -0.045076      -0.113199       0.035874       0.077325             10.135638       5.808294       0.063669       0.296834      15.239399      -5.844379       9.359222           0.000000
          191              O       7.932181       9.201930       8.994929      -0.578838      36.646599 0.50396965E+03  0.11895446E+05                                 8.728909                            6.909181       0.468184       2.204151                    0.998109      27.152882      70.230773       0.730550       0.355206      -1.144466      -0.065861       0.018912      -0.044034       0.081451      -0.013785       0.067643       0.007747      -0.145940      -0.042462      -0.113725       0.032356       0.081368             10.038147      10.775730      -0.751607       5.092682       5.315659      -1.273532      14.023051           0.000000
          192              O       0.014946       7.502222       7.897892      -0.579134      36.893348 0.51483641E+03  0.12216787E+05                                 8.768456                            6.980080       0.330159       2.156257                    0.997667      27.335558      70.889085       0.727337       0.354881      -1.144741       0.009052      -0.033223      -0.069456       0.077523       0.026141      -0.003370       0.010855       0.177197       0.115600      -0.112476       0.039274       0.073201             10.004059       5.672154      -0.081372      -1.585029       6.575519       1.249622      17.764505          -0.000001
          193              O       3.025010       8.506315       4.931131      -0.685879      44.036583 0.71735910E+03  0.18552176E+05                                 9.948695                            8.357932      -0.144783       1.972218                    0.996691      30.010911      82.080050       0.648568       0.365168      -1.133055       0.042131       0.025586       0.095022       0.107046      -0.011537       0.048617      -0.010595      -0.164578       0.101236      -0.115375       0.041845       0.073530             10.966694      10.810848       0.476750       1.471451       7.831601       3.933613      14.257633           0.000000
          194              O       4.439869       9.532830       6.316911      -0.583238      35.135709 0.49949444E+03  0.11759240E+05                                 8.470455                            6.848477       0.464696       2.200610                    0.998199      27.257151      70.324674       0.738871       0.352118      -1.147388      -0.076265      -0.013870      -0.001514       0.077531       0.017909       0.060103      -0.045922      -0.025207      -0.260977      -0.125595       0.056021       0.069574              9.584391      16.118157       2.729144       0.880790       5.985512       0.751545       6.649505           0.000000
          195              O       3.482348       6.033783       3.384284      -0.685279      44.410366 0.72807668E+03  0.18899196E+05                                10.028311                            8.440682      -0.254169       1.941735                    0.994469      30.035705      82.298735       0.643029       0.366952      -1.131681      -0.096126      -0.020873       0.005430       0.098516       0.031064       0.008897      -0.014457       0.130679       0.233702      -0.112654       0.032754       0.079899             11.056651      15.474386       0.444096      -1.446849      11.748579      -0.006565       5.946987           0.000001
          196              O       1.317214       6.420918       3.690000      -0.587225      34.770279 0.47973521E+03  0.11182923E+05                                 8.387081                            6.693973       0.488246       2.207850                    0.998606      27.118610      69.667903       0.750161       0.350266      -1.148671       0.042901      -0.065946      -0.025118       0.082585      -0.077118       0.000871      -0.006373       0.044224       0.226881      -0.118146       0.041807       0.076339              9.562714      11.471805      -4.896929      -1.941907      11.560549       1.843274       5.655787           0.000000
          197              O       5.119400       9.888684       3.430962      -0.689892      47.833398 0.77474782E+03  0.20450715E+05                                10.580139                            8.754817      -0.357623       1.905393                    0.994540      30.467043      84.523562       0.625450       0.370992      -1.127195      -0.006353       0.070765      -0.075402       0.103602      -0.035573      -0.041414      -0.068266       0.049334      -0.047962      -0.105981       0.048886       0.057096             11.811838       8.584769       0.518537       1.814557      11.734272      -4.521827      15.116474          -0.000001
          198              O       5.802917       7.669480       4.637777      -0.680635      45.881453 0.75356435E+03  0.19721289E+05                                10.239911                            8.600478      -0.251181       1.944512                    0.994104      29.975457      82.353971       0.635821       0.368092      -1.131291       0.037588      -0.096610       0.025293       0.106705      -0.040327      -0.072037      -0.058908       0.008641      -0.010158      -0.115307       0.039182       0.076125             11.320883       9.486501      -2.110589       2.430938      16.386213      -1.903699       8.089936          -0.000000
          199              O       5.266865       7.609629       1.546479      -0.694553      45.902521 0.77774949E+03  0.20548396E+05                                10.313532                            8.771032      -0.330900       1.914518                    0.994119      30.525671      84.705268       0.624993       0.370931      -1.127319       0.047992      -0.087856      -0.016970       0.101538      -0.008584       0.045926       0.053820       0.007371      -0.206359      -0.106707       0.043254       0.063452             11.373419       8.918795      -3.586386      -1.294019      14.056072      -0.938504      11.145389          -0.000000
          200              O       2.473015       8.672489       2.370087      -0.680083      48.329499 0.74242001E+03  0.19356533E+05                                10.635146                            8.535442      -0.212983       1.960704                    0.993347      29.841563      81.819801       0.638403       0.367988      -1.131421      -0.011039       0.019029      -0.105085       0.107363       0.014799       0.031789       0.016574      -0.159511       0.120730      -0.107482       0.033353       0.074128             12.229248      10.025196      -0.880543      -0.227985       6.758919      -1.812945      19.903628           0.000000
          201              O       6.020128       5.473421       4.881501      -0.574350      34.664520 0.47104805E+03  0.10932848E+05                                 8.391755                            6.643214       0.377646       2.170784                    0.998216      27.072692      69.450522       0.751131       0.351336      -1.147535       0.010504       0.060327       0.041588       0.074022       0.026777      -0.096355       0.033781      -0.035041      -0.100894      -0.126465       0.045834       0.080630              9.679316       6.282332       2.446649       1.266101      16.341522       3.091905       6.414093           0.000002
          202              O       6.016142       5.556599       1.987618      -0.582226      36.872608 0.50522365E+03  0.11929026E+05                                 8.772098                            6.896172       0.445171       2.193801                    0.998091      27.254985      70.440447       0.734888       0.352991      -1.146587       0.015486       0.060389      -0.055112       0.083210       0.036452       0.087356      -0.025563      -0.032090      -0.045076      -0.113199       0.035874       0.077325             10.135637       5.808292      -0.063670      -0.296833      15.239401      -5.844377       9.359218           0.000000
          203              O       2.950281       8.880070       0.230072      -0.578838      36.646597 0.50396938E+03  0.11895438E+05                                 8.728909                            6.909179       0.468184       2.204151                    0.998109      27.152882      70.230777       0.730550       0.355206      -1.144466      -0.065861      -0.018912       0.044034       0.081451       0.013785      -0.067643       0.007747      -0.145940      -0.042462      -0.113725       0.032356       0.081368             10.038147      10.775735       0.751608      -5.092686       5.315658      -1.273532      14.023049           0.000000
          204              O       4.996846      10.579778       1.327108      -0.579134      36.893345 0.51483636E+03  0.12216785E+05                                 8.768455                            6.980080       0.330159       2.156257                    0.997667      27.335557      70.889081       0.727337       0.354881      -1.144741       0.009052       0.033223       0.069456       0.077523      -0.026141       0.003370       0.010855       0.177197       0.115600      -0.112476       0.039274       0.073201             10.004059       5.672154       0.081372       1.585029       6.575518       1.249622      17.764504          -0.000001
          205              O       1.956890      17.547315       4.293869      -0.685879      44.036582 0.71735910E+03  0.18552176E+05                                 9.948694                            8.357932      -0.144783       1.972218                    0.996691      30.010912      82.080052       0.648568       0.365168      -1.133055      -0.042131       0.025586      -0.095022       0.107046       0.011537       0.048617       0.010595      -0.164578       0.101236      -0.115375       0.041845       0.073530             10.966693      10.810848      -0.476749       1.471450       7.831600      -3.933613      14.257633           0.000000
          206              O       0.542031       0.491830       2.908089      -0.583238      35.135710 0.49949447E+03  0.11759241E+05                                 8.470455                            6.848477       0.464696       2.200610                    0.998199      27.257152      70.324677       0.738871       0.352118      -1.147388       0.076265      -0.013870       0.001514       0.077531      -0.017909       0.060103       0.045922      -0.025207      -0.260977      -0.125595       0.056021       0.069574              9.584391      16.118156      -2.729145       0.880791       5.985512      -0.751545       6.649505           0.000000
          207              O       1.499552      15.074783       5.840717      -0.685279      44.410369 0.72807672E+03  0.18899197E+05                                10.028312                            8.440682      -0.254169       1.941735                    0.994469      30.035705      82.298735       0.643029       0.366952      -1.131681       0.096126      -0.020873      -0.005430       0.098516      -0.031064       0.008897       0.014457       0.130679       0.233702      -0.112654       0.032754       0.079899             11.056651      15.474386      -0.444096      -1.446853      11.748580       0.006564       5.946988           0.000001
          208              O       3.664686      15.461918       5.535000      -0.587225      34.770272 0.47973508E+03  0.11182919E+05                                 8.387080                            6.693972       0.488246       2.207850                    0.998606      27.118608      69.667893       0.750162       0.350266      -1.148671      -0.042901      -0.065946       0.025118       0.082585       0.077118       0.000871       0.006373       0.044224       0.226881      -0.118146       0.041807       0.076339              9.562712      11.471803       4.896928      -1.941907      11.560548      -1.843274       5.655787           0.000000
          209              O       9.826300       0.847684       5.794038      -0.689892      47.833402 0.77474785E+03  0.20450716E+05                                10.580139                            8.754817      -0.357623       1.905393                    0.994540      30.467044      84.523563       0.625450       0.370992      -1.127195       0.006353       0.070765       0.075402       0.103602       0.035573      -0.041414       0.068266       0.049334      -0.047962      -0.105981       0.048886       0.057096             11.811839       8.584769      -0.518537       1.814556      11.734273       4.521829      15.116474          -0.000001
          210              O       9.142783      16.710480       4.587224      -0.680635      45.881456 0.75356456E+03  0.19721296E+05                                10.239911                            8.600479      -0.251181       1.944512                    0.994104      29.975457      82.353971       0.635821       0.368092      -1.131291      -0.037588      -0.096610      -0.025293       0.106705       0.040327      -0.072037       0.058908       0.008641      -0.010158      -0.115307       0.039182       0.076125             11.320883       9.486505       2.110589       2.430942      16.386206       1.903702       8.089940           0.000000
          211              O       9.678835      16.650629       7.678521      -0.694553      45.902515 0.77774951E+03  0.20548396E+05                                10.313531                            8.771032      -0.330900       1.914518                    0.994119      30.525671      84.705267       0.624993       0.370931      -1.127319      -0.047992      -0.087856       0.016970       0.101538       0.008584       0.045926      -0.053820       0.007371      -0.206359      -0.106707       0.043254       0.063452             11.373418       8.918793       3.586384      -1.294017      14.056070       0.938508      11.145391          -0.000000
          212              O       2.508885      17.713489       6.854913      -0.680083      48.329498 0.74242001E+03  0.19356533E+05                                10.635146                            8.535442      -0.212983       1.960704                    0.993347      29.841563      81.819800       0.638403       0.367988      -1.131421       0.011039       0.019029       0.105085       0.107363      -0.014799       0.031789      -0.016574      -0.159511       0.120730      -0.107482       0.033353       0.074128             12.229247      10.025195       0.880544      -0.227982       6.758919       1.812945      19.903627           0.000000
          213              O       8.925572      14.514421       4.343499      -0.574350      34.664522 0.47104817E+03  0.10932851E+05                                 8.391756                            6.643215       0.377646       2.170784                    0.998216      27.072693      69.450530       0.751130       0.351336      -1.147535      -0.010504       0.060327      -0.041588       0.074022      -0.026777      -0.096355      -0.033781      -0.035041      -0.100894      -0.126465       0.045834       0.080630              9.679316       6.282333      -2.446650       1.266101      16.341522      -3.091904       6.414094           0.000002
          214              O       8.929558      14.597599       7.237381      -0.582226      36.872615 0.50522383E+03  0.11929031E+05                                 8.772099                            6.896173       0.445171       2.193801                    0.998091      27.254985      70.440446       0.734888       0.352991      -1.146587      -0.015486       0.060389       0.055112       0.083210      -0.036452       0.087356       0.025563      -0.032090      -0.045076      -0.113199       0.035874       0.077325             10.135639       5.808294       0.063669      -0.296834      15.239400       5.844380       9.359223           0.000000
          215              O       2.031619      17.921070       8.994929      -0.578838      36.646604 0.50396972E+03  0.11895448E+05                                 8.728910                            6.909181       0.468184       2.204151                    0.998109      27.152883      70.230778       0.730550       0.355206      -1.144466       0.065861      -0.018912      -0.044034       0.081451      -0.013785      -0.067643      -0.007747      -0.145940      -0.042462      -0.113725       0.032356       0.081368             10.038148      10.775732      -0.751607      -5.092683       5.315659       1.273532      14.023052          -0.000000
          216              O      -0.014946       1.538778       7.897892      -0.579134      36.893343 0.51483634E+03  0.12216784E+05                                 8.768455                            6.980079       0.330159       2.156257                    0.997667      27.335558      70.889081       0.727337       0.354881      -1.144741      -0.009052       0.033223      -0.069456       0.077523       0.026141       0.003370      -0.010855       0.177197       0.115600      -0.112476       0.039274       0.073201             10.004058       5.672153      -0.081372       1.585029       6.575518      -1.249622      17.764502          -0.000001

******************************************************
Auxiliary information for the entire system
The total spin magnetic moment of the unit cell is   0.000021
The total net atomic charge of the unit cell is   0.000010
Accuracy of reproducing the electrostatic potential in the unit cell:
  The inner radius (bohr) =    5.0000
  The outer radius (bohr) =   12.0000
  Valid grid points have density less than (e/(bohr^3)) =    0.0001
  The number of valid grid points were=        70904
  The rms potential error without charges in kcal/mol is=      2.47160
  The rms potential error with partial charges in kcal/mol is=      0.60587
  The RRMSE value at monopole order=      0.24513
  The rms potential error with partial charges and cloud penetration in kcal/mol is=      0.59943
  The RRMSE value at monopole order with cloud penetration is=      0.24253
  The rms potential error with partial charges and atomic dipoles in kcal/mol is=      0.78897
  The RRMSE value at dipole order=      0.31921
  The rms potential error with partial charges, atomic dipoles and cloud penetration in kcal/mol is=      0.77075
  The RRMSE value at dipole order with cloud penetration=      0.31184

******************************************************
The electron densities and ab initio electrostatic potential were computed in VASP using the PBE functional and
projector augmented wave method. See the main text of the journal article for a description of computational details.
The atomic charges, dipoles, and quadrupoles were computed with the DDEC6 method as described in
(a) T. A. Manz and N. Gabaldon Limas, RSC Adv. 6 (2016) 47771-47801 DOI: 10.1039/c6ra04656h
(b) N. Gabaldon Limas and T. A. Manz, RSC Adv. 8 (2018) 2678-2707 DOI: 10.1039/c7ra11829e.
For each atom in the material, the electron cloud parameters were fit to the spherically averaged atom-in-material
electron density using radial positions for which this density was between 10^-4 and 10^-2 electrons per cubic bohr.
The polarizabilities, dispersion coefficients, and quantum Drude oscillator (QDO) parameters were fit using the MCLF method.
The magnetic structure of the system was optimized in VASP from the default ferromagnetic initial guess using spin polarization.
The atomic spin moments (ASMs) were computed on this optimized magnetic structure using the DDEC6 partition as inputs
to the method of T. A. Manz and D. S. Sholl, J. Chem. Theory Comput. 7 (2011) 4146-4164 DOI: 10.1021/ct200539n.
The RMSE and RRMSE were computed using a uniform grid with Ewald summation.
