# Supplementary material for: A collection of forcefield precursors for metal–organic frameworks
Source: RSC Adv. 2019 Nov 13;9(63):36492–507. doi: 10.1039/c9ra07327b (PMC9075174; doi:10.1039/c9ra07327b)
Supplement: RA-009-C9RA07327B-s5176 [file RA-009-C9RA07327B-s5176.xyz]

   56
jmolscript: load "" {1 1 1} spacegroup "x,y,z" unitcell [{      8.531000     0.000000     0.000000 }, {      0.000000    13.376000     0.000000 }, {      0.000000     0.000000    13.631000 }]
Mn     6.952850    10.032000    10.569477     1.168079
Mn     2.687350     3.344000     9.877023     1.167946
Mn     1.578150     3.344000     3.061523     1.168050
Mn     5.843650    10.032000     3.753977     1.167942
Fe     4.265500     0.000000     0.000000     0.247299
Fe     0.000000     0.000000     6.815500     0.248076
Fe     4.265500     6.688000     0.000000     0.247642
Fe     0.000000     6.688000     6.815500     0.246446
C      5.346378    12.246129    12.478635     0.138940
C      5.855678     1.008952     0.418063     0.008882
C      4.699728    12.233556     1.505408     0.136164
C      1.080878     1.129871     7.967865     0.138700
C      1.590178    12.367048     6.397437     0.008695
C      0.434228     1.142444     5.310092     0.136025
C      3.184622     5.558129     1.152365     0.138797
C      2.675322     7.696952    13.212937     0.008932
C      3.831272     5.545556    12.125592     0.136029
C      7.450122     7.817871     5.663135     0.139759
C      6.940822     5.679048     7.233563     0.008195
C      8.096772     7.830444     8.320908     0.137231
C      3.184622     1.129871     1.152365     0.138931
C      2.675322    12.367048    13.212937     0.008882
C      3.831272     1.142444    12.125592     0.136191
C      7.450122    12.246129     5.663135     0.138680
C      6.940822     1.008952     7.233563     0.008697
C      8.096772    12.233556     8.320908     0.136034
C      5.346378     7.817871    12.478635     0.138804
C      5.855678     5.679048     0.418063     0.008930
C      4.699728     7.830444     1.505408     0.136004
C      1.080878     5.558129     7.967865     0.139783
C      1.590178     7.696952     6.397437     0.008199
C      0.434228     5.545556     5.310092     0.137226
N      5.985350    11.582412    11.797767    -0.373273
N      4.994047    11.558068     2.376837    -0.370675
N      6.801766     1.577432     0.671054    -0.248058
N      1.719850     1.793588     8.648733    -0.373232
N      0.728547     1.817932     4.438663    -0.370691
N      2.536266    11.798568     6.144446    -0.247635
N      2.545650     4.894412     1.833233    -0.373605
N      3.536953     4.870068    11.254163    -0.370917
N      1.729234     8.265432    12.959946    -0.247962
N      6.811150     8.481588     4.982267    -0.372187
N      7.802453     8.505932     9.192337    -0.369598
N      5.994734     5.110568     7.486554    -0.249264
N      2.545650     1.793588     1.833233    -0.373264
N      3.536953     1.817932    11.254163    -0.370695
N      1.729234    11.798568    12.959946    -0.248064
N      6.811150    11.582412     4.982267    -0.373203
N      7.802453    11.558068     9.192337    -0.370707
N      5.994734     1.577432     7.486554    -0.247635
N      5.985350     8.481588    11.797767    -0.373615
N      4.994047     8.505932     2.376837    -0.370890
N      6.801766     5.110568     0.671054    -0.247965
N      1.719850     4.894412     8.648733    -0.372208
N      0.728547     4.870068     4.438663    -0.369583
N      2.536266     8.265432     6.144446    -0.249263

The following XYZ coordinates are in angstroms. Other properties are in atomic units.
The sperically averaged electron density of each atom fit to a function of the form exp(a - br)
eigen_1, eigen_2 and eigen_3 are the three eigenvalues of traceless quadrupole moment tensor
  atom number  atomic symbol              X              Y              Z     net charge C6 coefficient C8 coefficient C10 coefficient fluctuating dipole atomic polarizability isotropic forcefield polarizability              a              b squared Pearson coefficient          <r^3>          <r^4>         wp_QDO          m_QDO          q_QDO       dipole_x       dipole_y       dipole_z         dipole            Qxy            Qxz            Qyz     Q(x^2-y^2)  Q(3z^2 - R^2)        eigen_1        eigen_2        eigen_3 static polarizability      alpha(xx)      alpha(xy)      alpha(xz)      alpha(yy)      alpha(yz)      alpha(zz) atomic spin moment
            1             Mn       6.952850      10.032000      10.569477       1.168079     177.210258 0.30636094E+04  0.10931047E+06                                24.342012                           17.436972       0.475704       1.968613                    0.998859      49.624362     139.385820       0.461251       0.372169      -1.175015       0.033624       0.000039       0.022888       0.040675      -0.000279       0.294735       0.000462       0.424537      -0.022201      -0.211020      -0.208450       0.419470             31.048715      23.187433       0.003620     -13.673172      34.724686      -0.006539      35.234025           4.024491
            2             Mn       2.687350       3.344000       9.877023       1.167946     177.223971 0.30638555E+04  0.10932150E+06                                24.343212                           17.437665       0.475548       1.968553                    0.998860      49.626048     139.392200       0.461242       0.372169      -1.175014       0.033951      -0.000051      -0.022637       0.040806      -0.000630      -0.294641       0.000054       0.424924      -0.023960      -0.211092      -0.208432       0.419523             31.050527      23.187717       0.004027      13.673856      34.726306       0.005444      35.237557           4.024410
            3             Mn       1.578150       3.344000       3.061523       1.168050     177.212316 0.30636538E+04  0.10931265E+06                                24.342446                           17.437296       0.475652       1.968597                    0.998859      49.623988     139.385984       0.461238       0.372177      -1.175006      -0.033625      -0.000039      -0.022889       0.040676      -0.000280       0.294690       0.000461       0.424470      -0.022202      -0.210989      -0.208417       0.419405             31.049250      23.187853       0.003608     -13.673399      34.725333      -0.006526      35.234565           4.024433
            4             Mn       5.843650      10.032000       3.753977       1.167942     177.224773 0.30638386E+04  0.10932131E+06                                24.344038                           17.438181       0.475566       1.968560                    0.998860      49.624025     139.389177       0.461211       0.372193      -1.174989      -0.033953       0.000052       0.022636       0.040807      -0.000628      -0.294395       0.000055       0.424571      -0.023952      -0.210916      -0.208257       0.419174             31.051661      23.188532       0.003998      13.674442      34.727556       0.005402      35.238895           4.024154
            5             Fe       4.265500       0.000000       0.000000       0.247299     203.970266 0.28672606E+04  0.10078181E+06                                25.854069                           16.734559       1.092118       2.088380                    0.990157      63.912777     179.089439       0.475772       0.366263      -1.177882       0.000001      -0.000006       0.000010       0.000012       0.080012       0.024250       0.015803       0.028582      -0.146826      -0.059113      -0.051805       0.110918             32.842665      32.499754      -4.656222       0.559569      32.931168      -0.224022      33.097074           2.554057
            6             Fe       0.000000       0.000000       6.815500       0.248076     203.924366 0.28664506E+04  0.10074539E+06                                25.849442                           16.731532       1.091737       2.088390                    0.990153      63.897970     179.036041       0.475847       0.366234      -1.177915      -0.000006      -0.000006      -0.000008       0.000011      -0.079054      -0.025996       0.015087       0.026361      -0.155628      -0.061145      -0.050304       0.111449             32.837586      32.493004       4.656435      -0.558484      32.924530      -0.223693      33.095222           2.557149
            7             Fe       4.265500       6.688000       0.000000       0.247642     203.955670 0.28669596E+04  0.10076790E+06                                25.852349                           16.733330       1.091754       2.088340                    0.990154      63.907591     179.067927       0.475807       0.366247      -1.177903       0.000001       0.000006       0.000010       0.000011      -0.080425       0.024409      -0.015805       0.028731      -0.147630      -0.059490      -0.051998       0.111489             32.841112      32.496405       4.656641       0.558774      32.931913       0.224111      33.095018           2.555977
            8             Fe       0.000000       6.688000       6.815500       0.246446     204.032902 0.28693496E+04  0.10086715E+06                                25.849445                           16.734067       1.093770       2.088882                    0.990144      63.921661     179.087435       0.476090       0.365974      -1.178190      -0.000006       0.000004      -0.000009       0.000011       0.079845      -0.023894      -0.013713       0.024814      -0.159324      -0.061226      -0.050578       0.111804             32.833258      32.497592      -4.644661      -0.561716      32.919830       0.219593      33.082351          -2.028908
            9              C       5.346378      12.246129      12.478635       0.138940      40.665522 0.46099333E+03  0.10931622E+05                                10.318714                            7.384305       0.528111       2.141407                    0.999940      27.807498      78.717028       0.582318       0.443564      -1.053885       0.025435      -0.008738      -0.016890       0.031758       0.099248       0.092684      -0.094446       0.024720      -0.028528      -0.191367       0.084952       0.106415             12.374919      11.550692      -5.582422      -5.422308      12.954917       5.920406      12.619148          -0.002531
           10              C       5.855678       1.008952       0.418063       0.008882      38.860626 0.51521754E+03  0.12578255E+05                                 9.970597                            7.812078       0.360980       2.069469                    0.999879      29.653494      85.536355       0.564810       0.444195      -1.052138      -0.014150      -0.010667      -0.006186       0.018769      -0.103307      -0.048258      -0.029440      -0.121821       0.212139      -0.168624       0.082709       0.085915             10.981537      15.173921       5.220013       2.369058      10.429489       1.473657       7.341200          -0.007061
           11              C       4.699728      12.233556       1.505408       0.136164      39.964435 0.45595235E+03  0.10781117E+05                                10.186829                            7.336445       0.530451       2.142629                    0.999956      27.749450      78.409548       0.585165       0.442673      -1.054540       0.001254      -0.009973       0.028312       0.030044       0.054272      -0.055591       0.124937       0.087850      -0.208537      -0.190092       0.085194       0.104899             12.125188       7.720382      -2.810722       3.243733      12.908653      -7.380267      15.746528          -0.004007
           12              C       1.080878       1.129871       7.967865       0.138700      40.672103 0.46106729E+03  0.10933716E+05                                10.319425                            7.384622       0.528853       2.141598                    0.999940      27.810127      78.723394       0.582343       0.443530      -1.053914       0.025485       0.008649       0.016990       0.031827      -0.099360      -0.092701      -0.094516       0.025027      -0.028059      -0.191506       0.085010       0.106497             12.376190      11.551777       5.583027       5.423362      12.955663       5.921304      12.621129          -0.002656
           13              C       1.590178      12.367048       6.397437       0.008695      38.860055 0.51522017E+03  0.12578271E+05                                 9.970613                            7.812203       0.360846       2.069451                    0.999879      29.652069      85.530645       0.564797       0.444207      -1.052136      -0.014157       0.010658       0.006163       0.018762       0.103414       0.048083      -0.029535      -0.122048       0.211090      -0.168573       0.082427       0.086145             10.981509      15.173515      -5.219913      -2.369062      10.429539       1.473735       7.341474          -0.007308
           14              C       0.434228       1.142444       5.310092       0.136025      39.965439 0.45595469E+03  0.10781142E+05                                10.186942                            7.336412       0.530534       2.142655                    0.999956      27.749502      78.408533       0.585175       0.442667      -1.054548       0.001203       0.009861      -0.028335       0.030026      -0.054349       0.055635       0.124887       0.087958      -0.207946      -0.190039       0.085155       0.104884             12.125636       7.720567       2.810841      -3.244090      12.908390      -7.380597      15.747951          -0.004149
           15              C       3.184622       5.558129       1.152365       0.138797      40.670030 0.46104438E+03  0.10933085E+05                                10.319219                            7.384547       0.528548       2.141512                    0.999940      27.809538      78.722547       0.582331       0.443543      -1.053901      -0.025423      -0.008728       0.016888       0.031745      -0.099270       0.092682       0.094438       0.024794      -0.028556      -0.191377       0.084923       0.106454             12.375743      11.551102       5.582972      -5.422489      12.956468      -5.921020      12.619660          -0.002622
           16              C       2.675322       7.696952      13.212937       0.008932      38.857866 0.51517256E+03  0.12576839E+05                                 9.970127                            7.811737       0.360539       2.069352                    0.999879      29.651744      85.529252       0.564825       0.444195      -1.052142       0.014158      -0.010653       0.006196       0.018771       0.103283      -0.048236       0.029455      -0.121829       0.212090      -0.168594       0.082667       0.085927             10.981096      15.172979      -5.219964       2.368808      10.429486      -1.473587       7.340823          -0.007061
           17              C       3.831272       5.545556      12.125592       0.136029      39.966320 0.45597172E+03  0.10781586E+05                                10.186642                            7.336244       0.531010       2.142760                    0.999956      27.750879      78.411153       0.585222       0.442630      -1.054576      -0.001211      -0.009969      -0.028326       0.030053      -0.054298      -0.055598      -0.124914       0.087861      -0.208333      -0.190062       0.085175       0.104887             12.125148       7.720126       2.810683       3.243467      12.909203       7.380467      15.746114          -0.004009
           18              C       7.450122       7.817871       5.663135       0.139759      40.629221 0.46054619E+03  0.10918417E+05                                10.313979                            7.381662       0.527760       2.141589                    0.999940      27.789957      78.659114       0.582309       0.443676      -1.053813      -0.025784       0.008487      -0.017015       0.032037       0.099764      -0.092783       0.094321       0.024311      -0.028648      -0.191668       0.084803       0.106864             12.368656      11.545051      -5.578832       5.419156      12.948059      -5.917007      12.612858           0.041357
           19              C       6.940822       5.679048       7.233563       0.008195      38.882946 0.51555149E+03  0.12588344E+05                                 9.973353                            7.813909       0.364129       2.070235                    0.999880      29.666702      85.578740       0.564825       0.444116      -1.052194       0.014498       0.010951      -0.006227       0.019206      -0.103364       0.047814       0.029615      -0.122117       0.211023      -0.168452       0.082153       0.086299             10.984736      15.178657       5.222142      -2.370068      10.432509      -1.474376       7.343043           0.018964
           20              C       8.096772       7.830444       8.320908       0.137231      39.918052 0.45537807E+03  0.10764148E+05                                10.180337                            7.332748       0.529640       2.142701                    0.999956      27.727597      78.335526       0.585202       0.442785      -1.054473      -0.001145       0.009737       0.028466       0.030107       0.054523       0.055391      -0.125042       0.087937      -0.208642      -0.190212       0.085017       0.105196             12.116646       7.715602      -2.808102      -3.241080      12.899202       7.374021      15.735133           0.039115
           21              C       3.184622       1.129871       1.152365       0.138931      40.665597 0.46099439E+03  0.10931653E+05                                10.318732                            7.384316       0.528109       2.141406                    0.999940      27.807516      78.717111       0.582317       0.443564      -1.053884      -0.025432       0.008734       0.016891       0.031755       0.099248       0.092684      -0.094446       0.024719      -0.028534      -0.191367       0.084951       0.106416             12.374944      11.550718      -5.582444      -5.422316      12.954959       5.920419      12.619154          -0.002533
           22              C       2.675322      12.367048      13.212937       0.008882      38.860568 0.51521651E+03  0.12578224E+05                                 9.970589                            7.812070       0.360982       2.069471                    0.999879      29.653472      85.536286       0.564810       0.444195      -1.052138       0.014150       0.010666       0.006190       0.018770      -0.103307      -0.048257      -0.029440      -0.121819       0.212140      -0.168624       0.082709       0.085915             10.981528      15.173917       5.220004       2.369065      10.429469       1.473660       7.341199          -0.007059
           23              C       3.831272       1.142444      12.125592       0.136191      39.964244 0.45594960E+03  0.10781042E+05                                10.186832                            7.336453       0.530429       2.142622                    0.999956      27.749314      78.409273       0.585161       0.442677      -1.054537      -0.001261       0.009985      -0.028322       0.030058       0.054274      -0.055593       0.124942       0.087853      -0.208552      -0.190100       0.085197       0.104903             12.125183       7.720379      -2.810714       3.243725      12.908646      -7.380256      15.746523          -0.004006
           24              C       7.450122      12.246129       5.663135       0.138680      40.672240 0.46106957E+03  0.10933775E+05                                10.319404                            7.384603       0.528889       2.141610                    0.999940      27.810246      78.723538       0.582349       0.443526      -1.053917      -0.025477      -0.008637      -0.016982       0.031813      -0.099358      -0.092696      -0.094513       0.025031      -0.028059      -0.191499       0.085006       0.106494             12.376170      11.551757       5.583019       5.423358      12.955638       5.921301      12.621115          -0.002653
           25              C       6.940822       1.008952       7.233563       0.008697      38.860049 0.51522007E+03  0.12578268E+05                                 9.970612                            7.812203       0.360846       2.069450                    0.999879      29.652066      85.530636       0.564797       0.444207      -1.052136       0.014156      -0.010659      -0.006165       0.018762       0.103413       0.048083      -0.029535      -0.122051       0.211090      -0.168572       0.082427       0.086146             10.981508      15.173503      -5.219914      -2.369059      10.429547       1.473736       7.341474          -0.007308
           26              C       8.096772      12.233556       8.320908       0.136034      39.965393 0.45595388E+03  0.10781119E+05                                10.186931                            7.336404       0.530531       2.142654                    0.999956      27.749500      78.408535       0.585176       0.442667      -1.054548      -0.001204      -0.009864       0.028335       0.030027      -0.054350       0.055635       0.124886       0.087957      -0.207940      -0.190038       0.085154       0.104883             12.125623       7.720558       2.810833      -3.244084      12.908367      -7.380586      15.747945          -0.004149
           27              C       5.346378       7.817871      12.478635       0.138804      40.669946 0.46104314E+03  0.10933049E+05                                10.319201                            7.384535       0.528549       2.141513                    0.999940      27.809515      78.722458       0.582332       0.443543      -1.053901       0.025425       0.008731      -0.016887       0.031747      -0.099271       0.092682       0.094438       0.024795      -0.028550      -0.191377       0.084924       0.106453             12.375720      11.551077       5.582952      -5.422481      12.956431      -5.921008      12.619653          -0.002617
           28              C       5.855678       5.679048       0.418063       0.008930      38.857884 0.51517285E+03  0.12576848E+05                                 9.970130                            7.811739       0.360540       2.069352                    0.999879      29.651754      85.529285       0.564824       0.444195      -1.052142      -0.014159       0.010654      -0.006194       0.018771       0.103282      -0.048237       0.029455      -0.121830       0.212089      -0.168595       0.082668       0.085927             10.981098      15.172975      -5.219969       2.368802      10.429497      -1.473586       7.340821          -0.007063
           29              C       4.699728       7.830444       1.505408       0.136004      39.966536 0.45597495E+03  0.10781673E+05                                10.186637                            7.336236       0.531039       2.142769                    0.999956      27.751032      78.411444       0.585227       0.442626      -1.054579       0.001205       0.009958       0.028316       0.030040      -0.054296      -0.055597      -0.124909       0.087858      -0.208319      -0.190054       0.085172       0.104883             12.125148       7.720125       2.810688       3.243471      12.909205       7.380474      15.746115          -0.004007
           30              C       1.080878       5.558129       7.967865       0.139783      40.629045 0.46054361E+03  0.10918347E+05                                10.313984                            7.381671       0.527733       2.141580                    0.999940      27.789830      78.658873       0.582304       0.443680      -1.053810       0.025791      -0.008501       0.017022       0.032050       0.099767      -0.092788       0.094324       0.024310      -0.028642      -0.191676       0.084808       0.106867             12.368654      11.545056      -5.578829       5.419150      12.948058      -5.916996      12.612847           0.041357
           31              C       1.590178       7.696952       6.397437       0.008199      38.882756 0.51554840E+03  0.12588245E+05                                 9.973306                            7.813874       0.364144       2.070240                    0.999880      29.666629      85.578356       0.564827       0.444114      -1.052195      -0.014498      -0.010950       0.006225       0.019205      -0.103365       0.047814       0.029615      -0.122114       0.211023      -0.168452       0.082153       0.086299             10.984684      15.178599       5.222113      -2.370056      10.432446      -1.474364       7.343008           0.018963
           32              C       0.434228       5.545556       5.310092       0.137226      39.918039 0.45537805E+03  0.10764147E+05                                10.180339                            7.332749       0.529641       2.142701                    0.999956      27.727572      78.335433       0.585202       0.442785      -1.054473       0.001142      -0.009734      -0.028466       0.030106       0.054522       0.055391      -0.125042       0.087937      -0.208645      -0.190213       0.085017       0.105195             12.116647       7.715608      -2.808112      -3.241088      12.899213       7.374023      15.735121           0.039113
           33              N       5.985350      11.582412      11.797767      -0.373273      44.443158 0.53759540E+03  0.13029636E+05                                10.251185                            7.466281       0.507805       2.160081                    0.999285      29.417963      79.750426       0.649898       0.388852      -1.107361      -0.004437       0.040484       0.022012       0.046295       0.080935       0.067472      -0.073868       0.008975      -0.037334      -0.148426       0.061064       0.087362             12.257795      10.999318      -5.198035      -5.518849      13.062070       5.980796      12.711998           0.023742
           34              N       4.994047      11.558068       2.376837      -0.370675      43.561450 0.53142464E+03  0.12841069E+05                                10.110399                            7.420539       0.516496       2.162589                    0.999395      29.340192      79.380956       0.652358       0.388562      -1.107730      -0.027081       0.035182      -0.015123       0.046902       0.050618      -0.034593       0.102416       0.059087      -0.185114      -0.153178       0.057128       0.096050             12.006537       7.845961      -3.025136       3.739183      12.966826      -7.050218      15.206825           0.025384
           35              N       6.801766       1.577432       0.671054      -0.248058      33.157001 0.47984080E+03  0.11321139E+05                                 8.409013                            7.084203       0.525402       2.148475                    0.999835      28.855898      77.563102       0.661907       0.392208      -1.103318      -0.094680      -0.047336      -0.033812       0.111123      -0.149574      -0.067009      -0.041821      -0.176146       0.279326      -0.238898       0.111312       0.127586              8.969143      12.091165       3.576626       1.810273       8.515401       1.030516       6.300862           0.106768
           36              N       1.719850       1.793588       8.648733      -0.373232      44.438663 0.53750613E+03  0.13026792E+05                                10.249997                            7.465235       0.508779       2.160363                    0.999289      29.417260      79.743640       0.650006       0.388808      -1.107405      -0.004316      -0.040570      -0.021858       0.046285      -0.080787      -0.067553      -0.073852       0.009187      -0.037290      -0.148376       0.061175       0.087201             12.256808      10.998492       5.197586       5.518855      13.060178       5.980558      12.711753           0.022888
           37              N       0.728547       1.817932       4.438663      -0.370691      43.559458 0.53137987E+03  0.12839591E+05                                10.109636                            7.419832       0.517466       2.162852                    0.999399      29.340427      79.377828       0.652448       0.388521      -1.107771      -0.027069      -0.035348       0.014965       0.046970      -0.050708       0.034552       0.102487       0.059255      -0.185229      -0.153291       0.057101       0.096191             12.005992       7.845743       3.025081      -3.739418      12.965221      -7.050013      15.207013           0.024897
           38              N       2.536266      11.798568       6.144446      -0.247635      33.130187 0.47935044E+03  0.11306589E+05                                 8.404475                            7.080533       0.526359       2.148984                    0.999835      28.842189      77.514029       0.662091       0.392202      -1.103330      -0.094714       0.047286       0.033784       0.111122       0.150002       0.066564      -0.042092      -0.177029       0.276429      -0.238940       0.110175       0.128765              8.964222      12.083886      -3.574312      -1.809107       8.510877       1.029919       6.297903           0.106400
           39              N       2.545650       4.894412       1.833233      -0.373605      44.449598 0.53767651E+03  0.13031962E+05                                10.251504                            7.466334       0.508783       2.160274                    0.999291      29.422264      79.760558       0.649968       0.388799      -1.107410       0.004442       0.040463      -0.022051       0.046295      -0.081020       0.067503       0.073890       0.009088      -0.037784      -0.148524       0.061002       0.087522             12.258479      10.999472       5.198620      -5.518814      13.063819      -5.981558      12.712145           0.023341
           40              N       3.536953       4.870068      11.254163      -0.370917      43.566992 0.53149081E+03  0.12843002E+05                                10.110959                            7.420783       0.516688       2.162613                    0.999395      29.342950      79.388137       0.652380       0.388539      -1.107752       0.027164       0.035282       0.015166       0.047040      -0.050740      -0.034555      -0.102542       0.059130      -0.185271      -0.153340       0.057094       0.096246             12.007507       7.846262       3.025529       3.739204      12.968701       7.051275      15.207557           0.025544
           41              N       1.729234       8.265432      12.959946      -0.247962      33.149478 0.47970037E+03  0.11316928E+05                                 8.407528                            7.082970       0.525869       2.148663                    0.999835      28.852845      77.550276       0.661996       0.392186      -1.103340       0.094691      -0.047282       0.033844       0.111119       0.149551      -0.066976       0.041880      -0.176214       0.279314      -0.238894       0.111281       0.127613              8.967607      12.088815      -3.576135       1.809803       8.514254      -1.030330       6.299752           0.107007
           42              N       6.811150       8.481588       4.982267      -0.372187      44.371207 0.53660431E+03  0.12999228E+05                                10.239737                            7.458894       0.509623       2.161025                    0.999290      29.391568      79.651508       0.650304       0.388800      -1.107432       0.006394      -0.039338       0.022168       0.045605       0.081502      -0.067870       0.073433       0.006476      -0.038058      -0.148711       0.060705       0.088005             12.243286      10.986679      -5.190721       5.511263      13.046123      -5.972457      12.697057          -0.003473
           43              N       7.802453       8.505932       9.192337      -0.369598      43.483336 0.53034673E+03  0.12808043E+05                                10.097699                            7.412344       0.519090       2.163836                    0.999398      29.311649      79.272498       0.652831       0.388492      -1.107821       0.026680      -0.035163      -0.015620       0.046821       0.050758       0.034248      -0.102714       0.058641      -0.186379      -0.153446       0.056857       0.096589             11.990454       7.836448      -3.020215      -3.733204      12.948955       7.039028      15.185959          -0.005031
           44              N       5.994734       5.110568       7.486554      -0.249264      33.184157 0.48032344E+03  0.11335282E+05                                 8.412628                            7.087080       0.525892       2.148380                    0.999836      28.873678      77.618275       0.661874       0.392132      -1.103380       0.094385       0.047084      -0.033575       0.110692      -0.149800       0.066075       0.042416      -0.177269       0.275731      -0.238616       0.109643       0.128973              8.973092      12.096454       3.578404      -1.811277       8.519199      -1.031132       6.303623          -0.083836
           45              N       2.545650       1.793588       1.833233      -0.373264      44.442680 0.53758846E+03  0.13029431E+05                                10.251136                            7.466249       0.507792       2.160080                    0.999285      29.417722      79.749744       0.649897       0.388854      -1.107360       0.004432      -0.040477      -0.022005       0.046284       0.080930       0.067469      -0.073863       0.008975      -0.037337      -0.148418       0.061060       0.087358             12.257733      10.999267      -5.198013      -5.518811      13.062020       5.980759      12.711913           0.023725
           46              N       3.536953       1.817932      11.254163      -0.370695      43.561256 0.53142377E+03  0.12841006E+05                                10.110208                            7.420416       0.516583       2.162618                    0.999395      29.340518      79.380969       0.652381       0.388550      -1.107742       0.027098      -0.035218       0.015164       0.046953       0.050623      -0.034601       0.102434       0.059099      -0.185133      -0.153203       0.057142       0.096061             12.006291       7.845813      -3.025055       3.739087      12.966553      -7.050046      15.206508           0.025377
           47              N       1.729234      11.798568      12.959946      -0.248064      33.157207 0.47984456E+03  0.11321252E+05                                 8.409056                            7.084237       0.525390       2.148471                    0.999835      28.855969      77.563420       0.661904       0.392208      -1.103317       0.094678       0.047337       0.033815       0.111123      -0.149575      -0.067008      -0.041822      -0.176144       0.279327      -0.238898       0.111312       0.127586              8.969190      12.091235       3.576645       1.810289       8.515438       1.030524       6.300896           0.106769
           48              N       6.811150      11.582412       4.982267      -0.373203      44.438424 0.53750104E+03  0.13026670E+05                                10.250109                            7.465304       0.508713       2.160343                    0.999289      29.416812      79.743079       0.649987       0.388819      -1.107394       0.004286       0.040533       0.021826       0.046235      -0.080775      -0.067541      -0.073838       0.009184      -0.037296      -0.148351       0.061161       0.087190             12.256953      10.998617       5.197658       5.518936      13.060330       5.980646      12.711913           0.022904
           49              N       7.802453      11.558068       9.192337      -0.370707      43.560350 0.53139265E+03  0.12839977E+05                                10.109763                            7.419917       0.517469       2.162847                    0.999399      29.340793      79.379063       0.652445       0.388520      -1.107771       0.027075       0.035356      -0.014973       0.046982      -0.050712       0.034555       0.102495       0.059256      -0.185237      -0.153302       0.057104       0.096198             12.006153       7.845837       3.025127      -3.739476      12.965390      -7.050122      15.207232           0.024907
           50              N       5.994734       1.577432       7.486554      -0.247635      33.130207 0.47935080E+03  0.11306599E+05                                 8.404473                            7.080531       0.526359       2.148983                    0.999835      28.842220      77.514099       0.662092       0.392202      -1.103331       0.094714      -0.047285      -0.033786       0.111122       0.150001       0.066563      -0.042091      -0.177032       0.276427      -0.238939       0.110175       0.128765              8.964220      12.083875      -3.574311      -1.809104       8.510883       1.029919       6.297902           0.106402
           51              N       5.985350       8.481588      11.797767      -0.373615      44.450171 0.53768473E+03  0.13032208E+05                                10.251570                            7.466377       0.508794       2.160274                    0.999291      29.422533      79.761363       0.649969       0.388797      -1.107412      -0.004448      -0.040471       0.022057       0.046306      -0.081025       0.067506       0.073896       0.009087      -0.037780      -0.148533       0.061007       0.087526             12.258563      10.999541       5.198655      -5.518863      13.063897      -5.981609      12.712252           0.023358
           52              N       4.994047       8.505932       2.376837      -0.370890      43.566959 0.53148856E+03  0.12842969E+05                                10.111109                            7.420879       0.516602       2.162586                    0.999395      29.342553      79.387830       0.652359       0.388551      -1.107741      -0.027147      -0.035244      -0.015125       0.046988      -0.050735      -0.034547      -0.102524       0.059117      -0.185250      -0.153314       0.057080       0.096234             12.007699       7.846378       3.025592       3.739280      12.968914       7.051410      15.207806           0.025558
           53              N       6.801766       5.110568       0.671054      -0.247965      33.149473 0.47970026E+03  0.11316925E+05                                 8.407530                            7.082971       0.525871       2.148664                    0.999835      28.852834      77.550255       0.661996       0.392186      -1.103340      -0.094691       0.047281      -0.033843       0.111118       0.149550      -0.066977       0.041879      -0.176214       0.279312      -0.238893       0.111281       0.127612              8.967609      12.088813      -3.576139       1.809800       8.514262      -1.030329       6.299750           0.107007
           54              N       1.719850       4.894412       8.648733      -0.372208      44.371111 0.53660486E+03  0.12999210E+05                                10.239568                            7.458788       0.509694       2.161049                    0.999289      29.391907      79.651630       0.650325       0.388788      -1.107443      -0.006421       0.039379      -0.022195       0.045657       0.081514      -0.067879       0.073446       0.006483      -0.038043      -0.148734       0.060718       0.088016             12.243066      10.986492      -5.190612       5.511143      13.045888      -5.972324      12.696818          -0.003483
           55              N       0.728547       4.870068       4.438663      -0.369583      43.482531 0.53033516E+03  0.12807695E+05                                10.097590                            7.412271       0.519085       2.163839                    0.999398      29.311304      79.271367       0.652833       0.388493      -1.107821      -0.026676       0.035156       0.015610       0.046811       0.050753       0.034247      -0.102707       0.058639      -0.186367      -0.153436       0.056855       0.096581             11.990316       7.836370      -3.020179      -3.733156      12.948812       7.038934      15.185766          -0.005045
           56              N       2.536266       8.265432       6.144446      -0.249263      33.184176 0.48032378E+03  0.11335292E+05                                 8.412632                            7.087083       0.525891       2.148380                    0.999836      28.873684      77.618291       0.661874       0.392132      -1.103380      -0.094384      -0.047085       0.033573       0.110691      -0.149801       0.066074       0.042417      -0.177265       0.275729      -0.238616       0.109642       0.128973              8.973097      12.096471       3.578406      -1.811281       8.519194      -1.031131       6.303624          -0.083830

******************************************************
Auxiliary information for the entire system
The total spin magnetic moment of the unit cell is   22.599114
The total net atomic charge of the unit cell is   0.000001
Accuracy of reproducing the electrostatic potential in the unit cell:
  The inner radius (bohr) =    5.0000
  The outer radius (bohr) =   12.0000
  Valid grid points have density less than (e/(bohr^3)) =    0.0001
  The number of valid grid points were=        53420
  The rms potential error without charges in kcal/mol is=      5.50256
  The rms potential error with partial charges in kcal/mol is=      1.53351
  The RRMSE value at monopole order=      0.27869
  The rms potential error with partial charges and cloud penetration in kcal/mol is=      1.53022
  The RRMSE value at monopole order with cloud penetration is=      0.27809
  The rms potential error with partial charges and atomic dipoles in kcal/mol is=      0.67584
  The RRMSE value at dipole order=      0.12282
  The rms potential error with partial charges, atomic dipoles and cloud penetration in kcal/mol is=      0.67697
  The RRMSE value at dipole order with cloud penetration=      0.12303

******************************************************
The electron densities and ab initio electrostatic potential were computed in VASP using the PBE functional and
projector augmented wave method. See the main text of the journal article for a description of computational details.
The atomic charges, dipoles, and quadrupoles were computed with the DDEC6 method as described in
(a) T. A. Manz and N. Gabaldon Limas, RSC Adv. 6 (2016) 47771-47801 DOI: 10.1039/c6ra04656h
(b) N. Gabaldon Limas and T. A. Manz, RSC Adv. 8 (2018) 2678-2707 DOI: 10.1039/c7ra11829e.
For each atom in the material, the electron cloud parameters were fit to the spherically averaged atom-in-material
electron density using radial positions for which this density was between 10^-4 and 10^-2 electrons per cubic bohr.
The polarizabilities, dispersion coefficients, and quantum Drude oscillator (QDO) parameters were fit using the MCLF method.
The magnetic structure of the system was optimized in VASP from the default ferromagnetic initial guess using spin polarization.
The atomic spin moments (ASMs) were computed on this optimized magnetic structure using the DDEC6 partition as inputs
to the method of T. A. Manz and D. S. Sholl, J. Chem. Theory Comput. 7 (2011) 4146-4164 DOI: 10.1021/ct200539n.
The RMSE and RRMSE were computed using a uniform grid with Ewald summation.
