# Supplementary material for: A collection of forcefield precursors for metal–organic frameworks
Source: RSC Adv. 2019 Nov 13;9(63):36492–507. doi: 10.1039/c9ra07327b (PMC9075174; doi:10.1039/c9ra07327b)
Supplement: RA-009-C9RA07327B-s5177 [file RA-009-C9RA07327B-s5177.xyz]

  566
jmolscript: load "" {1 1 1} spacegroup "x,y,z" unitcell [{     20.460400     0.000000     0.000000 }, {     -7.388661    19.079718     0.000000 }, {     10.215264     7.019083    18.083229 }]
Mn    10.365308     8.234499    10.920462     1.089776
Mn     7.085915     9.443942    10.637279     1.194235
Mn     8.726657     9.336689     7.611231     1.082481
Mn    20.422861    14.001905    17.012702     1.090148
Mn     9.028393    23.168100    16.204382     1.089739
Mn    11.340478    20.546758    16.487565     1.194627
Mn     0.432696    15.018971     1.430383     1.082112
Mn    18.163281    15.549962    10.112142     1.104661
Mn    12.921695    17.864302     7.162767     1.089711
Mn    16.201088    16.654859     7.445950     1.194172
Mn    14.560346    16.762112    10.471998     1.082093
Mn     2.864142    12.096896     1.070527     1.104179
Mn    14.258610     2.930701     1.878847     1.090706
Mn    11.946525     5.552043     1.595664     1.181751
Mn    22.854307    11.079830    16.652846     1.081484
Mn     5.123722    10.548839     7.971087     1.104128
Mn    12.916285     5.468274    13.562422     1.005049
Mn    10.370718    20.630527     4.520807     1.004860
H     13.574127     6.520547     8.820999     0.117975
H     12.161358     8.225777     5.457519     0.120346
H     13.998658     7.423996     4.276684     0.110142
H     15.588701     6.163625     5.345402     0.103016
H      9.484154    23.130034    11.663683     0.113293
H     12.851552    21.148201    12.638369     0.124700
H     13.586974    21.334021    10.443065     0.114214
H     12.236353    22.312612     8.849932     0.115676
H     11.215003    11.055291    11.651024     0.116482
H      9.503522    13.764179     9.231488     0.110547
H     10.497465    15.469024    10.428598     0.105156
H     11.926731    14.994455    12.170013     0.114327
H     13.854347     9.008749    14.636566     0.107203
H     17.280386     8.015637    16.511796     0.112641
H     17.821918    10.260322    16.676354     0.113799
H     16.457312    11.876487    15.772192     0.118350
H      1.175607    23.391876    12.461153     0.100464
H      6.002324     6.044945     9.905993     0.128178
H     24.866745     4.413336    10.421365     0.113023
H     17.955934    21.853622    11.978331     0.123508
H     21.318005    17.461601    15.104921     0.129221
H     24.501565    17.304659    17.551582     0.108876
H     24.557346    19.627017    17.631148     0.105113
H     23.045980    20.878342    16.401489     0.109753
H     22.150662     9.130955     9.701652     0.112537
H     24.198892     6.782901    12.249579     0.108707
H     22.301111     5.492630    12.567844     0.108869
H     20.321484     6.021852    11.488275     0.115251
H     18.191137    11.496033     8.824616     0.110316
H     15.553057    12.518420     5.972891     0.118680
H     15.281346    10.259892     5.428585     0.108140
H     16.456078     8.633636     6.596762     0.105227
H     15.997415     6.674211    10.018109     0.297183
H     15.067794     5.769163    10.488273     0.319972
H     12.013697    10.384744    14.907814     0.307004
H     12.049022     9.996082    13.562422     0.301366
H     20.264695    10.058591     7.652823     0.306743
H     20.369450    10.715742     8.878865     0.320174
H      1.924850    22.651477    14.412334     0.292969
H      2.459557    21.965539    13.303832     0.300084
H     -3.943931    18.522364     0.220615     0.117064
H     -1.843588    17.820727     3.584096     0.119910
H     -3.254749    19.244507     4.764931     0.109403
H     -5.004267    20.272106     3.696212     0.102833
H     10.165230     8.645765    15.461161     0.113794
H      7.101097    11.070247    14.486475     0.123848
H     27.469205    11.823149    16.681779     0.113975
H     18.654234     3.897978     0.191682     0.115713
H     11.351994    24.979101    15.473819     0.116351
H     14.496138    24.361349    17.893355     0.110517
H     23.115665     6.824154    16.696245     0.105699
H     22.156982     7.985593    14.954830     0.114821
H     15.879092     7.621570    12.488278     0.107997
H     13.715782    10.457782    10.613047     0.112397
H     15.613436    11.773372    10.448490     0.113282
H     17.613329    11.084482    11.352651     0.119225
H      6.021124    20.072158    14.663690     0.099424
H      8.562154    18.308843    17.218851     0.128781
H      7.616987    16.231355    16.703479     0.111646
H      5.915622    16.084925    15.146513     0.124221
H     21.066262    17.634069    12.019922     0.129020
H     -0.690139    20.546122     9.573261     0.110282
H      1.455361    21.436788     9.493695     0.104928
H      3.168032    20.479291    10.723355     0.109221
H     12.997090    15.402183    17.423191     0.113829
H     10.067825    16.464264    14.875264     0.108828
H      9.549948    14.228603    14.556999     0.109961
H     10.758343    12.573677    15.636568     0.114827
H      6.417173     5.544844     0.216999     0.111297
H      8.323235     3.453993     3.068724     0.119050
H      6.315235     2.385018     3.613029     0.108090
H      4.374498     2.893203     2.444853     0.105772
H     12.928190     8.776981    17.106735     0.296359
H     12.419919     7.583260    16.636571     0.319131
H     17.826929     6.402028    12.217030     0.308150
H     17.451740     6.294617    13.562422     0.300779
H      4.327928     6.959391     1.388792     0.307545
H      4.902904     7.294385     0.162749     0.320049
H      5.060120    20.503465    12.712510     0.293059
H      4.227377    20.754386    13.821012     0.302417
H      9.712876    19.578254     9.262230     0.118056
H     11.125645    17.873024    12.625710     0.120123
H      9.288345    18.674805    13.806545     0.109801
H      7.698302    19.935176    12.737827     0.102961
H     13.802849     2.968767     6.419546     0.113203
H     10.435451     4.950600     5.444860     0.124839
H      9.700029     4.764780     7.640164     0.114159
H     11.050650     3.786189     9.233297     0.115622
H     12.072000    15.043510     6.432205     0.116458
H     13.783481    12.334622     8.851741     0.110501
H     12.789538    10.629777     7.654631     0.105159
H     11.360272    11.104346     5.913216     0.114492
H      9.432656    17.090052     3.446663     0.107229
H      6.006617    18.083164     1.571433     0.112731
H      5.465085    15.838479     1.406875     0.113372
H      6.829691    14.222314     2.311037     0.118076
H     22.111396     2.706925     5.622076     0.100465
H     17.284679    20.053856     8.177236     0.128230
H     -1.579742    21.685465     7.661864     0.113116
H      5.331069     4.245179     6.104898     0.123604
H      1.968998     8.637200     2.978308     0.129462
H     -1.214562     8.794142     0.531647     0.109210
H     -1.270343     6.471784     0.452081     0.105644
H      0.241023     5.220459     1.681740     0.110156
H      1.136341    16.967846     8.381577     0.112536
H     -0.911889    19.315900     5.833650     0.108655
H      0.985892    20.606171     5.515385     0.108969
H      2.965519    20.076949     6.594954     0.115308
H      5.095866    14.602768     9.258613     0.110305
H      7.733946    13.580381    12.110338     0.118628
H      8.005657    15.838909    12.654644     0.107934
H      6.830925    17.465165    11.486467     0.105188
H      7.289588    19.424590     8.065120     0.297150
H      8.219209    20.329638     7.594956     0.319955
H     11.273306    15.714057     3.175415     0.307026
H     11.237981    16.102719     4.520807     0.301267
H      3.022308    16.040210    10.430406     0.306818
H      2.917553    15.383059     9.204364     0.320134
H     21.362153     3.447324     3.670895     0.293066
H     20.827446     4.133262     4.779397     0.300240
H     27.230934     7.576437    17.862614     0.117036
H     25.130591     8.278074    14.499133     0.119970
H     26.541752     6.854294    13.318298     0.109340
H     28.291270     5.826695    14.387017     0.102797
H     13.121773    17.453036     2.622068     0.113796
H     16.185906    15.028554     3.596754     0.123687
H     -4.182202    14.275652     1.401450     0.113685
H      4.632769    22.200823    17.891547     0.115719
H     11.935009     1.119700     2.609410     0.116313
H      8.790865     1.737452     0.189874     0.110546
H      0.171338    19.274647     1.386984     0.105419
H      1.130021    18.113208     3.128399     0.114399
H      7.407911    18.477231     5.594951     0.108027
H      9.571221    15.641019     7.470182     0.112389
H      7.673567    14.325429     7.634739     0.113268
H      5.673674    15.014319     6.730578     0.119155
H     17.265879     6.026643     3.419539     0.099306
H     14.724849     7.789958     0.864378     0.129559
H     15.670016     9.867446     1.379750     0.111708
H     17.371381    10.013876     2.936716     0.123748
H      2.220741     8.464732     6.063307     0.128808
H     23.977142     5.552679     8.509968     0.110336
H     21.831642     4.662013     8.589534     0.104934
H     20.118971     5.619510     7.359874     0.109244
H     10.289913    10.696618     0.660038     0.113863
H     13.219178     9.634537     3.207965     0.108642
H     13.737055    11.870198     3.526230     0.109526
H     12.528660    13.525124     2.446661     0.114477
H     16.869830    20.553957    17.866230     0.111185
H     14.963768    22.644808    15.014505     0.118944
H     16.971768    23.713783    14.470200     0.108207
H     18.912505    23.205598    15.638376     0.105991
H     10.358813    17.321820     0.976494     0.296389
H     10.867084    18.515541     1.446658     0.319112
H      5.460074    19.696773     5.866199     0.308115
H      5.835263    19.804184     4.520807     0.300849
H     18.959075    19.139410    16.694437     0.307383
H     18.384099    18.804416    17.920480     0.319647
H     18.226883     5.595336     5.370719     0.293259
H     19.059626     5.344415     4.262217     0.302463
C     15.812699     5.345727     7.764939     0.175733
C     17.278411     4.277070     9.003640     0.199120
C     14.768032     6.207223     7.206167     0.038944
C     13.662494     6.702230     7.913221    -0.152667
C     12.702578     7.459685     7.260416    -0.033709
C     12.814863     7.727590     5.891516    -0.095848
C     13.911456     7.239832     5.184462    -0.066607
C     14.863826     6.492033     5.828225    -0.108807
C     11.482788     7.950544     8.005445     0.623563
C     10.723306    22.827763    10.088633     0.041299
C     10.301026    22.759063    11.417751    -0.145401
C     11.098105    22.139242    12.372545    -0.019295
C     12.324263    21.582343    12.005456    -0.106190
C     12.755914    21.676304    10.685380    -0.085736
C     11.953177    22.276731     9.734202    -0.101021
C     10.639077    21.996754    13.790270     0.615867
C     12.844827    12.688946    13.028966     0.180353
C     14.266506    11.650457    14.334576     0.159145
C     11.762301    12.962967    12.065130     0.052806
C     11.094842    11.939424    11.387009    -0.154496
C     10.256996    12.233088    10.316482    -0.020438
C     10.053399    13.561272     9.954818    -0.097263
C     10.664460    14.583643    10.661872    -0.081779
C     11.515320    14.303491    11.705274    -0.103150
C      9.610110    11.148351     9.529862     0.605076
C     15.017144    10.611926    15.061521     0.055146
C     14.663434     9.261851    15.016313    -0.166022
C     15.518163     8.294986    15.537110    -0.038951
C     16.711852     8.663071    16.160982    -0.105046
C     17.036918    10.007539    16.247781    -0.059425
C     16.218231    10.980550    15.708901    -0.093259
C     15.173767     6.846013    15.341811     0.615268
C     20.113710    21.390185    13.374356     0.148648
C     21.054063    20.022628    14.773998     0.177049
C     19.841442    22.459830    12.410520     0.045543
C      0.332423    23.417255    12.066939    -0.177603
C      7.426199     5.324555    11.142886    -0.015192
C      6.193179     5.375911    10.522631    -0.098649
C     25.696526     4.399944    10.839087    -0.080562
C     18.595768    22.497428    11.773990    -0.103903
C      8.466873     6.386212    10.893337     0.596386
C     22.048579    19.299222    15.593168     0.033147
C     21.986399    17.895200    15.585935    -0.140053
C     22.911176    17.166305    16.291181    -0.008203
C     23.884248    17.806088    17.066952    -0.110166
C     23.918621    19.198323    17.106735    -0.088634
C     23.013673    19.950079    16.374364    -0.144106
C     22.836378    15.661589    16.271289     0.587816
C     19.756009     7.948403     9.808343     0.186997
C     18.171404     8.891053     8.605809     0.171872
C     21.027395     7.638069    10.475615     0.043317
C     22.176909     8.395269    10.269466    -0.138589
C     23.380369     8.055776    10.913229    -0.022825
C     23.413688     6.987233    11.793882    -0.107381
C     22.272728     6.224172    11.992797    -0.088705
C     21.081297     6.538602    11.345418    -0.108832
C      4.142863     8.849613    10.560606     0.617823
C     17.461878     9.890203     7.819188     0.038209
C     17.604523    11.247509     8.146495    -0.163104
C     16.891166    12.218445     7.477415    -0.020359
C     16.019893    11.864966     6.439438    -0.096492
C     15.861630    10.509950     6.112131    -0.076765
C     16.574356     9.531035     6.808336    -0.103564
C     17.004159    13.643725     7.943962     0.629862
C      1.540796     1.105907     1.276676     0.176276
C      0.014953     2.086797     0.037975     0.196875
C     -4.667253    19.522559     1.835448     0.039308
C     -3.806418    18.670379     1.128393    -0.151308
C     -2.753431    18.048772     1.781198    -0.034086
C     -2.544152    18.250228     3.150098    -0.096190
C     -3.394996    19.096684     3.857153    -0.066979
C     -4.436253    19.714741     3.213390    -0.109129
C     -1.855206    17.088552     1.036169     0.625870
C      9.435876     9.692145    17.036210     0.040971
C      9.524305     9.273549    15.707093    -0.145712
C      8.658467     9.793010    14.752298    -0.018787
C      7.696359    10.735319    15.119388    -0.104968
C      7.628102    11.171775    16.439463    -0.085002
C      8.477898    10.640034    17.390641    -0.100999
C      8.691357     9.313499    13.334573     0.615736
C     19.675506     8.009168    14.095877     0.181164
C     18.193697     8.959890    12.790268     0.160652
C     20.321959     7.098648    15.059713     0.053001
C     19.608519     6.106609    15.737834    -0.154800
C     12.796269    24.511069    16.808361    -0.019044
C     14.108350    24.800845    17.170026    -0.097560
C     22.229725     6.660151    16.462972    -0.081225
C     21.661214     7.352425    15.419569    -0.103762
C     12.018335    23.516117    17.594982     0.604511
C     16.954176     9.284840    12.063322     0.054228
C     15.822936     8.467459    12.108530    -0.166694
C     14.612656     8.915355    11.587733    -0.039060
C     14.524836    10.161415    10.963862    -0.105920
C     15.661191    10.950059    10.877062    -0.058945
C     16.864187    10.537992    11.415942    -0.094812
C     13.385829     8.070947    11.783032     0.617201
C      4.704240    17.929734    13.750487     0.148190
C      3.089385    18.312777    12.350845     0.177454
C      5.800027    18.062111    14.714323     0.045123
C      6.349282    19.295038    15.057905    -0.175594
C      7.376185    19.376484    15.981958    -0.015831
C      7.869344    18.245216    16.602213    -0.099355
C      7.304847    17.000304    16.285756    -0.079247
C      6.284927    16.914074    15.350853    -0.103208
C      7.990393    20.730320    16.231506     0.596189
C      2.055654    18.978944    11.531675     0.033501
C     21.229231    18.413940    11.538908    -0.139057
C     20.215566    19.013093    10.833662    -0.007554
C      0.000380    20.151539    10.057892    -0.112203
C      1.286253    20.686356    10.018109    -0.087991
C      2.314075    20.113949    10.750480    -0.140611
C     18.839400    18.399960    10.853554     0.587530
C     12.759096    12.742079    17.316500     0.186325
C      3.995105     4.585733     0.435806     0.171251
C     12.010579    13.815602    16.649229     0.043124
C     12.301571    15.160987    16.855378    -0.140275
C     11.550392    16.160638    16.211615    -0.022121
C     10.541922    15.805835    15.330962    -0.107712
C     10.242376    14.466310    15.132046    -0.090380
C     10.965839    13.468826    15.779426    -0.107889
C     11.849049    17.587681    16.564238     0.618558
C      5.183056     4.284900     1.222426     0.039462
C      6.397258     4.908070     0.895120    -0.164820
C      7.560282     4.593476     1.564199    -0.018667
C      7.545292     3.653350     2.602177    -0.098177
C      6.338865     3.016444     2.929483    -0.077170
C      5.168628     3.327568     2.233279    -0.105453
C      8.848580     5.213541     1.097652     0.627056
C      7.474304    20.753074    10.318290     0.175566
C      6.008592    21.821731     9.079589     0.199330
C      8.518971    19.891578    10.877062     0.039200
C      9.624509    19.396571    10.170008    -0.152544
C     10.584425    18.639116    10.822813    -0.033487
C     10.472140    18.371211    12.191713    -0.096299
C      9.375547    18.858969    12.898767    -0.067027
C      8.423177    19.606768    12.255004    -0.108791
C     11.804215    18.148257    10.077784     0.623508
C     12.563697     3.271038     7.994596     0.041100
C     12.985977     3.339738     6.665478    -0.145343
C     12.188898     3.959559     5.710684    -0.019757
C     10.962740     4.516458     6.077773    -0.106008
C     10.531089     4.422497     7.397849    -0.085827
C     11.333826     3.822070     8.349027    -0.101245
C     12.647926     4.102047     4.292959     0.614867
C     10.442176    13.409855     5.054263     0.180590
C      9.020497    14.448344     3.748653     0.159205
C     11.524702    13.135834     6.018099     0.052922
C     12.192161    14.159377     6.696220    -0.154546
C     13.030007    13.865713     7.766747    -0.020556
C     13.233604    12.537529     8.128411    -0.097384
C     12.622543    11.515158     7.421357    -0.081806
C     11.771683    11.795310     6.377955    -0.102820
C     13.676893    14.950450     8.553367     0.605094
C      8.269859    15.486875     3.021708     0.055393
C      8.623569    16.836950     3.066916    -0.165970
C      7.768840    17.803815     2.546119    -0.038662
C      6.575151    17.435730     1.922247    -0.105009
C      6.250085    16.091262     1.835448    -0.059899
C      7.068772    15.118251     2.374328    -0.093669
C      8.113236    19.252788     2.741418     0.615129
C      3.173293     4.708616     4.708873     0.149046
C      2.232940     6.076173     3.309231     0.176572
C      3.445561     3.638971     5.672709     0.045378
C     22.954580     2.681546     6.016290    -0.177573
C     15.860804    20.774246     6.940343    -0.015183
C     17.093824    20.722890     7.560598    -0.098441
C     -2.409523    21.698857     7.244142    -0.080400
C      4.691235     3.601373     6.309239    -0.103717
C     14.820130    19.712589     7.189892     0.596317
C      1.238424     6.799579     2.490061     0.033826
C      1.300604     8.203601     2.497294    -0.139537
C      0.375827     8.932496     1.792048    -0.007928
C     -0.597245     8.292713     1.016277    -0.110187
C     -0.631618     6.900478     0.976494    -0.087701
C      0.273330     6.148722     1.708865    -0.142727
C      0.450625    10.437212     1.811940     0.588709
C      3.530994    18.150398     8.274886     0.187000
C      5.115599    17.207748     9.477420     0.171865
C      2.259608    18.460732     7.607614     0.043335
C      1.110094    17.703532     7.813763    -0.138671
C     -0.093366    18.043025     7.170000    -0.022962
C     -0.126685    19.111568     6.289347    -0.107540
C      1.014275    19.874629     6.090432    -0.088566
C      2.205706    19.560199     6.737811    -0.108702
C     -1.316260    17.249188     7.522623     0.617763
C      5.825125    16.208598    10.264041     0.038277
C      5.682480    14.851292     9.936734    -0.162967
C      6.395837    13.880356    10.605814    -0.020203
C      7.267110    14.233835    11.643791    -0.096419
C      7.425373    15.588851    11.971098    -0.076937
C      6.712647    16.567766    11.274893    -0.103635
C      6.282844    12.455076    10.139267     0.629921
C     21.746207    24.992894    16.806553     0.176394
C     23.272050    24.012004    18.045254     0.196835
C     27.954256     6.576242    16.247781     0.039142
C     27.093421     7.428422    16.954836    -0.151602
C     26.040434     8.050029    16.302031    -0.033695
C     25.831155     7.848573    14.933131    -0.096339
C     26.681999     7.002117    14.226076    -0.067225
C     27.723256     6.384060    14.869839    -0.109470
C     25.142209     9.010249    17.047060     0.625545
C     13.851127    16.406656     1.047019     0.041169
C     13.762698    16.825252     2.376136    -0.145676
C     14.628536    16.305791     3.330931    -0.018726
C     15.590644    15.363482     2.963841    -0.105130
C     15.658901    14.927026     1.643766    -0.085220
C     14.809105    15.458767     0.692588    -0.100806
C     14.595646    16.785302     4.748656     0.615725
C      3.611497    18.089633     3.987352     0.181640
C      5.093306    17.138911     5.292961     0.160846
C      2.965044    19.000153     3.023516     0.052753
C     11.067145     0.912474     2.345395    -0.154871
C     10.490734     1.587732     1.274868    -0.018360
C      9.178653     1.297956     0.913203    -0.097661
C      1.057278    19.438650     1.620257    -0.081862
C      1.625789    18.746376     2.663660    -0.104925
C     11.268668     2.582684     0.488247     0.604287
C      6.332827    16.813961     6.019907     0.054207
C      7.464067    17.631342     5.974699    -0.166648
C      8.674347    17.183446     6.495496    -0.039041
C      8.762167    15.937386     7.119367    -0.105922
C      7.625812    15.148742     7.206167    -0.058946
C      6.422816    15.560809     6.667287    -0.094905
C      9.901174    18.027854     6.300197     0.617161
C     18.582763     8.169067     4.332742     0.148548
C     20.197618     7.786024     5.732384     0.177405
C     17.486976     8.036690     3.368906     0.044414
C     16.937721     6.803763     3.025324    -0.176068
C     15.910818     6.722317     2.101271    -0.015486
C     15.417659     7.853585     1.481016    -0.098219
C     15.982156     9.098497     1.797473    -0.079315
C     17.002076     9.184727     2.732376    -0.104501
C     15.296610     5.368481     1.851723     0.595148
C     21.231349     7.119857     6.551554     0.033413
C      2.057772     7.684861     6.544321    -0.139321
C      3.071437     7.085708     7.249567    -0.007526
C     23.286623     5.947262     8.025337    -0.112153
C     22.000750     5.412445     8.065120    -0.087961
C     20.972928     5.984852     7.332749    -0.140619
C      4.447603     7.698841     7.229675     0.587530
C     10.527907    13.356722     0.766729     0.187042
C     19.291898    21.513068    17.647423     0.170656
C     11.276424    12.283199     1.434000     0.042669
C     10.985432    10.937814     1.227851    -0.140465
C     11.736611     9.938163     1.871614    -0.021056
C     12.745081    10.292966     2.752267    -0.108257
C     13.044627    11.632491     2.951183    -0.091039
C     12.321164    12.629975     2.303803    -0.109125
C     11.437954     8.511120     1.518991     0.617153
C     18.103947    21.813901    16.860803     0.040005
C     16.889745    21.190731    17.188109    -0.164366
C     15.726721    21.505325    16.519030    -0.020538
C     15.741711    22.445451    15.481052    -0.097963
C     16.948138    23.082357    15.153746    -0.076969
C     18.118375    22.771233    15.849950    -0.104562
C     14.438423    20.885260    16.985577     0.628941
N     16.561014     4.597549     6.972893    -0.290462
N     17.477524     3.927585     7.757705    -0.291161
N     16.218761     5.152197     9.056081     0.110549
N     15.857663     5.853482    10.229683    -0.611587
N     13.907502    13.455177    13.170016    -0.267051
N     14.801168    12.805630    14.005461    -0.260976
N     13.032343    11.547841    13.764954     0.092606
N     11.962770    10.662700    14.086835    -0.593451
N     19.221502    20.451655    13.672729    -0.233422
N     19.825382    19.586842    14.571466    -0.257815
N     21.268408    21.153908    14.063327     0.111756
N      2.048124    21.849316    14.075985    -0.585120
N     18.666913     7.205319     9.913226    -0.261433
N     17.665924     7.799993     9.137456    -0.263533
N     19.488044     9.015381     8.996406     0.093808
N     20.437431     9.954547     8.499118    -0.572780
N     21.033275     1.533545     2.068721    -0.290861
N     20.077550     2.146270     1.283909    -0.290336
N      1.213687     1.414679    -0.014467     0.112807
N     12.213311     8.350278    16.895161    -0.611003
N     20.006278     9.276835    13.954828    -0.266464
N     19.077841     9.875630    13.119383    -0.260590
N     18.543687     7.771954    13.359890     0.090354
N     18.104521     6.454914    13.038008    -0.593906
N      4.151236    16.758811    13.452114    -0.231068
N      3.126708    17.009638    12.553378    -0.258845
N      4.066922    18.921187    13.061516     0.112311
N      4.267573    20.328745    13.048858    -0.588014
N     12.459449    11.458134    17.211617    -0.260841
N     13.375473    10.739442    17.987388    -0.263400
N      3.635578     5.858422     0.045208     0.093557
N      4.168525     7.082896     0.542497    -0.573018
N      6.725989    21.501252    11.110336    -0.290644
N      5.809479    22.171216    10.325524    -0.291038
N      7.068242    20.946604     9.027148     0.110549
N      7.429340    20.245319     7.853546    -0.611514
N      9.379501    12.643624     4.913213    -0.266833
N      8.485835    13.293171     4.077768    -0.261286
N     10.254660    14.550960     4.318275     0.092647
N     11.324233    15.436101     3.996394    -0.593305
N      4.065501     5.647146     4.410500    -0.232710
N      3.461621     6.511959     3.511763    -0.257839
N      2.018595     4.944893     4.019902     0.111852
N     21.238879     4.249485     4.007244    -0.585218
N      4.620090    18.893482     8.170003    -0.261352
N      5.621079    18.298808     8.945773    -0.263589
N      3.798959    17.083420     9.086823     0.093792
N      2.849572    16.144254     9.584111    -0.572755
N      2.253728    24.565256    16.014508    -0.290850
N      3.209453    23.952531    16.799320    -0.290500
N     11.858052    17.665039     0.014467     0.112812
N     11.073692    17.748523     1.188068    -0.611032
N      3.280725    16.821966     4.128401    -0.267883
N      4.209162    16.223171     4.963846    -0.261115
N      4.743316    18.326847     4.723339     0.090445
N      5.182482    19.643887     5.045221    -0.593669
N     19.135767     9.339990     4.631115    -0.232273
N     20.160295     9.089163     5.529851    -0.259380
N     19.220081     7.177614     5.021713     0.112267
N     19.019430     5.770056     5.034371    -0.588076
N     10.827554    14.640667     0.871612    -0.261041
N      9.911530    15.359359     0.095841    -0.263703
N     19.651425    20.240379    18.038021     0.093418
N     19.118478    19.015905    17.540732    -0.572271
O     10.665548     8.657910     7.369097    -0.577468
O     11.407930     7.634288     9.213405    -0.547499
O     11.234986    21.173007    14.505281    -0.540004
O      9.667706    22.734864    14.185751    -0.567317
O      9.200655    11.366074     8.377237    -0.513445
O      9.472247     9.975887    10.068561    -0.651501
O     13.973174     6.539851    15.116856    -0.574055
O     16.138042     6.022773    15.360618    -0.552471
O      8.140325     7.482112    10.361871    -0.581246
O      9.664367     6.173040    11.265309    -0.557096
O     21.771521    15.148890    15.754109    -0.601007
O     23.777724    14.993954    16.739645    -0.486806
O      4.034882     9.719794     9.632936    -0.583329
O      5.201391     8.623712    11.207985    -0.539576
O     16.484886    14.539445     7.242333    -0.542284
O     17.619418    13.826367     9.023531    -0.582952
O      6.861347     9.357251     8.534742    -0.871865
O     -0.900451    16.581904     1.672518    -0.577758
O      8.092175    23.923620    17.911438    -0.548850
O      7.708002     9.571723    12.619562    -0.539564
O      9.730440     8.674222    12.939093    -0.567445
O      2.153966    16.193834     0.664378    -0.513244
O     10.974775    22.964156    17.056282    -0.651799
O     13.533885     6.840810    12.007987    -0.574640
O     12.269922     8.672862    11.764225    -0.553572
O      9.130264    20.821560    16.762972    -0.580100
O      7.359167    21.770024    15.859534    -0.557960
O     18.745841    17.221814    11.370734    -0.602606
O     17.876879    19.036685    10.385198    -0.479539
O     12.699505    17.801227    17.491907    -0.584151
O     11.256136    18.493201    15.916858    -0.539918
O      9.871377     5.052772     1.799281    -0.540753
O      8.796713     5.853235     0.018083    -0.579739
O      1.125471    13.286958     0.506873    -0.871710
O     12.621455    17.440891    10.714132    -0.577596
O     11.879073    18.464513     8.869824    -0.547412
O     12.052017     4.925794     3.577948    -0.534273
O     13.619297     3.363937     3.897478    -0.566584
O     14.086348    14.732727     9.705992    -0.513467
O     13.814756    16.122914     8.014668    -0.651480
O      9.313829    19.558950     2.966373    -0.573882
O      7.148961    20.076028     2.722611    -0.552233
O     15.146678    18.616689     7.721358    -0.581230
O     13.622636    19.925761     6.817920    -0.557198
O      1.515482    10.949911     2.329120    -0.604066
O     -0.490721    11.104847     1.343584    -0.479217
O     19.252121    16.379007     8.450293    -0.583388
O     18.085612    17.475089     6.875244    -0.539761
O      6.802117    11.559356    10.840896    -0.542207
O      5.667585    12.272434     9.059698    -0.582956
O     16.425656    16.741550     9.548487    -0.871907
O     24.187454     9.516897    16.410711    -0.578733
O     15.194828     2.175181     0.171791    -0.548746
O     15.579001    16.527078     5.463667    -0.539703
O     13.556563    17.424579     5.144136    -0.567431
O     21.133037     9.904967    17.418851    -0.513702
O     12.312228     3.134645     1.026947    -0.652089
O      9.753118    19.257991     6.075242    -0.574671
O     11.017081    17.425939     6.319004    -0.553562
O     14.156739     5.277241     1.320257    -0.576624
O     15.927836     4.328777     2.223695    -0.561035
O      4.541162     8.876987     6.712495    -0.603035
O      5.410124     7.062116     7.698031    -0.479579
O     10.587498     8.297574     0.591322    -0.583863
O     12.030867     7.605600     2.166371    -0.541477
O     13.415626    21.046029    16.283948    -0.542876
O      4.275026    13.226483    -0.018083    -0.581205
O     22.161532    12.811843    17.576356    -0.878607

The following XYZ coordinates are in angstroms. Other properties are in atomic units.
The sperically averaged electron density of each atom fit to a function of the form exp(a - br)
eigen_1, eigen_2 and eigen_3 are the three eigenvalues of traceless quadrupole moment tensor
  atom number  atomic symbol              X              Y              Z     net charge C6 coefficient C8 coefficient C10 coefficient fluctuating dipole atomic polarizability isotropic forcefield polarizability              a              b squared Pearson coefficient          <r^3>          <r^4>         wp_QDO          m_QDO          q_QDO       dipole_x       dipole_y       dipole_z         dipole            Qxy            Qxz            Qyz     Q(x^2-y^2)  Q(3z^2 - R^2)        eigen_1        eigen_2        eigen_3 static polarizability      alpha(xx)      alpha(xy)      alpha(xz)      alpha(yy)      alpha(yz)      alpha(zz) atomic spin moment
            1             Mn      10.365308       8.234499      10.920462       1.089776     128.662261 0.27924175E+04  0.98785546E+05                                21.707132                           18.125185       0.120794       1.835597                    0.999934      53.364854     156.551310       0.392444       0.441180      -1.109753       0.031709       0.017045       0.010513       0.037503      -0.005217      -0.000768       0.011708      -0.046415      -0.069168      -0.025342      -0.012238       0.037581             25.755306      30.271475       2.046526      -6.116678      21.746062       1.899835      25.248382           4.523032
            2             Mn       7.085915       9.443942      10.637279       1.194235     110.931679 0.24651670E+04  0.84747082E+05                                19.998348                           17.222806       0.056847       1.831184                    0.999804      51.743333     150.878692       0.394853       0.451225      -1.100736       0.004793      -0.023220      -0.002308       0.023822       0.019662      -0.023524       0.054600      -0.062281       0.121090      -0.072908      -0.009655       0.082564             22.878157      24.552717       2.107928       2.232811      22.959699      -1.341578      21.122054           4.312434
            3             Mn       8.726657       9.336689       7.611231       1.082481     144.329921 0.37519343E+04  0.14183076E+06                                22.014418                           19.744160      -0.125387       1.773140                    0.999712      53.219728     157.472617       0.415851       0.389631      -1.153409      -0.008505       0.010483      -0.067188       0.068531       0.039168      -0.017008      -0.087019      -0.032618       0.329010      -0.105404      -0.049032       0.154436             23.662575      33.783619      -1.042677      -5.517913      18.698455       2.913978      18.505650           4.772529
            4             Mn      20.422861      14.001905      17.012702       1.090148     150.196588 0.36567149E+04  0.13723578E+06                                22.424654                           19.367185      -0.074027       1.782695                    0.999962      53.138407     156.255382       0.424284       0.384657      -1.158048      -0.020201       0.028036      -0.015359       0.037815      -0.038162       0.064575       0.034254       0.088971      -0.097308      -0.098806       0.002016       0.096791             24.866942      24.386991      10.001722      -2.943703      30.515307      -5.428112      19.698527           4.674597
            5             Mn       9.028393      23.168100      16.204382       1.089739     128.644049 0.27918880E+04  0.98772389E+05                                21.714621                           18.130823       0.117506       1.834517                    0.999936      53.388475     156.678178       0.392103       0.441538      -1.109413       0.004297       0.035692      -0.010314       0.037400       0.012150      -0.011946      -0.003003       0.041813      -0.066477      -0.024693      -0.013097       0.037790             25.764964      21.487351      -1.359345      -3.982099      30.551115       5.019317      25.256425           4.520980
            6             Mn      11.340478      20.546758      16.487565       1.194627     110.852831 0.24626790E+04  0.84642849E+05                                19.991740                           17.216047       0.056649       1.831132                    0.999795      51.736776     150.858440       0.394851       0.451326      -1.100640      -0.023535      -0.003365       0.001526       0.023823       0.035519      -0.059700       0.001216       0.020675       0.120643      -0.072498      -0.010708       0.083206             22.871955      21.742464       1.021698       2.056155      25.755064      -1.597785      21.118336           4.301185
            7             Mn       0.432696      15.018971       1.430383       1.082112     144.486425 0.37572970E+04  0.14208897E+06                                22.032578                           19.760310      -0.128190       1.772192                    0.999705      53.246089     157.598609       0.415602       0.389712      -1.153311       0.012512      -0.004753       0.066906       0.068231       0.039709       0.075413       0.047537      -0.029417       0.328249      -0.105519      -0.049065       0.154584             23.682456      21.387398      -5.851628      -4.715082      31.139459       4.096081      18.520510           4.775449
            8             Mn      18.163281      15.549962      10.112142       1.104661     147.959593 0.35882373E+04  0.13400185E+06                                22.197309                           19.178065      -0.062918       1.788894                    0.999953      52.734125     154.574324       0.426694       0.384379      -1.158508       0.038990      -0.013154       0.015827       0.044088      -0.068617      -0.008493      -0.071840      -0.001162      -0.120299      -0.106161       0.001167       0.104994             24.610512      22.743109       9.341112       3.949984      31.586633       4.657373      19.501795           4.675744
            9             Mn      12.921695      17.864302       7.162767       1.089711     128.656220 0.27922596E+04  0.98779204E+05                                21.707156                           18.125193       0.120659       1.835564                    0.999934      53.364671     156.553501       0.392424       0.441205      -1.109730      -0.031701      -0.017039      -0.010517       0.037495      -0.005210      -0.000795       0.011748      -0.046424      -0.069068      -0.025325      -0.012259       0.037584             25.755853      30.272893       2.046900      -6.116612      21.746507       1.900223      25.248160           4.523337
           10             Mn      16.201088      16.654859       7.445950       1.194172     110.923893 0.24647910E+04  0.84732193E+05                                19.998648                           17.222372       0.056617       1.831105                    0.999804      51.745591     150.890879       0.394821       0.451271      -1.100692      -0.004815       0.023214       0.002340       0.023823       0.019722      -0.023468       0.054608      -0.062253       0.120959      -0.072900      -0.009637       0.082537             22.879676      24.555125       2.109316       2.231692      22.961608      -1.340428      21.122295           4.312715
           11             Mn      14.560346      16.762112      10.471998       1.082093     144.431783 0.37551070E+04  0.14198258E+06                                22.025409                           19.753131      -0.125876       1.772876                    0.999712      53.236979     157.548147       0.415731       0.389656      -1.153376       0.008481      -0.010598       0.066904       0.068267       0.039044      -0.016960      -0.087303      -0.032431       0.328075      -0.105262      -0.049134       0.154396             23.675339      33.803753      -1.043767      -5.521792      18.707279       2.915650      18.514986           4.772401
           12             Mn       2.864142      12.096896       1.070527       1.104179     148.116455 0.35930674E+04  0.13422931E+06                                22.212936                           19.191119      -0.062278       1.788795                    0.999955      52.763855     154.695952       0.426538       0.384385      -1.158487       0.027305      -0.031535       0.015279       0.044423      -0.050229       0.063839       0.034005       0.094629      -0.120615      -0.106297       0.000887       0.105411             24.627887      24.158713       9.890094      -2.918124      30.210927      -5.368336      19.514020           4.677116
           13             Mn      14.258610       2.930701       1.878847       1.090706     128.653633 0.27915695E+04  0.98756742E+05                                21.713858                           18.128075       0.121372       1.835499                    0.999934      53.396130     156.689071       0.392195       0.441455      -1.109483      -0.003435      -0.034644       0.010344       0.036318       0.009690      -0.012904      -0.003087       0.040627      -0.060644      -0.023362      -0.012397       0.035759             25.766076      21.494528      -1.361572      -3.981472      30.553657       5.019837      25.250044           4.514452
           14             Mn      11.946525       5.552043       1.595664       1.181751     111.544131 0.24826406E+04  0.85506025E+05                                20.065502                           17.278487       0.070837       1.832668                    0.999775      52.062188     151.992046       0.394361       0.450950      -1.100808       0.023581       0.005367       0.000804       0.024197       0.036228      -0.053117      -0.007099       0.026414       0.103377      -0.064200      -0.014354       0.078555             22.957841      21.815487       1.015885       2.071903      25.874761      -1.607277      21.183275          -4.365136
           15             Mn      22.854307      11.079830      16.652846       1.081484     143.295463 0.37180626E+04  0.14022407E+06                                21.915031                           19.659227      -0.134352       1.772633                    0.999708      53.001647     156.616090       0.416632       0.389805      -1.153346      -0.012096       0.013177      -0.067458       0.069790       0.041835       0.076631       0.036062      -0.032259       0.311700      -0.108272      -0.037991       0.146263             23.554071      21.274327      -5.819084      -4.691117      30.967973       4.067272      18.419912           4.762939
           16             Mn       5.123722      10.548839       7.971087       1.104128     148.102561 0.35924990E+04  0.13420286E+06                                22.211989                           19.189981      -0.063796       1.788452                    0.999953      52.759114     154.679392       0.426538       0.384400      -1.158474      -0.038761       0.012856      -0.015477       0.043672      -0.068399      -0.008787      -0.071395      -0.001399      -0.120749      -0.105852       0.001304       0.104549             24.627336      22.758796       9.349007       3.954025      31.610514       4.661704      19.512697           4.676045
           17             Mn      12.916285       5.468274      13.562422       1.005049     169.117677 0.48656709E+04  0.19623070E+06                                24.770606                           22.911067      -0.309141       1.691456                    0.999545      56.919962     173.813230       0.375407       0.404556      -1.142918       0.045770       0.066751       0.000363       0.080937      -0.162577      -0.116708       0.080034       0.126241      -0.103865      -0.157090      -0.102654       0.259743             26.019699      23.346291       5.761040      -0.377199      27.807054       0.256917      26.905752           5.069513
           18             Mn      10.370718      20.630527       4.520807       1.004860     169.130775 0.48661081E+04  0.19625015E+06                                24.769892                           22.910426      -0.307337       1.691887                    0.999542      56.925647     173.823889       0.375459       0.404497      -1.142974      -0.046843      -0.066473      -0.000557       0.081322      -0.163765      -0.116984       0.079629       0.125277      -0.104488      -0.157928      -0.102618       0.260547             26.018783      23.346235       5.759363      -0.377386      27.805712       0.256087      26.904401           5.070861
           19              H      13.574127       6.520547       8.820999       0.117975       0.923063 0.69847230E+01  0.67504030E+02                                 1.666908                            1.626874      -1.249145       2.291072                    0.994160       3.777042      11.135909       0.446001       1.420987      -0.678122      -0.007629      -0.009239       0.036560       0.038473      -0.004124      -0.000921      -0.005867      -0.002878       0.031984      -0.010587      -0.002159       0.012746              1.671445       1.525698      -0.072942      -0.039782       1.443507      -0.075205       2.045130          -0.000293
           20              H      12.161358       8.225777       5.457519       0.120346       1.046352 0.77577140E+01  0.75858815E+02                                 1.728175                            1.650265      -0.985982       2.417417                    0.997898       3.492205       9.877032       0.475805       1.316451      -0.701307      -0.027854       0.018280      -0.022284       0.040083      -0.009042       0.007223      -0.006242       0.004866       0.009130      -0.010920      -0.004355       0.015275              1.752584       1.767846      -0.361282       0.180396       1.773062      -0.230761       1.716845          -0.000239
           21              H      13.998658       7.423996       4.276684       0.110142       0.947892 0.65992375E+01  0.62774336E+02                                 1.686889                            1.570530      -1.195416       2.310455                    0.994896       3.736427      10.869395       0.459397       1.401619      -0.681594       0.000793       0.004879      -0.036368       0.036703      -0.006908      -0.002122      -0.003862       0.003255       0.018948      -0.011327       0.003800       0.007528              1.758708       1.421711      -0.026900      -0.104276       1.448157      -0.221822       2.406257           0.000087
           22              H      15.588701       6.163625       5.345402       0.103016       1.027202 0.76824628E+01  0.76109393E+02                                 1.789326                            1.701927      -1.427352       2.192365                    0.993019       4.024364      12.050912       0.437276       1.413880      -0.678317       0.024212      -0.013223      -0.021253       0.034824       0.000235      -0.003424       0.005521       0.018538       0.020874      -0.014251       0.003635       0.010615              1.835486       2.075029      -0.226079      -0.412411       1.547088       0.087389       1.884340          -0.000135
           23              H       9.484154      23.130034      11.663683       0.113293       1.020213 0.79862698E+01  0.79832276E+02                                 1.775175                            1.733332      -1.442822       2.188929                    0.992899       4.001559      12.008095       0.434331       1.410752      -0.679183      -0.031569       0.012403       0.013431       0.036481      -0.004579      -0.002431       0.006301       0.020680       0.006194      -0.014360       0.002486       0.011874              1.783435       1.953662      -0.233611      -0.086084       1.720786       0.052909       1.675857           0.000022
           24              H      12.851552      21.148201      12.638369       0.124700       1.034412 0.75967833E+01  0.72924565E+02                                 1.634988                            1.572070      -0.867340       2.473902                    0.999386       3.233226       8.676796       0.523018       1.219959      -0.724311       0.023969      -0.020775       0.025650       0.040792      -0.013026       0.005591      -0.005493       0.011672       0.002260      -0.014832      -0.002613       0.017445              1.642676       1.621283      -0.164399       0.279179       1.482950      -0.223210       1.823794          -0.000042
           25              H      13.586974      21.334021      10.443065       0.114214       0.987728 0.68669501E+01  0.63941890E+02                                 1.552921                            1.467684      -0.710038       2.542134                    0.999893       3.115094       8.094944       0.559181       1.176339      -0.734742       0.034842      -0.014921      -0.010439       0.039314      -0.012115      -0.002669      -0.003911       0.021598       0.020530      -0.020447       0.007511       0.012936              1.591084       1.974792      -0.264181      -0.257144       1.406334       0.102578       1.392127           0.000095
           26              H      12.236353      22.312612       8.849932       0.115676       1.009670 0.73995935E+01  0.72191890E+02                                 1.741592                            1.651667      -1.188730       2.320754                    0.995050       3.700200      10.783963       0.454106       1.382510      -0.686203       0.014717      -0.000041      -0.034954       0.037926      -0.005313      -0.013953      -0.004772       0.005069       0.006454      -0.016198       0.000430       0.015768              1.784448       1.661880       0.002866      -0.339368       1.482868      -0.068441       2.208596          -0.000095
           27              H      11.215003      11.055291      11.651024       0.116482       0.926725 0.67740006E+01  0.65372839E+02                                 1.703543                            1.624489      -1.505316       2.165589                    0.992168       3.988296      11.991089       0.434445       1.460897      -0.669272       0.001435      -0.033960       0.012379       0.036175       0.000503       0.007007      -0.004665      -0.008260      -0.015462      -0.011485       0.002714       0.008771              1.744934       1.472203      -0.157642       0.137555       2.164322      -0.268484       1.598276           0.000418
           28              H       9.503522      13.764179       9.231488       0.110547       0.890215 0.63881717E+01  0.60229490E+02                                 1.617539                            1.545903      -1.049548       2.384549                    0.996191       3.646707      10.535507       0.463078       1.402875      -0.681954      -0.022070       0.009729      -0.032142       0.040185      -0.001863       0.013024      -0.005366      -0.008636       0.008345      -0.015319       0.000566       0.014753              1.653587       1.607354      -0.192124       0.385369       1.494855      -0.241622       1.858552           0.000107
           29              H      10.497465      15.469024      10.428598       0.105156       0.973319 0.69123299E+01  0.66023661E+02                                 1.674403                            1.575998      -0.951691       2.424195                    0.997444       3.589307      10.210576       0.475897       1.347467      -0.693505      -0.005952       0.035687      -0.010105       0.037565       0.000001       0.011916      -0.004716      -0.016331       0.000983      -0.016979       0.004645       0.012333              1.745109       1.404112      -0.200572       0.072001       2.376026      -0.258762       1.455189          -0.000200
           30              H      11.926731      14.994455      12.170013       0.114327       1.100646 0.85006292E+01  0.85726674E+02                                 1.834268                            1.763522      -1.291999       2.272149                    0.993253       3.795449      11.189197       0.442690       1.371961      -0.688590       0.016345       0.029632       0.018079       0.038367       0.003234       0.007804       0.007078      -0.022477      -0.001769      -0.015142      -0.001150       0.016292              1.836523       1.575411       0.145593       0.176494       2.137200       0.219847       1.796957           0.000101
           31              H      13.854347       9.008749      14.636566       0.107203       0.941651 0.72536084E+01  0.70953666E+02                                 1.698684                            1.664187      -1.427513       2.196450                    0.992087       3.983098      11.916136       0.437325       1.431797      -0.675065      -0.031476      -0.011184      -0.012354       0.035615       0.005165       0.010216       0.000318       0.006368      -0.014855      -0.011731      -0.001649       0.013380              1.701858       1.981074       0.001452       0.209685       1.537672       0.014465       1.586828          -0.000230
           32              H      17.280386       8.015637      16.511796       0.112641       0.923843 0.66694838E+01  0.63410415E+02                                 1.641920                            1.568304      -1.048203       2.383938                    0.996605       3.624928      10.434327       0.465841       1.382928      -0.686046       0.025842      -0.025378       0.016142       0.039654      -0.002577       0.009577      -0.007302      -0.000769      -0.016359      -0.013346       0.000307       0.013040              1.674025       1.772465      -0.399598       0.264489       1.739840      -0.163242       1.509769          -0.000177
           33              H      17.821918      10.260322      16.676354       0.113799       0.964317 0.68077250E+01  0.64672198E+02                                 1.657794                            1.560253      -0.918796       2.448621                    0.997956       3.479366       9.818851       0.480807       1.340971      -0.695470       0.035262       0.011893       0.014874       0.040076       0.003022       0.010880      -0.001644      -0.001359      -0.030260      -0.016300       0.005374       0.010926              1.709315       2.054765       0.125135       0.493131       1.417195       0.149392       1.655985          -0.000168
           34              H      16.457312      11.876487      15.772192       0.118350       1.168339 0.92739734E+01  0.94900488E+02                                 1.870193                            1.814908      -1.080638       2.373368                    0.996548       3.639091      10.556482       0.449395       1.331910      -0.698704       0.013705       0.036415       0.003480       0.039064       0.006925       0.004190       0.009738      -0.003789      -0.036753      -0.016264      -0.000707       0.016970              1.846126       1.632388       0.133456       0.139256       2.258457       0.108277       1.647531           0.000243
           35              H       1.175607      23.391876      12.461153       0.100464       1.038199 0.79879863E+01  0.79814700E+02                                 1.792446                            1.728403      -1.396181       2.200388                    0.993722       4.056365      12.150496       0.437096       1.402439      -0.680520       0.030142       0.002319       0.009871       0.031801      -0.000781       0.004747      -0.001639       0.007179      -0.010258      -0.005871      -0.001716       0.007587              1.812504       2.016638      -0.086916       0.278791       1.679165      -0.147404       1.741710           0.000223
           36              H       6.002324       6.044945       9.905993       0.128178       0.962028 0.68460761E+01  0.65856956E+02                                 1.715318                            1.609796      -1.325193       2.259445                    0.994065       3.756838      11.063602       0.448554       1.419486      -0.678057      -0.006976       0.028881      -0.026596       0.039876       0.001956       0.000757      -0.010278       0.002708      -0.018559      -0.013407       0.004305       0.009102              1.754058       1.575616      -0.151445       0.249666       1.847218      -0.421579       1.839340          -0.000275
           37              H      24.866745       4.413336      10.421365       0.113023       1.002604 0.69055881E+01  0.65304452E+02                                 1.654503                            1.534920      -0.778791       2.511874                    0.999631       3.339323       9.156382       0.506246       1.279387      -0.709424      -0.035006      -0.001182      -0.018318       0.039527       0.009545       0.009384      -0.011218       0.010552      -0.021647      -0.021765       0.006808       0.014957              1.740268       2.170005      -0.124892       0.516974       1.370689      -0.052396       1.680110          -0.000022
           38              H      17.955934      21.853622      11.978331       0.123508       1.174235 0.92278349E+01  0.94071573E+02                                 1.853785                            1.791445      -1.245261       2.299601                    0.994873       3.622571      10.402073       0.460690       1.304183      -0.704174      -0.029551      -0.028210       0.003606       0.041013       0.009389       0.005391      -0.002400       0.026214      -0.032013      -0.014935      -0.007124       0.022058              1.846895       1.958377       0.299319      -0.049059       1.922565      -0.127483       1.659744          -0.000004
           39              H      21.318005      17.461601      15.104921       0.129221       1.152295 0.93616341E+01  0.96683925E+02                                 1.893604                            1.853855      -1.379899       2.236790                    0.993362       3.814289      11.367612       0.430797       1.376673      -0.688218      -0.025829      -0.021080      -0.021286       0.039554       0.006860       0.010782       0.007152       0.002983       0.011496      -0.009603      -0.007789       0.017392              1.866371       1.862542       0.145432       0.310865       1.882350       0.066508       1.854222          -0.000357
           40              H      24.501565      17.304659      17.551582       0.108876       0.954035 0.69075338E+01  0.66409140E+02                                 1.690135                            1.604763      -1.185848       2.315490                    0.994765       3.751875      10.944403       0.455692       1.398074      -0.682561       0.025925      -0.020068       0.020550       0.038693      -0.001704       0.014007      -0.004649       0.000331      -0.007931      -0.015108       0.000150       0.014958              1.739431       1.769054      -0.366359       0.306183       1.734604      -0.344429       1.714634          -0.000017
           41              H      24.557346      19.627017      17.631148       0.105113       0.967072 0.70948698E+01  0.67769873E+02                                 1.627651                            1.568668      -0.789879       2.499022                    0.999314       3.466177       9.654075       0.493021       1.300615      -0.704214       0.026557       0.015666       0.021000       0.037305       0.000507       0.015642      -0.001435      -0.004707      -0.028189      -0.020312       0.007104       0.013208              1.631592       1.681734       0.227561       0.266041       1.594523       0.240399       1.618519           0.000036
           42              H      23.045980      20.878342      16.401489       0.109753       0.962709 0.72238257E+01  0.70276695E+02                                 1.700714                            1.642514      -1.242122       2.285304                    0.994739       3.821262      11.236442       0.449552       1.400498      -0.681829       0.000707       0.038258       0.008328       0.039160      -0.005079       0.012195       0.006878      -0.007744      -0.045254      -0.023144       0.009174       0.013970              1.718725       1.400449      -0.049145       0.035342       2.249956       0.047833       1.505771          -0.000201
           43              H      22.150662       9.130955       9.701652       0.112537       1.077983 0.83958196E+01  0.83725890E+02                                 1.733875                            1.690316      -1.367124       2.209932                    0.995835       3.830763      10.936665       0.481289       1.276156      -0.706873       0.003977       0.027600      -0.016827       0.032568       0.002223      -0.005679       0.002327      -0.012273      -0.023192      -0.011759       0.001256       0.010503              1.718184       1.739638      -0.035065       0.145016       1.730397      -0.335892       1.684517          -0.000135
           44              H      24.198892       6.782901      12.249579       0.108707       0.984305 0.69020313E+01  0.66251440E+02                                 1.716442                            1.595650      -1.186562       2.313707                    0.994842       3.735645      10.839431       0.461273       1.383343      -0.685317       0.030008      -0.006747       0.019836       0.036599       0.001685       0.009285      -0.009098       0.008476       0.000445      -0.014418       0.001388       0.013030              1.799371       2.267494      -0.145990       0.485607       1.406444      -0.127537       1.724173          -0.000012
           45              H      22.301111       5.492630      12.567844       0.108869       0.961353 0.68881853E+01  0.64933167E+02                                 1.588468                            1.519741      -0.718670       2.534596                    0.999862       3.320940       9.016175       0.516748       1.257377      -0.714326       0.000604      -0.030394       0.024486       0.039035       0.003535       0.005301      -0.017227       0.002666      -0.019943      -0.021625       0.006170       0.015455              1.596660       1.399090      -0.055510       0.071883       1.687345      -0.410322       1.703546           0.000021
           46              H      20.321484       6.021852      11.488275       0.115251       0.962335 0.71499268E+01  0.69610907E+02                                 1.720065                            1.648982      -1.349551       2.242157                    0.992894       3.884145      11.550831       0.441132       1.426138      -0.676484      -0.028998      -0.022052       0.006724       0.037046       0.006275       0.002674      -0.008971      -0.004454      -0.020426      -0.013509       0.001291       0.012218              1.748164       2.147966       0.340818      -0.102746       1.608215      -0.078830       1.488311           0.000027
           47              H      18.191137      11.496033       8.824616       0.110316       1.067294 0.83419177E+01  0.82850030E+02                                 1.715845                            1.681144      -1.337118       2.239156                    0.993889       3.699697      10.456437       0.485405       1.270501      -0.709405       0.022487       0.012847       0.028871       0.038784       0.003335       0.014725      -0.000707       0.007747       0.014257      -0.013002      -0.005057       0.018060              1.694314       1.682544      -0.035264       0.275921       1.666573       0.049735       1.733824          -0.000338
           48              H      15.553057      12.518420       5.972891       0.118680       1.011280 0.73060445E+01  0.70413951E+02                                 1.689850                            1.601212      -0.991756       2.416160                    0.997851       3.469797       9.758691       0.482929       1.315971      -0.701021      -0.020298       0.028935      -0.023297       0.042332      -0.006072       0.013175      -0.005589      -0.004451       0.001411      -0.014298      -0.002520       0.016818              1.735287       1.616868      -0.361500       0.260721       1.965639      -0.308013       1.623355          -0.000119
           49              H      15.281346      10.259892       5.428585       0.108140       0.926821 0.66275103E+01  0.62454682E+02                                 1.601366                            1.529788      -0.813983       2.490254                    0.999170       3.482370       9.744596       0.490849       1.324169      -0.698611      -0.023318      -0.008668      -0.029574       0.038646      -0.001518       0.017199       0.000512      -0.008378      -0.001218      -0.019578       0.004444       0.015134              1.614586       1.620120       0.061221       0.400788       1.424878       0.155322       1.798761          -0.000012
           50              H      16.456078       8.633636       6.596762       0.105227       0.951542 0.71194373E+01  0.69202420E+02                                 1.702674                            1.641868      -1.299625       2.258153                    0.993103       3.907183      11.589382       0.443781       1.419914      -0.677592      -0.003114      -0.034500      -0.008438       0.035653      -0.006379       0.007872       0.003320      -0.016522      -0.014483      -0.015102       0.002225       0.012877              1.721115       1.443146       0.090584       0.062735       2.236693       0.208364       1.483505           0.000032
           51              H      15.997415       6.674211      10.018109       0.297183       0.601354 0.40559737E+01  0.34826756E+02                                 1.340130                            1.306284      -1.600970       2.199343                    0.994833       3.146553       9.262304       0.452144       1.577653      -0.649085       0.000501       0.013797      -0.000529       0.013817      -0.006422      -0.006077       0.010515      -0.003037      -0.003850      -0.010256      -0.005521       0.015777              1.355763       1.238565       0.184059      -0.062354       1.647023       0.038664       1.181701           0.000017
           52              H      15.067794       5.769163      10.488273       0.319972       0.471162 0.29075649E+01  0.22870524E+02                                 1.136131                            1.108247      -1.113109       2.472802                    0.999977       2.582056       7.169857       0.491569       1.584072      -0.651314      -0.020223      -0.003036       0.010699       0.023080       0.006443      -0.006397       0.008825      -0.007880      -0.022776      -0.016211       0.003420       0.012791              1.146932       1.315486       0.056586      -0.179069       1.049799       0.014930       1.075512          -0.000128
           53              H      12.013697      10.384744      14.907814       0.307004       0.552538 0.35947699E+01  0.30151179E+02                                 1.304995                            1.261199      -1.573890       2.228126                    0.995798       3.093861       9.200996       0.440094       1.659309      -0.636650      -0.004454      -0.009523       0.015992       0.019138       0.013993       0.000539      -0.000215      -0.008659      -0.008986      -0.013181      -0.002966       0.016146              1.330984       1.135634       0.027320      -0.093866       1.154052      -0.119484       1.703267           0.000026
           54              H      12.049022       9.996082      13.562422       0.301366       0.504043 0.32210394E+01  0.26149806E+02                                 1.211231                            1.182386      -1.165533       2.427956                    0.999307       2.848815       8.195858       0.463533       1.627622      -0.643038      -0.002443      -0.016887      -0.012842       0.021355       0.009601      -0.007465      -0.004476      -0.013605       0.008426      -0.014552      -0.000554       0.015106              1.222962       1.054004       0.009179      -0.013706       1.260551       0.230641       1.354331          -0.000392
           55              H      20.264695      10.058591       7.652823       0.306743       0.646720 0.43193628E+01  0.36815828E+02                                 1.294038                            1.261136      -1.370228       2.318479                    0.998507       2.742253       7.457852       0.520422       1.380814      -0.686759       0.000604       0.008789      -0.015324       0.017676       0.016241       0.001723      -0.009292      -0.027458      -0.030295      -0.019785      -0.008120       0.027905              1.290938       1.089505      -0.005997       0.025865       1.104955       0.025263       1.678354           0.000015
           56              H      20.369450      10.715742       8.878865       0.320174       0.522775 0.32112509E+01  0.24946078E+02                                 1.061297                            1.042305      -0.941053       2.568850                    0.999994       2.170269       5.301715       0.621486       1.268665      -0.714664       0.007622       0.028229       0.011970       0.031595       0.012244      -0.010678       0.001413      -0.032140       0.026866      -0.027733       0.011135       0.016598              1.051956       0.939692       0.006847       0.020341       1.214821       0.160485       1.001354          -0.000007
           57              H       1.924850      22.651477      14.412334       0.292969       0.578545 0.37387368E+01  0.31477615E+02                                 1.322763                            1.268556      -1.232162       2.387316                    0.998548       2.980711       8.708002       0.450717       1.614082      -0.644943      -0.004202       0.018453       0.011889       0.022350       0.004480      -0.015407       0.000869       0.015039      -0.002821      -0.014188      -0.005730       0.019918              1.354444       1.111952      -0.072125      -0.045166       1.598975       0.313207       1.352405           0.000858
           58              H       2.459557      21.965539      13.303832       0.300084       0.612134 0.40623863E+01  0.34763841E+02                                 1.354058                            1.308425      -1.204531       2.409454                    0.998774       2.903427       8.427384       0.452910       1.580329      -0.651269       0.014243       0.008101      -0.019474       0.025450       0.017969      -0.003650       0.001535      -0.003515       0.009576      -0.020248       0.003655       0.016592              1.381906       1.383765      -0.105793      -0.297444       1.209500       0.047453       1.552453           0.002148
           59              H      -3.943931      18.522364       0.220615       0.117064       0.924355 0.69958725E+01  0.67629322E+02                                 1.667496                            1.627409      -1.247429       2.291456                    0.994227       3.778778      11.137400       0.446303       1.419655      -0.678375      -0.005698      -0.010154      -0.036904       0.038697      -0.002112       0.005316       0.003189       0.007856       0.032173      -0.010806      -0.002147       0.012953              1.672044       1.503794      -0.081658       0.055747       1.466316       0.064304       2.046024          -0.000282
           60              H      -1.843588      17.820727       3.584096       0.119910       1.045028 0.77440648E+01  0.75674832E+02                                 1.725124                            1.647566      -0.983349       2.418363                    0.997962       3.488834       9.856893       0.476843       1.314461      -0.701732       0.027211      -0.019285       0.022168       0.040048      -0.008178       0.008621      -0.004495       0.008284       0.009392      -0.010785      -0.004541       0.015326              1.749421       2.011659      -0.264427       0.279339       1.522797      -0.084543       1.713806          -0.000297
           61              H      -3.254749      19.244507       4.764931       0.109403       0.948833 0.66050151E+01  0.62813942E+02                                 1.684840                            1.568804      -1.183247       2.315325                    0.995056       3.732120      10.839128       0.460924       1.397317      -0.682434       0.004565       0.002656       0.036538       0.036918      -0.006310       0.002670       0.003234       0.007313       0.018978      -0.011421       0.003991       0.007430              1.756451       1.461244      -0.010972       0.168861       1.405574       0.176943       2.402536          -0.000219
           62              H      -5.004267      20.272106       3.696212       0.102833       1.029212 0.77023597E+01  0.76367505E+02                                 1.792598                            1.704822      -1.433758       2.189303                    0.992967       4.031815      12.084062       0.436572       1.415030      -0.678075      -0.021261       0.017796       0.020917       0.034731      -0.006044      -0.006596       0.000893      -0.014447       0.021212      -0.014593       0.004013       0.010581              1.838959       1.771353      -0.345955      -0.231083       1.857498       0.354134       1.888025          -0.000115
           63              H      10.165230       8.645765      15.461161       0.113794       1.021560 0.80057645E+01  0.80125978E+02                                 1.781122                            1.738907      -1.468098       2.178714                    0.992683       4.013955      12.077348       0.432070       1.416385      -0.678083       0.022693      -0.024735      -0.013073       0.036024      -0.010353      -0.006712       0.000004      -0.009152       0.005786      -0.014299       0.002393       0.011905              1.789460       1.915190      -0.252555      -0.080872       1.771859       0.061528       1.681332           0.000031
           64              H       7.101097      11.070247      14.486475       0.123848       1.035431 0.76027136E+01  0.72969394E+02                                 1.633354                            1.570493      -0.861845       2.475508                    0.999445       3.234080       8.668145       0.524565       1.216563      -0.725078      -0.028139       0.014980      -0.026079       0.041186      -0.013698       0.007143      -0.003220       0.009305       0.002054      -0.014983      -0.002640       0.017623              1.641028       1.610199      -0.167970       0.308694       1.491064      -0.179630       1.821821          -0.000028
           65              H      27.469205      11.823149      16.681779       0.113975       0.987137 0.68602883E+01  0.63846899E+02                                 1.550395                            1.465458      -0.708583       2.542537                    0.999885       3.113345       8.081090       0.560625       1.173913      -0.735322      -0.026850       0.027558       0.010606       0.039910      -0.016109       0.002686       0.003778       0.000610       0.020374      -0.020282       0.007467       0.012815              1.588419       1.655554      -0.385660      -0.187985       1.719730       0.202151       1.389975           0.000114
           66              H      18.654234       3.897978       0.191682       0.115713       1.008928 0.73918843E+01  0.72086939E+02                                 1.739676                            1.649982      -1.180863       2.324087                    0.995063       3.696918      10.766834       0.454747       1.381130      -0.686479      -0.005545       0.013748       0.035038       0.038045      -0.005606      -0.000529       0.014656       0.003327       0.006396      -0.016112       0.000440       0.015671              1.782419       1.502808      -0.058111      -0.058717       1.638738       0.340533       2.205712          -0.000084
           67              H      11.351994      24.979101      15.473819       0.116351       0.927087 0.67770653E+01  0.65405983E+02                                 1.703539                            1.624504      -1.504523       2.165823                    0.992160       3.988570      11.989948       0.434609       1.460264      -0.669384      -0.032020      -0.011074      -0.012597       0.036147       0.003145       0.006791      -0.004852       0.005580      -0.015868      -0.011489       0.002691       0.008798              1.744917       2.180183       0.116468       0.300100       1.456271      -0.031348       1.598298           0.000416
           68              H      14.496138      24.361349      17.893355       0.110517       0.889839 0.63844578E+01  0.60180125E+02                                 1.616514                            1.545021      -1.045669       2.386146                    0.996248       3.644446      10.524522       0.463448       1.402091      -0.682113       0.017036      -0.017413       0.031992       0.040211       0.001573       0.009555      -0.010184       0.009124       0.008680      -0.015292       0.000634       0.014659              1.652498       1.637939      -0.179666       0.364058       1.462403      -0.271689       1.857151           0.000110
           69              H      23.115665       6.824154      16.696245       0.105699       0.970327 0.68837816E+01  0.65666032E+02                                 1.669452                            1.571574      -0.946465       2.426995                    0.997606       3.578689      10.165217       0.477220       1.345470      -0.693942       0.035331       0.007501       0.010411       0.037589       0.005348       0.008515      -0.009367       0.012013       0.000524      -0.016767       0.004628       0.012139              1.739760       2.376087       0.178252       0.266011       1.392029       0.026219       1.451164          -0.000198
           70              H      22.156982       7.985593      14.954830       0.114821       1.094060 0.84336170E+01  0.84853630E+02                                 1.824819                            1.754960      -1.276551       2.279583                    0.993470       3.777911      11.112107       0.444527       1.369468      -0.689140       0.021731       0.026293      -0.018114       0.038622       0.009947      -0.003547      -0.009811       0.012460      -0.001874      -0.015240      -0.000906       0.016146              1.826960       1.955142       0.294184      -0.140076       1.737934      -0.241836       1.787804           0.000128
           71              H      15.879092       7.621570      12.488278       0.107997       0.939176 0.72298906E+01  0.70668696E+02                                 1.696340                            1.662009      -1.429995       2.196125                    0.992157       3.977363      11.897225       0.437366       1.432736      -0.674908       0.001313      -0.033000       0.012321       0.035249       0.001925       0.003282      -0.009649      -0.011750      -0.014592      -0.011708      -0.001697       0.013405              1.699500       1.592513      -0.147877       0.062108       1.921155      -0.200207       1.584832          -0.000233
           72              H      13.715782      10.457782      10.613047       0.112397       0.925304 0.66818417E+01  0.63545835E+02                                 1.642279                            1.568664      -1.039027       2.387343                    0.996691       3.626363      10.433772       0.466359       1.381004      -0.686409      -0.033281       0.014905      -0.016457       0.040008      -0.001654       0.010082      -0.006186       0.004072      -0.016132      -0.013105       0.000253       0.012852              1.674381       2.013630      -0.306380       0.247749       1.499399      -0.187725       1.510115          -0.000181
           73              H      15.613436      11.773372      10.448490       0.113282       0.967835 0.68387864E+01  0.65041867E+02                                 1.661576                            1.563590      -0.919928       2.447174                    0.997937       3.487436       9.847575       0.480390       1.340597      -0.695512      -0.001536       0.036873      -0.014905       0.039801       0.002546       0.005550      -0.009651      -0.003282      -0.030757      -0.016478       0.005353       0.011125              1.713337       1.419028      -0.122729       0.038962       2.061124      -0.515693       1.659859          -0.000171
           74              H      17.613329      11.084482      11.352651       0.119225       1.169945 0.92930180E+01  0.95165665E+02                                 1.873794                            1.818283      -1.087443       2.370748                    0.996399       3.641054      10.573884       0.448317       1.334128      -0.698256       0.028509       0.025471      -0.003285       0.038371       0.006421      -0.007631      -0.007505      -0.006737      -0.036501      -0.016265      -0.000798       0.017063              1.849649       2.091166       0.310320      -0.050807       1.807284      -0.169480       1.650495           0.000226
           75              H       6.021124      20.072158      14.663690       0.099424       1.041116 0.80127612E+01  0.80096830E+02                                 1.793060                            1.728870      -1.325633       2.230983                    0.994243       4.059074      12.147646       0.438025       1.398858      -0.681188      -0.009004       0.029311      -0.009411       0.032075      -0.002955       0.003239      -0.003980      -0.004163      -0.010735      -0.006041      -0.001629       0.007671              1.813138       1.782311      -0.178293       0.238371       1.915017      -0.207157       1.742085           0.000219
           76              H       8.562154      18.308843      17.218851       0.128781       0.963516 0.68629669E+01  0.66106107E+02                                 1.721903                            1.615445      -1.338892       2.253708                    0.993886       3.768529      11.130584       0.445936       1.425949      -0.676816       0.028891       0.003700       0.026453       0.039347       0.000504       0.010021       0.002946      -0.004754      -0.018772      -0.013605       0.004446       0.009159              1.761015       1.921884      -0.020709       0.486602       1.514280      -0.081179       1.846882          -0.000277
           77              H       7.616987      16.231355      16.703479       0.111646       1.005911 0.69294689E+01  0.65535068E+02                                 1.652194                            1.532984      -0.766333       2.515430                    0.999685       3.340850       9.137291       0.509244       1.271765      -0.711046       0.011867      -0.033658       0.018934       0.040401       0.003452       0.013663      -0.004613      -0.020966      -0.021687      -0.021626       0.006545       0.015080              1.737672       1.556888      -0.360576       0.234928       1.978464      -0.461994       1.677663          -0.000016
           78              H       5.915622      16.084925      15.146513       0.124221       1.169870 0.91863106E+01  0.93564111E+02                                 1.851271                            1.789084      -1.235914       2.303945                    0.994963       3.616446      10.387570       0.460242       1.306627      -0.703684      -0.015901      -0.037643      -0.003437       0.041008      -0.002002       0.004258      -0.004120      -0.032069      -0.032446      -0.015050      -0.007106       0.022156              1.844389       1.723358       0.208918       0.100872       2.152253       0.091717       1.657555          -0.000010
           79              H      21.066262      17.634069      12.019922       0.129020       1.152290 0.93630541E+01  0.96717154E+02                                 1.895078                            1.855224      -1.376511       2.238789                    0.993168       3.814452      11.374911       0.430144       1.378499      -0.687884      -0.010187      -0.031917       0.021602       0.039864       0.004376      -0.002912      -0.012555      -0.011549       0.012028      -0.009789      -0.007707       0.017496              1.867823       1.783155       0.114367       0.050277       1.964674      -0.314364       1.855639          -0.000359
           80              H      -0.690139      20.546122       9.573261       0.110282       0.948203 0.68546633E+01  0.65757913E+02                                 1.681883                            1.597640      -1.174459       2.321298                    0.994978       3.734010      10.871578       0.457237       1.396379      -0.682939      -0.027790       0.016937      -0.020482       0.038453      -0.001187       0.009342      -0.011210       0.002599      -0.008925      -0.015175       0.000518       0.014657              1.730556       1.974647      -0.279737       0.427732       1.510942      -0.159554       1.706078          -0.000245
           81              H       1.455361      21.436788       9.493695       0.104928       0.968341 0.71057421E+01  0.67896546E+02                                 1.628649                            1.569501      -0.781701       2.502521                    0.999401       3.468410       9.660447       0.493086       1.300004      -0.704330       0.005155       0.030764      -0.020919       0.037558       0.002034       0.006952      -0.014131       0.002681      -0.027970      -0.020321       0.007088       0.013233              1.632623       1.453304       0.139012      -0.128269       1.824994      -0.335479       1.619570          -0.000061
           82              H       3.168032      20.479291      10.723355       0.109221       0.965615 0.72520460E+01  0.70635066E+02                                 1.705448                            1.646709      -1.247660       2.282439                    0.994704       3.830818      11.279069       0.448479       1.402182      -0.681479       0.035708       0.014510      -0.008623       0.039496      -0.001261      -0.001934      -0.013838       0.012684      -0.045071      -0.023103       0.009102       0.014001              1.723614       2.179774       0.251311      -0.032168       1.481763      -0.050483       1.509305          -0.000201
           83              H      12.997090      15.402183      17.423191       0.113829       1.073015 0.83478284E+01  0.83133724E+02                                 1.729222                            1.686063      -1.366308       2.211101                    0.995795       3.821157      10.904210       0.481612       1.277043      -0.706702       0.023961       0.013632       0.016564       0.032161       0.005900      -0.004253       0.004294       0.006093      -0.022846      -0.011633       0.001060       0.010573              1.713566       1.750352      -0.029000       0.363744       1.710384      -0.013925       1.679961          -0.000132
           84              H      10.067825      16.464264      14.875264       0.108828       0.984225 0.69026713E+01  0.66273514E+02                                 1.717872                            1.596907      -1.188807       2.312735                    0.994866       3.738424      10.856500       0.460479       1.385394      -0.684915      -0.016885       0.025441      -0.019705       0.036341      -0.001554       0.012148      -0.005464      -0.008357      -0.000068      -0.014724       0.001471       0.013253              1.800932       1.618343      -0.398326       0.294645       2.058757      -0.407252       1.725697          -0.000017
           85              H       9.549948      14.228603      14.556999       0.109961       0.956535 0.68488599E+01  0.64504010E+02                                 1.587154                            1.518609      -0.725420       2.533714                    0.999837       3.314798       9.010885       0.515031       1.262713      -0.713195      -0.028535      -0.010704      -0.024253       0.038949       0.001546       0.017623       0.001029      -0.006857      -0.019732      -0.021275       0.006305       0.014969              1.595301       1.685588       0.055934       0.407908       1.398292       0.080997       1.702024           0.000026
           86              H      10.758343      12.573677      15.636568       0.114827       0.962524 0.71503281E+01  0.69607005E+02                                 1.719461                            1.648398      -1.345571       2.243703                    0.992939       3.882590      11.540800       0.441519       1.425048      -0.676699      -0.009952      -0.035144      -0.006816       0.037157       0.006217       0.009277       0.000629      -0.005255      -0.020430      -0.013519       0.001307       0.012212              1.747549       1.448528       0.070147       0.036369       2.306375       0.124222       1.487744           0.000034
           87              H       6.417173       5.544844       0.216999       0.111297       1.064364 0.83143761E+01  0.82518927E+02                                 1.713720                            1.679206      -1.333443       2.240977                    0.993847       3.695051      10.444079       0.485258       1.271774      -0.709136       0.003804       0.025578      -0.028427       0.038429      -0.000185       0.006154      -0.013375      -0.010308       0.014788      -0.013054      -0.005040       0.018094              1.692225       1.690618      -0.031356       0.053160       1.654596      -0.274433       1.731461          -0.000353
           88              H       8.323235       3.453993       3.068724       0.119050       1.011130 0.73045942E+01  0.70390778E+02                                 1.689014                            1.600521      -0.995197       2.414495                    0.997871       3.468878       9.752889       0.483313       1.315098      -0.701194       0.034239      -0.008638       0.022913       0.042094      -0.003133       0.009992      -0.010221       0.011520       0.001816      -0.014209      -0.002702       0.016911              1.734382       2.162238      -0.149589       0.380908       1.418333      -0.131771       1.622575           0.000133
           89              H       6.315235       2.385018       3.613029       0.108090       0.927060 0.66279243E+01  0.62443457E+02                                 1.599876                            1.528442      -0.809944       2.491668                    0.999229       3.480076       9.728800       0.491864       1.321758      -0.699110       0.000224      -0.025152       0.029580       0.038829       0.001539       0.005764      -0.016078       0.008243      -0.000925      -0.019385       0.004278       0.015107              1.613067       1.407989      -0.020404      -0.000151       1.634312      -0.429093       1.796902           0.000013
           90              H       4.374498       2.893203       2.444853       0.105772       0.946805 0.70747805E+01  0.68658815E+02                                 1.697385                            1.637068      -1.295383       2.260969                    0.993180       3.894412      11.541508       0.444295       1.420534      -0.677533      -0.030904      -0.015013       0.008562       0.035408       0.000976      -0.000043      -0.008432       0.020589      -0.014384      -0.014938       0.002187       0.012752              1.715682       2.064882       0.332341      -0.170682       1.602783      -0.133020       1.479381           0.000018
           91              H      12.928190       8.776981      17.106735       0.296359       0.603367 0.40729886E+01  0.35007972E+02                                 1.342729                            1.308685      -1.599041       2.199199                    0.994836       3.152982       9.284585       0.451922       1.576844      -0.649196       0.012794       0.005359       0.000486       0.013880      -0.003735      -0.011858       0.001838       0.010828      -0.004576      -0.010244      -0.005380       0.015624              1.358450       1.472894       0.274585      -0.058781       1.418679       0.044288       1.183775           0.000022
           92              H      12.419919       7.583260      16.636571       0.319131       0.473274 0.29225282E+01  0.23006323E+02                                 1.137013                            1.109042      -1.113364       2.471231                    0.999979       2.584670       7.168311       0.493003       1.578223      -0.652240       0.004537      -0.020049      -0.010761       0.023202       0.007494      -0.010551       0.002926      -0.003021      -0.023305      -0.016405       0.003538       0.012867              1.147845       1.047029      -0.047699      -0.078677       1.320228       0.161875       1.076277          -0.000123
           93              H      17.826929       6.402028      12.217030       0.308150       0.550791 0.35790166E+01  0.29976361E+02                                 1.300645                            1.257168      -1.566835       2.231325                    0.995904       3.082469       9.150875       0.441608       1.655976      -0.637178      -0.007346      -0.007611      -0.015915       0.019110       0.013291       0.000347      -0.000352      -0.012551      -0.008976      -0.013224      -0.002970       0.016194              1.326457       1.129799       0.026213       0.076910       1.152756       0.129850       1.696816           0.000020
           94              H      17.451740       6.294617      13.562422       0.300779       0.504965 0.32298884E+01  0.26247629E+02                                 1.214130                            1.185152      -1.173246       2.424575                    0.999219       2.856245       8.229486       0.462180       1.630768      -0.642532      -0.015086      -0.008442       0.012892       0.021565       0.011711       0.001434       0.008571      -0.003070       0.008577      -0.014610      -0.000509       0.015119              1.225903       1.230500       0.076707      -0.220791       1.089715      -0.070775       1.357492          -0.000394
           95              H       4.327928       6.959391       1.388792       0.307545       0.645325 0.43077797E+01  0.36697293E+02                                 1.293032                            1.260141      -1.378725       2.315489                    0.998407       2.738416       7.448612       0.520127       1.382343      -0.686479       0.008243       0.003960       0.014938       0.017515       0.021240       0.009139       0.001641      -0.001596      -0.030169      -0.019735      -0.008070       0.027805              1.289943       1.106085       0.000772      -0.014203       1.086595      -0.033265       1.677148           0.000025
           96              H       4.902904       7.294385       0.162749       0.320049       0.523828 0.32192580E+01  0.25022110E+02                                 1.062286                            1.043222      -0.941385       2.568513                    0.999997       2.172647       5.307783       0.621597       1.267736      -0.714845       0.023783       0.017262      -0.012205       0.031821       0.019986      -0.005181       0.009617       0.007421       0.026701      -0.027902       0.011111       0.016791              1.052934       1.175630       0.097959      -0.142618       0.980994      -0.077054       1.002177           0.000004
           97              H       5.060120      20.503465      12.712510       0.293059       0.576052 0.37168938E+01  0.31233918E+02                                 1.316998                            1.263339      -1.223971       2.391473                    0.998701       2.967134       8.647396       0.452657       1.610241      -0.645616       0.018853       0.002972      -0.012123       0.022610      -0.001744      -0.006115       0.014198      -0.017112      -0.003448      -0.014092      -0.005887       0.019979              1.348396       1.576127       0.109587      -0.306222       1.122371      -0.070298       1.346689           0.000844
           98              H       4.227377      20.754386      13.821012       0.302417       0.612032 0.40671475E+01  0.34855461E+02                                 1.359914                            1.313938      -1.226568       2.400912                    0.998461       2.914996       8.499507       0.448987       1.591810      -0.649332       0.002584       0.015891       0.018953       0.024868       0.014426      -0.002648       0.002876      -0.021024       0.008874      -0.019917       0.003406       0.016512              1.387960       1.309012      -0.137691      -0.152423       1.295506       0.261905       1.559362           0.002169
           99              H       9.712876      19.578254       9.262230       0.118056       0.922829 0.69824213E+01  0.67476604E+02                                 1.666680                            1.626652      -1.249189       2.291119                    0.994161       3.776404      11.133805       0.446010       1.421067      -0.678108       0.007617       0.009235      -0.036569       0.038478      -0.004113      -0.000926      -0.005868      -0.002897       0.031974      -0.010578      -0.002166       0.012744              1.671217       1.525481      -0.072916      -0.039776       1.443312      -0.075191       2.044860          -0.000293
          100              H      11.125645      17.873024      12.625710       0.120123       1.046907 0.77627723E+01  0.75917804E+02                                 1.728478                            1.650554      -0.985298       2.417511                    0.997904       3.493282       9.879489       0.475889       1.316055      -0.701386       0.027827      -0.018292       0.022208       0.040027      -0.009051       0.007221      -0.006246       0.004866       0.009324      -0.010961      -0.004325       0.015286              1.752891       1.768170      -0.361364       0.180376       1.773387      -0.230754       1.717116          -0.000305
          101              H       9.288345      18.674805      13.806545       0.109801       0.948838 0.66073981E+01  0.62869590E+02                                 1.687762                            1.571304      -1.194761       2.310497                    0.994889       3.738607      10.876248       0.459383       1.401268      -0.681656      -0.000827      -0.004903       0.036295       0.036634      -0.006953      -0.002063      -0.003893       0.003309       0.018953      -0.011370       0.003823       0.007547              1.759642       1.422406      -0.026920      -0.104380       1.448842      -0.221943       2.407678          -0.000222
          102              H       7.698302      19.935176      12.737827       0.102961       1.027719 0.76873808E+01  0.76171041E+02                                 1.789947                            1.702482      -1.427964       2.192007                    0.993013       4.025817      12.056669       0.437197       1.413897      -0.678308      -0.024239       0.013197       0.021195       0.034799       0.000243      -0.003420       0.005521       0.018575       0.020833      -0.014263       0.003654       0.010609              1.836145       2.075838      -0.226214      -0.412625       1.547581       0.087432       1.885015          -0.000116
          103              H      13.802849       2.968767       6.419546       0.113203       1.020383 0.79877418E+01  0.79848944E+02                                 1.775213                            1.733363      -1.442249       2.189120                    0.992903       4.001684      12.007770       0.434385       1.410542      -0.679223       0.031560      -0.012387      -0.013439       0.036471      -0.004582      -0.002417       0.006274       0.020673       0.006198      -0.014343       0.002486       0.011857              1.783476       1.953714      -0.233629      -0.086110       1.720815       0.052922       1.675898           0.000005
          104              H      10.435451       4.950600       5.444860       0.124839       1.033889 0.75919747E+01  0.72868547E+02                                 1.634660                            1.571758      -0.866322       2.474554                    0.999391       3.232067       8.673751       0.522965       1.220248      -0.724252      -0.023971       0.020807      -0.025698       0.040840      -0.013020       0.005589      -0.005519       0.011617       0.002250      -0.014818      -0.002625       0.017443              1.642343       1.620956      -0.164373       0.279143       1.482675      -0.223174       1.823399           0.000201
          105              H       9.700029       4.764780       7.640164       0.114159       0.987915 0.68685705E+01  0.63960225E+02                                 1.553048                            1.467801      -0.710022       2.542086                    0.999893       3.115458       8.095878       0.559195       1.176250      -0.734761      -0.034827       0.014928       0.010421       0.039298      -0.012118      -0.002659      -0.003918       0.021586       0.020540      -0.020448       0.007519       0.012930              1.591209       1.974961      -0.264216      -0.257156       1.406444       0.102582       1.392221           0.000152
          106              H      11.050650       3.786189       9.233297       0.115622       1.009883 0.74016408E+01  0.72216597E+02                                 1.741795                            1.651862      -1.188783       2.320677                    0.995048       3.700716      10.785693       0.454095       1.382454      -0.686212      -0.014723       0.000044       0.034947       0.037922      -0.005322      -0.013951      -0.004777       0.005090       0.006476      -0.016203       0.000431       0.015773              1.784651       1.662084       0.002862      -0.339409       1.483039      -0.068455       2.208830          -0.000123
          107              H      12.072000      15.043510       6.432205       0.116458       0.926830 0.67749853E+01  0.65384587E+02                                 1.703648                            1.624586      -1.505390       2.165530                    0.992167       3.988588      11.992095       0.434441       1.460860      -0.669277      -0.001428       0.033953      -0.012393       0.036172       0.000497       0.007006      -0.004660      -0.008262      -0.015474      -0.011483       0.002712       0.008771              1.745044       1.472294      -0.157661       0.137571       2.164462      -0.268505       1.598376           0.000417
          108              H      13.783481      12.334622       8.851741       0.110501       0.890367 0.63895662E+01  0.60245649E+02                                 1.617680                            1.546036      -1.049523       2.384515                    0.996190       3.647087      10.536711       0.463076       1.402812      -0.681965       0.022074      -0.009731       0.032128       0.040176      -0.001863       0.013022      -0.005365      -0.008644       0.008339      -0.015320       0.000570       0.014751              1.653731       1.607487      -0.192148       0.385411       1.494983      -0.241655       1.858721           0.000104
          109              H      12.789538      10.629777       7.654631       0.105159       0.973364 0.69126800E+01  0.66027605E+02                                 1.674425                            1.576014      -0.951794       2.424137                    0.997444       3.589334      10.210580       0.475907       1.347427      -0.693513       0.005958      -0.035686       0.010077       0.037557       0.000006       0.011913      -0.004711      -0.016329       0.001016      -0.016976       0.004650       0.012326              1.745130       1.404113      -0.200569       0.071995       2.376083      -0.258774       1.455195          -0.000199
          110              H      11.360272      11.104346       5.913216       0.114492       1.099573 0.84900547E+01  0.85593264E+02                                 1.833144                            1.762493      -1.291207       2.272696                    0.993265       3.793011      11.180206       0.442794       1.372067      -0.688578      -0.016323      -0.029653      -0.018151       0.038408       0.003251       0.007817       0.007083      -0.022459      -0.001782      -0.015145      -0.001156       0.016301              1.835386       1.574535       0.145486       0.176331       2.135741       0.219681       1.795883           0.000108
          111              H       9.432656      17.090052       3.446663       0.107229       0.941653 0.72536110E+01  0.70953903E+02                                 1.698701                            1.664199      -1.427651       2.196395                    0.992088       3.983102      11.916278       0.437317       1.431817      -0.675061       0.031475       0.011179       0.012342       0.035608       0.005162       0.010212       0.000323       0.006373      -0.014802      -0.011715      -0.001660       0.013375              1.701875       1.981113       0.001457       0.209687       1.537678       0.014472       1.586833          -0.000232
          112              H       6.006617      18.083164       1.571433       0.112731       0.923512 0.66665593E+01  0.63376170E+02                                 1.641609                            1.568029      -1.047966       2.384133                    0.996608       3.624141      10.431806       0.465848       1.383049      -0.686025      -0.025821       0.025440      -0.016139       0.039679      -0.002583       0.009578      -0.007317      -0.000798      -0.016365      -0.013356       0.000303       0.013053              1.673700       1.772079      -0.399495       0.264369       1.739559      -0.163187       1.509464          -0.000175
          113              H       5.465085      15.838479       1.406875       0.113372       0.965825 0.68210715E+01  0.64829012E+02                                 1.659244                            1.561556      -0.918476       2.448382                    0.997947       3.482711       9.829719       0.480724       1.340584      -0.695538      -0.035177      -0.011809      -0.014853       0.039969       0.002987       0.010896      -0.001636      -0.001397      -0.030364      -0.016333       0.005417       0.010916              1.710841       2.056746       0.125221       0.493785       1.418316       0.149552       1.657462          -0.000162
          114              H       6.829691      14.222314       2.311037       0.118076       1.170370 0.92942479E+01  0.95154050E+02                                 1.871788                            1.816428      -1.081781       2.372527                    0.996532       3.642023      10.565427       0.449407       1.331231      -0.698836      -0.013599      -0.036384      -0.003481       0.038998       0.006954       0.004202       0.009758      -0.003820      -0.036897      -0.016314      -0.000716       0.017030              1.847684       1.633711       0.133526       0.139454       2.260475       0.108368       1.648865           0.000250
          115              H      22.111396       2.706925       5.622076       0.100465       1.038162 0.79877269E+01  0.79812283E+02                                 1.792481                            1.728437      -1.396253       2.200377                    0.993717       4.056462      12.151209       0.437063       1.402539      -0.680501      -0.030152      -0.002326      -0.009866       0.031810      -0.000795       0.004753      -0.001642       0.007167      -0.010228      -0.005867      -0.001721       0.007588              1.812540       2.016689      -0.086908       0.278793       1.679194      -0.147402       1.741736           0.000222
          116              H      17.284679      20.053856       8.177236       0.128230       0.961778 0.68438742E+01  0.65830831E+02                                 1.715078                            1.609584      -1.325025       2.259575                    0.994069       3.756242      11.061624       0.448562       1.419570      -0.678043       0.006983      -0.028883       0.026600       0.039881       0.001946       0.000752      -0.010263       0.002700      -0.018554      -0.013389       0.004301       0.009089              1.753805       1.575392      -0.151423       0.249614       1.846943      -0.421490       1.839079          -0.000280
          117              H      -1.579742      21.685465       7.661864       0.113116       1.002254 0.69025689E+01  0.65268507E+02                                 1.654115                            1.534585      -0.778700       2.511995                    0.999633       3.338467       9.153399       0.506303       1.279388      -0.709427       0.035024       0.001186       0.018325       0.039546       0.009544       0.009382      -0.011210       0.010565      -0.021639      -0.021757       0.006797       0.014960              1.739837       2.169431      -0.124831       0.516781       1.370383      -0.052357       1.679697          -0.000020
          118              H       5.331069       4.245179       6.104898       0.123604       1.173410 0.92194421E+01  0.93963937E+02                                 1.852920                            1.790642      -1.244385       2.300118                    0.994883       3.620859      10.395683       0.460793       1.304200      -0.704177       0.029593       0.028210      -0.003616       0.041044       0.009405       0.005374      -0.002415       0.026206      -0.032016      -0.014946      -0.007113       0.022059              1.846029       1.957441       0.299145      -0.049060       1.921651      -0.127379       1.658996           0.000015
          119              H       1.968998       8.637200       2.978308       0.129462       1.150909 0.93467933E+01  0.96489514E+02                                 1.891966                            1.852310      -1.379364       2.237307                    0.993364       3.810689      11.353364       0.431015       1.376563      -0.688252       0.025878       0.021086       0.021421       0.039663       0.006966       0.010795       0.007185       0.002891       0.011265      -0.009674      -0.007778       0.017452              1.864761       1.860971       0.145269       0.310460       1.880676       0.066461       1.852636          -0.000336
          120              H      -1.214562       8.794142       0.531647       0.109210       0.951948 0.68885333E+01  0.66180822E+02                                 1.687876                            1.602749      -1.183883       2.316906                    0.994775       3.746225      10.924124       0.455896       1.398413      -0.682521      -0.026118       0.020075      -0.020540       0.038821      -0.001701       0.014036      -0.004664      -0.000065      -0.008364      -0.015267       0.000375       0.014892              1.737021       1.766615      -0.365568       0.305514       1.732135      -0.343668       1.712312          -0.000241
          121              H      -1.270343       6.471784       0.452081       0.105644       0.965236 0.70776184E+01  0.67564597E+02                                 1.625786                            1.566938      -0.789365       2.499747                    0.999325       3.461521       9.638518       0.493204       1.300911      -0.704168      -0.026711      -0.015747      -0.020956       0.037425       0.000545       0.015643      -0.001432      -0.004647      -0.028128      -0.020294       0.007070       0.013224              1.629704       1.679783       0.227171       0.265594       1.592661       0.239981       1.616667          -0.000046
          122              H       0.241023       5.220459       1.681740       0.110156       0.961151 0.72088040E+01  0.70095893E+02                                 1.699194                            1.641073      -1.241384       2.286069                    0.994746       3.817022      11.222153       0.449627       1.400954      -0.681756      -0.000743      -0.038308      -0.008304       0.039205      -0.005083       0.012099       0.006897      -0.007670      -0.045326      -0.023089       0.009124       0.013965              1.717165       1.399246      -0.049049       0.035261       2.247836       0.047795       1.504414          -0.000192
          123              H       1.136341      16.967846       8.381577       0.112536       1.078093 0.83972428E+01  0.83745391E+02                                 1.734134                            1.690573      -1.367397       2.209802                    0.995830       3.831326      10.939370       0.481193       1.276328      -0.706834      -0.003984      -0.027587       0.016853       0.032571       0.002229      -0.005685       0.002309      -0.012264      -0.023211      -0.011764       0.001264       0.010500              1.718442       1.739963      -0.035066       0.145056       1.730613      -0.335921       1.684749          -0.000138
          124              H      -0.911889      19.315900       5.833650       0.108655       0.984475 0.69036291E+01  0.66270572E+02                                 1.716620                            1.595820      -1.186613       2.313637                    0.994840       3.736149      10.841183       0.461255       1.383317      -0.685321      -0.029998       0.006764      -0.019825       0.036588       0.001690       0.009283      -0.009110       0.008486       0.000466      -0.014430       0.001395       0.013035              1.799550       2.267690      -0.145999       0.485639       1.406593      -0.127561       1.724369          -0.000015
          125              H       0.985892      20.606171       5.515385       0.108969       0.960903 0.68840100E+01  0.64883363E+02                                 1.587943                            1.519261      -0.718590       2.534731                    0.999863       3.319796       9.012068       0.516844       1.257346      -0.714337      -0.000586       0.030413      -0.024512       0.039066       0.003537       0.005287      -0.017231       0.002652      -0.019898      -0.021616       0.006153       0.015463              1.596128       1.398634      -0.055464       0.071825       1.686789      -0.410119       1.702962           0.000021
          126              H       2.965519      20.076949       6.594954       0.115308       0.962090 0.71475697E+01  0.69581970E+02                                 1.719771                            1.648712      -1.349341       2.242308                    0.992899       3.883351      11.547836       0.441170       1.426140      -0.676486       0.028997       0.022069      -0.006729       0.037056       0.006278       0.002674      -0.008970      -0.004456      -0.020396      -0.013506       0.001288       0.012217              1.747863       2.147555       0.340759      -0.102734       1.607962      -0.078806       1.488071           0.000027
          127              H       5.095866      14.602768       9.258613       0.110305       1.067290 0.83417704E+01  0.82848056E+02                                 1.715823                            1.681113      -1.337086       2.239160                    0.993891       3.699699      10.456351       0.485417       1.270477      -0.709410      -0.022494      -0.012845      -0.028851       0.038773       0.003339       0.014711      -0.000717       0.007751       0.014280      -0.012997      -0.005051       0.018048              1.694295       1.682520      -0.035238       0.275940       1.666535       0.049759       1.733829          -0.000334
          128              H       7.733946      13.580381      12.110338       0.118628       1.011455 0.73073687E+01  0.70427836E+02                                 1.689835                            1.601191      -0.991572       2.416187                    0.997854       3.469775       9.757771       0.483021       1.315699      -0.701078       0.020255      -0.028940       0.023297       0.042315      -0.006067       0.013164      -0.005585      -0.004429       0.001421      -0.014280      -0.002525       0.016805              1.735274       1.616843      -0.361529       0.260711       1.965671      -0.308030       1.623307          -0.000117
          129              H       8.005657      15.838909      12.654644       0.107934       0.927613 0.66347255E+01  0.62539597E+02                                 1.602211                            1.530560      -0.871089       2.463593                    0.998539       3.484361       9.751442       0.490755       1.324065      -0.698626       0.023274       0.008656       0.029531       0.038583      -0.001514       0.017203       0.000485      -0.008409      -0.001282      -0.019591       0.004465       0.015126              1.615445       1.620981       0.061265       0.401109       1.425600       0.155449       1.799754          -0.000008
          130              H       6.830925      17.465165      11.486467       0.105188       0.951666 0.71207369E+01  0.69218541E+02                                 1.702841                            1.642033      -1.299780       2.258056                    0.993099       3.907691      11.591362       0.443750       1.419941      -0.677586       0.003104       0.034507       0.008426       0.035656      -0.006370       0.007889       0.003319      -0.016543      -0.014538      -0.015120       0.002232       0.012888              1.721282       1.443291       0.090585       0.062754       2.236900       0.208386       1.483655           0.000031
          131              H       7.289588      19.424590       8.065120       0.297150       0.601419 0.40564992E+01  0.34832179E+02                                 1.340188                            1.306338      -1.600843       2.199369                    0.994835       3.146703       9.262678       0.452154       1.577578      -0.649096      -0.000510      -0.013795       0.000519       0.013815      -0.006423      -0.006079       0.010515      -0.003040      -0.003842      -0.010254      -0.005524       0.015778              1.355823       1.238615       0.184075      -0.062357       1.647105       0.038674       1.181750           0.000016
          132              H       8.219209      20.329638       7.594956       0.319955       0.471192 0.29077721E+01  0.22872434E+02                                 1.136151                            1.108264      -1.113006       2.472832                    0.999978       2.582104       7.169904       0.491583       1.584007      -0.651324       0.020216       0.003042      -0.010713       0.023081       0.006445      -0.006399       0.008824      -0.007881      -0.022774      -0.016212       0.003421       0.012792              1.146955       1.315517       0.056589      -0.179080       1.049814       0.014932       1.075533          -0.000129
          133              H      11.273306      15.714057       3.175415       0.307026       0.552493 0.35943511E+01  0.30146619E+02                                 1.304897                            1.261105      -1.573846       2.228159                    0.995799       3.093594       9.199873       0.440124       1.659255      -0.636659       0.004467       0.009504      -0.015992       0.019132       0.013988       0.000532      -0.000222      -0.008651      -0.009041      -0.013165      -0.002984       0.016149              1.330884       1.135549       0.027308      -0.093859       1.153964      -0.119452       1.703140           0.000024
          134              H      11.237981      16.102719       4.520807       0.301267       0.504223 0.32224409E+01  0.26163696E+02                                 1.211444                            1.182580      -1.165319       2.427968                    0.999307       2.849343       8.197430       0.463538       1.627448      -0.643063       0.002451       0.016885       0.012843       0.021355       0.009604      -0.007469      -0.004465      -0.013618       0.008436      -0.014564      -0.000540       0.015103              1.223186       1.054171       0.009178      -0.013713       1.260799       0.230733       1.354588          -0.000394
          135              H       3.022308      16.040210      10.430406       0.306818       0.646467 0.43170834E+01  0.36790659E+02                                 1.293583                            1.260711      -1.370078       2.318607                    0.998510       2.741389       7.454335       0.520580       1.380613      -0.686801      -0.000616      -0.008812       0.015320       0.017684       0.016240       0.001713      -0.009316      -0.027450      -0.030361      -0.019786      -0.008136       0.027922              1.290482       1.089161      -0.005994       0.025854       1.104609       0.025255       1.677676           0.000007
          136              H       2.917553      15.383059       9.204364       0.320134       0.522825 0.32116347E+01  0.24949612E+02                                 1.061320                            1.042332      -0.940924       2.568867                    0.999994       2.170421       5.302011       0.621515       1.268577      -0.714682      -0.007626      -0.028230      -0.011945       0.031588       0.012245      -0.010684       0.001402      -0.032142       0.026859      -0.027736       0.011126       0.016610              1.051978       0.939717       0.006846       0.020340       1.214853       0.160478       1.001363          -0.000007
          137              H      21.362153       3.447324       3.670895       0.293066       0.578495 0.37384280E+01  0.31475301E+02                                 1.322838                            1.268619      -1.232844       2.387059                    0.998545       2.980858       8.709316       0.450630       1.614377      -0.644894       0.004196      -0.018459      -0.011859       0.022338       0.004469      -0.015395       0.000864       0.015056      -0.002835      -0.014169      -0.005741       0.019910              1.354526       1.112006      -0.072130      -0.045172       1.599084       0.313257       1.352489           0.000862
          138              H      20.827446       4.133262       4.779397       0.300240       0.611996 0.40613799E+01  0.34754402E+02                                 1.354059                            1.308423      -1.205559       2.409091                    0.998768       2.903339       8.428079       0.452810       1.580717      -0.651204      -0.014236      -0.008122       0.019473       0.025453       0.017948      -0.003632       0.001527      -0.003493       0.009608      -0.020224       0.003661       0.016563              1.381909       1.383766      -0.105795      -0.297455       1.209498       0.047466       1.552462           0.002160
          139              H      27.230934       7.576437      17.862614       0.117036       0.924642 0.69986975E+01  0.67663772E+02                                 1.667842                            1.627730      -1.248019       2.291122                    0.994226       3.779674      11.140796       0.446260       1.419643      -0.678373       0.005687       0.010154       0.036888       0.038680      -0.002091       0.005325       0.003165       0.007869       0.032169      -0.010788      -0.002167       0.012955              1.672400       1.504094      -0.081707       0.055728       1.466609       0.064345       2.046499          -0.000281
          140              H      25.130591       8.278074      14.499133       0.119970       1.045234 0.77457234E+01  0.75692454E+02                                 1.725117                            1.647561      -0.983976       2.418072                    0.997963       3.488416       9.854682       0.476939       1.314172      -0.701795      -0.027209       0.019344      -0.022149       0.040064      -0.008173       0.008644      -0.004523       0.008242       0.009369      -0.010768      -0.004582       0.015350              1.749403       2.011621      -0.264432       0.279370       1.522781      -0.084565       1.713806          -0.000303
          141              H      26.541752       6.854294      13.318298       0.109340       0.949070 0.66071163E+01  0.62839031E+02                                 1.685113                            1.569045      -1.183475       2.315165                    0.995051       3.732845      10.841736       0.460891       1.397302      -0.682435      -0.004561      -0.002645      -0.036529       0.036907      -0.006323       0.002675       0.003236       0.007312       0.018952      -0.011430       0.004005       0.007425              1.756743       1.461476      -0.010981       0.168921       1.405781       0.176973       2.402971          -0.000218
          142              H      28.291270       5.826695      14.387017       0.102797       1.029434 0.77045575E+01  0.76394567E+02                                 1.792818                            1.705034      -1.433954       2.189164                    0.992967       4.032414      12.086182       0.436558       1.414978      -0.678083       0.021254      -0.017803      -0.020912       0.034727      -0.006059      -0.006584       0.000889      -0.014452       0.021238      -0.014601       0.004021       0.010580              1.839177       1.771542      -0.345999      -0.231086       1.857717       0.354178       1.888273          -0.000112
          143              H      13.121773      17.453036       2.622068       0.113796       1.021587 0.80059581E+01  0.80128320E+02                                 1.781145                            1.738919      -1.468078       2.178717                    0.992685       4.013975      12.077399       0.432072       1.416370      -0.678086      -0.022711       0.024711       0.013073       0.036018      -0.010350      -0.006711       0.000004      -0.009194       0.005771      -0.014304       0.002396       0.011908              1.789490       1.915235      -0.252585      -0.080880       1.771902       0.061537       1.681334           0.000027
          144              H      16.185906      15.028554       3.596754       0.123687       1.036662 0.76148276E+01  0.73119880E+02                                 1.635078                            1.572079      -0.862875       2.474874                    0.999436       3.236871       8.679642       0.524096       1.217083      -0.724950       0.028033      -0.015003       0.026102       0.041137      -0.013669       0.007145      -0.003214       0.009221       0.002136      -0.014960      -0.002621       0.017580              1.642781       1.611879      -0.168231       0.309185       1.492546      -0.179891       1.823920          -0.000031
          145              H      -4.182202      14.275652       1.401450       0.113685       0.988295 0.68706725E+01  0.63969112E+02                                 1.551682                            1.466623      -0.708211       2.542435                    0.999885       3.115887       8.089878       0.560358       1.174003      -0.735292       0.026678      -0.027607      -0.010583       0.039823      -0.016094       0.002676       0.003779       0.000547       0.020453      -0.020277       0.007486       0.012791              1.589765       1.656966      -0.386102      -0.188234       1.721209       0.202428       1.391120           0.000107
          146              H       4.632769      22.200823      17.891547       0.115719       1.008958 0.73921129E+01  0.72090014E+02                                 1.739740                            1.650030      -1.180928       2.324064                    0.995063       3.696962      10.767166       0.454729       1.381168      -0.686471       0.005430      -0.013817      -0.035025       0.038041      -0.005596      -0.000540       0.014649       0.003367       0.006435      -0.016108       0.000447       0.015661              1.782494       1.502828      -0.058077      -0.058676       1.638801       0.340564       2.205854          -0.000085
          147              H      11.935009       1.119700       2.609410       0.116313       0.928107 0.67867061E+01  0.65524400E+02                                 1.704874                            1.625708      -1.506889       2.164579                    0.992145       3.992099      12.004132       0.434415       1.460351      -0.669352       0.031978       0.011104       0.012600       0.036120       0.003031       0.006840      -0.004774       0.005610      -0.015809      -0.011415       0.002587       0.008828              1.746320       2.182105       0.116619       0.300437       1.457343      -0.031424       1.599511           0.000619
          148              H       8.790865       1.737452       0.189874       0.110546       0.890091 0.63869688E+01  0.60211661E+02                                 1.616999                            1.545460      -1.046877       2.385575                    0.996233       3.645582      10.529603       0.463307       1.402335      -0.682061      -0.017001       0.017517      -0.031928       0.040190       0.001543       0.009587      -0.010146       0.009062       0.008656      -0.015247       0.000578       0.014669              1.653005       1.638433      -0.179730       0.364214       1.462835      -0.271819       1.857747           0.000118
          149              H       0.171338      19.274647       1.386984       0.105419       0.971331 0.68927066E+01  0.65772211E+02                                 1.670502                            1.572498      -0.946932       2.426527                    0.997594       3.581333      10.174223       0.477124       1.345308      -0.693965      -0.035311      -0.007380      -0.010363       0.037533       0.005367       0.008528      -0.009400       0.011977       0.000549      -0.016804       0.004662       0.012143              1.740914       2.377858       0.178432       0.266304       1.392844       0.026232       1.452040          -0.000184
          150              H       1.130021      18.113208       3.128399       0.114399       1.096088 0.84539460E+01  0.85111942E+02                                 1.827091                            1.757050      -1.278167       2.278381                    0.993444       3.783778      11.133977       0.444258       1.369431      -0.689124      -0.021709      -0.026140       0.018176       0.038535       0.009954      -0.003495      -0.009828       0.012579      -0.001883      -0.015307      -0.000833       0.016140              1.829281       1.957779       0.294687      -0.140212       1.740017      -0.242256       1.790047           0.000078
          151              H       7.407911      18.477231       5.594951       0.108027       0.939087 0.72290248E+01  0.70658209E+02                                 1.696246                            1.661922      -1.430005       2.196143                    0.992158       3.977119      11.896375       0.437371       1.432758      -0.674904      -0.001304       0.033007      -0.012325       0.035258       0.001930       0.003277      -0.009647      -0.011763      -0.014595      -0.011706      -0.001703       0.013409              1.699405       1.592432      -0.147855       0.062095       1.921037      -0.200174       1.584746          -0.000230
          152              H       9.571221      15.641019       7.470182       0.112389       0.925377 0.66825241E+01  0.63554308E+02                                 1.642397                            1.568767      -1.039223       2.387243                    0.996688       3.626638      10.434920       0.466331       1.381044      -0.686400       0.033283      -0.014911       0.016443       0.040006      -0.001652       0.010084      -0.006190       0.004071      -0.016122      -0.013108       0.000254       0.012853              1.674513       2.013815      -0.306414       0.247780       1.499501      -0.187743       1.510223          -0.000181
          153              H       7.673567      14.325429       7.634739       0.113268       0.967879 0.68392521E+01  0.65048025E+02                                 1.661684                            1.563688      -0.920059       2.447104                    0.997935       3.487724       9.848827       0.480350       1.340672      -0.695495       0.001544      -0.036874       0.014900       0.039801       0.002542       0.005551      -0.009657      -0.003279      -0.030775      -0.016485       0.005356       0.011129              1.713456       1.419131      -0.122758       0.038980       2.061262      -0.515739       1.659975          -0.000163
          154              H       5.673674      15.014319       6.730578       0.119155       1.170286 0.92967737E+01  0.95215828E+02                                 1.874263                            1.818724      -1.087955       2.370443                    0.996390       3.642368      10.579107       0.448225       1.334236      -0.698226      -0.028502      -0.025445       0.003303       0.038350       0.006403      -0.007634      -0.007523      -0.006712      -0.036512      -0.016278      -0.000778       0.017056              1.850117       2.091721       0.310381      -0.050795       1.807715      -0.169562       1.650914           0.000243
          155              H      17.265879       6.026643       3.419539       0.099306       1.041890 0.80201061E+01  0.80186406E+02                                 1.793672                            1.729427      -1.326523       2.230365                    0.994259       4.060782      12.152887       0.438056       1.398478      -0.681254       0.008918      -0.029327       0.009424       0.032069      -0.002993       0.003251      -0.004018      -0.004101      -0.010704      -0.006050      -0.001662       0.007712              1.813773       1.782919      -0.178336       0.238490       1.915748      -0.207221       1.742652           0.000225
          156              H      14.724849       7.789958       0.864378       0.129559       0.960870 0.68401571E+01  0.65841437E+02                                 1.719948                            1.613707      -1.339773       2.253900                    0.993905       3.763975      11.118774       0.445716       1.427626      -0.676516      -0.029078      -0.003780      -0.026443       0.039485       0.000554       0.009991       0.003090      -0.004617      -0.018924      -0.013602       0.004334       0.009268              1.758983       1.919592      -0.020689       0.485799       1.512618      -0.081028       1.844740           0.000145
          157              H      15.670016       9.867446       1.379750       0.111708       1.005990 0.69302442E+01  0.65547001E+02                                 1.652556                            1.533277      -0.767176       2.515087                    0.999682       3.341425       9.140445       0.509070       1.272108      -0.710968      -0.012059       0.033603      -0.018919       0.040405       0.003438       0.013663      -0.004626      -0.020892      -0.021599      -0.021601       0.006567       0.015035              1.738098       1.557294      -0.360753       0.235092       1.978888      -0.462196       1.678113          -0.000018
          158              H      17.371381      10.013876       2.936716       0.123748       1.172067 0.92076337E+01  0.93826031E+02                                 1.852629                            1.790372      -1.237256       2.302832                    0.994950       3.620186      10.397306       0.460427       1.305478      -0.703911       0.015733       0.037594       0.003522       0.040905      -0.002020       0.004283      -0.004174      -0.032104      -0.032444      -0.015085      -0.007106       0.022191              1.845743       1.724618       0.209021       0.101029       2.153839       0.091729       1.658772          -0.000000
          159              H       2.220741       8.464732       6.063307       0.128808       1.153863 0.93795483E+01  0.96929775E+02                                 1.896632                            1.856698      -1.377901       2.237895                    0.993156       3.817933      11.387620       0.430030       1.378263      -0.687916       0.010183       0.031895      -0.021528       0.039805       0.004370      -0.002916      -0.012548      -0.011518       0.012092      -0.009783      -0.007703       0.017486              1.869353       1.784685       0.114510       0.050392       1.966258      -0.314720       1.857115          -0.000339
          160              H      23.977142       5.552679       8.509968       0.110336       0.948088 0.68535992E+01  0.65745713E+02                                 1.681814                            1.597567      -1.174679       2.321240                    0.994977       3.733796      10.871093       0.457221       1.396467      -0.682923       0.027795      -0.016930       0.020501       0.038464      -0.001192       0.009346      -0.011206       0.002597      -0.008929      -0.015172       0.000513       0.014659              1.730491       1.974562      -0.279739       0.427720       1.510893      -0.159564       1.706018          -0.000241
          161              H      21.831642       4.662013       8.589534       0.104934       0.968255 0.71048671E+01  0.67885873E+02                                 1.628541                            1.569395      -0.781532       2.502614                    0.999402       3.468162       9.659488       0.493109       1.299989      -0.704334      -0.005152      -0.030759       0.020930       0.037559       0.002032       0.006952      -0.014130       0.002678      -0.027971      -0.020320       0.007086       0.013234              1.632518       1.453211       0.138992      -0.128254       1.824876      -0.335450       1.619467          -0.000059
          162              H      20.118971       5.619510       7.359874       0.109244       0.965573 0.72516466E+01  0.70630547E+02                                 1.705436                            1.646693      -1.247758       2.282413                    0.994703       3.830755      11.279012       0.448467       1.402232      -0.681470      -0.035717      -0.014502       0.008636       0.039505      -0.001263      -0.001929      -0.013843       0.012679      -0.045089      -0.023110       0.009109       0.014001              1.723606       2.179757       0.251310      -0.032181       1.481766      -0.050487       1.509295          -0.000197
          163              H      10.289913      10.696618       0.660038       0.113863       1.073548 0.83543225E+01  0.83223833E+02                                 1.730570                            1.687332      -1.367722       2.210423                    0.995791       3.823605      10.916831       0.481114       1.277972      -0.706495      -0.023885      -0.013662      -0.016677       0.032176       0.005831      -0.004199       0.004259       0.006314      -0.022494      -0.011503       0.000992       0.010511              1.714916       1.751681      -0.029065       0.364157       1.711839      -0.013973       1.681227          -0.000080
          164              H      13.219178       9.634537       3.207965       0.108642       0.985395 0.69130085E+01  0.66397762E+02                                 1.719135                            1.598013      -1.190054       2.311904                    0.994853       3.741544      10.867694       0.460357       1.385240      -0.684932       0.016847      -0.025433       0.019585       0.036252      -0.001599       0.012124      -0.005471      -0.008235       0.000107      -0.014652       0.001374       0.013278              1.802308       1.619498      -0.398738       0.294967       2.060452      -0.407689       1.726975           0.000012
          165              H      13.737055      11.870198       3.526230       0.109526       0.958001 0.68622719E+01  0.64662142E+02                                 1.588690                            1.520010      -0.725281       2.533379                    0.999834       3.318526       9.023329       0.514835       1.262571      -0.713213       0.028463       0.010648       0.024195       0.038845       0.001519       0.017639       0.001011      -0.006961      -0.019745      -0.021314       0.006370       0.014944              1.596869       1.687254       0.056008       0.408501       1.399609       0.081114       1.703744           0.000050
          166              H      12.528660      13.525124       2.446661       0.114477       0.963862 0.71630131E+01  0.69760558E+02                                 1.720866                            1.649692      -1.345839       2.243233                    0.992924       3.886365      11.554058       0.441419       1.424758      -0.676741       0.009950       0.035098       0.006789       0.037108       0.006215       0.009327       0.000629      -0.005264      -0.020448      -0.013569       0.001334       0.012234              1.749021       1.449651       0.070184       0.036431       2.308494       0.124349       1.488918           0.000008
          167              H      16.869830      20.553957      17.866230       0.111185       1.064084 0.83101030E+01  0.82454048E+02                                 1.712424                            1.677982      -1.331819       2.241737                    0.993848       3.692735      10.431205       0.485848       1.270573      -0.709405      -0.003772      -0.025557       0.028441       0.038422      -0.000080       0.006108      -0.013438      -0.010145       0.014664      -0.013110      -0.004963       0.018073              1.690936       1.689198      -0.031419       0.053133       1.653405      -0.274141       1.730206          -0.000329
          168              H      14.963768      22.644808      15.014505       0.118944       1.010853 0.73019653E+01  0.70359155E+02                                 1.688763                            1.600282      -0.993212       2.415402                    0.997883       3.468346       9.750977       0.483327       1.315178      -0.701183      -0.034244       0.008621      -0.022951       0.042115      -0.003041       0.009994      -0.010265       0.011574       0.001655      -0.014300      -0.002589       0.016889              1.734131       2.161936      -0.149567       0.380865       1.418117      -0.131741       1.622342          -0.000123
          169              H      16.971768      23.713783      14.470200       0.108207       0.926744 0.66251707E+01  0.62411904E+02                                 1.599623                            1.528217      -0.810176       2.491670                    0.999230       3.479365       9.726820       0.491848       1.321918      -0.699079      -0.000189       0.025170      -0.029599       0.038854       0.001538       0.005758      -0.016074       0.008202      -0.000897      -0.019368       0.004258       0.015110              1.612800       1.407769      -0.020403      -0.000144       1.634033      -0.428982       1.796599          -0.000004
          170              H      18.912505      23.205598      15.638376       0.105991       0.945895 0.70660634E+01  0.68553417E+02                                 1.696403                            1.636157      -1.294974       2.261382                    0.993192       3.891778      11.532135       0.444376       1.420704      -0.677509       0.030942       0.015002      -0.008562       0.035437       0.000963      -0.000062      -0.008395       0.020575      -0.014411      -0.014898       0.002149       0.012749              1.714664       2.063599       0.332074      -0.170550       1.601848      -0.132894       1.478543           0.000037
          171              H      10.358813      17.321820       0.976494       0.296389       0.603378 0.40731223E+01  0.35009603E+02                                 1.342766                            1.308722      -1.599384       2.199057                    0.994830       3.153106       9.285183       0.451906       1.576880      -0.649188      -0.012788      -0.005358      -0.000485       0.013873      -0.003746      -0.011873       0.001833       0.010817      -0.004575      -0.010263      -0.005374       0.015637              1.358488       1.472930       0.274584      -0.058793       1.418726       0.044287       1.183808           0.000022
          172              H      10.867084      18.515541       1.446658       0.319112       0.473300 0.29226932E+01  0.23007707E+02                                 1.137007                            1.109035      -1.113281       2.471249                    0.999979       2.584647       7.168017       0.493035       1.578115      -0.652258      -0.004547       0.020051       0.010752       0.023202       0.007498      -0.010552       0.002925      -0.003036      -0.023337      -0.016413       0.003539       0.012874              1.147842       1.047030      -0.047701      -0.078677       1.320222       0.161872       1.076274          -0.000126
          173              H       5.460074      19.696773       5.866199       0.308115       0.550867 0.35795379E+01  0.29981265E+02                                 1.300661                            1.257175      -1.566796       2.231301                    0.995904       3.082479       9.150435       0.441659       1.655755      -0.637211       0.007345       0.007629       0.015910       0.019112       0.013293       0.000355      -0.000355      -0.012548      -0.008954      -0.013230      -0.002962       0.016192              1.326478       1.129803       0.026215       0.076935       1.152760       0.129867       1.696872           0.000015
          174              H       5.835263      19.804184       4.520807       0.300849       0.504825 0.32287113E+01  0.26235780E+02                                 1.213934                            1.184961      -1.173263       2.424631                    0.999221       2.855732       8.227760       0.462201       1.630836      -0.642522       0.015073       0.008465      -0.012903       0.021572       0.011708       0.001440       0.008568      -0.003076       0.008560      -0.014602      -0.000517       0.015119              1.225706       1.230313       0.076690      -0.220750       1.089534      -0.070762       1.357272          -0.000404
          175              H      18.959075      19.139410      16.694437       0.307383       0.645641 0.43107615E+01  0.36731651E+02                                 1.293864                            1.260910      -1.377510       2.315941                    0.998417       2.739614       7.454505       0.519725       1.383075      -0.686339      -0.008135      -0.004031      -0.014942       0.017484       0.021210       0.009123       0.001641      -0.001659      -0.030195      -0.019708      -0.008068       0.027775              1.290783       1.106710       0.000777      -0.014239       1.087209      -0.033317       1.678430           0.000014
          176              H      18.384099      18.804416      17.920480       0.319647       0.524547 0.32247252E+01  0.25073784E+02                                 1.062952                            1.043854      -0.940322       2.568585                    0.999997       2.174392       5.312011       0.621671       1.267121      -0.714973      -0.023677      -0.017348       0.012216       0.031793       0.020001      -0.005213       0.009616       0.007391       0.026700      -0.027923       0.011136       0.016787              1.053594       1.176408       0.098070      -0.142783       0.981574      -0.077144       1.002799           0.000006
          177              H      18.226883       5.595336       5.370719       0.293259       0.575532 0.37127017E+01  0.31190031E+02                                 1.316272                            1.262690      -1.223753       2.391771                    0.998707       2.965342       8.641102       0.452737       1.610403      -0.645597      -0.018874      -0.002977       0.012092       0.022612      -0.001730      -0.006089       0.014215      -0.017126      -0.003479      -0.014090      -0.005899       0.019990              1.347627       1.575150       0.109484      -0.305896       1.121822      -0.070231       1.345909           0.000837
          178              H      19.059626       5.344415       4.262217       0.302463       0.611614 0.40634932E+01  0.34815309E+02                                 1.359189                            1.313274      -1.225350       2.401575                    0.998474       2.913343       8.492806       0.449151       1.591632      -0.649369      -0.002631      -0.015922      -0.018962       0.024900       0.014449      -0.002663       0.002893      -0.021038       0.008912      -0.019952       0.003422       0.016530              1.387198       1.308330      -0.137570      -0.152243       1.294843       0.261670       1.558422           0.002156
          179              C      15.812699       5.345727       7.764939       0.175733      33.439120 0.38919730E+03  0.89542409E+04                                 9.409566                            6.829232      -0.177763       1.956457                    0.999423      26.601275      77.160205       0.592437       0.449371      -1.037840       0.001347       0.000671       0.006046       0.006231       0.014122      -0.006743      -0.011462       0.024758      -0.011951      -0.020939      -0.004111       0.025050             11.310203      13.002379      -5.692444       4.541600       9.758495      -2.478604      11.169735          -0.000104
          180              C      17.278411       4.277070       9.003640       0.199120      33.032616 0.37989066E+03  0.87083652E+04                                 9.442605                            6.817021      -0.253171       1.941551                    0.999188      26.357066      76.916066       0.582460       0.458735      -1.030017       0.000125       0.018610       0.005823       0.019500       0.014752      -0.015510      -0.015207       0.004487      -0.050275      -0.026327      -0.006465       0.032792             11.288736      11.044020      -4.576247       4.872367       9.319216      -2.957256      13.502973          -0.000171
          181              C      14.768032       6.207223       7.206167       0.038944      36.764765 0.45571666E+03  0.10849407E+05                                 9.763255                            7.245101      -0.229633       1.934285                    0.998812      27.725422      80.417461       0.595621       0.431942      -1.053670      -0.011637      -0.002291      -0.010993       0.016171      -0.018103       0.002340      -0.001948       0.009830       0.022834      -0.022564       0.006515       0.016049             11.540390      14.042312      -5.532139       1.098885       9.545833      -2.179013      11.033026          -0.000562
          182              C      13.662494       6.702230       7.913221      -0.152667      33.924182 0.49456058E+03  0.12113179E+05                                 9.366714                            7.637633      -0.262293       1.882922                    0.998385      31.223281      94.269690       0.565377       0.442313      -1.039159      -0.016678      -0.000229      -0.021755       0.027413       0.030289      -0.001815      -0.001692      -0.033908       0.066180      -0.045749       0.020364       0.025385             10.497544      13.487361      -4.997239      -1.108255       8.808990      -0.122935       9.196279           0.002077
          183              C      12.702578       7.459685       7.260416      -0.033709      37.002567 0.46440871E+03  0.11039895E+05                                 9.659735                            7.178008      -0.009105       1.999446                    0.999321      27.746297      78.802763       0.619302       0.416044      -1.070223       0.043891      -0.032526      -0.018374       0.057637      -0.009333       0.003950      -0.006535      -0.008656       0.032104      -0.015640      -0.000340       0.015979             11.642170      13.876378      -5.168830      -3.595215       8.876868       0.520153      12.173263          -0.001728
          184              C      12.814863       7.727590       5.891516      -0.095848      30.810873 0.44210140E+03  0.10491220E+05                                 8.704690                            7.149988      -0.020050       1.975421                    0.999085      29.409856      86.381978       0.595226       0.433631      -1.048080       0.012059      -0.027891       0.000344       0.030388       0.004233       0.026754      -0.000998      -0.013787      -0.040081      -0.034577       0.012883       0.021694              9.522324       9.466416      -2.832037      -2.376231       7.351918      -0.197666      11.748639           0.002469
          185              C      13.911456       7.239832       5.184462      -0.066607      29.895247 0.42238312E+03  0.99160968E+04                                 8.556630                            6.996234      -0.026748       1.988449                    0.997776      28.632212      83.825785       0.600369       0.434564      -1.046833      -0.014348      -0.017596       0.019862       0.030166       0.009519       0.004681       0.006395      -0.006788       0.001071      -0.010287      -0.004112       0.014399              9.414945       9.594430      -2.789301      -0.855372       7.198089      -0.920206      11.452315          -0.000481
          186              C      14.863826       6.492033       5.828225      -0.108807      31.237420 0.45985563E+03  0.11063302E+05                                 8.884902                            7.356273      -0.219060       1.911838                    0.997858      30.113184      90.191985       0.576922       0.441291      -1.039463      -0.026846      -0.006698       0.005574       0.028225       0.021331      -0.003172       0.024174      -0.014678      -0.049269      -0.034791      -0.002549       0.037340              9.695621       9.664763      -2.612570       0.468804       7.431700      -2.076706      11.990400           0.002482
          187              C      11.482788       7.950544       8.005445       0.623563      22.291206 0.24765581E+03  0.51242201E+04                                 7.359185                            5.621461      -0.045450       2.044500                    0.999338      22.215238      62.503374       0.618651       0.478499      -1.014637      -0.061563       0.026077       0.029419       0.073044       0.057155       0.036189       0.013389      -0.097611      -0.081194      -0.077718      -0.017327       0.095045              8.529997       9.590027      -3.278666      -2.586964       6.776872       0.163285       9.223091           0.015000
          188              C      10.723306      22.827763      10.088633       0.041299      36.453655 0.45042431E+03  0.10705293E+05                                 9.733444                            7.220396      -0.288362       1.915408                    0.998748      27.750814      80.746714       0.593742       0.434042      -1.051100       0.009831      -0.001935       0.006275       0.011822      -0.017189       0.005429      -0.004229       0.012406       0.052051      -0.026952       0.005585       0.021368             11.382734      11.055487      -3.117073       2.082852       7.774190      -3.009355      15.318524          -0.000582
          189              C      10.301026      22.759063      11.417751      -0.145401      34.182086 0.49482804E+03  0.12153776E+05                                 9.482051                            7.687536      -0.420630       1.834325                    0.997819      31.476658      96.001751       0.556798       0.447869      -1.033159       0.024157      -0.009330       0.009024       0.027423       0.009342      -0.008976       0.019967       0.004685      -0.100611      -0.042954       0.015842       0.027112             10.633120       8.189033      -1.602740       0.753430       7.587506      -2.357571      16.122820           0.001692
          190              C      11.098105      22.139242      12.372545      -0.019295      36.050433 0.46031086E+03  0.10940923E+05                                 9.560142                            7.205794      -0.153059       1.959841                    0.998564      27.654166      79.069195       0.609200       0.423003      -1.063586       0.012076       0.006584      -0.046187       0.048192      -0.008228       0.001977       0.000810      -0.006089      -0.021740      -0.008540      -0.003867       0.012407             11.345601       8.973438      -1.767637      -1.426538       7.039428      -1.926387      18.023937          -0.004128
          191              C      12.324263      21.582343      12.005456      -0.106190      29.162086 0.43053168E+03  0.10105109E+05                                 8.238302                            6.965074       0.146276       2.021822                    0.999697      29.068204      83.713179       0.617579       0.422550      -1.059484      -0.012756       0.007081      -0.019392       0.024268      -0.003740       0.025899      -0.006245      -0.014360      -0.040778      -0.033864       0.009598       0.024266              8.773651       8.591725      -1.481236      -1.753963       5.878586      -0.544430      11.850643           0.001808
          192              C      12.755914      21.676304      10.685380      -0.085736      28.372154 0.40464540E+03  0.93245631E+04                                 8.004320                            6.686264       0.367832       2.102327                    0.999775      28.127588      79.512627       0.641547       0.414308      -1.067781      -0.024566       0.003338       0.006304       0.025581      -0.018603      -0.005854       0.005520       0.018019      -0.004384      -0.020083      -0.003782       0.023865              8.552239       8.864104      -1.790368      -1.100621       6.092332      -0.853067      10.700281          -0.000539
          193              C      11.953177      22.276731       9.734202      -0.101021      30.242445 0.44671794E+03  0.10648316E+05                                 8.642354                            7.232105      -0.105305       1.952556                    0.998230      29.557283      87.544824       0.585236       0.439063      -1.042863      -0.003765      -0.011364       0.019179       0.022608       0.021443      -0.015957       0.008137      -0.034346       0.005544      -0.036713       0.010155       0.026558              9.242439      10.585095      -2.674549      -0.234771       7.037815      -1.339711      10.104407           0.001752
          194              C      10.639077      21.996754      13.790270       0.615867      22.593576 0.24992870E+03  0.51933132E+04                                 7.469826                            5.674806      -0.057870       2.042308                    0.999513      22.374062      63.492446       0.610043       0.483189      -1.010170      -0.018892      -0.006699       0.064050       0.067113       0.051559       0.038866       0.026880       0.016816      -0.175804      -0.073317      -0.022555       0.095871              8.734848       6.349170      -1.817806      -1.439347       7.091264      -1.026168      12.764108           0.010105
          195              C      12.844827      12.688946      13.028966       0.180353      33.985016 0.39080472E+03  0.90165046E+04                                 9.645490                            6.899184      -0.229959       1.944979                    0.999141      26.636357      77.821040       0.581247       0.456738      -1.031794      -0.003492      -0.009162      -0.003937       0.010565      -0.014496      -0.003828       0.005037      -0.026925       0.029898      -0.024832       0.005828       0.019004             12.112370      12.658053      -3.479208       7.118769       9.937213      -5.368660      13.741844           0.000015
          196              C      14.266506      11.650457      14.334576       0.159145      33.670813 0.39594959E+03  0.91706679E+04                                 9.581248                            6.938919      -0.206809       1.948741                    0.998836      26.984215      79.146413       0.579923       0.456011      -1.031581      -0.005401      -0.005765      -0.003701       0.008724      -0.013753      -0.000796       0.006431       0.023382       0.014628      -0.021644       0.004966       0.016678             11.981981      12.433509      -5.269710       5.548072      12.762577      -5.852109      10.749858           0.000069
          197              C      11.762301      12.962967      12.065130       0.052806      37.176378 0.44150614E+03  0.10415205E+05                                 9.844225                            7.118027      -0.152871       1.963437                    0.999060      27.260639      78.388593       0.603339       0.430342      -1.055961      -0.000462       0.002799      -0.015353       0.015613       0.011245       0.010646      -0.013383       0.006830       0.006515      -0.024002       0.010583       0.013419             11.947848      11.045829      -2.371346       6.709242      12.059852      -2.714796      12.737864          -0.000186
          198              C      11.094842      11.939424      11.387009      -0.154496      34.215994 0.48864467E+03  0.11912611E+05                                 9.350356                            7.541220      -0.162751       1.916056                    0.998785      30.891108      92.548320       0.575667       0.436437      -1.044365      -0.018975       0.020090      -0.007554       0.028648      -0.006973      -0.037071      -0.015106       0.010397      -0.068683      -0.050005       0.011007       0.038998             10.205909       9.165573       0.283654       5.042409      10.384485      -0.304220      11.067670           0.002561
          199              C      10.256996      12.233088      10.316482      -0.020438      34.629720 0.44809470E+03  0.10570225E+05                                 9.240576                            7.073416       0.017016       2.017861                    0.999164      27.326037      77.620665       0.620114       0.418716      -1.067201       0.022298       0.031524       0.035126       0.052200       0.004569      -0.004794      -0.015031      -0.006032       0.028786      -0.012484      -0.008958       0.021442             10.548717       8.233639       1.083159       3.968696      13.786057       0.420741       9.626455           0.001686
          200              C      10.053399      13.561272       9.954818      -0.097263      30.577259 0.45849738E+03  0.10987788E+05                                 8.700712                            7.314856      -0.086735       1.953127                    0.998734      29.669751      87.782825       0.584019       0.437629      -1.044919       0.016374      -0.004717       0.017719       0.024583      -0.008334       0.002972      -0.013333       0.032602       0.058678      -0.031112       0.006458       0.024653              9.432651       7.116439      -0.124725       2.537126      12.965961      -0.580662       8.215553           0.002807
          201              C      10.664460      14.583643      10.661872      -0.081779      29.467914 0.42637897E+03  0.10027461E+05                                 8.432079                            6.996109       0.078122       2.012883                    0.998948      28.952065      84.669945       0.605010       0.430476      -1.049941       0.009677      -0.022504       0.002414       0.024615       0.000335      -0.000885      -0.011662      -0.017350      -0.018957      -0.012085      -0.005472       0.017556              9.217427       7.500212      -0.627073       3.191456      11.405736      -0.904983       8.746333          -0.000761
          202              C      11.515320      14.303491      11.705274      -0.103150      32.402149 0.45720513E+03  0.10987280E+05                                 9.135369                            7.343361      -0.262511       1.896725                    0.997952      30.166534      90.398911       0.576258       0.442293      -1.038531       0.003083      -0.011679      -0.024275       0.027114       0.006816      -0.020827       0.019685       0.012382      -0.024306      -0.034488       0.009294       0.025195             10.401064       8.088227      -2.282327       4.033503      12.460498      -2.850850      10.654465           0.002340
          203              C       9.610110      11.148351       9.529862       0.605076      21.861776 0.25703659E+03  0.53984235E+04                                 7.353193                            5.790517      -0.227903       1.979325                    0.999202      23.023905      66.481497       0.596160       0.489183      -1.003361      -0.029622      -0.057225      -0.019634       0.067362      -0.056922      -0.044871      -0.016757       0.096319      -0.098378      -0.084082      -0.015905       0.099987              8.209648       5.567066       2.188445       1.407055      10.920504       0.063015       8.141375           0.017978
          204              C      15.017144      10.611926      15.061521       0.055146      35.293345 0.45354281E+03  0.10810485E+05                                 9.643557                            7.304665      -0.257277       1.931831                    0.998369      27.685313      80.976720       0.582459       0.441178      -1.045617       0.011537      -0.005038       0.000849       0.012618      -0.001660      -0.001931      -0.006979       0.002787      -0.031997      -0.013748       0.006047       0.007702             11.464479      11.387790      -3.769412       4.806909      13.707650      -3.265950       9.297998          -0.001150
          205              C      14.663434       9.261851      15.016313      -0.166022      32.834775 0.50716812E+03  0.12521009E+05                                 9.191019                            7.753370      -0.365615       1.847230                    0.997948      31.739275      96.728082       0.558160       0.444488      -1.036177       0.020404      -0.001999       0.017566       0.026998       0.013683      -0.005096       0.003676       0.063155       0.041942      -0.041792       0.013116       0.028676             10.013995       9.310685      -2.519831       1.807748      14.046573      -1.528561       6.684727           0.004065
          206              C      15.518163       8.294986      15.537110      -0.038951      34.143631 0.46917220E+03  0.11207962E+05                                 9.174542                            7.266207       0.038541       2.017618                    0.999213      27.950240      80.190837       0.607571       0.422002      -1.063918       0.011004       0.058490       0.002195       0.059556      -0.001115      -0.006775      -0.004936       0.020879      -0.035270      -0.015622      -0.002245       0.017867             10.290424       9.954138      -1.020217       2.449123      14.484890      -0.119230       6.432245          -0.001077
          207              C      16.711852       8.663071      16.160982      -0.105046      28.858953 0.44880571E+03  0.10679237E+05                                 8.278570                            7.175827       0.092533       2.008537                    0.999587      29.470027      86.379128       0.598284       0.430246      -1.051240      -0.007980       0.021680      -0.009889       0.025129      -0.018076      -0.000863      -0.014662       0.025722       0.040845      -0.032928       0.010655       0.022273              8.639413       9.387579      -0.280103       2.697100      10.204526       0.393206       6.326133           0.003985
          208              C      17.036918      10.007539      16.247781      -0.059425      28.037438 0.41168247E+03  0.95919682E+04                                 8.171283                            6.894454       0.124473       2.039276                    0.998621      28.283551      82.180696       0.607145       0.432981      -1.049002      -0.014367      -0.007649      -0.022184       0.027514       0.007384      -0.006849      -0.001380       0.024388       0.002367      -0.014669      -0.002211       0.016880              8.719494       9.445267      -1.145101       3.239454       9.888435       0.019635       6.824781          -0.000944
          209              C      16.218231      10.980550      15.708901      -0.093259      29.671248 0.43801988E+03  0.10408897E+05                                 8.593276                            7.177123      -0.185091       1.930636                    0.997592      29.566839      87.965009       0.584463       0.441000      -1.039804       0.008159      -0.018274      -0.009293       0.022065       0.014683      -0.024460       0.010647      -0.003512       0.038369      -0.035077       0.006127       0.028950              9.291523      10.749541      -1.991570       4.148325       9.299228      -0.821456       7.825800           0.005299
          210              C      15.173767       6.846013      15.341811       0.615268      22.113154 0.25242219E+03  0.52545239E+04                                 7.296417                            5.690099      -0.041103       2.044863                    0.999466      22.442399      63.599534       0.611726       0.480998      -1.012019      -0.028243      -0.072370      -0.002571       0.077729      -0.007979      -0.025728      -0.028959       0.045397       0.274498      -0.076548      -0.024685       0.101233              8.131252       9.285884      -1.056915       0.267092      10.626889       0.489545       4.480984           0.020282
          211              C      20.113710      21.390185      13.374356       0.148648      33.573707 0.40127755E+03  0.92942434E+04                                 9.449336                            6.929956      -0.130000       1.970884                    0.999155      26.819301      77.814225       0.589236       0.448794      -1.039151       0.015109      -0.005198      -0.006863       0.017390      -0.004700       0.009603       0.004323       0.008997       0.014901      -0.012997      -0.000212       0.013209             11.474675       8.873142      -2.698788       3.360198      13.119227      -7.099815      12.431655          -0.000138
          212              C      21.054063      20.022628      14.773998       0.177049      32.515103 0.38463704E+03  0.88211686E+04                                 9.307731                            6.807160      -0.076865       1.994385                    0.999566      26.325843      76.179948       0.591179       0.451764      -1.036712       0.006255       0.001534      -0.009608       0.011566       0.000873       0.006717       0.022849      -0.057844       0.016247      -0.033017      -0.008166       0.041184             11.386166      11.056968      -4.069841       4.578544      11.640995      -6.272623      11.460535          -0.000159
          213              C      19.841442      22.459830      12.410520       0.045543      36.202320 0.44405617E+03  0.10499538E+05                                 9.660483                            7.139667      -0.128149       1.967781                    0.999282      27.475457      79.321377       0.601762       0.430476      -1.054965      -0.006595      -0.002154      -0.016077       0.017510       0.009611       0.007037      -0.015429      -0.009479      -0.017899      -0.022204       0.003399       0.018805             11.489064       9.737072      -0.507933       2.483259      13.473369      -5.966872      11.256750          -0.000294
          214              C       0.332423      23.417255      12.066939      -0.177603      35.908660 0.49977270E+03  0.12270637E+05                                 9.684704                            7.637871      -0.242018       1.882317                    0.998808      31.597024      95.455054       0.569912       0.437727      -1.042068      -0.014832       0.009725      -0.022288       0.028484      -0.015086       0.007350       0.034327       0.023935       0.003771      -0.045405       0.015074       0.030331             10.918459       8.904575       1.700148       0.311849      14.298624      -4.963199       9.552178           0.001711
          215              C       7.426199       5.324555      11.142886      -0.015192      36.328780 0.43096303E+03  0.10046244E+05                                 9.500646                            6.894645       0.172568       2.068291                    0.999461      26.923524      75.501885       0.635225       0.413633      -1.072731      -0.027811      -0.036659       0.014253       0.048171      -0.008847       0.001569      -0.003769      -0.007627      -0.006196      -0.008701      -0.003126       0.011827             11.441309      12.296594       3.738821       0.972729      13.560306      -3.810617       8.467027          -0.002538
          216              C       6.193179       5.375911      10.522631      -0.098649      31.648874 0.45067596E+03  0.10752744E+05                                 8.895564                            7.252268      -0.153637       1.933616                    0.998824      29.552032      87.208581       0.586593       0.437638      -1.045035       0.000496      -0.022078       0.012436       0.025345      -0.012649      -0.007626       0.004494      -0.020776       0.048433      -0.025065       0.004133       0.020932              9.714969      11.810719       1.537905       2.526079       9.401151      -2.160286       7.933036           0.001825
          217              C      25.696526       4.399944      10.839087      -0.080562      30.357880 0.41539234E+03  0.96476642E+04                                 8.438175                            6.786063       0.357596       2.100858                    0.999786      28.275151      80.585186       0.634357       0.415727      -1.065484       0.024584      -0.004643       0.002864       0.025182       0.009642       0.011815      -0.006520       0.014877      -0.048904      -0.023833       0.001733       0.022099              9.356067      10.287411      -0.036643       2.893519       9.195402      -2.934533       8.585388          -0.000462
          218              C      18.595768      22.497428      11.773990      -0.103903      31.344267 0.44152610E+03  0.10493830E+05                                 8.847661                            7.165677      -0.177637       1.926520                    0.998482      29.671179      87.753332       0.590934       0.436103      -1.044630       0.017287       0.000862      -0.017827       0.024847       0.011972      -0.010557       0.021876       0.010266      -0.029343      -0.033153       0.013910       0.019243              9.778126      10.102758      -1.149729       3.251155       9.544002      -3.620781       9.687618           0.001702
          219              C       8.466873       6.386212      10.893337       0.596386      23.114893 0.25214463E+03  0.52374535E+04                                 7.524997                            5.641629       0.056641       2.077781                    0.999621      22.366337      62.928395       0.622938       0.473359      -1.017988       0.039261       0.045826      -0.021272       0.063984      -0.039062      -0.018427       0.042140      -0.001573       0.309672      -0.092231      -0.026364       0.118595              8.876689       9.992608       3.053089      -0.543079      11.549137      -2.111788       5.088322           0.013575
          220              C      22.048579      19.299222      15.593168       0.033147      35.211932 0.45663403E+03  0.10873098E+05                                 9.538797                            7.268808      -0.116802       1.971707                    0.999080      27.683135      80.214479       0.592832       0.433900      -1.052829      -0.000791      -0.011662       0.010269       0.015559      -0.007382       0.017473      -0.014277       0.001479      -0.022213      -0.022554      -0.003682       0.026236             11.239780      10.092604      -3.603622       4.728759      13.305256      -3.312627      10.321479          -0.000131
          221              C      21.986399      17.895200      15.585935      -0.140053      32.458006 0.46692045E+03  0.11303862E+05                                 9.159580                            7.426036      -0.351878       1.861548                    0.997731      30.960700      93.769656       0.571241       0.442897      -1.035975       0.013860       0.000960       0.012701       0.018824       0.013649      -0.022886       0.025366       0.028171       0.093871      -0.048594       0.001599       0.046995             10.378894       7.875325      -2.921734       2.682933      14.967486      -3.293226       8.293872           0.000014
          222              C      22.911176      17.166305      16.291181      -0.008203      34.109482 0.46464004E+03  0.11113983E+05                                 9.335836                            7.319410      -0.196873       1.947040                    0.998455      27.945672      81.208349       0.592224       0.432381      -1.053556       0.000804       0.047639      -0.008771       0.048447       0.000932      -0.004952       0.007550       0.033941       0.029634      -0.023725       0.007236       0.016489             10.836176       7.935908      -0.931297       2.415647      16.679203      -2.479042       7.893417           0.004036
          223              C      23.884248      17.806088      17.066952      -0.110166      29.397397 0.47772652E+03  0.11592575E+05                                 8.518419                            7.502771      -0.215248       1.905082                    0.998466      30.459092      91.344694       0.571229       0.441871      -1.040085      -0.013272       0.013090      -0.009359       0.020859      -0.012895      -0.000182      -0.007345       0.035994       0.037803      -0.029619       0.012519       0.017100              8.916113       7.793986      -0.566351       1.904059      11.744876      -0.684382       7.209477           0.000463
          224              C      23.918621      19.198323      17.106735      -0.088634      28.387366 0.43921914E+03  0.10405971E+05                                 8.199163                            7.107567       0.045104       1.995302                    0.999194      29.359114      86.167985       0.599395       0.431312      -1.049468      -0.023495      -0.010129      -0.010862       0.027795       0.007546       0.014763       0.005554       0.005805      -0.029391      -0.018252      -0.002548       0.020800              8.632694       7.820104      -1.094772       2.115119      10.977292      -0.450383       7.100685           0.000083
          225              C      23.013673      19.950079      16.374364      -0.144106      29.934856 0.47863107E+03  0.11596754E+05                                 8.504314                            7.421804      -0.015714       1.962605                    0.999037      30.618369      91.153380       0.585762       0.431568      -1.048336       0.005399      -0.027138       0.021408       0.034985      -0.001032      -0.012593       0.019934      -0.029641      -0.052402      -0.030814      -0.001720       0.032534              8.907292       8.461055      -1.465282       3.029731       9.974872      -0.624100       8.285949           0.000201
          226              C      22.836378      15.661589      16.271289       0.587816      22.859586 0.27644358E+03  0.59031020E+04                                 7.632685                            6.041097      -0.338358       1.942718                    0.998519      23.300805      67.484403       0.579397       0.495058      -1.001987      -0.025766      -0.070418      -0.032752       0.081824       0.002909      -0.036784      -0.002876       0.007990       0.278209      -0.053297      -0.048885       0.102182              8.626248       7.327121       0.225825       1.118551      13.161315      -1.691069       5.390307           0.005598
          227              C      19.756009       7.948403       9.808343       0.186997      33.676173 0.38439488E+03  0.88086426E+04                                 9.470709                            6.775734      -0.109865       1.981174                    0.999667      26.310603      75.948337       0.596772       0.447885      -1.039608       0.005714       0.004944      -0.008090       0.011070       0.002231      -0.005590      -0.003631      -0.014879       0.019899      -0.012477       0.001657       0.010820             11.986281      18.563309      -2.860888       5.896215       7.696708      -3.231725       9.698824           0.000009
          228              C      18.171404       8.891053       8.605809       0.171872      33.690971 0.38859453E+03  0.89264237E+04                                 9.434266                            6.794911      -0.198940       1.948452                    0.999470      26.529853      76.598677       0.598444       0.445556      -1.041277      -0.002333      -0.000908      -0.002227       0.003351      -0.010423       0.014347       0.026936      -0.000126       0.028227      -0.035118       0.004089       0.031029             11.730692      12.657098      -4.691810       4.434219      12.629308      -5.866944       9.905672           0.000020
          229              C      21.027395       7.638069      10.475615       0.043317      36.233512 0.44106888E+03  0.10418018E+05                                 9.719896                            7.136438      -0.162858       1.962137                    0.998883      27.398624      79.224508       0.598880       0.433000      -1.052748       0.008891      -0.006546       0.001117       0.011097       0.002714       0.006475      -0.011582       0.011248      -0.010614      -0.017020       0.005829       0.011191             12.011051      19.179908      -0.559336       4.286699       7.427231      -2.741162       9.426013          -0.000293
          230              C      22.176909       8.395269      10.269466      -0.138589      36.086632 0.48707346E+03  0.11893018E+05                                 9.842236                            7.620508      -0.391965       1.841690                    0.998606      31.180602      94.218736       0.561053       0.447100      -1.035614       0.012191      -0.018144       0.011722       0.024804      -0.017427      -0.016788       0.025576      -0.060853       0.056529      -0.046230      -0.005675       0.051904             11.757397      20.259428       1.684825       3.098529       7.093224      -1.468120       7.919539           0.001548
          231              C      23.380369       8.055776      10.913229      -0.022825      36.796921 0.44249399E+03  0.10385536E+05                                 9.610791                            6.994856       0.044393       2.021359                    0.999240      27.293099      76.851961       0.629366       0.414650      -1.071848      -0.042103      -0.026836       0.004183       0.050104      -0.008888       0.009684       0.001784      -0.001558       0.012063      -0.014880       0.002681       0.012199             11.855890      18.732130       3.398188       1.390160       8.548870      -2.684154       8.286671           0.002979
          232              C      23.413688       6.987233      11.793882      -0.107381      31.809788 0.45013101E+03  0.10720729E+05                                 8.855868                            7.188133       0.033015       1.986297                    0.999481      29.626404      86.932342       0.597443       0.430452      -1.050912      -0.025506       0.005287      -0.010366       0.028035      -0.015780       0.008720       0.012511       0.017266       0.047765      -0.030892       0.009925       0.020967              9.768471      13.346183       1.474195       1.469964       7.668574      -2.682589       8.290655           0.001881
          233              C      22.272728       6.224172      11.992797      -0.088705      30.343725 0.42294554E+03  0.98889697E+04                                 8.481590                            6.892218       0.244549       2.059351                    0.999767      28.774311      82.870138       0.621977       0.421177      -1.059709      -0.002393       0.025906      -0.015682       0.030377       0.001324       0.002030      -0.024601      -0.017040      -0.007485      -0.022110      -0.006881       0.028991              9.407391      13.330759       0.567147       2.033807       7.005674      -2.324286       7.885741          -0.000168
          234              C      21.081297       6.538602      11.345418      -0.108832      31.860524 0.47293656E+03  0.11453873E+05                                 9.035244                            7.489204      -0.308026       1.882888                    0.997328      30.268496      90.850107       0.568666       0.444733      -1.037826       0.019899       0.013289       0.001183       0.023957       0.010758      -0.011417       0.012491      -0.003144       0.007477      -0.023174       0.009047       0.014127              9.986534      13.409089      -0.344956       2.618143       7.493393      -2.809840       9.057121           0.001648
          235              C       4.142863       8.849613      10.560606       0.617823      23.429848 0.25405955E+03  0.52782030E+04                                 7.583942                            5.671897      -0.039611       2.046970                    0.999548      22.153636      61.989096       0.620873       0.474846      -1.018928       0.057237       0.036651      -0.018523       0.070445      -0.046904      -0.011855       0.068524      -0.078662       0.063902      -0.077123      -0.028239       0.105362              9.017694      13.440707       2.956537       0.970148       6.827685      -1.860576       6.784689           0.014066
          236              C      17.461878       9.890203       7.819188       0.038209      37.088000 0.44341890E+03  0.10489346E+05                                 9.853837                            7.154979      -0.246100       1.931700                    0.998812      27.573243      79.836794       0.598051       0.432946      -1.052590      -0.010337       0.004221      -0.005045       0.012253      -0.003441       0.000001      -0.016226      -0.015260      -0.030348      -0.018704      -0.002802       0.021506             11.999954       9.896769      -4.418616       4.848347      15.541500      -2.747550      10.561591          -0.000362
          237              C      17.604523      11.247509       8.146495      -0.163104      36.588826 0.48423483E+03  0.11774753E+05                                 9.787407                            7.494480      -0.192481       1.896464                    0.999299      31.229815      93.348757       0.579098       0.434969      -1.045567      -0.018605       0.007855      -0.018722       0.027538       0.027089      -0.006608       0.014984       0.053452       0.086422      -0.055633       0.023639       0.031994             11.629924       7.832228      -4.071613       2.372417      19.226505      -1.939308       7.831040           0.001336
          238              C      16.891166      12.218445       7.477415      -0.020359      36.944861 0.43241133E+03  0.10082692E+05                                 9.617069                            6.899590       0.066549       2.030760                    0.999309      27.077417      75.801738       0.636276       0.412839      -1.073861       0.002733      -0.051087      -0.017666       0.054124       0.005065      -0.001793      -0.008254       0.004655       0.030393      -0.012444      -0.001732       0.014175             11.856788       7.498755      -2.067786       2.780606      19.944064       0.156108       8.127546          -0.000775
          239              C      16.019893      11.864966       6.439438      -0.096492      30.404279 0.44038785E+03  0.10415820E+05                                 8.546592                            7.084195       0.020684       1.982808                    0.999588      29.335673      85.360584       0.605998       0.427343      -1.054398       0.019044      -0.015825       0.003523       0.025010      -0.013689      -0.003252      -0.024626       0.016243       0.030773      -0.033666       0.006869       0.026797              9.204352       7.059322      -1.070555       2.576606      12.875878       0.662245       7.677855           0.001473
          240              C      15.861630      10.509950       6.112131      -0.076765      30.880542 0.43933622E+03  0.10391429E+05                                 8.683620                            7.107001       0.100354       2.018847                    0.999021      28.969362      84.474185       0.600649       0.431129      -1.051399       0.026324       0.005138       0.013862       0.030191       0.001437       0.014529       0.002145       0.005141       0.028949      -0.012003      -0.007642       0.019645              9.539737       7.628761      -1.965506       2.877822      12.921965      -0.014019       8.068484          -0.000352
          241              C      16.574356       9.531035       6.808336      -0.103564      31.448783 0.46645145E+03  0.11257852E+05                                 8.937014                            7.425641      -0.219785       1.910584                    0.997729      30.176934      90.418095       0.572485       0.443295      -1.038670      -0.000088       0.024476      -0.003272       0.024694       0.006092      -0.024079       0.005536      -0.020883      -0.012198      -0.031939       0.014000       0.017939              9.757708       8.619369      -1.939912       3.825614      11.416690      -0.565705       9.237065           0.001790
          242              C      17.004159      13.643725       7.943962       0.629862      22.969709 0.24554184E+03  0.50674715E+04                                 7.539183                            5.608712      -0.118269       2.026090                    0.999354      22.016699      61.780467       0.617744       0.480432      -1.014042       0.014811       0.063365       0.025411       0.069859       0.009685      -0.060592      -0.023080       0.147055      -0.004978      -0.080104      -0.029903       0.110007              8.923898       5.396273      -0.713352       1.808334      14.634239       0.031569       6.741183           0.009779
          243              C       1.540796       1.105907       1.276676       0.176276      33.427787 0.38908051E+03  0.89509417E+04                                 9.407386                            6.828096      -0.176025       1.957136                    0.999425      26.597293      77.147688       0.592496       0.449357      -1.037842      -0.000108       0.001122      -0.005374       0.005491       0.001675       0.008393       0.009805      -0.037600      -0.011226      -0.021214      -0.003386       0.024600             11.306974      14.009554      -5.297432       3.950063       8.742954      -3.339259      11.168414          -0.000084
          244              C       0.014953       2.086797       0.037975       0.196875      33.079703 0.38053390E+03  0.87263046E+04                                 9.447921                            6.820462      -0.255075       1.940659                    0.999220      26.380098      76.983078       0.582644       0.458422      -1.030251       0.016555       0.006110      -0.005668       0.018534       0.009824       0.008711       0.019493      -0.022431      -0.052100      -0.026513      -0.006163       0.032676             11.295003      12.632442      -3.965096       4.520368       7.740459      -3.478060      13.512108          -0.000158
          245              C      -4.667253      19.522559       1.835448       0.039308      36.761275 0.45569482E+03  0.10849217E+05                                 9.764193                            7.246118      -0.231137       1.933825                    0.998850      27.725052      80.428775       0.595407       0.432084      -1.053539       0.002987      -0.011648       0.011321       0.016516      -0.016427       0.002141      -0.001267       0.016142       0.025026      -0.022474       0.007421       0.015053             11.541028      13.857663      -5.603163       2.428123       9.730407      -0.236998      11.035013          -0.000540
          246              C      -3.806418      18.670379       1.128393      -0.151308      33.895031 0.49404480E+03  0.12098078E+05                                 9.364465                            7.636129      -0.265004       1.882366                    0.998407      31.207302      94.229352       0.565125       0.442600      -1.038932       0.005550      -0.016098       0.020900       0.026959       0.034678       0.000646       0.002851      -0.016226       0.070752      -0.047429       0.021077       0.026352             10.494643      12.779691      -5.266785      -0.285809       9.508582       1.078134       9.195655           0.002197
          247              C      -2.753431      18.048772       1.781198      -0.034086      36.993316 0.46433447E+03  0.11036697E+05                                 9.654247                            7.174493      -0.005871       2.000547                    0.999279      27.743701      78.767160       0.619891       0.415703      -1.070538      -0.046129       0.029769       0.019336       0.058206      -0.003141       0.008362      -0.000588       0.018195       0.033423      -0.015223      -0.001453       0.016676             11.635080      13.001699      -5.500582      -1.782386       9.737753       3.162787      12.165789          -0.001693
          248              C      -2.544152      18.250228       3.150098      -0.096190      30.854696 0.44289494E+03  0.10515447E+05                                 8.715778                            7.159128      -0.020641       1.974807                    0.999080      29.436926      86.502035       0.594468       0.433961      -1.047813      -0.030303       0.000947      -0.000038       0.030318       0.007319       0.010671      -0.024500       0.005697      -0.040738      -0.034620       0.013418       0.021203              9.534618       9.547146      -2.809180      -0.677637       7.293032       2.291978      11.763676           0.002316
          249              C      -3.394996      19.096684       3.857153      -0.066979      29.908499 0.42259013E+03  0.99224736E+04                                 8.560081                            6.999298      -0.027517       1.988011                    0.997781      28.643978      83.874966       0.600046       0.434731      -1.046700      -0.011463      -0.019393      -0.019362       0.029705       0.009525      -0.004540      -0.007116      -0.006562       0.002955      -0.010590      -0.004158       0.014748              9.418456       9.394258      -2.870868       0.548543       7.407179       1.130219      11.453930          -0.000904
          250              C      -4.436253      19.714741       3.213390      -0.109129      31.239700 0.45987790E+03  0.11064691E+05                                 8.886428                            7.357087      -0.221551       1.911080                    0.997805      30.121274      90.238874       0.576778       0.441368      -1.039350       0.004121      -0.027056      -0.004670       0.027763       0.020727      -0.023189      -0.005249      -0.017369      -0.050904      -0.034563      -0.002474       0.037037              9.697317       9.484480      -2.685059       2.104015       7.616438       0.314629      11.991033           0.002537
          251              C      -1.855206      17.088552       1.036169       0.625870      22.253604 0.24716237E+03  0.51115531E+04                                 7.352817                            5.617068      -0.043241       2.045497                    0.999354      22.189144      62.418630       0.618682       0.478705      -1.014510       0.045696      -0.048047      -0.030410       0.072948       0.074727       0.001071      -0.038221      -0.006702      -0.079243      -0.077439      -0.016806       0.094245              8.522283       9.343260      -3.367312      -1.084822       7.008727       2.350634       9.214862           0.015011
          252              C       9.435876       9.692145      17.036210       0.040971      36.459062 0.45045928E+03  0.10706979E+05                                 9.736663                            7.222524      -0.284854       1.916406                    0.998762      27.755224      80.778702       0.593391       0.434264      -1.050902      -0.005479       0.009226      -0.004777       0.011746      -0.017051       0.006047      -0.004069       0.015872       0.050368      -0.027203       0.005649       0.021554             11.386414      10.304251      -3.410071       3.558344       8.530846      -0.854676      15.324146          -0.000567
          253              C       9.524305       9.273549      15.707093      -0.145712      34.175540 0.49472470E+03  0.12149957E+05                                 9.475046                            7.681717      -0.414587       1.835957                    0.997795      31.476231      95.978698       0.557584       0.447285      -1.033551      -0.017577       0.020179      -0.006526       0.027545       0.005358      -0.022814       0.000935      -0.016914      -0.097752      -0.042991       0.015863       0.027128             10.624751       8.739962      -1.388392       2.466117       7.027657       0.150253      16.106634           0.001711
          254              C       8.658467       9.793010      14.752298      -0.018787      36.049880 0.46032498E+03  0.10942015E+05                                 9.563043                            7.208317      -0.158298       1.958106                    0.998606      27.653082      79.084730       0.608750       0.423287      -1.063342       0.001865       0.012408       0.046192       0.047866      -0.005083      -0.000123      -0.002341       0.014672      -0.023600      -0.009129      -0.003746       0.012875             11.348524       8.484711      -1.958565       1.282906       7.532836       2.025222      18.028026          -0.004124
          255              C       7.696359      10.735319      15.119388      -0.104968      29.104796 0.42946027E+03  0.10073253E+05                                 8.227393                            6.956614       0.146723       2.022596                    0.999713      29.028532      83.559396       0.617953       0.422575      -1.059513       0.010342      -0.009296       0.019050       0.023586       0.001946       0.015723      -0.021641       0.016445      -0.043197      -0.034294       0.009376       0.024917              8.761306       7.221128      -2.006197      -0.124780       7.231232       1.828151      11.831557           0.001832
          256              C       7.628102      11.171775      16.439463      -0.085002      28.369816 0.40465288E+03  0.93250208E+04                                 8.005835                            6.688374       0.367403       2.102318                    0.999780      28.122625      79.506557       0.641135       0.414562      -1.067590       0.010803      -0.021705      -0.006208       0.025027      -0.019855      -0.006852       0.003510       0.011819      -0.001501      -0.020553      -0.002829       0.023382              8.553292       7.661029      -2.256833       0.397966       7.298098       1.333804      10.700749          -0.000513
          257              C       8.477898      10.640034      17.390641      -0.100999      30.242897 0.44674510E+03  0.10649623E+05                                 8.644784                            7.234442      -0.107200       1.951976                    0.998218      29.557488      87.561499       0.584857       0.439321      -1.042662      -0.009497      -0.007476      -0.019171       0.022663       0.027294      -0.013352       0.011531      -0.002882       0.005531      -0.036381       0.009935       0.026446              9.244812       9.305537      -3.173371       1.163603       8.324487       0.702715      10.104411           0.001782
          258              C       8.691357       9.313499      13.334573       0.615736      22.606040 0.25010442E+03  0.51980826E+04                                 7.474073                            5.678046      -0.062998       2.040482                    0.999462      22.381007      63.527161       0.609644       0.483401      -1.010020       0.000949      -0.020045      -0.064049       0.067119       0.031895      -0.010845      -0.045302      -0.081863      -0.175780      -0.072939      -0.022245       0.095184              8.739659       8.222872      -1.094024       0.438712       5.223899       1.713132      12.772205           0.010106
          259              C      19.675506       8.009168      14.095877       0.181164      33.946879 0.39026675E+03  0.90010441E+04                                 9.639634                            6.895190      -0.231335       1.944879                    0.999150      26.616010      77.749886       0.581316       0.456838      -1.031732      -0.008525      -0.006796       0.003888       0.011575      -0.000720      -0.006096       0.001626       0.040116       0.032929      -0.025623       0.006441       0.019182             12.105011      12.628270      -3.484247       7.572358       9.953493      -4.695331      13.733270           0.000015
          260              C      18.193697       8.959890      12.790268       0.160652      33.660702 0.39574162E+03  0.91649855E+04                                 9.580896                            6.938084      -0.207525       1.948480                    0.998828      26.978411      79.135194       0.579812       0.456140      -1.031470      -0.003516      -0.007369       0.004132       0.009151      -0.018355      -0.005453      -0.001441       0.001583       0.015308      -0.021792       0.005177       0.016615             11.981919      16.266652      -3.785880       7.460286       8.929337      -3.062169      10.749767           0.000062
          261              C      20.321959       7.098648      15.059713       0.053001      37.164715 0.44141797E+03  0.10411927E+05                                 9.839363                            7.115284      -0.147027       1.965226                    0.999063      27.256742      78.356186       0.603753       0.430096      -1.056181       0.003750       0.001147       0.014520       0.015040       0.005885       0.015989      -0.005213      -0.019991       0.007841      -0.023655       0.010148       0.013507             11.941713      13.515646      -1.412450       4.952879       9.576096      -5.273686      12.733398          -0.000204
          262              C      19.608519       6.106609      15.737834      -0.154800      34.216269 0.48868073E+03  0.11913459E+05                                 9.349457                            7.540918      -0.160396       1.916647                    0.998744      30.892048      92.544619       0.575757       0.436370      -1.044428       0.025009      -0.009890       0.007731       0.027982      -0.008273       0.001218       0.039752       0.002872      -0.069274      -0.050071       0.011928       0.038143             10.204849      10.033235       0.618714       2.105831       9.514070      -4.591715      11.067242           0.002541
          263              C      12.796269      24.511069      16.808361      -0.019044      34.606427 0.44774256E+03  0.10560734E+05                                 9.239968                            7.073311       0.013805       2.016954                    0.999186      27.315341      77.607324       0.619715       0.419033      -1.066909       0.021372       0.031966      -0.034943       0.051958       0.005333       0.012018       0.009466      -0.000869       0.031713      -0.012117      -0.009316       0.021433             10.547634      12.329674       2.669056       1.041072       9.686522      -3.853021       9.626705           0.001674
          264              C      14.108350      24.800845      17.170026      -0.097560      30.591337 0.45885554E+03  0.10998814E+05                                 8.704373                            7.318898      -0.089496       1.952245                    0.998694      29.680634      87.832507       0.583700       0.437771      -1.044806      -0.009898       0.014387      -0.017379       0.024637      -0.016884       0.013401       0.001533      -0.013116       0.058829      -0.030797       0.006066       0.024730              9.436108      12.291695       1.877623       1.458660       7.798205      -2.156115       8.218424           0.002808
          265              C      22.229725       6.660151      16.462972      -0.081225      29.434795 0.42585292E+03  0.10011395E+05                                 8.424845                            6.991597       0.079455       2.013749                    0.998968      28.926567      84.563104       0.605267       0.430452      -1.050019      -0.025457       0.001352      -0.002659       0.025631       0.005641       0.010033       0.004829       0.011557      -0.019760      -0.011949      -0.004732       0.016681              9.208546      11.307276       0.850477       1.993538       7.580432      -2.645325       8.737929          -0.000744
          266              C      21.661214       7.352425      15.419569      -0.103762      32.434246 0.45788483E+03  0.11007690E+05                                 9.144470                            7.352218      -0.264587       1.896274                    0.998013      30.176481      90.445145       0.575512       0.442702      -1.038292      -0.011639      -0.000499       0.024659       0.027272       0.000912      -0.026472       0.013174      -0.018219      -0.026791      -0.035562       0.009445       0.026117             10.411327      13.441587      -0.218188       4.123104       7.126082      -2.732040      10.666313           0.002368
          267              C      12.018335      23.516117      17.594982       0.604511      21.864963 0.25709417E+03  0.53999004E+04                                 7.352795                            5.790255      -0.228852       1.979150                    0.999241      23.030241      66.500031       0.596318       0.489029      -1.003447      -0.043781      -0.048612       0.019275       0.068201      -0.074496      -0.000594       0.048165       0.005183      -0.097684      -0.084236      -0.015762       0.099997              8.209105       8.747946       3.420064       0.449755       7.738521      -1.334285       8.140848           0.017949
          268              C      16.954176       9.284840      12.063322       0.054228      35.326570 0.45403482E+03  0.10825129E+05                                 9.648086                            7.307464      -0.256289       1.931914                    0.998348      27.705369      81.045902       0.582488       0.441037      -1.045702      -0.009346       0.008899      -0.001028       0.012946      -0.002123       0.005188       0.003945      -0.001553      -0.029499      -0.012614       0.005428       0.007186             11.470434      15.950294      -2.009095       4.784634       9.157546      -3.306932       9.303461          -0.001156
          269              C      15.822936       8.467459      12.108530      -0.166694      32.877319 0.50803903E+03  0.12549120E+05                                 9.202935                            7.763350      -0.370766       1.845317                    0.997896      31.772642      96.886249       0.557388       0.444869      -1.035853      -0.009961       0.019041      -0.018046       0.028061      -0.010474      -0.006205       0.003748      -0.065371       0.041820      -0.041848       0.012994       0.028854             10.027212      15.148660      -0.268465       2.081736       8.239392      -1.134689       6.693585           0.004068
          270              C      14.612656       8.915355      11.587733      -0.039060      34.147356 0.46921984E+03  0.11209486E+05                                 9.174822                            7.266143       0.039658       2.017981                    0.999209      27.954274      80.206152       0.607623       0.421952      -1.063940       0.050967       0.032171      -0.002293       0.060315      -0.008173       0.001586       0.007850      -0.014175      -0.035235      -0.015216      -0.002927       0.018143             10.290634      14.580336       0.772308       0.995463       9.859088      -2.241243       6.432479          -0.001083
          271              C      14.524836      10.161415      10.963862      -0.105920      28.883176 0.44926319E+03  0.10693216E+05                                 8.283921                            7.180170       0.094429       2.008829                    0.999551      29.490075      86.460192       0.597997       0.430328      -1.051153       0.022532       0.000050       0.009920       0.024620      -0.022542       0.012994       0.006482       0.005135       0.040634      -0.033386       0.011476       0.021910              8.645036      10.293072       0.068082       0.607738       9.311986      -2.659200       6.330050           0.003981
          272              C      15.661191      10.950059      10.877062      -0.058945      28.041262 0.41168772E+03  0.95932044E+04                                 8.174922                            6.896629       0.122891       2.038595                    0.998604      28.293381      82.244365       0.606699       0.433249      -1.048722      -0.002280      -0.016691       0.021924       0.027648      -0.003123      -0.001862       0.006415      -0.026997      -0.000283      -0.013911      -0.002608       0.016518              8.723754      10.606070      -0.698906       1.152918       8.737083      -3.030541       6.828108          -0.000932
          273              C      16.864187      10.537992      11.415942      -0.094812      29.694986 0.43843212E+03  0.10421050E+05                                 8.595214                            7.177991      -0.184348       1.930491                    0.997595      29.589045      88.038448       0.584739       0.440692      -1.039995      -0.021010       0.000117       0.010438       0.023461       0.011463      -0.019380       0.019283      -0.016449       0.035919      -0.035035       0.005969       0.029067              9.293812      10.832906      -1.960903       2.264660       9.221606      -3.572747       7.826924           0.005293
          274              C      13.385829       8.070947      11.783032       0.617201      22.083160 0.25200476E+03  0.52439411E+04                                 7.292618                            5.687298      -0.044171       2.044263                    0.999498      22.421846      63.540778       0.611537       0.481321      -1.011796      -0.057575      -0.052185       0.002276       0.077738      -0.022032       0.017117       0.034135      -0.022241       0.271905      -0.076586      -0.023588       0.100174              8.126840      11.157022      -0.328792      -0.359815       8.744607      -0.425967       4.478890           0.020301
          275              C       4.704240      17.929734      13.750487       0.148190      33.592498 0.40157998E+03  0.93033049E+04                                 9.454586                            6.934131      -0.134592       1.969551                    0.999179      26.827111      77.853822       0.588840       0.448997      -1.038999      -0.010770       0.011845       0.007406       0.017639      -0.005466      -0.000809      -0.010916      -0.000020       0.015426      -0.012736      -0.000550       0.013286             11.480335      14.391551      -0.564298       7.837626       7.612301      -0.568476      12.437154          -0.000168
          276              C       3.089385      18.312777      12.350845       0.177454      32.519523 0.38477131E+03  0.88258178E+04                                 9.312561                            6.811465      -0.076644       1.994388                    0.999531      26.330885      76.223879       0.590533       0.452178      -1.036381      -0.000582       0.007163       0.010068       0.012369       0.020554      -0.018757      -0.014789       0.042056       0.015517      -0.033455      -0.008088       0.041543             11.390962      14.310479      -2.813273       7.505121       8.396236      -2.005272      11.466171          -0.000307
          277              C       5.800027      18.062111      14.714323       0.045123      36.231887 0.44452950E+03  0.10513788E+05                                 9.666356                            7.144160      -0.132114       1.966376                    0.999273      27.489717      79.380451       0.601471       0.430559      -1.054889      -0.000470      -0.007339       0.016943       0.018470       0.010778       0.017174      -0.001654      -0.006293      -0.015918      -0.022782       0.003936       0.018847             11.495613      13.337388       0.884720       6.464550       9.886758      -0.159500      11.262693          -0.000303
          278              C       6.349282      19.295038      15.057905      -0.175594      35.810443 0.49807112E+03  0.12218057E+05                                 9.667597                            7.625055      -0.240570       1.883432                    0.998838      31.541920      95.236805       0.570387       0.437750      -1.042087       0.013958      -0.009495       0.021780       0.027556      -0.018583      -0.029147      -0.019772       0.002160       0.005486      -0.045183       0.014950       0.030233             10.898254      12.426412       3.064554       4.731029      10.734353       1.496616       9.533998           0.001692
          279              C       7.376185      19.376484      15.981958      -0.015831      36.360937 0.43143048E+03  0.10059654E+05                                 9.505410                            6.897909       0.174751       2.068852                    0.999458      26.936971      75.543813       0.635153       0.413576      -1.072790      -0.024617      -0.040092      -0.013761       0.049017      -0.003852       0.004124      -0.000091       0.017381      -0.005744      -0.008648      -0.003026       0.011675             11.447170      10.884063       3.189876       3.907495      14.986201       0.468150       8.471247          -0.002537
          280              C       7.869344      18.245216      16.602213      -0.099355      31.616863 0.45008079E+03  0.10734738E+05                                 8.886876                            7.244243      -0.150719       1.934819                    0.998784      29.535307      87.136907       0.587325       0.437247      -1.045293      -0.020976      -0.007627      -0.013156       0.025908      -0.001623      -0.007629       0.005573       0.032632       0.047764      -0.025046       0.003704       0.021341              9.705618       8.674642       0.324516       2.927123      12.514659      -1.572915       7.927552           0.001804
          281              C       7.304847      17.000304      16.285756      -0.079247      30.342661 0.41505522E+03  0.96382382E+04                                 8.438633                            6.786942       0.352015       2.099292                    0.999786      28.262357      80.551887       0.633783       0.416173      -1.065159      -0.012714       0.019841      -0.001718       0.023627       0.002646       0.010346      -0.008572      -0.026398      -0.049811      -0.024310       0.000963       0.023347              9.356159       9.364407      -0.392584       3.781302      10.118988      -1.636238       8.585082          -0.000456
          282              C       6.284927      16.914074      15.350853      -0.103208      31.307505 0.44092971E+03  0.10475834E+05                                 8.840637                            7.160694      -0.177613       1.926866                    0.998489      29.641619      87.642257       0.591173       0.436086      -1.044668      -0.005300       0.016963       0.018710       0.025805       0.005557      -0.023933       0.001615      -0.023059      -0.025445      -0.032354       0.013340       0.019014              9.769824      10.383252      -1.036339       4.545519       9.247020      -1.721771       9.679199           0.001699
          283              C       7.990393      20.730320      16.231506       0.596189      23.108579 0.25207886E+03  0.52360553E+04                                 7.525239                            5.642141       0.049381       2.075547                    0.999654      22.365706      62.938578       0.622667       0.473568      -1.017815       0.026830       0.053903       0.020831       0.063713      -0.028032      -0.046710       0.001790       0.052462       0.310031      -0.091743      -0.027315       0.119058              8.876625       9.289693       2.780227       1.772454      12.252139       1.268384       5.088044           0.013552
          284              C       2.055654      18.978944      11.531675       0.033501      35.199848 0.45655284E+03  0.10870936E+05                                 9.538526                            7.269596      -0.119547       1.970996                    0.999058      27.675414      80.197410       0.592611       0.434071      -1.052701      -0.011714      -0.004656      -0.009811       0.015974      -0.006233       0.019694      -0.011043       0.008412      -0.021651      -0.022420      -0.003904       0.026324             11.238035      15.308951      -1.580300       4.793085       8.085051      -3.213596      10.320103          -0.000949
          285              C      21.229231      18.413940      11.538908      -0.139057      32.430207 0.46647591E+03  0.11290816E+05                                 9.155974                            7.423559      -0.358213       1.860030                    0.997663      30.943914      93.720326       0.571194       0.443023      -1.035864      -0.004286       0.012225      -0.011491       0.017317       0.000411      -0.032045       0.011470      -0.039649       0.094826      -0.048871       0.001861       0.047010             10.373887      16.000288       0.227063       4.036546       6.830708      -1.313699       8.290665          -0.000268
          286              C      20.215566      19.013093      10.833662      -0.007554      34.089874 0.46437078E+03  0.11105074E+05                                 9.328470                            7.314263      -0.192601       1.948487                    0.998421      27.937716      81.155697       0.592846       0.432024      -1.053855       0.043428       0.017522       0.009981       0.047881      -0.009969      -0.008428       0.001528      -0.025314       0.028855      -0.022674       0.007243       0.015431             10.826469      16.150286       2.252914       3.179390       8.441889      -1.356928       7.887232          -0.010005
          287              C       0.000380      20.151539      10.057892      -0.112203      29.493959 0.47999491E+03  0.11662579E+05                                 8.542123                            7.525747      -0.223727       1.901801                    0.998491      30.527912      91.639548       0.569711       0.442480      -1.039623       0.018607      -0.007207       0.010480       0.022539      -0.021120       0.006081       0.002930      -0.008522       0.036539      -0.028690       0.012426       0.016264              8.939691      11.639199       0.920294       1.323405       7.951070      -1.530359       7.228803           0.000461
          288              C       1.286253      20.686356      10.018109      -0.087991      28.341421 0.43829834E+03  0.10378525E+05                                 8.190452                            7.100100       0.043248       1.995253                    0.999167      29.325382      86.040693       0.599722       0.431311      -1.049488      -0.001775      -0.024271       0.010469       0.026492       0.003743      -0.000121      -0.016378      -0.015422      -0.029611      -0.018658      -0.003069       0.021727              8.623213      11.288054       0.254452       1.180858       7.487965      -1.809262       7.093620          -0.000268
          289              C       2.314075      20.113949      10.750480      -0.140611      29.820219 0.47622365E+03  0.11523348E+05                                 8.481979                            7.401861      -0.010490       1.965257                    0.999001      30.533363      90.826988       0.586727       0.431422      -1.048474      -0.026399      -0.004515      -0.020830       0.033929       0.009252      -0.022463       0.004558       0.021991      -0.050877      -0.030099      -0.001325       0.031424              8.883783      10.739288      -0.567515       1.669180       7.651124      -2.592040       8.260936           0.000443
          290              C      18.839400      18.399960      10.853554       0.587530      22.882511 0.27678748E+03  0.59120108E+04                                 7.636990                            6.044454      -0.334571       1.943633                    0.998532      23.308145      67.504455       0.579320       0.494993      -1.002066      -0.056056      -0.047525       0.033380       0.080717      -0.001517      -0.011358       0.034624      -0.009466       0.283248      -0.053299      -0.050213       0.103511              8.631243      12.257790       2.133455       1.982419       8.242862      -0.432555       5.393079           0.004910
          291              C      12.759096      12.742079      17.316500       0.186325      33.665498 0.38419010E+03  0.88024383E+04                                 9.467707                            6.772876      -0.107115       1.982017                    0.999637      26.302850      75.909903       0.597060       0.447746      -1.039729       0.002737       0.007302       0.007503       0.010822       0.006616       0.001219       0.006590       0.008842       0.019363      -0.012696       0.002037       0.010659             11.983702      11.038654      -5.773309       5.141927      15.216434      -4.330916       9.696018           0.000087
          292              C       3.995105       4.585733       0.435806       0.171251      33.726649 0.38899950E+03  0.89378012E+04                                 9.438805                            6.796820      -0.195119       1.949162                    0.999493      26.545896      76.646823       0.598592       0.445342      -1.041431      -0.000164      -0.001371       0.001780       0.002253      -0.007891      -0.020164      -0.023344       0.014508       0.028675      -0.035619       0.004266       0.031352             11.738163      15.805751      -3.479784       7.078257       9.497593      -2.017827       9.911146           0.000019
          293              C      12.010579      13.815602      16.649229       0.043124      36.244221 0.44118296E+03  0.10421890E+05                                 9.723271                            7.138235      -0.163677       1.961801                    0.998919      27.405102      79.260225       0.598665       0.433106      -1.052632      -0.008840       0.006127      -0.001175       0.010820      -0.001358       0.013026      -0.002377      -0.012144      -0.009504      -0.016888       0.005677       0.011211             12.016485       9.340930      -4.375905       4.106284      17.278750      -3.011255       9.429775          -0.000285
          294              C      12.301571      15.160987      16.855378      -0.140275      36.171790 0.48846144E+03  0.11935999E+05                                 9.860607                            7.633762      -0.394635       1.840451                    0.998614      31.218370      94.384376       0.560273       0.447382      -1.035399      -0.022178       0.003682      -0.012444       0.025695       0.008380      -0.030384       0.005814       0.067814       0.056338      -0.046010      -0.006213       0.052223             11.781746       7.687018      -3.198839       2.490401      19.725709      -2.366796       7.932510           0.001574
          295              C      11.550392      16.160638      16.211615      -0.022121      36.778024 0.44219705E+03  0.10376921E+05                                 9.607640                            6.992276       0.040924       2.020333                    0.999238      27.284812      76.824840       0.629507       0.414622      -1.071856      -0.010083      -0.048640      -0.003502       0.049797      -0.006144       0.002398      -0.009387       0.012831       0.013523      -0.014613       0.002029       0.012584             11.852438       7.585444      -0.916130       3.003613      19.687967      -0.325765       8.283904           0.002970
          296              C      10.541922      15.805835      15.330962      -0.107712      31.832887 0.45055476E+03  0.10734003E+05                                 8.861782                            7.192546       0.031981       1.985790                    0.999476      29.643440      87.012618       0.597094       0.430575      -1.050773       0.013571      -0.022344       0.010565       0.028197      -0.017685      -0.009275      -0.013061       0.008639       0.048496      -0.031644       0.010077       0.021567              9.775492       7.420901      -0.824062       3.034796      13.608726      -0.403404       8.296849           0.001898
          297              C      10.242376      14.466310      15.132046      -0.090380      30.391043 0.42388614E+03  0.99156821E+04                                 8.485839                            6.895936       0.249907       2.060535                    0.999750      28.805475      82.958167       0.622392       0.420696      -1.060096       0.025577       0.007222       0.016233       0.031143       0.005922       0.022938       0.006413       0.011020      -0.006990      -0.021295      -0.006576       0.027871              9.412086       7.451228      -1.712384       2.902458      12.895707      -1.058521       7.889321          -0.000168
          298              C      10.965839      13.468826      15.779426      -0.107889      31.836644 0.47249589E+03  0.11440736E+05                                 9.031877                            7.486709      -0.312417       1.881833                    0.997356      30.255291      90.805940       0.568637       0.444852      -1.037739       0.004936       0.022822      -0.000664       0.023359       0.009452      -0.015951       0.006157      -0.012463       0.008110      -0.023649       0.009269       0.014380              9.982580       8.493252      -2.245551       3.563505      12.401573      -1.426065       9.052916           0.001679
          299              C      11.849049      17.587681      16.564238       0.618558      23.422892 0.25393844E+03  0.52755308E+04                                 7.585780                            5.672806      -0.043619       2.045727                    0.999532      22.148187      61.991071       0.620397       0.475224      -1.018634       0.013573       0.067298       0.019914       0.071483      -0.008704      -0.067710      -0.012936       0.120745       0.063247      -0.076560      -0.028127       0.104687              9.020510       5.700077      -0.041150       2.085813      14.575190      -0.232251       6.786262           0.014046
          300              C       5.183056       4.284900       1.222426       0.039462      37.055191 0.44283075E+03  0.10472456E+05                                 9.850099                            7.151536      -0.248520       1.931121                    0.998814      27.558233      79.794378       0.598003       0.433104      -1.052444       0.007915      -0.008899       0.004667       0.012791       0.002236       0.015648       0.005930       0.017085      -0.031035      -0.019273      -0.003000       0.022273             11.996668      17.779064      -1.365383       4.313965       7.653439      -3.526769      10.557500           0.000027
          301              C       6.397258       4.908070       0.895120      -0.164820      36.674004 0.48554438E+03  0.11814829E+05                                 9.803132                            7.505122      -0.192474       1.895841                    0.999263      31.270190      93.508704       0.578615       0.435029      -1.045508       0.014582      -0.014610       0.019388       0.028319       0.001307      -0.016158       0.001330      -0.075604       0.088839      -0.055699       0.022910       0.032790             11.651246      20.528112       0.831147       2.670962       6.584515      -1.512459       7.841112           0.000062
          302              C       7.560282       4.593476       1.564199      -0.018667      36.920983 0.43199937E+03  0.10070886E+05                                 9.613411                            6.896436       0.066280       2.030725                    0.999278      27.066420      75.767592       0.636391       0.412855      -1.073829      -0.047873      -0.015973       0.017719       0.053488       0.002346       0.006701       0.004393      -0.011445       0.030055      -0.012788      -0.001026       0.013815             11.852993      19.706945       2.664393       0.855496       7.727747      -2.649062       8.124288           0.000700
          303              C       7.545292       3.653350       2.602177      -0.098177      30.444907 0.44111066E+03  0.10437471E+05                                 8.554678                            7.090637       0.018387       1.981840                    0.999582      29.362434      85.464499       0.605626       0.427419      -1.054324      -0.021770       0.012140      -0.003793       0.025213      -0.015391       0.021874       0.012541       0.006033       0.030055      -0.033895       0.007183       0.026712              9.213378      12.851629       1.169260       0.312234       7.103792      -2.644811       7.684713           0.000492
          304              C       6.338865       3.016444       2.929483      -0.077170      30.909753 0.43983299E+03  0.10406380E+05                                 8.689174                            7.111535       0.097936       2.017722                    0.999054      28.991791      84.559523       0.600377       0.431191      -1.051334      -0.003810       0.027275      -0.013900       0.030849      -0.000463       0.003723      -0.013252      -0.003814       0.026798      -0.011801      -0.006295       0.018096              9.545900      13.564766       0.330302       1.052301       6.999680      -2.680068       8.073254          -0.000019
          305              C       5.168628       3.327568       2.233279      -0.105453      31.512836 0.46771990E+03  0.11295311E+05                                 8.946035                            7.433741      -0.216339       1.911072                    0.997794      30.212955      90.531962       0.572445       0.443058      -1.038885       0.023685       0.008666       0.003025       0.025402       0.011791      -0.014156       0.019577       0.007135      -0.015178      -0.031697       0.014825       0.016872              9.767638      12.370075      -0.494947       1.913057       7.685234      -3.366935       9.247605           0.000439
          306              C       8.848580       5.213541       1.097652       0.627056      22.985003 0.24570160E+03  0.50715911E+04                                 7.541879                            5.609958      -0.117652       2.026402                    0.999329      22.028300      61.817955       0.617771       0.480333      -1.014094       0.053495       0.035659      -0.023110       0.068318      -0.041248      -0.000831       0.065325      -0.119724      -0.008556      -0.078249      -0.031351       0.109600              8.927977      13.917198       2.586310       0.622494       6.123806      -1.699031       6.742926          -0.000650
          307              C       7.474304      20.753074      10.318290       0.175566      33.440754 0.38922433E+03  0.89550167E+04                                 9.409734                            6.829365      -0.177496       1.956531                    0.999423      26.602763      77.165141       0.592445       0.449357      -1.037848      -0.001379      -0.000718      -0.006064       0.006260       0.014058      -0.006742      -0.011492       0.024761      -0.012092      -0.020930      -0.004098       0.025028             11.310368      13.002442      -5.692348       4.541737       9.758492      -2.478626      11.170169          -0.000093
          308              C       6.008592      21.821731       9.079589       0.199330      33.028973 0.37983813E+03  0.87069063E+04                                 9.442235                            6.816768      -0.253437       1.941498                    0.999188      26.354972      76.910165       0.582440       0.458764      -1.029995      -0.000136      -0.018602      -0.005798       0.019486       0.014796      -0.015577      -0.015205       0.004451      -0.050459      -0.026397      -0.006482       0.032879             11.288229      11.043519      -4.576023       4.872170       9.318762      -2.957135      13.502407          -0.000131
          309              C       8.518971      19.891578      10.877062       0.039200      36.758172 0.45561633E+03  0.10846523E+05                                 9.762664                            7.244697      -0.229912       1.934264                    0.998810      27.721976      80.408110       0.595583       0.431989      -1.053631       0.011576       0.002222       0.010960       0.016095      -0.018000       0.002319      -0.001926       0.009754       0.022768      -0.022444       0.006504       0.015940             11.539691      14.041433      -5.531739       1.098827       9.545175      -2.178823      11.032466          -0.000551
          310              C       9.624509      19.396571      10.170008      -0.152544      33.916669 0.49442784E+03  0.12109067E+05                                 9.365452                            7.636684      -0.262318       1.883007                    0.998381      31.217473      94.247600       0.565406       0.442321      -1.039158       0.016608       0.000162       0.021700       0.027326       0.030331      -0.001780      -0.001680      -0.033982       0.065926      -0.045760       0.020365       0.025395             10.496140      13.485476      -4.996417      -1.108115       8.807706      -0.122852       9.195237           0.002181
          311              C      10.584425      18.639116      10.822813      -0.033487      36.996806 0.46430903E+03  0.11037006E+05                                 9.659175                            7.177515      -0.009296       1.999447                    0.999320      27.743084      78.793507       0.619284       0.416076      -1.070195      -0.043950       0.032440       0.018382       0.057636      -0.009265       0.003932      -0.006513      -0.008741       0.031996      -0.015578      -0.000343       0.015921             11.641767      13.876235      -5.168777      -3.595537       8.876434       0.520605      12.172633          -0.001699
          312              C      10.472140      18.371211      12.191713      -0.096299      30.826642 0.44236487E+03  0.10499015E+05                                 8.707100                            7.151699      -0.019228       1.975474                    0.999093      29.421324      86.421444       0.595208       0.433580      -1.048113      -0.012152       0.027777      -0.000532       0.030324       0.004029       0.026748      -0.001083      -0.013690      -0.040225      -0.034565       0.012980       0.021585              9.525226       9.469926      -2.833326      -2.378066       7.354121      -0.196672      11.751633           0.002304
          313              C       9.375547      18.858969      12.898767      -0.067027      29.910740 0.42264014E+03  0.99236783E+04                                 8.558990                            6.997897      -0.025647       1.988568                    0.997786      28.644648      83.869795       0.600355       0.434506      -1.046864       0.014175       0.017480      -0.019988       0.030100       0.009507       0.004623       0.006287      -0.006795       0.001648      -0.010374      -0.003887       0.014261              9.417673       9.597512      -2.790255      -0.856265       7.200023      -0.919810      11.455486          -0.000914
          314              C       8.423177      19.606768      12.255004      -0.108791      31.238682 0.45986783E+03  0.11063851E+05                                 8.885496                            7.356606      -0.219832       1.911581                    0.997856      30.115677      90.205355       0.576872       0.441320      -1.039429       0.026789       0.006557      -0.005682       0.028160       0.021332      -0.003144       0.024146      -0.014583      -0.049773      -0.034821      -0.002545       0.037366              9.696322       9.666017      -2.613074       0.468843       7.432186      -2.076629      11.990763           0.002533
          315              C      11.804215      18.148257      10.077784       0.623508      22.291048 0.24764982E+03  0.51240906E+04                                 7.359260                            5.621438      -0.045304       2.044564                    0.999339      22.215482      62.505045       0.618642       0.478507      -1.014628       0.061537      -0.026145      -0.029432       0.073052       0.057148       0.036138       0.013414      -0.097557      -0.081366      -0.077643      -0.017406       0.095049              8.530264       9.590418      -3.278781      -2.587339       6.776974       0.163520       9.223399           0.015017
          316              C      12.563697       3.271038       7.994596       0.041100      36.458560 0.45050419E+03  0.10707582E+05                                 9.733807                            7.220683      -0.287905       1.915500                    0.998750      27.753635      80.754324       0.593779       0.433999      -1.051134      -0.009863       0.001989      -0.006283       0.011862      -0.017244       0.005498      -0.004292       0.012470       0.052160      -0.027033       0.005547       0.021486             11.383029      11.055937      -3.117219       2.082677       7.774445      -3.009287      15.318705           0.000053
          317              C      12.985977       3.339738       6.665478      -0.145343      34.179444 0.49479396E+03  0.12152688E+05                                 9.481413                            7.687179      -0.420320       1.834424                    0.997817      31.475777      95.996972       0.556823       0.447859      -1.033169      -0.024199       0.009376      -0.009175       0.027526       0.009313      -0.009005       0.019935       0.004832      -0.100010      -0.042793       0.015818       0.026975             10.632212       8.188496      -1.602549       0.752824       7.586889      -2.356999      16.121252          -0.000107
          318              C      12.188898       3.959559       5.710684      -0.019757      36.049275 0.46033500E+03  0.10941574E+05                                 9.559731                            7.205954      -0.153963       1.959554                    0.998564      27.654807      79.069756       0.609200       0.423000      -1.063594      -0.012096      -0.006608       0.046489       0.048490      -0.008351       0.002022       0.000867      -0.006064      -0.022746      -0.008832      -0.003853       0.012686             11.344539       8.973230      -1.767556      -1.426881       7.039070      -1.925475      18.021317           0.000735
          319              C      10.962740       4.516458       6.077773      -0.106008      29.153077 0.43037870E+03  0.10100540E+05                                 8.236482                            6.963763       0.146615       2.022030                    0.999697      29.061787      83.688450       0.617652       0.422541      -1.059498       0.012843      -0.007018       0.019322       0.024239      -0.003702       0.025845      -0.006246      -0.014418      -0.040765      -0.033824       0.009624       0.024200              8.771449       8.589852      -1.481066      -1.753050       5.877497      -0.544387      11.846997          -0.000401
          320              C      10.531089       4.422497       7.397849      -0.085827      28.374958 0.40470260E+03  0.93261869E+04                                 8.004598                            6.686568       0.367845       2.102267                    0.999775      28.130346      79.521057       0.641558       0.414287      -1.067797       0.024586      -0.003312      -0.006295       0.025594      -0.018644      -0.005829       0.005505       0.018026      -0.004443      -0.020111      -0.003780       0.023891              8.552397       8.864426      -1.790532      -1.100412       6.092604      -0.853173      10.700160           0.000100
          321              C      11.333826       3.822070       8.349027      -0.101245      30.250395 0.44686722E+03  0.10652803E+05                                 8.643729                            7.233226      -0.105238       1.952477                    0.998234      29.563701      87.568684       0.585199       0.439053      -1.042865       0.003783       0.011377      -0.019227       0.022659       0.021384      -0.016023       0.008109      -0.034236       0.005800      -0.036703       0.010270       0.026432              9.243854      10.586906      -2.675087      -0.234803       7.038988      -1.339924      10.105668          -0.000590
          322              C      12.647926       4.102047       4.292959       0.614867      22.603109 0.25004828E+03  0.51962064E+04                                 7.471153                            5.675702      -0.055008       2.043284                    0.999518      22.374686      63.488204       0.610094       0.483111      -1.010253       0.019031       0.006294      -0.063568       0.066654       0.051164       0.038999       0.026774       0.017091      -0.175846      -0.073393      -0.022172       0.095565              8.736527       6.349979      -1.818496      -1.439078       7.092991      -1.027057      12.766610           0.000455
          323              C      10.442176      13.409855       5.054263       0.180590      33.978140 0.39072597E+03  0.90143311E+04                                 9.644833                            6.898911      -0.230824       1.944776                    0.999139      26.633218      77.813087       0.581199       0.456794      -1.031751       0.003661       0.009010       0.003673       0.010396      -0.014522      -0.003822       0.005132      -0.026966       0.029818      -0.024848       0.005742       0.019106             12.111402      12.657552      -3.478828       7.118214       9.936016      -5.367683      13.740639           0.000003
          324              C       9.020497      14.448344       3.748653       0.159205      33.669370 0.39592950E+03  0.91702809E+04                                 9.581748                            6.939214      -0.207508       1.948555                    0.998831      26.984983      79.154488       0.579839       0.456073      -1.031524       0.005508       0.005667       0.003538       0.008658      -0.013824      -0.000795       0.006456       0.023272       0.014664      -0.021674       0.004969       0.016705             11.982902      12.434807      -5.270633       5.548604      12.763456      -5.852553      10.750442           0.000070
          325              C      11.524702      13.135834       6.018099       0.052922      37.171366 0.44145294E+03  0.10413654E+05                                 9.843631                            7.117797      -0.153316       1.963351                    0.999057      27.258113      78.380630       0.603322       0.430366      -1.055945       0.000639      -0.002836       0.015144       0.015421       0.011248       0.010598      -0.013312       0.006800       0.006692      -0.023927       0.010554       0.013373             11.947008      11.045374      -2.370945       6.708897      12.058299      -2.714142      12.737350          -0.000181
          326              C      12.192161      14.159377       6.696220      -0.154546      34.216370 0.48865236E+03  0.11912775E+05                                 9.350131                            7.541059      -0.162340       1.916164                    0.998788      30.891470      92.547521       0.575701       0.436411      -1.044387       0.019085      -0.020113       0.007463       0.028713      -0.007017      -0.037081      -0.015095       0.010353      -0.068498      -0.049991       0.011011       0.038980             10.205734       9.165502       0.283571       5.042384      10.384049      -0.304186      11.067652           0.002558
          327              C      13.030007      13.865713       7.766747      -0.020556      34.631497 0.44812612E+03  0.10571049E+05                                 9.240450                            7.073370       0.017469       2.017971                    0.999166      27.327086      77.621501       0.620161       0.418682      -1.067234      -0.022262      -0.031557      -0.035186       0.052245       0.004585      -0.004760      -0.015005      -0.006111       0.028870      -0.012462      -0.008972       0.021435             10.548587       8.233599       1.083014       3.968679      13.785662       0.420614       9.626500           0.001687
          328              C      13.233604      12.537529       8.128411      -0.097384      30.580247 0.45855784E+03  0.10989520E+05                                 8.700874                            7.315058      -0.086255       1.953224                    0.998737      29.672028      87.788633       0.584048       0.437595      -1.044946      -0.016322       0.004725      -0.017785       0.024597      -0.008356       0.003008      -0.013340       0.032560       0.058791      -0.031117       0.006410       0.024707              9.432774       7.116527      -0.124775       2.537100      12.966068      -0.580788       8.215726           0.002802
          329              C      12.622543      11.515158       7.421357      -0.081806      29.465889 0.42634817E+03  0.10026459E+05                                 8.431390                            6.995636       0.078729       2.013090                    0.998949      28.950455      84.661368       0.605064       0.430449      -1.049968      -0.009576       0.022486      -0.002538       0.024572       0.000346      -0.000904      -0.011605      -0.017401      -0.018740      -0.011987      -0.005531       0.017518              9.216600       7.499383      -0.626979       3.190968      11.404859      -0.904954       8.745558          -0.000755
          330              C      11.771683      11.795310       6.377955      -0.102820      32.389756 0.45701045E+03  0.10981362E+05                                 9.133457                            7.342156      -0.262620       1.896843                    0.997947      30.156687      90.362415       0.576267       0.442336      -1.038512      -0.002872       0.011650       0.024041       0.026869       0.006779      -0.020915       0.019684       0.012481      -0.023973      -0.034497       0.009176       0.025322             10.398721       8.086530      -2.281856       4.032505      12.457116      -2.850197      10.652517           0.002352
          331              C      13.676893      14.950450       8.553367       0.605094      21.861573 0.25703614E+03  0.53983750E+04                                 7.352978                            5.790412      -0.227581       1.979424                    0.999203      23.023310      66.478052       0.596185       0.489166      -1.003377       0.029667       0.057232       0.019639       0.067390      -0.056938      -0.044872      -0.016774       0.096303      -0.098319      -0.084103      -0.015879       0.099982              8.209398       5.566934       2.188398       1.406962      10.920058       0.063151       8.141201           0.017966
          332              C       8.269859      15.486875       3.021708       0.055393      35.289221 0.45346727E+03  0.10808504E+05                                 9.643836                            7.304763      -0.258256       1.931573                    0.998364      27.684377      80.979920       0.582356       0.441263      -1.045540      -0.011498       0.005028      -0.000994       0.012588      -0.001696      -0.001989      -0.006921       0.002807      -0.031863      -0.013691       0.005998       0.007693             11.465051      11.388726      -3.769943       4.807223      13.708249      -3.266225       9.298178          -0.001167
          333              C       8.623569      16.836950       3.066916      -0.165970      32.830965 0.50710205E+03  0.12518944E+05                                 9.190312                            7.752850      -0.365726       1.847242                    0.997946      31.736324      96.716746       0.558181       0.444487      -1.036180      -0.020330       0.001972      -0.017631       0.026983       0.013661      -0.005145       0.003700       0.063119       0.042072      -0.041793       0.013133       0.028660             10.013281       9.310161      -2.519579       1.807432      14.045649      -1.528208       6.684033           0.004099
          334              C       7.768840      17.803815       2.546119      -0.038662      34.133934 0.46901072E+03  0.11203137E+05                                 9.173101                            7.265152       0.038750       2.017776                    0.999213      27.944407      80.170534       0.607591       0.422025      -1.063904      -0.011008      -0.058427      -0.002277       0.059498      -0.001128      -0.006805      -0.004971       0.020917      -0.035114      -0.015628      -0.002248       0.017876             10.288860       9.952240      -1.020363       2.448268      14.483388      -0.119183       6.430952          -0.001144
          335              C       6.575151      17.435730       1.922247      -0.105009      28.856531 0.44876876E+03  0.10678195E+05                                 8.278317                            7.175728       0.092405       2.008544                    0.999585      29.468619      86.375868       0.598260       0.430270      -1.051220       0.008057      -0.021647       0.009903       0.025131      -0.018117      -0.000958      -0.014716       0.025545       0.040750      -0.032941       0.010691       0.022250              8.638993       9.386603      -0.280119       2.696306      10.204976       0.393277       6.325400           0.004011
          336              C       6.250085      16.091262       1.835448      -0.059899      28.057582 0.41203477E+03  0.96024168E+04                                 8.174877                            6.897126       0.124449       2.038955                    0.998632      28.301052      82.246377       0.607052       0.432946      -1.049003       0.014445       0.007794       0.022148       0.027567       0.007295      -0.006668      -0.001324       0.024623       0.002172      -0.014689      -0.002119       0.016809              8.723493       9.450118      -1.146786       3.241207       9.892623       0.019140       6.827737          -0.000925
          337              C       7.068772      15.118251       2.374328      -0.093669      29.688812 0.43831621E+03  0.10417962E+05                                 8.596666                            7.179510      -0.186143       1.930070                    0.997596      29.582943      88.028681       0.584356       0.440995      -1.039780      -0.007905       0.018297       0.009241       0.021970       0.014568      -0.024442       0.010690      -0.003939       0.037984      -0.035036       0.006230       0.028806              9.295456      10.754188      -1.993883       4.150152       9.303526      -0.822610       7.828653           0.005345
          338              C       8.113236      19.252788       2.741418       0.615129      22.112765 0.25241299E+03  0.52542884E+04                                 7.296348                            5.689983      -0.040873       2.044971                    0.999466      22.442144      63.598705       0.611734       0.480996      -1.012019       0.028334       0.072356       0.002434       0.077744      -0.007907      -0.025684      -0.028937       0.045211       0.274419      -0.076413      -0.024777       0.101190              8.131320       9.285903      -1.057190       0.267009      10.627113       0.489516       4.480944           0.020434
          339              C       3.173293       4.708616       4.708873       0.149046      33.565907 0.40119042E+03  0.92918045E+04                                 9.448602                            6.929778      -0.131290       1.970561                    0.999153      26.814450      77.800680       0.589165       0.448869      -1.039098      -0.015049       0.005104       0.006835       0.017299      -0.004717       0.009542       0.004452       0.009132       0.014900      -0.013085      -0.000095       0.013180             11.473152       8.872239      -2.697916       3.359133      13.117616      -7.098264      12.429602          -0.000170
          340              C       2.232940       6.076173       3.309231       0.176572      32.519872 0.38475539E+03  0.88244721E+04                                 9.308222                            6.807936      -0.076811       1.994387                    0.999562      26.329504      76.190571       0.591187       0.451728      -1.036743      -0.006384      -0.001578       0.009572       0.011613       0.000733       0.006843       0.022747      -0.057497       0.015918      -0.032874      -0.008096       0.040970             11.386024      11.057266      -4.069469       4.577832      11.640943      -6.271862      11.459862          -0.000306
          341              C       3.445561       3.638971       5.672709       0.045378      36.202259 0.44408307E+03  0.10500250E+05                                 9.660190                            7.139713      -0.128008       1.967832                    0.999282      27.475719      79.320366       0.601786       0.430456      -1.054986       0.006621       0.002137       0.016044       0.017487       0.009606       0.007031      -0.015517      -0.009487      -0.017810      -0.022254       0.003383       0.018871             11.488309       9.736643      -0.507464       2.482611      13.472534      -5.965982      11.255751          -0.000295
          342              C      22.954580       2.681546       6.016290      -0.177573      35.907949 0.49976656E+03  0.12270420E+05                                 9.684468                            7.637737      -0.241693       1.882414                    0.998809      31.596643      95.452908       0.569928       0.437717      -1.042076       0.014822      -0.009745       0.022326       0.028515      -0.015061       0.007325       0.034355       0.023999       0.003763      -0.045427       0.015082       0.030345             10.918109       8.904527       1.700336       0.311650      14.298116      -4.962800       9.551682           0.001702
          343              C      15.860804      20.774246       6.940343      -0.015183      36.327411 0.43094799E+03  0.10045786E+05                                 9.500413                            6.894539       0.172560       2.068300                    0.999461      26.922759      75.498846       0.635229       0.413635      -1.072732       0.027779       0.036650      -0.014238       0.048141      -0.008886       0.001580      -0.003760      -0.007646      -0.006118      -0.008749      -0.003104       0.011853             11.440985      12.296492       3.738787       0.972702      13.559796      -3.810289       8.466665          -0.002539
          344              C      17.093824      20.722890       7.560598      -0.098441      31.640862 0.45054586E+03  0.10748808E+05                                 8.894128                            7.251281      -0.153493       1.933742                    0.998823      29.546272      87.186703       0.586628       0.437645      -1.045036      -0.000483       0.022049      -0.012385       0.025294      -0.012671      -0.007674       0.004601      -0.020747       0.048507      -0.025083       0.004031       0.021052              9.713322      11.808872       1.537517       2.525675       9.399352      -2.159669       7.931742           0.001806
          345              C      -2.409523      21.698857       7.244142      -0.080400      30.349166 0.41526369E+03  0.96438639E+04                                 8.436669                            6.785139       0.357811       2.101039                    0.999786      28.268989      80.562445       0.634387       0.415743      -1.065482      -0.024539       0.004659      -0.002864       0.025141       0.009642       0.011733      -0.006502       0.014802      -0.048752      -0.023740       0.001720       0.022020              9.354190      10.285489      -0.036450       2.892732       9.193446      -2.933545       8.583635          -0.000458
          346              C       4.691235       3.601373       6.309239      -0.103717      31.335915 0.44140715E+03  0.10490158E+05                                 8.846019                            7.164715      -0.177304       1.926711                    0.998481      29.664669      87.726771       0.590981       0.436104      -1.044643      -0.017227      -0.000918       0.017811       0.024796       0.011960      -0.010581       0.021928       0.010400      -0.029261      -0.033214       0.013987       0.019227              9.775999      10.100827      -1.149269       3.250148       9.541739      -3.619451       9.685432           0.001713
          347              C      14.820130      19.712589       7.189892       0.596317      23.114934 0.25214786E+03  0.52375273E+04                                 7.524804                            5.641522       0.056776       2.077808                    0.999621      22.367026      62.929983       0.622969       0.473335      -1.018003      -0.039244      -0.045818       0.021262       0.063965      -0.039024      -0.018430       0.042152      -0.001586       0.309624      -0.092186      -0.026399       0.118586              8.876447       9.992410       3.052903      -0.543025      11.548746      -2.111589       5.088183           0.013576
          348              C       1.238424       6.799579       2.490061       0.033826      35.193139 0.45638992E+03  0.10866106E+05                                 9.537138                            7.268095      -0.119199       1.971187                    0.999069      27.672512      80.185937       0.592696       0.434047      -1.052714       0.000783       0.011598      -0.009863       0.015245      -0.007247       0.017127      -0.013956       0.001313      -0.022228      -0.022170      -0.003530       0.025700             11.237164      10.090865      -3.603170       4.727260      13.301715      -3.311263      10.318911          -0.000930
          349              C       1.300604       8.203601       2.497294      -0.139537      32.444614 0.46672705E+03  0.11298007E+05                                 9.158049                            7.425298      -0.353674       1.861164                    0.997722      30.949801      93.731719       0.571178       0.442992      -1.035920      -0.014089      -0.001153      -0.012301       0.018739       0.013704      -0.022768       0.025417       0.028445       0.094498      -0.048753       0.001660       0.047093             10.376676       7.874207      -2.922004       2.682152      14.963754      -3.292068       8.292069          -0.000251
          350              C       0.375827       8.932496       1.792048      -0.007928      34.107149 0.46469506E+03  0.11115372E+05                                 9.334357                            7.318984      -0.195461       1.947478                    0.998447      27.945408      81.201728       0.592360       0.432280      -1.053642      -0.001005      -0.047033       0.009499       0.047993       0.001092      -0.004367       0.007808       0.031986       0.026773      -0.022534       0.007282       0.015252             10.833378       7.934686      -0.930755       2.414949      16.673408      -2.476948       7.892039          -0.009981
          351              C      -0.597245       8.292713       1.016277      -0.110187      29.390435 0.47766749E+03  0.11590501E+05                                 8.517084                            7.502505      -0.214684       1.905430                    0.998451      30.450505      91.309127       0.571231       0.441894      -1.040096       0.012684      -0.013530       0.009786       0.020970      -0.013002       0.000205      -0.007441       0.036410       0.037171      -0.029741       0.012109       0.017633              8.913951       7.792997      -0.565670       1.903345      11.739996      -0.683117       7.208862           0.000467
          352              C      -0.631618       6.900478       0.976494      -0.087701      28.354880 0.43865049E+03  0.10389222E+05                                 8.194930                            7.104725       0.042864       1.995149                    0.999172      29.331400      86.075495       0.599286       0.431526      -1.049329       0.022921       0.010131       0.011281       0.027482       0.007392       0.014462       0.005397       0.005659      -0.029825      -0.018104      -0.002316       0.020420              8.627727       7.816180      -1.094151       2.113469      10.969950      -0.449598       7.097053          -0.000246
          353              C       0.273330       6.148722       1.708865      -0.142727      29.886298 0.47769149E+03  0.11568081E+05                                 8.496039                            7.415273      -0.016268       1.963035                    0.999022      30.578376      91.005338       0.585941       0.431656      -1.048303      -0.005705       0.026782      -0.021125       0.034585      -0.001078      -0.013072       0.019919      -0.028398      -0.051562      -0.030923      -0.001117       0.032039              8.898151       8.452776      -1.463175       3.026031       9.964383      -0.622598       8.277294           0.000466
          354              C       0.450625      10.437212       1.811940       0.588709      22.859186 0.27646112E+03  0.59037847E+04                                 7.635127                            6.043254      -0.336622       1.943290                    0.998559      23.294586      67.476161       0.578990       0.495380      -1.001788       0.025797       0.070080       0.033813       0.081976       0.002202      -0.035991      -0.001713       0.008636       0.280465      -0.052960      -0.049502       0.102462              8.628837       7.328553       0.224810       1.119202      13.165939      -1.691859       5.392019           0.004927
          355              C       3.530994      18.150398       8.274886       0.187000      33.676230 0.38439593E+03  0.88086863E+04                                 9.470779                            6.775778      -0.109932       1.981155                    0.999667      26.310634      75.948900       0.596764       0.447889      -1.039604      -0.005735      -0.004915       0.008124       0.011093       0.002227      -0.005592      -0.003625      -0.014873       0.019908      -0.012476       0.001660       0.010816             11.986444      18.564067      -2.860547       5.896368       7.696428      -3.231355       9.698837           0.000006
          356              C       5.115599      17.207748       9.477420       0.171865      33.692236 0.38861260E+03  0.89270013E+04                                 9.434656                            6.795187      -0.199373       1.948309                    0.999469      26.530945      76.604169       0.598412       0.445571      -1.041261       0.002317       0.000927       0.002257       0.003365      -0.010428       0.014347       0.026921      -0.000156       0.028224      -0.035108       0.004089       0.031019             11.731082      12.657965      -4.691916       4.434714      12.629050      -5.866915       9.906233           0.000017
          357              C       2.259608      18.460732       7.607614       0.043335      36.233263 0.44106527E+03  0.10417931E+05                                 9.719920                            7.136435      -0.162796       1.962161                    0.998884      27.398410      79.224373       0.598875       0.433003      -1.052744      -0.008898       0.006577      -0.001062       0.011116       0.002698       0.006444      -0.011570       0.011255      -0.010523      -0.016987       0.005818       0.011169             12.011289      19.180996      -0.558832       4.286612       7.427010      -2.740734       9.425862          -0.000296
          358              C       1.110094      17.703532       7.813763      -0.138671      36.095946 0.48720761E+03  0.11897316E+05                                 9.844416                            7.621869      -0.392472       1.841480                    0.998605      31.185872      94.243968       0.560959       0.447137      -1.035576      -0.012215       0.018247      -0.011609       0.024838      -0.017447      -0.016826       0.025482      -0.060746       0.056483      -0.046201      -0.005611       0.051812             11.760595      20.266106       1.685633       3.099510       7.094455      -1.468123       7.921225           0.001540
          359              C      -0.093366      18.043025       7.170000      -0.022962      36.811202 0.44266099E+03  0.10390664E+05                                 9.613742                            6.996457       0.043643       2.021041                    0.999239      27.299341      76.879500       0.629242       0.414683      -1.071803       0.042087       0.026952      -0.004048       0.050141      -0.008864       0.009676       0.001677      -0.001430       0.011953      -0.014782       0.002540       0.012242             11.860347      18.740430       3.400377       1.390407       8.551501      -2.684849       8.289110           0.002971
          360              C      -0.126685      19.111568       6.289347      -0.107540      31.816832 0.45026045E+03  0.10724654E+05                                 8.857177                            7.189180       0.032901       1.986185                    0.999481      29.631640      86.953023       0.597393       0.430453      -1.050904       0.025496      -0.005202       0.010436       0.028036      -0.015785       0.008715       0.012393       0.017409       0.047830      -0.030874       0.009938       0.020936              9.769968      13.347920       1.474668       1.469823       7.669826      -2.683133       8.292158           0.001870
          361              C       1.014275      19.874629       6.090432      -0.088566      30.336685 0.42283789E+03  0.98857614E+04                                 8.480298                            6.891393       0.244818       2.059517                    0.999767      28.769334      82.851206       0.622012       0.421184      -1.059712       0.002424      -0.025882       0.015672       0.030354       0.001327       0.001963      -0.024573      -0.017011      -0.007289      -0.022046      -0.006913       0.028959              9.405832      13.328188       0.567515       2.032936       7.004805      -2.323781       7.884503          -0.000172
          362              C       2.205706      19.560199       6.737811      -0.108702      31.853528 0.47282953E+03  0.11450568E+05                                 9.033917                            7.488396      -0.307948       1.882982                    0.997326      30.263659      90.831090       0.568695       0.444738      -1.037829      -0.019911      -0.013242      -0.001187       0.023942       0.010726      -0.011432       0.012509      -0.003225       0.007705      -0.023178       0.008979       0.014200              9.984871      13.406604      -0.344325       2.617158       7.492399      -2.809106       9.055610           0.001644
          363              C      -1.316260      17.249188       7.522623       0.617763      23.435975 0.25412435E+03  0.52800462E+04                                 7.585892                            5.673015      -0.040406       2.046655                    0.999547      22.158322      62.011274       0.620729       0.474912      -1.018862      -0.057283      -0.036567       0.018616       0.070463      -0.046882      -0.011805       0.068483      -0.078633       0.063760      -0.077091      -0.028197       0.105288              9.020510      13.445770       2.958228       0.970157       6.829518      -1.860889       6.786241           0.014062
          364              C       5.825125      16.208598      10.264041       0.038277      37.087668 0.44341374E+03  0.10489263E+05                                 9.854008                            7.155113      -0.246754       1.931506                    0.998809      27.573267      79.838741       0.598019       0.432967      -1.052570       0.010287      -0.004229       0.005098       0.012235      -0.003402      -0.000007      -0.016260      -0.015272      -0.030369      -0.018733      -0.002797       0.021530             11.999959       9.897157      -4.418361       4.848805      15.540515      -2.747335      10.562205          -0.000365
          365              C       5.682480      14.851292       9.936734      -0.162967      36.579861 0.48411218E+03  0.11770928E+05                                 9.785655                            7.493454      -0.192258       1.896596                    0.999299      31.224742      93.327739       0.579151       0.434960      -1.045581       0.018493      -0.007877       0.018822       0.027537       0.027131      -0.006710       0.014916       0.053494       0.086542      -0.055684       0.023653       0.032031             11.627376       7.830771      -4.070144       2.372006      19.221477      -1.938302       7.829880           0.001338
          366              C       6.395837      13.880356      10.605814      -0.020203      36.928884 0.43222399E+03  0.10076986E+05                                 9.613761                            6.897737       0.067354       2.031105                    0.999309      27.070483      75.771257       0.636427       0.412796      -1.073915      -0.002863       0.051069       0.017796       0.054157       0.005095      -0.001895      -0.008276       0.004746       0.030527      -0.012496      -0.001765       0.014261             11.852055       7.496389      -2.066632       2.779737      19.934680       0.156349       8.125096          -0.000776
          367              C       7.267110      14.233835      11.643791      -0.096419      30.399062 0.44028404E+03  0.10412617E+05                                 8.545246                            7.083096       0.021177       1.982990                    0.999589      29.332300      85.344102       0.606087       0.427311      -1.054432      -0.019241       0.015789      -0.003428       0.025125      -0.013660      -0.003395      -0.024690       0.016312       0.030746      -0.033763       0.006978       0.026785              9.202858       7.058115      -1.070509       2.576017      12.873983       0.662080       7.676475           0.001474
          368              C       7.425373      15.588851      11.971098      -0.076937      30.888512 0.43946688E+03  0.10395335E+05                                 8.684799                            7.107800       0.100013       2.018614                    0.999024      28.976039      84.498091       0.600646       0.431097      -1.051414      -0.026437      -0.005159      -0.013825       0.030277       0.001533       0.014577       0.002098       0.005101       0.028886      -0.012063      -0.007612       0.019675              9.541056       7.629952      -1.965893       2.878457      12.923533      -0.014119       8.069681          -0.000350
          369              C       6.712647      16.567766      11.274893      -0.103635      31.455204 0.46655863E+03  0.11261211E+05                                 8.938460                            7.426663      -0.220302       1.910363                    0.997730      30.181670      90.438695       0.572420       0.443315      -1.038647       0.000027      -0.024492       0.003268       0.024709       0.006135      -0.024039       0.005486      -0.021040      -0.012462      -0.031953       0.014115       0.017838              9.759376       8.621128      -1.940506       3.826711      11.418083      -0.566064       9.238918           0.001787
          370              C       6.282844      12.455076      10.139267       0.629921      22.964832 0.24549134E+03  0.50660661E+04                                 7.537676                            5.607855      -0.117801       2.026285                    0.999355      22.013309      61.764662       0.617850       0.480384      -1.014088      -0.014902      -0.063382      -0.025350       0.069871       0.009680      -0.060655      -0.023056       0.147072      -0.004878      -0.080111      -0.029947       0.110058              8.921793       5.395355      -0.713275       1.808082      14.629979       0.031465       6.740044           0.009782
          371              C      21.746207      24.992894      16.806553       0.176394      33.425851 0.38905323E+03  0.89501681E+04                                 9.407116                            6.827947      -0.175991       1.957157                    0.999426      26.596120      77.143965       0.592490       0.449368      -1.037834       0.000069      -0.001235       0.005361       0.005502       0.001661       0.008378       0.009837      -0.037805      -0.011223      -0.021285      -0.003419       0.024704             11.306548      14.008622      -5.297329       3.949896       8.742875      -3.339304      11.168146          -0.000083
          372              C      23.272050      24.012004      18.045254       0.196835      33.079276 0.38053457E+03  0.87263284E+04                                 9.447846                            6.820469      -0.255086       1.940659                    0.999220      26.380293      76.983814       0.582644       0.458422      -1.030251      -0.016713      -0.006337       0.005645       0.018744       0.009795       0.008756       0.019488      -0.022649      -0.051970      -0.026488      -0.006236       0.032724             11.294889      12.632181      -3.965089       4.520193       7.740681      -3.478083      13.511807          -0.000158
          373              C      27.954256       6.576242      16.247781       0.039142      36.765517 0.45575976E+03  0.10851075E+05                                 9.764411                            7.246284      -0.230672       1.933908                    0.998854      27.727768      80.435979       0.595447       0.432042      -1.053571      -0.003017       0.011679      -0.011342       0.016557      -0.016525       0.002198      -0.001277       0.016127       0.025042      -0.022562       0.007400       0.015162             11.541139      13.856992      -5.603071       2.428040       9.730460      -0.236879      11.035966          -0.000530
          374              C      27.093421       7.428422      16.954836      -0.151602      33.902032 0.49418428E+03  0.12102252E+05                                 9.365094                            7.636742      -0.264347       1.882475                    0.998413      31.212771      94.246382       0.565158       0.442546      -1.038971      -0.005462       0.016124      -0.020868       0.026931       0.034670       0.000603       0.002858      -0.016308       0.070762      -0.047434       0.021100       0.026333             10.495222      12.779534      -5.266902      -0.286495       9.509094       1.078803       9.197038           0.002136
          375              C      26.040434       8.050029      16.302031      -0.033695      36.983108 0.46420577E+03  0.11032829E+05                                 9.652382                            7.173504      -0.006398       2.000376                    0.999281      27.739731      78.751958       0.619935       0.415703      -1.070542       0.046005      -0.029561      -0.019375       0.058014      -0.003048       0.008351      -0.000682       0.018168       0.032981      -0.015099      -0.001489       0.016587             11.632339      12.996602      -5.497977      -1.781976       9.735025       3.162570      12.165391          -0.002114
          376              C      25.831155       7.848573      14.933131      -0.096339      30.858399 0.44296144E+03  0.10517299E+05                                 8.715836                            7.159225      -0.020562       1.974740                    0.999086      29.440193      86.509482       0.594525       0.433908      -1.047857       0.030311      -0.000775       0.000045       0.030321       0.007249       0.010594      -0.024523       0.005537      -0.040826      -0.034580       0.013301       0.021279              9.534454       9.546419      -2.808787      -0.676975       7.292607       2.291691      11.764337           0.002218
          377              C      26.681999       7.002117      14.226076      -0.067225      29.917637 0.42275339E+03  0.99272788E+04                                 8.561458                            7.000402      -0.027048       1.988019                    0.997789      28.651335      83.900977       0.600030       0.434700      -1.046717       0.011537       0.019454       0.019355       0.029768       0.009455      -0.004480      -0.007100      -0.006627       0.003224      -0.010581      -0.004077       0.014658              9.419874       9.395442      -2.871205       0.549116       7.408062       1.130224      11.456117          -0.000880
          378              C      27.723256       6.384060      14.869839      -0.109470      31.250397 0.46006761E+03  0.11070398E+05                                 8.888065                            7.358316      -0.221197       1.911066                    0.997809      30.129430      90.267992       0.576764       0.441333      -1.039371      -0.004156       0.027102       0.004694       0.027818       0.020562      -0.023192      -0.005182      -0.017438      -0.050715      -0.034537      -0.002309       0.036846              9.699101       9.485833      -2.685542       2.104819       7.617585       0.314542      11.993884           0.002448
          379              C      25.142209       9.010249      17.047060       0.625545      22.260314 0.24726004E+03  0.51138781E+04                                 7.353473                            5.617706      -0.041973       2.045852                    0.999356      22.190966      62.417644       0.618749       0.478625      -1.014592      -0.045408       0.048025       0.030633       0.072847       0.074690       0.000812      -0.037861      -0.007099      -0.079805      -0.076984      -0.017286       0.094270              8.522966       9.343563      -3.367619      -1.085388       7.009244       2.351130       9.216091           0.014709
          380              C      13.851127      16.406656       1.047019       0.041169      36.452479 0.45036479E+03  0.10704213E+05                                 9.735904                            7.222055      -0.284957       1.916445                    0.998761      27.751509      80.766964       0.593372       0.434299      -1.050877       0.005234      -0.009518       0.004814       0.011881      -0.016981       0.006066      -0.004031       0.015578       0.050261      -0.027060       0.005566       0.021494             11.385482      10.303477      -3.409823       3.558203       8.530517      -0.854773      15.322451          -0.000568
          381              C      13.762698      16.825252       2.376136      -0.145676      34.172371 0.49467240E+03  0.12148299E+05                                 9.474370                            7.681249      -0.414461       1.836027                    0.997794      31.473821      95.968519       0.557611       0.447278      -1.033560       0.017385      -0.020400       0.006573       0.027597       0.005387      -0.022763       0.000928      -0.017134      -0.097904      -0.043009       0.015771       0.027238             10.623907       8.739739      -1.388508       2.465946       7.027513       0.150285      16.104469           0.001703
          382              C      14.628536      16.305791       3.330931      -0.018726      36.046212 0.46026285E+03  0.10940179E+05                                 9.562496                            7.207887      -0.157914       1.958266                    0.998606      27.651087      79.077953       0.608760       0.423293      -1.063337      -0.002040      -0.012653      -0.046153       0.047900      -0.005035      -0.000087      -0.002320       0.014470      -0.023674      -0.009095      -0.003683       0.012779             11.347924       8.484778      -1.958832       1.282605       7.532900       2.025464      18.026094          -0.004119
          383              C      15.590644      15.363482       2.963841      -0.105130      29.113733 0.42959862E+03  0.10077603E+05                                 8.229499                            6.957909       0.146483       2.022443                    0.999713      29.036083      83.593676       0.617854       0.422596      -1.059469      -0.010800       0.008978      -0.018916       0.023560       0.002073       0.015835      -0.021643       0.016073      -0.042968      -0.034309       0.009467       0.024842              8.763872       7.223105      -2.006659      -0.124363       7.232882       1.828820      11.835629           0.001826
          384              C      15.658901      14.927026       1.643766      -0.085220      28.383427 0.40487822E+03  0.93317726E+04                                 8.008808                            6.690483       0.366712       2.101946                    0.999780      28.133144      79.550186       0.640980       0.414593      -1.067540      -0.011385       0.021192       0.006327       0.024875      -0.019837      -0.006857       0.003584       0.011406      -0.001537      -0.020470      -0.002873       0.023343              8.556698       7.663957      -2.257506       0.398214       7.300679       1.334788      10.705459          -0.000522
          385              C      14.809105      15.458767       0.692588      -0.100806      30.235855 0.44660368E+03  0.10645461E+05                                 8.643702                            7.233435      -0.107561       1.951949                    0.998213      29.552827      87.545834       0.584879       0.439337      -1.042647       0.008984       0.007020       0.019291       0.022408       0.027460      -0.013258       0.011482      -0.003102       0.005436      -0.036438       0.009811       0.026628              9.243710       9.304275      -3.172609       1.164222       8.323404       0.702387      10.103453           0.001775
          386              C      14.595646      16.785302       4.748656       0.615725      22.605256 0.25009364E+03  0.51977784E+04                                 7.473723                            5.677794      -0.062769       2.040556                    0.999463      22.380548      63.524400       0.609682       0.483379      -1.010036      -0.001006       0.019927       0.064094       0.067128       0.031912      -0.010806      -0.045281      -0.081942      -0.175828      -0.072936      -0.022275       0.095210              8.739333       8.222701      -1.094084       0.438352       5.223898       1.713422      12.771399           0.010104
          387              C       3.611497      18.089633       3.987352       0.181640      33.933067 0.39006356E+03  0.89956305E+04                                 9.638281                            6.894057      -0.232624       1.944525                    0.999148      26.614498      77.754867       0.581252       0.456926      -1.031631       0.008515       0.006767      -0.003755       0.011506      -0.000770      -0.006313       0.001598       0.040291       0.032908      -0.025706       0.006259       0.019447             12.103747      12.626683      -3.484626       7.571382       9.953028      -4.695674      13.731529          -0.000016
          388              C       5.093306      17.138911       5.292961       0.160846      33.654406 0.39560941E+03  0.91614319E+04                                 9.580625                            6.937312      -0.207932       1.948407                    0.998825      26.977245      79.137363       0.579779       0.456191      -1.031410       0.003452       0.007364      -0.004130       0.009122      -0.018358      -0.005510      -0.001469       0.001720       0.015393      -0.021830       0.005204       0.016626             11.982722      16.269160      -3.785927       7.462068       8.928259      -3.062004      10.750745           0.000099
          389              C       2.965044      19.000153       3.023516       0.052753      37.172016 0.44147096E+03  0.10413400E+05                                 9.840025                            7.115121      -0.145771       1.965544                    0.999068      27.259896      78.363920       0.603840       0.430025      -1.056234      -0.003917      -0.000907      -0.014390       0.014941       0.005722       0.016077      -0.005366      -0.019980       0.007695      -0.023703       0.010013       0.013689             11.943075      13.516882      -1.412286       4.952838       9.578462      -5.275210      12.733882           0.000163
          390              C      11.067145       0.912474       2.345395      -0.154871      34.225924 0.48880514E+03  0.11917583E+05                                 9.351895                            7.542202      -0.161965       1.916085                    0.998744      30.899090      92.578399       0.575654       0.436407      -1.044376      -0.025051       0.010205      -0.007537       0.028080      -0.008395       0.001026       0.039841       0.002577      -0.069288      -0.050094       0.011688       0.038406             10.207972      10.036479       0.619752       2.105854       9.518031      -4.593745      11.069407           0.001463
          391              C      10.490734       1.587732       1.274868      -0.018360      34.602141 0.44761703E+03  0.10557568E+05                                 9.241217                            7.073592       0.010782       2.016051                    0.999182      27.312520      77.611408       0.619504       0.419184      -1.066759      -0.021419      -0.031549       0.035145       0.051859       0.004882       0.011925       0.009936      -0.001165       0.031597      -0.012154      -0.009334       0.021488             10.549712      12.331964       2.670773       1.040732       9.689731      -3.854220       9.627441           0.002906
          392              C       9.178653       1.297956       0.913203      -0.097661      30.596044 0.45889955E+03  0.11000244E+05                                 8.705423                            7.319195      -0.090049       1.952033                    0.998695      29.683943      87.846694       0.583689       0.437764      -1.044799       0.009754      -0.013874       0.017650       0.024478      -0.016904       0.013234       0.001542      -0.013473       0.058674      -0.030804       0.006244       0.024560              9.437645      12.293377       1.878857       1.458512       7.800324      -2.157015       8.219235           0.001275
          393              C       1.057278      19.438650       1.620257      -0.081862      29.457361 0.42620632E+03  0.10021668E+05                                 8.427748                            6.993269       0.081088       2.013906                    0.998984      28.943714      84.618377       0.605361       0.430301      -1.050123       0.025399      -0.000803       0.003069       0.025597       0.005642       0.010193       0.004719       0.012083      -0.020037      -0.012053      -0.004882       0.016935              9.212276      11.311703       0.851196       1.994620       7.584002      -2.647060       8.741122          -0.000385
          394              C       1.625789      18.746376       2.663660      -0.104925      32.474539 0.45853107E+03  0.11027176E+05                                 9.150647                            7.356234      -0.263432       1.896178                    0.998029      30.205987      90.551514       0.575489       0.442561      -1.038369       0.011629       0.001079      -0.024316       0.026975       0.001069      -0.026550       0.012716      -0.017920      -0.027028      -0.035507       0.009794       0.025713             10.419160      13.451789      -0.218345       4.126856       7.131638      -2.734957      10.674052           0.000845
          395              C      11.268668       2.582684       0.488247       0.604287      21.876487 0.25724934E+03  0.54043946E+04                                 7.357016                            5.793152      -0.235327       1.976917                    0.999221      23.044654      66.566157       0.595945       0.489223      -1.003269       0.043194       0.049308      -0.018874       0.068215      -0.074399      -0.001235       0.048091       0.003982      -0.098450      -0.083649      -0.016600       0.100249              8.214056       8.752732       3.422630       0.449474       7.744436      -1.335704       8.145000           0.007720
          396              C       6.332827      16.813961       6.019907       0.054207      35.329921 0.45404324E+03  0.10825446E+05                                 9.649062                            7.307679      -0.256367       1.931891                    0.998347      27.706087      81.050051       0.582458       0.441055      -1.045685       0.009353      -0.008892       0.001043       0.012947      -0.002131       0.005182       0.003930      -0.001502      -0.029482      -0.012599       0.005420       0.007179             11.472491      15.954632      -2.009526       4.786738       9.157832      -3.307070       9.305010          -0.001154
          397              C       7.464067      17.631342       5.974699      -0.166648      32.876916 0.50801437E+03  0.12548372E+05                                 9.203001                            7.763222      -0.370888       1.845294                    0.997896      31.771685      96.883154       0.557385       0.444876      -1.035848       0.009971      -0.019050       0.018033       0.028063      -0.010461      -0.006236       0.003756      -0.065369       0.041805      -0.041847       0.012989       0.028858             10.027620      15.149939      -0.268257       2.082098       8.239299      -1.134474       6.693622           0.004076
          398              C       8.674347      17.183446       6.495496      -0.039041      34.147716 0.46921597E+03  0.11209405E+05                                 9.175021                            7.266174       0.039489       2.017931                    0.999208      27.954252      80.206917       0.607612       0.421959      -1.063933      -0.050952      -0.032183       0.002237       0.060306      -0.008188       0.001567       0.007852      -0.014189      -0.035251      -0.015213      -0.002951       0.018164             10.291123      14.581621       0.772490       0.995627       9.859186      -2.241125       6.432561          -0.001078
          399              C       8.762167      15.937386       7.119367      -0.105922      28.884724 0.44928975E+03  0.10694081E+05                                 8.284414                            7.180510       0.094025       2.008693                    0.999551      29.491347      86.466840       0.597962       0.430344      -1.051136      -0.022517      -0.000090      -0.009989       0.024633      -0.022546       0.012982       0.006474       0.005145       0.040596      -0.033377       0.011475       0.021902              8.645671      10.294323       0.068020       0.607940       9.312310      -2.659224       6.330382           0.003997
          400              C       7.625812      15.148742       7.206167      -0.058946      28.043921 0.41172496E+03  0.95943943E+04                                 8.175771                            6.897150       0.122349       2.038409                    0.998603      28.295273      82.254189       0.606642       0.433275      -1.048694       0.002299       0.016686      -0.021957       0.027674      -0.003159      -0.001888       0.006392      -0.026986      -0.000329      -0.013910      -0.002604       0.016513              8.724914      10.607976      -0.699346       1.153446       8.737867      -3.030893       6.828898          -0.000923
          401              C       6.422816      15.560809       6.667287      -0.094905      29.700493 0.43851674E+03  0.10423663E+05                                 8.596421                            7.178710      -0.184609       1.930360                    0.997595      29.593078      88.055717       0.584701       0.440695      -1.039983       0.021008      -0.000079      -0.010399       0.023442       0.011446      -0.019411       0.019216      -0.016338       0.035789      -0.034992       0.005998       0.028994              9.295551      10.835638      -1.961842       2.265812       9.222619      -3.573450       7.828397           0.005323
          402              C       9.901174      18.027854       6.300197       0.617161      22.084249 0.25201539E+03  0.52442410E+04                                 7.292940                            5.687460      -0.044278       2.044220                    0.999498      22.422772      63.544802       0.611518       0.481328      -1.011787       0.057569       0.052149      -0.002346       0.077712      -0.022032       0.017118       0.034131      -0.022239       0.271887      -0.076582      -0.023584       0.100167              8.127355      11.158006      -0.328789      -0.359836       8.744989      -0.425898       4.479070           0.020316
          403              C      18.582763       8.169067       4.332742       0.148548      33.587937 0.40146060E+03  0.92999604E+04                                 9.454079                            6.933252      -0.134348       1.969624                    0.999182      26.825352      77.849369       0.588851       0.449016      -1.038975       0.010460      -0.011724      -0.006929       0.017171      -0.005585      -0.000922      -0.010831       0.000005       0.015305      -0.012802      -0.000378       0.013179             11.480432      14.392300      -0.564632       7.838586       7.611800      -0.568577      12.437197          -0.000192
          404              C      20.197618       7.786024       5.732384       0.177405      32.520509 0.38475586E+03  0.88253901E+04                                 9.312708                            6.811234      -0.076203       1.994518                    0.999531      26.331571      76.225978       0.590554       0.452166      -1.036386       0.000345      -0.007100      -0.009823       0.012125       0.020502      -0.018714      -0.014746       0.042148       0.015440      -0.033441      -0.008044       0.041485             11.391727      14.312274      -2.814045       7.506064       8.396453      -2.005688      11.466455          -0.000305
          405              C      17.486976       8.036690       3.368906       0.044414      36.252366 0.44477280E+03  0.10520741E+05                                 9.668440                            7.144976      -0.130419       1.966716                    0.999279      27.499670      79.407811       0.601594       0.430422      -1.054997      -0.000025       0.007441      -0.016632       0.018221       0.010727       0.017529      -0.001551      -0.006135      -0.016017      -0.023025       0.003903       0.019122             11.498732      13.340988       0.884586       6.467115       9.889691      -0.159757      11.265516          -0.000324
          406              C      16.937721       6.803763       3.025324      -0.176068      35.827911 0.49833713E+03  0.12226044E+05                                 9.669554                            7.626217      -0.239382       1.883594                    0.998849      31.553018      95.271661       0.570449       0.437649      -1.042161      -0.014332       0.009445      -0.021490       0.027503      -0.018519      -0.029170      -0.019661       0.001739       0.004993      -0.045110       0.015006       0.030104             10.900662      12.428320       3.065643       4.732023      10.738228       1.497272       9.535438           0.000851
          407              C      15.910818       6.722317       2.101271      -0.015486      36.352659 0.43129469E+03  0.10055836E+05                                 9.504764                            6.897402       0.173571       2.068551                    0.999456      26.931989      75.530807       0.635088       0.413645      -1.072731       0.024259       0.039910       0.013977       0.048751      -0.004154       0.004106      -0.000046       0.017666      -0.005100      -0.009022      -0.002787       0.011808             11.446416      10.882359       3.189029       3.906944      14.986566       0.467981       8.470322          -0.002255
          408              C      15.417659       7.853585       1.481016      -0.098219      31.588568 0.44960269E+03  0.10720774E+05                                 8.883957                            7.242127      -0.155277       1.933856                    0.998757      29.511645      87.064325       0.587184       0.437456      -1.045140       0.020456       0.007724       0.013491       0.025692      -0.001698      -0.008149       0.005858       0.032346       0.047532      -0.024945       0.003158       0.021787              9.702429       8.671716       0.323520       2.926179      12.510673      -1.572666       7.924898           0.001560
          409              C      15.982156       9.098497       1.797473      -0.079315      30.349479 0.41514140E+03  0.96408694E+04                                 8.440150                            6.787765       0.350953       2.098904                    0.999787      28.266155      80.568883       0.633720       0.416187      -1.065136       0.011944      -0.019821       0.002186       0.023245       0.002493       0.010543      -0.008536      -0.025997      -0.049312      -0.024294       0.001230       0.023064              9.358276       9.366933      -0.393814       3.783207      10.120388      -1.637332       8.587508          -0.000302
          410              C      17.002076       9.184727       2.732376      -0.104501      31.349165 0.44159977E+03  0.10495606E+05                                 8.846667                            7.164764      -0.175541       1.926984                    0.998510      29.672109      87.744911       0.591182       0.435919      -1.044781       0.004680      -0.016995      -0.018053       0.025232       0.005600      -0.023598       0.001668      -0.023688      -0.026388      -0.032266       0.013223       0.019043              9.777182      10.391383      -1.038195       4.550298       9.253465      -1.723874       9.686696           0.001252
          411              C      15.296610       5.368481       1.851723       0.595148      23.122097 0.25223932E+03  0.52400583E+04                                 7.526803                            5.643023       0.051862       2.076185                    0.999657      22.373715      62.958720       0.622789       0.473415      -1.017929      -0.026140      -0.053851      -0.020638       0.063318      -0.028066      -0.046807       0.001835       0.052105       0.309384      -0.091560      -0.027362       0.118922              8.878634       9.292354       2.780808       1.773330      12.254493       1.268863       5.089053           0.002975
          412              C      21.231349       7.119857       6.551554       0.033413      35.205546 0.45660807E+03  0.10872609E+05                                 9.539527                            7.269998      -0.119526       1.970947                    0.999059      27.678240      80.207610       0.592597       0.434066      -1.052701       0.011649       0.004736       0.009997       0.016064      -0.006262       0.019745      -0.011029       0.008464      -0.021895      -0.022485      -0.003903       0.026388             11.239655      15.311878      -1.580601       4.793969       8.086151      -3.214088      10.320937          -0.000933
          413              C       2.057772       7.684861       6.544321      -0.139321      32.442347 0.46666192E+03  0.11296654E+05                                 9.158252                            7.424952      -0.358550       1.859778                    0.997668      30.954788      93.764488       0.571140       0.443013      -1.035851       0.004253      -0.012101       0.011720       0.017375       0.000424      -0.032051       0.011450      -0.039619       0.094512      -0.048834       0.001906       0.046928             10.376888      16.005524       0.227273       4.037945       6.832629      -1.314224       8.292511          -0.000242
          414              C       3.071437       7.085708       7.249567      -0.007526      34.092564 0.46438643E+03  0.11105667E+05                                 9.329337                            7.314634      -0.193042       1.948333                    0.998420      27.939264      81.163994       0.592794       0.432053      -1.053826      -0.043463      -0.017453      -0.009853       0.047861      -0.009998      -0.008438       0.001570      -0.025354       0.028775      -0.022692       0.007208       0.015484             10.827770      16.152393       2.253068       3.179964       8.443080      -1.357347       7.887837          -0.009962
          415              C      23.286623       5.947262       8.025337      -0.112153      29.493477 0.47997413E+03  0.11661996E+05                                 8.542241                            7.525724      -0.224049       1.901722                    0.998489      30.527125      91.638092       0.569693       0.442497      -1.039609      -0.018622       0.007270      -0.010390       0.022529      -0.021109       0.006072       0.002938      -0.008558       0.036513      -0.028678       0.012431       0.016248              8.939892      11.639292       0.920078       1.323541       7.951468      -1.530676       7.228916           0.000466
          416              C      22.000750       5.412445       8.065120      -0.087961      28.340981 0.43828555E+03  0.10378142E+05                                 8.190397                            7.100014       0.043282       1.995273                    0.999167      29.324712      86.038272       0.599723       0.431313      -1.049487       0.001758       0.024312      -0.010383       0.026494       0.003730      -0.000110      -0.016378      -0.015441      -0.029664      -0.018668      -0.003065       0.021733              8.623208      11.287968       0.254335       1.180856       7.488097      -1.809365       7.093560          -0.000256
          417              C      20.972928       5.984852       7.332749      -0.140619      29.821555 0.47624208E+03  0.11523944E+05                                 8.482351                            7.402081      -0.010684       1.965189                    0.999002      30.534173      90.831006       0.586707       0.431431      -1.048465       0.026373       0.004602       0.020926       0.033980       0.009246      -0.022455       0.004537       0.021966      -0.051063      -0.030119      -0.001307       0.031426              8.884247      10.739832      -0.567541       1.669155       7.651740      -2.592289       8.261168           0.000449
          418              C       4.447603       7.698841       7.229675       0.587530      22.882155 0.27677553E+03  0.59116995E+04                                 7.636854                            6.044245      -0.334613       1.943619                    0.998531      23.308404      67.505174       0.579340       0.494980      -1.002071       0.056057       0.047605      -0.033301       0.080732      -0.001489      -0.011421       0.034653      -0.009354       0.283072      -0.053277      -0.050200       0.103476              8.631214      12.258026       2.133315       1.982466       8.242764      -0.432564       5.392850           0.004922
          419              C      10.527907      13.356722       0.766729       0.187042      33.655358 0.38403189E+03  0.87981081E+04                                 9.466879                            6.772193      -0.108436       1.981658                    0.999637      26.297492      75.897047       0.596982       0.447840      -1.039651      -0.002556      -0.007252      -0.007787       0.010943       0.006654       0.001070       0.006798       0.009021       0.019588      -0.012941       0.002186       0.010755             11.983157      11.037653      -5.773375       5.141389      15.216627      -4.331077       9.695191          -0.000083
          420              C      19.291898      21.513068      17.647423       0.170656      33.736026 0.38914887E+03  0.89419867E+04                                 9.439794                            6.797583      -0.194492       1.949284                    0.999492      26.552027      76.664830       0.598637       0.445271      -1.041485       0.000280       0.001331      -0.001942       0.002370      -0.008004      -0.019935      -0.023307       0.014717       0.028574      -0.035577       0.004463       0.031114             11.739409      15.806602      -3.481075       7.078763       9.499384      -2.018566       9.912239           0.000031
          421              C      11.276424      12.283199       1.434000       0.042669      36.255909 0.44133168E+03  0.10426166E+05                                 9.724411                            7.138678      -0.162618       1.962011                    0.998924      27.411653      79.279210       0.598749       0.433014      -1.052700       0.009266      -0.006245       0.000946       0.011214      -0.001648       0.013208      -0.002470      -0.012341      -0.009380      -0.017105       0.005517       0.011589             12.018633       9.341817      -4.376142       4.106758      17.283294      -3.011370       9.430786          -0.000158
          422              C      10.985432      10.937814       1.227851      -0.140465      36.183095 0.48861657E+03  0.11941031E+05                                 9.862910                            7.634971      -0.394648       1.840372                    0.998617      31.225872      94.419512       0.560215       0.447381      -1.035374       0.022616      -0.003770       0.011895       0.025830       0.008394      -0.030485       0.005970       0.067654       0.056913      -0.046091      -0.006218       0.052309             11.785456       7.688345      -3.198689       2.490931      19.734071      -2.366547       7.933953          -0.000394
          423              C      11.736611       9.938163       1.871614      -0.021056      36.783939 0.44216306E+03  0.10376657E+05                                 9.611414                            6.993869       0.036876       2.019072                    0.999235      27.283593      76.841125       0.629140       0.414843      -1.071638       0.010397       0.048450       0.003040       0.049646      -0.006266       0.001885      -0.009463       0.013527       0.014864      -0.015187       0.002742       0.012445             11.858616       7.588084      -0.914798       3.004954      19.700950      -0.324139       8.286815           0.001546
          424              C      12.745081      10.292966       2.752267      -0.108257      31.853573 0.45084964E+03  0.10742967E+05                                 8.865287                            7.194519       0.031965       1.985559                    0.999481      29.658411      87.069249       0.597050       0.430530      -1.050783      -0.013299       0.022210      -0.010852       0.028070      -0.017798      -0.009418      -0.012947       0.008312       0.048500      -0.031707       0.010159       0.021547              9.780044       7.423562      -0.823723       3.036250      13.616744      -0.402919       8.299826           0.000572
          425              C      13.044627      11.632491       2.951183      -0.091039      30.422818 0.42437812E+03  0.99301456E+04                                 8.490518                            6.898906       0.249915       2.060048                    0.999755      28.829848      83.042787       0.622393       0.420570      -1.060167      -0.025613      -0.007299      -0.016506       0.031334       0.005883       0.023315       0.006523       0.011031      -0.006624      -0.021627      -0.006624       0.028251              9.417827       7.455218      -1.713088       2.904545      12.904602      -1.058850       7.893660           0.000264
          426              C      12.321164      12.629975       2.303803      -0.109125      31.877354 0.47320631E+03  0.11462241E+05                                 9.038052                            7.491120      -0.311049       1.881794                    0.997373      30.285665      90.914127       0.568608       0.444707      -1.037823      -0.004893      -0.023090       0.000400       0.023606       0.009589      -0.015590       0.006314      -0.013435       0.007432      -0.023691       0.009937       0.013754              9.990031       8.498776      -2.247478       3.566194      12.412228      -1.427191       9.059089           0.000010
          427              C      11.437954       8.511120       1.518991       0.617153      23.437123 0.25409490E+03  0.52796909E+04                                 7.588059                            5.673861      -0.045575       2.044983                    0.999524      22.162246      62.039476       0.620442       0.475108      -1.018677      -0.012886      -0.067468      -0.020298       0.071624      -0.008458      -0.067859      -0.012364       0.118603       0.062244      -0.075161      -0.028992       0.104153              9.023990       5.701620      -0.040245       2.086393      14.582406      -0.231261       6.787944           0.002495
          428              C      18.103947      21.813901      16.860803       0.040005      37.042929 0.44267687E+03  0.10468116E+05                                 9.849248                            7.151250      -0.249788       1.930855                    0.998808      27.551785      79.778254       0.597883       0.433220      -1.052352      -0.007749       0.008788      -0.004724       0.012633       0.002272       0.015428       0.006146       0.016742      -0.030982      -0.019219      -0.002799       0.022018             11.995525      17.777102      -1.367115       4.314750       7.652558      -3.526429      10.556915          -0.000360
          429              C      16.889745      21.190731      17.188109      -0.164366      36.656673 0.48530439E+03  0.11807394E+05                                 9.800207                            7.503510      -0.192789       1.895844                    0.999261      31.261005      93.471420       0.578656       0.435057      -1.045504      -0.014664       0.014588      -0.019473       0.028408       0.001299      -0.016143       0.001181      -0.075153       0.089103      -0.055515       0.022671       0.032844             11.647152      20.519828       0.827667       2.672167       6.582046      -1.511778       7.839581           0.001342
          430              C      15.726721      21.505325      16.519030      -0.020538      36.947161 0.43242167E+03  0.10083115E+05                                 9.617200                            6.899433       0.067273       2.030970                    0.999272      27.081250      75.816126       0.636309       0.412810      -1.073866       0.048514       0.016367      -0.018003       0.054273       0.002325       0.006934       0.004056      -0.011008       0.030803      -0.012818      -0.001078       0.013897             11.857510      19.716967       2.662884       0.858735       7.728610      -2.648596       8.126952          -0.000784
          431              C      15.741711      22.445451      15.481052      -0.097963      30.437631 0.44101821E+03  0.10434676E+05                                 8.553061                            7.089731       0.019214       1.982111                    0.999584      29.359192      85.450966       0.605689       0.427400      -1.054342       0.021842      -0.012422       0.003873       0.025424      -0.015213       0.022059       0.012261       0.006173       0.029870      -0.033697       0.006815       0.026882              9.211289      12.849091       1.168096       0.312956       7.101574      -2.643605       7.683202           0.001464
          432              C      16.948138      23.082357      15.153746      -0.076969      30.900596 0.43970180E+03  0.10402526E+05                                 8.688045                            7.110956       0.097380       2.017706                    0.999045      28.984782      84.536705       0.600339       0.431250      -1.051296       0.003923      -0.027251       0.013820       0.030806      -0.000415       0.003671      -0.013103      -0.003882       0.026737      -0.011662      -0.006280       0.017942              9.544400      13.562411       0.329785       1.052329       6.998460      -2.679518       8.072328          -0.000343
          433              C      18.118375      22.771233      15.849950      -0.104562      31.482295 0.46717944E+03  0.11278974E+05                                 8.941179                            7.430167      -0.217170       1.911160                    0.997782      30.190326      90.450343       0.572500       0.443144      -1.038836      -0.023505      -0.008610      -0.003097       0.025223       0.011515      -0.014113       0.019906       0.006739      -0.014875      -0.031742       0.014403       0.017339              9.762113      12.362647      -0.495345       1.912457       7.680939      -3.364836       9.242753           0.001801
          434              C      14.438423      20.885260      16.985577       0.628941      22.967703 0.24549649E+03  0.50662068E+04                                 7.538576                            5.608017      -0.119064       2.025981                    0.999336      22.013937      61.766945       0.617823       0.480402      -1.014077      -0.053288      -0.035830       0.023246       0.068292      -0.042255      -0.000023       0.065403      -0.120883      -0.005314      -0.080103      -0.029993       0.110096              8.923608      13.910339       2.583381       0.623701       6.119907      -1.697477       6.740577           0.009777
          435              N      16.561014       4.597549       6.972893      -0.290462      36.594187 0.58095046E+03  0.14428444E+05                                 9.121811                            7.757813       0.434511       2.115546                    0.999674      30.107130      83.988822       0.634826       0.388482      -1.102072       0.054212      -0.002629       0.240691       0.246735      -0.018683       0.012771      -0.071850       0.028125      -0.585706      -0.212861       0.084581       0.128281              9.912015      10.229441      -3.292448       0.907505       9.002213      -0.341241      10.504391           0.004242
          436              N      17.477524       3.927585       7.757705      -0.291161      36.733971 0.57696861E+03  0.14312379E+05                                 9.131690                            7.721118       0.428810       2.107687                    0.999775      30.286413      84.581947       0.637246       0.387471      -1.102216      -0.177789       0.177636       0.042324       0.254862       0.110435       0.121560      -0.105307       0.019652       0.130657      -0.227266       0.084573       0.142693              9.911878       9.145292      -2.407928       1.526206       8.401539      -0.312009      12.188802           0.004181
          437              N      16.218761       5.152197       9.056081       0.110549      25.354604 0.31810455E+03  0.67709441E+04                                 7.043169                            5.618937       0.302472       2.205078                    0.998736      22.238091      56.740636       0.773138       0.372194      -1.118070      -0.009489       0.074114       0.097224       0.122619      -0.064328      -0.024825       0.052842       0.014650       0.230600      -0.106420      -0.006268       0.112689              7.903702       6.761131      -2.465609       0.740087       7.346930       1.417008       9.603045          -0.000100
          438              N      15.857663       5.853482      10.229683      -0.611587      32.102394 0.53189099E+03  0.13063320E+05                                 8.613572                            7.637846      -0.352323       1.891825                    0.994457      31.197247      89.679445       0.606352       0.411292      -1.074695       0.003318      -0.081332      -0.128191       0.151852      -0.001417      -0.111721       0.117742      -0.108149      -0.033933      -0.171440       0.000146       0.171295              9.193550       7.742165      -0.521881      -1.795041       9.969408       3.038865       9.869076           0.000372
          439              N      13.907502      13.455177      13.170016      -0.267051      34.465276 0.55742460E+03  0.13723464E+05                                 8.806760                            7.620736       0.294388       2.068585                    0.999786      30.075754      83.966556       0.636780       0.390696      -1.098772       0.012925      -0.210937       0.131783       0.249055      -0.063471       0.062851       0.099294       0.259437       0.170473      -0.218286       0.072401       0.145885              9.377161       9.492698      -0.905966       2.861470       9.511453      -3.101266       9.127333           0.001294
          440              N      14.801168      12.805630      14.005461      -0.260976      33.587825 0.54038856E+03  0.13203684E+05                                 8.625107                            7.480709       0.156741       2.024050                    0.999654      30.018604      83.541380       0.645515       0.388339      -1.100229      -0.226514      -0.035690      -0.097363       0.249122      -0.128716      -0.035221      -0.058378      -0.215973       0.213324      -0.214931       0.062487       0.152444              9.131433       8.526355      -1.274609       2.551787      10.145104      -3.323817       8.722840          -0.000042
          441              N      13.032343      11.547841      13.764954       0.092606      25.160881 0.33107801E+03  0.71385525E+04                                 7.075396                            5.779117       0.159136       2.152128                    0.998173      22.708951      58.872285       0.750935       0.378289      -1.110312      -0.094311      -0.050641       0.047729       0.117206       0.080664       0.018667      -0.055863       0.020567      -0.160103      -0.109472      -0.002094       0.111566              7.922767       8.606230      -0.019126       1.579429       8.042887      -3.046156       7.119185          -0.000034
          442              N      11.962770      10.662700      14.086835      -0.593451      31.216863 0.54725435E+03  0.13524482E+05                                 8.406222                            7.702319      -0.391658       1.878202                    0.994264      31.231331      89.792421       0.609663       0.406523      -1.078805       0.120992       0.053449      -0.014967       0.133116       0.182053      -0.047520      -0.015410      -0.137970       0.015192      -0.201758       0.001444       0.200314              8.631885       8.088066       1.976237      -1.293367       8.378637      -0.716834       9.428953          -0.000170
          443              N      19.221502      20.451655      13.672729      -0.233422      31.719252 0.53131579E+03  0.12907461E+05                                 8.328658                            7.446342       0.229637       2.062996                    0.999538      29.157098      80.508346       0.644249       0.391349      -1.099784       0.204602      -0.044409       0.093022       0.229101      -0.022176      -0.055438      -0.054461      -0.277751       0.184828      -0.186260       0.041702       0.144558              8.684087       8.215710      -0.352408       1.223947       8.687256      -2.721307       9.149295          -0.000184
          444              N      19.825382      19.586842      14.571466      -0.257815      31.442183 0.51767335E+03  0.12478428E+05                                 8.216869                            7.300823       0.309724       2.094060                    0.998810      28.964597      79.331118       0.658086       0.386117      -1.104914       0.049557       0.176558      -0.137153       0.228997      -0.112148       0.077508       0.049790       0.135823       0.151908      -0.185308       0.049707       0.135601              8.550347       9.021959      -0.866974       1.672602       7.479149      -2.605995       9.149933          -0.000151
          445              N      21.268408      21.153908      14.063327       0.111756      23.165443 0.30577795E+03  0.64471734E+04                                 6.636117                            5.527804       0.535488       2.288636                    0.999436      22.006568      55.957952       0.775198       0.374740      -1.115717       0.108713       0.054082      -0.004566       0.121508       0.071440       0.026230      -0.037709       0.073755      -0.165895      -0.099910      -0.008188       0.108097              7.260783       7.992956       0.232263       1.430488       7.458847      -2.573068       6.330546          -0.000093
          446              N       2.048124      21.849316      14.075985      -0.585120      30.332036 0.52996260E+03  0.12954256E+05                                 8.113968                            7.472931      -0.180647       1.953090                    0.993293      30.639049      86.769533       0.634119       0.395155      -1.089683      -0.154578      -0.058430      -0.036272       0.169186       0.127183      -0.088132       0.056371       0.006083      -0.119758      -0.181500       0.030597       0.150902              8.324505       8.802782       0.850547      -1.236449       8.617297       0.629717       7.553435           0.004606
          447              N      18.666913       7.205319       9.913226      -0.261433      35.336034 0.58815649E+03  0.14655559E+05                                 9.006018                            7.888269       0.183121       2.059131                    0.996407      29.410651      82.237025       0.619576       0.396736      -1.096066      -0.030622       0.167476      -0.135301       0.217467      -0.037605       0.065684       0.069319       0.215509       0.025496      -0.158570       0.021489       0.137081              9.830630      13.318561       0.580599       1.909435       8.058167      -1.889073       8.115163          -0.000158
          448              N      17.665924       7.799993       9.137456      -0.263533      34.405450 0.56866583E+03  0.14033273E+05                                 8.763092                            7.694076       0.352586       2.109194                    0.998902      29.246520      81.047725       0.635795       0.390380      -1.101892       0.209016       0.015677       0.056317       0.217037      -0.084271       0.005299      -0.049637      -0.161579       0.161235      -0.144743       0.021639       0.123104              9.410992      10.129269       0.665710       1.224803      10.199642      -3.018653       7.904064          -0.000172
          449              N      19.488044       9.015381       8.996406       0.093808      23.980432 0.31862829E+03  0.67756468E+04                                 6.775439                            5.628543       0.381661       2.228203                    0.999236      22.293344      56.602189       0.772504       0.372854      -1.119098       0.095095       0.063769      -0.048758       0.124446       0.072288       0.002592      -0.064154       0.038375      -0.178622      -0.108965      -0.004425       0.113390              7.379277       9.102102      -0.236358       1.085039       6.811892      -2.733500       6.223836          -0.000022
          450              N      20.437431       9.954547       8.499118      -0.572780      25.251770 0.43115554E+03  0.99901583E+04                                 7.155301                            6.754123       0.058881       2.046097                    0.995683      29.061570      79.633975       0.666243       0.396767      -1.090648      -0.094038      -0.060162       0.057288       0.125477       0.152757      -0.055131      -0.057994      -0.229144       0.081810      -0.207078      -0.002580       0.209657              6.981253       6.843158       0.878773      -0.216714       7.044319      -0.575133       7.056282           0.000141
          451              N      21.033275       1.533545       2.068721      -0.290861      36.632491 0.58170866E+03  0.14452219E+05                                 9.128492                            7.763168       0.427051       2.113010                    0.999657      30.125353      84.058460       0.634561       0.388511      -1.102033      -0.022717       0.049643      -0.241217       0.247317      -0.022906       0.072013       0.013909       0.005370      -0.585383      -0.212890       0.084634       0.128255              9.919478      11.387106      -2.848571       0.646903       7.857746      -0.723250      10.513583           0.004337
          452              N      20.077550       2.146270       1.283909      -0.290336      36.690096 0.57609243E+03  0.14284953E+05                                 9.124020                            7.714866       0.429355       2.108276                    0.999778      30.265990      84.503007       0.637564       0.387432      -1.102264       0.229986      -0.100410      -0.043107       0.254625       0.075926       0.141681      -0.075975      -0.162731       0.133004      -0.227594       0.084546       0.143048              9.903295      10.110600      -2.027619       0.841179       7.419751      -1.308884      12.179533           0.004180
          453              N       1.213687       1.414679      -0.014467       0.112807      25.325776 0.31764264E+03  0.67597572E+04                                 7.043944                            5.619495       0.293523       2.202587                    0.998767      22.218713      56.715669       0.772017       0.372810      -1.117426       0.072226       0.018015      -0.098511       0.123473      -0.053709      -0.058396       0.003730       0.075265       0.230583      -0.107442      -0.005421       0.112863              7.904684       8.932055      -1.624829      -1.054983       5.177081      -1.202324       9.604916          -0.000089
          454              N      12.213311       8.350278      16.895161      -0.611003      32.068565 0.53110762E+03  0.13039759E+05                                 8.608612                            7.633001      -0.352934       1.891752                    0.994478      31.186534      89.644664       0.606429       0.411376      -1.074600      -0.075251      -0.026335       0.127311       0.150214       0.035629      -0.149614       0.062214       0.081670      -0.034774      -0.171589       0.000880       0.170709              9.188459      10.025599       0.365174      -3.478645       7.678100       0.576716       9.861677           0.000391
          455              N      20.006278       9.276835      13.954828      -0.266464      34.414618 0.55643126E+03  0.13692093E+05                                 8.797110                            7.613221       0.296189       2.069522                    0.999782      30.048129      83.852069       0.637223       0.390622      -1.098889      -0.200982      -0.064551      -0.130386       0.248115      -0.133427      -0.069382      -0.094002      -0.107369       0.167303      -0.216930       0.071399       0.145530              9.366183      10.106520      -0.659970       3.918765       8.876292      -1.544744       9.115737           0.001263
          456              N      19.077841       9.875630      13.119383      -0.260590      33.521645 0.53908505E+03  0.13162411E+05                                 8.609788                            7.468466       0.158663       2.024862                    0.999645      29.991151      83.404636       0.646534       0.388005      -1.100589       0.049423      -0.223799       0.098056       0.249286      -0.023161       0.042492       0.054566       0.334661       0.214108      -0.216222       0.062558       0.153664              9.114439      10.771479      -0.394076       4.011599       7.865983      -1.175394       8.705854          -0.000067
          457              N      18.543687       7.771954      13.359890       0.090354      25.234130 0.33221994E+03  0.71705965E+04                                 7.092488                            5.791605       0.153965       2.149808                    0.998101      22.756310      59.059336       0.749503       0.378620      -1.109876      -0.013887      -0.106987      -0.047803       0.118000       0.052169       0.057982       0.002479      -0.123773      -0.160333      -0.108591      -0.002430       0.111021              7.943000       8.150583      -0.206079       3.421353       8.541200      -0.376557       7.137217          -0.000042
          458              N      18.104521       6.454914      13.038008      -0.593906      31.234997 0.54766713E+03  0.13537547E+05                                 8.410006                            7.705840      -0.392824       1.877707                    0.994159      31.245127      89.848359       0.609436       0.406588      -1.078737       0.006086       0.132411       0.016691       0.133598       0.180693      -0.004256       0.049188      -0.143102       0.011483      -0.201086       0.001088       0.199999              8.635426       7.013737       1.559665       0.198069       9.463928       1.463950       9.428614          -0.000183
          459              N       4.151236      16.758811      13.452114      -0.231068      31.658288 0.53004147E+03  0.12868794E+05                                 8.319093                            7.438273       0.227628       2.063069                    0.999531      29.119079      80.379675       0.644484       0.391440      -1.099718      -0.116145       0.175097      -0.093310       0.229903       0.077605       0.031189       0.070599       0.235588       0.186122      -0.186424       0.041477       0.144946              8.673837       8.853280      -0.100658       2.975389       8.029709      -0.157917       9.138522          -0.000186
          460              N       3.126708      17.009638      12.553378      -0.258845      31.452618 0.51794170E+03  0.12486321E+05                                 8.217843                            7.301988       0.313106       2.095093                    0.998779      28.972857      79.354240       0.658142       0.386040      -1.104986       0.145791       0.109327       0.137232       0.228123      -0.127964      -0.019294      -0.090302       0.049368       0.153450      -0.185081       0.050329       0.134752              8.551195       8.265073      -1.160889       3.034202       8.236983      -0.619016       9.151529          -0.000216
          461              N       4.066922      18.921187      13.061516       0.112311      23.117351 0.30503958E+03  0.64260849E+04                                 6.619859                            5.515661       0.548168       2.293025                    0.999457      21.978956      55.817365       0.777402       0.373999      -1.116553       0.011314       0.121257       0.005845       0.121924       0.027849       0.045072      -0.011208      -0.150778      -0.166395      -0.100437      -0.007728       0.108165              7.241878       7.351418      -0.008639       2.906216       8.060029      -0.401904       6.314188          -0.000161
          462              N       4.267573      20.328745      13.048858      -0.588014      30.395782 0.53157599E+03  0.13003091E+05                                 8.123078                            7.482392      -0.176253       1.953714                    0.993214      30.677590      86.899606       0.633984       0.394954      -1.089862       0.001883      -0.166446       0.034447       0.169984       0.091277      -0.084634       0.059918      -0.174518      -0.123444      -0.180322       0.030315       0.150007              8.333421       8.071343       0.565127      -1.031914       9.363201       0.929835       7.565718           0.004616
          463              N      12.459449      11.458134      17.211617      -0.260841      35.333590 0.58805745E+03  0.14652219E+05                                 9.005084                            7.887085       0.193422       2.062060                    0.996459      29.408077      82.222707       0.619695       0.396684      -1.096121       0.167534       0.031779       0.136282       0.218290      -0.100552      -0.040336      -0.086369      -0.110271       0.022958      -0.158396       0.020340       0.138056              9.830101       8.352444      -1.341239       2.451232      13.023412      -1.097983       8.114446          -0.000034
          464              N      13.375473      10.739442      17.987388      -0.263400      34.395929 0.56839976E+03  0.14025373E+05                                 8.762923                            7.693385       0.349122       2.108366                    0.998905      29.238483      81.027396       0.635672       0.390492      -1.101788      -0.059861       0.201174      -0.055553       0.217118      -0.007772       0.048061       0.012733       0.232140       0.162023      -0.144422       0.021724       0.122698              9.411383       9.742601       0.517433       3.257481      10.587810      -0.051463       7.903737          -0.000037
          465              N       3.635578       5.858422       0.045208       0.093557      24.000243 0.31892381E+03  0.67842550E+04                                 6.782697                            5.633872       0.373491       2.225426                    0.999206      22.303552      56.658314       0.771494       0.373214      -1.118704       0.024581       0.112405       0.047520       0.124488       0.040833       0.060364       0.020032      -0.123446      -0.180135      -0.108384      -0.004253       0.112637              7.387919       7.279251      -0.948183       2.945348       8.653908      -0.025785       6.230599          -0.000014
          466              N       4.168525       7.082896       0.542497      -0.573018      25.223257 0.43046010E+03  0.99692331E+04                                 7.146228                            6.745287       0.069938       2.049524                    0.995746      29.046717      79.553566       0.667234       0.396369      -1.091008      -0.022158      -0.109593      -0.057004       0.125503       0.190239       0.033792       0.070721      -0.036271       0.079014      -0.206604      -0.002383       0.208987              6.972451       6.419488       0.717772       0.456165       7.450401       0.409057       7.047463           0.000158
          467              N       6.725989      21.501252      11.110336      -0.290644      36.608431 0.58123328E+03  0.14437383E+05                                 9.124426                            7.759904       0.433977       2.115274                    0.999674      30.114311      84.017445       0.634709       0.388502      -1.102045      -0.054303       0.002577      -0.240811       0.246871      -0.018623       0.012674      -0.071900       0.028104      -0.586247      -0.213045       0.084755       0.128290              9.914927      10.232419      -3.293419       0.907877       9.004725      -0.341474      10.507639           0.004382
          468              N       5.809479      22.171216      10.325524      -0.291038      36.727907 0.57684597E+03  0.14308609E+05                                 9.130843                            7.720404       0.428763       2.107739                    0.999774      30.282949      84.570752       0.637261       0.387482      -1.102206       0.177692      -0.177647      -0.042349       0.254806       0.110371       0.121545      -0.105346       0.019710       0.130572      -0.227230       0.084536       0.142693              9.910913       9.144362      -2.407620       1.526184       8.400663      -0.312171      12.187714           0.004225
          469              N       7.068242      20.946604       9.027148       0.110549      25.354418 0.31810079E+03  0.67708277E+04                                 7.043078                            5.618851       0.302529       2.205097                    0.998737      22.237891      56.739523       0.773157       0.372187      -1.118078       0.009474      -0.074114      -0.097221       0.122616      -0.064299      -0.024819       0.052816       0.014622       0.230707      -0.106402      -0.006278       0.112680              7.903620       6.760933      -2.465490       0.740011       7.346771       1.417130       9.603157          -0.000072
          470              N       7.429340      20.245319       7.853546      -0.611514      32.100760 0.53185058E+03  0.13062105E+05                                 8.613379                            7.637629      -0.352470       1.891792                    0.994457      31.196327      89.676615       0.606351       0.411300      -1.074688      -0.003377       0.081364       0.128110       0.151801      -0.001404      -0.111738       0.117739      -0.108174      -0.033846      -0.171456       0.000155       0.171301              9.193427       7.742032      -0.521826      -1.795089       9.969190       3.038945       9.869060           0.000365
          471              N       9.379501      12.643624       4.913213      -0.266833      34.460120 0.55732193E+03  0.13720419E+05                                 8.806290                            7.620349       0.293952       2.068542                    0.999784      30.072055      83.956933       0.636751       0.390728      -1.098740      -0.012705       0.210742      -0.132155       0.249076      -0.063600       0.062841       0.099448       0.259139       0.170250      -0.218316       0.072539       0.145778              9.376727       9.492216      -0.906191       2.861197       9.511119      -3.101121       9.126846           0.001333
          472              N       8.485835      13.293171       4.077768      -0.261286      33.607591 0.54079764E+03  0.13216327E+05                                 8.628572                            7.483598       0.155458       2.023500                    0.999652      30.029628      83.583487       0.645376       0.388345      -1.100213       0.226863       0.035617       0.097151       0.249347      -0.128858      -0.035272      -0.058277      -0.216440       0.213674      -0.215229       0.062685       0.152543              9.135294       8.529832      -1.275939       2.553044      10.149553      -3.325734       8.726495           0.000003
          473              N      10.254660      14.550960       4.318275       0.092647      25.158768 0.33105606E+03  0.71379199E+04                                 7.074860                            5.778817       0.159036       2.152121                    0.998171      22.707734      58.867371       0.750980       0.378275      -1.110329       0.094386       0.050532      -0.047892       0.117286       0.080642       0.018674      -0.055821       0.020580      -0.160147      -0.109435      -0.002106       0.111541              7.922085       8.605918      -0.019105       1.579235       8.041992      -3.045518       7.118345          -0.000049
          474              N      11.324233      15.436101       3.996394      -0.593305      31.211650 0.54713326E+03  0.13520729E+05                                 8.405274                            7.701455      -0.391677       1.878243                    0.994262      31.228124      89.780417       0.609699       0.406522      -1.078807      -0.120912      -0.053603       0.014889       0.133097       0.181991      -0.047559      -0.015329      -0.138017       0.014996      -0.201703       0.001426       0.200277              8.630964       8.087242       1.975748      -1.293258       8.377847      -0.715950       9.427802          -0.000180
          475              N       4.065501       5.647146       4.410500      -0.232710      31.689311 0.53070368E+03  0.12888750E+05                                 8.323620                            7.442269       0.229103       2.063141                    0.999533      29.139002      80.443844       0.644403       0.391372      -1.099778      -0.204351       0.044332      -0.093083       0.228887      -0.022195      -0.055434      -0.054529      -0.277471       0.184676      -0.186117       0.041591       0.144526              8.678473       8.210755      -0.351608       1.222392       8.681933      -2.718772       9.142731          -0.000157
          476              N       3.461621       6.511959       3.511763      -0.257839      31.438482 0.51763809E+03  0.12477165E+05                                 8.215567                            7.300087       0.310310       2.094204                    0.998812      28.964806      79.326203       0.658196       0.386066      -1.104968      -0.049307      -0.176810       0.137168       0.229146      -0.112030       0.077337       0.050062       0.136362       0.151728      -0.185382       0.049911       0.135471              8.548613       9.020748      -0.866390       1.671759       7.477563      -2.604612       9.147527          -0.000147
          477              N       2.018595       4.944893       4.019902       0.111852      23.162267 0.30573784E+03  0.64460437E+04                                 6.635220                            5.527240       0.535576       2.288681                    0.999436      22.004941      55.950523       0.775288       0.374713      -1.115750      -0.108683      -0.054078       0.004576       0.121480       0.071423       0.026145      -0.037724       0.073597      -0.165935      -0.099857      -0.008192       0.108049              7.259535       7.991717       0.232584       1.429906       7.457656      -2.572210       6.329230          -0.000150
          478              N      21.238879       4.249485       4.007244      -0.585218      30.331370 0.52994807E+03  0.12953744E+05                                 8.113578                            7.472552      -0.180708       1.953097                    0.993286      30.638221      86.765173       0.634174       0.395126      -1.089709       0.154565       0.058275       0.036411       0.169151       0.127198      -0.088009       0.056377       0.006357      -0.120193      -0.181423       0.030449       0.150974              8.324105       8.802483       0.850523      -1.236507       8.616943       0.630205       7.552889           0.004633
          479              N       4.620090      18.893482       8.170003      -0.261352      35.333268 0.58810125E+03  0.14653856E+05                                 9.005631                            7.887968       0.182974       2.059112                    0.996405      29.409179      82.232329       0.619579       0.396743      -1.096059       0.030608      -0.167442       0.135331       0.217459      -0.037614       0.065680       0.069319       0.215484       0.025455      -0.158562       0.021491       0.137071              9.830215      13.318061       0.580814       1.909404       8.057741      -1.888715       8.114843          -0.000149
          480              N       5.621079      18.298808       8.945773      -0.263589      34.407200 0.56870879E+03  0.14034607E+05                                 8.763340                            7.694345       0.352761       2.109233                    0.998903      29.247651      81.051816       0.635786       0.390377      -1.101893      -0.209043      -0.015664      -0.056311       0.217061      -0.084272       0.005272      -0.049632      -0.161617       0.161267      -0.144766       0.021665       0.123101              9.411215      10.129715       0.665833       1.224946      10.199596      -3.018478       7.904335          -0.000177
          481              N       3.798959      17.083420       9.086823       0.093792      23.981935 0.31865430E+03  0.67763574E+04                                 6.775737                            5.628796       0.381403       2.228098                    0.999236      22.294205      56.605552       0.772480       0.372857      -1.119093      -0.095098      -0.063732       0.048793       0.124444       0.072279       0.002593      -0.064157       0.038380      -0.178626      -0.108966      -0.004417       0.113383              7.379604       9.102810      -0.236341       1.085278       6.811952      -2.733407       6.224048          -0.000024
          482              N       2.849572      16.144254       9.584111      -0.572755      25.251492 0.43115208E+03  0.99900407E+04                                 7.155314                            6.754200       0.058601       2.046010                    0.995682      29.061166      79.632271       0.666225       0.396779      -1.090641       0.093984       0.060120      -0.057212       0.125382       0.152789      -0.055215      -0.058109      -0.229140       0.081496      -0.207056      -0.002752       0.209808              6.981240       6.843305       0.878825      -0.216787       7.044399      -0.575102       7.056017           0.000122
          483              N       2.253728      24.565256      16.014508      -0.290850      36.628652 0.58163363E+03  0.14449829E+05                                 9.127660                            7.762522       0.427463       2.113155                    0.999658      30.123795      84.051436       0.634608       0.388497      -1.102048       0.022567      -0.049865       0.241191       0.247324      -0.022965       0.072040       0.013937       0.005282      -0.585326      -0.212892       0.084611       0.128281              9.918474      11.385685      -2.848326       0.646957       7.857243      -0.723359      10.512493           0.004325
          484              N       3.209453      23.952531      16.799320      -0.290500      36.699447 0.57628214E+03  0.14290859E+05                                 9.125455                            7.716067       0.429007       2.108069                    0.999779      30.271345      84.522012       0.637522       0.387425      -1.102267      -0.230293       0.100132       0.043076       0.254788       0.075974       0.141695      -0.075955      -0.163200       0.133165      -0.227750       0.084675       0.143074              9.904851      10.111966      -2.027881       0.841356       7.421235      -1.309280      12.181354           0.004178
          485              N      11.858052      17.665039       0.014467       0.112812      25.325117 0.31763390E+03  0.67595037E+04                                 7.043729                            5.619347       0.293678       2.202639                    0.998768      22.218361      56.713911       0.772044       0.372800      -1.117437      -0.072289      -0.018131       0.098489       0.123509      -0.053746      -0.058405       0.003745       0.075189       0.230502      -0.107441      -0.005415       0.112856              7.904439       8.931713      -1.624837      -1.055042       5.177037      -1.202270       9.604566          -0.000091
          486              N      11.073692      17.748523       1.188068      -0.611032      32.070246 0.53114282E+03  0.13040862E+05                                 8.608989                            7.633323      -0.353024       1.891706                    0.994480      31.187668      89.649259       0.606407       0.411384      -1.074594       0.075196       0.026302      -0.127370       0.150231       0.035574      -0.149642       0.062205       0.081566      -0.034862      -0.171588       0.000881       0.170708              9.188925      10.026119       0.365000      -3.478921       7.678598       0.576826       9.862058           0.000386
          487              N       3.280725      16.821966       4.128401      -0.267883      34.531514 0.55873018E+03  0.13764490E+05                                 8.820328                            7.631490       0.290551       2.067072                    0.999780      30.103554      84.087968       0.636063       0.390884      -1.098573       0.201146       0.065102       0.130844       0.248633      -0.133998      -0.069753      -0.094439      -0.106827       0.168088      -0.217800       0.071893       0.145907              9.392580      10.137084      -0.662876       3.934104       8.897745      -1.549829       9.142911           0.001398
          488              N       4.209162      16.223171       4.963846      -0.261115      33.580914 0.54020496E+03  0.13197723E+05                                 8.622310                            7.477985       0.156018       2.023775                    0.999641      30.017716      83.526922       0.645838       0.388188      -1.100366      -0.049412       0.224114      -0.097831       0.249478      -0.023355       0.042274       0.054320       0.335025       0.214453      -0.216376       0.062776       0.153600              9.128799      10.789550      -0.396374       4.020159       7.876756      -1.178542       8.720091          -0.000016
          489              N       4.743316      18.326847       4.723339       0.090445      25.229676 0.33215116E+03  0.71686590E+04                                 7.091412                            5.790780       0.154231       2.149963                    0.998099      22.753090      59.046916       0.749608       0.378590      -1.109910       0.013897       0.106997       0.047753       0.117991       0.052145       0.057909       0.002434      -0.123761      -0.160248      -0.108516      -0.002451       0.110966              7.941778       8.149313      -0.205277       3.420668       8.540225      -0.375973       7.135797          -0.000028
          490              N       5.182482      19.643887       5.045221      -0.593669      31.226973 0.54746609E+03  0.13531279E+05                                 8.408629                            7.704472      -0.392997       1.877756                    0.994153      31.238674      89.824274       0.609487       0.406593      -1.078738      -0.006166      -0.132267      -0.016790       0.133471       0.180638      -0.004178       0.049142      -0.143292       0.011387      -0.201025       0.001023       0.200002              8.634098       7.012576       1.559667       0.198181       9.462329       1.463832       9.427389          -0.000251
          491              N      19.135767       9.339990       4.631115      -0.232273      31.702944 0.53095004E+03  0.12896616E+05                                 8.326785                            7.444491       0.227374       2.062572                    0.999534      29.145550      80.475666       0.644223       0.391424      -1.099709       0.115502      -0.175267       0.094007       0.229992       0.077360       0.031452       0.070868       0.235973       0.185656      -0.186498       0.041258       0.145240              8.682310       8.862639      -0.101381       2.979777       8.036596      -0.158228       9.147696          -0.000147
          492              N      20.160295       9.089163       5.529851      -0.259380      31.475116 0.51836954E+03  0.12499326E+05                                 8.221467                            7.304689       0.312853       2.094743                    0.998789      28.986964      79.403742       0.658057       0.386007      -1.105000      -0.146262      -0.109441      -0.136773       0.228203      -0.128143      -0.019165      -0.090135       0.049477       0.153481      -0.185118       0.050299       0.134819              8.555349       8.269846      -1.161851       3.036745       8.240200      -0.619361       9.156003          -0.000150
          493              N      19.220081       7.177614       5.021713       0.112267      23.117360 0.30502835E+03  0.64257804E+04                                 6.619874                            5.515553       0.548678       2.293213                    0.999458      21.978482      55.815623       0.777412       0.373998      -1.116556      -0.011524      -0.121245      -0.005609       0.121920       0.027857       0.045089      -0.011131      -0.150727      -0.166513      -0.100439      -0.007720       0.108160              7.242068       7.351829      -0.009009       2.906520       8.060115      -0.402058       6.314262          -0.000145
          494              N      19.019430       5.770056       5.034371      -0.588076      30.395920 0.53158527E+03  0.13003174E+05                                 8.122999                            7.482479      -0.175846       1.953879                    0.993214      30.675254      86.888142       0.633987       0.394957      -1.089878      -0.002122       0.166435      -0.034466       0.169980       0.091325      -0.084530       0.060060      -0.174776      -0.123425      -0.180368       0.030190       0.150179              8.333252       8.071101       0.564868      -1.031211       9.363637       0.929686       7.565016           0.004604
          495              N      10.827554      14.640667       0.871612      -0.261041      35.337633 0.58813115E+03  0.14654563E+05                                 9.005880                            7.887638       0.193305       2.062027                    0.996455      29.409789      82.229812       0.619664       0.396690      -1.096113      -0.167320      -0.031949      -0.136417       0.218234      -0.100736      -0.040172      -0.086464      -0.110084       0.022773      -0.158441       0.020206       0.138235              9.831342       8.353108      -1.342037       2.451363      13.025842      -1.098534       8.115076          -0.000105
          496              N       9.911530      15.359359       0.095841      -0.263703      34.406071 0.56862115E+03  0.14032107E+05                                 8.763983                            7.694363       0.350325       2.108580                    0.998913      29.245948      81.049945       0.635701       0.390439      -1.101833       0.060033      -0.201372       0.055510       0.217338      -0.007649       0.047935       0.012825       0.232185       0.162032      -0.144447       0.021851       0.122596              9.412484       9.743159       0.517000       3.257434      10.589835      -0.051716       7.904457          -0.000130
          497              N      19.651425      20.240379      18.038021       0.093418      24.003777 0.31898320E+03  0.67858488E+04                                 6.783322                            5.634330       0.373400       2.225348                    0.999207      22.305763      56.665710       0.771475       0.373206      -1.118708      -0.024308      -0.112408      -0.047691       0.124503       0.040719       0.060288       0.019994      -0.123746      -0.180235      -0.108379      -0.004277       0.112655              7.388713       7.279700      -0.948423       2.945586       8.655325      -0.025868       6.231115           0.000010
          498              N      19.118478      19.015905      17.540732      -0.572271      25.216378 0.43030224E+03  0.99650477E+04                                 7.146200                            6.745062       0.068886       2.049368                    0.995730      29.040292      79.543875       0.667069       0.396488      -1.090884       0.022759       0.108978       0.056959       0.125055       0.190004       0.033475       0.070753      -0.036597       0.078544      -0.206358      -0.002365       0.208723              6.972537       6.419270       0.717657       0.456064       7.450361       0.408543       7.047979           0.000181
          499              O      10.665548       8.657910       7.369097      -0.577468      35.437978 0.53803132E+03  0.12921541E+05                                 8.464959                            7.115151       0.431065       2.195315                    0.996370      27.471238      71.904870       0.722782       0.352852      -1.145237       0.053746      -0.002207       0.011923       0.055097      -0.001241       0.041484      -0.010924      -0.047002      -0.100665      -0.064370       0.020742       0.043628              9.269544      11.973044      -4.576552      -0.113455       9.390856      -0.656563       6.444733           0.037271
          500              O      11.407930       7.634288       9.213405      -0.547499      37.837552 0.57715072E+03  0.14112596E+05                                 8.937350                            7.445814       0.231204       2.136376                    0.995424      27.397775      72.464129       0.695380       0.360219      -1.138836       0.013275      -0.014530      -0.028587       0.034707       0.044777       0.010805      -0.006954      -0.061925       0.070256      -0.067942       0.025139       0.042802             10.117768       8.302119      -0.809863      -4.340355       6.456855       0.624135      15.594329           0.034776
          501              O      11.234986      21.173007      14.505281      -0.540004      38.964936 0.56831921E+03  0.13871848E+05                                 9.186003                            7.431732       0.070029       2.086587                    0.994727      27.426643      72.967195       0.688565       0.364434      -1.133182      -0.002872       0.020667      -0.029498       0.036132       0.025478       0.042551      -0.019879      -0.027432      -0.120746      -0.073948       0.024456       0.049492             10.463385       7.141922      -1.813391       2.649463       9.845104      -4.540942      14.403130           0.032381
          502              O       9.667706      22.734864      14.185751      -0.567317      38.960007 0.61573208E+03  0.15303876E+05                                 9.141727                            7.718726       0.205621       2.118642                    0.994496      28.055832      74.850314       0.679150       0.362853      -1.136590       0.019741      -0.017320      -0.023450       0.035208       0.000985      -0.013961       0.042435      -0.008776      -0.133291      -0.066285       0.018963       0.047323             10.375081       9.373254      -2.966742      -3.943973       9.874438       3.098132      11.877552           0.023814
          503              O       9.200655      11.366074       8.377237      -0.513445      31.806638 0.55152136E+03  0.13362166E+05                                 7.961570                            7.325522       0.180962       2.123136                    0.993821      27.256510      72.261942       0.692860       0.364877      -1.132760      -0.002160       0.025402       0.018511       0.031506      -0.034630      -0.011099       0.005324       0.085350       0.092109      -0.070327       0.022143       0.048184              8.239259       6.060836       0.429429       1.115312       7.857807      -1.056474      10.799134           0.052742
          504              O       9.472247       9.975887      10.068561      -0.651501      49.503147 0.81385265E+03  0.21778751E+05                                10.771965                            8.920353      -0.280888       1.922474                    0.994877      30.876625      86.632908       0.624265       0.366648      -1.128977       0.011009       0.060507       0.001655       0.061522      -0.000393      -0.031105      -0.028954      -0.001256      -0.092836      -0.056272       0.015900       0.040372             12.364904       8.781217       1.817979      -0.576445      18.958206      -4.156011       9.355287           0.086402
          505              O      13.973174       6.539851      15.116856      -0.574055      35.988876 0.58193878E+03  0.14234664E+05                                 8.463376                            7.405046       0.502085       2.220228                    0.994764      27.618828      72.653471       0.708642       0.353354      -1.146292       0.039357       0.030489       0.050872       0.071180       0.004599      -0.006776      -0.009387       0.107740       0.106198      -0.072534       0.029123       0.043412              8.915240      12.300647       1.841372       0.865628       7.337990       1.070000       7.107083           0.040312
          506              O      16.138042       6.022773      15.360618      -0.552471      42.290270 0.61540505E+03  0.15277523E+05                                 9.645331                            7.705219       0.099994       2.099303                    0.992498      27.508700      73.093503       0.681984       0.361776      -1.138640      -0.009955       0.017658      -0.014640       0.025005      -0.057166      -0.030967      -0.009728       0.039929       0.105317      -0.083872       0.022739       0.061133             11.048373      11.622162      -5.792938      -0.632428      14.682681      -0.546918       6.840277           0.045053
          507              O       8.140325       7.482112      10.361871      -0.581246      42.757645 0.65588994E+03  0.16627173E+05                                 9.846249                            8.047518      -0.084882       2.013012                    0.994611      28.921513      78.939093       0.652521       0.370275      -1.126387      -0.022797      -0.052919      -0.019515       0.060836      -0.028729       0.007940      -0.003392      -0.074852       0.108125      -0.065610       0.025995       0.039614             11.118960       8.860750      -0.135951       0.161166      17.215521      -3.159744       7.280608           0.056950
          508              O       9.664367       6.173040      11.265309      -0.557096      34.463511 0.57098614E+03  0.13917668E+05                                 8.345746                            7.385661       0.533519       2.218161                    0.997766      27.838807      73.397508       0.701424       0.358249      -1.140953      -0.026408      -0.012268      -0.013250       0.031991       0.004246      -0.014858       0.039681       0.104692       0.080167      -0.081109       0.028102       0.053007              9.038641      12.504018       1.343082      -0.330397       8.558908      -0.354770       6.052996           0.041685
          509              O      21.771521      15.148890      15.754109      -0.601007      34.396132 0.55974557E+03  0.13632161E+05                                 8.399461                            7.318190       0.351445       2.140997                    0.997404      28.862996      77.097738       0.700945       0.358796      -1.135821       0.083054       0.025034      -0.016377       0.088278       0.041269       0.005206      -0.020767       0.078468       0.089792      -0.076124       0.032914       0.043210              8.935250       8.969427       4.083501       0.202486      10.862858      -0.936785       6.973465           0.017202
          510              O      23.777724      14.993954      16.739645      -0.486806      29.513731 0.46768162E+03  0.10857092E+05                                 7.553715                            6.700193       0.736146       2.301274                    0.996747      26.626124      68.762872       0.732972       0.359961      -1.138305      -0.041966      -0.015606       0.003561       0.044915      -0.018285      -0.011407      -0.047600       0.069881       0.141127      -0.081583       0.015913       0.065670              8.055221       7.970845      -2.376662       1.422135       9.556100      -2.525190       6.638717          -0.004557
          511              O       4.034882       9.719794       9.632936      -0.583329      33.182426 0.54678419E+03  0.13206733E+05                                 8.130824                            7.221837       0.284683       2.136948                    0.996170      28.049636      74.028234       0.708951       0.357693      -1.139450      -0.009750      -0.028478       0.038099       0.048555      -0.032026      -0.019251       0.004749      -0.097569       0.095423      -0.076966       0.027771       0.049195              8.461748       7.916252       2.352091      -1.102372       8.887041      -3.207978       8.581951           0.054340
          512              O       5.201391       8.623712      11.207985      -0.539576      36.197758 0.52132723E+03  0.12417966E+05                                 8.696595                            7.049770       0.434143       2.212632                    0.994023      26.880627      69.995622       0.719275       0.357496      -1.141874      -0.030674      -0.001916      -0.004386       0.031045      -0.031434       0.025002       0.044904       0.029726       0.037572      -0.072157       0.028134       0.044024             10.283246      16.779443       1.678270       3.567104       6.258770      -0.492300       7.811526           0.047121
          513              O      16.484886      14.539445       7.242333      -0.542284      37.310936 0.54025203E+03  0.13022314E+05                                 8.936636                            7.237972       0.147401       2.107099                    0.994822      27.485737      72.693659       0.698788       0.363637      -1.133675       0.017072      -0.028854       0.003675       0.033727      -0.021820      -0.028859      -0.048812       0.058185      -0.022760      -0.077380       0.029182       0.048198             10.402810       6.970207      -2.887712       1.582356      16.811105      -3.644739       7.427119           0.024661
          514              O      17.619418      13.826367       9.023531      -0.582952      33.901434 0.52281618E+03  0.12452645E+05                                 8.173172                            6.970824       0.497513       2.206562                    0.998270      27.551217      71.557870       0.737808       0.348538      -1.150033      -0.020633      -0.013631      -0.044910       0.051268       0.018270      -0.009881       0.009002       0.090395       0.089965      -0.064964       0.024449       0.040515              8.741814       6.635651       2.131832       2.478454      10.973564       2.400725       8.616228           0.030120
          515              O       6.861347       9.357251       8.534742      -0.871865      60.576546 0.13240420E+04  0.39615192E+05                                12.043749                           11.071962      -0.058041       1.921732                    0.996306      36.289906     104.186934       0.589614       0.347199      -1.156030      -0.054926      -0.096587      -0.017542       0.112488       0.026862       0.026069       0.007116       0.006832       0.027867      -0.035770      -0.005960       0.041730             12.875706      18.138931       1.098344       0.130853       9.348707       0.469041      11.139481           0.024895
          516              O      -0.900451      16.581904       1.672518      -0.577758      35.446377 0.53820754E+03  0.12926850E+05                                 8.466412                            7.116292       0.435076       2.196525                    0.996357      27.474699      71.917257       0.722727       0.352849      -1.145237      -0.021084       0.049434      -0.012164       0.055102       0.014680       0.024670      -0.035005       0.035624      -0.100520      -0.064201       0.021265       0.042936              9.271350      12.812816      -4.253537       0.570820       8.555214       0.343273       6.446021           0.037299
          517              O       8.092175      23.923620      17.911438      -0.548850      37.851490 0.57745566E+03  0.14121571E+05                                 8.938475                            7.446890       0.234631       2.137161                    0.995494      27.405214      72.481886       0.695471       0.360133      -1.138932      -0.018561       0.007293       0.027838       0.034244       0.054013       0.010555      -0.007974      -0.014035       0.067689      -0.067678       0.024442       0.043236             10.119057       7.244337      -1.220622      -2.150128       7.517133       3.822484      15.595701           0.034800
          518              O       7.708002       9.571723      12.619562      -0.539564      38.894101 0.56710846E+03  0.13833796E+05                                 9.171943                            7.421287       0.077534       2.089148                    0.994734      27.405553      72.869410       0.689457       0.364186      -1.133466       0.020447       0.004378       0.029793       0.036399       0.028024       0.033792      -0.032893      -0.013556      -0.121497      -0.074210       0.024659       0.049551             10.446285      10.697660      -0.429460       5.182655       6.264422      -0.830139      14.376774           0.032460
          519              O       9.730440       8.674222      12.939093      -0.567445      38.927027 0.61513180E+03  0.15284511E+05                                 9.134532                            7.713432       0.209343       2.119884                    0.994560      28.046961      74.804306       0.679617       0.362709      -1.136756      -0.023155       0.012010       0.023439       0.035068       0.003486      -0.044678      -0.002098       0.005806      -0.132983      -0.066200       0.018681       0.047520             10.366025      11.795540      -2.021787      -4.308850       7.434840       2.556276      11.867696           0.023869
          520              O       2.153966      16.193834       0.664378      -0.513244      31.873048 0.55305166E+03  0.13410331E+05                                 7.977712                            7.339937       0.167468       2.118864                    0.993709      27.278419      72.381753       0.691484       0.365300      -1.132279       0.024517       0.007167      -0.018747       0.031684      -0.054394      -0.008884       0.008904      -0.016108       0.092346      -0.070386       0.021898       0.048488              8.256410       7.349927       0.926509       1.391224       6.598386      -0.659098      10.820917           0.052722
          521              O      10.974775      22.964156      17.056282      -0.651799      49.503124 0.81381533E+03  0.21776449E+05                                10.769399                            8.918003      -0.284107       1.921429                    0.994884      30.877709      86.619658       0.624603       0.366472      -1.129168       0.051859       0.031812      -0.001574       0.060859      -0.000413       0.015722       0.039044       0.001114      -0.091753      -0.055762       0.015979       0.039782             12.362116      16.402918       4.769394       3.668476      11.328795       2.038833       9.354634           0.086487
          522              O      13.533885       6.840810      12.007987      -0.574640      36.011730 0.58242091E+03  0.14249323E+05                                 8.466525                            7.407672       0.502167       2.219982                    0.994835      27.629381      72.687137       0.708583       0.353312      -1.146333       0.013811       0.047244      -0.050404       0.070451      -0.033140       0.006524       0.009815      -0.085630       0.107534      -0.072872       0.029282       0.043590              8.918630       6.747245      -0.309026      -0.685575      12.898685      -1.194685       7.109959           0.040226
          523              O      12.269922       8.672862      11.764225      -0.553572      42.276513 0.61523332E+03  0.15271134E+05                                 9.640426                            7.701879       0.106770       2.101280                    0.992509      27.508734      73.071941       0.682480       0.361564      -1.138887       0.019743      -0.002423       0.014776       0.024779      -0.055661      -0.002542       0.032182       0.047225       0.106097      -0.083722       0.022398       0.061324             11.042104      18.173991      -3.249065       0.281513       8.115454       0.786241       6.836868           0.045129
          524              O       9.130264      20.821560      16.762972      -0.580100      42.753627 0.65583280E+03  0.16626065E+05                                 9.847398                            8.048637      -0.086757       2.012515                    0.994625      28.916478      78.937060       0.652269       0.370410      -1.126236      -0.042439      -0.040368       0.018938       0.061558       0.003987       0.006549      -0.005909       0.095323       0.107665      -0.066148       0.026026       0.040122             11.120204      16.219602       2.713012       3.004258       9.860154       0.990582       7.280857           0.056890
          525              O       7.359167      21.770024      15.859534      -0.557960      34.495506 0.57167116E+03  0.13938644E+05                                 8.350692                            7.389892       0.531543       2.217521                    0.997745      27.853101      73.448208       0.701246       0.358229      -1.140960      -0.002796      -0.028672       0.012758       0.031507      -0.032109      -0.042395      -0.000214      -0.083582       0.079350      -0.081163       0.027973       0.053191              9.044139       8.174257      -0.335769       0.211514      12.902215       0.436256       6.055944           0.041676
          526              O      18.745841      17.221814      11.370734      -0.602606      34.393625 0.55977454E+03  0.13632007E+05                                 8.396010                            7.315831       0.364511       2.144712                    0.997532      28.880607      77.123207       0.701478       0.358546      -1.136105      -0.005738       0.087793       0.019585       0.090134       0.004533       0.019446       0.001914      -0.120301       0.092449      -0.079140       0.033625       0.045515              8.931415       7.863546       3.654835       0.946445      11.960069       0.149802       6.970630           0.008652
          527              O      17.876879      19.036685      10.385198      -0.479539      29.356423 0.46448850E+03  0.10765039E+05                                 7.531595                            6.681362       0.730932       2.301715                    0.996647      26.524097      68.453377       0.733296       0.360401      -1.137902      -0.000277      -0.043367      -0.002146       0.043421      -0.034410       0.034381       0.022005      -0.020004       0.141323      -0.073176       0.012121       0.061055              8.030961      10.916394      -1.219839       2.858074       6.556789      -0.413498       6.619701          -0.071310
          528              O      12.699505      17.801227      17.491907      -0.584151      33.212803 0.54740090E+03  0.13225822E+05                                 8.137293                            7.227026       0.281462       2.135892                    0.996047      28.057867      74.070246       0.708507       0.357804      -1.139321      -0.022231      -0.019097      -0.037773       0.047809       0.008758      -0.011766       0.015962       0.115102       0.097041      -0.076992       0.027497       0.049494              8.468918       7.181444       2.067901       2.595653       9.636418       2.189455       8.588890           0.054426
          529              O      11.256136      18.493201      15.916858      -0.539918      36.204698 0.52145361E+03  0.12421332E+05                                 8.696230                            7.049343       0.438771       2.213908                    0.994035      26.884938      70.000549       0.719516       0.357366      -1.142014       0.009617      -0.029494       0.003889       0.031265      -0.033810      -0.032460      -0.040052       0.020483       0.034654      -0.072634       0.029308       0.043326             10.283095       6.500207      -2.302081       1.747084      16.537768      -3.148654       7.811310           0.047112
          530              O       9.871377       5.052772       1.799281      -0.540753      37.288801 0.53989503E+03  0.13011634E+05                                 8.932712                            7.235299       0.147297       2.106974                    0.994862      27.477703      72.667998       0.698954       0.363609      -1.133690      -0.031048       0.006317      -0.006126       0.032271      -0.034718       0.035152       0.044206      -0.014256      -0.026752      -0.076726       0.028850       0.047875             10.397596      17.461460       1.177468       3.968572       6.306592      -0.160220       7.424736          -0.016594
          531              O       8.796713       5.853235       0.018083      -0.579739      33.974188 0.52405509E+03  0.12491709E+05                                 8.190811                            6.984069       0.492770       2.205079                    0.998282      27.554399      71.634103       0.736190       0.349037      -1.149423      -0.002410      -0.024600       0.046672       0.052814      -0.016090      -0.011959       0.005915      -0.092591       0.094148      -0.065911       0.025171       0.040740              8.762013       8.995808       3.047573      -1.347787       8.657966      -3.185792       8.632264           0.023006
          532              O       1.125471      13.286958       0.506873      -0.871710      60.559309 0.13235427E+04  0.39597051E+05                                12.042527                           11.070706      -0.052254       1.923621                    0.996323      36.281192     104.162286       0.589573       0.347251      -1.155971      -0.070111      -0.085804       0.017510       0.112180       0.018095       0.003223      -0.027140      -0.040838       0.027532      -0.036360      -0.005547       0.041907             12.874663       9.754087      -2.147482      -0.390196      17.731493      -0.290892      11.138409           0.024510
          533              O      12.621455      17.440891      10.714132      -0.577596      35.456520 0.53836232E+03  0.12931734E+05                                 8.468523                            7.117821       0.429973       2.194880                    0.996365      27.477194      71.931337       0.722559       0.352899      -1.145176      -0.053728       0.002130      -0.012163       0.055128      -0.001262       0.041407      -0.010940      -0.046994      -0.101094      -0.064366       0.020677       0.043689              9.273814      11.979194      -4.579139      -0.114306       9.395029      -0.656333       6.447220           0.037249
          534              O      11.879073      18.464513       8.869824      -0.547412      37.832419 0.57705256E+03  0.14109561E+05                                 8.936504                            7.445136       0.231328       2.136455                    0.995425      27.395617      72.456196       0.695419       0.360214      -1.138843      -0.013248       0.014465       0.028513       0.034608       0.044814       0.010820      -0.006982      -0.061954       0.070244      -0.067985       0.025139       0.042845             10.116844       8.301283      -0.809672      -4.339733       6.456249       0.623897      15.593000           0.034794
          535              O      12.052017       4.925794       3.577948      -0.534273      38.811954 0.56556499E+03  0.13788229E+05                                 9.164606                            7.415722       0.068783       2.087208                    0.994798      27.357891      72.747299       0.689008       0.364633      -1.132998       0.003488      -0.021080       0.027208       0.034595       0.025154       0.041609      -0.019718      -0.027552      -0.114551      -0.072009       0.023878       0.048132             10.437741       7.126870      -1.809732       2.643155       9.824463      -4.529380      14.361891          -0.021120
          536              O      13.619297       3.363937       3.897478      -0.566584      38.952421 0.61558554E+03  0.15299630E+05                                 9.141743                            7.718734       0.204139       2.118227                    0.994514      28.050596      74.839768       0.679014       0.362940      -1.136499      -0.020056       0.017782       0.023431       0.035601       0.000941      -0.014109       0.042107      -0.008708      -0.132886      -0.065988       0.018934       0.047054             10.375348       9.373115      -2.966342      -3.944113       9.874364       3.098282      11.878566           0.013163
          537              O      14.086348      14.732727       9.705992      -0.513467      31.802629 0.55143439E+03  0.13359457E+05                                 7.960627                            7.324728       0.181484       2.123322                    0.993821      27.255296      72.255759       0.692932       0.364855      -1.132783       0.002184      -0.025419      -0.018551       0.031545      -0.034614      -0.011097       0.005320       0.085321       0.092105      -0.070304       0.022138       0.048167              8.238248       6.060180       0.429350       1.115009       7.856714      -1.056121      10.797849           0.052745
          538              O      13.814756      16.122914       8.014668      -0.651480      49.498035 0.81375943E+03  0.21775549E+05                                10.771066                            8.919739      -0.280746       1.922546                    0.994874      30.874886      86.625534       0.624300       0.366640      -1.128988      -0.010999      -0.060538      -0.001689       0.061553      -0.000397      -0.031094      -0.028932      -0.001265      -0.092720      -0.056230       0.015886       0.040344             12.363813       8.780764       1.817886      -0.576566      18.956142      -4.155187       9.354533           0.086429
          539              O       9.313829      19.558950       2.966373      -0.573882      35.979026 0.58173250E+03  0.14228235E+05                                 8.461635                            7.403548       0.502657       2.220483                    0.994762      27.614663      72.636955       0.708746       0.353336      -1.146316      -0.039483      -0.030282      -0.050940       0.071209       0.004620      -0.006776      -0.009317       0.107420       0.106076      -0.072346       0.029029       0.043317              8.913417      12.298471       1.840344       0.865256       7.336269       1.069609       7.105513           0.040279
          540              O       7.148961      20.076028       2.722611      -0.552233      42.313585 0.61578988E+03  0.15290040E+05                                 9.650378                            7.708789       0.097574       2.098403                    0.992506      27.514835      73.125874       0.681646       0.361885      -1.138512       0.009997      -0.017467       0.014464       0.024785      -0.056951      -0.031094      -0.009659       0.039879       0.105399      -0.083689       0.022507       0.061182             11.054839      11.628714      -5.796996      -0.632805      14.692273      -0.547391       6.843529           0.044690
          541              O      15.146678      18.616689       7.721358      -0.581230      42.757270 0.65588292E+03  0.16626954E+05                                 9.846192                            8.047484      -0.084890       2.013012                    0.994612      28.921276      78.938407       0.652521       0.370276      -1.126386       0.022766       0.052873       0.019507       0.060781      -0.028731       0.007937      -0.003406      -0.074877       0.108143      -0.065623       0.025992       0.039631             11.118853       8.860946      -0.136302       0.161219      17.215104      -3.159398       7.280508           0.056947
          542              O      13.622636      19.925761       6.817920      -0.557198      34.476877 0.57126255E+03  0.13926288E+05                                 8.348416                            7.387875       0.532416       2.217745                    0.997761      27.843398      73.417981       0.701248       0.358290      -1.140904       0.026392       0.012184       0.013256       0.031949       0.004284      -0.014892       0.039741       0.104753       0.080163      -0.081181       0.028123       0.053059              9.041752      12.508387       1.343841      -0.330684       8.562098      -0.354898       6.054771           0.041747
          543              O       1.515482      10.949911       2.329120      -0.604066      34.437096 0.56066597E+03  0.13659318E+05                                 8.403273                            7.321693       0.359847       2.143040                    0.997429      28.898901      77.191029       0.701183       0.358550      -1.136088      -0.082848      -0.025602       0.019635       0.088909       0.043625       0.004388      -0.019632       0.082900       0.092031      -0.079080       0.033102       0.045978              8.939578       8.971921       4.085788       0.201597      10.870293      -0.938374       6.976521           0.008790
          544              O      -0.490721      11.104847       1.343584      -0.479217      29.336593 0.46410868E+03  0.10753723E+05                                 7.527171                            6.677529       0.732874       2.302382                    0.996669      26.518261      68.423782       0.733709       0.360282      -1.138029       0.040497       0.015624      -0.002143       0.043459      -0.019395      -0.008358      -0.040484       0.061533       0.139815      -0.073793       0.012887       0.060906              8.026076       7.943124      -2.368432       1.417711       9.518626      -2.513825       6.616478          -0.071300
          545              O      19.252121      16.379007       8.450293      -0.583388      33.192856 0.54698744E+03  0.13213020E+05                                 8.133000                            7.223531       0.284349       2.136800                    0.996171      28.052764      74.043107       0.708808       0.357728      -1.139409       0.009787       0.028550      -0.038022       0.048545      -0.032035      -0.019166       0.004679      -0.097520       0.095267      -0.076907       0.027807       0.049100              8.464224       7.918892       2.353405      -1.103188       8.889454      -3.209055       8.584324           0.054325
          546              O      18.085612      17.475089       6.875244      -0.539761      36.215706 0.52161512E+03  0.12426698E+05                                 8.699847                            7.051963       0.433649       2.212374                    0.994025      26.886120      70.018151       0.719117       0.357521      -1.141839       0.030652       0.001966       0.004517       0.031046      -0.031386       0.025044       0.044862       0.029733       0.037453      -0.072111       0.028131       0.043981             10.287783      16.788009       1.679976       3.568598       6.261059      -0.492237       7.814281           0.047119
          547              O       6.802117      11.559356      10.840896      -0.542207      37.294783 0.53999281E+03  0.13014288E+05                                 8.933405                            7.235749       0.147850       2.107285                    0.994823      27.481927      72.674668       0.698978       0.363589      -1.133732      -0.017198       0.028835      -0.003615       0.033769      -0.021846      -0.028959      -0.048790       0.058232      -0.022691      -0.077417       0.029122       0.048295             10.398550       6.968029      -2.886685       1.581923      16.802890      -3.643265       7.424730           0.024638
          548              O       5.667585      12.272434       9.059698      -0.582956      33.907858 0.52293424E+03  0.12456260E+05                                 8.174478                            6.971866       0.497066       2.206409                    0.998268      27.552759      71.566046       0.737706       0.348564      -1.150003       0.020606       0.013560       0.044977       0.051297       0.018278      -0.009970       0.009031       0.090393       0.089914      -0.064968       0.024371       0.040597              8.743254       6.636610       2.132156       2.478791      10.975841       2.401012       8.617311           0.030149
          549              O      16.425656      16.741550       9.548487      -0.871907      60.584911 0.13242454E+04  0.39622969E+05                                12.045031                           11.072942      -0.058135       1.921671                    0.996308      36.292256     104.197374       0.589574       0.347207      -1.156018       0.054875       0.096567       0.017490       0.112438       0.026870       0.026039       0.007041       0.006806       0.027602      -0.035764      -0.005895       0.041659             12.877359      18.141555       1.098698       0.130227       9.349736       0.469443      11.140786           0.024847
          550              O      24.187454       9.516897      16.410711      -0.578733      35.379998 0.53705782E+03  0.12890110E+05                                 8.449323                            7.103292       0.444318       2.199117                    0.996445      27.468412      71.834740       0.724338       0.352314      -1.145871       0.020805      -0.048793       0.012500       0.054497       0.015476       0.024694      -0.035351       0.034673      -0.101194      -0.064751       0.021965       0.042786              9.251541      12.783913      -4.242723       0.571252       8.537036       0.340907       6.433673           0.036216
          551              O      15.194828       2.175181       0.171791      -0.548746      37.870643 0.57778573E+03  0.14132041E+05                                 8.942553                            7.449881       0.232864       2.136470                    0.995504      27.411021      72.509773       0.695192       0.360216      -1.138836       0.017975      -0.006540      -0.028290       0.034150       0.053464       0.010477      -0.007693      -0.014935       0.068203      -0.067216       0.024538       0.042678             10.124337       7.248321      -1.222369      -2.153913       7.521530       3.825996      15.603161           0.034254
          552              O      15.579001      16.527078       5.463667      -0.539703      38.904573 0.56728739E+03  0.13839325E+05                                 9.173728                            7.422587       0.077475       2.089069                    0.994736      27.408899      72.882615       0.689375       0.364199      -1.133451      -0.020567      -0.004459      -0.029736       0.036430       0.028074       0.033849      -0.032873      -0.013663      -0.121517      -0.074260       0.024649       0.049611             10.448578      10.699891      -0.429353       5.183769       6.265569      -0.829866      14.380274           0.032475
          553              O      13.556563      17.424579       5.144136      -0.567431      38.926330 0.61510959E+03  0.15283819E+05                                 9.134480                            7.713317       0.209333       2.119891                    0.994559      28.046407      74.802453       0.679619       0.362711      -1.136755       0.023091      -0.012098      -0.023423       0.035045       0.003478      -0.044661      -0.002078       0.005787      -0.133012      -0.066196       0.018699       0.047497             10.366178      11.796028      -2.022097      -4.308949       7.435085       2.556566      11.867421           0.023904
          554              O      21.133037       9.904967      17.418851      -0.513702      31.886308 0.55332956E+03  0.13418438E+05                                 7.978949                            7.340945       0.170155       2.119399                    0.993771      27.287869      72.404939       0.691571       0.365217      -1.132370      -0.023861      -0.005849       0.019178       0.031167      -0.054935      -0.008788       0.009365      -0.017700       0.094061      -0.071324       0.022132       0.049193              8.257559       7.350399       0.926615       1.391610       6.599851      -0.659472      10.822428           0.045719
          555              O      12.312228       3.134645       1.026947      -0.652089      49.600865 0.81577143E+03  0.21843207E+05                                10.784346                            8.929307      -0.286755       1.919768                    0.994987      30.916055      86.772877       0.624108       0.366520      -1.129062      -0.052731      -0.029847       0.000481       0.060594      -0.000246       0.015684       0.039750       0.001519      -0.093782      -0.056745       0.016350       0.040395             12.379882      16.426755       4.776239       3.673418      11.347748       2.041273       9.365143           0.052169
          556              O       9.753118      19.257991       6.075242      -0.574671      36.016998 0.58252316E+03  0.14252542E+05                                 8.467559                            7.408495       0.501823       2.219835                    0.994837      27.631255      72.695428       0.708515       0.353328      -1.146312      -0.013846      -0.047225       0.050305       0.070374      -0.033207       0.006555       0.009792      -0.085700       0.107507      -0.072939       0.029351       0.043588              8.919779       6.748227      -0.309047      -0.685716      12.900362      -1.194734       7.110747           0.040302
          557              O      11.017081      17.425939       6.319004      -0.553562      42.277215 0.61523185E+03  0.15271108E+05                                 9.640613                            7.701896       0.106696       2.101261                    0.992507      27.508673      73.072105       0.682475       0.361566      -1.138884      -0.019755       0.002403      -0.014848       0.024829      -0.055664      -0.002534       0.032188       0.047250       0.106062      -0.083729       0.022406       0.061323             11.042652      18.175191      -3.249313       0.281494       8.115750       0.786353       6.837014           0.045146
          558              O      14.156739       5.277241       1.320257      -0.576624      42.652300 0.65383425E+03  0.16563129E+05                                 9.833572                            8.037673      -0.086911       2.012913                    0.994739      28.873693      78.796852       0.652540       0.370531      -1.126119       0.041365       0.041406      -0.018757       0.061460       0.003489       0.006075      -0.005504       0.094558       0.105764      -0.065362       0.026144       0.039218             11.103801      16.196384       2.705526       3.000331       9.844179       0.987907       7.270841           0.004987
          559              O      15.927836       4.328777       2.223695      -0.561035      34.577758 0.57335443E+03  0.13989728E+05                                 8.361888                            7.399002       0.534978       2.217664                    0.997788      27.898723      73.590851       0.701077       0.358059      -1.141115       0.002200       0.028611      -0.012747       0.031399      -0.032764      -0.043482      -0.001508      -0.084966       0.080226      -0.083009       0.029687       0.053322              9.057119       8.185500      -0.334519       0.211854      12.922495       0.438031       6.063360           0.042302
          560              O       4.541162       8.876987       6.712495      -0.603035      34.421046 0.56031823E+03  0.13648751E+05                                 8.400677                            7.319523       0.363043       2.144042                    0.997531      28.892752      77.169082       0.701271       0.358560      -1.136078       0.005915      -0.087879      -0.019282       0.090163       0.004607       0.019261       0.002022      -0.120123       0.092264      -0.078966       0.033457       0.045509              8.936764       7.869014       3.658185       0.947458      11.967246       0.150609       6.974031           0.008909
[truncated: 6,484 more chars]
