# Supplementary material for: A collection of forcefield precursors for metal–organic frameworks
Source: RSC Adv. 2019 Nov 13;9(63):36492–507. doi: 10.1039/c9ra07327b (PMC9075174; doi:10.1039/c9ra07327b)
Supplement: RA-009-C9RA07327B-s5178 [file RA-009-C9RA07327B-s5178.xyz]

  108
jmolscript: load "" {1 1 1} spacegroup "x,y,z" unitcell [{     11.174000     0.000000     0.000000 }, {      1.368447    12.763349     0.000000 }, {     -1.368447    -5.884725    11.325771 }]
Zn     9.022588     0.634308    11.022354     0.876262
Zn     7.738412     9.488413     5.644878     0.876262
Zn     2.151412     6.244316     0.303417     0.876261
Zn     3.435588    -2.609789     5.680893     0.876261
H      9.215935     8.347238     3.505326     0.102757
H      1.715964     7.183067     4.505392     0.129538
H      1.317019     7.883067     6.670879     0.131516
H      1.802927     4.597876    10.890861     0.088900
H      9.342518     4.586067     9.370943     0.113399
H      9.659992     6.734441     8.650624     0.113148
H      7.545065    -0.738104     9.023242     0.102757
H      3.871036     0.686078     8.451290     0.129538
H      4.269981     2.284915    10.070876     0.131516
H      3.784073     7.544271     9.101390     0.088900
H      7.418482     6.200991     8.390131     0.113399
H      7.101008     4.571265     9.964413     0.113148
H      1.958065    -1.468614     7.820445     0.102757
H      9.458036    -0.304443     6.820379     0.129538
H      9.856981    -1.004443     4.654892     0.131516
H      9.371073     2.280748     0.434910     0.088901
H      1.831482     2.292557     1.954828     0.113399
H      1.514008     0.144183     2.675147     0.113148
H      3.628935     7.616728     2.302529     0.102757
H      7.302964     6.192546     2.874481     0.129538
H      6.904019     4.593709     1.254895     0.131516
H      7.389927    -0.665647     2.224381     0.088901
H      3.755518     0.677633     2.935640     0.113399
H      4.072992     2.307359     1.361358     0.113148
C     11.285557     7.195676     2.378412     0.607870
C     11.080497     7.673673     3.774879    -0.083660
C      9.886869     8.260396     4.144100     0.086724
C      0.894154     7.554798     4.730775    -0.025862
C      0.664762     7.978148     6.016250    -0.182141
C     10.615170     8.554719     6.314117     0.197688
C      0.260259     6.922495     9.460417     0.215484
C      1.107482     5.017745    10.438963     0.067539
C     -0.048374     4.311889    10.176205    -0.078803
C     10.155284     5.005778     9.540829    -0.033676
C     -0.219568     2.912666    10.604319     0.607944
C     10.321436     6.301534     9.139897    -0.194784
C      5.475443    -1.207146     7.481804     0.607870
C      5.680503    -0.188355     8.549825    -0.083660
C      6.874131    -0.131238     9.240697     0.086724
C      4.692846     0.714684     8.885067    -0.025862
C      4.922238     1.660180     9.853421    -0.182141
C      6.145830     1.658662    10.502387     0.197688
C      5.326741     5.203143    10.504653     0.215483
C      4.479518     6.949685     9.265613     0.067539
C      5.635374     7.041967     8.518112    -0.078803
C      6.605716     6.158229     8.840897    -0.033676
C      5.806568     8.066994     7.473876     0.607944
C      6.439564     5.205028     9.805853    -0.194784
C     -0.111557    -0.317052     8.947359     0.607869
C      0.093503    -0.795049     7.550892    -0.083660
C      1.287131    -1.381772     7.181671     0.086724
C     10.279846    -0.676174     6.594996    -0.025861
C     10.509238    -1.099524     5.309521    -0.182142
C      0.558830    -1.676095     5.011654     0.197688
C     10.913741    -0.043871     1.865354     0.215484
C     10.066518     1.860879     0.886808     0.067539
C     11.222374     2.566735     1.149566    -0.078802
C      1.018716     1.872846     1.784942    -0.033675
C     11.393568     3.965958     0.721452     0.607944
C      0.852564     0.577090     2.185874    -0.194784
C      5.698557     8.085770     3.843967     0.607869
C      5.493497     7.066979     2.775946    -0.083660
C      4.299869     7.009862     2.085074     0.086724
C      6.481154     6.163940     2.440704    -0.025861
C      6.251762     5.218444     1.472350    -0.182142
C      5.028170     5.219962     0.823384     0.197688
C      5.847259     1.675481     0.821118     0.215484
C      6.694482    -0.071061     2.060158     0.067540
C      5.538626    -0.163343     2.807659    -0.078802
C      4.568284     0.720395     2.484874    -0.033675
C      5.367432    -1.188370     3.851895     0.607944
C      4.734436     1.673596     1.519918    -0.194784
S     -0.807260    -4.125948     9.078398    -0.001008
S      8.800197    -3.601499     7.926567     0.045874
S      6.394260     9.958196     0.524496    -0.001008
S      7.960803     8.694295     0.458807     0.045874
S     11.981260    11.004572     2.247373    -0.001008
S      2.373803    10.480123     3.399204     0.045874
S      4.779740    -3.079572    10.801275    -0.001008
S      3.213197    -1.815671    10.866964     0.045874
N      1.256303     6.326861    10.051622    -0.286019
N      9.653168     8.714652     5.392200    -0.251931
N      4.330697     6.002385    10.248690    -0.286018
N      7.107832     0.766843    10.219243    -0.251931
N      9.917697     0.551763     1.274149    -0.286019
N      1.520832    -1.836028     5.933571    -0.251931
N      6.843303     0.876239     1.077081    -0.286019
N      4.066168     6.111781     1.106528    -0.251931
O      0.794196     2.281888    11.019975    -0.557540
O      9.791600     2.443524    10.529569    -0.572035
O      1.288361     6.917262     2.054495    -0.556872
O     10.283301     7.095132     1.628646    -0.560313
O      4.792804     8.726662     7.105789    -0.557540
O      6.969400     8.216968     7.023111    -0.572035
O      4.298639    -1.366212     7.085402    -0.556872
O      6.477699    -1.826106     7.046895    -0.560313
O     10.379804     4.596736     0.305796    -0.557540
O      1.382400     4.435100     0.796202    -0.572035
O      9.885639    -0.038638     9.271276    -0.556873
O      0.890699    -0.216508     9.697125    -0.560313
O      6.381196    -1.848038     4.219982    -0.557540
O      4.204600    -1.338344     4.302660    -0.572034
O      6.875361     8.244836     4.240369    -0.556873
O      4.696301     8.704730     4.278876    -0.560313

The following XYZ coordinates are in angstroms. Other properties are in atomic units.
The sperically averaged electron density of each atom fit to a function of the form exp(a - br)
eigen_1, eigen_2 and eigen_3 are the three eigenvalues of traceless quadrupole moment tensor
  atom number  atomic symbol              X              Y              Z     net charge C6 coefficient C8 coefficient C10 coefficient fluctuating dipole atomic polarizability isotropic forcefield polarizability              a              b squared Pearson coefficient          <r^3>          <r^4>         wp_QDO          m_QDO          q_QDO       dipole_x       dipole_y       dipole_z         dipole            Qxy            Qxz            Qyz     Q(x^2-y^2)  Q(3z^2 - R^2)        eigen_1        eigen_2        eigen_3 static polarizability      alpha(xx)      alpha(xy)      alpha(xz)      alpha(yy)      alpha(yz)      alpha(zz) atomic spin moment
            1             Zn       9.022588       0.634308      11.022354       0.876262      97.448065 0.18378083E+04  0.58409125E+05                                18.065225                           14.686240       0.259528       1.943315                    0.996413      46.694812     128.756680       0.437898       0.440101      -1.113281      -0.017409      -0.001844      -0.006900       0.018817       0.016352      -0.038215       0.009615      -0.125501       0.142067      -0.098996       0.040030       0.058966             21.562364      21.055399       0.306150       0.871090      23.307793       2.334962      20.323901           0.000011
            2             Zn       7.738412       9.488413       5.644878       0.876262      97.448053 0.18378082E+04  0.58409124E+05                                18.065224                           14.686240       0.259528       1.943315                    0.996413      46.694811     128.756677       0.437898       0.440101      -1.113281       0.017409      -0.005273      -0.004818       0.018817       0.041450       0.003109       0.008916      -0.124155       0.146103      -0.098996       0.040030       0.058966             21.562362      21.055406      -0.631822      -0.673296      19.047587       0.121415      24.584091           0.000011
            3             Zn       2.151412       6.244316       0.303417       0.876261      97.448076 0.18378086E+04  0.58409138E+05                                18.065227                           14.686242       0.259528       1.943315                    0.996413      46.694816     128.756698       0.437898       0.440101      -1.113281       0.017409       0.001844       0.006900       0.018817       0.016352      -0.038215       0.009615      -0.125501       0.142067      -0.098996       0.040030       0.058966             21.562367      21.055403       0.306150       0.871090      23.307794       2.334962      20.323903           0.000011
            4             Zn       3.435588      -2.609789       5.680893       0.876261      97.448062 0.18378085E+04  0.58409136E+05                                18.065226                           14.686241       0.259528       1.943315                    0.996413      46.694814     128.756691       0.437898       0.440101      -1.113281      -0.017409       0.005273       0.004818       0.018817       0.041450       0.003110       0.008916      -0.124155       0.146103      -0.098996       0.040030       0.058966             21.562363      21.055409      -0.631823      -0.673296      19.047589       0.121416      24.584092           0.000011
            5              H       9.215935       8.347238       3.505326       0.102757       1.078589 0.77240150E+01  0.76588259E+02                                 1.846497                            1.704619      -1.492097       2.170714                    0.992460       3.991055      11.938052       0.437869       1.410727      -0.679015      -0.031216       0.003891      -0.032108       0.044950      -0.006253       0.006300      -0.002422       0.001158       0.012912      -0.009015      -0.001650       0.010666              1.921925       2.245718      -0.100784       0.456022       1.469277       0.036557       2.050780           0.000008
            6              H       1.715964       7.183067       4.505392       0.129538       1.060442 0.76522646E+01  0.73728797E+02                                 1.678271                            1.589791      -0.872739       2.484227                    0.999063       3.229228       8.735328       0.513260       1.238573      -0.720225       0.040102      -0.018164      -0.006560       0.044510      -0.010524       0.004375       0.002404       0.016699      -0.015049      -0.013060      -0.003286       0.016346              1.704893       2.091438      -0.292581      -0.235539       1.448404       0.143972       1.574837           0.000006
            7              H       1.317019       7.883067       6.670879       0.131516       1.061186 0.76386793E+01  0.74536256E+02                                 1.751995                            1.641284      -1.089195       2.365829                    0.997701       3.530274      10.030965       0.474653       1.322454      -0.699292       0.034114      -0.011340       0.014920       0.038923      -0.012558       0.001211      -0.004538       0.018190      -0.032818      -0.014169      -0.007116       0.021285              1.809671       1.895978      -0.053808       0.472823       1.396625      -0.087677       2.136410           0.000007
            8              H       1.802927       4.597876      10.890861       0.088900       1.206259 0.90332420E+01  0.92819350E+02                                 1.960579                            1.822446      -1.533200       2.143606                    0.991001       4.123795      12.413707       0.432329       1.378786      -0.685315       0.031026      -0.021049       0.021669       0.043304      -0.005460       0.008339      -0.000751       0.000557       0.014920      -0.010221      -0.001230       0.011451              2.012244       2.373092      -0.333195       0.380005       1.928108      -0.260041       1.735532           0.000016
            9              H       9.342518       4.586067       9.370943       0.113399       1.070180 0.77173931E+01  0.74821385E+02                                 1.705910                            1.607721      -0.935819       2.439360                    0.998098       3.400514       9.352308       0.503001       1.255977      -0.714768      -0.034230      -0.016125      -0.005644       0.038257       0.004351       0.010571       0.002133       0.013052      -0.018282      -0.011418      -0.004678       0.016096              1.730088       2.200893       0.294129       0.145215       1.659892      -0.007410       1.329478           0.000004
           10              H       9.659992       6.734441       8.650624       0.113148       1.114202 0.79844389E+01  0.78960466E+02                                 1.810730                            1.676605      -1.287837       2.253554                    0.995948       3.791718      10.928882       0.469129       1.320227      -0.697962      -0.024543       0.005822      -0.015608       0.029662       0.004168       0.009157       0.003619       0.016431       0.005470      -0.010395      -0.004965       0.015360              1.873494       2.076913      -0.331029       0.399978       1.784528      -0.391574       1.759041           0.000007
           11              H       7.545065      -0.738104       9.023242       0.102757       1.078588 0.77240070E+01  0.76588164E+02                                 1.846497                            1.704619      -1.492097       2.170714                    0.992460       3.991054      11.938050       0.437869       1.410728      -0.679015       0.031216      -0.030286      -0.011351       0.044950      -0.008473       0.002644       0.001486      -0.006364      -0.009653      -0.009016      -0.001650       0.010666              1.921925       2.245718      -0.451127      -0.120824       1.897250       0.258926       1.622805           0.000008
           12              H       3.871036       0.686078       8.451290       0.129538       1.060442 0.76522623E+01  0.73728766E+02                                 1.678270                            1.589791      -0.872739       2.484227                    0.999063       3.229228       8.735326       0.513260       1.238572      -0.720225      -0.040102       0.002553      -0.019143       0.044510      -0.008734       0.007322       0.001719       0.018017      -0.011095      -0.013060      -0.003286       0.016346              1.704893       2.091438       0.074111       0.368225       1.430153       0.134488       1.593088           0.000006
           13              H       4.269981       2.284915      10.070876       0.131516       1.061186 0.76386778E+01  0.74536240E+02                                 1.751995                            1.641284      -1.089195       2.365830                    0.997701       3.530273      10.030963       0.474653       1.322455      -0.699292      -0.034114       0.018468      -0.003183       0.038923      -0.006865       0.010585      -0.005601       0.020236      -0.026681      -0.014170      -0.007116       0.021285              1.809671       1.895977      -0.444376      -0.170255       2.050889       0.252270       1.482146           0.000007
           14              H       3.784073       7.544271       9.101390       0.088900       1.206258 0.90332365E+01  0.92819279E+02                                 1.960579                            1.822446      -1.533199       2.143606                    0.991001       4.123794      12.413703       0.432329       1.378786      -0.685315      -0.031026       0.028934      -0.008688       0.043304      -0.009918       0.001000       0.002735      -0.006151      -0.005203      -0.010221      -0.001230       0.011451              2.012244       2.373091      -0.490828       0.120459       1.989252      -0.228271       1.674387           0.000016
           15              H       7.418482       6.200991       8.390131       0.113399       1.070180 0.77173928E+01  0.74821383E+02                                 1.705910                            1.607721      -0.935820       2.439360                    0.998098       3.400514       9.352309       0.503001       1.255978      -0.714768       0.034230       0.002426      -0.016912       0.038257      -0.007374      -0.008735       0.000156       0.016856      -0.006870      -0.011418      -0.004678       0.016096              1.730088       2.200893       0.006752      -0.327954       1.405781      -0.139443       1.583589           0.000004
           16              H       7.101008       4.571265       9.964413       0.113148       1.114202 0.79844395E+01  0.78960478E+02                                 1.810730                            1.676606      -1.287838       2.253553                    0.995948       3.791718      10.928884       0.469129       1.320227      -0.697962       0.024543      -0.016534      -0.002030       0.029662      -0.006204      -0.007921       0.006560       0.010770      -0.011514      -0.010395      -0.004965       0.015360              1.873494       2.076913      -0.507553       0.109328       2.084871      -0.235519       1.458698           0.000007
           17              H       1.958065      -1.468614       7.820445       0.102757       1.078589 0.77240159E+01  0.76588268E+02                                 1.846497                            1.704619      -1.492097       2.170714                    0.992460       3.991055      11.938051       0.437869       1.410727      -0.679015       0.031216      -0.003891       0.032108       0.044950      -0.006253       0.006300      -0.002422       0.001158       0.012912      -0.009015      -0.001650       0.010666              1.921925       2.245718      -0.100784       0.456022       1.469277       0.036557       2.050780           0.000008
           18              H       9.458036      -0.304443       6.820379       0.129538       1.060443 0.76522750E+01  0.73728923E+02                                 1.678272                            1.589792      -0.872740       2.484227                    0.999063       3.229230       8.735335       0.513260       1.238573      -0.720225      -0.040102       0.018164       0.006560       0.044510      -0.010524       0.004375       0.002404       0.016699      -0.015049      -0.013060      -0.003286       0.016346              1.704894       2.091439      -0.292582      -0.235540       1.448405       0.143972       1.574838           0.000006
           19              H       9.856981      -1.004443       4.654892       0.131516       1.061186 0.76386775E+01  0.74536237E+02                                 1.751995                            1.641284      -1.089195       2.365830                    0.997701       3.530274      10.030966       0.474653       1.322454      -0.699292      -0.034114       0.011340      -0.014920       0.038923      -0.012558       0.001211      -0.004538       0.018190      -0.032818      -0.014170      -0.007116       0.021285              1.809671       1.895977      -0.053808       0.472823       1.396625      -0.087677       2.136410           0.000007
           20              H       9.371073       2.280748       0.434910       0.088901       1.206259 0.90332468E+01  0.92819410E+02                                 1.960579                            1.822446      -1.533200       2.143606                    0.991001       4.123796      12.413710       0.432329       1.378786      -0.685315      -0.031026       0.021049      -0.021669       0.043304      -0.005460       0.008339      -0.000751       0.000557       0.014920      -0.010221      -0.001230       0.011451              2.012244       2.373092      -0.333194       0.380005       1.928109      -0.260041       1.735532           0.000016
           21              H       1.831482       2.292557       1.954828       0.113399       1.070180 0.77173939E+01  0.74821388E+02                                 1.705909                            1.607720      -0.935820       2.439360                    0.998098       3.400514       9.352305       0.503002       1.255976      -0.714769       0.034230       0.016125       0.005644       0.038257       0.004351       0.010571       0.002133       0.013052      -0.018282      -0.011418      -0.004678       0.016096              1.730087       2.200892       0.294129       0.145215       1.659892      -0.007410       1.329478           0.000004
           22              H       1.514008       0.144183       2.675147       0.113148       1.114201 0.79844357E+01  0.78960427E+02                                 1.810730                            1.676605      -1.287837       2.253554                    0.995948       3.791717      10.928879       0.469129       1.320227      -0.697962       0.024543      -0.005822       0.015608       0.029662       0.004168       0.009157       0.003619       0.016431       0.005470      -0.010395      -0.004965       0.015360              1.873493       2.076912      -0.331029       0.399978       1.784527      -0.391574       1.759041           0.000007
           23              H       3.628935       7.616728       2.302529       0.102757       1.078588 0.77240070E+01  0.76588164E+02                                 1.846497                            1.704619      -1.492097       2.170714                    0.992460       3.991054      11.938050       0.437869       1.410728      -0.679015      -0.031216       0.030286       0.011351       0.044950      -0.008473       0.002644       0.001486      -0.006364      -0.009653      -0.009015      -0.001650       0.010666              1.921925       2.245719      -0.451127      -0.120824       1.897250       0.258926       1.622805           0.000008
           24              H       7.302964       6.192546       2.874481       0.129538       1.060442 0.76522637E+01  0.73728787E+02                                 1.678271                            1.589791      -0.872739       2.484227                    0.999063       3.229228       8.735328       0.513260       1.238573      -0.720225       0.040102      -0.002553       0.019143       0.044510      -0.008734       0.007322       0.001719       0.018017      -0.011096      -0.013060      -0.003286       0.016346              1.704893       2.091438       0.074111       0.368226       1.430153       0.134488       1.593088           0.000006
           25              H       6.904019       4.593709       1.254895       0.131516       1.061186 0.76386817E+01  0.74536283E+02                                 1.751995                            1.641284      -1.089195       2.365830                    0.997701       3.530274      10.030964       0.474653       1.322454      -0.699292       0.034114      -0.018468       0.003183       0.038923      -0.006865       0.010585      -0.005601       0.020236      -0.026681      -0.014169      -0.007116       0.021285              1.809671       1.895977      -0.444376      -0.170255       2.050889       0.252270       1.482146           0.000007
           26              H       7.389927      -0.665647       2.224381       0.088901       1.206259 0.90332482E+01  0.92819424E+02                                 1.960579                            1.822446      -1.533200       2.143606                    0.991001       4.123796      12.413708       0.432329       1.378785      -0.685315       0.031026      -0.028934       0.008688       0.043304      -0.009918       0.001000       0.002735      -0.006151      -0.005203      -0.010221      -0.001230       0.011451              2.012244       2.373092      -0.490828       0.120459       1.989253      -0.228271       1.674388           0.000016
           27              H       3.755518       0.677633       2.935640       0.113399       1.070180 0.77173900E+01  0.74821339E+02                                 1.705909                            1.607720      -0.935819       2.439360                    0.998098       3.400513       9.352301       0.503002       1.255976      -0.714769      -0.034230      -0.002426       0.016912       0.038257      -0.007374      -0.008735       0.000156       0.016856      -0.006870      -0.011418      -0.004678       0.016096              1.730087       2.200892       0.006752      -0.327953       1.405780      -0.139442       1.583588           0.000004
           28              H       4.072992       2.307359       1.361358       0.113148       1.114201 0.79844372E+01  0.78960444E+02                                 1.810729                            1.676605      -1.287837       2.253554                    0.995948       3.791717      10.928878       0.469129       1.320227      -0.697962      -0.024543       0.016534       0.002030       0.029662      -0.006204      -0.007921       0.006560       0.010770      -0.011514      -0.010395      -0.004965       0.015360              1.873493       2.076912      -0.507552       0.109328       2.084870      -0.235519       1.458697           0.000007
           29              C      11.285557       7.195676       2.378412       0.607870      23.783324 0.24616804E+03  0.50987892E+04                                 7.733962                            5.628046      -0.104438       2.027904                    0.999291      22.433335      63.679743       0.612852       0.482519      -1.009932       0.006377      -0.024930      -0.051844       0.057878       0.012740       0.001753      -0.056251      -0.133349      -0.147309      -0.070134      -0.041708       0.111842              9.307461       9.142651      -0.923390      -0.836759       5.672581       3.412034      13.107151           0.000010
           30              C      11.080497       7.673673       3.774879      -0.083660      39.817563 0.45647609E+03  0.10796930E+05                                10.119919                            7.098484      -0.060789       1.980692                    0.999226      27.864991      78.756404       0.625575       0.413947      -1.072345       0.009396      -0.004538       0.031358       0.033048       0.003143       0.004056      -0.008368      -0.002509      -0.050531      -0.020101       0.007280       0.012820             12.640901      11.237734      -2.392037      -1.518568       7.288757       4.698566      19.396211           0.000004
           31              C       9.886869       8.260396       4.144100       0.086724      30.255567 0.36487337E+03  0.82946997E+04                                 8.762112                            6.602420      -0.196023       1.950345                    0.998647      27.196045      79.487192       0.601384       0.448018      -1.034312      -0.005140       0.009583       0.064366       0.065278       0.038593       0.009704      -0.025049      -0.073603      -0.033287      -0.056198      -0.007805       0.064003             10.230492      11.497178      -2.414961      -1.310284       6.041587       2.702609      13.152710           0.000007
           32              C       0.894154       7.554798       4.730775      -0.025862      29.406372 0.38345903E+03  0.87639040E+04                                 8.370145                            6.600834       0.000338       1.990286                    0.999553      27.901094      79.897173       0.628952       0.426098      -1.054804      -0.008695       0.001134       0.019337       0.021232       0.005109       0.012103      -0.006758      -0.034173      -0.107742      -0.040377       0.004225       0.036152              9.388411       8.900101      -1.226133       0.224912       5.397333       2.154105      13.867798           0.000008
           33              C       0.664762       7.978148       6.016250      -0.182141      32.975637 0.45241060E+03  0.10795609E+05                                 9.034348                            7.184223      -0.056173       1.957725                    0.998745      30.198576      88.883245       0.599976       0.427817      -1.051847       0.021551      -0.016261      -0.025198       0.036929       0.008981       0.010723      -0.020589      -0.000039      -0.149669      -0.057130       0.022368       0.034762             10.119414      10.079575      -1.602594      -0.076506       5.747859       1.522776      14.530807           0.000007
           34              C      10.615170       8.554719       6.314117       0.197688      31.205252 0.41989374E+03  0.98167560E+04                                 8.889784                            7.079056      -0.135308       1.965467                    0.999478      26.770769      77.531680       0.585376       0.447551      -1.041943      -0.034950       0.000825      -0.032235       0.047553       0.009055      -0.008889       0.000003      -0.030337      -0.001258      -0.021042       0.002831       0.018211             10.095166      11.276866      -1.899102       0.817439       5.713347       0.885254      13.295284           0.000004
           35              C       0.260259       6.922495       9.460417       0.215484      27.847418 0.37349961E+03  0.85204405E+04                                 8.306724                            6.722993      -0.355272       1.904688                    0.999085      26.350668      76.558991       0.591654       0.453802      -1.033433       0.026576       0.008402       0.018974       0.033718       0.005374      -0.034696       0.014696      -0.051202       0.071081      -0.054900       0.011182       0.043718              9.176719       9.436331       0.399605       1.942866      11.344660      -2.700056       6.749165           0.000011
           36              C       1.107482       5.017745      10.438963       0.067539      28.810808 0.38369633E+03  0.88253951E+04                                 8.391053                            6.704042      -0.335372       1.887444                    0.998737      28.061873      82.268295       0.606237       0.439255      -1.040326       0.002241       0.048767      -0.024054       0.054423      -0.049931      -0.023922       0.020477       0.003093       0.163977      -0.077316       0.003381       0.073935              9.290893       9.696883       1.163962       1.338218      12.320734      -2.331501       5.855063           0.000019
           37              C      -0.048374       4.311889      10.176205      -0.078803      38.025185 0.43833768E+03  0.10271488E+05                                 9.801591                            6.940045      -0.079988       1.974123                    0.999337      27.710202      78.156229       0.634358       0.412047      -1.072727      -0.012678       0.021950      -0.019105       0.031742      -0.011046      -0.013380       0.014595       0.025059      -0.014250      -0.022295      -0.006604       0.028900             12.069278       9.710070       1.427991       1.403209      19.663787      -4.252636       6.833978           0.000009
           38              C      10.155284       5.005778       9.540829      -0.033676      29.767049 0.37788494E+03  0.86288147E+04                                 8.514435                            6.604549       0.048250       2.010599                    0.999593      27.948987      80.725636       0.619664       0.432871      -1.047749       0.017889       0.026707       0.008844       0.033339       0.003366      -0.020971       0.030629       0.019858       0.075312      -0.041707      -0.004757       0.046464              9.561054       9.033194      -0.136786       1.626838      13.487811      -3.439448       6.162157           0.000005
           39              C      -0.219568       2.912666      10.604319       0.607944      23.901914 0.25121233E+03  0.52285522E+04                                 7.752792                            5.679770      -0.238457       1.979019                    0.999244      22.614653      64.303183       0.611102       0.481562      -1.010660      -0.008638      -0.059121       0.010060       0.060590      -0.011744      -0.020681       0.044527       0.022555       0.255824      -0.067838      -0.034475       0.102313              9.279483       8.409967       0.854054       0.548224      14.336206      -2.623743       5.092276           0.000013
           40              C      10.321436       6.301534       9.139897      -0.194784      32.249980 0.43028749E+03  0.10173339E+05                                 8.924569                            7.023138      -0.073555       1.949799                    0.998981      30.317885      89.786579       0.602652       0.429868      -1.047127      -0.018050      -0.035633       0.014504       0.042496      -0.022579      -0.017799       0.022514       0.037823       0.087877      -0.046639      -0.003201       0.049839              9.899236       9.798658       0.820972       1.868546      12.872245      -3.393128       7.026806           0.000008
           41              C       5.475443      -1.207146       7.481804       0.607870      23.783314 0.24616809E+03  0.50987902E+04                                 7.733959                            5.628046      -0.104438       2.027905                    0.999291      22.433335      63.679740       0.612852       0.482519      -1.009932      -0.006377      -0.034510      -0.046025       0.057878       0.004318      -0.012113      -0.089749      -0.068880       0.046098      -0.070134      -0.041708       0.111842              9.307456       9.142652       0.316767       1.205185       8.734747       5.003093      10.044969           0.000010
           42              C       5.680503      -0.188355       8.549825      -0.083660      39.817525 0.45647584E+03  0.10796923E+05                                10.119912                            7.098482      -0.060788       1.980692                    0.999226      27.864988      78.756391       0.625575       0.413947      -1.072345      -0.009396       0.029918       0.010431       0.033048      -0.002150      -0.004659      -0.015660       0.011526      -0.008424      -0.020101       0.007280       0.012820             12.640889      11.237739       0.244637       2.822770      12.977707       7.654463      13.707220           0.000004
           43              C       6.874131      -0.131238       9.240697       0.086724      30.255548 0.36487304E+03  0.82946904E+04                                 8.762107                            6.602417      -0.196023       1.950345                    0.998647      27.196043      79.487182       0.601385       0.448018      -1.034312       0.005139       0.052698       0.038180       0.065278       0.009183      -0.038720      -0.036265      -0.052016       0.031474      -0.056198      -0.007805       0.064003             10.230485      11.497179       0.049248       2.747080       9.429562       4.462954       9.764716           0.000007
           44              C       4.692846       0.714684       8.885067      -0.025862      29.406356 0.38345878E+03  0.87638967E+04                                 8.370141                            6.600832       0.000339       1.990286                    0.999553      27.901092      79.897160       0.628952       0.426098      -1.054804       0.008695       0.016636       0.009922       0.021232      -0.008384      -0.010114      -0.032916       0.016170       0.043288      -0.040377       0.004224       0.036152              9.388406       8.900103      -0.764907       0.984332      10.304504       4.703805       8.960609           0.000008
           45              C       4.922238       1.660180       9.853421      -0.182141      32.975650 0.45241097E+03  0.10795620E+05                                 9.034350                            7.184225      -0.056173       1.957725                    0.998745      30.198576      88.883243       0.599976       0.427817      -1.051847      -0.021551      -0.014862      -0.026047       0.036929      -0.005374      -0.012913      -0.042461       0.042055      -0.023387      -0.057130       0.022368       0.034762             10.119415      10.079572      -0.671007       1.457362      11.417693       4.468751       8.860981           0.000007
           46              C       6.145830       1.658662      10.502387       0.197688      31.205252 0.41989395E+03  0.98167622E+04                                 8.889785                            7.079058      -0.135308       1.965467                    0.999478      26.770767      77.531674       0.585376       0.447551      -1.041943       0.034950      -0.028984      -0.014130       0.047553       0.012063      -0.003936      -0.006462      -0.017896       0.036066      -0.021042       0.002831       0.018211             10.095165      11.276858      -1.600972       1.308309      10.959146       3.610902       8.049491           0.000004
           47              C       5.326741       5.203143      10.504653       0.215483      27.847423 0.37349965E+03  0.85204420E+04                                 8.306726                            6.722994      -0.355273       1.904688                    0.999085      26.350673      76.559014       0.591654       0.453802      -1.033433      -0.026576       0.012963       0.016204       0.033718       0.033266       0.011229       0.012514      -0.047004       0.083676      -0.054900       0.011182       0.043718              9.176721       9.436328      -1.539788      -1.250382       9.935449      -3.432274       8.158387           0.000011
           48              C       4.479518       6.949685       9.265613       0.067539      28.810806 0.38369629E+03  0.88253940E+04                                 8.391054                            6.704043      -0.335373       1.887444                    0.998737      28.061874      82.268305       0.606237       0.439256      -1.040326      -0.002241      -0.043830       0.032184       0.054423      -0.001794       0.055337       0.045948      -0.045929       0.016912      -0.077315       0.003381       0.073935              9.290894       9.696887      -0.650829      -1.649868       9.137324      -3.985556       9.038469           0.000019
           49              C       5.635374       7.041967       8.518112      -0.078803      38.025184 0.43833783E+03  0.10271493E+05                                 9.801590                            6.940046      -0.079989       1.974123                    0.999337      27.710211      78.156262       0.634358       0.412047      -1.072727       0.012678      -0.027073       0.010669       0.031742       0.006780       0.015970       0.010601       0.032746       0.008810      -0.022295      -0.006604       0.028900             12.069276       9.710075      -0.586768      -1.914119      13.041127      -7.693677      13.456626           0.000008
           50              C       6.605716       6.158229       8.840897      -0.033676      29.767057 0.37788512E+03  0.86288199E+04                                 8.514436                            6.604551       0.048249       2.010598                    0.999593      27.948993      80.725659       0.619664       0.432871      -1.047749      -0.017889      -0.004465       0.027777       0.033339       0.020161       0.006682       0.037076       0.007452       0.038092      -0.041707      -0.004757       0.046464              9.561056       9.033200      -1.506673      -0.628696      10.533830      -4.974296       9.116136           0.000005
           51              C       5.806568       8.066994       7.473876       0.607944      23.901908 0.25121237E+03  0.52285535E+04                                 7.752791                            5.679771      -0.238457       1.979019                    0.999244      22.614657      64.303199       0.611102       0.481562      -1.010660       0.008638       0.036185      -0.047824       0.060590       0.012937       0.019956       0.082543      -0.050611       0.036327      -0.067838      -0.034475       0.102313              9.279480       8.409970      -0.092703      -1.010624       9.204270      -5.290224      10.224201           0.000013
           52              C       6.439564       5.205028       9.805853      -0.194784      32.249972 0.43028753E+03  0.10173341E+05                                 8.924568                            7.023138      -0.073556       1.949799                    0.998981      30.317879      89.786558       0.602652       0.429868      -1.047127       0.018050       0.029300      -0.024932       0.042496       0.005384       0.028242       0.038656       0.006756      -0.005324      -0.046638      -0.003201       0.049839              9.899235       9.798657      -1.279562      -1.590024      11.045911      -4.342065       8.853136           0.000008
           53              C      -0.111557      -0.317052       8.947359       0.607869      23.783321 0.24616801E+03  0.50987882E+04                                 7.733961                            5.628045      -0.104438       2.027905                    0.999291      22.433333      63.679735       0.612852       0.482519      -1.009932      -0.006377       0.024930       0.051844       0.057878       0.012740       0.001753      -0.056251      -0.133349      -0.147309      -0.070134      -0.041708       0.111842              9.307460       9.142650      -0.923390      -0.836759       5.672581       3.412034      13.107150           0.000010
           54              C       0.093503      -0.795049       7.550892      -0.083660      39.817549 0.45647592E+03  0.10796925E+05                                10.119916                            7.098483      -0.060787       1.980692                    0.999226      27.864985      78.756376       0.625575       0.413947      -1.072345      -0.009396       0.004538      -0.031358       0.033048       0.003143       0.004056      -0.008368      -0.002510      -0.050530      -0.020101       0.007280       0.012820             12.640896      11.237731      -2.392036      -1.518567       7.288755       4.698564      19.396203           0.000004
           55              C       1.287131      -1.381772       7.181671       0.086724      30.255570 0.36487341E+03  0.82947006E+04                                 8.762112                            6.602420      -0.196024       1.950345                    0.998647      27.196046      79.487194       0.601384       0.448018      -1.034312       0.005139      -0.009583      -0.064366       0.065278       0.038593       0.009704      -0.025049      -0.073603      -0.033287      -0.056198      -0.007805       0.064003             10.230492      11.497178      -2.414961      -1.310284       6.041587       2.702609      13.152710           0.000007
           56              C      10.279846      -0.676174       6.594996      -0.025861      29.406361 0.38345882E+03  0.87638981E+04                                 8.370143                            6.600832       0.000339       1.990286                    0.999553      27.901087      79.897150       0.628952       0.426098      -1.054804       0.008695      -0.001134      -0.019337       0.021232       0.005109       0.012103      -0.006758      -0.034173      -0.107742      -0.040377       0.004224       0.036152              9.388408       8.900100      -1.226134       0.224911       5.397332       2.154104      13.867793           0.000008
           57              C      10.509238      -1.099524       5.309521      -0.182142      32.975649 0.45241081E+03  0.10795616E+05                                 9.034352                            7.184225      -0.056174       1.957725                    0.998745      30.198583      88.883280       0.599975       0.427817      -1.051847      -0.021551       0.016261       0.025198       0.036930       0.008980       0.010723      -0.020589      -0.000039      -0.149668      -0.057130       0.022368       0.034762             10.119417      10.079578      -1.602595      -0.076507       5.747861       1.522776      14.530812           0.000007
           58              C       0.558830      -1.676095       5.011654       0.197688      31.205254 0.41989375E+03  0.98167565E+04                                 8.889784                            7.079056      -0.135308       1.965467                    0.999478      26.770770      77.531683       0.585376       0.447551      -1.041943       0.034951      -0.000825       0.032235       0.047553       0.009055      -0.008889       0.000003      -0.030337      -0.001258      -0.021042       0.002831       0.018211             10.095166      11.276866      -1.899103       0.817439       5.713347       0.885254      13.295283           0.000004
           59              C      10.913741      -0.043871       1.865354       0.215484      27.847418 0.37349960E+03  0.85204406E+04                                 8.306725                            6.722994      -0.355273       1.904688                    0.999085      26.350669      76.559000       0.591654       0.453802      -1.033433      -0.026576      -0.008402      -0.018974       0.033718       0.005374      -0.034697       0.014696      -0.051202       0.071081      -0.054900       0.011182       0.043718              9.176720       9.436331       0.399605       1.942867      11.344662      -2.700057       6.749166           0.000011
           60              C      10.066518       1.860879       0.886808       0.067539      28.810823 0.38369657E+03  0.88254021E+04                                 8.391058                            6.704046      -0.335373       1.887444                    0.998737      28.061883      82.268345       0.606237       0.439256      -1.040326      -0.002241      -0.048767       0.024054       0.054423      -0.049931      -0.023922       0.020477       0.003093       0.163977      -0.077316       0.003380       0.073935              9.290899       9.696888       1.163964       1.338219      12.320742      -2.331502       5.855066           0.000020
           61              C      11.222374       2.566735       1.149566      -0.078802      38.025182 0.43833761E+03  0.10271487E+05                                 9.801590                            6.940044      -0.079988       1.974123                    0.999337      27.710200      78.156222       0.634358       0.412047      -1.072727       0.012678      -0.021950       0.019105       0.031742      -0.011046      -0.013379       0.014595       0.025059      -0.014251      -0.022295      -0.006604       0.028900             12.069278       9.710069       1.427991       1.403208      19.663787      -4.252636       6.833977           0.000009
           62              C       1.018716       1.872846       1.784942      -0.033675      29.767050 0.37788497E+03  0.86288154E+04                                 8.514435                            6.604549       0.048250       2.010599                    0.999593      27.948988      80.725637       0.619664       0.432871      -1.047749      -0.017889      -0.026707      -0.008845       0.033339       0.003366      -0.020971       0.030629       0.019858       0.075312      -0.041707      -0.004757       0.046464              9.561054       9.033194      -0.136787       1.626838      13.487811      -3.439448       6.162158           0.000005
           63              C      11.393568       3.965958       0.721452       0.607944      23.901919 0.25121238E+03  0.52285538E+04                                 7.752794                            5.679772      -0.238458       1.979019                    0.999244      22.614657      64.303205       0.611102       0.481562      -1.010660       0.008638       0.059121      -0.010060       0.060590      -0.011744      -0.020681       0.044527       0.022555       0.255824      -0.067838      -0.034475       0.102313              9.279486       8.409969       0.854055       0.548224      14.336211      -2.623744       5.092277           0.000013
           64              C       0.852564       0.577090       2.185874      -0.194784      32.249976 0.43028744E+03  0.10173338E+05                                 8.924569                            7.023137      -0.073556       1.949799                    0.998981      30.317882      89.786571       0.602652       0.429868      -1.047127       0.018050       0.035633      -0.014504       0.042496      -0.022579      -0.017799       0.022514       0.037823       0.087877      -0.046639      -0.003201       0.049839              9.899236       9.798657       0.820971       1.868546      12.872245      -3.393128       7.026806           0.000008
           65              C       5.698557       8.085770       3.843967       0.607869      23.783315 0.24616811E+03  0.50987906E+04                                 7.733959                            5.628046      -0.104438       2.027905                    0.999291      22.433336      63.679740       0.612852       0.482519      -1.009932       0.006377       0.034510       0.046025       0.057879       0.004318      -0.012113      -0.089749      -0.068880       0.046098      -0.070134      -0.041708       0.111842              9.307456       9.142652       0.316767       1.205185       8.734747       5.003092      10.044968           0.000010
           66              C       5.493497       7.066979       2.775946      -0.083660      39.817508 0.45647564E+03  0.10796916E+05                                10.119908                            7.098480      -0.060787       1.980692                    0.999226      27.864981      78.756353       0.625575       0.413947      -1.072345       0.009396      -0.029918      -0.010431       0.033048      -0.002150      -0.004659      -0.015660       0.011526      -0.008424      -0.020101       0.007280       0.012820             12.640883      11.237735       0.244636       2.822769      12.977700       7.654458      13.707212           0.000004
           67              C       4.299869       7.009862       2.085074       0.086724      30.255544 0.36487299E+03  0.82946888E+04                                 8.762106                            6.602416      -0.196023       1.950345                    0.998647      27.196040      79.487168       0.601385       0.448018      -1.034312      -0.005139      -0.052698      -0.038180       0.065278       0.009183      -0.038720      -0.036265      -0.052016       0.031473      -0.056198      -0.007805       0.064003             10.230484      11.497177       0.049248       2.747080       9.429561       4.462954       9.764714           0.000007
           68              C       6.481154       6.163940       2.440704      -0.025861      29.406346 0.38345861E+03  0.87638917E+04                                 8.370138                            6.600829       0.000340       1.990287                    0.999553      27.901086      79.897130       0.628952       0.426098      -1.054804      -0.008695      -0.016636      -0.009922       0.021232      -0.008384      -0.010114      -0.032916       0.016170       0.043288      -0.040377       0.004224       0.036153              9.388402       8.900100      -0.764906       0.984332      10.304499       4.703802       8.960606           0.000008
           69              C       6.251762       5.218444       1.472350      -0.182142      32.975657 0.45241110E+03  0.10795624E+05                                 9.034352                            7.184227      -0.056173       1.957725                    0.998745      30.198581      88.883263       0.599975       0.427817      -1.051847       0.021551       0.014862       0.026047       0.036929      -0.005374      -0.012913      -0.042461       0.042055      -0.023387      -0.057130       0.022368       0.034762             10.119417      10.079574      -0.671007       1.457363      11.417695       4.468751       8.860983           0.000007
           70              C       5.028170       5.219962       0.823384       0.197688      31.205252 0.41989396E+03  0.98167623E+04                                 8.889784                            7.079058      -0.135308       1.965467                    0.999478      26.770767      77.531668       0.585376       0.447551      -1.041943      -0.034950       0.028984       0.014130       0.047553       0.012063      -0.003936      -0.006462      -0.017896       0.036066      -0.021042       0.002831       0.018211             10.095164      11.276858      -1.600972       1.308309      10.959144       3.610902       8.049490           0.000004
           71              C       5.847259       1.675481       0.821118       0.215484      27.847424 0.37349967E+03  0.85204423E+04                                 8.306725                            6.722994      -0.355273       1.904688                    0.999085      26.350673      76.559012       0.591654       0.453802      -1.033433       0.026576      -0.012963      -0.016205       0.033718       0.033266       0.011229       0.012514      -0.047004       0.083676      -0.054900       0.011182       0.043718              9.176721       9.436327      -1.539788      -1.250382       9.935449      -3.432274       8.158386           0.000011
           72              C       6.694482      -0.071061       2.060158       0.067540      28.810806 0.38369627E+03  0.88253935E+04                                 8.391054                            6.704043      -0.335373       1.887444                    0.998737      28.061875      82.268311       0.606237       0.439256      -1.040326       0.002241       0.043830      -0.032184       0.054423      -0.001794       0.055337       0.045948      -0.045928       0.016912      -0.077315       0.003380       0.073935              9.290894       9.696887      -0.650829      -1.649868       9.137325      -3.985557       9.038470           0.000019
           73              C       5.538626      -0.163343       2.807659      -0.078802      38.025173 0.43833771E+03  0.10271489E+05                                 9.801589                            6.940045      -0.079988       1.974123                    0.999337      27.710206      78.156243       0.634358       0.412047      -1.072727      -0.012678       0.027073      -0.010669       0.031742       0.006780       0.015970       0.010601       0.032746       0.008810      -0.022295      -0.006604       0.028900             12.069273       9.710073      -0.586767      -1.914119      13.041124      -7.693675      13.456623           0.000009
           74              C       4.568284       0.720395       2.484874      -0.033675      29.767040 0.37788489E+03  0.86288127E+04                                 8.514431                            6.604547       0.048251       2.010599                    0.999593      27.948983      80.725606       0.619665       0.432870      -1.047749       0.017889       0.004465      -0.027776       0.033339       0.020161       0.006682       0.037076       0.007451       0.038092      -0.041707      -0.004757       0.046464              9.561049       9.033195      -1.506672      -0.628696      10.533823      -4.974292       9.116130           0.000005
           75              C       5.367432      -1.188370       3.851895       0.607944      23.901910 0.25121240E+03  0.52285542E+04                                 7.752791                            5.679771      -0.238457       1.979019                    0.999244      22.614658      64.303200       0.611102       0.481562      -1.010660      -0.008638      -0.036185       0.047824       0.060590       0.012937       0.019956       0.082543      -0.050611       0.036327      -0.067838      -0.034475       0.102313              9.279480       8.409971      -0.092703      -1.010625       9.204269      -5.290223      10.224200           0.000013
           76              C       4.734436       1.673596       1.519918      -0.194784      32.249962 0.43028739E+03  0.10173336E+05                                 8.924566                            7.023136      -0.073555       1.949799                    0.998981      30.317872      89.786523       0.602652       0.429868      -1.047127      -0.018050      -0.029300       0.024932       0.042496       0.005384       0.028242       0.038656       0.006756      -0.005324      -0.046638      -0.003201       0.049839              9.899231       9.798655      -1.279562      -1.590024      11.045907      -4.342062       8.853132           0.000008
           77              S      -0.807260      -4.125948       9.078398      -0.001008     135.629043 0.34253351E+04  0.12711459E+06                                18.315959                           16.124357       1.303153       2.086652                    0.999867      67.218063     199.847810       0.579857       0.284638      -1.242248      -0.004761      -0.018470       0.035348       0.040166      -0.061015       0.290999      -0.178242      -0.133944      -0.312247      -0.374171       0.020411       0.353760             20.309133      14.198532       0.808405       2.903952      25.665475      -6.204464      21.063393           0.000035
           78              S       8.800197      -3.601499       7.926567       0.045874     137.375280 0.34484929E+04  0.12828378E+06                                18.555444                           16.281898       1.115684       2.042620                    0.999380      66.515710     198.473777       0.571152       0.288278      -1.237400      -0.030236       0.015809       0.021588       0.040375      -0.188434       0.154109       0.052968       0.238053       0.722621      -0.368303       0.049950       0.318353             20.663556      17.478554      -3.199240       2.652271      15.593011      -0.638897      28.919102           0.000022
           79              S       6.394260       9.958196       0.524496      -0.001008     135.629089 0.34253351E+04  0.12711459E+06                                18.315962                           16.124356       1.303154       2.086652                    0.999867      67.218081     199.847880       0.579857       0.284638      -1.242248       0.004762       0.039882      -0.000093       0.040165      -0.286354      -0.080026      -0.193736      -0.104124      -0.222785      -0.374171       0.020411       0.353760             20.309139      14.198533      -2.204139      -2.056262      27.118620      -5.449448      19.610265           0.000035
           80              S       7.960803       8.694295       0.458807       0.045874     137.375287 0.34484933E+04  0.12828380E+06                                18.555445                           16.281899       1.115683       2.042619                    0.999380      66.515712     198.473792       0.571152       0.288278      -1.237400       0.030236       0.011867       0.023980       0.040374      -0.223632       0.096156       0.226970      -0.096831      -0.282033      -0.368303       0.049950       0.318353             20.663557      17.478553      -3.828594       1.616036      26.609032       5.084876      17.903086           0.000022
           81              S      11.981260      11.004572       2.247373      -0.001008     135.629106 0.34253370E+04  0.12711468E+06                                18.315964                           16.124361       1.303155       2.086653                    0.999867      67.218083     199.847883       0.579857       0.284638      -1.242248       0.004762       0.018470      -0.035347       0.040165      -0.061016       0.290998      -0.178242      -0.133944      -0.312247      -0.374171       0.020411       0.353760             20.309139      14.198536       0.808405       2.903953      25.665484      -6.204467      21.063399           0.000035
           82              S       2.373803      10.480123       3.399204       0.045874     137.375270 0.34484925E+04  0.12828376E+06                                18.555443                           16.281896       1.115684       2.042620                    0.999380      66.515709     198.473769       0.571152       0.288278      -1.237400       0.030236      -0.015808      -0.021587       0.040375      -0.188435       0.154110       0.052968       0.238053       0.722621      -0.368303       0.049950       0.318353             20.663554      17.478553      -3.199241       2.652271      15.593010      -0.638897      28.919099           0.000022
           83              S       4.779740      -3.079572      10.801275      -0.001008     135.629080 0.34253348E+04  0.12711458E+06                                18.315961                           16.124355       1.303154       2.086653                    0.999867      67.218080     199.847870       0.579857       0.284638      -1.242248      -0.004762      -0.039882       0.000093       0.040165      -0.286354      -0.080026      -0.193736      -0.104124      -0.222785      -0.374171       0.020411       0.353760             20.309137      14.198531      -2.204140      -2.056261      27.118618      -5.449447      19.610262           0.000035
           84              S       3.213197      -1.815671      10.866964       0.045874     137.375242 0.34484919E+04  0.12828374E+06                                18.555441                           16.281896       1.115684       2.042620                    0.999380      66.515703     198.473750       0.571152       0.288278      -1.237400      -0.030236      -0.011867      -0.023980       0.040374      -0.223632       0.096156       0.226970      -0.096832      -0.282034      -0.368303       0.049950       0.318353             20.663551      17.478550      -3.828593       1.616035      26.609023       5.084874      17.903081           0.000021
           85              N       1.256303       6.326861      10.051622      -0.286019      37.600606 0.54775904E+03  0.13418846E+05                                 9.353647                            7.605355       0.136182       2.050255                    0.998437      28.971955      80.531478       0.631393       0.395987      -1.095721      -0.160772      -0.117558      -0.039422       0.203031      -0.105852      -0.063819      -0.034958      -0.159888       0.186230      -0.185080       0.083065       0.102016             10.326049      10.150830      -1.255309       1.781783      13.407940      -3.678324       7.419378           0.000013
           86              N       9.653168       8.714652       5.392200      -0.251931      39.746271 0.50492691E+03  0.12128159E+05                                 9.755861                            7.287181       0.036194       2.056056                    0.995984      27.622931      76.189635       0.646573       0.394386      -1.096121       0.106605      -0.064022      -0.045717       0.132489       0.038971       0.021167      -0.001438      -0.072074       0.122727      -0.076931       0.029309       0.047622             11.617012      13.224865      -2.207732       1.161923       6.306778       1.776957      15.319392          -0.000000
           87              N       4.330697       6.002385      10.248690      -0.286018      37.600607 0.54775909E+03  0.13418847E+05                                 9.353647                            7.605354       0.136183       2.050255                    0.998437      28.971950      80.531454       0.631393       0.395987      -1.095721       0.160772       0.019220      -0.122493       0.203031       0.007826       0.123355      -0.014706      -0.198864       0.069303      -0.185080       0.083065       0.102016             10.326049      10.150825      -2.159873       0.292405      11.702280      -4.564568       9.125043           0.000013
           88              N       7.107832       0.766843      10.219243      -0.251931      39.746273 0.50492718E+03  0.12128167E+05                                 9.755862                            7.287183       0.036194       2.056056                    0.995984      27.622931      76.189634       0.646573       0.394386      -1.096121      -0.106605      -0.011049      -0.077890       0.132489      -0.000815      -0.044341       0.009535      -0.093193       0.059368      -0.076931       0.029309       0.047622             11.617012      13.224860      -2.048954       1.423349      11.949466       4.708825       9.676708          -0.000000
           89              N       9.917697       0.551763       1.274149      -0.286019      37.600618 0.54775924E+03  0.13418853E+05                                 9.353649                            7.605356       0.136182       2.050255                    0.998437      28.971961      80.531502       0.631393       0.395987      -1.095721       0.160772       0.117558       0.039422       0.203031      -0.105852      -0.063819      -0.034958      -0.159888       0.186230      -0.185080       0.083065       0.102016             10.326052      10.150832      -1.255309       1.781783      13.407944      -3.678325       7.419380           0.000013
           90              N       1.520832      -1.836028       5.933571      -0.251931      39.746268 0.50492687E+03  0.12128158E+05                                 9.755861                            7.287181       0.036194       2.056056                    0.995984      27.622930      76.189630       0.646573       0.394386      -1.096121      -0.106605       0.064022       0.045717       0.132489       0.038971       0.021167      -0.001438      -0.072074       0.122728      -0.076931       0.029309       0.047622             11.617011      13.224865      -2.207732       1.161923       6.306778       1.776956      15.319390          -0.000000
           91              N       6.843303       0.876239       1.077081      -0.286019      37.600621 0.54775932E+03  0.13418855E+05                                 9.353649                            7.605356       0.136183       2.050255                    0.998437      28.971956      80.531479       0.631393       0.395987      -1.095721      -0.160772      -0.019220       0.122493       0.203031       0.007826       0.123355      -0.014706      -0.198864       0.069303      -0.185080       0.083065       0.102016             10.326052      10.150827      -2.159874       0.292405      11.702284      -4.564569       9.125046           0.000013
           92              N       4.066168       6.111781       1.106528      -0.251931      39.746270 0.50492714E+03  0.12128166E+05                                 9.755861                            7.287182       0.036194       2.056056                    0.995984      27.622930      76.189626       0.646573       0.394386      -1.096121       0.106605       0.011049       0.077890       0.132489      -0.000815      -0.044341       0.009535      -0.093193       0.059368      -0.076931       0.029309       0.047622             11.617010      13.224859      -2.048954       1.423349      11.949465       4.708824       9.676707          -0.000000
           93              O       0.794196       2.281888      11.019975      -0.557540      37.439585 0.57298937E+03  0.14011823E+05                                 8.923325                            7.442372       0.227492       2.123147                    0.996772      27.864272      74.154301       0.690956       0.362500      -1.134906      -0.022143      -0.000767      -0.006935       0.023216      -0.063746       0.012420       0.002692      -0.005109       0.126479      -0.085795       0.036256       0.049539             10.013475       9.529959      -3.474923       1.623194      13.818012      -2.616595       6.692454           0.000006
           94              O       9.791600       2.443524      10.529569      -0.572035      39.658609 0.60498089E+03  0.15023633E+05                                 9.325616                            7.687314      -0.008061       2.035650                    0.996517      28.554403      77.032384       0.673339       0.366302      -1.129902       0.027794      -0.002912      -0.006747       0.028749       0.053012      -0.021261       0.030015       0.044992       0.126797      -0.089017       0.036378       0.052638             10.558448      12.287808       5.144240      -0.243389      13.508424      -0.726752       5.879114           0.000010
           95              O       1.288361       6.917262       2.054495      -0.556872      40.282968 0.59131790E+03  0.14590750E+05                                 9.456010                            7.611829       0.065276       2.072306                    0.995408      28.020615      75.183193       0.675556       0.367442      -1.129796      -0.018964      -0.007272      -0.003120       0.020548      -0.009033      -0.048000      -0.038698      -0.007555      -0.175789      -0.092495       0.038769       0.053727             10.918171      14.083027      -2.702432      -4.647504       7.606534       2.984672      11.064951           0.000006
           96              O      10.283301       7.095132       1.628646      -0.560313      38.806742 0.59100206E+03  0.14576780E+05                                 9.162331                            7.586009       0.160594       2.099318                    0.996718      28.075903      75.244267       0.680087       0.365148      -1.131894       0.023967      -0.008667       0.001986       0.025563       0.030588       0.054637      -0.021987      -0.057316      -0.016924      -0.083579       0.038587       0.044993             10.300163      10.259298       0.589733       3.530614       6.812311       2.703781      13.828880           0.000010
           97              O       4.792804       8.726662       7.105789      -0.557540      37.439574 0.57298919E+03  0.14011818E+05                                 8.923324                            7.442371       0.227492       2.123147                    0.996772      27.864271      74.154299       0.690956       0.362500      -1.134906       0.022143      -0.005800      -0.003878       0.023216      -0.040412       0.050840       0.026376      -0.050691      -0.010266      -0.085795       0.036256       0.049539             10.013472       9.529961      -3.042531       2.335133      10.348273      -4.419420      10.162181           0.000006
           98              O       6.969400       8.216968       7.023111      -0.572035      39.658615 0.60498102E+03  0.15023638E+05                                 9.325617                            7.687315      -0.008061       2.035650                    0.996517      28.554409      77.032405       0.673339       0.366302      -1.129902      -0.027794      -0.004644      -0.005695       0.028749       0.043308      -0.037239       0.052396       0.001917      -0.002428      -0.089017       0.036378       0.052638             10.558449      12.287811       2.587800      -4.452609       8.095631      -3.539168      11.291904           0.000010
           99              O       4.298639      -1.366212       7.085402      -0.556872      40.282963 0.59131792E+03  0.14590750E+05                                 9.456009                            7.611829       0.065276       2.072307                    0.995408      28.020617      75.183197       0.675556       0.367442      -1.129796       0.018964       0.000585      -0.007891       0.020548       0.038429       0.030146      -0.059751       0.032964      -0.054230      -0.092495       0.038769       0.053727             10.918168      14.083025       2.878041       4.540846       7.887499       3.130657      10.783979           0.000006
          100              O       6.477699      -1.826106       7.046895      -0.560313      38.806723 0.59100182E+03  0.14576773E+05                                 9.162327                            7.586008       0.160594       2.099318                    0.996718      28.075901      75.244257       0.680087       0.365148      -1.131894      -0.023967       0.005758      -0.006776       0.025563      -0.034380      -0.052334      -0.027826      -0.046078       0.016789      -0.083579       0.038587       0.044993             10.300157      10.259298      -2.861043      -2.151146      10.124877       4.424944      10.516297           0.000010
          101              O      10.379804       4.596736       0.305796      -0.557540      37.439601 0.57298966E+03  0.14011832E+05                                 8.923328                            7.442374       0.227492       2.123147                    0.996772      27.864278      74.154325       0.690956       0.362500      -1.134906       0.022143       0.000767       0.006935       0.023217      -0.063746       0.012420       0.002692      -0.005109       0.126479      -0.085795       0.036256       0.049539             10.013478       9.529962      -3.474924       1.623194      13.818018      -2.616596       6.692456           0.000006
          102              O       1.382400       4.435100       0.796202      -0.572035      39.658612 0.60498094E+03  0.15023635E+05                                 9.325617                            7.687314      -0.008061       2.035650                    0.996517      28.554405      77.032390       0.673339       0.366302      -1.129902      -0.027794       0.002912       0.006747       0.028749       0.053012      -0.021261       0.030015       0.044992       0.126797      -0.089017       0.036378       0.052638             10.558449      12.287809       5.144241      -0.243389      13.508424      -0.726752       5.879114           0.000010
          103              O       9.885639      -0.038638       9.271276      -0.556873      40.282975 0.59131805E+03  0.14590754E+05                                 9.456011                            7.611830       0.065276       2.072307                    0.995408      28.020619      75.183205       0.675556       0.367442      -1.129796       0.018964       0.007272       0.003120       0.020548      -0.009033      -0.048000      -0.038698      -0.007555      -0.175789      -0.092495       0.038769       0.053727             10.918172      14.083028      -2.702432      -4.647504       7.606534       2.984672      11.064952           0.000006
          104              O       0.890699      -0.216508       9.697125      -0.560313      38.806737 0.59100198E+03  0.14576778E+05                                 9.162330                            7.586008       0.160594       2.099318                    0.996718      28.075902      75.244261       0.680087       0.365148      -1.131894      -0.023967       0.008667      -0.001986       0.025563       0.030588       0.054637      -0.021987      -0.057316      -0.016924      -0.083579       0.038587       0.044992             10.300162      10.259297       0.589733       3.530613       6.812310       2.703780      13.828878           0.000010
          105              O       6.381196      -1.848038       4.219982      -0.557540      37.439580 0.57298931E+03  0.14011821E+05                                 8.923325                            7.442372       0.227492       2.123147                    0.996772      27.864274      74.154309       0.690956       0.362500      -1.134906      -0.022143       0.005800       0.003878       0.023216      -0.040412       0.050840       0.026376      -0.050691      -0.010267      -0.085795       0.036256       0.049539             10.013473       9.529962      -3.042531       2.335133      10.348274      -4.419421      10.162182           0.000006
          106              O       4.204600      -1.338344       4.302660      -0.572034      39.658600 0.60498075E+03  0.15023629E+05                                 9.325615                            7.687313      -0.008061       2.035650                    0.996517      28.554403      77.032385       0.673339       0.366302      -1.129902       0.027794       0.004644       0.005695       0.028749       0.043308      -0.037239       0.052396       0.001917      -0.002428      -0.089017       0.036378       0.052638             10.558446      12.287809       2.587800      -4.452608       8.095628      -3.539166      11.291900           0.000010
          107              O       6.875361       8.244836       4.240369      -0.556873      40.282973 0.59131809E+03  0.14590756E+05                                 9.456010                            7.611830       0.065276       2.072306                    0.995408      28.020621      75.183212       0.675556       0.367442      -1.129796      -0.018964      -0.000585       0.007892       0.020548       0.038429       0.030146      -0.059751       0.032964      -0.054230      -0.092495       0.038769       0.053727             10.918170      14.083027       2.878041       4.540846       7.887500       3.130658      10.783981           0.000006
          108              O       4.696301       8.704730       4.278876      -0.560313      38.806719 0.59100175E+03  0.14576771E+05                                 9.162327                            7.586007       0.160594       2.099318                    0.996718      28.075899      75.244253       0.680087       0.365148      -1.131894       0.023967      -0.005758       0.006776       0.025563      -0.034380      -0.052334      -0.027826      -0.046078       0.016789      -0.083579       0.038587       0.044993             10.300157      10.259298      -2.861043      -2.151146      10.124876       4.424943      10.516296           0.000010

******************************************************
Auxiliary information for the entire system
The total spin magnetic moment of the unit cell is   0.001065
The total net atomic charge of the unit cell is   -0.000002
Accuracy of reproducing the electrostatic potential in the unit cell:
  The inner radius (bohr) =    5.0000
  The outer radius (bohr) =   12.0000
  Valid grid points have density less than (e/(bohr^3)) =    0.0001
  The number of valid grid points were=        53134
  The rms potential error without charges in kcal/mol is=      1.22455
  The rms potential error with partial charges in kcal/mol is=      0.37394
  The RRMSE value at monopole order=      0.30537
  The rms potential error with partial charges and cloud penetration in kcal/mol is=      0.34666
  The RRMSE value at monopole order with cloud penetration is=      0.28309
  The rms potential error with partial charges and atomic dipoles in kcal/mol is=      0.51494
  The RRMSE value at dipole order=      0.42051
  The rms potential error with partial charges, atomic dipoles and cloud penetration in kcal/mol is=      0.48597
  The RRMSE value at dipole order with cloud penetration=      0.39685

******************************************************
The electron densities and ab initio electrostatic potential were computed in VASP using the PBE functional and
projector augmented wave method. See the main text of the journal article for a description of computational details.
The atomic charges, dipoles, and quadrupoles were computed with the DDEC6 method as described in
(a) T. A. Manz and N. Gabaldon Limas, RSC Adv. 6 (2016) 47771-47801 DOI: 10.1039/c6ra04656h
(b) N. Gabaldon Limas and T. A. Manz, RSC Adv. 8 (2018) 2678-2707 DOI: 10.1039/c7ra11829e.
For each atom in the material, the electron cloud parameters were fit to the spherically averaged atom-in-material
electron density using radial positions for which this density was between 10^-4 and 10^-2 electrons per cubic bohr.
The polarizabilities, dispersion coefficients, and quantum Drude oscillator (QDO) parameters were fit using the MCLF method.
The magnetic structure of the system was optimized in VASP from the default ferromagnetic initial guess using spin polarization.
The atomic spin moments (ASMs) were computed on this optimized magnetic structure using the DDEC6 partition as inputs
to the method of T. A. Manz and D. S. Sholl, J. Chem. Theory Comput. 7 (2011) 4146-4164 DOI: 10.1021/ct200539n.
The RMSE and RRMSE were computed using a uniform grid with Ewald summation.
