# Supplementary material for: A collection of forcefield precursors for metal–organic frameworks
Source: RSC Adv. 2019 Nov 13;9(63):36492–507. doi: 10.1039/c9ra07327b (PMC9075174; doi:10.1039/c9ra07327b)
Supplement: RA-009-C9RA07327B-s5179 [file RA-009-C9RA07327B-s5179.xyz]

  344
jmolscript: load "" {1 1 1} spacegroup "x,y,z" unitcell [{     12.964900     0.000000     0.000000 }, {      0.000000    16.243900     0.000000 }, {      0.000000    -6.374975    21.654725 }]
Cd     8.393347     2.324312     3.031012     1.004825
Cd     7.330354     5.477561     4.623500     1.032790
Cd     1.910897    10.732101     7.796351     1.004825
Cd     0.847904     7.578852     6.203862     1.032791
Cd     4.571553     7.544613    18.623713     1.004825
Cd     5.634546     4.391364    17.031225     1.032791
Cd    11.054003    -0.863176    13.858374     1.004825
Cd    12.116996     2.290073    15.450863     1.032791
H      9.062465     4.691893     2.353869     0.461407
H      9.715896     4.574133     3.531886     0.458347
H      4.301754     1.348666     1.968415     0.115078
H      2.093831     0.884109     1.455198     0.123932
H      3.254190     5.127426     2.618056     0.085559
H      0.149096    -1.739812    21.160997     0.125096
H     12.901372    -0.147663    19.482756     0.119066
H     12.421671    -3.106179    16.869031     0.087530
H      0.654727     3.745773     5.324897     0.073230
H      1.231666    -0.711277     4.512845     0.117130
H     12.129960     0.256688     4.138218     0.104009
H      3.623690    12.155173     4.337441     0.136234
H      3.583498    11.394874     2.141652     0.112259
H      3.781861    15.179973     0.926822     0.094139
H     10.098361     0.002935     1.838486     0.092008
H     10.142441    14.022960     1.364248     0.118285
H      6.501897    13.684124     2.973194     0.124565
H      6.539496    -0.303432     3.386799     0.088968
H      8.272903    11.587300     2.503286     0.118702
H      9.088395    11.905460     1.201837     0.114654
H      6.990674    12.448559     0.151583     0.112625
H      6.284087    11.843623     1.411888     0.096511
H      6.320389     3.910963    21.306084     0.126273
H      7.887845     3.956673    21.288760     0.112631
H      9.135069     8.942040     1.165024     0.139282
H      9.163591     7.307516     2.760977     0.096147
H      5.316905     7.590307     3.246043     0.097784
H      5.197628     9.245782     1.678241     0.139817
H      2.580015     8.364519     8.473494     0.461407
H      3.233446     8.482279     7.295477     0.458347
H     10.784204    11.707747     8.858948     0.115078
H      8.576281    12.172304     9.372165     0.123932
H      9.736640     7.928987     8.209306     0.085559
H      6.631546     8.421249    11.321090     0.125096
H      6.418922     6.829101    12.999331     0.119066
H      5.939221     9.787616    15.613057     0.087530
H      7.137177     9.310639     5.502466     0.073230
H      7.714116    13.767689     6.314518     0.117130
H      5.647510    12.799724     6.689145     0.104010
H     10.106140     0.901239     6.489921     0.136234
H     10.065948     1.661538     8.685710     0.112259
H     10.264311    -2.123561     9.900540     0.094139
H      3.615911    13.053477     8.988876     0.092008
H      3.659991    -0.966547     9.463115     0.118285
H      0.019447    -0.627711     7.854169     0.124565
H      0.057046    13.359844     7.440564     0.088968
H      1.790453     1.469113     8.324076     0.118702
H      2.605945     1.150952     9.625525     0.114654
H      0.508224     0.607854    10.675779     0.112625
H     12.766537     1.212790     9.415474     0.096511
H     12.802839     2.770474    11.176004     0.126273
H      1.405395     2.724765    11.193327     0.112631
H      2.652619     4.114373     9.662338     0.139281
H      2.681141     5.748896     8.066385     0.096147
H     11.799355     5.466105     7.581319     0.097784
H     11.680078     3.810631     9.149121     0.139817
H      3.902435     5.177032    19.300856     0.461407
H      3.249004     5.294792    18.122839     0.458347
H      8.663146     8.520259    19.686310     0.115078
H     10.871069     8.984816    20.199527     0.123932
H      9.710710     4.741499    19.036669     0.085559
H     12.815804    11.608737     0.493728     0.125095
H      0.063528    10.016588     2.171969     0.119066
H      0.543229    12.975104     4.785694     0.087530
H     12.310173     6.123152    16.329828     0.073230
H     11.733235    10.580202    17.141880     0.117130
H      0.834940     9.612237    17.516507     0.104009
H      9.341210    -2.286248    17.317284     0.136234
H      9.381402    -1.525949    19.513073     0.112259
H      9.183039    -5.311048    20.727903     0.094139
H      2.866539     9.865990    19.816239     0.092008
H      2.822459    -4.154035    20.290477     0.118285
H      6.463003    -3.815199    18.681531     0.124565
H      6.425404    10.172357    18.267926     0.088968
H      4.691997    -1.718375    19.151439     0.118702
H      3.876505    -2.036535    20.452888     0.114654
H      5.974226    -2.579634    21.503142     0.112625
H      6.680813    -1.974698    20.242837     0.096511
H      6.644511     5.957962     0.348641     0.126273
H      5.077055     5.912252     0.365965     0.112631
H      3.829831     0.926885    20.489701     0.139281
H      3.801309     2.561409    18.893748     0.096148
H      7.647995     2.278618    18.408682     0.097784
H      7.767272     0.623143    19.976484     0.139817
H     10.384885     1.504406    13.181231     0.461407
H      9.731454     1.386646    14.359248     0.458347
H      2.180696    -1.838822    12.795777     0.115078
H      4.388619    -2.303379    12.282560     0.123932
H      3.228260     1.939938    13.445419     0.085559
H      6.333354     1.447676    10.333635     0.125095
H      6.545978     3.039824     8.655394     0.119066
H      7.025679     0.081309     6.041668     0.087530
H      5.827723     0.558286    16.152259     0.073230
H      5.250785    -3.898764    15.340207     0.117130
H      7.317390    -2.930799    14.965580     0.104010
H      2.858760     8.967686    15.164804     0.136234
H      2.898952     8.207387    12.969015     0.112259
H      2.700589    11.992486    11.754185     0.094139
H      9.348989    -3.184552    12.665849     0.092008
H      9.304909    10.835472    12.191610     0.118285
H     -0.019447    10.496636    13.800556     0.124565
H     12.907854    -3.490919    14.214161     0.088968
H     11.174447     8.399812    13.330649     0.118702
H     10.358955     8.717973    12.029200     0.114654
H     12.456676     9.261071    10.978946     0.112625
H      0.198363     8.656135    12.239251     0.096511
H      0.162061     7.098451    10.478721     0.126273
H     11.559505     7.144160    10.461398     0.112631
H     10.312281     5.754552    11.992387     0.139281
H     10.283759     4.120029    13.588340     0.096148
H      1.165545     4.402820    14.073406     0.097784
H      1.284822     6.058294    12.505604     0.139817
C      5.445258     3.636109     2.756430     0.630457
C      4.023008     3.307594     2.354951    -0.067537
C      3.663881     2.024025     1.991802    -0.041269
C      2.358315     1.750976     1.666764    -0.170284
C      1.449476     2.784504     1.659835     0.191591
C      3.031194     4.265635     2.350620     0.052883
C     12.813211    -3.321631    19.934907     0.199541
C     -0.018151    -1.992862    20.282465    -0.184369
C     12.823583    -1.052659    19.284832    -0.042980
C     12.583732    -1.461843    17.982084    -0.093115
C     12.540948    -2.822265    17.747563     0.065620
C     12.295911    -0.514254    16.854522     0.628969
C     11.317061     2.769431     4.414749     0.591348
C     12.640778     2.123176     4.711852    -0.091696
C      0.764929     2.836086     5.170499     0.065468
C      2.106796     0.996832     5.160971     0.202319
C      1.091645     0.192834     4.680669    -0.189420
C     12.833955     0.771230     4.459574    -0.051475
C      3.700182    14.124300     3.839599     0.194837
C      3.647026    12.753394     3.624135    -0.182248
C      3.630172    12.306595     2.322253    -0.062280
C      3.682032    13.223015     1.278495    -0.084878
C      3.741670    14.560449     1.618691     0.062473
C      3.706665     6.454050    21.479538     0.589601
C      9.359361    -0.516472     2.057849     0.099204
C      9.389181    14.387816     1.769191    -0.213199
C      8.315687    13.574726     2.070192     0.197197
C      7.239600    14.188697     2.715936    -0.201680
C      7.273309    -0.695645     2.969946     0.089457
C      8.283275    12.125599     1.695565    -0.251670
C      7.074946    11.783804     0.853629    -0.148620
C      7.108655    10.397006     0.206586    -0.259150
C      7.151439     9.297991     1.225008     0.209609
C      8.341617     8.688829     1.578196    -0.192307
C      8.350692     7.705095     2.541615     0.109214
C      6.098689     7.872471     2.828324     0.099790
C      6.020900     8.863305     1.879414    -0.191079
C     11.927708     9.420303     8.070933     0.630457
C     10.505458     9.748818     8.472411    -0.067537
C     10.146331    11.032388     8.835561    -0.041269
C      8.840765    11.305436     9.160598    -0.170284
C      7.931926    10.271908     9.167528     0.191591
C      9.513644     8.790778     8.476742     0.052883
C      6.330761    10.003068    12.547181     0.199541
C      6.464299     8.674299    12.199622    -0.184369
C      6.341133     7.734097    13.197256    -0.042980
C      6.101282     8.143281    14.500004    -0.093115
C      6.058498     9.503703    14.734525     0.065620
C      5.813461     7.195692    15.627565     0.628969
C      4.834611    10.286982     6.412614     0.591348
C      6.158328    10.933237     6.115511    -0.091696
C      7.247379    10.220327     5.656864     0.065468
C      8.589246    12.059580     5.666392     0.202319
C      7.574095    12.863578     6.146694    -0.189420
C      6.351505    12.285182     6.367788    -0.051475
C     10.182632    -1.067887     6.987763     0.194837
C     10.129476     0.303018     7.203228    -0.182248
C     10.112622     0.749818     8.505110    -0.062280
C     10.164482    -0.166602     9.548868    -0.084878
C     10.224120    -1.504036     9.208672     0.062473
C     10.189115     0.227387    11.002549     0.589601
C      2.876911    13.572885     8.769514     0.099204
C      2.906731    -1.331403     9.058171    -0.213199
C      1.833237    -0.518313     8.757171     0.197197
C      0.757150    -1.132285     8.111427    -0.201680
C      0.790859    13.752057     7.857417     0.089457
C      1.800825     0.930814     9.131798    -0.251670
C      0.592496     1.272609     9.973733    -0.148620
C      0.626205     2.659407    10.620776    -0.259150
C      0.668989     3.758422     9.602355     0.209609
C      1.859167     4.367583     9.249166    -0.192307
C      1.868242     5.351318     8.285747     0.109214
C     12.581139     5.183942     7.999039     0.099790
C     12.503350     4.193108     8.947949    -0.191080
C      7.519642     6.232816    18.898295     0.630457
C      8.941892     6.561331    19.299774    -0.067537
C      9.301019     7.844900    19.662923    -0.041269
C     10.606585     8.117949    19.987961    -0.170284
C     11.515424     7.084421    19.994890     0.191591
C      9.933706     5.603290    19.304105     0.052883
C      0.151689    13.190556     1.719818     0.199540
C      0.018151    11.861787     1.372260    -0.184369
C      0.141317    10.921584     2.369893    -0.042980
C      0.381168    11.330768     3.672641    -0.093115
C      0.423952    12.691190     3.907162     0.065620
C      0.668989    10.383179     4.800203     0.628969
C      1.647839     7.099494    17.239976     0.591348
C      0.324123     7.745749    16.942873    -0.091696
C     12.199971     7.032839    16.484226     0.065468
C     10.858104     8.872093    16.493754     0.202319
C     11.873255     9.676091    16.974056    -0.189420
C      0.130945     9.097695    17.195151    -0.051475
C      9.264718    -4.255375    17.815126     0.194837
C      9.317874    -2.884469    18.030590    -0.182248
C      9.334728    -2.437670    19.332472    -0.062280
C      9.282868    -3.354090    20.376230    -0.084878
C      9.223230    -4.691524    20.036034     0.062473
C      9.258235     3.414875     0.175187     0.589601
C      3.605539    10.385397    19.596876     0.099204
C      3.575719    -4.518891    19.885534    -0.213199
C      4.649213    -3.705801    19.584533     0.197197
C      5.725300    -4.319772    18.938789    -0.201680
C      5.691591    10.564570    18.684779     0.089457
C      4.681625    -2.256674    19.959160    -0.251670
C      5.889954    -1.914879    20.801096    -0.148620
C      5.856245    -0.528081    21.448139    -0.259150
C      5.813461     0.570934    20.429717     0.209609
C      4.623283     1.180096    20.076529    -0.192307
C      4.614208     2.163830    19.113110     0.109214
C      6.866211     1.996454    18.826401     0.099789
C      6.944000     1.005620    19.775311    -0.191079
C      1.037192     0.448622    13.583792     0.630457
C      2.459442     0.120107    13.182314    -0.067537
C      2.818569    -1.163463    12.819164    -0.041269
C      4.124135    -1.436511    12.494127    -0.170284
C      5.032974    -0.402983    12.487197     0.191591
C      3.451256     1.078147    13.177983     0.052883
C      6.634139    -0.134143     9.107544     0.199541
C      6.500601     1.194626     9.455103    -0.184369
C      6.623767     2.134828     8.457469    -0.042980
C      6.863618     1.725644     7.154721    -0.093115
C      6.906402     0.365222     6.920200     0.065620
C      7.151439     2.673233     6.027160     0.628969
C      8.130289    -0.418057    15.242111     0.591348
C      6.806573    -1.064312    15.539214    -0.091696
C      5.717521    -0.351402    15.997861     0.065468
C      4.375654    -2.190655    15.988333     0.202319
C      5.390805    -2.994653    15.508031    -0.189420
C      6.613395    -2.416257    15.286937    -0.051475
C      2.782268    10.936812    14.666962     0.194837
C      2.835424     9.565907    14.451497    -0.182248
C      2.852278     9.119107    13.149615    -0.062280
C      2.800418    10.035527    12.105857    -0.084878
C      2.740780    11.372961    12.446053     0.062473
C      2.775785     9.641538    10.652176     0.589601
C     10.087989    -3.703960    12.885211     0.099204
C     10.058169    11.200328    12.596554    -0.213199
C     11.131663    10.387238    12.897554     0.197197
C     12.207750    11.001210    13.543298    -0.201680
C     12.174041    -3.883132    13.797308     0.089457
C     11.164075     8.938111    12.522927    -0.251670
C     12.372404     8.596316    11.680992    -0.148620
C     12.338695     7.209518    11.033949    -0.259150
C     12.295911     6.110503    12.052370     0.209609
C     11.105733     5.501342    12.405559    -0.192307
C     11.096658     4.517607    13.368978     0.109214
C      0.383761     4.684983    13.655686     0.099790
C      0.461550     5.675817    12.706776    -0.191079
S     12.805043    -4.704283    21.064850    -0.029458
S     12.694711     2.508016     1.260955     0.004398
S      3.647415    -1.569253     5.539062    -0.000425
S      3.774212     0.451896     5.467602    -0.007917
S      6.322593    11.385720    11.417237    -0.029458
S      6.212261    10.548396     9.566408     0.004398
S     10.129865    14.625665     5.288300    -0.000425
S     10.256662    12.604517     5.359761    -0.007917
S      0.159857    14.573208     0.589875    -0.029458
S      0.270189     7.360909    20.393770     0.004398
S      9.317485    11.438178    16.115663    -0.000425
S      9.190688     9.417029    16.187123    -0.007917
S      6.642307    -1.516795    10.237488    -0.029458
S      6.752639    -0.679471    12.088317     0.004398
S      2.835035    -4.756740    16.366425    -0.000425
S      2.708238    -2.735592    16.294964    -0.007917
N      1.768412     4.028682     1.985738    -0.312645
N     12.657632    -3.749561    18.683697    -0.272143
N      1.968072     2.305765     5.407618    -0.322773
N      3.746856    15.029342     2.869251    -0.295923
N      8.306611     0.076318     2.646424    -0.241258
N      7.256455     7.292941     3.176315    -0.257908
N      8.250862     9.027730     8.841624    -0.312645
N      6.175182    10.430998    13.798391    -0.272143
N      8.450522    10.750647     5.419745    -0.322773
N     10.229306    -1.972930     7.958111    -0.295923
N      1.824161    12.980094     8.180939    -0.241258
N      0.774005     5.763471     7.651047    -0.257909
N     11.196488     5.840243    19.668987    -0.312645
N      0.307268    13.618486     2.971028    -0.272143
N     10.996828     7.563160    16.247107    -0.322773
N      9.218044    -5.160417    18.785474    -0.295923
N      4.658289     9.792607    19.008301    -0.241258
N      5.708445     2.575984    18.478410    -0.257908
N      4.714038     0.841195    12.813101    -0.312645
N      6.789718    -0.562073     7.856334    -0.272143
N      4.514378    -0.881722    16.234980    -0.322773
N      2.735594    11.841855    13.696614    -0.295923
N     11.140739    -3.111169    13.473786    -0.241258
N     12.190895     4.105454    14.003678    -0.257908
O      5.585279     4.623092     3.514562    -0.617820
O      6.345022     2.946409     2.271364    -0.559251
O     12.188302     0.683875    17.074751    -0.568176
O     12.214232    -1.050053    15.728043    -0.586492
O     10.375809     1.996205     4.130639    -0.595462
O     11.232789     4.024539     4.473433    -0.631554
O      3.658695     7.409671    20.669002    -0.599104
O      3.759821     5.241512    21.170309    -0.602891
O      8.983379     4.618166     3.166570    -0.892403
O     12.067729     8.433321     7.312801    -0.617820
O     12.827472    10.110004     8.555998    -0.559251
O      5.705852     5.997562    15.407337    -0.568176
O      5.731782     7.731490    16.754044    -0.586492
O      3.893359    11.060208     6.696724    -0.595462
O      4.750339     9.031873     6.353929    -0.631554
O     10.141145    -0.728234    11.813086    -0.599104
O     10.242271     1.439926    11.311779    -0.602891
O      2.500929     8.438247     7.660792    -0.892403
O      7.379621     5.245833    18.140163    -0.617820
O      6.619878     6.922516    19.383361    -0.559251
O      0.776598     9.185050     4.579974    -0.568176
O      0.750668    10.918978     5.926682    -0.586492
O      2.589091     7.872720    17.524086    -0.595462
O      1.732111     5.844386    17.181292    -0.631554
O      9.306205     2.459254     0.985723    -0.599104
O      9.205079     4.627413     0.484416    -0.602891
O      3.981521     5.250759    18.488155    -0.892403
O      0.897171     1.435604    14.341924    -0.617820
O      0.137428    -0.241079    13.098727    -0.559251
O      7.259048     3.871363     6.247388    -0.568176
O      7.233118     2.137435     4.900681    -0.586492
O      9.071541    -1.191283    14.958001    -0.595462
O      8.214561     0.837052    15.300796    -0.631554
O      2.823755    10.597159     9.841639    -0.599104
O      2.722629     8.428999    10.342946    -0.602891
O     10.463971     1.430678    13.993933    -0.892403

The following XYZ coordinates are in angstroms. Other properties are in atomic units.
The sperically averaged electron density of each atom fit to a function of the form exp(a - br)
eigen_1, eigen_2 and eigen_3 are the three eigenvalues of traceless quadrupole moment tensor
  atom number  atomic symbol              X              Y              Z     net charge C6 coefficient C8 coefficient C10 coefficient fluctuating dipole atomic polarizability isotropic forcefield polarizability              a              b squared Pearson coefficient          <r^3>          <r^4>         wp_QDO          m_QDO          q_QDO       dipole_x       dipole_y       dipole_z         dipole            Qxy            Qxz            Qyz     Q(x^2-y^2)  Q(3z^2 - R^2)        eigen_1        eigen_2        eigen_3 static polarizability      alpha(xx)      alpha(xy)      alpha(xz)      alpha(yy)      alpha(yz)      alpha(zz) atomic spin moment
            1             Cd       8.393347       2.324312       3.031012       1.004825     167.483545 0.40188418E+04  0.14962526E+06                                23.574743                           20.242481       0.796357       1.986297                    0.997245      75.116330     198.423604       0.430273       0.382347      -1.197030      -0.003938       0.015591      -0.002285       0.016242       0.007783      -0.000031      -0.040427       0.155234       0.091184      -0.105225       0.042227       0.062999             26.922719      28.068997      -2.160953      -1.220323      23.246354      -3.017378      29.452805           0.000001
            2             Cd       7.330354       5.477561       4.623500       1.032790     132.396265 0.31466790E+04  0.11037657E+06                                19.674008                           17.291009       1.108999       2.089523                    0.997889      72.966418     188.049295       0.490075       0.356303      -1.216416      -0.020888      -0.063461       0.074894       0.100363      -0.041558      -0.028033       0.132341       0.281569       0.061210      -0.224487       0.063624       0.160863             22.283263      14.938763       0.251727       1.230814      32.142537      -4.505862      19.768488           0.000002
            3             Cd       1.910897      10.732101       7.796351       1.004825     167.483577 0.40188414E+04  0.14962524E+06                                23.574744                           20.242478       0.796357       1.986297                    0.997245      75.116329     198.423600       0.430273       0.382347      -1.197030      -0.003938      -0.015591       0.002285       0.016242      -0.007783       0.000031      -0.040427       0.155234       0.091184      -0.105225       0.042227       0.062999             26.922721      28.068999       2.160953       1.220328      23.246358      -3.017374      29.452808           0.000001
            4             Cd       0.847904       7.578852       6.203862       1.032791     132.396255 0.31466794E+04  0.11037658E+06                                19.674007                           17.291011       1.108999       2.089523                    0.997889      72.966417     188.049294       0.490075       0.356303      -1.216416      -0.020888       0.063461      -0.074894       0.100363       0.041558       0.028033       0.132341       0.281569       0.061211      -0.224487       0.063624       0.160863             22.283259      14.938763      -0.251726      -1.230813      32.142529      -4.505857      19.768486           0.000002
            5             Cd       4.571553       7.544613      18.623713       1.004825     167.483551 0.40188418E+04  0.14962526E+06                                23.574744                           20.242481       0.796357       1.986297                    0.997245      75.116330     198.423603       0.430273       0.382347      -1.197030       0.003938      -0.015591       0.002285       0.016242       0.007783      -0.000031      -0.040426       0.155234       0.091184      -0.105225       0.042227       0.062999             26.922720      28.068999      -2.160953      -1.220322      23.246354      -3.017378      29.452806           0.000001
            6             Cd       5.634546       4.391364      17.031225       1.032791     132.396268 0.31466791E+04  0.11037657E+06                                19.674008                           17.291010       1.108999       2.089523                    0.997889      72.966418     188.049297       0.490075       0.356303      -1.216416       0.020888       0.063461      -0.074894       0.100363      -0.041558      -0.028033       0.132341       0.281569       0.061211      -0.224487       0.063624       0.160863             22.283263      14.938764       0.251726       1.230814      32.142538      -4.505862      19.768488           0.000002
            7             Cd      11.054003      -0.863176      13.858374       1.004825     167.483578 0.40188413E+04  0.14962524E+06                                23.574744                           20.242478       0.796357       1.986297                    0.997245      75.116328     198.423597       0.430273       0.382347      -1.197030       0.003938       0.015591      -0.002285       0.016242      -0.007783       0.000031      -0.040426       0.155234       0.091184      -0.105225       0.042227       0.062999             26.922722      28.069001       2.160953       1.220327      23.246358      -3.017374      29.452808           0.000001
            8             Cd      12.116996       2.290073      15.450863       1.032791     132.396247 0.31466792E+04  0.11037657E+06                                19.674007                           17.291010       1.108999       2.089523                    0.997889      72.966416     188.049290       0.490075       0.356303      -1.216416       0.020888      -0.063461       0.074894       0.100363       0.041558       0.028033       0.132341       0.281569       0.061211      -0.224487       0.063624       0.160863             22.283258      14.938763      -0.251725      -1.230813      32.142527      -4.505856      19.768485           0.000002
            9              H       9.062465       4.691893       2.353869       0.461407       0.321919 0.17975797E+01  0.12832902E+02                                 0.963527                            0.935371      -1.260075       2.483099                    0.999976       2.237584       6.386482       0.470066       1.825201      -0.614194      -0.001387       0.000845      -0.003385       0.003755      -0.000637       0.003874      -0.000546       0.014574      -0.033718      -0.011865      -0.001681       0.013546              0.980098       0.843933      -0.024001       0.056806       0.858080      -0.007878       1.238279          -0.000000
           10              H       9.715896       4.574133       3.531886       0.458347       0.339767 0.18927075E+01  0.13631200E+02                                 0.983869                            0.947563      -1.249955       2.483937                    0.999958       2.221588       6.283798       0.478070       1.778952      -0.620694       0.005235       0.001425       0.000056       0.005426       0.004286      -0.009449       0.001298      -0.002171       0.010065      -0.011319       0.000878       0.010441              1.009044       1.126915      -0.095126       0.226127       0.879721      -0.061848       1.020496          -0.000000
           11              H       4.301754       1.348666       1.968415       0.115078       1.060251 0.79810297E+01  0.79291190E+02                                 1.792644                            1.711652      -1.289963       2.273816                    0.993883       3.756318      11.020191       0.447854       1.376586      -0.687458       0.028282      -0.030336      -0.005219       0.041802      -0.011390       0.001040       0.014678       0.003217      -0.030192      -0.021396       0.001671       0.019725              1.809741       1.959652      -0.397265       0.031251       2.051874      -0.034669       1.417697           0.000000
           12              H       2.093831       0.884109       1.455198       0.123932       0.959462 0.71019552E+01  0.69263043E+02                                 1.738958                            1.661239      -1.519803       2.168406                    0.990925       3.930031      11.828193       0.430987       1.457195      -0.670563      -0.004428      -0.034016      -0.002340       0.034382      -0.000797      -0.003677       0.003785      -0.006051      -0.029295      -0.011440       0.002404       0.009036              1.754884       1.595890       0.239479       0.058196       2.194842       0.119266       1.473920           0.000000
           13              H       3.254190       5.127426       2.618056       0.085559       1.282743 0.94229853E+01  0.95804714E+02                                 1.909296                            1.764707      -1.053298       2.365281                    0.997504       3.607076      10.080135       0.486094       1.239332      -0.718870       0.005366       0.038862       0.015623       0.042227      -0.003020      -0.000088       0.005930      -0.019800      -0.040474      -0.014637      -0.003551       0.018188              1.968930       1.730880       0.340997       0.063201       2.577944       0.313612       1.597965           0.000000
           14              H       0.149096      -1.739812      21.160997       0.125096       1.319639 0.99369683E+01  0.10313788E+03                                 1.990864                            1.845985      -1.377940       2.224523                    0.994233       3.772675      10.911757       0.458890       1.285978      -0.707032       0.007478       0.018266       0.029141       0.035197      -0.002557       0.005738       0.008811      -0.026493      -0.018404      -0.015962      -0.003408       0.019370              2.047340       1.696553       0.025554       0.307803       1.628418       0.141152       2.817047           0.000000
           15              H      12.901372      -0.147663      19.482756       0.119066       1.039457 0.74425855E+01  0.70299294E+02                                 1.570637                            1.502491      -0.818909       2.496842                    0.999465       3.097219       7.953142       0.570095       1.137448      -0.745280       0.003897       0.037966       0.010883       0.039687       0.003739       0.002505       0.007543      -0.021260       0.016559      -0.014114      -0.000918       0.015032              1.576571       1.311372       0.073502       0.037400       2.035929       0.135993       1.382411           0.000001
           16              H      12.421671      -3.106179      16.869031       0.087530       1.019047 0.73970810E+01  0.72506057E+02                                 1.775759                            1.667375      -1.275184       2.265506                    0.992957       3.956418      11.739089       0.443358       1.409410      -0.679657      -0.005063      -0.014622      -0.040571       0.043422      -0.001625       0.000825       0.008120      -0.013384       0.023902      -0.011090      -0.002786       0.013876              1.824018       1.455364       0.036098       0.088969       1.599190       0.204441       2.417502           0.000000
           17              H       0.654727       3.745773       5.324897       0.073230       1.320696 0.10107630E+02  0.10647053E+03                                 2.059400                            1.909467      -1.444206       2.172940                    0.991614       4.208000      12.689568       0.429853       1.352714      -0.690842      -0.002200       0.037122       0.002231       0.037254       0.006504       0.000214       0.004369      -0.007254      -0.024058      -0.009426      -0.002783       0.012209              2.118307       1.707423      -0.150876      -0.018994       2.863335       0.378369       1.784162          -0.000000
           18              H       1.231666      -0.711277       4.512845       0.117130       1.034527 0.76342781E+01  0.76040071E+02                                 1.837314                            1.726296      -1.642593       2.091804                    0.991353       4.235543      13.009614       0.420086       1.463840      -0.667794      -0.000947      -0.030785      -0.008408       0.031927       0.001917      -0.007341      -0.001132      -0.008532      -0.047489      -0.018294       0.005407       0.012887              1.867423       1.622171      -0.240359      -0.056794       2.468715       0.228483       1.511382           0.000000
           19              H      12.129960       0.256688       4.138218       0.104009       1.058429 0.79841957E+01  0.80055363E+02                                 1.837456                            1.745519      -1.565479       2.131284                    0.990778       4.141296      12.573692       0.426872       1.431031      -0.674659      -0.026470      -0.018256      -0.016694       0.036230       0.000814       0.008587       0.008331       0.005377      -0.005915      -0.012406      -0.000004       0.012409              1.871328       2.246523       0.352346       0.231279       1.783684       0.130476       1.583777           0.000000
           20              H       3.623690      12.155173       4.337441       0.136234       0.901166 0.63293956E+01  0.59566247E+02                                 1.636875                            1.545163      -1.072926       2.386639                    0.996520       3.539763      10.233262       0.460098       1.414547      -0.680215      -0.002031      -0.026023       0.026088       0.036904       0.001130      -0.001240       0.002340      -0.026900       0.002604      -0.014053       0.000573       0.013480              1.679119       1.383918      -0.005593       0.012642       1.635762      -0.473357       2.017677          -0.000000
           21              H       3.583498      11.394874       2.141652       0.112259       1.055886 0.80202470E+01  0.78900726E+02                                 1.721861                            1.665865      -0.978759       2.415357                    0.998036       3.509967       9.883214       0.479833       1.297546      -0.705458      -0.005234      -0.036643      -0.004497       0.037287       0.001531       0.000419      -0.006292      -0.029042      -0.006063      -0.013645      -0.003965       0.017611              1.719861       1.486164      -0.037238      -0.052196       2.169220       0.154033       1.504199          -0.000000
           22              H       3.781861      15.179973       0.926822       0.094139       1.080441 0.79283255E+01  0.78475121E+02                                 1.803068                            1.694986      -1.170095       2.322100                    0.994836       3.753734      10.918309       0.455380       1.358882      -0.691111       0.004142       0.031563      -0.031006       0.044438       0.002595      -0.003714      -0.008645      -0.022675      -0.004277      -0.011948      -0.004901       0.016849              1.844590       1.396035      -0.008810      -0.036079       2.001979      -0.463981       2.135757           0.000000
           23              H      10.098361       0.002935       1.838486       0.092008       1.042795 0.73898896E+01  0.72228744E+02                                 1.789770                            1.656802      -1.246073       2.286598                    0.993493       3.839193      11.278203       0.449883       1.392947      -0.683443       0.037656       0.025921      -0.010999       0.047020       0.004885      -0.005929       0.002623       0.002505      -0.028678      -0.012618       0.002235       0.010383              1.861435       2.128573       0.494606      -0.191937       1.898586      -0.165721       1.557145           0.000001
           24              H      10.142441      14.022960       1.364248       0.118285       0.959557 0.71134271E+01  0.69249769E+02                                 1.723284                            1.649861      -1.381732       2.223951                    0.992843       3.912913      11.681444       0.438449       1.434985      -0.674632       0.023372      -0.015346      -0.012203       0.030507      -0.003494      -0.002656       0.007101      -0.010800      -0.025710      -0.011210      -0.002121       0.013330              1.740690       2.082254      -0.217104      -0.332044       1.546925       0.136014       1.592890           0.000000
           25              H       6.501897      13.684124       2.973194       0.124565       0.890787 0.65461099E+01  0.62203202E+02                                 1.624321                            1.572295      -1.237715       2.302767                    0.994222       3.675236      10.719445       0.455156       1.416172      -0.679181      -0.025070      -0.019981       0.009789       0.033519       0.000559      -0.007563       0.001126      -0.011193      -0.028576      -0.013967       0.003542       0.010425              1.634271       1.927606       0.318245      -0.172588       1.582971      -0.048000       1.392237           0.000000
           26              H       6.539496      -0.303432       3.386799       0.088968       1.020998 0.72993323E+01  0.71042830E+02                                 1.756829                            1.640445      -1.211566       2.300251                    0.993987       3.817251      11.148388       0.455195       1.382521      -0.685510      -0.037180       0.019369       0.020416       0.046630      -0.001416      -0.010541       0.000986      -0.008408      -0.015086      -0.014033       0.005274       0.008759              1.803417       2.131704      -0.322321      -0.343103       1.653699       0.215954       1.624848           0.000001
           27              H       8.272903      11.587300       2.503286       0.118702       1.000726 0.79326791E+01  0.78612837E+02                                 1.721458                            1.698686      -1.113393       2.341869                    0.994141       3.785700      11.056393       0.453101       1.364073      -0.689716      -0.008717      -0.011698       0.023103       0.027323       0.001611      -0.005326      -0.003527       0.005735       0.022020      -0.007405      -0.003432       0.010837              1.715057       1.358631       0.046992       0.018588       1.754969      -0.328918       2.031573          -0.000000
           28              H       9.088395      11.905460       1.201837       0.114654       0.962010 0.75230869E+01  0.72786357E+02                                 1.617833                            1.608996      -0.693802       2.540663                    0.999365       3.471028       9.671228       0.490577       1.290461      -0.706899       0.017968      -0.001217      -0.018117       0.025545       0.002912      -0.004969       0.003308       0.006768      -0.006952      -0.008090       0.000804       0.007286              1.601570       1.802543      -0.030995      -0.268002       1.470313       0.101217       1.531854          -0.000000
           29              H       6.990674      12.448559       0.151583       0.112625       0.958864 0.74496196E+01  0.72539843E+02                                 1.663715                            1.639062      -0.964218       2.415043                    0.995987       3.679274      10.586911       0.465131       1.352346      -0.692496      -0.000021       0.022495      -0.022483       0.031804       0.000698       0.004247      -0.003687      -0.009447      -0.004864      -0.007784       0.000581       0.007203              1.671813       1.364640      -0.003415       0.044906       1.759986      -0.388635       1.890813          -0.000000
           30              H       6.284087      11.843623       1.411888       0.096511       0.955882 0.75743045E+01  0.74153712E+02                                 1.662758                            1.654151      -1.130806       2.332822                    0.993760       3.813126      11.046986       0.461825       1.354686      -0.691328      -0.020059      -0.000886       0.018612       0.027378       0.004716      -0.003168       0.003669       0.004936       0.011401      -0.009012       0.003188       0.005824              1.653967       1.899671      -0.061590      -0.313482       1.480416       0.094592       1.581814           0.000000
           31              H       6.320389       3.910963      21.306084       0.126273       0.931391 0.71094536E+01  0.68774509E+02                                 1.663148                            1.624768      -1.144948       2.335684                    0.993673       3.727537      10.870902       0.454713       1.392445      -0.683946      -0.025002       0.004819      -0.015009       0.029556       0.004620       0.007384      -0.002546       0.003838       0.012325      -0.010139       0.000423       0.009716              1.674913       1.760930       0.093098       0.384482       1.546257       0.109919       1.717553          -0.000000
           32              H       7.887845       3.956673      21.288760       0.112631       1.049955 0.84342480E+01  0.84201519E+02                                 1.730892                            1.714719      -0.922948       2.427944                    0.996733       3.661479      10.457618       0.469312       1.307286      -0.702657       0.020650       0.005772      -0.011910       0.024527      -0.005461      -0.006124      -0.002185       0.006626      -0.000319      -0.009323       0.000430       0.008893              1.722766       1.770108       0.038435      -0.329316       1.597233       0.008422       1.800956          -0.000000
           33              H       9.135069       8.942040       1.165024       0.139282       0.949671 0.68887751E+01  0.64160402E+02                                 1.512352                            1.474240      -0.789673       2.521507                    0.999817       3.017996       7.829351       0.555847       1.183111      -0.734095       0.030127       0.010203      -0.014742       0.035058      -0.002137      -0.006100      -0.011017       0.015454      -0.017132      -0.017558       0.004763       0.012795              1.498552       1.706258       0.152290      -0.204713       1.431859      -0.105105       1.357538           0.000000
           34              H       9.163591       7.307516       2.760977       0.096147       1.145044 0.81110794E+01  0.79012430E+02                                 1.744555                            1.618166      -0.770630       2.511746                    0.999655       3.294505       8.856947       0.519387       1.210594      -0.726945       0.048524      -0.017709       0.005477       0.051944      -0.005996      -0.001468      -0.008580       0.031704      -0.021799      -0.019505      -0.001076       0.020581              1.793614       2.074699      -0.452136       0.250804       1.845280      -0.155558       1.460863           0.000001
           35              H       5.316905       7.590307       3.246043       0.097784       1.163431 0.84935102E+01  0.84290214E+02                                 1.805156                            1.688954      -0.914800       2.446826                    0.998310       3.462171       9.614140       0.490046       1.259446      -0.714719      -0.045659      -0.011592       0.020079       0.051209      -0.001785      -0.003887      -0.012913       0.027450      -0.028424      -0.022542       0.003549       0.018993              1.835947       2.045019       0.300455      -0.403086       1.747307      -0.143527       1.715513           0.000000
           36              H       5.197628       9.245782       1.678241       0.139817       0.971079 0.71379795E+01  0.67932801E+02                                 1.610420                            1.558752      -0.863145       2.488584                    0.999457       3.225753       8.817824       0.504188       1.276468      -0.711190      -0.029609       0.016753      -0.006384       0.034614      -0.000661      -0.004057      -0.010688       0.014943      -0.019998      -0.016608       0.004642       0.011966              1.609493       1.830378      -0.319578       0.102538       1.636349      -0.086738       1.361751           0.000000
           37              H       2.580015       8.364519       8.473494       0.461407       0.321920 0.17975811E+01  0.12832914E+02                                 0.963527                            0.935371      -1.260075       2.483099                    0.999976       2.237584       6.386482       0.470066       1.825201      -0.614195      -0.001387      -0.000845       0.003385       0.003755       0.000637      -0.003874      -0.000546       0.014574      -0.033718      -0.011865      -0.001681       0.013546              0.980098       0.843934       0.024001      -0.056806       0.858081      -0.007878       1.238280          -0.000000
           38              H       3.233446       8.482279       7.295477       0.458347       0.339767 0.18927073E+01  0.13631198E+02                                 0.983869                            0.947563      -1.249955       2.483937                    0.999958       2.221588       6.283797       0.478070       1.778952      -0.620694       0.005235      -0.001425      -0.000056       0.005426      -0.004286       0.009449       0.001298      -0.002171       0.010065      -0.011319       0.000878       0.010441              1.009044       1.126915       0.095125      -0.226127       0.879720      -0.061848       1.020495          -0.000000
           39              H      10.784204      11.707747       8.858948       0.115078       1.060251 0.79810288E+01  0.79291181E+02                                 1.792644                            1.711652      -1.289963       2.273816                    0.993883       3.756318      11.020192       0.447854       1.376586      -0.687458       0.028282       0.030336       0.005219       0.041802       0.011390      -0.001040       0.014678       0.003217      -0.030192      -0.021396       0.001671       0.019725              1.809741       1.959652       0.397265      -0.031250       2.051874      -0.034669       1.417697           0.000000
           40              H       8.576281      12.172304       9.372165       0.123932       0.959463 0.71019621E+01  0.69263125E+02                                 1.738958                            1.661240      -1.519803       2.168406                    0.990925       3.930031      11.828193       0.430987       1.457195      -0.670563      -0.004428       0.034016       0.002340       0.034382       0.000797       0.003677       0.003785      -0.006051      -0.029295      -0.011440       0.002404       0.009036              1.754884       1.595890      -0.239479      -0.058196       2.194842       0.119266       1.473920           0.000000
           41              H       9.736640       7.928987       8.209306       0.085559       1.282743 0.94229869E+01  0.95804736E+02                                 1.909296                            1.764707      -1.053298       2.365281                    0.997504       3.607076      10.080136       0.486094       1.239333      -0.718870       0.005366      -0.038862      -0.015623       0.042227       0.003020       0.000088       0.005930      -0.019800      -0.040474      -0.014637      -0.003551       0.018188              1.968930       1.730880      -0.340997      -0.063201       2.577944       0.313612       1.597965           0.000000
           42              H       6.631546       8.421249      11.321090       0.125096       1.319639 0.99369651E+01  0.10313784E+03                                 1.990864                            1.845985      -1.377940       2.224523                    0.994233       3.772674      10.911755       0.458890       1.285978      -0.707032       0.007478      -0.018266      -0.029141       0.035197       0.002557      -0.005738       0.008811      -0.026493      -0.018403      -0.015962      -0.003408       0.019370              2.047340       1.696554      -0.025554      -0.307803       1.628418       0.141152       2.817048           0.000000
           43              H       6.418922       6.829101      12.999331       0.119066       1.039457 0.74425856E+01  0.70299290E+02                                 1.570636                            1.502491      -0.818909       2.496842                    0.999465       3.097219       7.953140       0.570096       1.137447      -0.745280       0.003897      -0.037966      -0.010883       0.039687      -0.003739      -0.002505       0.007543      -0.021260       0.016559      -0.014114      -0.000918       0.015032              1.576570       1.311372      -0.073502      -0.037400       2.035928       0.135994       1.382411           0.000001
           44              H       5.939221       9.787616      15.613057       0.087530       1.019047 0.73970846E+01  0.72506097E+02                                 1.775759                            1.667375      -1.275184       2.265506                    0.992957       3.956419      11.739090       0.443358       1.409410      -0.679658      -0.005063       0.014622       0.040571       0.043422       0.001625      -0.000825       0.008120      -0.013384       0.023902      -0.011090      -0.002786       0.013876              1.824019       1.455364      -0.036098      -0.088969       1.599189       0.204441       2.417503           0.000000
           45              H       7.137177       9.310639       5.502466       0.073230       1.320697 0.10107639E+02  0.10647066E+03                                 2.059401                            1.909468      -1.444206       2.172940                    0.991614       4.208000      12.689568       0.429853       1.352714      -0.690842      -0.002200      -0.037122      -0.002231       0.037254      -0.006504      -0.000214       0.004369      -0.007254      -0.024058      -0.009426      -0.002783       0.012209              2.118308       1.707424       0.150876       0.018994       2.863337       0.378369       1.784163          -0.000000
           46              H       7.714116      13.767689       6.314518       0.117130       1.034527 0.76342782E+01  0.76040071E+02                                 1.837314                            1.726296      -1.642593       2.091804                    0.991353       4.235543      13.009614       0.420086       1.463840      -0.667794      -0.000947       0.030785       0.008408       0.031927      -0.001917       0.007341      -0.001132      -0.008532      -0.047489      -0.018294       0.005407       0.012887              1.867423       1.622171       0.240359       0.056794       2.468715       0.228483       1.511382           0.000000
           47              H       5.647510      12.799724       6.689145       0.104010       1.058429 0.79842010E+01  0.80055425E+02                                 1.837456                            1.745519      -1.565479       2.131284                    0.990778       4.141296      12.573691       0.426872       1.431031      -0.674659      -0.026470       0.018256       0.016694       0.036230      -0.000814      -0.008587       0.008331       0.005377      -0.005915      -0.012406      -0.000004       0.012409              1.871328       2.246523      -0.352346      -0.231279       1.783684       0.130476       1.583778           0.000000
           48              H      10.106140       0.901239       6.489921       0.136234       0.901166 0.63293995E+01  0.59566292E+02                                 1.636875                            1.545163      -1.072926       2.386639                    0.996520       3.539763      10.233262       0.460098       1.414547      -0.680215      -0.002031       0.026023      -0.026088       0.036904      -0.001130       0.001240       0.002340      -0.026900       0.002603      -0.014053       0.000573       0.013480              1.679119       1.383918       0.005593      -0.012642       1.635762      -0.473357       2.017678          -0.000000
           49              H      10.065948       1.661538       8.685710       0.112259       1.055885 0.80202356E+01  0.78900592E+02                                 1.721861                            1.665864      -0.978759       2.415357                    0.998036       3.509966       9.883212       0.479833       1.297547      -0.705458      -0.005234       0.036643       0.004497       0.037287      -0.001531      -0.000419      -0.006292      -0.029042      -0.006063      -0.013645      -0.003965       0.017611              1.719860       1.486163       0.037238       0.052196       2.169219       0.154032       1.504199          -0.000000
           50              H      10.264311      -2.123561       9.900540       0.094139       1.080441 0.79283251E+01  0.78475116E+02                                 1.803067                            1.694985      -1.170095       2.322100                    0.994836       3.753734      10.918308       0.455380       1.358882      -0.691111       0.004142      -0.031563       0.031006       0.044438      -0.002595       0.003714      -0.008645      -0.022675      -0.004277      -0.011948      -0.004901       0.016849              1.844590       1.396035       0.008810       0.036079       2.001980      -0.463981       2.135755           0.000000
           51              H       3.615911      13.053477       8.988876       0.092008       1.042795 0.73898916E+01  0.72228767E+02                                 1.789770                            1.656802      -1.246073       2.286598                    0.993493       3.839193      11.278203       0.449883       1.392947      -0.683443       0.037656      -0.025921       0.010999       0.047020      -0.004885       0.005929       0.002623       0.002505      -0.028678      -0.012618       0.002235       0.010383              1.861435       2.128573      -0.494606       0.191936       1.898587      -0.165720       1.557145           0.000001
           52              H       3.659991      -0.966547       9.463115       0.118285       0.959557 0.71134289E+01  0.69249792E+02                                 1.723284                            1.649862      -1.381732       2.223951                    0.992843       3.912913      11.681445       0.438449       1.434985      -0.674632       0.023372       0.015346       0.012203       0.030507       0.003494       0.002656       0.007101      -0.010800      -0.025710      -0.011210      -0.002121       0.013330              1.740690       2.082254       0.217104       0.332044       1.546926       0.136015       1.592891           0.000000
           53              H       0.019447      -0.627711       7.854169       0.124565       0.890787 0.65461127E+01  0.62203234E+02                                 1.624322                            1.572295      -1.237715       2.302767                    0.994222       3.675236      10.719445       0.455156       1.416172      -0.679181      -0.025070       0.019981      -0.009789       0.033519      -0.000559       0.007563       0.001126      -0.011193      -0.028576      -0.013967       0.003542       0.010425              1.634271       1.927606      -0.318245       0.172588       1.582972      -0.048000       1.392237           0.000000
           54              H       0.057046      13.359844       7.440564       0.088968       1.020998 0.72993332E+01  0.71042839E+02                                 1.756829                            1.640445      -1.211566       2.300251                    0.993987       3.817251      11.148387       0.455195       1.382520      -0.685510      -0.037180      -0.019369      -0.020416       0.046630       0.001416       0.010541       0.000986      -0.008408      -0.015086      -0.014033       0.005274       0.008759              1.803417       2.131704       0.322321       0.343103       1.653699       0.215954       1.624848           0.000001
           55              H       1.790453       1.469113       8.324076       0.118702       1.000726 0.79326837E+01  0.78612895E+02                                 1.721459                            1.698687      -1.113393       2.341869                    0.994141       3.785700      11.056394       0.453101       1.364073      -0.689716      -0.008717       0.011698      -0.023103       0.027323      -0.001611       0.005326      -0.003527       0.005735       0.022020      -0.007405      -0.003432       0.010837              1.715058       1.358631      -0.046992      -0.018588       1.754969      -0.328918       2.031574          -0.000000
           56              H       2.605945       1.150952       9.625525       0.114654       0.962010 0.75230826E+01  0.72786307E+02                                 1.617832                            1.608995      -0.693802       2.540663                    0.999365       3.471028       9.671228       0.490577       1.290461      -0.706899       0.017968       0.001217       0.018117       0.025545      -0.002912       0.004969       0.003308       0.006768      -0.006952      -0.008090       0.000804       0.007286              1.601570       1.802543       0.030995       0.268002       1.470313       0.101217       1.531853          -0.000000
           57              H       0.508224       0.607854      10.675779       0.112625       0.958864 0.74496196E+01  0.72539844E+02                                 1.663715                            1.639062      -0.964218       2.415043                    0.995987       3.679274      10.586911       0.465131       1.352346      -0.692496      -0.000021      -0.022495       0.022483       0.031804      -0.000698      -0.004247      -0.003687      -0.009447      -0.004864      -0.007784       0.000581       0.007203              1.671813       1.364640       0.003415      -0.044906       1.759986      -0.388635       1.890813          -0.000000
           58              H      12.766537       1.212790       9.415474       0.096511       0.955882 0.75743055E+01  0.74153722E+02                                 1.662758                            1.654151      -1.130806       2.332822                    0.993760       3.813126      11.046985       0.461825       1.354686      -0.691328      -0.020059       0.000886      -0.018612       0.027378      -0.004716       0.003168       0.003669       0.004936       0.011401      -0.009012       0.003188       0.005824              1.653967       1.899671       0.061590       0.313482       1.480416       0.094592       1.581813          -0.000000
           59              H      12.802839       2.770474      11.176004       0.126273       0.931392 0.71094561E+01  0.68774539E+02                                 1.663148                            1.624769      -1.144948       2.335684                    0.993673       3.727537      10.870902       0.454712       1.392445      -0.683946      -0.025002      -0.004819       0.015009       0.029556      -0.004620      -0.007384      -0.002546       0.003838       0.012325      -0.010139       0.000423       0.009716              1.674914       1.760930      -0.093098      -0.384483       1.546257       0.109919       1.717554          -0.000000
           60              H       1.405395       2.724765      11.193327       0.112631       1.049955 0.84342472E+01  0.84201506E+02                                 1.730891                            1.714719      -0.922947       2.427944                    0.996733       3.661479      10.457617       0.469312       1.307286      -0.702657       0.020650      -0.005772       0.011910       0.024527       0.005461       0.006124      -0.002185       0.006626      -0.000319      -0.009323       0.000430       0.008893              1.722765       1.770107      -0.038435       0.329316       1.597233       0.008422       1.800956          -0.000000
           61              H       2.652619       4.114373       9.662338       0.139281       0.949671 0.68887750E+01  0.64160404E+02                                 1.512352                            1.474240      -0.789673       2.521506                    0.999817       3.017996       7.829352       0.555847       1.183112      -0.734095       0.030127      -0.010203       0.014742       0.035058       0.002137       0.006100      -0.011017       0.015454      -0.017132      -0.017558       0.004763       0.012795              1.498552       1.706259      -0.152290       0.204714       1.431859      -0.105105       1.357538           0.000000
           62              H       2.681141       5.748896       8.066385       0.096147       1.145044 0.81110748E+01  0.79012374E+02                                 1.744554                            1.618165      -0.770630       2.511746                    0.999655       3.294505       8.856946       0.519387       1.210594      -0.726945       0.048524       0.017709      -0.005477       0.051944       0.005996       0.001468      -0.008580       0.031704      -0.021799      -0.019505      -0.001076       0.020581              1.793614       2.074699       0.452136      -0.250804       1.845278      -0.155557       1.460863           0.000001
           63              H      11.799355       5.466105       7.581319       0.097784       1.163432 0.84935113E+01  0.84290228E+02                                 1.805157                            1.688954      -0.914800       2.446826                    0.998310       3.462171       9.614140       0.490046       1.259446      -0.714719      -0.045659       0.011592      -0.020079       0.051209       0.001785       0.003887      -0.012913       0.027450      -0.028424      -0.022542       0.003549       0.018993              1.835947       2.045020      -0.300454       0.403087       1.747307      -0.143527       1.715514           0.000000
           64              H      11.680078       3.810631       9.149121       0.139817       0.971079 0.71379782E+01  0.67932786E+02                                 1.610420                            1.558751      -0.863145       2.488584                    0.999457       3.225753       8.817824       0.504188       1.276468      -0.711190      -0.029609      -0.016753       0.006384       0.034614       0.000661       0.004057      -0.010688       0.014943      -0.019998      -0.016608       0.004642       0.011966              1.609493       1.830378       0.319578      -0.102538       1.636349      -0.086737       1.361751           0.000000
           65              H       3.902435       5.177032      19.300856       0.461407       0.321919 0.17975797E+01  0.12832902E+02                                 0.963527                            0.935371      -1.260075       2.483099                    0.999976       2.237584       6.386482       0.470066       1.825201      -0.614194       0.001387      -0.000845       0.003385       0.003755      -0.000637       0.003874      -0.000546       0.014574      -0.033718      -0.011865      -0.001681       0.013546              0.980098       0.843934      -0.024001       0.056806       0.858080      -0.007878       1.238279          -0.000000
           66              H       3.249004       5.294792      18.122839       0.458347       0.339767 0.18927075E+01  0.13631200E+02                                 0.983869                            0.947563      -1.249955       2.483937                    0.999958       2.221588       6.283798       0.478070       1.778952      -0.620694      -0.005235      -0.001425      -0.000056       0.005426       0.004286      -0.009449       0.001298      -0.002171       0.010065      -0.011319       0.000878       0.010441              1.009044       1.126915      -0.095126       0.226127       0.879721      -0.061848       1.020496          -0.000000
           67              H       8.663146       8.520259      19.686310       0.115078       1.060251 0.79810303E+01  0.79291200E+02                                 1.792644                            1.711652      -1.289963       2.273816                    0.993883       3.756318      11.020192       0.447854       1.376586      -0.687458      -0.028282       0.030336       0.005219       0.041802      -0.011390       0.001040       0.014678       0.003217      -0.030192      -0.021396       0.001671       0.019725              1.809741       1.959652      -0.397265       0.031251       2.051874      -0.034669       1.417697           0.000000
           68              H      10.871069       8.984816      20.199527       0.123932       0.959462 0.71019564E+01  0.69263057E+02                                 1.738958                            1.661240      -1.519803       2.168406                    0.990925       3.930031      11.828193       0.430987       1.457195      -0.670563       0.004428       0.034016       0.002340       0.034382      -0.000797      -0.003677       0.003785      -0.006051      -0.029295      -0.011440       0.002404       0.009036              1.754884       1.595890       0.239479       0.058196       2.194842       0.119266       1.473920           0.000001
           69              H       9.710710       4.741499      19.036669       0.085559       1.282742 0.94229809E+01  0.95804662E+02                                 1.909296                            1.764707      -1.053298       2.365282                    0.997504       3.607075      10.080133       0.486094       1.239333      -0.718869      -0.005366      -0.038862      -0.015623       0.042227      -0.003020      -0.000088       0.005930      -0.019800      -0.040474      -0.014637      -0.003551       0.018188              1.968929       1.730880       0.340997       0.063201       2.577944       0.313612       1.597965           0.000000
           70              H      12.815804      11.608737       0.493728       0.125095       1.319640 0.99369749E+01  0.10313796E+03                                 1.990865                            1.845986      -1.377941       2.224523                    0.994233       3.772676      10.911762       0.458889       1.285979      -0.707032      -0.007478      -0.018266      -0.029141       0.035197      -0.002557       0.005738       0.008811      -0.026493      -0.018404      -0.015962      -0.003408       0.019370              2.047341       1.696554       0.025554       0.307803       1.628419       0.141152       2.817050           0.000000
           71              H       0.063528      10.016588       2.171969       0.119066       1.039457 0.74425861E+01  0.70299303E+02                                 1.570637                            1.502492      -0.818909       2.496842                    0.999465       3.097219       7.953143       0.570095       1.137448      -0.745280      -0.003897      -0.037966      -0.010883       0.039687       0.003739       0.002505       0.007543      -0.021260       0.016559      -0.014114      -0.000918       0.015032              1.576571       1.311372       0.073502       0.037400       2.035930       0.135993       1.382411           0.000001
           72              H       0.543229      12.975104       4.785694       0.087530       1.019047 0.73970853E+01  0.72506107E+02                                 1.775759                            1.667375      -1.275184       2.265506                    0.992957       3.956419      11.739091       0.443358       1.409410      -0.679658       0.005063       0.014622       0.040571       0.043422      -0.001625       0.000825       0.008120      -0.013384       0.023902      -0.011090      -0.002786       0.013876              1.824019       1.455364       0.036098       0.088969       1.599190       0.204441       2.417502           0.000000
           73              H      12.310173       6.123152      16.329828       0.073230       1.320697 0.10107634E+02  0.10647058E+03                                 2.059400                            1.909467      -1.444206       2.172940                    0.991614       4.208001      12.689570       0.429853       1.352714      -0.690842       0.002200      -0.037122      -0.002231       0.037254       0.006504       0.000214       0.004369      -0.007254      -0.024058      -0.009426      -0.002783       0.012209              2.118307       1.707423      -0.150876      -0.018994       2.863334       0.378369       1.784162          -0.000000
           74              H      11.733235      10.580202      17.141880       0.117130       1.034527 0.76342782E+01  0.76040070E+02                                 1.837313                            1.726295      -1.642593       2.091804                    0.991353       4.235543      13.009613       0.420086       1.463840      -0.667794       0.000947       0.030785       0.008408       0.031927       0.001917      -0.007341      -0.001132      -0.008532      -0.047489      -0.018294       0.005407       0.012887              1.867422       1.622171      -0.240358      -0.056794       2.468715       0.228483       1.511382           0.000000
           75              H       0.834940       9.612237      17.516507       0.104009       1.058429 0.79841947E+01  0.80055352E+02                                 1.837456                            1.745519      -1.565480       2.131284                    0.990778       4.141296      12.573693       0.426872       1.431032      -0.674659       0.026470       0.018256       0.016694       0.036230       0.000814       0.008587       0.008331       0.005377      -0.005915      -0.012406      -0.000004       0.012409              1.871328       2.246523       0.352346       0.231279       1.783684       0.130476       1.583777           0.000000
           76              H       9.341210      -2.286248      17.317284       0.136234       0.901166 0.63293948E+01  0.59566240E+02                                 1.636875                            1.545163      -1.072926       2.386639                    0.996520       3.539763      10.233263       0.460098       1.414548      -0.680215       0.002031       0.026023      -0.026088       0.036904       0.001130      -0.001240       0.002340      -0.026900       0.002603      -0.014053       0.000573       0.013480              1.679119       1.383918      -0.005593       0.012642       1.635762      -0.473357       2.017677          -0.000000
           77              H       9.381402      -1.525949      19.513073       0.112259       1.055886 0.80202479E+01  0.78900740E+02                                 1.721862                            1.665865      -0.978759       2.415357                    0.998036       3.509967       9.883215       0.479833       1.297547      -0.705458       0.005234       0.036643       0.004497       0.037287       0.001530       0.000419      -0.006292      -0.029042      -0.006063      -0.013645      -0.003965       0.017611              1.719861       1.486164      -0.037238      -0.052196       2.169220       0.154033       1.504200          -0.000000
           78              H       9.183039      -5.311048      20.727903       0.094139       1.080441 0.79283262E+01  0.78475128E+02                                 1.803068                            1.694985      -1.170095       2.322100                    0.994836       3.753734      10.918308       0.455380       1.358882      -0.691111      -0.004142      -0.031563       0.031006       0.044438       0.002595      -0.003714      -0.008645      -0.022675      -0.004277      -0.011948      -0.004901       0.016849              1.844590       1.396035      -0.008810      -0.036079       2.001979      -0.463981       2.135757           0.000000
           79              H       2.866539       9.865990      19.816239       0.092008       1.042795 0.73898888E+01  0.72228735E+02                                 1.789770                            1.656802      -1.246073       2.286598                    0.993493       3.839193      11.278204       0.449883       1.392947      -0.683442      -0.037656      -0.025921       0.010999       0.047020       0.004885      -0.005929       0.002623       0.002505      -0.028678      -0.012618       0.002235       0.010383              1.861435       2.128573       0.494606      -0.191937       1.898586      -0.165721       1.557146           0.000001
           80              H       2.822459      -4.154035      20.290477       0.118285       0.959557 0.71134271E+01  0.69249769E+02                                 1.723284                            1.649861      -1.381732       2.223951                    0.992843       3.912913      11.681444       0.438449       1.434985      -0.674632      -0.023372       0.015346       0.012203       0.030507      -0.003494      -0.002656       0.007101      -0.010800      -0.025710      -0.011210      -0.002121       0.013330              1.740690       2.082254      -0.217104      -0.332044       1.546925       0.136014       1.592890           0.000000
           81              H       6.463003      -3.815199      18.681531       0.124565       0.890787 0.65461108E+01  0.62203211E+02                                 1.624321                            1.572295      -1.237715       2.302767                    0.994222       3.675236      10.719444       0.455157       1.416171      -0.679181       0.025070       0.019981      -0.009788       0.033519       0.000559      -0.007563       0.001126      -0.011193      -0.028576      -0.013967       0.003542       0.010425              1.634271       1.927606       0.318245      -0.172588       1.582971      -0.048000       1.392237           0.000000
           82              H       6.425404      10.172357      18.267926       0.088968       1.020998 0.72993340E+01  0.71042847E+02                                 1.756829                            1.640445      -1.211565       2.300252                    0.993987       3.817251      11.148386       0.455195       1.382520      -0.685511       0.037180      -0.019369      -0.020416       0.046630      -0.001416      -0.010541       0.000986      -0.008408      -0.015086      -0.014033       0.005274       0.008759              1.803417       2.131704      -0.322321      -0.343103       1.653699       0.215954       1.624848           0.000001
           83              H       4.691997      -1.718375      19.151439       0.118702       1.000726 0.79326783E+01  0.78612830E+02                                 1.721459                            1.698686      -1.113393       2.341869                    0.994141       3.785700      11.056394       0.453101       1.364073      -0.689716       0.008717       0.011698      -0.023103       0.027323       0.001611      -0.005326      -0.003527       0.005735       0.022020      -0.007405      -0.003432       0.010837              1.715057       1.358631       0.046992       0.018588       1.754969      -0.328918       2.031573          -0.000000
           84              H       3.876505      -2.036535      20.452888       0.114654       0.962010 0.75230858E+01  0.72786348E+02                                 1.617833                            1.608996      -0.693802       2.540663                    0.999365       3.471028       9.671230       0.490577       1.290462      -0.706899      -0.017968       0.001217       0.018117       0.025545       0.002912      -0.004969       0.003308       0.006768      -0.006952      -0.008090       0.000804       0.007286              1.601570       1.802543      -0.030995      -0.268002       1.470313       0.101217       1.531854          -0.000000
           85              H       5.974226      -2.579634      21.503142       0.112625       0.958864 0.74496196E+01  0.72539843E+02                                 1.663715                            1.639062      -0.964218       2.415043                    0.995987       3.679274      10.586911       0.465131       1.352346      -0.692496       0.000021      -0.022495       0.022483       0.031804       0.000698       0.004247      -0.003687      -0.009447      -0.004864      -0.007784       0.000581       0.007203              1.671813       1.364640      -0.003415       0.044906       1.759986      -0.388635       1.890813          -0.000000
           86              H       6.680813      -1.974698      20.242837       0.096511       0.955882 0.75743058E+01  0.74153727E+02                                 1.662759                            1.654151      -1.130806       2.332822                    0.993760       3.813126      11.046986       0.461825       1.354686      -0.691328       0.020059       0.000886      -0.018612       0.027378       0.004716      -0.003168       0.003669       0.004936       0.011401      -0.009012       0.003188       0.005824              1.653967       1.899671      -0.061590      -0.313482       1.480417       0.094592       1.581814          -0.000000
           87              H       6.644511       5.957962       0.348641       0.126273       0.931391 0.71094536E+01  0.68774509E+02                                 1.663148                            1.624768      -1.144948       2.335684                    0.993673       3.727537      10.870902       0.454713       1.392445      -0.683946       0.025002      -0.004819       0.015009       0.029556       0.004620       0.007384      -0.002546       0.003838       0.012325      -0.010139       0.000423       0.009716              1.674913       1.760930       0.093098       0.384482       1.546257       0.109919       1.717553          -0.000000
           88              H       5.077055       5.912252       0.365965       0.112631       1.049955 0.84342472E+01  0.84201507E+02                                 1.730891                            1.714719      -0.922948       2.427944                    0.996733       3.661479      10.457617       0.469312       1.307286      -0.702657      -0.020650      -0.005772       0.011910       0.024527      -0.005461      -0.006124      -0.002185       0.006626      -0.000319      -0.009323       0.000430       0.008893              1.722766       1.770108       0.038435      -0.329316       1.597233       0.008422       1.800956          -0.000000
           89              H       3.829831       0.926885      20.489701       0.139281       0.949671 0.68887763E+01  0.64160416E+02                                 1.512352                            1.474240      -0.789673       2.521507                    0.999817       3.017996       7.829351       0.555847       1.183112      -0.734095      -0.030127      -0.010203       0.014742       0.035058      -0.002137      -0.006100      -0.011017       0.015454      -0.017132      -0.017558       0.004763       0.012795              1.498552       1.706258       0.152290      -0.204714       1.431859      -0.105106       1.357538           0.000000
           90              H       3.801309       2.561409      18.893748       0.096148       1.145044 0.81110779E+01  0.79012411E+02                                 1.744554                            1.618165      -0.770630       2.511746                    0.999655       3.294505       8.856946       0.519387       1.210594      -0.726945      -0.048524       0.017709      -0.005477       0.051944      -0.005996      -0.001468      -0.008580       0.031704      -0.021799      -0.019505      -0.001076       0.020581              1.793614       2.074699      -0.452136       0.250804       1.845279      -0.155558       1.460863           0.000001
           91              H       7.647995       2.278618      18.408682       0.097784       1.163431 0.84935100E+01  0.84290215E+02                                 1.805157                            1.688954      -0.914800       2.446826                    0.998310       3.462171       9.614141       0.490045       1.259447      -0.714719       0.045659       0.011592      -0.020079       0.051209      -0.001785      -0.003887      -0.012913       0.027450      -0.028424      -0.022542       0.003549       0.018993              1.835947       2.045020       0.300455      -0.403086       1.747308      -0.143527       1.715513           0.000000
           92              H       7.767272       0.623143      19.976484       0.139817       0.971079 0.71379793E+01  0.67932801E+02                                 1.610420                            1.558752      -0.863145       2.488584                    0.999457       3.225753       8.817825       0.504187       1.276468      -0.711190       0.029609      -0.016753       0.006384       0.034614      -0.000661      -0.004057      -0.010688       0.014943      -0.019998      -0.016608       0.004642       0.011966              1.609493       1.830378      -0.319578       0.102538       1.636349      -0.086738       1.361751           0.000000
           93              H      10.384885       1.504406      13.181231       0.461407       0.321920 0.17975837E+01  0.12832936E+02                                 0.963528                            0.935371      -1.260075       2.483099                    0.999976       2.237585       6.386483       0.470066       1.825199      -0.614195       0.001387       0.000845      -0.003385       0.003755       0.000637      -0.003874      -0.000546       0.014574      -0.033718      -0.011865      -0.001681       0.013546              0.980098       0.843934       0.024001      -0.056806       0.858081      -0.007878       1.238280          -0.000000
           94              H       9.731454       1.386646      14.359248       0.458347       0.339767 0.18927063E+01  0.13631190E+02                                 0.983869                            0.947563      -1.249955       2.483937                    0.999958       2.221588       6.283799       0.478070       1.778953      -0.620694      -0.005235       0.001425       0.000056       0.005426      -0.004286       0.009449       0.001298      -0.002171       0.010065      -0.011319       0.000878       0.010441              1.009044       1.126915       0.095125      -0.226127       0.879721      -0.061848       1.020496          -0.000000
           95              H       2.180696      -1.838822      12.795777       0.115078       1.060251 0.79810288E+01  0.79291181E+02                                 1.792644                            1.711652      -1.289963       2.273816                    0.993883       3.756318      11.020192       0.447854       1.376586      -0.687458      -0.028282      -0.030336      -0.005219       0.041802       0.011390      -0.001040       0.014678       0.003217      -0.030192      -0.021396       0.001671       0.019725              1.809741       1.959652       0.397265      -0.031250       2.051874      -0.034669       1.417697           0.000000
           96              H       4.388619      -2.303379      12.282560       0.123932       0.959463 0.71019633E+01  0.69263139E+02                                 1.738958                            1.661240      -1.519803       2.168406                    0.990925       3.930031      11.828193       0.430987       1.457195      -0.670563       0.004428      -0.034016      -0.002340       0.034382       0.000797       0.003677       0.003785      -0.006051      -0.029295      -0.011440       0.002404       0.009036              1.754884       1.595890      -0.239479      -0.058196       2.194842       0.119266       1.473920           0.000000
           97              H       3.228260       1.939938      13.445419       0.085559       1.282742 0.94229826E+01  0.95804682E+02                                 1.909296                            1.764707      -1.053298       2.365282                    0.997504       3.607075      10.080133       0.486094       1.239333      -0.718869      -0.005366       0.038862       0.015623       0.042227       0.003020       0.000088       0.005930      -0.019800      -0.040474      -0.014637      -0.003551       0.018188              1.968929       1.730880      -0.340997      -0.063201       2.577944       0.313612       1.597965           0.000000
           98              H       6.333354       1.447676      10.333635       0.125095       1.319640 0.99369704E+01  0.10313791E+03                                 1.990865                            1.845985      -1.377940       2.224523                    0.994233       3.772675      10.911759       0.458889       1.285979      -0.707032      -0.007478       0.018266       0.029141       0.035197       0.002557      -0.005738       0.008811      -0.026493      -0.018404      -0.015962      -0.003408       0.019370              2.047341       1.696554      -0.025554      -0.307803       1.628419       0.141152       2.817050           0.000000
           99              H       6.545978       3.039824       8.655394       0.119066       1.039457 0.74425855E+01  0.70299290E+02                                 1.570636                            1.502491      -0.818909       2.496842                    0.999465       3.097219       7.953140       0.570096       1.137447      -0.745280      -0.003897       0.037966       0.010883       0.039687      -0.003739      -0.002505       0.007543      -0.021260       0.016559      -0.014114      -0.000918       0.015032              1.576570       1.311372      -0.073502      -0.037400       2.035928       0.135994       1.382411           0.000001
          100              H       7.025679       0.081309       6.041668       0.087530       1.019047 0.73970793E+01  0.72506037E+02                                 1.775759                            1.667375      -1.275184       2.265506                    0.992957       3.956418      11.739089       0.443358       1.409410      -0.679657       0.005063      -0.014622      -0.040571       0.043422       0.001625      -0.000825       0.008120      -0.013384       0.023902      -0.011090      -0.002786       0.013876              1.824018       1.455363      -0.036098      -0.088969       1.599189       0.204441       2.417503           0.000000
          101              H       5.827723       0.558286      16.152259       0.073230       1.320697 0.10107638E+02  0.10647064E+03                                 2.059401                            1.909468      -1.444206       2.172940                    0.991614       4.208000      12.689569       0.429853       1.352715      -0.690842       0.002200       0.037122       0.002231       0.037254      -0.006504      -0.000214       0.004369      -0.007254      -0.024058      -0.009426      -0.002783       0.012209              2.118308       1.707424       0.150876       0.018994       2.863336       0.378369       1.784163          -0.000000
          102              H       5.250785      -3.898764      15.340207       0.117130       1.034527 0.76342783E+01  0.76040070E+02                                 1.837314                            1.726295      -1.642593       2.091804                    0.991353       4.235543      13.009613       0.420086       1.463840      -0.667794       0.000947      -0.030785      -0.008408       0.031927      -0.001917       0.007341      -0.001132      -0.008532      -0.047489      -0.018294       0.005407       0.012887              1.867423       1.622171       0.240359       0.056794       2.468715       0.228483       1.511382           0.000000
          103              H       7.317390      -2.930799      14.965580       0.104010       1.058429 0.79842000E+01  0.80055414E+02                                 1.837456                            1.745519      -1.565479       2.131284                    0.990778       4.141296      12.573692       0.426872       1.431031      -0.674659       0.026470      -0.018256      -0.016694       0.036230      -0.000814      -0.008587       0.008331       0.005377      -0.005915      -0.012406      -0.000004       0.012409              1.871328       2.246523      -0.352346      -0.231279       1.783684       0.130476       1.583778           0.000000
          104              H       2.858760       8.967686      15.164804       0.136234       0.901166 0.63293995E+01  0.59566292E+02                                 1.636875                            1.545163      -1.072926       2.386639                    0.996520       3.539763      10.233262       0.460098       1.414547      -0.680215       0.002031      -0.026023       0.026088       0.036904      -0.001130       0.001240       0.002340      -0.026900       0.002603      -0.014053       0.000573       0.013480              1.679119       1.383918       0.005593      -0.012642       1.635762      -0.473357       2.017678          -0.000000
          105              H       2.898952       8.207387      12.969015       0.112259       1.055885 0.80202352E+01  0.78900589E+02                                 1.721861                            1.665864      -0.978759       2.415357                    0.998036       3.509966       9.883213       0.479833       1.297547      -0.705458       0.005234      -0.036643      -0.004497       0.037287      -0.001531      -0.000419      -0.006292      -0.029042      -0.006063      -0.013645      -0.003965       0.017611              1.719860       1.486163       0.037238       0.052196       2.169219       0.154032       1.504199          -0.000000
          106              H       2.700589      11.992486      11.754185       0.094139       1.080441 0.79283252E+01  0.78475116E+02                                 1.803067                            1.694985      -1.170095       2.322100                    0.994836       3.753734      10.918308       0.455380       1.358882      -0.691111      -0.004142       0.031563      -0.031006       0.044438      -0.002595       0.003714      -0.008645      -0.022675      -0.004277      -0.011948      -0.004901       0.016849              1.844590       1.396035       0.008810       0.036079       2.001980      -0.463981       2.135755           0.000000
          107              H       9.348989      -3.184552      12.665849       0.092008       1.042795 0.73898911E+01  0.72228765E+02                                 1.789770                            1.656803      -1.246073       2.286598                    0.993493       3.839193      11.278205       0.449883       1.392948      -0.683442      -0.037656       0.025921      -0.010999       0.047020      -0.004885       0.005929       0.002623       0.002505      -0.028678      -0.012618       0.002235       0.010383              1.861435       2.128573      -0.494606       0.191936       1.898588      -0.165720       1.557145           0.000001
          108              H       9.304909      10.835472      12.191610       0.118285       0.959557 0.71134289E+01  0.69249791E+02                                 1.723284                            1.649862      -1.381732       2.223950                    0.992843       3.912913      11.681445       0.438449       1.434985      -0.674632      -0.023372      -0.015346      -0.012203       0.030507       0.003494       0.002656       0.007101      -0.010800      -0.025710      -0.011210      -0.002121       0.013330              1.740690       2.082254       0.217104       0.332044       1.546926       0.136015       1.592891           0.000000
          109              H      -0.019447      10.496636      13.800556       0.124565       0.890787 0.65461127E+01  0.62203234E+02                                 1.624322                            1.572295      -1.237715       2.302767                    0.994222       3.675236      10.719445       0.455156       1.416172      -0.679181       0.025070      -0.019981       0.009789       0.033519      -0.000559       0.007563       0.001126      -0.011193      -0.028576      -0.013967       0.003542       0.010425              1.634271       1.927606      -0.318245       0.172588       1.582972      -0.048000       1.392237           0.000000
          110              H      12.907854      -3.490919      14.214161       0.088968       1.020999 0.72993349E+01  0.71042855E+02                                 1.756829                            1.640445      -1.211565       2.300252                    0.993987       3.817251      11.148385       0.455195       1.382520      -0.685511       0.037180       0.019369       0.020416       0.046630       0.001416       0.010541       0.000986      -0.008408      -0.015086      -0.014033       0.005274       0.008759              1.803417       2.131704       0.322321       0.343103       1.653699       0.215954       1.624848           0.000001
          111              H      11.174447       8.399812      13.330649       0.118702       1.000726 0.79326837E+01  0.78612895E+02                                 1.721459                            1.698687      -1.113393       2.341869                    0.994141       3.785700      11.056394       0.453101       1.364073      -0.689716       0.008717      -0.011698       0.023103       0.027323      -0.001611       0.005326      -0.003527       0.005735       0.022020      -0.007405      -0.003432       0.010837              1.715058       1.358631      -0.046992      -0.018588       1.754969      -0.328918       2.031574          -0.000000
          112              H      10.358955       8.717973      12.029200       0.114654       0.962010 0.75230821E+01  0.72786303E+02                                 1.617832                            1.608995      -0.693802       2.540663                    0.999365       3.471028       9.671229       0.490577       1.290462      -0.706899      -0.017968      -0.001217      -0.018117       0.025545      -0.002912       0.004969       0.003308       0.006768      -0.006952      -0.008090       0.000804       0.007286              1.601570       1.802543       0.030995       0.268002       1.470313       0.101217       1.531853          -0.000000
          113              H      12.456676       9.261071      10.978946       0.112625       0.958864 0.74496204E+01  0.72539851E+02                                 1.663715                            1.639062      -0.964218       2.415043                    0.995987       3.679274      10.586910       0.465132       1.352346      -0.692496       0.000021       0.022495      -0.022483       0.031804      -0.000698      -0.004247      -0.003687      -0.009447      -0.004864      -0.007784       0.000581       0.007203              1.671813       1.364640       0.003415      -0.044906       1.759986      -0.388634       1.890812          -0.000000
          114              H       0.198363       8.656135      12.239251       0.096511       0.955882 0.75743047E+01  0.74153714E+02                                 1.662758                            1.654151      -1.130806       2.332822                    0.993760       3.813126      11.046986       0.461825       1.354686      -0.691328       0.020059      -0.000886       0.018612       0.027378      -0.004716       0.003168       0.003669       0.004936       0.011401      -0.009012       0.003188       0.005824              1.653967       1.899671       0.061590       0.313482       1.480417       0.094592       1.581814          -0.000000
          115              H       0.162061       7.098451      10.478721       0.126273       0.931392 0.71094570E+01  0.68774547E+02                                 1.663148                            1.624768      -1.144948       2.335684                    0.993673       3.727537      10.870901       0.454713       1.392444      -0.683946       0.025002       0.004819      -0.015009       0.029556      -0.004620      -0.007384      -0.002546       0.003838       0.012325      -0.010139       0.000423       0.009716              1.674914       1.760930      -0.093098      -0.384483       1.546257       0.109919       1.717554          -0.000000
          116              H      11.559505       7.144160      10.461398       0.112631       1.049955 0.84342477E+01  0.84201511E+02                                 1.730891                            1.714719      -0.922947       2.427944                    0.996733       3.661479      10.457616       0.469312       1.307286      -0.702657      -0.020650       0.005772      -0.011910       0.024527       0.005461       0.006124      -0.002185       0.006626      -0.000319      -0.009323       0.000430       0.008893              1.722765       1.770107      -0.038435       0.329316       1.597233       0.008422       1.800956          -0.000000
          117              H      10.312281       5.754552      11.992387       0.139281       0.949671 0.68887784E+01  0.64160441E+02                                 1.512352                            1.474241      -0.789673       2.521506                    0.999817       3.017997       7.829354       0.555847       1.183112      -0.734095      -0.030127       0.010203      -0.014742       0.035058       0.002137       0.006100      -0.011017       0.015454      -0.017132      -0.017558       0.004763       0.012795              1.498552       1.706259      -0.152290       0.204714       1.431859      -0.105105       1.357538           0.000000
          118              H      10.283759       4.120029      13.588340       0.096148       1.145044 0.81110748E+01  0.79012374E+02                                 1.744554                            1.618165      -0.770630       2.511746                    0.999655       3.294505       8.856946       0.519387       1.210594      -0.726945      -0.048524      -0.017709       0.005477       0.051944       0.005996       0.001468      -0.008580       0.031704      -0.021799      -0.019505      -0.001076       0.020581              1.793613       2.074699       0.452136      -0.250804       1.845278      -0.155557       1.460863           0.000001
          119              H       1.165545       4.402820      14.073406       0.097784       1.163432 0.84935113E+01  0.84290228E+02                                 1.805157                            1.688954      -0.914799       2.446826                    0.998310       3.462171       9.614140       0.490046       1.259446      -0.714719       0.045659      -0.011592       0.020079       0.051209       0.001785       0.003887      -0.012913       0.027450      -0.028424      -0.022542       0.003549       0.018993              1.835947       2.045020      -0.300454       0.403087       1.747307      -0.143527       1.715513           0.000000
          120              H       1.284822       6.058294      12.505604       0.139817       0.971079 0.71379782E+01  0.67932786E+02                                 1.610420                            1.558751      -0.863145       2.488584                    0.999457       3.225753       8.817824       0.504188       1.276468      -0.711190       0.029609       0.016753      -0.006384       0.034614       0.000661       0.004057      -0.010688       0.014943      -0.019998      -0.016608       0.004642       0.011966              1.609493       1.830378       0.319578      -0.102538       1.636349      -0.086737       1.361751           0.000000
          121              C       5.445258       3.636109       2.756430       0.630457      21.349442 0.24265010E+03  0.50124747E+04                                 7.225105                            5.629427      -0.101954       2.032411                    0.999360      22.245439      63.251438       0.605418       0.489755      -1.005256       0.051634       0.013631       0.024914       0.058928       0.005166      -0.018006      -0.075902      -0.085306       0.114456      -0.066591      -0.042185       0.108776              8.152316      11.260500       0.624387       1.202633       7.138026       2.061309       6.058420           0.000000
          122              C       4.023008       3.307594       2.354951      -0.067537      35.180902 0.46619127E+03  0.11101982E+05                                 9.389953                            7.241407       0.123298       2.049707                    0.999281      27.689575      78.922553       0.609757       0.421806      -1.065675      -0.029646      -0.024099       0.001253       0.038226      -0.001037      -0.013533       0.004946      -0.006215       0.085388      -0.021048      -0.011694       0.032743             10.781851      16.364875       2.298857       2.596279      10.134718       1.289384       5.845960          -0.000000
          123              C       3.663881       2.024025       1.991802      -0.041269      29.104171 0.42135436E+03  0.99365358E+04                                 8.528292                            7.082285      -0.278871       1.900144                    0.998726      29.239127      87.238667       0.581819       0.446407      -1.034523      -0.027621       0.008736       0.005970       0.029578      -0.005999      -0.024788       0.005653       0.008868       0.107305      -0.026815      -0.020094       0.046909              9.235346      12.412634       1.495393       1.687319       9.907774       0.878773       5.385631           0.000000
          124              C       2.358315       1.750976       1.666764      -0.170284      31.088568 0.47086546E+03  0.11400977E+05                                 8.791079                            7.397901      -0.288074       1.884107                    0.997416      30.804609      92.707351       0.580376       0.435864      -1.042172       0.032057      -0.004617       0.022853       0.039638       0.009362      -0.028090      -0.002013      -0.043771       0.113344      -0.051066       0.003751       0.047315              9.449550      13.087487       0.200760       1.774902       9.452236       0.406789       5.808928          -0.000000
          125              C       1.449476       2.784504       1.659835       0.191591      29.183023 0.42489743E+03  0.10037051E+05                                 8.711043                            7.261988      -0.484854       1.858416                    0.998229      27.554598      82.174214       0.557091       0.465434      -1.024195      -0.007789       0.025802       0.019494       0.033263       0.014555      -0.017505      -0.017676       0.092552       0.149249      -0.075201       0.013371       0.061830              9.555300      13.290834       0.296446       2.421867       8.932744       0.737934       6.442322           0.000002
          126              C       3.031194       4.265635       2.350620       0.052883      26.775733 0.35490931E+03  0.79882600E+04                                 7.891017                            6.392105       0.025483       2.006224                    0.999684      27.398429      78.895391       0.630332       0.431719      -1.047110      -0.049225      -0.024190       0.000456       0.054850       0.022158      -0.023308       0.002059      -0.069870       0.156619      -0.071733       0.014800       0.056934              8.553756      11.656918       1.150080       1.475064       8.953940       1.173303       5.050409          -0.000000
          127              C      12.813211      -3.321631      19.934907       0.199541      28.818404 0.42437598E+03  0.99885127E+04                                 8.525418                            7.177299      -0.409300       1.876976                    0.998969      27.277702      80.327423       0.571681       0.455200      -1.033321      -0.007910      -0.014756      -0.025550       0.030547      -0.007394      -0.003339      -0.020792       0.035837      -0.052589      -0.035406       0.007239       0.028166              9.233700       5.565736       0.195083       1.143943       9.370519      -1.421952      12.764844           0.000001
          128              C      -0.018151      -1.992862      20.282465      -0.184369      30.840876 0.44875237E+03  0.10708161E+05                                 8.640915                            7.152693      -0.015116       1.966864                    0.999005      30.515736      90.409292       0.600391       0.427527      -1.049907      -0.011800       0.028629      -0.015068       0.034437      -0.004618      -0.000049       0.026685       0.033665      -0.046084      -0.039266       0.013523       0.025743              9.207612       5.463283      -0.014940       1.642848       9.550134      -1.775227      12.609420           0.000001
          129              C      12.823583      -1.052659      19.284832      -0.042980      28.180509 0.38557954E+03  0.88056740E+04                                 8.075038                            6.590991       0.182793       2.046725                    0.999735      27.872536      79.229670       0.634803       0.422492      -1.059311      -0.004669      -0.022737       0.010744       0.025578      -0.000795      -0.009886       0.017736       0.021016      -0.047692      -0.029433       0.006770       0.022663              8.703855       4.939080       0.009434       1.423256       9.134006      -1.673973      12.038478           0.000000
          130              C      12.583732      -1.461843      17.982084      -0.093115      37.545056 0.48505723E+03  0.11677281E+05                                 9.813533                            7.386539      -0.076640       1.974285                    0.998972      28.447592      81.772985       0.603166       0.421813      -1.064677       0.005838      -0.009642       0.031658       0.033605       0.004790      -0.005751       0.009032      -0.007412       0.010119      -0.013333       0.001514       0.011818             11.486327       5.833437      -0.758439       2.160744      12.269250      -4.286878      16.356294          -0.000000
          131              C      12.540948      -2.822265      17.747563       0.065620      27.435530 0.38531768E+03  0.89224129E+04                                 8.302345                            6.865192      -0.408162       1.867936                    0.998313      28.485868      85.356413       0.576667       0.458688      -1.023317       0.007072      -0.023221       0.039087       0.046011       0.000704      -0.004122       0.020386       0.095162       0.025083      -0.058057       0.014146       0.043911              9.015704       5.239980      -0.109058       0.643307      10.092609      -2.105788      11.714525           0.000000
          132              C      12.295911      -0.514254      16.854522       0.628969      22.200821 0.23915568E+03  0.49233797E+04                                 7.417556                            5.577744      -0.086134       2.035033                    0.999503      22.259235      63.223060       0.609896       0.487829      -1.006048      -0.009560       0.040925      -0.037631       0.056412       0.022895      -0.031941       0.016551       0.155999      -0.151037      -0.076506      -0.035323       0.111829              8.571379       4.469840      -0.738842       1.022743      10.329841      -2.246318      10.914458          -0.000001
          133              C      11.317061       2.769431       4.414749       0.591348      23.179098 0.26235413E+03  0.55243751E+04                                 7.572167                            5.807205      -0.149086       1.995948                    0.999390      23.228157      66.604729       0.603439       0.482034      -1.009615      -0.052150       0.017851      -0.015602       0.057287       0.007698      -0.034516      -0.009607       0.004784       0.246613      -0.051399      -0.040899       0.092298              8.654005      12.189196      -1.265080       1.903793       8.840336      -0.221850       4.932482           0.000001
          134              C      12.640778       2.123176       4.711852      -0.091696      36.495658 0.48745418E+03  0.11771232E+05                                 9.641186                            7.412410      -0.058017       1.977864                    0.999191      28.692898      83.106545       0.600070       0.422685      -1.062159       0.023990      -0.021830      -0.005990       0.032984       0.010887      -0.012493      -0.010600      -0.015871       0.011904      -0.018219      -0.005477       0.023697             11.101951      16.461719      -2.548294       2.660816      10.645993       0.284263       6.198141           0.000002
          135              C       0.764929       2.836086       5.170499       0.065468      26.645537 0.36825667E+03  0.84224878E+04                                 8.047500                            6.626260      -0.210387       1.931757                    0.998691      28.166388      83.591060       0.598961       0.447113      -1.030960       0.041324      -0.030668      -0.010213       0.052465      -0.003613      -0.037224      -0.018880      -0.070475       0.143771      -0.071885       0.006896       0.064990              8.650413      10.799505      -1.158778       1.411081       9.568410       1.218476       5.583324           0.000001
          136              C       2.106796       0.996832       5.160971       0.202319      28.776214 0.43068121E+03  0.10210748E+05                                 8.630969                            7.310070      -0.543375       1.836791                    0.997816      27.721328      82.891492       0.555247       0.465284      -1.024014       0.001225       0.030340      -0.007140       0.031193      -0.013042      -0.017892      -0.020271       0.053975       0.053939      -0.047860       0.011522       0.036339              9.274002      11.923585      -1.660111       1.324574      10.111070       0.764180       5.787353           0.000001
          137              C       1.091645       0.192834       4.680669      -0.189420      32.414021 0.48351191E+03  0.11807284E+05                                 9.065603                            7.502718      -0.364015       1.852392                    0.997578      31.565411      95.992512       0.574516       0.436577      -1.039781      -0.027736       0.009676      -0.020013       0.035544       0.005638      -0.032881      -0.006787      -0.023322       0.097088      -0.042478      -0.005729       0.048206              9.762836      12.980776      -1.945185       1.311839      10.571686       0.827225       5.736047           0.000001
          138              C      12.833955       0.771230       4.459574      -0.051475      30.973368 0.45063000E+03  0.10856462E+05                                 9.019341                            7.410665      -0.486358       1.822262                    0.998268      30.573212      93.587602       0.556304       0.457010      -1.023773       0.029428       0.008014       0.002499       0.030602       0.005768      -0.021133      -0.007224       0.013795       0.098080      -0.025344      -0.017320       0.042664              9.807231      13.348445      -2.190865       1.269893      10.497721       0.277687       5.575528           0.000001
          139              C       3.700182      14.124300       3.839599       0.194837      28.190134 0.42072478E+03  0.98828757E+04                                 8.395358                            7.165583      -0.372310       1.892247                    0.998827      27.215105      80.107543       0.569750       0.457653      -1.031760      -0.009579       0.020730      -0.014515       0.027058      -0.002330       0.000850       0.006914       0.052562       0.044717      -0.034807       0.015784       0.019023              8.900254       5.266148      -0.189012      -0.569047       9.691655       0.294138      11.742959           0.000002
          140              C       3.647026      12.753394       3.624135      -0.182248      30.306565 0.46293380E+03  0.11105684E+05                                 8.524580                            7.257560      -0.002686       1.979562                    0.997713      30.087743      88.669942       0.598392       0.426672      -1.052999      -0.012180      -0.012477      -0.017833       0.024941      -0.001509       0.001461      -0.017224       0.010344       0.003038      -0.019881       0.004270       0.015611              9.016125       5.326546       0.018477      -0.201734       9.252792      -0.098158      12.469038           0.000000
          141              C       3.630172      12.306595       2.322253      -0.062280      28.428586 0.42645784E+03  0.10045956E+05                                 8.254050                            7.028386      -0.092779       1.950922                    0.999324      29.255042      86.078868       0.598583       0.434377      -1.045889      -0.015858       0.022712       0.014266       0.031158      -0.005264       0.001063      -0.008153       0.017682      -0.079090      -0.028395       0.004709       0.023687              8.789378       5.266055      -0.062901      -0.628581       8.431227      -0.174510      12.670852           0.000000
          142              C       3.682032      13.223015       1.278495      -0.084878      36.481403 0.49867704E+03  0.12114119E+05                                 9.671189                            7.535275      -0.166635       1.945420                    0.998667      28.765664      83.636612       0.590505       0.426983      -1.059200      -0.009568      -0.005431       0.032596       0.034403       0.004231      -0.007994      -0.010873       0.007884      -0.035302      -0.018697       0.001784       0.016913             11.046344       5.567980      -0.160532      -0.750827       9.718264       0.766268      17.852787           0.000001
          143              C       3.741670      14.560449       1.618691       0.062473      26.477122 0.36782745E+03  0.83820070E+04                                 7.930288                            6.583433      -0.150079       1.952492                    0.999225      27.746544      81.297645       0.608289       0.441867      -1.037486      -0.002138       0.009078       0.049261       0.050136       0.003963      -0.016848      -0.034240       0.078442      -0.061555      -0.059872       0.004688       0.055184              8.452570       4.609172      -0.062312      -0.253175       9.021740       0.756431      11.726798           0.000001
          144              C       3.706665       6.454050      21.479538       0.589601      22.863639 0.26242433E+03  0.55299808E+04                                 7.531322                            5.831110      -0.165549       1.995545                    0.999211      23.203690      66.707379       0.598215       0.485881      -1.006926      -0.002800      -0.003707      -0.057505       0.057692       0.005026      -0.000808      -0.002974       0.132183      -0.155602      -0.052580      -0.039642       0.092222              8.539608       4.609327      -0.682616      -0.376534       8.463763       0.288313      12.545733           0.000001
          145              C       9.359361      -0.516472       2.057849       0.099204      26.754908 0.36156753E+03  0.82148032E+04                                 8.112378                            6.609872      -0.162813       1.961640                    0.998674      27.196072      79.906295       0.594936       0.453135      -1.029629      -0.044659       0.005726       0.014674       0.047356       0.005780       0.019984      -0.013624       0.048735       0.063588      -0.040188       0.001715       0.038473              8.695654       9.193943       0.776978      -2.073901      10.904810       0.765811       5.988209           0.000001
          146              C       9.389181      14.387816       1.769191      -0.213199      32.232837 0.47791635E+03  0.11563043E+05                                 8.889415                            7.373280      -0.029945       1.962487                    0.998229      30.679261      90.959511       0.593451       0.426580      -1.052485       0.002885       0.010464       0.000179       0.010856      -0.019239       0.017267       0.004807       0.006045       0.020531      -0.029397       0.005343       0.024054              9.461886      10.202631       1.876856      -1.990820      11.946951       0.945230       6.236075          -0.000000
          147              C       8.315687      13.574726       2.070192       0.197197      28.301111 0.38351005E+03  0.87418939E+04                                 8.329805                            6.717178      -0.129032       1.991583                    0.999448      25.293951      71.704888       0.609045       0.441193      -1.048471      -0.007053      -0.035090      -0.014559       0.038639       0.000549       0.010979       0.001093      -0.029778       0.014326      -0.021811       0.008896       0.012914              9.165900       8.726718       1.889599      -1.415518      12.850942       2.174730       5.920040           0.000001
          148              C       7.239600      14.188697       2.715936      -0.201680      30.736030 0.47984948E+03  0.11600657E+05                                 8.604374                            7.403627      -0.044298       1.965182                    0.997355      30.268099      89.179695       0.591443       0.428366      -1.053278      -0.007874       0.005228       0.001719       0.009607       0.015180       0.000739      -0.014818      -0.025704       0.020032      -0.024962      -0.001003       0.025965              8.947255       9.413204       0.178351      -1.998665      11.251049       1.727977       6.177512           0.000001
          149              C       7.273309      -0.695645       2.969946       0.089457      26.298000 0.35469757E+03  0.79943060E+04                                 7.895948                            6.460132      -0.032857       2.000219                    0.999112      26.928094      77.975289       0.615925       0.441221      -1.039863       0.034467       0.009018      -0.023517       0.042689      -0.015022       0.000400      -0.007664       0.030462       0.102527      -0.039139       0.003962       0.035178              8.428221       9.485921       0.881721      -1.991787      10.250045       0.949450       5.548696          -0.000000
          150              C       8.283275      12.125599       1.695565      -0.251670      27.086505 0.43715934E+03  0.10359027E+05                                 7.963726                            6.997322      -0.199767       1.929139                    0.997155      30.062028      88.630187       0.615420       0.420006      -1.055031      -0.069203       0.029985      -0.040357       0.085539       0.019989      -0.007869       0.015639       0.024308      -0.006088      -0.032440       0.007999       0.024441              8.525273       7.013529       1.850712       1.240852      11.034901       1.973227       7.527388          -0.000001
          151              C       7.074946      11.783804       0.853629      -0.148620      25.254316 0.41817790E+03  0.98136705E+04                                 7.692791                            6.900345      -0.218347       1.932006                    0.997361      29.120448      85.832622       0.611257       0.426984      -1.049217       0.073897      -0.064151       0.008318       0.098210       0.014550       0.021728       0.037425      -0.022914      -0.004967      -0.035919      -0.017397       0.053316              8.314275       6.872770       1.279247       1.153781      10.691461       1.822669       7.378594          -0.000001
          152              C       7.108655      10.397006       0.206586      -0.259150      29.017558 0.45086219E+03  0.10766447E+05                                 8.367175                            7.108892      -0.286539       1.899932                    0.996214      30.349887      89.823479       0.610220       0.420331      -1.054831      -0.003357       0.065892       0.067643       0.094491      -0.003599       0.002984      -0.019956      -0.010685      -0.007860      -0.018472      -0.004831       0.023303              9.365442       5.854390       0.665959       0.429333      13.625299      -0.401823       8.616638          -0.000001
          153              C       7.151439       9.297991       1.225008       0.209609      27.178309 0.38002642E+03  0.86372979E+04                                 8.125106                            6.706203      -0.117677       1.999768                    0.999464      25.006339      70.640708       0.607255       0.443783      -1.047599      -0.003082       0.038607      -0.005317       0.039094       0.002742       0.002944       0.006302      -0.040599      -0.006293      -0.019814      -0.003391       0.023205              8.915862       7.279424      -0.248084      -0.178547      11.917447      -4.313541       7.550716           0.000000
          154              C       8.341617       8.688829       1.578196      -0.192307      28.844364 0.42552935E+03  0.99291763E+04                                 8.115866                            6.880139       0.347477       2.098115                    0.999384      28.833842      81.999321       0.629254       0.417154      -1.066039       0.012978      -0.005089       0.012232       0.018546       0.008871      -0.016114       0.001113      -0.002096      -0.032561      -0.022240       0.003499       0.018742              8.564332       7.873260      -1.215764       0.365598      10.607124      -3.559559       7.212612           0.000000
          155              C       8.350692       7.705095       2.541615       0.109214      24.242016 0.32344061E+03  0.70865350E+04                                 7.373671                            6.088809       0.214689       2.087548                    0.999813      25.753828      72.284587       0.650377       0.429835      -1.052161      -0.044739       0.003288       0.001486       0.044884      -0.008881       0.003577       0.046352       0.034093      -0.060962      -0.061262       0.025558       0.035704              7.866916       7.732845      -0.908949       0.041450       9.278496      -3.009935       6.589406           0.000000
          156              C       6.098689       7.872471       2.828324       0.099790      24.684824 0.33573303E+03  0.74318153E+04                                 7.469536                            6.209721       0.099281       2.047723                    0.999538      26.129828      73.946154       0.642427       0.430706      -1.050632       0.046148      -0.001720      -0.002709       0.046259       0.009256      -0.012698       0.035986       0.031143      -0.045049      -0.050990       0.023627       0.027363              7.952330       7.618033      -0.412084      -0.464829       9.226069      -2.882537       7.012887          -0.000001
          157              C       6.020900       8.863305       1.879414      -0.191079      28.347049 0.42347687E+03  0.98802607E+04                                 8.026544                            6.856385       0.325139       2.095561                    0.998863      28.770287      82.110225       0.630631       0.416286      -1.065415      -0.005068       0.003695       0.012880       0.014326      -0.008171       0.010258       0.007393      -0.012924      -0.038745      -0.021755       0.004669       0.017086              8.452576       7.608180       0.039762      -0.709189      10.164642      -3.528129       7.584906          -0.000000
          158              C      11.927708       9.420303       8.070933       0.630457      21.349436 0.24264994E+03  0.50124707E+04                                 7.225103                            5.629425      -0.101954       2.032411                    0.999360      22.245439      63.251437       0.605418       0.489755      -1.005256       0.051634      -0.013631      -0.024914       0.058928      -0.005166       0.018006      -0.075902      -0.085306       0.114456      -0.066591      -0.042185       0.108776              8.152314      11.260500      -0.624384      -1.202633       7.138025       2.061308       6.058417           0.000001
          159              C      10.505458       9.748818       8.472411      -0.067537      35.180915 0.46619142E+03  0.11101987E+05                                 9.389956                            7.241409       0.123298       2.049706                    0.999281      27.689576      78.922557       0.609757       0.421806      -1.065675      -0.029646       0.024099      -0.001253       0.038226       0.001037       0.013533       0.004946      -0.006215       0.085388      -0.021048      -0.011694       0.032743             10.781855      16.364890      -2.298853      -2.596280      10.134714       1.289384       5.845961          -0.000000
          160              C      10.146331      11.032388       8.835561      -0.041269      29.104174 0.42135458E+03  0.99365422E+04                                 8.528292                            7.082287      -0.278871       1.900144                    0.998726      29.239127      87.238666       0.581819       0.446407      -1.034523      -0.027621      -0.008736      -0.005970       0.029578       0.005999       0.024788       0.005653       0.008868       0.107305      -0.026815      -0.020094       0.046909              9.235346      12.412636      -1.495385      -1.687317       9.907771       0.878772       5.385632           0.000000
          161              C       8.840765      11.305436       9.160598      -0.170284      31.088581 0.47086571E+03  0.11400984E+05                                 8.791081                            7.397903      -0.288074       1.884107                    0.997416      30.804608      92.707349       0.580376       0.435864      -1.042172       0.032057       0.004617      -0.022853       0.039638      -0.009362       0.028090      -0.002013      -0.043771       0.113344      -0.051066       0.003751       0.047315              9.449553      13.087494      -0.200754      -1.774902       9.452235       0.406787       5.808930           0.000000
          162              C       7.931926      10.271908       9.167528       0.191591      29.183031 0.42489751E+03  0.10037054E+05                                 8.711045                            7.261989      -0.484854       1.858416                    0.998229      27.554598      82.174216       0.557091       0.465434      -1.024195      -0.007789      -0.025802      -0.019494       0.033263      -0.014555       0.017505      -0.017676       0.092552       0.149249      -0.075201       0.013371       0.061830              9.555303      13.290840      -0.296445      -2.421873       8.932742       0.737935       6.442327           0.000001
          163              C       9.513644       8.790778       8.476742       0.052883      26.775727 0.35490911E+03  0.79882546E+04                                 7.891015                            6.392103       0.025482       2.006224                    0.999684      27.398431      78.895398       0.630333       0.431719      -1.047110      -0.049225       0.024190      -0.000456       0.054849      -0.022158       0.023308       0.002059      -0.069870       0.156619      -0.071733       0.014800       0.056934              8.553755      11.656923      -1.150076      -1.475065       8.953933       1.173302       5.050408          -0.000000
          164              C       6.330761      10.003068      12.547181       0.199541      28.818414 0.42437618E+03  0.99885182E+04                                 8.525420                            7.177301      -0.409300       1.876976                    0.998969      27.277702      80.327420       0.571681       0.455200      -1.033321      -0.007910       0.014756       0.025550       0.030547       0.007394       0.003339      -0.020792       0.035837      -0.052589      -0.035406       0.007239       0.028166              9.233703       5.565738      -0.195083      -1.143944       9.370515      -1.421951      12.764855           0.000001
          165              C       6.464299       8.674299      12.199622      -0.184369      30.840877 0.44875245E+03  0.10708163E+05                                 8.640915                            7.152694      -0.015116       1.966864                    0.999005      30.515735      90.409285       0.600391       0.427527      -1.049907      -0.011800      -0.028629       0.015068       0.034437       0.004618       0.000049       0.026685       0.033665      -0.046084      -0.039266       0.013523       0.025743              9.207613       5.463284       0.014940      -1.642849       9.550125      -1.775224      12.609429           0.000001
          166              C       6.341133       7.734097      13.197256      -0.042980      28.180513 0.38557958E+03  0.88056751E+04                                 8.075039                            6.590992       0.182793       2.046725                    0.999735      27.872534      79.229664       0.634803       0.422492      -1.059311      -0.004669       0.022737      -0.010744       0.025578       0.000795       0.009886       0.017736       0.021017      -0.047692      -0.029433       0.006770       0.022663              8.703857       4.939081      -0.009434      -1.423258       9.134000      -1.673971      12.038490           0.000000
          167              C       6.101282       8.143281      14.500004      -0.093115      37.545069 0.48505711E+03  0.11677277E+05                                 9.813535                            7.386538      -0.076641       1.974285                    0.998972      28.447593      81.772989       0.603166       0.421813      -1.064677       0.005838       0.009642      -0.031658       0.033605      -0.004790       0.005751       0.009032      -0.007412       0.010119      -0.013333       0.001514       0.011818             11.486332       5.833438       0.758441      -2.160746      12.269255      -4.286884      16.356302          -0.000000
          168              C       6.058498       9.503703      14.734525       0.065620      27.435519 0.38531730E+03  0.89224022E+04                                 8.302343                            6.865189      -0.408162       1.867936                    0.998313      28.485867      85.356413       0.576667       0.458688      -1.023317       0.007072       0.023221      -0.039087       0.046011      -0.000704       0.004122       0.020386       0.095162       0.025083      -0.058057       0.014146       0.043911              9.015704       5.239979       0.109059      -0.643308      10.092603      -2.105791      11.714530           0.000000
          169              C       5.813461       7.195692      15.627565       0.628969      22.200831 0.23915569E+03  0.49233798E+04                                 7.417558                            5.577744      -0.086134       2.035033                    0.999503      22.259235      63.223060       0.609896       0.487829      -1.006048      -0.009560      -0.040925       0.037631       0.056412      -0.022895       0.031941       0.016551       0.155999      -0.151037      -0.076506      -0.035323       0.111829              8.571384       4.469841       0.738843      -1.022745      10.329846      -2.246331      10.914465          -0.000000
          170              C       4.834611      10.286982       6.412614       0.591348      23.179117 0.26235439E+03  0.55243817E+04                                 7.572171                            5.807208      -0.149086       1.995948                    0.999390      23.228157      66.604728       0.603439       0.482034      -1.009615      -0.052150      -0.017851       0.015602       0.057287      -0.007698       0.034516      -0.009607       0.004784       0.246613      -0.051399      -0.040899       0.092298              8.654010      12.189206       1.265081      -1.903794       8.840339      -0.221848       4.932484           0.000001
          171              C       6.158328      10.933237       6.115511      -0.091696      36.495652 0.48745389E+03  0.11771223E+05                                 9.641185                            7.412408      -0.058017       1.977864                    0.999191      28.692902      83.106565       0.600070       0.422685      -1.062159       0.023990       0.021830       0.005990       0.032984      -0.010887       0.012493      -0.010600      -0.015871       0.011904      -0.018219      -0.005477       0.023697             11.101951      16.461719       2.548295      -2.660815      10.645995       0.284262       6.198139           0.000002
          172              C       7.247379      10.220327       5.656864       0.065468      26.645549 0.36825684E+03  0.84224926E+04                                 8.047502                            6.626261      -0.210386       1.931757                    0.998691      28.166386      83.591053       0.598961       0.447113      -1.030960       0.041324       0.030668       0.010213       0.052465       0.003613       0.037224      -0.018880      -0.070475       0.143771      -0.071885       0.006896       0.064990              8.650415      10.799510       1.158776      -1.411081       9.568412       1.218476       5.583324           0.000001
          173              C       8.589246      12.059580       5.666392       0.202319      28.776213 0.43068126E+03  0.10210749E+05                                 8.630969                            7.310071      -0.543375       1.836791                    0.997816      27.721328      82.891493       0.555247       0.465284      -1.024014       0.001225      -0.030340       0.007140       0.031193       0.013042       0.017892      -0.020271       0.053975       0.053939      -0.047860       0.011522       0.036339              9.274003      11.923585       1.660114      -1.324573      10.111071       0.764178       5.787352           0.000001
          174              C       7.574095      12.863578       6.146694      -0.189420      32.414020 0.48351183E+03  0.11807282E+05                                 9.065604                            7.502717      -0.364015       1.852392                    0.997578      31.565410      95.992510       0.574516       0.436577      -1.039781      -0.027736      -0.009676       0.020013       0.035544      -0.005638       0.032881      -0.006787      -0.023322       0.097088      -0.042478      -0.005729       0.048206              9.762837      12.980777       1.945190      -1.311836      10.571688       0.827225       5.736046           0.000001
          175              C       6.351505      12.285182       6.367788      -0.051475      30.973359 0.45062963E+03  0.10856451E+05                                 9.019339                            7.410661      -0.486358       1.822262                    0.998268      30.573210      93.587593       0.556304       0.457010      -1.023773       0.029428      -0.008014      -0.002499       0.030602      -0.005768       0.021133      -0.007224       0.013795       0.098080      -0.025344      -0.017320       0.042664              9.807230      13.348443       2.190868      -1.269892      10.497722       0.277688       5.575526           0.000001
          176              C      10.182632      -1.067887       6.987763       0.194837      28.190128 0.42072478E+03  0.98828758E+04                                 8.395357                            7.165583      -0.372310       1.892247                    0.998827      27.215105      80.107544       0.569750       0.457653      -1.031760      -0.009579      -0.020730       0.014515       0.027058       0.002330      -0.000850       0.006914       0.052562       0.044717      -0.034807       0.015784       0.019023              8.900252       5.266147       0.189013       0.569046       9.691661       0.294143      11.742947           0.000002
          177              C      10.129476       0.303018       7.203228      -0.182248      30.306580 0.46293398E+03  0.11105690E+05                                 8.524583                            7.257561      -0.002686       1.979562                    0.997713      30.087744      88.669944       0.598392       0.426672      -1.052999      -0.012180       0.012477       0.017833       0.024941       0.001509      -0.001461      -0.017224       0.010344       0.003038      -0.019881       0.004270       0.015611              9.016128       5.326547      -0.018477       0.201734       9.252796      -0.098149      12.469042           0.000000
          178              C      10.112622       0.749818       8.505110      -0.062280      28.428571 0.42645745E+03  0.10045945E+05                                 8.254047                            7.028383      -0.092778       1.950922                    0.999324      29.255039      86.078857       0.598583       0.434377      -1.045889      -0.015858      -0.022712      -0.014266       0.031158       0.005264      -0.001063      -0.008153       0.017683      -0.079090      -0.028395       0.004709       0.023687              8.789376       5.266054       0.062901       0.628581       8.431227      -0.174511      12.670847           0.000000
          179              C      10.164482      -0.166602       9.548868      -0.084878      36.481405 0.49867669E+03  0.12114109E+05                                 9.671189                            7.535272      -0.166635       1.945420                    0.998667      28.765662      83.636604       0.590505       0.426983      -1.059200      -0.009568       0.005431      -0.032596       0.034403      -0.004231       0.007994      -0.010873       0.007884      -0.035302      -0.018697       0.001784       0.016913             11.046346       5.567980       0.160532       0.750827       9.718261       0.766265      17.852796           0.000001
          180              C      10.224120      -1.504036       9.208672       0.062473      26.477129 0.36782780E+03  0.83820166E+04                                 7.930290                            6.583436      -0.150079       1.952493                    0.999225      27.746544      81.297642       0.608289       0.441867      -1.037486      -0.002138      -0.009078      -0.049261       0.050136      -0.003963       0.016848      -0.034240       0.078442      -0.061555      -0.059872       0.004688       0.055184              8.452571       4.609173       0.062312       0.253175       9.021750       0.756435      11.726790           0.000000
          181              C      10.189115       0.227387      11.002549       0.589601      22.863668 0.26242464E+03  0.55299887E+04                                 7.531328                            5.831113      -0.165549       1.995545                    0.999211      23.203690      66.707377       0.598214       0.485881      -1.006926      -0.002800       0.003707       0.057505       0.057692      -0.005027       0.000808      -0.002974       0.132183      -0.155602      -0.052580      -0.039642       0.092222              8.539617       4.609330       0.682616       0.376535       8.463762       0.288315      12.545759           0.000001
          182              C       2.876911      13.572885       8.769514       0.099204      26.754921 0.36156773E+03  0.82148086E+04                                 8.112380                            6.609873      -0.162813       1.961640                    0.998674      27.196073      79.906297       0.594936       0.453135      -1.029629      -0.044659      -0.005726      -0.014674       0.047356      -0.005780      -0.019984      -0.013624       0.048735       0.063588      -0.040188       0.001715       0.038473              8.695657       9.193939      -0.776980       2.073897      10.904823       0.765812       5.988207           0.000001
          183              C       2.906731      -1.331403       9.058171      -0.213199      32.232847 0.47791636E+03  0.11563043E+05                                 8.889416                            7.373280      -0.029946       1.962487                    0.998229      30.679261      90.959511       0.593451       0.426580      -1.052485       0.002885      -0.010464      -0.000179       0.010856       0.019239      -0.017267       0.004807       0.006045       0.020531      -0.029397       0.005343       0.024054              9.461888      10.202631      -1.876859       1.990819      11.946959       0.945230       6.236074          -0.000000
          184              C       1.833237      -0.518313       8.757171       0.197197      28.301116 0.38351009E+03  0.87418951E+04                                 8.329806                            6.717178      -0.129032       1.991583                    0.999448      25.293951      71.704889       0.609045       0.441193      -1.048471      -0.007053       0.035090       0.014559       0.038639      -0.000549      -0.010978       0.001093      -0.029778       0.014326      -0.021811       0.008896       0.012914              9.165902       8.726716      -1.889602       1.415514      12.850950       2.174732       5.920039           0.000001
          185              C       0.757150      -1.132285       8.111427      -0.201680      30.736045 0.47984981E+03  0.11600667E+05                                 8.604377                            7.403630      -0.044298       1.965182                    0.997355      30.268098      89.179694       0.591443       0.428366      -1.053278      -0.007874      -0.005228      -0.001719       0.009607      -0.015180      -0.000739      -0.014818      -0.025704       0.020032      -0.024962      -0.001003       0.025965              8.947258       9.413203      -0.178352       1.998663      11.251060       1.727977       6.177513           0.000001
          186              C       0.790859      13.752057       7.857417       0.089457      26.297999 0.35469755E+03  0.79943055E+04                                 7.895948                            6.460132      -0.032857       2.000219                    0.999112      26.928094      77.975289       0.615925       0.441221      -1.039863       0.034467      -0.009018       0.023517       0.042689       0.015022      -0.000400      -0.007664       0.030462       0.102527      -0.039139       0.003962       0.035178              8.428220       9.485920      -0.881721       1.991786      10.250046       0.949450       5.548695          -0.000000
          187              C       1.800825       0.930814       9.131798      -0.251670      27.086506 0.43715926E+03  0.10359025E+05                                 7.963725                            6.997321      -0.199767       1.929139                    0.997155      30.062028      88.630184       0.615420       0.420006      -1.055031      -0.069203      -0.029985       0.040357       0.085539      -0.019989       0.007869       0.015639       0.024308      -0.006088      -0.032440       0.007999       0.024441              8.525273       7.013534      -1.850716      -1.240854      11.034899       1.973225       7.527386          -0.000001
          188              C       0.592496       1.272609       9.973733      -0.148620      25.254314 0.41817775E+03  0.98136663E+04                                 7.692790                            6.900344      -0.218347       1.932006                    0.997361      29.120447      85.832620       0.611257       0.426984      -1.049217       0.073897       0.064151      -0.008318       0.098210      -0.014550      -0.021728       0.037425      -0.022914      -0.004967      -0.035919      -0.017397       0.053316              8.314276       6.872773      -1.279249      -1.153782      10.691464       1.822670       7.378591          -0.000001
          189              C       0.626205       2.659407      10.620776      -0.259150      29.017566 0.45086218E+03  0.10766447E+05                                 8.367177                            7.108891      -0.286539       1.899932                    0.996214      30.349886      89.823474       0.610220       0.420331      -1.054831      -0.003357      -0.065892      -0.067643       0.094491       0.003599      -0.002984      -0.019956      -0.010685      -0.007860      -0.018472      -0.004831       0.023303              9.365445       5.854389      -0.665957      -0.429334      13.625307      -0.401827       8.616639          -0.000001
          190              C       0.668989       3.758422       9.602355       0.209609      27.178304 0.38002622E+03  0.86372924E+04                                 8.125105                            6.706201      -0.117677       1.999768                    0.999464      25.006338      70.640706       0.607255       0.443783      -1.047599      -0.003082      -0.038607       0.005317       0.039094      -0.002742      -0.002944       0.006302      -0.040599      -0.006293      -0.019814      -0.003391       0.023205              8.915861       7.279423       0.248082       0.178546      11.917445      -4.313541       7.550715           0.000000
          191              C       1.859167       4.367583       9.249166      -0.192307      28.844358 0.42552939E+03  0.99291775E+04                                 8.115864                            6.880140       0.347477       2.098115                    0.999384      28.833842      81.999319       0.629254       0.417154      -1.066039       0.012978       0.005089      -0.012232       0.018546      -0.008871       0.016114       0.001113      -0.002096      -0.032561      -0.022240       0.003499       0.018742              8.564330       7.873262       1.215765      -0.365600      10.607119      -3.559556       7.212609           0.000000
          192              C       1.868242       5.351318       8.285747       0.109214      24.242006 0.32344055E+03  0.70865333E+04                                 7.373669                            6.088808       0.214689       2.087548                    0.999813      25.753827      72.284582       0.650377       0.429835      -1.052161      -0.044739      -0.003288      -0.001486       0.044884       0.008881      -0.003577       0.046352       0.034093      -0.060962      -0.061262       0.025558       0.035704              7.866913       7.732847       0.908949      -0.041450       9.278489      -3.009930       6.589402           0.000000
          193              C      12.581139       5.183942       7.999039       0.099790      24.684824 0.33573303E+03  0.74318155E+04                                 7.469536                            6.209721       0.099281       2.047723                    0.999538      26.129828      73.946156       0.642427       0.430706      -1.050632       0.046148       0.001721       0.002709       0.046259      -0.009256       0.012698       0.035986       0.031143      -0.045049      -0.050990       0.023628       0.027363              7.952330       7.618034       0.412085       0.464829       9.226065      -2.882537       7.012890          -0.000001
          194              C      12.503350       4.193108       8.947949      -0.191080      28.347046 0.42347682E+03  0.98802593E+04                                 8.026544                            6.856385       0.325139       2.095561                    0.998863      28.770288      82.110227       0.630631       0.416286      -1.065415      -0.005068      -0.003695      -0.012880       0.014326       0.008171      -0.010258       0.007393      -0.012924      -0.038745      -0.021755       0.004669       0.017086              8.452575       7.608181      -0.039764       0.709190      10.164640      -3.528128       7.584905          -0.000000
          195              C       7.519642       6.232816      18.898295       0.630457      21.349444 0.24265012E+03  0.50124753E+04                                 7.225105                            5.629427      -0.101955       2.032411                    0.999360      22.245440      63.251439       0.605418       0.489755      -1.005257      -0.051634      -0.013631      -0.024914       0.058928       0.005166      -0.018006      -0.075902      -0.085306       0.114456      -0.066591      -0.042185       0.108776              8.152316      11.260500       0.624387       1.202633       7.138026       2.061309       6.058420           0.000000
          196              C       8.941892       6.561331      19.299774      -0.067537      35.180902 0.46619126E+03  0.11101982E+05                                 9.389954                            7.241408       0.123298       2.049706                    0.999281      27.689575      78.922556       0.609757       0.421806      -1.065675       0.029646       0.024099      -0.001253       0.038226      -0.001037      -0.013533       0.004946      -0.006215       0.085388      -0.021048      -0.011694       0.032743             10.781852      16.364876       2.298857       2.596279      10.134719       1.289384       5.845960          -0.000000
          197              C       9.301019       7.844900      19.662923      -0.041269      29.104171 0.42135435E+03  0.99365356E+04                                 8.528291                            7.082285      -0.278871       1.900144                    0.998726      29.239127      87.238667       0.581819       0.446407      -1.034523       0.027621      -0.008736      -0.005970       0.029578      -0.005999      -0.024788       0.005653       0.008868       0.107305      -0.026815      -0.020094       0.046909              9.235346      12.412634       1.495393       1.687319       9.907774       0.878773       5.385631          -0.000000
          198              C      10.606585       8.117949      19.987961      -0.170284      31.088568 0.47086545E+03  0.11400976E+05                                 8.791079                            7.397901      -0.288074       1.884107                    0.997416      30.804609      92.707353       0.580376       0.435864      -1.042172      -0.032057       0.004617      -0.022853       0.039638       0.009362      -0.028090      -0.002013      -0.043771       0.113344      -0.051066       0.003751       0.047315              9.449551      13.087488       0.200760       1.774902       9.452236       0.406789       5.808929           0.000000
          199              C      11.515424       7.084421      19.994890       0.191591      29.183021 0.42489740E+03  0.10037050E+05                                 8.711043                            7.261988      -0.484854       1.858416                    0.998229      27.554597      82.174213       0.557091       0.465434      -1.024195       0.007789      -0.025802      -0.019494       0.033263       0.014555      -0.017505      -0.017676       0.092552       0.149249      -0.075201       0.013371       0.061830              9.555300      13.290835       0.296446       2.421867       8.932744       0.737934       6.442322           0.000002
          200              C       9.933706       5.603290      19.304105       0.052883      26.775736 0.35490937E+03  0.79882617E+04                                 7.891017                            6.392105       0.025482       2.006224                    0.999684      27.398431      78.895397       0.630332       0.431719      -1.047110       0.049225       0.024190      -0.000456       0.054850       0.022158      -0.023308       0.002059      -0.069870       0.156619      -0.071733       0.014800       0.056934              8.553756      11.656919       1.150080       1.475064       8.953941       1.173303       5.050409          -0.000000
          201              C       0.151689      13.190556       1.719818       0.199540      28.818404 0.42437599E+03  0.99885127E+04                                 8.525418                            7.177299      -0.409300       1.876976                    0.998969      27.277702      80.327421       0.571681       0.455200      -1.033321       0.007910       0.014756       0.025550       0.030547      -0.007394      -0.003339      -0.020792       0.035837      -0.052589      -0.035406       0.007239       0.028166              9.233700       5.565736       0.195083       1.143943       9.370520      -1.421952      12.764844           0.000001
          202              C       0.018151      11.861787       1.372260      -0.184369      30.840873 0.44875231E+03  0.10708159E+05                                 8.640914                            7.152692      -0.015116       1.966864                    0.999005      30.515735      90.409287       0.600391       0.427527      -1.049907       0.011800      -0.028629       0.015068       0.034437      -0.004618      -0.000049       0.026685       0.033665      -0.046084      -0.039266       0.013523       0.025743              9.207612       5.463282      -0.014940       1.642848       9.550133      -1.775227      12.609420           0.000001
          203              C       0.141317      10.921584       2.369893      -0.042980      28.180508 0.38557952E+03  0.88056734E+04                                 8.075038                            6.590991       0.182793       2.046725                    0.999735      27.872535      79.229669       0.634803       0.422492      -1.059311       0.004669       0.022737      -0.010744       0.025578      -0.000795      -0.009886       0.017736       0.021017      -0.047692      -0.029433       0.006770       0.022663              8.703855       4.939080       0.009434       1.423256       9.134007      -1.673973      12.038479           0.000000
          204              C       0.381168      11.330768       3.672641      -0.093115      37.545056 0.48505723E+03  0.11677281E+05                                 9.813533                            7.386539      -0.076640       1.974285                    0.998972      28.447592      81.772984       0.603166       0.421813      -1.064677      -0.005838       0.009642      -0.031658       0.033605       0.004790      -0.005751       0.009032      -0.007412       0.010119      -0.013333       0.001514       0.011818             11.486327       5.833437      -0.758439       2.160744      12.269250      -4.286878      16.356295          -0.000000
          205              C       0.423952      12.691190       3.907162       0.065620      27.435529 0.38531766E+03  0.89224123E+04                                 8.302345                            6.865192      -0.408162       1.867936                    0.998313      28.485868      85.356414       0.576667       0.458688      -1.023317      -0.007072       0.023221      -0.039087       0.046011       0.000704      -0.004122       0.020386       0.095162       0.025083      -0.058057       0.014146       0.043911              9.015705       5.239980      -0.109058       0.643307      10.092609      -2.105788      11.714525           0.000000
          206              C       0.668989      10.383179       4.800203       0.628969      22.200822 0.23915569E+03  0.49233800E+04                                 7.417556                            5.577744      -0.086134       2.035033                    0.999503      22.259236      63.223065       0.609896       0.487829      -1.006048       0.009560      -0.040925       0.037631       0.056412       0.022895      -0.031941       0.016551       0.155999      -0.151037      -0.076506      -0.035323       0.111829              8.571380       4.469840      -0.738842       1.022743      10.329841      -2.246319      10.914458          -0.000000
          207              C       1.647839       7.099494      17.239976       0.591348      23.179098 0.26235403E+03  0.55243724E+04                                 7.572166                            5.807204      -0.149086       1.995948                    0.999390      23.228157      66.604728       0.603439       0.482034      -1.009615       0.052150      -0.017851       0.015602       0.057287       0.007698      -0.034516      -0.009607       0.004784       0.246613      -0.051399      -0.040899       0.092298              8.654005      12.189197      -1.265083       1.903794       8.840337      -0.221850       4.932481           0.000001
          208              C       0.324123       7.745749      16.942873      -0.091696      36.495681 0.48745434E+03  0.11771237E+05                                 9.641190                            7.412411      -0.058017       1.977864                    0.999191      28.692900      83.106554       0.600070       0.422685      -1.062159      -0.023990       0.021830       0.005990       0.032984       0.010887      -0.012493      -0.010600      -0.015871       0.011904      -0.018219      -0.005477       0.023697             11.101958      16.461735      -2.548305       2.660818      10.645996       0.284259       6.198143           0.000002
          209              C      12.199971       7.032839      16.484226       0.065468      26.645544 0.36825686E+03  0.84224931E+04                                 8.047502                            6.626262      -0.210387       1.931757                    0.998691      28.166388      83.591060       0.598961       0.447113      -1.030960      -0.041324       0.030668       0.010213       0.052465      -0.003613      -0.037224      -0.018880      -0.070475       0.143771      -0.071885       0.006896       0.064990              8.650415      10.799510      -1.158781       1.411081       9.568409       1.218475       5.583325           0.000001
          210              C      10.858104       8.872093      16.493754       0.202319      28.776217 0.43068121E+03  0.10210748E+05                                 8.630970                            7.310070      -0.543375       1.836790                    0.997816      27.721328      82.891493       0.555247       0.465284      -1.024014      -0.001225      -0.030340       0.007140       0.031193      -0.013042      -0.017892      -0.020271       0.053975       0.053939      -0.047860       0.011522       0.036339              9.274004      11.923587      -1.660111       1.324575      10.111071       0.764180       5.787354           0.000001
          211              C      11.873255       9.676091      16.974056      -0.189420      32.414020 0.48351185E+03  0.11807282E+05                                 9.065603                            7.502717      -0.364015       1.852392                    0.997578      31.565411      95.992512       0.574516       0.436577      -1.039781       0.027736      -0.009676       0.020013       0.035544       0.005638      -0.032881      -0.006787      -0.023322       0.097088      -0.042478      -0.005729       0.048206              9.762836      12.980776      -1.945181       1.311841      10.571685       0.827226       5.736047           0.000001
          212              C       0.130945       9.097695      17.195151      -0.051475      30.973369 0.45063001E+03  0.10856462E+05                                 9.019341                            7.410665      -0.486358       1.822262                    0.998268      30.573211      93.587600       0.556304       0.457010      -1.023773      -0.029428      -0.008014      -0.002499       0.030602       0.005768      -0.021133      -0.007224       0.013795       0.098080      -0.025344      -0.017320       0.042664              9.807233      13.348449      -2.190871       1.269893      10.497721       0.277686       5.575528           0.000001
          213              C       9.264718      -4.255375      17.815126       0.194837      28.190133 0.42072477E+03  0.98828755E+04                                 8.395358                            7.165583      -0.372310       1.892247                    0.998827      27.215105      80.107545       0.569750       0.457653      -1.031760       0.009579      -0.020730       0.014515       0.027058      -0.002330       0.000850       0.006914       0.052562       0.044717      -0.034807       0.015784       0.019023              8.900254       5.266148      -0.189012      -0.569047       9.691655       0.294137      11.742959           0.000002
          214              C       9.317874      -2.884469      18.030590      -0.182248      30.306565 0.46293381E+03  0.11105685E+05                                 8.524580                            7.257560      -0.002686       1.979562                    0.997713      30.087743      88.669942       0.598392       0.426672      -1.052999       0.012180       0.012477       0.017833       0.024941      -0.001509       0.001461      -0.017224       0.010344       0.003038      -0.019881       0.004270       0.015611              9.016125       5.326546       0.018477      -0.201734       9.252792      -0.098158      12.469038           0.000000
          215              C       9.334728      -2.437670      19.332472      -0.062280      28.428585 0.42645783E+03  0.10045956E+05                                 8.254050                            7.028386      -0.092779       1.950922                    0.999324      29.255042      86.078868       0.598583       0.434377      -1.045889       0.015858      -0.022712      -0.014266       0.031158      -0.005264       0.001063      -0.008153       0.017683      -0.079090      -0.028395       0.004709       0.023687              8.789378       5.266055      -0.062901      -0.628581       8.431227      -0.174510      12.670852           0.000000
          216              C       9.282868      -3.354090      20.376230      -0.084878      36.481401 0.49867701E+03  0.12114118E+05                                 9.671189                            7.535275      -0.166635       1.945420                    0.998667      28.765663      83.636609       0.590505       0.426983      -1.059200       0.009568       0.005431      -0.032596       0.034403       0.004231      -0.007994      -0.010873       0.007884      -0.035302      -0.018697       0.001784       0.016913             11.046344       5.567980      -0.160532      -0.750827       9.718264       0.766268      17.852787           0.000001
          217              C       9.223230      -4.691524      20.036034       0.062473      26.477122 0.36782745E+03  0.83820069E+04                                 7.930288                            6.583433      -0.150079       1.952492                    0.999225      27.746544      81.297644       0.608289       0.441867      -1.037486       0.002138      -0.009078      -0.049261       0.050136       0.003963      -0.016848      -0.034240       0.078442      -0.061555      -0.059872       0.004688       0.055184              8.452570       4.609172      -0.062312      -0.253175       9.021740       0.756431      11.726798           0.000000
          218              C       9.258235       3.414875       0.175187       0.589601      22.863639 0.26242434E+03  0.55299809E+04                                 7.531322                            5.831110      -0.165549       1.995545                    0.999211      23.203690      66.707379       0.598215       0.485881      -1.006926       0.002800       0.003707       0.057505       0.057692       0.005027      -0.000808      -0.002974       0.132183      -0.155602      -0.052580      -0.039642       0.092222              8.539608       4.609328      -0.682616      -0.376534       8.463763       0.288314      12.545733           0.000001
          219              C       3.605539      10.385397      19.596876       0.099204      26.754908 0.36156754E+03  0.82148034E+04                                 8.112378                            6.609871      -0.162813       1.961640                    0.998674      27.196072      79.906294       0.594936       0.453135      -1.029629       0.044659      -0.005726      -0.014674       0.047356       0.005780       0.019984      -0.013624       0.048735       0.063588      -0.040188       0.001715       0.038473              8.695654       9.193943       0.776978      -2.073901      10.904810       0.765811       5.988209           0.000001
          220              C       3.575719      -4.518891      19.885534      -0.213199      32.232837 0.47791635E+03  0.11563043E+05                                 8.889414                            7.373280      -0.029945       1.962487                    0.998229      30.679261      90.959509       0.593451       0.426580      -1.052485      -0.002885      -0.010464      -0.000179       0.010856      -0.019239       0.017267       0.004807       0.006045       0.020531      -0.029397       0.005343       0.024054              9.461885      10.202631       1.876856      -1.990820      11.946951       0.945230       6.236074          -0.000000
          221              C       4.649213      -3.705801      19.584533       0.197197      28.301110 0.38351002E+03  0.87418932E+04                                 8.329805                            6.717178      -0.129031       1.991583                    0.999448      25.293950      71.704886       0.609045       0.441193      -1.048471       0.007053       0.035090       0.014559       0.038639       0.000549       0.010979       0.001093      -0.029778       0.014326      -0.021811       0.008896       0.012914              9.165900       8.726718       1.889599      -1.415518      12.850942       2.174730       5.920040           0.000001
          222              C       5.725300      -4.319772      18.938789      -0.201680      30.736029 0.47984945E+03  0.11600656E+05                                 8.604374                            7.403627      -0.044298       1.965182                    0.997355      30.268098      89.179692       0.591443       0.428366      -1.053278       0.007874      -0.005228      -0.001719       0.009607       0.015180       0.000739      -0.014818      -0.025704       0.020032      -0.024962      -0.001003       0.025965              8.947255       9.413204       0.178351      -1.998665      11.251049       1.727976       6.177512           0.000001
          223              C       5.691591      10.564570      18.684779       0.089457      26.298001 0.35469759E+03  0.79943065E+04                                 7.895949                            6.460133      -0.032857       2.000219                    0.999112      26.928095      77.975291       0.615925       0.441221      -1.039863      -0.034467      -0.009018       0.023517       0.042689      -0.015022       0.000400      -0.007664       0.030462       0.102527      -0.039139       0.003962       0.035178              8.428221       9.485921       0.881721      -1.991787      10.250045       0.949450       5.548696          -0.000000
          224              C       4.681625      -2.256674      19.959160      -0.251670      27.086507 0.43715937E+03  0.10359028E+05                                 7.963726                            6.997322      -0.199768       1.929139                    0.997155      30.062029      88.630191       0.615420       0.420006      -1.055031       0.069203      -0.029985       0.040357       0.085539       0.019989      -0.007869       0.015639       0.024308      -0.006088      -0.032440       0.007999       0.024441              8.525273       7.013529       1.850712       1.240852      11.034901       1.973227       7.527388          -0.000001
          225              C       5.889954      -1.914879      20.801096      -0.148620      25.254316 0.41817789E+03  0.98136703E+04                                 7.692791                            6.900345      -0.218347       1.932006                    0.997361      29.120448      85.832622       0.611257       0.426984      -1.049217      -0.073897       0.064150      -0.008318       0.098210       0.014550       0.021728       0.037425      -0.022914      -0.004967      -0.035919      -0.017397       0.053316              8.314275       6.872770       1.279247       1.153781      10.691460       1.822669       7.378594          -0.000001
          226              C       5.856245      -0.528081      21.448139      -0.259150      29.017558 0.45086218E+03  0.10766447E+05                                 8.367175                            7.108891      -0.286539       1.899932                    0.996214      30.349886      89.823472       0.610220       0.420331      -1.054831       0.003357      -0.065892      -0.067643       0.094491      -0.003599       0.002984      -0.019956      -0.010685      -0.007860      -0.018472      -0.004831       0.023303              9.365442       5.854390       0.665959       0.429333      13.625298      -0.401823       8.616637          -0.000001
          227              C       5.813461       0.570934      20.429717       0.209609      27.178309 0.38002644E+03  0.86372982E+04                                 8.125106                            6.706203      -0.117677       1.999768                    0.999464      25.006339      70.640706       0.607255       0.443783      -1.047599       0.003082      -0.038607       0.005317       0.039094       0.002742       0.002944       0.006302      -0.040599      -0.006293      -0.019814      -0.003391       0.023205              8.915862       7.279424      -0.248084      -0.178547      11.917446      -4.313541       7.550715           0.000000
          228              C       4.623283       1.180096      20.076529      -0.192307      28.844360 0.42552927E+03  0.99291740E+04                                 8.115864                            6.880138       0.347477       2.098116                    0.999384      28.833840      81.999309       0.629254       0.417154      -1.066039      -0.012978       0.005089      -0.012232       0.018546       0.008871      -0.016114       0.001113      -0.002096      -0.032561      -0.022240       0.003499       0.018742              8.564331       7.873259      -1.215763       0.365597      10.607122      -3.559558       7.212611           0.000000
          229              C       4.614208       2.163830      19.113110       0.109214      24.242018 0.32344064E+03  0.70865358E+04                                 7.373671                            6.088809       0.214689       2.087548                    0.999813      25.753829      72.284588       0.650377       0.429835      -1.052161       0.044739      -0.003288      -0.001486       0.044884      -0.008881       0.003577       0.046352       0.034093      -0.060962      -0.061262       0.025558       0.035704              7.866916       7.732845      -0.908949       0.041450       9.278496      -3.009935       6.589406           0.000000
          230              C       6.866211       1.996454      18.826401       0.099789      24.684825 0.33573304E+03  0.74318159E+04                                 7.469537                            6.209721       0.099280       2.047723                    0.999538      26.129829      73.946160       0.642427       0.430706      -1.050632      -0.046148       0.001721       0.002709       0.046259       0.009256      -0.012698       0.035986       0.031143      -0.045049      -0.050990       0.023628       0.027363              7.952331       7.618034      -0.412085      -0.464829       9.226070      -2.882538       7.012888          -0.000001
          231              C       6.944000       1.005620      19.775311      -0.191079      28.347047 0.42347684E+03  0.98802597E+04                                 8.026543                            6.856385       0.325139       2.095561                    0.998863      28.770286      82.110219       0.630631       0.416286      -1.065415       0.005068      -0.003695      -0.012880       0.014326      -0.008171       0.010258       0.007393      -0.012924      -0.038745      -0.021755       0.004669       0.017086              8.452576       7.608180       0.039762      -0.709188      10.164642      -3.528129       7.584905          -0.000000
          232              C       1.037192       0.448622      13.583792       0.630457      21.349436 0.24264994E+03  0.50124707E+04                                 7.225103                            5.629425      -0.101954       2.032411                    0.999360      22.245439      63.251436       0.605418       0.489755      -1.005256      -0.051634       0.013631       0.024914       0.058928      -0.005166       0.018006      -0.075902      -0.085306       0.114456      -0.066591      -0.042185       0.108776              8.152314      11.260500      -0.624383      -1.202633       7.138025       2.061308       6.058417           0.000000
          233              C       2.459442       0.120107      13.182314      -0.067537      35.180915 0.46619141E+03  0.11101987E+05                                 9.389956                            7.241409       0.123298       2.049706                    0.999281      27.689576      78.922558       0.609757       0.421806      -1.065675       0.029646      -0.024099       0.001253       0.038226       0.001037       0.013533       0.004946      -0.006215       0.085388      -0.021048      -0.011694       0.032743             10.781855      16.364891      -2.298853      -2.596281      10.134714       1.289384       5.845961          -0.000000
          234              C       2.818569      -1.163463      12.819164      -0.041269      29.104173 0.42135456E+03  0.99365414E+04                                 8.528292                            7.082287      -0.278871       1.900144                    0.998726      29.239126      87.238663       0.581819       0.446407      -1.034523       0.027621       0.008736       0.005970       0.029578       0.005999       0.024788       0.005653       0.008868       0.107305      -0.026815      -0.020094       0.046909              9.235346      12.412636      -1.495385      -1.687317       9.907770       0.878772       5.385632           0.000000
          235              C       4.124135      -1.436511      12.494127      -0.170284      31.088581 0.47086571E+03  0.11400984E+05                                 8.791081                            7.397903      -0.288074       1.884107                    0.997416      30.804608      92.707350       0.580376       0.435864      -1.042172      -0.032057      -0.004617       0.022853       0.039638      -0.009362       0.028090      -0.002013      -0.043771       0.113344      -0.051066       0.003751       0.047315              9.449553      13.087494      -0.200754      -1.774902       9.452235       0.406787       5.808930           0.000000
          236              C       5.032974      -0.402983      12.487197       0.191591      29.183029 0.42489748E+03  0.10037053E+05                                 8.711045                            7.261989      -0.484854       1.858416                    0.998229      27.554597      82.174213       0.557091       0.465434      -1.024195       0.007789       0.025802       0.019494       0.033263      -0.014555       0.017505      -0.017676       0.092552       0.149249      -0.075201       0.013371       0.061830              9.555303      13.290840      -0.296445      -2.421873       8.932742       0.737935       6.442327           0.000002
          237              C       3.451256       1.078147      13.177983       0.052883      26.775727 0.35490913E+03  0.79882551E+04                                 7.891016                            6.392103       0.025482       2.006224                    0.999684      27.398431      78.895401       0.630333       0.431719      -1.047110       0.049225      -0.024190       0.000456       0.054849      -0.022158       0.023308       0.002059      -0.069870       0.156619      -0.071733       0.014800       0.056934              8.553755      11.656925      -1.150076      -1.475065       8.953933       1.173302       5.050408          -0.000000
          238              C       6.634139      -0.134143       9.107544       0.199541      28.818414 0.42437617E+03  0.99885181E+04                                 8.525420                            7.177301      -0.409300       1.876976                    0.998969      27.277702      80.327422       0.571681       0.455200      -1.033321       0.007910      -0.014756      -0.025550       0.030547       0.007394       0.003339      -0.020792       0.035837      -0.052589      -0.035406       0.007239       0.028166              9.233703       5.565738      -0.195083      -1.143944       9.370516      -1.421950      12.764855           0.000001
          239              C       6.500601       1.194626       9.455103      -0.184369      30.840874 0.44875240E+03  0.10708161E+05                                 8.640915                            7.152693      -0.015116       1.966864                    0.999005      30.515734      90.409282       0.600391       0.427527      -1.049907       0.011800       0.028629      -0.015068       0.034437       0.004618       0.000049       0.026685       0.033665      -0.046084      -0.039266       0.013523       0.025743              9.207612       5.463283       0.014940      -1.642849       9.550124      -1.775224      12.609429           0.000001
          240              C       6.623767       2.134828       8.457469      -0.042980      28.180513 0.38557958E+03  0.88056749E+04                                 8.075039                            6.590991       0.182794       2.046725                    0.999735      27.872534      79.229660       0.634803       0.422492      -1.059311       0.004669      -0.022737       0.010744       0.025578       0.000795       0.009886       0.017736       0.021016      -0.047692      -0.029433       0.006770       0.022663              8.703856       4.939081      -0.009434      -1.423258       9.133999      -1.673971      12.038490           0.000000
          241              C       6.863618       1.725644       7.154721      -0.093115      37.545067 0.48505708E+03  0.11677276E+05                                 9.813534                            7.386537      -0.076640       1.974285                    0.998972      28.447592      81.772982       0.603166       0.421813      -1.064677      -0.005838      -0.009642       0.031658       0.033605      -0.004790       0.005751       0.009032      -0.007412       0.010119      -0.013333       0.001514       0.011818             11.486331       5.833438       0.758441      -2.160746      12.269254      -4.286884      16.356301          -0.000000
          242              C       6.906402       0.365222       6.920200       0.065620      27.435522 0.38531736E+03  0.89224038E+04                                 8.302343                            6.865189      -0.408162       1.867936                    0.998313      28.485868      85.356414       0.576667       0.458688      -1.023317      -0.007072      -0.023221       0.039087       0.046011      -0.000704       0.004122       0.020386       0.095162       0.025083      -0.058057       0.014146       0.043911              9.015704       5.239979       0.109059      -0.643308      10.092603      -2.105791      11.714530           0.000000
          243              C       7.151439       2.673233       6.027160       0.628969      22.200832 0.23915570E+03  0.49233802E+04                                 7.417558                            5.577744      -0.086134       2.035033                    0.999503      22.259236      63.223064       0.609896       0.487829      -1.006048       0.009560       0.040925      -0.037631       0.056412      -0.022895       0.031941       0.016551       0.155999      -0.151037      -0.076506      -0.035323       0.111829              8.571384       4.469841       0.738843      -1.022745      10.329847      -2.246331      10.914465          -0.000001
          244              C       8.130289      -0.418057      15.242111       0.591348      23.179116 0.26235428E+03  0.55243787E+04                                 7.572170                            5.807206      -0.149086       1.995948                    0.999390      23.228157      66.604728       0.603439       0.482034      -1.009615       0.052150       0.017851      -0.015602       0.057287      -0.007698       0.034516      -0.009607       0.004784       0.246613      -0.051399      -0.040899       0.092298              8.654010      12.189206       1.265084      -1.903795       8.840340      -0.221849       4.932484           0.000001
          245              C       6.806573      -1.064312      15.539214      -0.091696      36.495669 0.48745397E+03  0.11771226E+05                                 9.641188                            7.412408      -0.058017       1.977864                    0.999191      28.692901      83.106559       0.600070       0.422684      -1.062159      -0.023990      -0.021830      -0.005990       0.032984      -0.010887       0.012493      -0.010600      -0.015871       0.011904      -0.018219      -0.005477       0.023697             11.101956      16.461732       2.548306      -2.660816      10.645996       0.284258       6.198140           0.000002
          246              C       5.717521      -0.351402      15.997861       0.065468      26.645557 0.36825705E+03  0.84224986E+04                                 8.047504                            6.626263      -0.210386       1.931757                    0.998691      28.166386      83.591052       0.598961       0.447113      -1.030960      -0.041324      -0.030668      -0.010213       0.052465       0.003613       0.037224      -0.018880      -0.070475       0.143771      -0.071885       0.006896       0.064990              8.650417      10.799515       1.158778      -1.411081       9.568411       1.218475       5.583325           0.000001
          247              C       4.375654      -2.190655      15.988333       0.202319      28.776215 0.43068124E+03  0.10210749E+05                                 8.630970                            7.310071      -0.543375       1.836791                    0.997816      27.721327      82.891491       0.555247       0.465284      -1.024014      -0.001225       0.030340      -0.007140       0.031193       0.013042       0.017892      -0.020271       0.053975       0.053939      -0.047860       0.011522       0.036339              9.274004      11.923587       1.660114      -1.324574      10.111071       0.764178       5.787353           0.000001
          248              C       5.390805      -2.994653      15.508031      -0.189420      32.414020 0.48351178E+03  0.11807280E+05                                 9.065603                            7.502716      -0.364015       1.852392                    0.997578      31.565410      95.992507       0.574516       0.436577      -1.039781       0.027736       0.009676      -0.020013       0.035544      -0.005638       0.032881      -0.006787      -0.023322       0.097088      -0.042478      -0.005729       0.048206              9.762837      12.980777       1.945186      -1.311837      10.571687       0.827225       5.736046           0.000001
          249              C       6.613395      -2.416257      15.286937      -0.051475      30.973362 0.45062967E+03  0.10856452E+05                                 9.019340                            7.410662      -0.486358       1.822262                    0.998268      30.573210      93.587596       0.556304       0.457010      -1.023773      -0.029428       0.008014       0.002499       0.030602      -0.005768       0.021133      -0.007224       0.013795       0.098080      -0.025344      -0.017320       0.042664              9.807232      13.348447       2.190874      -1.269892      10.497722       0.277687       5.575526           0.000001
          250              C       2.782268      10.936812      14.666962       0.194837      28.190128 0.42072478E+03  0.98828757E+04                                 8.395357                            7.165583      -0.372310       1.892247                    0.998827      27.215105      80.107544       0.569750       0.457653      -1.031760       0.009579       0.020730      -0.014515       0.027058       0.002330      -0.000850       0.006914       0.052562       0.044717      -0.034807       0.015784       0.019023              8.900252       5.266147       0.189013       0.569046       9.691661       0.294143      11.742947           0.000002
          251              C       2.835424       9.565907      14.451497      -0.182248      30.306580 0.46293397E+03  0.11105689E+05                                 8.524583                            7.257562      -0.002686       1.979562                    0.997713      30.087744      88.669945       0.598392       0.426672      -1.052999       0.012180      -0.012477      -0.017833       0.024941       0.001509      -0.001461      -0.017224       0.010344       0.003038      -0.019881       0.004270       0.015611              9.016129       5.326547      -0.018477       0.201734       9.252796      -0.098149      12.469043           0.000000
          252              C       2.852278       9.119107      13.149615      -0.062280      28.428572 0.42645748E+03  0.10045946E+05                                 8.254048                            7.028383      -0.092778       1.950922                    0.999324      29.255040      86.078862       0.598583       0.434377      -1.045889       0.015858       0.022712       0.014266       0.031158       0.005264      -0.001063      -0.008153       0.017682      -0.079090      -0.028395       0.004709       0.023687              8.789376       5.266054       0.062901       0.628581       8.431228      -0.174511      12.670848           0.000000
          253              C       2.800418      10.035527      12.105857      -0.084878      36.481407 0.49867673E+03  0.12114110E+05                                 9.671189                            7.535272      -0.166635       1.945420                    0.998667      28.765663      83.636606       0.590505       0.426982      -1.059200       0.009568      -0.005431       0.032596       0.034403      -0.004231       0.007994      -0.010873       0.007884      -0.035302      -0.018697       0.001784       0.016913             11.046346       5.567980       0.160532       0.750827       9.718261       0.766265      17.852796           0.000001
          254              C       2.740780      11.372961      12.446053       0.062473      26.477129 0.36782780E+03  0.83820166E+04                                 7.930290                            6.583436      -0.150079       1.952493                    0.999225      27.746544      81.297642       0.608289       0.441867      -1.037486       0.002138       0.009078       0.049261       0.050136      -0.003963       0.016848      -0.034240       0.078442      -0.061555      -0.059872       0.004688       0.055184              8.452571       4.609173       0.062312       0.253175       9.021750       0.756435      11.726790           0.000001
          255              C       2.775785       9.641538      10.652176       0.589601      22.863668 0.26242464E+03  0.55299886E+04                                 7.531328                            5.831113      -0.165549       1.995545                    0.999211      23.203690      66.707377       0.598214       0.485881      -1.006926       0.002800      -0.003707      -0.057505       0.057692      -0.005027       0.000808      -0.002974       0.132183      -0.155602      -0.052580      -0.039642       0.092222              8.539617       4.609330       0.682616       0.376535       8.463762       0.288315      12.545759           0.000001
          256              C      10.087989      -3.703960      12.885211       0.099204      26.754919 0.36156770E+03  0.82148079E+04                                 8.112380                            6.609873      -0.162813       1.961640                    0.998674      27.196072      79.906295       0.594936       0.453135      -1.029629       0.044659       0.005726       0.014674       0.047356      -0.005780      -0.019984      -0.013624       0.048735       0.063588      -0.040188       0.001715       0.038473              8.695656       9.193939      -0.776980       2.073897      10.904823       0.765812       5.988207           0.000001
          257              C      10.058169      11.200328      12.596554      -0.213199      32.232847 0.47791636E+03  0.11563044E+05                                 8.889416                            7.373280      -0.029946       1.962487                    0.998229      30.679261      90.959510       0.593451       0.426580      -1.052485      -0.002885       0.010464       0.000179       0.010856       0.019239      -0.017267       0.004807       0.006045       0.020531      -0.029397       0.005343       0.024054              9.461888      10.202631      -1.876859       1.990819      11.946959       0.945230       6.236074          -0.000000
          258              C      11.131663      10.387238      12.897554       0.197197      28.301116 0.38351009E+03  0.87418951E+04                                 8.329806                            6.717178      -0.129032       1.991583                    0.999448      25.293951      71.704889       0.609045       0.441193      -1.048471       0.007053      -0.035090      -0.014559       0.038639      -0.000549      -0.010978       0.001093      -0.029778       0.014326      -0.021811       0.008896       0.012914              9.165902       8.726716      -1.889602       1.415514      12.850951       2.174732       5.920039           0.000001
          259              C      12.207750      11.001210      13.543298      -0.201680      30.736046 0.47984981E+03  0.11600667E+05                                 8.604377                            7.403629      -0.044298       1.965182                    0.997355      30.268098      89.179692       0.591443       0.428366      -1.053278       0.007874       0.005228       0.001719       0.009607      -0.015180      -0.000739      -0.014818      -0.025704       0.020032      -0.024962      -0.001003       0.025965              8.947258       9.413202      -0.178352       1.998663      11.251060       1.727977       6.177512           0.000001
          260              C      12.174041      -3.883132      13.797308       0.089457      26.298001 0.35469757E+03  0.79943060E+04                                 7.895948                            6.460132      -0.032857       2.000219                    0.999112      26.928095      77.975291       0.615925       0.441221      -1.039863      -0.034467       0.009018      -0.023517       0.042689       0.015022      -0.000400      -0.007664       0.030462       0.102527      -0.039139       0.003962       0.035178              8.428221       9.485920      -0.881721       1.991786      10.250046       0.949450       5.548695          -0.000000
          261              C      11.164075       8.938111      12.522927      -0.251670      27.086507 0.43715929E+03  0.10359026E+05                                 7.963726                            6.997322      -0.199767       1.929139                    0.997155      30.062029      88.630189       0.615420       0.420006      -1.055031       0.069203       0.029985      -0.040357       0.085539      -0.019989       0.007869       0.015639       0.024308      -0.006088      -0.032440       0.007999       0.024441              8.525273       7.013534      -1.850716      -1.240854      11.034899       1.973225       7.527386          -0.000001
          262              C      12.372404       8.596316      11.680992      -0.148620      25.254314 0.41817775E+03  0.98136662E+04                                 7.692790                            6.900344      -0.218347       1.932006                    0.997361      29.120447      85.832620       0.611257       0.426984      -1.049217      -0.073897      -0.064150       0.008318       0.098210      -0.014550      -0.021728       0.037425      -0.022914      -0.004967      -0.035919      -0.017397       0.053316              8.314276       6.872773      -1.279249      -1.153782      10.691463       1.822670       7.378591          -0.000001
          263              C      12.338695       7.209518      11.033949      -0.259150      29.017565 0.45086217E+03  0.10766447E+05                                 8.367177                            7.108892      -0.286539       1.899932                    0.996214      30.349886      89.823475       0.610220       0.420331      -1.054831       0.003357       0.065892       0.067643       0.094491       0.003599      -0.002984      -0.019956      -0.010685      -0.007860      -0.018472      -0.004831       0.023303              9.365445       5.854389      -0.665957      -0.429334      13.625307      -0.401826       8.616639          -0.000001
          264              C      12.295911       6.110503      12.052370       0.209609      27.178304 0.38002623E+03  0.86372926E+04                                 8.125105                            6.706201      -0.117677       1.999768                    0.999464      25.006338      70.640705       0.607255       0.443783      -1.047599       0.003082       0.038607      -0.005317       0.039094      -0.002742      -0.002944       0.006302      -0.040599      -0.006293      -0.019814      -0.003391       0.023205              8.915861       7.279423       0.248082       0.178546      11.917445      -4.313541       7.550715           0.000000
          265              C      11.105733       5.501342      12.405559      -0.192307      28.844354 0.42552933E+03  0.99291757E+04                                 8.115864                            6.880139       0.347477       2.098115                    0.999384      28.833840      81.999313       0.629254       0.417154      -1.066039      -0.012978      -0.005089       0.012232       0.018546      -0.008871       0.016114       0.001113      -0.002096      -0.032561      -0.022240       0.003499       0.018742              8.564330       7.873262       1.215765      -0.365600      10.607118      -3.559556       7.212609           0.000000
          266              C      11.096658       4.517607      13.368978       0.109214      24.242008 0.32344057E+03  0.70865340E+04                                 7.373669                            6.088809       0.214689       2.087548                    0.999813      25.753828      72.284585       0.650377       0.429835      -1.052161       0.044739       0.003288       0.001486       0.044884       0.008881      -0.003577       0.046352       0.034093      -0.060962      -0.061262       0.025558       0.035704              7.866913       7.732847       0.908949      -0.041450       9.278490      -3.009930       6.589402           0.000000
          267              C       0.383761       4.684983      13.655686       0.099790      24.684825 0.33573306E+03  0.74318162E+04                                 7.469536                            6.209721       0.099280       2.047723                    0.999538      26.129829      73.946158       0.642427       0.430706      -1.050632      -0.046148      -0.001721      -0.002709       0.046259      -0.009256       0.012698       0.035986       0.031143      -0.045049      -0.050990       0.023628       0.027363              7.952330       7.618034       0.412085       0.464829       9.226065      -2.882537       7.012890          -0.000001
          268              C       0.461550       5.675817      12.706776      -0.191079      28.347044 0.42347679E+03  0.98802586E+04                                 8.026543                            6.856384       0.325139       2.095561                    0.998863      28.770287      82.110223       0.630631       0.416286      -1.065415       0.005068       0.003695       0.012880       0.014326       0.008171      -0.010258       0.007393      -0.012924      -0.038745      -0.021755       0.004669       0.017086              8.452575       7.608181      -0.039764       0.709190      10.164640      -3.528127       7.584904          -0.000000
          269              S      12.805043      -4.704283      21.064850      -0.029458     150.223467 0.39701879E+04  0.15292719E+06                                19.617506                           17.406111       1.153840       2.028343                    0.999798      69.870636     211.886273       0.555660       0.286170      -1.240142      -0.017844       0.013850      -0.006184       0.023419      -0.004854      -0.024410       0.005135      -0.365364       0.993073      -0.349130       0.017140       0.331990             21.577809      15.802463       0.233989       2.712665      18.492956      -6.900732      30.438008           0.000001
          270              S      12.694711       2.508016       1.260955       0.004398     150.255827 0.37190801E+04  0.14143582E+06                                19.940014                           17.033427       0.817616       1.946463                    0.999047      69.095589     210.633455       0.550532       0.292550      -1.228948      -0.007666       0.017975       0.014413       0.024282       0.082127       0.090339       0.256434       0.479238       0.652659      -0.450748       0.079779       0.370970             22.759752      30.900091       1.965873       4.658223      11.066643      -0.210095      26.312522           0.000001
          271              S       3.647415      -1.569253       5.539062      -0.000425     137.515311 0.38350525E+04  0.14626059E+06                                18.434097                           17.102752       1.138508       2.040542                    0.999305      67.988405     204.297213       0.561511       0.286017      -1.241901      -0.009921      -0.000461      -0.021163       0.023377       0.011930      -0.000643       0.085733      -0.693297       0.163769      -0.374159       0.029293       0.344867             19.326464      14.162517      -2.877880      -1.078878      17.753898       2.720412      26.062978           0.000002
          272              S       3.774212       0.451896       5.467602      -0.007917     136.497155 0.37461251E+04  0.14259269E+06                                18.516877                           16.971896       0.976776       1.976537                    0.999931      69.923035     212.618327       0.558061       0.288343      -1.234529      -0.008302       0.005503      -0.052026       0.052970      -0.097662       0.092114      -0.029650      -0.244376      -1.237842      -0.429338       0.062120       0.367218             19.686010      27.833879      -5.432825       3.005916      17.563235      -0.552708      13.660916           0.000003
          273              S       6.322593      11.385720      11.417237      -0.029458     150.223432 0.39701877E+04  0.15292718E+06                                19.617503                           17.406110       1.153840       2.028343                    0.999798      69.870637     211.886274       0.555660       0.286170      -1.240142      -0.017844      -0.013850       0.006184       0.023419       0.004853       0.024410       0.005135      -0.365364       0.993073      -0.349130       0.017140       0.331990             21.577804      15.802463      -0.233990      -2.712665      18.492943      -6.900723      30.438005           0.000001
          274              S       6.212261      10.548396       9.566408       0.004398     150.255803 0.37190788E+04  0.14143575E+06                                19.940011                           17.033424       0.817616       1.946463                    0.999047      69.095588     210.633450       0.550532       0.292550      -1.228948      -0.007666      -0.017975      -0.014413       0.024282      -0.082127      -0.090339       0.256434       0.479238       0.652658      -0.450748       0.079779       0.370970             22.759750      30.900087      -1.965872      -4.658226      11.066641      -0.210095      26.312521           0.000001
          275              S      10.129865      14.625665       5.288300      -0.000425     137.515273 0.38350517E+04  0.14626055E+06                                18.434093                           17.102750       1.138508       2.040542                    0.999305      67.988404     204.297209       0.561511       0.286017      -1.241901      -0.009921       0.000461       0.021163       0.023377      -0.011930       0.000643       0.085733      -0.693297       0.163769      -0.374159       0.029293       0.344867             19.326459      14.162514       2.877880       1.078876      17.753900       2.720409      26.062964           0.000002
          276              S      10.256662      12.604517       5.359761      -0.007917     136.497129 0.37461244E+04  0.14259265E+06                                18.516874                           16.971895       0.976776       1.976537                    0.999931      69.923034     212.618325       0.558061       0.288343      -1.234529      -0.008302      -0.005503       0.052025       0.052970       0.097662      -0.092114      -0.029650      -0.244376      -1.237842      -0.429338       0.062120       0.367218             19.686007      27.833864       5.432827      -3.005914      17.563241      -0.552710      13.660915           0.000003
          277              S       0.159857      14.573208       0.589875      -0.029458     150.223467 0.39701880E+04  0.15292719E+06                                19.617506                           17.406111       1.153840       2.028343                    0.999798      69.870636     211.886274       0.555660       0.286170      -1.240142       0.017844      -0.013850       0.006184       0.023419      -0.004853      -0.024410       0.005135      -0.365364       0.993073      -0.349130       0.017140       0.331990             21.577809      15.802463       0.233989       2.712665      18.492956      -6.900732      30.438007           0.000001
          278              S       0.270189       7.360909      20.393770       0.004398     150.255822 0.37190800E+04  0.14143581E+06                                19.940013                           17.033427       0.817616       1.946463                    0.999047      69.095588     210.633452       0.550532       0.292550      -1.228948       0.007666      -0.017975      -0.014413       0.024282       0.082127       0.090339       0.256434       0.479238       0.652658      -0.450748       0.079779       0.370970             22.759752      30.900090       1.965874       4.658222      11.066643      -0.210096      26.312522           0.000001
          279              S       9.317485      11.438178      16.115663      -0.000425     137.515310 0.38350526E+04  0.14626059E+06                                18.434096                           17.102751       1.138508       2.040542                    0.999305      67.988406     204.297214       0.561511       0.286017      -1.241901       0.009921       0.000461       0.021163       0.023377       0.011930      -0.000643       0.085733      -0.693297       0.163769      -0.374159       0.029293       0.344867             19.326464      14.162516      -2.877880      -1.078878      17.753897       2.720412      26.062977           0.000002
          280              S       9.190688       9.417029      16.187123      -0.007917     136.497162 0.37461253E+04  0.14259269E+06                                18.516877                           16.971897       0.976776       1.976537                    0.999931      69.923036     212.618331       0.558061       0.288343      -1.234529       0.008302      -0.005503       0.052025       0.052970      -0.097662       0.092114      -0.029650      -0.244376      -1.237842      -0.429338       0.062120       0.367218             19.686011      27.833881      -5.432826       3.005917      17.563237      -0.552708      13.660916           0.000003
          281              S       6.642307      -1.516795      10.237488      -0.029458     150.223438 0.39701879E+04  0.15292719E+06                                19.617503                           17.406111       1.153840       2.028343                    0.999798      69.870638     211.886281       0.555660       0.286170      -1.240142       0.017844       0.013850      -0.006184       0.023419       0.004854       0.024410       0.005135      -0.365364       0.993073      -0.349130       0.017140       0.331990             21.577805      15.802464      -0.233991      -2.712666      18.492944      -6.900723      30.438006           0.000001
          282              S       6.752639      -0.679471      12.088317       0.004398     150.255803 0.37190789E+04  0.14143576E+06                                19.940011                           17.033424       0.817616       1.946463                    0.999047      69.095588     210.633451       0.550532       0.292550      -1.228948       0.007666       0.017975       0.014413       0.024282      -0.082127      -0.090339       0.256435       0.479238       0.652659      -0.450748       0.079779       0.370970             22.759750      30.900087      -1.965872      -4.658225      11.066641      -0.210095      26.312521           0.000001
          283              S       2.835035      -4.756740      16.366425      -0.000425     137.515273 0.38350517E+04  0.14626055E+06                                18.434093                           17.102749       1.138508       2.040542                    0.999305      67.988405     204.297211       0.561511       0.286017      -1.241901       0.009921      -0.000461      -0.021163       0.023377      -0.011930       0.000643       0.085733      -0.693297       0.163769      -0.374160       0.029293       0.344867             19.326459      14.162514       2.877880       1.078876      17.753899       2.720409      26.062964           0.000002
          284              S       2.708238      -2.735592      16.294964      -0.007917     136.497132 0.37461244E+04  0.14259265E+06                                18.516874                           16.971894       0.976776       1.976537                    0.999931      69.923035     212.618326       0.558061       0.288343      -1.234529       0.008302       0.005503      -0.052025       0.052970       0.097662      -0.092114      -0.029650      -0.244376      -1.237842      -0.429338       0.062120       0.367218             19.686007      27.833865       5.432828      -3.005914      17.563242      -0.552710      13.660915           0.000003
          285              N       1.768412       4.028682       1.985738      -0.312645      36.093056 0.54372180E+03  0.13307053E+05                                 9.022005                            7.517665       0.234662       2.058175                    0.999661      29.859350      83.197083       0.642067       0.389781      -1.099087       0.173017      -0.171684       0.024258       0.244946       0.183391       0.005663       0.008329       0.047481       0.324915      -0.239092       0.104678       0.134414              9.703665      13.195085       3.043498       2.358594       9.313089       1.512782       6.602822          -0.000001
          286              N      12.657632      -3.749561      18.683697      -0.272143      36.034690 0.53678357E+03  0.13102079E+05                                 9.135178                            7.551864       0.152618       2.069280                    0.996222      28.570434      79.636951       0.629832       0.398419      -1.092501       0.001123       0.184332       0.028651       0.186549      -0.004488       0.007020      -0.061315       0.188364       0.253662      -0.152362       0.050677       0.101686             10.025925       6.143440      -0.120622       1.194657       8.800942      -2.190048      15.133392          -0.000001
          287              N       1.968072       2.305765       5.407618      -0.322773      36.034401 0.57515122E+03  0.14293606E+05                                 9.078655                            7.782814       0.162790       2.038007                    0.999096      30.178313      85.085860       0.624056       0.394932      -1.094091      -0.180165      -0.116205      -0.098806       0.236062      -0.162153      -0.087874      -0.070562      -0.065329       0.122451      -0.232316       0.087297       0.145020              9.552500      11.217535      -3.623681       0.491120      11.209732       0.493374       6.230233          -0.000001
          288              N       3.746856      15.029342       2.869251      -0.295923      36.754366 0.57262691E+03  0.14199706E+05                                 9.212181                            7.803682       0.144193       2.052862                    0.996987      29.303484      82.234741       0.619355       0.398803      -1.092619      -0.019730      -0.183980      -0.060462       0.194662      -0.018894      -0.009875      -0.056943       0.224987       0.279980      -0.173173       0.066771       0.106401              9.838215       5.911057      -0.249796      -0.718040       8.768072      -0.212824      14.835517           0.000000
          289              N       8.306611       0.076318       2.646424      -0.241258      35.086560 0.51619090E+03  0.12453192E+05                                 8.914893                            7.355299      -0.067847       2.007042                    0.997342      27.882724      76.790568       0.645973       0.393026      -1.098310      -0.001509      -0.154957      -0.035479       0.158974       0.011373      -0.020664      -0.009961       0.147921       0.056565      -0.084950       0.011171       0.073779              9.612580      11.403629       1.117274      -2.824728      10.616689       0.287371       6.817420          -0.000000
          290              N       7.256455       7.292941       3.176315      -0.257908      34.014062 0.53656418E+03  0.13022655E+05                                 8.655289                            7.445112       0.298564       2.109910                    0.999289      28.157687      76.853272       0.651443       0.387393      -1.106338      -0.014693       0.112031      -0.131085       0.173061      -0.000405      -0.018467       0.046542       0.081791      -0.184521      -0.090510       0.015707       0.074803              9.195997       9.534894      -0.850475      -0.252263      10.892862      -2.508619       7.160236          -0.000000
          291              N       8.250862       9.027730       8.841624      -0.312645      36.093057 0.54372181E+03  0.13307053E+05                                 9.022005                            7.517665       0.234662       2.058175                    0.999661      29.859350      83.197080       0.642067       0.389781      -1.099087       0.173017       0.171684      -0.024258       0.244946      -0.183391      -0.005663       0.008329       0.047481       0.324915      -0.239092       0.104678       0.134414              9.703666      13.195088      -3.043494      -2.358596       9.313085       1.512782       6.602824          -0.000001
          292              N       6.175182      10.430998      13.798391      -0.272143      36.034691 0.53678329E+03  0.13102071E+05                                 9.135178                            7.551862       0.152618       2.069280                    0.996222      28.570434      79.636951       0.629832       0.398419      -1.092501       0.001123      -0.184332      -0.028651       0.186549       0.004488      -0.007020      -0.061315       0.188364       0.253662      -0.152362       0.050677       0.101686             10.025926       6.143440       0.120622      -1.194657       8.800941      -2.190050      15.133397          -0.000001
          293              N       8.450522      10.750647       5.419745      -0.322773      36.034389 0.57515108E+03  0.14293602E+05                                 9.078653                            7.782813       0.162790       2.038007                    0.999096      30.178314      85.085865       0.624056       0.394932      -1.094091      -0.180165       0.116205       0.098806       0.236062       0.162153       0.087874      -0.070562      -0.065329       0.122451      -0.232316       0.087297       0.145019              9.552497      11.217534       3.623676      -0.491120      11.209726       0.493374       6.230232          -0.000001
          294              N      10.229306      -1.972930       7.958111      -0.295923      36.754385 0.57262781E+03  0.14199733E+05                                 9.212184                            7.803688       0.144193       2.052862                    0.996987      29.303485      82.234741       0.619355       0.398803      -1.092620      -0.019730       0.183980       0.060462       0.194662       0.018894       0.009875      -0.056943       0.224987       0.279980      -0.173173       0.066771       0.106401              9.838217       5.911060       0.249797       0.718041       8.768080      -0.212823      14.835511           0.000000
          295              N       1.824161      12.980094       8.180939      -0.241258      35.086562 0.51619102E+03  0.12453195E+05                                 8.914894                            7.355300      -0.067847       2.007042                    0.997342      27.882724      76.790569       0.645973       0.393026      -1.098310      -0.001509       0.154957       0.035479       0.158974      -0.011373       0.020664      -0.009961       0.147921       0.056565      -0.084950       0.011171       0.073779              9.612580      11.403626      -1.117274       2.824725      10.616696       0.287371       6.817419          -0.000000
          296              N       0.774005       5.763471       7.651047      -0.257909      34.014050 0.53656401E+03  0.13022650E+05                                 8.655287                            7.445111       0.298564       2.109910                    0.999289      28.157687      76.853272       0.651443       0.387393      -1.106338      -0.014693      -0.112031       0.131085       0.173061       0.000405       0.018467       0.046542       0.081791      -0.184521      -0.090510       0.015707       0.074803              9.195994       9.534895       0.850475       0.252262      10.892851      -2.508615       7.160235          -0.000000
          297              N      11.196488       5.840243      19.668987      -0.312645      36.093053 0.54372174E+03  0.13307051E+05                                 9.022005                            7.517664       0.234663       2.058175                    0.999661      29.859349      83.197078       0.642067       0.389781      -1.099087      -0.173017       0.171684      -0.024258       0.244946       0.183391       0.005663       0.008329       0.047481       0.324915      -0.239092       0.104678       0.134414              9.703665      13.195084       3.043498       2.358594       9.313088       1.512782       6.602822          -0.000001
          298              N       0.307268      13.618486       2.971028      -0.272143      36.034690 0.53678357E+03  0.13102079E+05                                 9.135178                            7.551864       0.152618       2.069280                    0.996222      28.570434      79.636949       0.629832       0.398419      -1.092501      -0.001123      -0.184332      -0.028651       0.186549      -0.004488       0.007020      -0.061315       0.188364       0.253662      -0.152362       0.050677       0.101686             10.025925       6.143440      -0.120621       1.194657       8.800942      -2.190048      15.133392          -0.000001
          299              N      10.996828       7.563160      16.247107      -0.322773      36.034405 0.57515124E+03  0.14293607E+05                                 9.078655                            7.782814       0.162790       2.038007                    0.999096      30.178314      85.085863       0.624056       0.394932      -1.094091       0.180165       0.116205       0.098807       0.236062      -0.162153      -0.087874      -0.070562      -0.065329       0.122451      -0.232316       0.087297       0.145019              9.552500      11.217535      -3.623682       0.491119      11.209734       0.493374       6.230233          -0.000001
          300              N       9.218044      -5.160417      18.785474      -0.295923      36.754368 0.57262694E+03  0.14199707E+05                                 9.212181                            7.803682       0.144193       2.052862                    0.996987      29.303485      82.234741       0.619355       0.398803      -1.092620       0.019730       0.183980       0.060462       0.194662      -0.018894      -0.009875      -0.056943       0.224987       0.279980      -0.173173       0.066771       0.106401              9.838215       5.911056      -0.249796      -0.718040       8.768072      -0.212824      14.835516           0.000000
          301              N       4.658289       9.792607      19.008301      -0.241258      35.086560 0.51619090E+03  0.12453192E+05                                 8.914893                            7.355299      -0.067847       2.007042                    0.997342      27.882724      76.790568       0.645973       0.393026      -1.098310       0.001509       0.154957       0.035479       0.158974       0.011373      -0.020664      -0.009961       0.147921       0.056565      -0.084950       0.011171       0.073779              9.612580      11.403629       1.117275      -2.824728      10.616689       0.287371       6.817420          -0.000000
          302              N       5.708445       2.575984      18.478410      -0.257908      34.014062 0.53656418E+03  0.13022655E+05                                 8.655290                            7.445112       0.298564       2.109910                    0.999289      28.157687      76.853274       0.651443       0.387393      -1.106338       0.014693      -0.112031       0.131085       0.173061      -0.000405      -0.018467       0.046542       0.081791      -0.184521      -0.090510       0.015707       0.074803              9.195998       9.534894      -0.850476      -0.252263      10.892863      -2.508619       7.160236          -0.000000
          303              N       4.714038       0.841195      12.813101      -0.312645      36.093056 0.54372178E+03  0.13307052E+05                                 9.022005                            7.517664       0.234663       2.058175                    0.999661      29.859349      83.197077       0.642067       0.389781      -1.099087      -0.173017      -0.171684       0.024258       0.244946      -0.183391      -0.005663       0.008329       0.047481       0.324915      -0.239092       0.104678       0.134414              9.703666      13.195088      -3.043494      -2.358596       9.313085       1.512783       6.602824          -0.000001
          304              N       6.789718      -0.562073       7.856334      -0.272143      36.034691 0.53678329E+03  0.13102071E+05                                 9.135178                            7.551862       0.152618       2.069280                    0.996222      28.570434      79.636951       0.629832       0.398419      -1.092501      -0.001123       0.184332       0.028651       0.186549       0.004488      -0.007020      -0.061315       0.188364       0.253662      -0.152362       0.050677       0.101686             10.025926       6.143440       0.120622      -1.194657       8.800941      -2.190050      15.133397          -0.000000
          305              N       4.514378      -0.881722      16.234980      -0.322773      36.034391 0.57515108E+03  0.14293602E+05                                 9.078653                            7.782813       0.162790       2.038007                    0.999096      30.178315      85.085866       0.624056       0.394932      -1.094091       0.180165      -0.116204      -0.098806       0.236062       0.162153       0.087874      -0.070562      -0.065329       0.122451      -0.232316       0.087297       0.145020              9.552497      11.217533       3.623677      -0.491120      11.209727       0.493374       6.230232          -0.000001
          306              N       2.735594      11.841855      13.696614      -0.295923      36.754385 0.57262781E+03  0.14199733E+05                                 9.212184                            7.803688       0.144193       2.052862                    0.996987      29.303485      82.234741       0.619355       0.398803      -1.092620       0.019730      -0.183980      -0.060462       0.194662       0.018894       0.009875      -0.056943       0.224987       0.279980      -0.173173       0.066771       0.106401              9.838217       5.911060       0.249797       0.718041       8.768080      -0.212823      14.835511           0.000000
          307              N      11.140739      -3.111169      13.473786      -0.241258      35.086562 0.51619101E+03  0.12453195E+05                                 8.914893                            7.355300      -0.067846       2.007042                    0.997342      27.882724      76.790568       0.645973       0.393026      -1.098310       0.001509      -0.154957      -0.035479       0.158974      -0.011373       0.020664      -0.009961       0.147921       0.056565      -0.084950       0.011171       0.073779              9.612580      11.403625      -1.117274       2.824725      10.616696       0.287371       6.817419          -0.000000
          308              N      12.190895       4.105454      14.003678      -0.257908      34.014050 0.53656402E+03  0.13022650E+05                                 8.655287                            7.445111       0.298564       2.109910                    0.999289      28.157687      76.853274       0.651443       0.387393      -1.106338       0.014693       0.112031      -0.131085       0.173061       0.000405       0.018467       0.046542       0.081791      -0.184521      -0.090510       0.015707       0.074803              9.195994       9.534896       0.850476       0.252262      10.892851      -2.508615       7.160235          -0.000000
          309              O       5.585279       4.623092       3.514562      -0.617820      36.443858 0.58212405E+03  0.14290265E+05                                 8.706066                            7.482733       0.394004       2.158605                    0.996978      28.701945      76.507804       0.691743       0.360692      -1.136432       0.007086      -0.041036      -0.022872       0.047511       0.029275       0.024535       0.007888      -0.095885       0.100286      -0.077130       0.024562       0.052567              9.472842       8.142551       2.736696       2.253061      11.566110       3.622255       8.709863          -0.000001
          310              O       6.345022       2.946409       2.271364      -0.559251      33.944327 0.53325247E+03  0.12775536E+05                                 8.247417                            7.126146       0.537451       2.234594                    0.996350      27.190018      71.032865       0.715899       0.357115      -1.142045      -0.003909       0.010468       0.011745       0.016211      -0.037901      -0.046287      -0.048292      -0.016239       0.034068      -0.088704       0.031219       0.057485              8.937623      12.838123      -3.191301      -0.534429       7.119976       0.293559       6.854770          -0.000001
          311              O      12.188302       0.683875      17.074751      -0.568176      31.329433 0.46061431E+03  0.10643165E+05                                 7.760133                            6.533437       0.629164       2.243569                    0.999013      27.314468      70.176805       0.762773       0.347518      -1.149357       0.010968      -0.050259      -0.019541       0.055028       0.005432      -0.016376      -0.024670      -0.012624      -0.160533      -0.062585       0.018800       0.043785              8.486554       5.057445      -0.612899       0.008417      13.682122      -1.254068       6.720096          -0.000001
          312              O      12.214232      -1.050053      15.728043      -0.586492      41.682142 0.65008169E+03  0.16406851E+05                                 9.626146                            7.978524       0.093206       2.074163                    0.994524      28.540421      77.164278       0.660907       0.367205      -1.131243       0.016004       0.001708       0.013804       0.021203       0.025009      -0.014768       0.046077       0.100805       0.081698      -0.089782       0.040686       0.049096             10.793072       7.104395       0.185119       1.891655       7.524234       0.324695      17.750587          -0.000001
          313              O      10.375809       1.996205       4.130639      -0.595462      42.183684 0.64647718E+03  0.16268500E+05                                 9.647841                            7.916229       0.231836       2.116665                    0.994258      28.548887      76.693764       0.669572       0.363509      -1.135831       0.022263       0.021242       0.006450       0.031439       0.046119       0.002520       0.006111       0.036010       0.110008      -0.067969       0.027787       0.040183             10.978146      16.925808       2.562278       3.331811       8.154311       0.009220       7.854320          -0.000001
          314              O      11.232789       4.024539       4.473433      -0.631554      33.460816 0.54230937E+03  0.13049273E+05                                 8.119904                            7.138632       0.708543       2.246540                    0.999360      28.756282      75.325049       0.722358       0.352382      -1.145691      -0.008765      -0.046776      -0.018654       0.051115      -0.029061      -0.004909      -0.020292      -0.105361       0.088084      -0.075787       0.018031       0.057756              8.620111       7.844581      -2.001627       1.159852      12.030179       0.076935       5.985571          -0.000002
          315              O       3.658695       7.409671      20.669002      -0.599104      42.893225 0.65296910E+03  0.16500744E+05                                 9.805977                            7.988227       0.062331       2.059370                    0.994190      28.811058      77.988135       0.661387       0.366471      -1.131620      -0.006354      -0.024451       0.014598       0.029177      -0.000246       0.001411      -0.054099       0.033483      -0.042658      -0.066081       0.023787       0.042294             11.209504       6.879876      -0.136718      -0.977601      10.060605      -5.051768      16.688032          -0.000000
          316              O       3.759821       5.241512      21.170309      -0.602891      30.739817 0.49924907E+03  0.11754407E+05                                 7.630098                            6.829892       0.883655       2.325992                    0.998140      27.764899      71.685109       0.742474       0.350382      -1.148573      -0.002155       0.046523      -0.006618       0.047041      -0.009307      -0.003697       0.048628       0.029431      -0.146279      -0.076291       0.028179       0.048113              7.976786       5.578467      -1.224220      -0.340662      10.559128       2.153768       7.792763          -0.000001
          317              O       8.983379       4.618166       3.166570      -0.892403      33.738783 0.66246300E+03  0.17013019E+05                                 8.660668                            8.243154      -0.628002       1.819607                    0.995419      31.310858      89.010968       0.620055       0.384642      -1.104091      -0.057569      -0.000335       0.016577       0.059909       0.003924       0.009583      -0.004837       0.048451      -0.008005      -0.024738      -0.003875       0.028613              9.049626       9.092401      -1.597791       0.921153       8.658051      -0.220002       9.398426           0.000001
          318              O      12.067729       8.433321       7.312801      -0.617820      36.443844 0.58212368E+03  0.14290254E+05                                 8.706063                            7.482731       0.394004       2.158605                    0.996978      28.701945      76.507803       0.691744       0.360692      -1.136432       0.007086       0.041036       0.022872       0.047511      -0.029275      -0.024535       0.007889      -0.095885       0.100286      -0.077130       0.024562       0.052567              9.472839       8.142550      -2.736696      -2.253061      11.566104       3.622254       8.709861          -0.000001
          319              O      12.827472      10.110004       8.555998      -0.559251      33.944339 0.53325252E+03  0.12775537E+05                                 8.247419                            7.126146       0.537451       2.234594                    0.996350      27.190018      71.032862       0.715899       0.357115      -1.142045      -0.003909      -0.010468      -0.011745       0.016211       0.037901       0.046287      -0.048292      -0.016240       0.034068      -0.088704       0.031219       0.057485              8.937626      12.838128       3.191308       0.534426       7.119982       0.293559       6.854767          -0.000001
          320              O       5.705852       5.997562      15.407337      -0.568176      31.329449 0.46061465E+03  0.10643174E+05                                 7.760137                            6.533439       0.629163       2.243569                    0.999013      27.314469      70.176808       0.762773       0.347518      -1.149357       0.010968       0.050259       0.019541       0.055028      -0.005432       0.016376      -0.024670      -0.012624      -0.160532      -0.062585       0.018800       0.043785              8.486559       5.057447       0.612899      -0.008417      13.682132      -1.254074       6.720097          -0.000001
          321              O       5.731782       7.731490      16.754044      -0.586492      41.682134 0.65008146E+03  0.16406844E+05                                 9.626145                            7.978522       0.093206       2.074163                    0.994524      28.540422      77.164282       0.660907       0.367205      -1.131243       0.016004      -0.001708      -0.013804       0.021203      -0.025009       0.014768       0.046077       0.100805       0.081698      -0.089782       0.040686       0.049096             10.793072       7.104394      -0.185118      -1.891656       7.524232       0.324689      17.750589          -0.000001
          322              O       3.893359      11.060208       6.696724      -0.595462      42.183683 0.64647711E+03  0.16268498E+05                                 9.647841                            7.916228       0.231836       2.116665                    0.994258      28.548886      76.693760       0.669572       0.363509      -1.135831       0.022263      -0.021242      -0.006450       0.031439      -0.046119      -0.002520       0.006111       0.036010       0.110008      -0.067969       0.027787       0.040183             10.978147      16.925811      -2.562277      -3.331813       8.154309       0.009220       7.854322          -0.000001
          323              O       4.750339       9.031873       6.353929      -0.631554      33.460823 0.54230969E+03  0.13049282E+05                                 8.119905                            7.138634       0.708544       2.246540                    0.999360      28.756280      75.325040       0.722358       0.352382      -1.145691      -0.008765       0.046776       0.018654       0.051115       0.029061       0.004909      -0.020292      -0.105361       0.088084      -0.075787       0.018031       0.057756              8.620112       7.844582       2.001626      -1.159851      12.030179       0.076940       5.985574          -0.000002
          324              O      10.141145      -0.728234      11.813086      -0.599104      42.893242 0.65296936E+03  0.16500752E+05                                 9.805980                            7.988229       0.062331       2.059370                    0.994190      28.811057      77.988134       0.661387       0.366471      -1.131620      -0.006354       0.024451      -0.014598       0.029177       0.000246      -0.001411      -0.054099       0.033483      -0.042658      -0.066081       0.023787       0.042294             11.209510       6.879879       0.136716       0.977604      10.060603      -5.051773      16.688047          -0.000000
          325              O      10.242271       1.439926      11.311779      -0.602891      30.739828 0.49924949E+03  0.11754419E+05                                 7.630100                            6.829895       0.883655       2.325992                    0.998140      27.764899      71.685106       0.742473       0.350382      -1.148573      -0.002155      -0.046523       0.006618       0.047041       0.009307       0.003697       0.048628       0.029432      -0.146279      -0.076291       0.028179       0.048113              7.976788       5.578469       1.224220       0.340662      10.559127       2.153772       7.792768          -0.000001
          326              O       2.500929       8.438247       7.660792      -0.892403      33.738789 0.66246320E+03  0.17013025E+05                                 8.660669                            8.243155      -0.628002       1.819607                    0.995419      31.310857      89.010964       0.620054       0.384642      -1.104091      -0.057569       0.000335      -0.016577       0.059909      -0.003924      -0.009583      -0.004837       0.048451      -0.008005      -0.024738      -0.003875       0.028613              9.049627       9.092403       1.597789      -0.921152       8.658050      -0.220002       9.398427           0.000001
          327              O       7.379621       5.245833      18.140163      -0.617820      36.443861 0.58212411E+03  0.14290267E+05                                 8.706066                            7.482734       0.394004       2.158605                    0.996978      28.701946      76.507809       0.691743       0.360692      -1.136432      -0.007086       0.041036       0.022872       0.047511       0.029275       0.024535       0.007888      -0.095885       0.100286      -0.077130       0.024562       0.052567              9.472842       8.142552       2.736697       2.253061      11.566111       3.622255       8.709864          -0.000001
          328              O       6.619878       6.922516      19.383361      -0.559251      33.944326 0.53325245E+03  0.12775535E+05                                 8.247417                            7.126146       0.537451       2.234594                    0.996350      27.190018      71.032863       0.715899       0.357115      -1.142045       0.003909      -0.010468      -0.011745       0.016211      -0.037901      -0.046288      -0.048292      -0.016240       0.034068      -0.088704       0.031219       0.057485              8.937623      12.838122      -3.191301      -0.534429       7.119976       0.293559       6.854770          -0.000001
          329              O       0.776598       9.185050       4.579974      -0.568176      31.329440 0.46061444E+03  0.10643169E+05                                 7.760135                            6.533438       0.629163       2.243569                    0.999013      27.314471      70.176816       0.762773       0.347518      -1.149357      -0.010968       0.050259       0.019541       0.055028       0.005432      -0.016376      -0.024670      -0.012624      -0.160533      -0.062585       0.018800       0.043785              8.486556       5.057446      -0.612899       0.008417      13.682125      -1.254069       6.720097          -0.000001
          330              O       0.750668      10.918978       5.926682      -0.586492      41.682146 0.65008177E+03  0.16406853E+05                                 9.626146                            7.978524       0.093206       2.074163                    0.994524      28.540423      77.164283       0.660907       0.367205      -1.131243      -0.016004      -0.001708      -0.013804       0.021203       0.025009      -0.014768       0.046077       0.100805       0.081698      -0.089782       0.040686       0.049096             10.793072       7.104395       0.185119       1.891655       7.524234       0.324695      17.750588          -0.000001
          331              O       2.589091       7.872720      17.524086      -0.595462      42.183687 0.64647716E+03  0.16268500E+05                                 9.647842                            7.916229       0.231836       2.116665                    0.994258      28.548886      76.693763       0.669572       0.363509      -1.135831      -0.022263      -0.021242      -0.006450       0.031439       0.046119       0.002520       0.006111       0.036010       0.110008      -0.067969       0.027787       0.040183             10.978149      16.925814       2.562278       3.331813       8.154311       0.009219       7.854321          -0.000001
          332              O       1.732111       5.844386      17.181292      -0.631554      33.460815 0.54230927E+03  0.13049270E+05                                 8.119904                            7.138631       0.708544       2.246540                    0.999360      28.756281      75.325042       0.722359       0.352382      -1.145691       0.008765       0.046776       0.018654       0.051115      -0.029061      -0.004909      -0.020292      -0.105361       0.088084      -0.075787       0.018031       0.057756              8.620111       7.844581      -2.001628       1.159852      12.030180       0.076935       5.985571          -0.000002
          333              O       9.306205       2.459254       0.985723      -0.599104      42.893222 0.65296905E+03  0.16500743E+05                                 9.805977                            7.988227       0.062331       2.059370                    0.994190      28.811057      77.988131       0.661387       0.366471      -1.131620       0.006354       0.024451      -0.014598       0.029177      -0.000246       0.001411      -0.054098       0.033483      -0.042658      -0.066081       0.023787       0.042294             11.209503       6.879875      -0.136718      -0.977601      10.060604      -5.051768      16.688030          -0.000000
          334              O       9.205079       4.627413       0.484416      -0.602891      30.739818 0.49924908E+03  0.11754407E+05                                 7.630097                            6.829892       0.883655       2.325992                    0.998140      27.764900      71.685110       0.742474       0.350382      -1.148573       0.002155      -0.046523       0.006618       0.047041      -0.009307      -0.003697       0.048628       0.029432      -0.146279      -0.076291       0.028179       0.048113              7.976786       5.578467      -1.224220      -0.340662      10.559128       2.153767       7.792762          -0.000001
          335              O       3.981521       5.250759      18.488155      -0.892403      33.738784 0.66246300E+03  0.17013019E+05                                 8.660669                            8.243154      -0.628002       1.819607                    0.995419      31.310858      89.010969       0.620055       0.384642      -1.104091       0.057569       0.000335      -0.016577       0.059909       0.003924       0.009583      -0.004837       0.048451      -0.008005      -0.024738      -0.003875       0.028613              9.049626       9.092401      -1.597791       0.921153       8.658051      -0.220002       9.398426           0.000001
          336              O       0.897171       1.435604      14.341924      -0.617820      36.443845 0.58212369E+03  0.14290254E+05                                 8.706063                            7.482731       0.394004       2.158605                    0.996978      28.701945      76.507804       0.691744       0.360692      -1.136432      -0.007086      -0.041036      -0.022872       0.047511      -0.029275      -0.024535       0.007888      -0.095885       0.100286      -0.077130       0.024562       0.052567              9.472839       8.142551      -2.736696      -2.253061      11.566105       3.622255       8.709862          -0.000001
          337              O       0.137428      -0.241079      13.098727      -0.559251      33.944338 0.53325251E+03  0.12775537E+05                                 8.247419                            7.126146       0.537451       2.234594                    0.996350      27.190017      71.032861       0.715899       0.357115      -1.142045       0.003909       0.010468       0.011745       0.016211       0.037901       0.046287      -0.048292      -0.016240       0.034068      -0.088704       0.031219       0.057485              8.937626      12.838129       3.191308       0.534426       7.119983       0.293559       6.854768          -0.000001
          338              O       7.259048       3.871363       6.247388      -0.568176      31.329450 0.46061467E+03  0.10643175E+05                                 7.760137                            6.533439       0.629163       2.243569                    0.999013      27.314469      70.176809       0.762773       0.347518      -1.149357      -0.010968      -0.050259      -0.019541       0.055028      -0.005432       0.016376      -0.024670      -0.012624      -0.160533      -0.062585       0.018800       0.043785              8.486559       5.057447       0.612899      -0.008417      13.682132      -1.254074       6.720097          -0.000001
          339              O       7.233118       2.137435       4.900681      -0.586492      41.682135 0.65008150E+03  0.16406845E+05                                 9.626145                            7.978522       0.093206       2.074163                    0.994524      28.540423      77.164284       0.660907       0.367205      -1.131243      -0.016004       0.001708       0.013804       0.021203      -0.025009       0.014768       0.046077       0.100805       0.081698      -0.089782       0.040686       0.049096             10.793072       7.104394      -0.185118      -1.891656       7.524232       0.324689      17.750589          -0.000001
          340              O       9.071541      -1.191283      14.958001      -0.595462      42.183691 0.64647718E+03  0.16268500E+05                                 9.647842                            7.916229       0.231836       2.116665                    0.994258      28.548887      76.693765       0.669572       0.363509      -1.135831      -0.022263       0.021242       0.006450       0.031439      -0.046119      -0.002520       0.006111       0.036010       0.110008      -0.067969       0.027787       0.040183             10.978150      16.925817      -2.562276      -3.331815       8.154309       0.009220       7.854323          -0.000001
          341              O       8.214561       0.837052      15.300796      -0.631554      33.460831 0.54230977E+03  0.13049285E+05                                 8.119907                            7.138634       0.708544       2.246540                    0.999360      28.756281      75.325044       0.722358       0.352382      -1.145691       0.008765      -0.046776      -0.018654       0.051115       0.029061       0.004909      -0.020292      -0.105361       0.088084      -0.075786       0.018030       0.057756              8.620114       7.844584       2.001628      -1.159852      12.030183       0.076939       5.985575          -0.000002
          342              O       2.823755      10.597159       9.841639      -0.599104      42.893242 0.65296935E+03  0.16500752E+05                                 9.805980                            7.988229       0.062331       2.059371                    0.994190      28.811057      77.988133       0.661387       0.366471      -1.131620       0.006354      -0.024451       0.014598       0.029177       0.000246      -0.001411      -0.054098       0.033483      -0.042658      -0.066081       0.023787       0.042294             11.209509       6.879879       0.136716       0.977604      10.060603      -5.051773      16.688046          -0.000000
          343              O       2.722629       8.428999      10.342946      -0.602891      30.739829 0.49924952E+03  0.11754420E+05                                 7.630100                            6.829895       0.883655       2.325992                    0.998140      27.764899      71.685108       0.742473       0.350382      -1.148573       0.002155       0.046523      -0.006618       0.047041       0.009307       0.003697       0.048628       0.029432      -0.146279      -0.076291       0.028179       0.048113              7.976789       5.578470       1.224220       0.340663      10.559128       2.153772       7.792769          -0.000001
          344              O      10.463971       1.430678      13.993933      -0.892403      33.738792 0.66246327E+03  0.17013027E+05                                 8.660671                            8.243156      -0.628002       1.819607                    0.995419      31.310859      89.010975       0.620054       0.384642      -1.104091       0.057569      -0.000335       0.016577       0.059909      -0.003924      -0.009583      -0.004837       0.048451      -0.008005      -0.024738      -0.003875       0.028613              9.049628       9.092405       1.597789      -0.921152       8.658051      -0.220002       9.398428           0.000001

******************************************************
Auxiliary information for the entire system
The total spin magnetic moment of the unit cell is   0.000072
The total net atomic charge of the unit cell is   -0.000002
Accuracy of reproducing the electrostatic potential in the unit cell:
  The inner radius (bohr) =    5.0000
  The outer radius (bohr) =   12.0000
  Valid grid points have density less than (e/(bohr^3)) =    0.0001
  The number of valid grid points were=        28800
  The rms potential error without charges in kcal/mol is=      6.17930
  The rms potential error with partial charges in kcal/mol is=      1.86640
  The RRMSE value at monopole order=      0.30204
  The rms potential error with partial charges and cloud penetration in kcal/mol is=      1.86646
  The RRMSE value at monopole order with cloud penetration is=      0.30205
  The rms potential error with partial charges and atomic dipoles in kcal/mol is=      0.93479
  The RRMSE value at dipole order=      0.15128
  The rms potential error with partial charges, atomic dipoles and cloud penetration in kcal/mol is=      0.91100
  The RRMSE value at dipole order with cloud penetration=      0.14743

******************************************************
The electron densities and ab initio electrostatic potential were computed in VASP using the PBE functional and
projector augmented wave method. See the main text of the journal article for a description of computational details.
The atomic charges, dipoles, and quadrupoles were computed with the DDEC6 method as described in
(a) T. A. Manz and N. Gabaldon Limas, RSC Adv. 6 (2016) 47771-47801 DOI: 10.1039/c6ra04656h
(b) N. Gabaldon Limas and T. A. Manz, RSC Adv. 8 (2018) 2678-2707 DOI: 10.1039/c7ra11829e.
For each atom in the material, the electron cloud parameters were fit to the spherically averaged atom-in-material
electron density using radial positions for which this density was between 10^-4 and 10^-2 electrons per cubic bohr.
The polarizabilities, dispersion coefficients, and quantum Drude oscillator (QDO) parameters were fit using the MCLF method.
The magnetic structure of the system was optimized in VASP from the default ferromagnetic initial guess using spin polarization.
The atomic spin moments (ASMs) were computed on this optimized magnetic structure using the DDEC6 partition as inputs
to the method of T. A. Manz and D. S. Sholl, J. Chem. Theory Comput. 7 (2011) 4146-4164 DOI: 10.1021/ct200539n.
The RMSE and RRMSE were computed using a uniform grid with Ewald summation.
