# Supplementary material for: A collection of forcefield precursors for metal–organic frameworks
Source: RSC Adv. 2019 Nov 13;9(63):36492–507. doi: 10.1039/c9ra07327b (PMC9075174; doi:10.1039/c9ra07327b)
Supplement: RA-009-C9RA07327B-s5180 [file RA-009-C9RA07327B-s5180.xyz]

  202
jmolscript: load "" {1 1 1} spacegroup "x,y,z" unitcell [{     12.793200     0.000000     0.000000 }, {     -3.554821    12.289394     0.000000 }, {     -0.586755    -0.780533    18.006643 }]
Ni     1.637076     2.831228    12.794980     0.748129
Ni     6.093406     8.759280    14.214984     0.746931
Ni     7.014548     8.677633     5.211663     0.748124
Ni     2.558218     2.749581     3.791659     0.746924
Ni    -0.293378    -0.390267     9.003322     0.501337
Ni     0.000000     0.000000     0.000000     0.478464
H      4.630122     5.219835    12.235514     0.125283
H      3.165542     7.941368     9.611946     0.126327
H      2.030402     4.048794     9.368856     0.128467
H      3.320819     2.388964     9.471494     0.149315
H      3.740102     1.261914    10.523082     0.160642
H      5.250300     2.447180    11.700717     0.128563
H      4.703035     3.410789    12.860344     0.141134
H      1.655168     5.887939    12.982790     0.090394
H     -0.975255     3.477973    11.338783     0.098455
H      0.628496     7.728434    12.086059     0.132744
H     10.633029     5.271339    10.508677     0.121230
H      0.049737     8.820331     9.775806     0.128373
H      9.324587     7.397316    11.191129     0.146378
H     -1.085843    10.669115     8.999720     0.105727
H      8.303004     9.258196    10.362823     0.108501
H      0.849973     7.706517     7.346710     0.415915
H      4.630535     5.220385    14.774451     0.125018
H      1.609218     5.871061    17.398018     0.126454
H      5.033081     8.043120    17.641108     0.128950
H      6.986112     7.264735    17.538470     0.149340
H      8.185283     7.175135    16.486882     0.160400
H      7.466329     5.395062    15.309248     0.129135
H      6.388600     5.653019    14.149620     0.140909
H      3.162097     7.892539    14.027175     0.090023
H      4.746247    11.089026    15.671181     0.098834
H      1.108802     8.367365    14.923906     0.132630
H      6.249076    -0.560434    16.501288     0.121606
H     -0.100913     8.619928    17.234158     0.127482
H      3.843247     0.105739    15.818836     0.145623
H     -1.605677     9.977603     0.003601     0.104981
H      1.771785     0.570013    16.647141     0.107832
H      1.778153     8.941233     1.656611     0.416000
H      4.021502     6.289026     5.771129     0.125281
H      5.486082     3.567493     8.394697     0.126326
H      6.621222     7.460067     8.637787     0.128466
H      5.330805     9.119897     8.535149     0.149314
H      4.911522    10.246947     7.483561     0.160642
H      3.401324     9.061681     6.305926     0.128562
H      3.948589     8.098072     5.146299     0.141133
H      6.996456     5.620922     5.023853     0.090395
H      9.626879     8.030888     6.667860     0.098459
H      8.023128     3.780427     5.920584     0.132745
H     -1.981405     6.237522     7.497966     0.121231
H      8.601887     2.688530     8.230837     0.128375
H     -0.672963     4.111545     6.815514     0.146378
H      9.737467     0.839746     9.006923     0.105726
H      0.348620     2.250665     7.643820     0.108500
H      7.801651     3.802344    10.659933     0.415914
H      4.021089     6.288476     3.232192     0.125019
H      7.042406     5.637800     0.608625     0.126454
H      3.618543     3.465741     0.365535     0.128951
H      1.665512     4.244126     0.468173     0.149341
H      0.466341     4.333726     1.519761     0.160400
H      1.185295     6.113799     2.697395     0.129136
H      2.263024     5.855842     3.857023     0.140909
H      5.489527     3.616322     3.979468     0.090023
H      3.905377     0.419835     2.335462     0.098835
H      7.542822     3.141496     3.082737     0.132629
H      2.402548    12.069295     1.505355     0.121605
H      8.752537     2.888933     0.772485     0.127481
H      4.808377    11.403122     2.187807     0.145624
H     10.844056     2.311791    -0.003601     0.104979
H      6.879839    10.938848     1.359502     0.107833
H      6.873471     2.567628    16.350032     0.415998
C      3.340957     4.402118    10.874212     0.176564
C      4.077566     5.424201    11.490039    -0.193261
C      4.008421     6.731116    11.023667     0.007239
C      3.210914     7.048705     9.934265    -0.153637
C      2.481577     6.034254     9.323840    -0.033524
C      2.542006     4.725953     9.793813    -0.194161
C      4.799470     7.810642    11.720524     0.570854
C      1.647259     6.319892     8.120996     0.583878
C      3.109918     2.006302    10.361022    -0.270361
C      1.691671     1.447434    10.328610     0.642553
C      4.462021     2.661320    12.260723    -0.283277
C      4.079895     1.441634    13.096231     0.624414
C      0.887968     5.759122    12.438989     0.100796
C     -0.650554     4.355784    11.500843     0.101439
C      0.272036     6.862834    11.925800    -0.182284
C     -1.352280     5.420248    10.985853    -0.162627
C     -0.880527     6.711510    11.164119     0.121329
C     -1.577259     7.891534    10.591507     0.108326
C     -0.884925     8.894202     9.914458    -0.199411
C      9.840275     8.059487    10.742763    -0.148771
C     -1.572720     9.990812     9.451687     0.085703
C      9.241940     9.167886    10.249021     0.104306
C      5.057832     6.685999    16.135753     0.176428
C      4.280680     5.694394    15.519926    -0.193665
C      3.006019     5.397666    15.986298     0.007047
C      2.479335     6.075518    17.075700    -0.153265
C      3.251177     7.058018    17.686125    -0.033222
C      4.524747     7.363503    17.216151    -0.193515
C      2.188813     4.337804    15.289441     0.570829
C      3.331712     8.560643     0.882326     0.583837
C      7.295101     7.573660    16.648942    -0.271320
C      7.437875     9.091347    16.681354     0.641202
C      7.041585     6.092795    14.749241    -0.283385
C      8.107058     6.798784    13.913733     0.624638
C      3.072661     8.665319    14.570976     0.099620
C      3.993228    10.533196    15.509122     0.101602
C      1.841266     8.950309    15.084165    -0.183093
C      2.775696    10.911507    16.024112    -0.162440
C      1.666371    10.099532    15.845846     0.122654
C      0.339217    10.440935    16.418457     0.105859
C     -0.431587     9.497256    17.095507    -0.200987
C      3.350446    -0.573637    16.267201    -0.150273
C     -1.676129     9.853252    17.558278     0.084675
C      2.119438    -0.306853    16.760943     0.103224
C      5.310667     7.106743     7.132431     0.176563
C      4.574058     6.084660     6.516604    -0.193263
C      4.643203     4.777745     6.982976     0.007237
C      5.440710     4.460156     8.072378    -0.153640
C      6.170047     5.474607     8.682803    -0.033527
C      6.109618     6.782908     8.212830    -0.194162
C      3.852154     3.698219     6.286119     0.570853
C      7.004365     5.188969     9.885647     0.583878
C      5.541706     9.502559     7.645621    -0.270362
C      6.959953    10.061427     7.678033     0.642554
C      4.189603     8.847541     5.745920    -0.283279
C      4.571729    10.067227     4.910412     0.624415
C      7.763656     5.749739     5.567654     0.100797
C      9.302178     7.153077     6.505800     0.101438
C      8.379588     4.646027     6.080843    -0.182284
C     10.003904     6.088613     7.020790    -0.162628
C      9.532151     4.797351     6.842524     0.121329
C     10.228883     3.617327     7.415136     0.108327
C      9.536549     2.614659     8.092185    -0.199411
C     -1.188651     3.449374     7.263880    -0.148772
C     10.224344     1.518049     8.554956     0.085705
C     -0.590316     2.340975     7.757622     0.104306
C      3.593792     4.822862     1.870890     0.176428
C      4.370944     5.814467     2.486717    -0.193665
C      5.645605     6.111195     2.020345     0.007048
C      6.172289     5.433343     0.930943    -0.153264
C      5.400447     4.450843     0.320518    -0.033221
C      4.126877     4.145358     0.790492    -0.193515
C      6.462811     7.171057     2.717202     0.570829
C      5.319912     2.948218    17.124317     0.583837
C      1.356523     3.935201     1.357701    -0.271320
C      1.213749     2.417514     1.325289     0.641202
C      1.610039     5.416066     3.257402    -0.283386
C      0.544566     4.710077     4.092910     0.624638
C      5.578963     2.843542     3.435667     0.099620
C      4.658396     0.975665     2.497521     0.101601
C      6.810358     2.558552     2.922478    -0.183093
C      5.875928     0.597354     1.982531    -0.162440
C      6.985253     1.409329     2.160797     0.122654
C      8.312407     1.067926     1.588186     0.105859
C      9.083211     2.011605     0.911136    -0.200988
C      5.301178    12.082498     1.739442    -0.150273
C     10.327753     1.655609     0.448365     0.084676
C      6.532186    11.815714     1.245700     0.103223
N      0.472063     4.497906    12.219668    -0.225825
N      3.327937     3.054655    11.397125    -0.046559
N     -2.891213    10.150409     9.602943    -0.180717
N      4.168643     9.415297    14.790296    -0.225553
N      6.348614     7.072923    15.612840    -0.045836
N     -2.195807    11.075475    17.407022    -0.181138
N      8.179561     7.010955     5.786975    -0.225822
N      5.323687     8.454206     6.609518    -0.046559
N     11.542837     1.358452     8.403700    -0.180717
N      4.482981     2.093564     3.216347    -0.225551
N      2.303010     4.435938     2.393803    -0.045832
N     10.847431     0.433386     0.599621    -0.181138
O      2.855098     1.238468    13.295205    -0.529391
O      4.991967     0.691020    13.486976    -0.580520
O      0.882065     1.767987    11.240467    -0.549994
O      1.439315     0.672326     9.396226    -0.479304
O      5.268979     7.519629    12.843238    -0.548263
O      4.913550     8.912014    11.147913    -0.581171
O      1.585354     7.565643     7.767165    -0.503045
O      1.160861     5.410778     7.461953    -0.477530
O      7.961891     8.031801    13.714760    -0.527713
O      9.081548     6.131202    13.522989    -0.579893
O      6.904982     9.779999    15.769498    -0.548410
O      8.112337     9.549143    17.613738    -0.478807
O      2.598827     3.967648    14.166726    -0.550068
O      1.162513     3.922180    15.862052    -0.580288
O      2.117818     8.273956     1.236156    -0.503180
O      4.069870     9.280499     1.541369    -0.476942
O      5.796526    10.270393     4.711438    -0.529394
O      3.659657    10.817841     4.519667    -0.580520
O      7.769559     9.740874     6.766176    -0.549995
O      7.212309    10.836535     8.610417    -0.479304
O      3.382645     3.989232     5.163405    -0.548261
O      3.738074     2.596847     6.858730    -0.581174
O      7.066270     3.943218    10.239478    -0.503045
O      7.490763     6.098083    10.544690    -0.477533
O      0.689733     3.477060     4.291883    -0.527712
O     -0.429924     5.377659     4.483654    -0.579895
O      1.746642     1.728862     2.237145    -0.548409
O      0.539287     1.959718     0.392905    -0.478806
O      6.052797     7.541213     3.839917    -0.550070
O      7.489111     7.586681     2.144591    -0.580287
O      6.533806     3.234905    16.770487    -0.503180
O      4.581754     2.228362    16.465274    -0.476945

The following XYZ coordinates are in angstroms. Other properties are in atomic units.
The sperically averaged electron density of each atom fit to a function of the form exp(a - br)
eigen_1, eigen_2 and eigen_3 are the three eigenvalues of traceless quadrupole moment tensor
  atom number  atomic symbol              X              Y              Z     net charge C6 coefficient C8 coefficient C10 coefficient fluctuating dipole atomic polarizability isotropic forcefield polarizability              a              b squared Pearson coefficient          <r^3>          <r^4>         wp_QDO          m_QDO          q_QDO       dipole_x       dipole_y       dipole_z         dipole            Qxy            Qxz            Qyz     Q(x^2-y^2)  Q(3z^2 - R^2)        eigen_1        eigen_2        eigen_3 static polarizability      alpha(xx)      alpha(xy)      alpha(xz)      alpha(yy)      alpha(yz)      alpha(zz) atomic spin moment
            1             Ni       1.637076       2.831228      12.794980       0.748129      99.638196 0.21369525E+04  0.69310930E+05                                16.061913                           13.883882       0.649343       2.082286                    0.993458      46.389676     122.090698       0.558266       0.338266      -1.209833      -0.065087      -0.098659       0.111556       0.162526       0.102449      -0.031478      -0.002444       0.079478      -0.014672      -0.109887      -0.008565       0.118452             18.430264      14.561487      -3.429087       3.879902      18.577220       2.969976      22.152085           1.652256
            2             Ni       6.093406       8.759280      14.214984       0.746931      99.821574 0.21411984E+04  0.69484637E+05                                16.081931                           13.897270       0.646021       2.080899                    0.993472      46.430829     122.239431       0.558009       0.338247      -1.209824       0.076176       0.089403      -0.111068       0.161654       0.064422       0.006732      -0.028870      -0.173080      -0.016843      -0.107497      -0.008501       0.115998             18.459614      20.125351      -1.822229       1.793222      13.059294       4.568954      22.194199           1.627532
            3             Ni       7.014548       8.677633       5.211663       0.748124      99.638022 0.21369485E+04  0.69310796E+05                                16.061938                           13.883906       0.649311       2.082277                    0.993458      46.389509     122.090416       0.558263       0.338268      -1.209831       0.065086       0.098659      -0.111556       0.162525       0.102446      -0.031474      -0.002443       0.079475      -0.014671      -0.109884      -0.008564       0.118448             18.430292      14.561508      -3.429095       3.879904      18.577249       2.969975      22.152118           1.652249
            4             Ni       2.558218       2.749581       3.791659       0.746924      99.821885 0.21412075E+04  0.69485029E+05                                16.081993                           13.897324       0.646009       2.080894                    0.993473      46.430832     122.239652       0.558006       0.338248      -1.209823      -0.076176      -0.089404       0.111069       0.161654       0.064419       0.006734      -0.028866      -0.173071      -0.016844      -0.107493      -0.008499       0.115992             18.459686      20.125431      -1.822236       1.793224      13.059339       4.568969      22.194287           1.627503
            5             Ni      -0.293378      -0.390267       9.003322       0.501337     167.579443 0.29042018E+04  0.10177168E+06                                22.751854                           16.261468       0.544397       1.985971                    0.996664      52.172155     143.030513       0.511896       0.341448      -1.206212      -0.000000      -0.000000       0.000000       0.000000       0.107884      -0.014724      -0.004839       0.187377      -0.190290      -0.111234      -0.064361       0.175594             30.540899      23.713949       1.690117       8.723410      50.612235      -0.099564      17.296511          -0.278077
            6             Ni       0.000000       0.000000       0.000000       0.478464     172.889454 0.30059510E+04  0.10631214E+06                                23.238010                           16.564608       0.532122       1.975589                    0.996874      52.890188     145.955770       0.505934       0.342304      -1.204730      -0.000000      -0.000000      -0.000000       0.000000       0.042369      -0.006211      -0.012475      -0.276441      -0.247406      -0.104206      -0.082250       0.186456             31.247174      48.807647       8.839137      -2.568339      27.267615       8.549739      17.666261          -0.693016
            7              H       4.630122       5.219835      12.235514       0.125283       0.960098 0.71348669E+01  0.69435081E+02                                 1.722327                            1.649769      -1.345761       2.244617                    0.993023       3.856854      11.471255       0.439968       1.430512      -0.675894       0.022328      -0.004654       0.028576       0.036562      -0.001712       0.010492      -0.005393       0.006518       0.006358      -0.009872      -0.004175       0.014046              1.763737       1.609405      -0.016515       0.357416       1.623714      -0.098358       2.058091           0.000131
            8              H       3.165542       7.941368       9.611946       0.126327       1.202099 0.95921901E+01  0.98807814E+02                                 1.883491                            1.825515      -1.321224       2.255202                    0.994702       3.723273      10.772075       0.456403       1.302820      -0.703855       0.000692       0.038761      -0.012701       0.040795      -0.003817       0.000028      -0.008591      -0.027544      -0.005139      -0.013572      -0.005135       0.018707              1.886885       1.671312       0.042046       0.023994       2.188165      -0.279711       1.801178           0.000171
            9              H       2.030402       4.048794       9.368856       0.128467       0.920465 0.70237601E+01  0.68174963E+02                                 1.683373                            1.645330      -1.351393       2.247135                    0.992652       3.843105      11.464117       0.436599       1.445332      -0.673277      -0.019518      -0.028471      -0.018360       0.039098       0.010183       0.005178       0.004411      -0.012373      -0.011570      -0.010992      -0.004934       0.015926              1.699935       1.640913       0.240749       0.215807       1.856597       0.145994       1.602296           0.000105
           10              H       3.320819       2.388964       9.471494       0.149315       1.008749 0.76706935E+01  0.75603473E+02                                 1.750914                            1.684181      -1.337668       2.250650                    0.994988       3.758380      11.052622       0.448151       1.386673      -0.684867       0.008556       0.010629      -0.029771       0.032749       0.002018       0.002803       0.000978      -0.002635       0.005496      -0.004112      -0.000055       0.004167              1.793718       1.480119       0.118899      -0.190711       1.736979      -0.348841       2.164057           0.000992
           11              H       3.740102       1.261914      10.523082       0.160642       1.046698 0.81389495E+01  0.79897985E+02                                 1.704970                            1.670712      -0.804816       2.524842                    0.999280       3.194808       8.817439       0.485146       1.286074      -0.711142       0.023819      -0.026500       0.004575       0.035924      -0.007762       0.002573       0.004266      -0.010082      -0.016998      -0.010489      -0.001971       0.012459              1.714714       1.638276      -0.284341       0.143485       1.978544      -0.082941       1.527323           0.000207
           12              H       5.250300       2.447180      11.700717       0.128563       1.214925 0.99123793E+01  0.10258028E+03                                 1.884267                            1.841806      -1.130726       2.340222                    0.996280       3.664918      10.504456       0.461189       1.283339      -0.709041       0.022808      -0.009914      -0.016469       0.029829      -0.007532      -0.000605       0.006050       0.011737       0.026499      -0.015105       0.003613       0.011492              1.891393       2.095663      -0.107918      -0.406273       1.649900       0.039884       1.928614           0.002025
           13              H       4.703035       3.410789      12.860344       0.141134       1.026898 0.78291298E+01  0.77458875E+02                                 1.774314                            1.704692      -1.119048       2.357525                    0.995656       3.677699      10.789641       0.444774       1.391904      -0.685120       0.008104       0.023212       0.023323       0.033889       0.001705       0.013527       0.006714       0.000592       0.005815      -0.013893      -0.002493       0.016386              1.812741       1.424311       0.087369       0.091234       2.088422       0.340751       1.925490          -0.000060
           14              H       1.655168       5.887939      12.982790       0.090394       1.058044 0.75885564E+01  0.74606929E+02                                 1.801616                            1.672060      -1.216352       2.290961                    0.994037       3.897048      11.453121       0.450931       1.381579      -0.685368       0.036035       0.010872       0.029129       0.047594       0.008725       0.013670       0.005717      -0.001686      -0.013473      -0.015600      -0.003557       0.019157              1.894099       2.198307       0.022349       0.643514       1.500309       0.042552       1.983680           0.000205
           15              H      -0.975255       3.477973      11.338783       0.098455       1.352936 0.10354207E+02  0.10774277E+03                                 1.988623                            1.860176      -0.983289       2.406337                    0.997728       3.586607      10.127713       0.469691       1.253206      -0.717134      -0.018702      -0.044915      -0.006030       0.049025       0.008677       0.008996      -0.001176      -0.008548      -0.028323      -0.016050       0.000989       0.015061              2.017969       1.797535       0.263427       0.128977       2.658192       0.231178       1.598181           0.000266
           16              H       0.628496       7.728434      12.086059       0.132744       1.025455 0.77737232E+01  0.75702923E+02                                 1.678976                            1.633027      -0.874479       2.474152                    0.998996       3.366862       9.360171       0.488915       1.286438      -0.708639       0.013596       0.033724       0.006274       0.036898       0.004724       0.008863      -0.000176      -0.010477      -0.034229      -0.016353       0.003137       0.013216              1.670484       1.547652       0.202176       0.163824       1.977460       0.159917       1.486340           0.000247
           17              H      10.633029       5.271339      10.508677       0.121230       1.055541 0.77040597E+01  0.75821176E+02                                 1.785650                            1.678570      -1.202768       2.313192                    0.994664       3.707191      10.803734       0.453779       1.371483      -0.688509      -0.031885      -0.003522      -0.011869       0.034204       0.002461       0.011873      -0.001927      -0.004759      -0.021739      -0.016018       0.006177       0.009841              1.843183       2.315634       0.046981       0.487932       1.508374       0.091243       1.705540           0.000208
           18              H       0.049737       8.820331       9.775806       0.128373       1.125447 0.81957939E+01  0.80260316E+02                                 1.726223                            1.626904      -1.119681       2.350672                    0.996851       3.402177       9.251298       0.516455       1.211056      -0.724928       0.037276       0.001738      -0.001154       0.037335       0.003836      -0.001241      -0.011371       0.008452      -0.041851      -0.019721       0.005654       0.014067              1.763234       2.379842      -0.240275      -0.157499       1.504152      -0.007352       1.405709           0.000020
           19              H       9.324587       7.397316      11.191129       0.146378       0.925978 0.65894344E+01  0.63187376E+02                                 1.711318                            1.608183      -1.477564       2.194242                    0.992384       3.852569      11.566071       0.433980       1.471818      -0.667674      -0.024356      -0.023217       0.021417       0.039886      -0.001450      -0.006569      -0.007813       0.010364      -0.035540      -0.017112       0.004222       0.012890              1.759458       1.868159       0.355151      -0.263994       1.783484      -0.284128       1.626732          -0.000030
           20              H      -1.085843      10.669115       8.999720       0.105727       1.220630 0.87034560E+01  0.85640846E+02                                 1.768092                            1.634582      -0.961568       2.420372                    0.998403       3.280483       8.647711       0.540709       1.151206      -0.741726       0.030058       0.034581      -0.021662       0.050681       0.005588      -0.007142      -0.013522       0.020662      -0.025311      -0.020914       0.000601       0.020313              1.831452       1.646725       0.325934      -0.221792       2.308537      -0.351568       1.539094           0.000164
           21              H       8.303004       9.258196      10.362823       0.108501       1.155665 0.84116305E+01  0.84015764E+02                                 1.857946                            1.724579      -1.022848       2.400077                    0.996830       3.594721      10.307979       0.462496       1.325919      -0.699372      -0.049869      -0.001615       0.012050       0.051329       0.003532      -0.005871      -0.005478       0.015889      -0.029252      -0.013315      -0.002196       0.015512              1.920115       2.665893      -0.078634      -0.036379       1.571947      -0.068534       1.522505           0.000112
           22              H       0.849973       7.706517       7.346710       0.415915       0.514411 0.31549257E+01  0.24809862E+02                                 1.128171                            1.094517      -1.278581       2.460857                    0.999820       2.066411       5.362714       0.546996       1.423924      -0.682871      -0.026912       0.013201      -0.017176       0.034548      -0.006319       0.010865      -0.010606       0.006436      -0.025859      -0.017102      -0.002275       0.019377              1.134842       1.306334      -0.144963       0.153171       1.022172      -0.081997       1.076021           0.000023
           23              H       4.630535       5.220385      14.774451       0.125018       0.960953 0.71429079E+01  0.69531235E+02                                 1.723124                            1.650511      -1.345499       2.244512                    0.993021       3.858917      11.477965       0.439955       1.430188      -0.675949       0.010670      -0.020187      -0.028488       0.036509      -0.003170      -0.008113       0.008575      -0.003667       0.006320      -0.009893      -0.004148       0.014040              1.764561       1.632168      -0.010110      -0.193894       1.602491       0.316208       2.059026           0.000138
           24              H       1.609218       5.871061      17.398018       0.126454       1.201299 0.95839176E+01  0.98702085E+02                                 1.882762                            1.824818      -1.320805       2.255553                    0.994704       3.721773      10.766893       0.456452       1.302949      -0.703832      -0.037078      -0.011404       0.012704       0.040819       0.004112      -0.008270      -0.002369       0.027349      -0.005283      -0.013540      -0.005177       0.018717              1.886182       2.125056       0.173404      -0.275217       1.733108      -0.054672       1.800383           0.000172
           25              H       5.033081       8.043120      17.641108       0.128950       0.918379 0.70030073E+01  0.67924092E+02                                 1.681087                            1.643125      -1.350167       2.248169                    0.992683       3.837296      11.443081       0.436796       1.445733      -0.673222       0.021986       0.026771       0.018391       0.039221       0.011895       0.002842       0.006188      -0.000474      -0.011583      -0.010944      -0.004981       0.015925              1.697677       1.709223       0.260782       0.080243       1.783767       0.247376       1.600041           0.000107
           26              H       6.986112       7.264735      17.538470       0.149340       1.008808 0.76715617E+01  0.75613768E+02                                 1.750907                            1.684215      -1.339338       2.249935                    0.994961       3.758769      11.053701       0.448174       1.386573      -0.684883      -0.007734      -0.010998       0.029860       0.032747       0.002360       0.000153       0.002956       0.000232       0.005760      -0.004119      -0.000033       0.004153              1.793724       1.653794       0.169228      -0.282003       1.563716      -0.280091       2.163660           0.001019
           27              H       8.185283       7.175135      16.486882       0.160400       1.046897 0.81410413E+01  0.79922108E+02                                 1.705011                            1.670783      -0.804756       2.524743                    0.999274       3.195642       8.819381       0.485208       1.285853      -0.711186       0.032144      -0.015327      -0.004423       0.035885      -0.003871       0.003378       0.003657       0.016942      -0.016814      -0.010502      -0.001986       0.012488              1.714762       2.103876      -0.149534      -0.119461       1.512977       0.114809       1.527435           0.000236
           28              H       7.466329       5.395062      15.309248       0.129135       1.211410 0.98752578E+01  0.10209776E+03                                 1.880615                            1.838370      -1.129845       2.341173                    0.996286       3.658115      10.479054       0.461625       1.283361      -0.709056       0.015866      -0.019170       0.016603       0.029914      -0.009537       0.005947       0.001060      -0.001709       0.026293      -0.015075       0.003618       0.011456              1.887707       1.738688      -0.209658       0.150942       1.999668      -0.377994       1.924764           0.002060
           29              H       6.388600       5.653019      14.149620       0.140909       1.027884 0.78382451E+01  0.77568236E+02                                 1.775068                            1.705371      -1.118942       2.357326                    0.995667       3.679284      10.794087       0.444827       1.391394      -0.685213      -0.020100      -0.014233      -0.023145       0.033798       0.001294       0.002714       0.014831      -0.002285       0.005771      -0.013879      -0.002475       0.016354              1.813535       1.991314       0.251404       0.302118       1.522978       0.182551       1.926312          -0.000058
           30              H       3.162097       7.892539      14.027175       0.090023       1.059709 0.76034941E+01  0.74791095E+02                                 1.803440                            1.673630      -1.217584       2.290070                    0.994014       3.901456      11.469210       0.450747       1.381455      -0.685379      -0.000429      -0.037660      -0.029003       0.047536       0.007856       0.001642       0.014763      -0.007804      -0.013508      -0.015683      -0.003485       0.019168              1.896149       1.543871      -0.167779      -0.138273       2.158726       0.630952       1.985850           0.000202
           31              H       4.746247      11.089026      15.671181       0.098834       1.352914 0.10354796E+02  0.10776959E+03                                 1.990180                            1.861446      -0.983502       2.406594                    0.997723       3.587010      10.135708       0.468987       1.254847      -0.716772       0.038011       0.030510       0.006309       0.049147       0.009649      -0.003563       0.008357      -0.002093      -0.028099      -0.016017       0.000929       0.015088              2.019732       2.453706       0.453203       0.186599       2.006224       0.188411       1.599267           0.000280
           32              H       1.108802       8.367365      14.923906       0.132630       1.026457 0.77844191E+01  0.75837207E+02                                 1.680350                            1.634366      -0.876005       2.473290                    0.998981       3.369747       9.371692       0.488592       1.286778      -0.708554      -0.028637      -0.022365      -0.006066       0.036838       0.006804      -0.002620       0.008504       0.003801      -0.034249      -0.016385       0.003143       0.013242              1.671857       1.837900       0.285793       0.108064       1.690121       0.202056       1.487552           0.000241
           33              H       6.249076      -0.560434      16.501288       0.121606       1.053929 0.76898588E+01  0.75648958E+02                                 1.784161                            1.677300      -1.202813       2.313514                    0.994671       3.703953      10.793121       0.453824       1.371938      -0.688430      -0.005524       0.031558       0.011990       0.034208       0.003308      -0.005123       0.010856       0.001404      -0.021685      -0.015973       0.006149       0.009824              1.841572       1.544535      -0.175419      -0.047787       2.276129       0.493299       1.704052           0.000201
           34              H      -0.100913       8.619928      17.234158       0.127482       1.129338 0.82316964E+01  0.80700543E+02                                 1.729963                            1.630249      -1.121278       2.349157                    0.996813       3.410637       9.279588       0.516023       1.210737      -0.724972       0.008582      -0.036203       0.001242       0.037227       0.001004      -0.010644      -0.004430      -0.011179      -0.041946      -0.019802       0.005694       0.014108              1.767184       1.704269      -0.438556       0.036699       2.188836      -0.153681       1.408447          -0.000043
           35              H       3.843247       0.105739      15.818836       0.145623       0.927535 0.66027199E+01  0.63344339E+02                                 1.712958                            1.609573      -1.540421       2.165528                    0.991919       3.856723      11.579858       0.433902       1.471397      -0.667746       0.015447       0.029900      -0.021382       0.039872      -0.004021      -0.005718      -0.008526      -0.007269      -0.035422      -0.017141       0.004214       0.012927              1.761300       1.602182       0.278187      -0.200002       2.053364      -0.333071       1.628354          -0.000077
           36              H      -1.605677       9.977603       0.003601       0.104981       1.229838 0.87870451E+01  0.86701567E+02                                 1.779419                            1.644296      -0.968318       2.416611                    0.998326       3.295507       8.709560       0.537989       1.153847      -0.741033      -0.024994      -0.038180       0.021511       0.050450      -0.000876      -0.010963      -0.010667      -0.023369      -0.025906      -0.020972       0.000621       0.020351              1.843648       2.098719       0.456552      -0.278849       1.884087      -0.313605       1.548139           0.000007
           37              H       1.771785       0.570013      16.647141       0.107832       1.157896 0.84333500E+01  0.84297980E+02                                 1.861016                            1.727294      -1.024582       2.398752                    0.996789       3.602759      10.339421       0.461876       1.326672      -0.699182      -0.012432       0.048115      -0.011843       0.051086      -0.001271      -0.003846      -0.007233      -0.017272      -0.029208      -0.013489      -0.002084       0.015573              1.923435       1.701324      -0.359127      -0.056073       2.544091      -0.054139       1.524891          -0.000052
           38              H       1.778153       8.941233       1.656611       0.416000       0.514412 0.31551158E+01  0.24812685E+02                                 1.128338                            1.094683      -1.279289       2.460585                    0.999819       2.066591       5.363998       0.546834       1.424270      -0.682803      -0.020183       0.022217       0.017089       0.034540      -0.007040      -0.013204       0.007490       0.001304      -0.025898      -0.017110      -0.002251       0.019361              1.135014       1.121693      -0.198476      -0.121319       1.207191       0.124356       1.076157           0.000022
           39              H       4.021502       6.289026       5.771129       0.125281       0.960098 0.71348654E+01  0.69435064E+02                                 1.722328                            1.649769      -1.345761       2.244617                    0.993023       3.856854      11.471255       0.439968       1.430513      -0.675894      -0.022328       0.004654      -0.028576       0.036562      -0.001712       0.010492      -0.005393       0.006518       0.006358      -0.009872      -0.004175       0.014046              1.763737       1.609405      -0.016515       0.357416       1.623714      -0.098358       2.058092           0.000130
           40              H       5.486082       3.567493       8.394697       0.126326       1.202102 0.95922167E+01  0.98808149E+02                                 1.883493                            1.825517      -1.321225       2.255200                    0.994702       3.723278      10.772090       0.456403       1.302819      -0.703855      -0.000692      -0.038761       0.012701       0.040795      -0.003817       0.000028      -0.008591      -0.027544      -0.005139      -0.013572      -0.005135       0.018707              1.886887       1.671314       0.042046       0.023994       2.188167      -0.279712       1.801180           0.000172
           41              H       6.621222       7.460067       8.637787       0.128466       0.920465 0.70237624E+01  0.68174991E+02                                 1.683374                            1.645331      -1.351393       2.247135                    0.992652       3.843106      11.464121       0.436599       1.445333      -0.673277       0.019518       0.028471       0.018360       0.039098       0.010183       0.005178       0.004411      -0.012373      -0.011570      -0.010992      -0.004934       0.015926              1.699936       1.640913       0.240749       0.215807       1.856598       0.145994       1.602296           0.000104
           42              H       5.330805       9.119897       8.535149       0.149314       1.008752 0.76707258E+01  0.75603870E+02                                 1.750918                            1.684184      -1.337669       2.250649                    0.994988       3.758388      11.052651       0.448151       1.386673      -0.684867      -0.008556      -0.010629       0.029770       0.032749       0.002018       0.002803       0.000978      -0.002635       0.005496      -0.004112      -0.000055       0.004167              1.793722       1.480122       0.118900      -0.190711       1.736983      -0.348843       2.164062           0.000990
           43              H       4.911522      10.246947       7.483561       0.160642       1.046703 0.81389983E+01  0.79898583E+02                                 1.704974                            1.670716      -0.804820       2.524839                    0.999279       3.194817       8.817470       0.485146       1.286073      -0.711142      -0.023819       0.026500      -0.004575       0.035924      -0.007762       0.002573       0.004266      -0.010082      -0.016998      -0.010489      -0.001971       0.012459              1.714719       1.638281      -0.284343       0.143485       1.978550      -0.082942       1.527327           0.000204
           44              H       3.401324       9.061681       6.305926       0.128562       1.214928 0.99124053E+01  0.10258055E+03                                 1.884265                            1.841804      -1.130726       2.340221                    0.996280       3.664921      10.504442       0.461191       1.283332      -0.709043      -0.022808       0.009914       0.016469       0.029828      -0.007532      -0.000605       0.006050       0.011737       0.026499      -0.015105       0.003613       0.011492              1.891390       2.095660      -0.107918      -0.406272       1.649898       0.039884       1.928612           0.002021
           45              H       3.948589       8.098072       5.146299       0.141133       1.026899 0.78291429E+01  0.77459027E+02                                 1.774315                            1.704692      -1.119048       2.357525                    0.995656       3.677701      10.789644       0.444774       1.391903      -0.685120      -0.008104      -0.023212      -0.023323       0.033889       0.001705       0.013527       0.006714       0.000592       0.005815      -0.013893      -0.002493       0.016386              1.812742       1.424312       0.087369       0.091234       2.088423       0.340751       1.925491          -0.000062
           46              H       6.996456       5.620922       5.023853       0.090395       1.058043 0.75885457E+01  0.74606796E+02                                 1.801614                            1.672058      -1.216351       2.290962                    0.994037       3.897044      11.453106       0.450932       1.381579      -0.685369      -0.036035      -0.010872      -0.029129       0.047594       0.008725       0.013670       0.005717      -0.001686      -0.013473      -0.015600      -0.003557       0.019157              1.894097       2.198305       0.022349       0.643513       1.500308       0.042552       1.983679           0.000204
           47              H       9.626879       8.030888       6.667860       0.098459       1.352925 0.10354102E+02  0.10774133E+03                                 1.988605                            1.860161      -0.983285       2.406339                    0.997728       3.586591      10.127629       0.469695       1.253199      -0.717136       0.018701       0.044914       0.006030       0.049025       0.008678       0.008995      -0.001176      -0.008548      -0.028323      -0.016050       0.000989       0.015061              2.017951       1.797519       0.263423       0.128975       2.658165       0.231175       1.598168           0.000261
           48              H       8.023128       3.780427       5.920584       0.132745       1.025456 0.77737333E+01  0.75703042E+02                                 1.678976                            1.633027      -0.874479       2.474152                    0.998996       3.366864       9.360176       0.488916       1.286437      -0.708639      -0.013596      -0.033724      -0.006274       0.036898       0.004724       0.008863      -0.000176      -0.010477      -0.034229      -0.016353       0.003137       0.013216              1.670484       1.547653       0.202175       0.163824       1.977460       0.159917       1.486340           0.000244
           49              H      -1.981405       6.237522       7.497966       0.121231       1.055544 0.77040866E+01  0.75821502E+02                                 1.785652                            1.678572      -1.202768       2.313191                    0.994664       3.707197      10.803753       0.453780       1.371482      -0.688509       0.031885       0.003522       0.011869       0.034204       0.002460       0.011873      -0.001927      -0.004759      -0.021740      -0.016018       0.006177       0.009841              1.843185       2.315637       0.046981       0.487933       1.508376       0.091243       1.705542           0.000207
           50              H       8.601887       2.688530       8.230837       0.128375       1.125445 0.81957756E+01  0.80260096E+02                                 1.726221                            1.626902      -1.119679       2.350673                    0.996851       3.402174       9.251289       0.516455       1.211056      -0.724928      -0.037276      -0.001738       0.001154       0.037334       0.003836      -0.001241      -0.011371       0.008452      -0.041851      -0.019721       0.005654       0.014067              1.763232       2.379838      -0.240275      -0.157499       1.504150      -0.007351       1.405708           0.000019
           51              H      -0.672963       4.111545       6.815514       0.146378       0.925979 0.65894379E+01  0.63187418E+02                                 1.711318                            1.608184      -1.477564       2.194242                    0.992384       3.852570      11.566075       0.433980       1.471818      -0.667674       0.024356       0.023217      -0.021417       0.039886      -0.001450      -0.006569      -0.007813       0.010364      -0.035540      -0.017112       0.004222       0.012890              1.759459       1.868159       0.355151      -0.263994       1.783485      -0.284128       1.626732          -0.000030
           52              H       9.737467       0.839746       9.006923       0.105726       1.220639 0.87035331E+01  0.85641841E+02                                 1.768105                            1.634593      -0.961572       2.420370                    0.998403       3.280494       8.647767       0.540705       1.151211      -0.741725      -0.030058      -0.034581       0.021662       0.050681       0.005588      -0.007142      -0.013522       0.020662      -0.025312      -0.020914       0.000601       0.020313              1.831466       1.646736       0.325938      -0.221794       2.308557      -0.351573       1.539105           0.000165
           53              H       0.348620       2.250665       7.643820       0.108500       1.155668 0.84116502E+01  0.84016011E+02                                 1.857949                            1.724581      -1.022850       2.400075                    0.996830       3.594725      10.307994       0.462496       1.325920      -0.699372       0.049869       0.001615      -0.012050       0.051329       0.003532      -0.005871      -0.005478       0.015889      -0.029252      -0.013315      -0.002196       0.015512              1.920118       2.665897      -0.078635      -0.036379       1.571949      -0.068534       1.522507           0.000113
           54              H       7.801651       3.802344      10.659933       0.415914       0.514413 0.31549415E+01  0.24810027E+02                                 1.128175                            1.094521      -1.278581       2.460857                    0.999820       2.066417       5.362740       0.546994       1.423928      -0.682870       0.026912      -0.013201       0.017176       0.034548      -0.006319       0.010865      -0.010606       0.006436      -0.025859      -0.017102      -0.002275       0.019377              1.134847       1.306340      -0.144964       0.153172       1.022176      -0.081998       1.076025           0.000027
           55              H       4.021089       6.288476       3.232192       0.125019       0.960949 0.71428747E+01  0.69530838E+02                                 1.723121                            1.650508      -1.345498       2.244513                    0.993021       3.858908      11.477935       0.439955       1.430190      -0.675949      -0.010670       0.020187       0.028488       0.036509      -0.003170      -0.008113       0.008575      -0.003667       0.006320      -0.009893      -0.004148       0.014040              1.764558       1.632164      -0.010111      -0.193893       1.602488       0.316207       2.059022           0.000137
           56              H       7.042406       5.637800       0.608625       0.126454       1.201301 0.95839363E+01  0.98702338E+02                                 1.882765                            1.824821      -1.320808       2.255551                    0.994704       3.721776      10.766909       0.456452       1.302950      -0.703832       0.037078       0.011404      -0.012704       0.040819       0.004112      -0.008270      -0.002369       0.027349      -0.005283      -0.013540      -0.005177       0.018717              1.886185       2.125059       0.173404      -0.275218       1.733111      -0.054672       1.800386           0.000170
           57              H       3.618543       3.465741       0.365535       0.128951       0.918380 0.70030113E+01  0.67924143E+02                                 1.681087                            1.643126      -1.350167       2.248169                    0.992683       3.837297      11.443086       0.436796       1.445733      -0.673222      -0.021986      -0.026771      -0.018391       0.039221       0.011895       0.002842       0.006188      -0.000474      -0.011583      -0.010944      -0.004981       0.015925              1.697677       1.709224       0.260782       0.080243       1.783767       0.247376       1.600041           0.000109
           58              H       1.665512       4.244126       0.468173       0.149341       1.008806 0.76715487E+01  0.75613604E+02                                 1.750905                            1.684213      -1.339336       2.249936                    0.994961       3.758765      11.053685       0.448174       1.386572      -0.684883       0.007734       0.010998      -0.029860       0.032748       0.002360       0.000153       0.002956       0.000232       0.005760      -0.004119      -0.000033       0.004153              1.793722       1.653793       0.169228      -0.282002       1.563715      -0.280091       2.163658           0.001021
           59              H       0.466341       4.333726       1.519761       0.160400       1.046897 0.81410384E+01  0.79922070E+02                                 1.705011                            1.670782      -0.804756       2.524743                    0.999274       3.195641       8.819377       0.485208       1.285853      -0.711187      -0.032144       0.015327       0.004423       0.035885      -0.003871       0.003378       0.003657       0.016942      -0.016814      -0.010502      -0.001986       0.012488              1.714762       2.103875      -0.149534      -0.119461       1.512976       0.114809       1.527434           0.000237
           60              H       1.185295       6.113799       2.697395       0.129136       1.211407 0.98752125E+01  0.10209711E+03                                 1.880607                            1.838362      -1.129842       2.341174                    0.996286       3.658105      10.478997       0.461628       1.283355      -0.709057      -0.015866       0.019170      -0.016603       0.029914      -0.009537       0.005947       0.001060      -0.001708       0.026293      -0.015075       0.003618       0.011456              1.887698       1.738680      -0.209656       0.150941       1.999658      -0.377991       1.924755           0.002058
           61              H       2.263024       5.855842       3.857023       0.140909       1.027882 0.78382322E+01  0.77568080E+02                                 1.775066                            1.705370      -1.118944       2.357326                    0.995667       3.679281      10.794078       0.444827       1.391395      -0.685213       0.020100       0.014233       0.023145       0.033798       0.001294       0.002714       0.014831      -0.002285       0.005771      -0.013879      -0.002475       0.016354              1.813534       1.991313       0.251404       0.302117       1.522978       0.182551       1.926311          -0.000059
           62              H       5.489527       3.616322       3.979468       0.090023       1.059708 0.76034823E+01  0.74790953E+02                                 1.803438                            1.673629      -1.217585       2.290071                    0.994014       3.901453      11.469200       0.450747       1.381456      -0.685379       0.000429       0.037660       0.029003       0.047536       0.007856       0.001642       0.014763      -0.007804      -0.013508      -0.015683      -0.003485       0.019168              1.896148       1.543870      -0.167779      -0.138272       2.158725       0.630951       1.985849           0.000202
           63              H       3.905377       0.419835       2.335462       0.098835       1.352909 0.10354746E+02  0.10776888E+03                                 1.990171                            1.861438      -0.983502       2.406594                    0.997723       3.587002      10.135660       0.468990       1.254842      -0.716774      -0.038011      -0.030510      -0.006309       0.049147       0.009649      -0.003563       0.008357      -0.002093      -0.028098      -0.016017       0.000929       0.015088              2.019722       2.453693       0.453199       0.186597       2.006214       0.188410       1.599261           0.000278
           64              H       7.542822       3.141496       3.082737       0.132629       1.026458 0.77844303E+01  0.75837348E+02                                 1.680352                            1.634368      -0.876007       2.473289                    0.998981       3.369750       9.371704       0.488591       1.286779      -0.708554       0.028637       0.022365       0.006066       0.036838       0.006804      -0.002620       0.008504       0.003801      -0.034249      -0.016385       0.003143       0.013242              1.671859       1.837902       0.285793       0.108065       1.690122       0.202056       1.487553           0.000237
           65              H       2.402548      12.069295       1.505355       0.121605       1.053931 0.76898727E+01  0.75649132E+02                                 1.784163                            1.677302      -1.202815       2.313513                    0.994671       3.703957      10.793137       0.453823       1.371939      -0.688430       0.005524      -0.031558      -0.011990       0.034208       0.003308      -0.005123       0.010856       0.001404      -0.021685      -0.015973       0.006149       0.009824              1.841574       1.544537      -0.175419      -0.047787       2.276132       0.493299       1.704054           0.000200
           66              H       8.752537       2.888933       0.772485       0.127481       1.129339 0.82317097E+01  0.80700712E+02                                 1.729965                            1.630251      -1.121279       2.349156                    0.996813       3.410640       9.279601       0.516022       1.210738      -0.724971      -0.008582       0.036203      -0.001242       0.037227       0.001004      -0.010644      -0.004430      -0.011179      -0.041946      -0.019802       0.005694       0.014108              1.767186       1.704271      -0.438557       0.036699       2.188839      -0.153682       1.408448          -0.000045
           67              H       4.808377      11.403122       2.187807       0.145624       0.927535 0.66027202E+01  0.63344343E+02                                 1.712958                            1.609573      -1.540421       2.165528                    0.991919       3.856723      11.579858       0.433902       1.471397      -0.667746      -0.015447      -0.029900       0.021383       0.039872      -0.004021      -0.005718      -0.008526      -0.007269      -0.035422      -0.017141       0.004214       0.012927              1.761300       1.602182       0.278187      -0.200002       2.053364      -0.333071       1.628354          -0.000079
           68              H      10.844056       2.311791      -0.003601       0.104979       1.229844 0.87871031E+01  0.86702312E+02                                 1.779428                            1.644304      -0.968321       2.416609                    0.998326       3.295516       8.709602       0.537987       1.153851      -0.741033       0.024994       0.038180      -0.021511       0.050450      -0.000876      -0.010963      -0.010667      -0.023369      -0.025907      -0.020973       0.000621       0.020351              1.843658       2.098731       0.456556      -0.278852       1.884097      -0.313607       1.548146           0.000011
           69              H       6.879839      10.938848       1.359502       0.107833       1.157895 0.84333360E+01  0.84297809E+02                                 1.861015                            1.727293      -1.024581       2.398752                    0.996789       3.602756      10.339412       0.461876       1.326673      -0.699182       0.012432      -0.048115       0.011843       0.051086      -0.001271      -0.003846      -0.007233      -0.017272      -0.029208      -0.013489      -0.002084       0.015573              1.923434       1.701322      -0.359127      -0.056073       2.544089      -0.054139       1.524891          -0.000054
           70              H       6.873471       2.567628      16.350032       0.415998       0.514414 0.31551279E+01  0.24812813E+02                                 1.128343                            1.094687      -1.279289       2.460585                    0.999819       2.066595       5.364019       0.546831       1.424276      -0.682802       0.020183      -0.022217      -0.017089       0.034540      -0.007040      -0.013204       0.007490       0.001304      -0.025898      -0.017110      -0.002251       0.019361              1.135018       1.121698      -0.198477      -0.121320       1.207196       0.124356       1.076161           0.000026
           71              C       3.340957       4.402118      10.874212       0.176564      30.485657 0.38517817E+03  0.88678977E+04                                 9.035625                            6.997340      -0.278996       1.930518                    0.998909      26.794477      78.586465       0.558099       0.476689      -1.019285       0.006796      -0.033038       0.016828       0.037695      -0.014438       0.011756      -0.002876      -0.050285      -0.022095      -0.030336      -0.003205       0.033541             10.500416       7.050431       1.044378       2.452007      14.360907      -2.421648      10.089910          -0.003689
           72              C       4.077566       5.424201      11.490039      -0.193261      34.181461 0.52177127E+03  0.12935322E+05                                 9.355546                            7.793390      -0.314571       1.864371                    0.997875      31.660685      95.768914       0.565985       0.436520      -1.043927       0.001310       0.018517      -0.003294       0.018853      -0.016523      -0.017057      -0.004813       0.051953       0.051956      -0.041054       0.005602       0.035452             10.207659       7.709906       2.511080       2.230548      13.317948       0.013296       9.595124           0.009899
           73              C       4.008421       6.731116      11.023667       0.007239      34.909861 0.45788720E+03  0.10890385E+05                                 9.384710                            7.205030      -0.186936       1.945689                    0.998992      27.730593      79.825275       0.605727       0.425152      -1.060149      -0.012709      -0.035051      -0.027608       0.046393      -0.010716      -0.017366      -0.012319       0.011145       0.028033      -0.027669       0.004320       0.023349             10.968940       8.852519       2.877347       4.481726      11.576157       1.699422      12.478144           0.000116
           74              C       3.210914       7.048705       9.934265      -0.153637      32.504516 0.49045257E+03  0.11995203E+05                                 9.055947                            7.571408      -0.343568       1.850336                    0.998838      31.544762      95.370391       0.571357       0.438316      -1.040855       0.020077      -0.019104       0.001710       0.027766      -0.014735      -0.033962       0.000543      -0.030123      -0.008771      -0.044610       0.011744       0.032866              9.895498       8.927272       1.763240       3.892319       9.104648       0.441896      11.654573           0.012205
           75              C       2.481577       6.034254       9.323840      -0.033524      34.223604 0.47853220E+03  0.11518690E+05                                 9.255816                            7.389696      -0.276120       1.909236                    0.998671      28.530947      82.883828       0.594622       0.427930      -1.057404       0.046027      -0.030722       0.037909       0.067078       0.007606      -0.000738      -0.001183      -0.026662      -0.017344      -0.012483      -0.005830       0.018313             10.431614       8.787067       0.831246       4.305100       9.892721      -1.101594      12.615054          -0.002411
           76              C       2.542006       4.725953       9.793813      -0.194161      33.413898 0.52318301E+03  0.13017444E+05                                 9.298189                            7.869062      -0.439120       1.822443                    0.997806      32.128233      98.302624       0.554639       0.443837      -1.036534       0.003079       0.024028      -0.015862       0.028955       0.019040      -0.028522       0.026654       0.006595      -0.034778      -0.051470       0.022370       0.029100             10.107662       7.479620       0.007084       2.699290      11.458032      -2.965011      11.385335           0.011485
           77              C       4.799470       7.810642      11.720524       0.570854      23.755326 0.25997337E+03  0.54559470E+04                                 7.670211                            5.766271      -0.160787       1.998130                    0.999248      23.055396      65.768758       0.608516       0.479615      -1.011966       0.046009       0.027215       0.033600       0.063138      -0.053788      -0.049498       0.015225       0.109873      -0.061064      -0.067417      -0.040420       0.107836              8.949495       6.317899       2.160341       2.615381       8.242293       0.907825      12.288295           0.000909
           78              C       1.647259       6.319892       8.120996       0.583878      21.027844 0.26314324E+03  0.55045448E+04                                 7.008706                            5.765408      -0.039509       2.042228                    0.999544      22.270275      62.137793       0.618127       0.473695      -1.021509      -0.004672       0.058638      -0.063089       0.086258       0.001552      -0.065222      -0.006500       0.014710      -0.104488      -0.076984       0.009898       0.067086              7.607896       6.409377       0.129310       2.897904       7.476799      -0.170067       8.937511           0.000095
           79              C       3.109918       2.006302      10.361022      -0.270361      29.366501 0.46427799E+03  0.11149341E+05                                 8.385144                            7.191187      -0.274304       1.901523                    0.996964      30.541120      90.140160       0.610633       0.417690      -1.058298       0.020369       0.052814       0.062942       0.084652      -0.008511       0.011539       0.047430      -0.055055       0.042494      -0.046842      -0.018026       0.064868              9.310113       8.664267       2.575436       1.176378      10.641855       1.359386       8.624216           0.000326
           80              C       1.691671       1.447434      10.328610       0.642553      21.460907 0.24265032E+03  0.50073624E+04                                 7.293408                            5.645168      -0.035209       2.061727                    0.999700      21.855557      61.904226       0.602662       0.492498      -1.004880      -0.036572      -0.024714      -0.002676       0.044221      -0.034672       0.020697      -0.073130      -0.067635      -0.023132      -0.062286      -0.041362       0.103649              8.479490       8.127458       2.920352       1.055843       9.218618       3.987053       8.092392           0.001128
           81              C       4.462021       2.661320      12.260723      -0.283277      30.716021 0.48200062E+03  0.11719450E+05                                 8.680020                            7.345901      -0.333906       1.866652                    0.997831      31.658905      94.959640       0.600029       0.419830      -1.053737      -0.053751       0.032504      -0.044607       0.077042      -0.024168       0.058394       0.011074       0.060244       0.067362      -0.064965      -0.014812       0.079776              9.757173       7.550063      -0.668256       0.971466      10.764549      -2.969652      10.956908           0.000920
           82              C       4.079895       1.441634      13.096231       0.624414      21.716371 0.25698716E+03  0.53750334E+04                                 7.309910                            5.783188      -0.315456       1.957853                    0.999004      22.464390      63.869933       0.600042       0.488039      -1.008075      -0.022798      -0.024490       0.033114       0.047074       0.027145      -0.001930       0.055553      -0.071829       0.187055      -0.079561      -0.017533       0.097094              8.295085       7.689557      -1.932048       1.051336       9.848257      -4.068693       7.347440           0.000796
           83              C       0.887968       5.759122      12.438989       0.100796      26.064109 0.35883596E+03  0.81147206E+04                                 7.925690                            6.531831      -0.139606       1.969366                    0.999258      26.863536      78.033498       0.607468       0.445867      -1.036677      -0.038297      -0.037058      -0.013133       0.054886       0.021858      -0.023403       0.011971       0.052546       0.078336      -0.052226       0.008090       0.044135              8.745703       9.375610      -1.396223       3.590747       9.656511      -0.768748       7.204987          -0.001139
           84              C      -0.650554       4.355784      11.500843       0.101439      25.611636 0.32433933E+03  0.71220649E+04                                 7.649027                            6.075410       0.233818       2.095435                    0.999796      25.929871      73.225457       0.653607       0.426759      -1.052437       0.031130       0.025865       0.034787       0.053369       0.018240      -0.041213       0.020584       0.006544       0.040938      -0.053930       0.006374       0.047556              8.472113       9.764903      -1.310126       3.221027       9.642394      -0.457190       6.009043          -0.001128
           85              C       0.272036       6.862834      11.925800      -0.182284      31.821052 0.44222317E+03  0.10450125E+05                                 8.739405                            7.022141       0.212060       2.047117                    0.999296      29.494216      85.250877       0.619865       0.418147      -1.062176      -0.010165      -0.006179       0.008402       0.014564       0.014178      -0.018772       0.006935      -0.008019      -0.022455      -0.028800       0.008273       0.020527              9.825028      11.838845      -2.366211       4.501551       9.963569      -1.352024       7.672670           0.002236
           86              C      -1.352280       5.420248      10.985853      -0.162627      32.202787 0.45746002E+03  0.10919816E+05                                 8.879420                            7.206645       0.139417       2.026314                    0.999012      29.622946      86.513106       0.602698       0.425740      -1.055695      -0.008616       0.001601       0.037693       0.038698       0.000387      -0.005750       0.005735       0.039767       0.027632      -0.025482       0.006569       0.018913              9.729658      10.839738      -1.935579       3.291348      11.660980      -0.919741       6.688255           0.002288
           87              C      -0.880527       6.711510      11.164119       0.121329      33.823317 0.40601203E+03  0.93760156E+04                                 9.331354                            6.879767      -0.153421       1.976766                    0.999230      26.080749      74.116323       0.606718       0.437159      -1.052189      -0.010734       0.001886       0.026134       0.028315      -0.004330      -0.024593      -0.012420       0.014205      -0.006988      -0.028952       0.000205       0.028747             11.137870      12.576242      -3.827931       4.624940      13.118033      -2.533424       7.719335          -0.002833
           88              C      -1.577259       7.891534      10.591507       0.108326      34.248565 0.40434467E+03  0.93049456E+04                                 9.316126                            6.800648      -0.011119       2.018082                    0.999304      26.011463      73.198668       0.620532       0.428924      -1.059813      -0.000038       0.008720       0.019292       0.021171       0.005653       0.013362       0.011223      -0.023665       0.012572      -0.021015      -0.002079       0.023094             11.152960      13.656075      -4.183492       1.313343      12.802159      -4.105948       7.000647           0.000639
           89              C      -0.884925       8.894202       9.914458      -0.199411      32.819213 0.44216511E+03  0.10401322E+05                                 8.759705                            6.925395       0.308266       2.064714                    0.999816      29.565748      84.014690       0.640127       0.406758      -1.074376      -0.005263       0.019768       0.019303       0.028126       0.009792       0.000459       0.003881       0.039742      -0.024648      -0.019271      -0.007041       0.026312              9.740493      10.712300      -2.558859      -0.092498      12.286441      -3.231698       6.222736          -0.000313
           90              C       9.840275       8.059487      10.742763      -0.148771      34.401933 0.46038970E+03  0.11043995E+05                                 9.439451                            7.336722      -0.214942       1.920991                    0.997459      29.708130      87.926396       0.582365       0.438440      -1.044484       0.002862       0.021299       0.018772       0.028535       0.009354       0.004780       0.020384       0.000389       0.041657      -0.021818      -0.006798       0.028615             10.754989      14.288249      -2.302197       0.179304      11.116149      -3.119805       6.860568          -0.000234
           91              C      -1.572720       9.990812       9.451687       0.085703      26.414600 0.32304468E+03  0.70401106E+04                                 7.670811                            5.972114       0.259714       2.093905                    0.999660      25.705306      70.780476       0.678835       0.414023      -1.067433      -0.041334      -0.006904       0.032775       0.053201       0.032421      -0.006610       0.015807       0.009428       0.070849      -0.048277       0.018042       0.030235              8.631351       9.502922      -1.797289       0.000816      11.358269      -2.457921       5.032863           0.000748
           92              C       9.241940       9.167886      10.249021       0.104306      26.130146 0.32734223E+03  0.72079436E+04                                 7.823665                            6.146175       0.202791       2.093068                    0.999492      25.765455      72.973011       0.642773       0.432752      -1.048286       0.038969       0.025669      -0.002800       0.046747       0.026192      -0.004328       0.026327       0.033913       0.092072      -0.054130       0.013125       0.041005              8.769589       9.915548      -0.637511       0.086739      10.571233      -3.074659       5.821987           0.000644
           93              C       5.057832       6.685999      16.135753       0.176428      30.485773 0.38520560E+03  0.88685567E+04                                 9.035175                            6.997347      -0.279050       1.930535                    0.998906      26.793008      78.578509       0.558136       0.476656      -1.019318       0.033676       0.002725      -0.016607       0.037647       0.001262      -0.005996       0.010511       0.057819      -0.022818      -0.030252      -0.003335       0.033586             10.500058      13.239459       2.837874      -3.003709       8.175416       1.682323      10.085300          -0.003718
           94              C       4.280680       5.694394      15.519926      -0.193665      34.198036 0.52205629E+03  0.12944136E+05                                 9.357942                            7.795033      -0.313862       1.864405                    0.997883      31.672302      95.810078       0.565979       0.436465      -1.043961      -0.017387      -0.006644       0.003496       0.018939      -0.027831       0.000017      -0.017532      -0.026372       0.051655      -0.041006       0.005771       0.035236             10.211057      11.548188       3.622868      -0.606486       9.488952       2.147256       9.596032           0.010166
           95              C       3.006019       5.397666      15.986298       0.007047      34.915387 0.45798706E+03  0.10893270E+05                                 9.385141                            7.205524      -0.187188       1.945534                    0.998993      27.733945      79.834788       0.605748       0.425118      -1.060179       0.030255       0.021869       0.027717       0.046496      -0.012083      -0.007105      -0.020040       0.001830       0.027653      -0.027662       0.004409       0.023252             10.969120       9.830871       3.160756       0.386260      10.601387       4.776628      12.475102           0.000212
           96              C       2.479335       6.075518      17.075700      -0.153265      32.491114 0.49022100E+03  0.11988004E+05                                 9.053647                            7.569856      -0.343588       1.850477                    0.998835      31.533651      95.327564       0.571395       0.438344      -1.040849       0.023791      -0.013845      -0.001749       0.027581      -0.004646       0.009970      -0.032551       0.040783      -0.009260      -0.044556       0.011575       0.032982              9.892744       8.148379       1.537626      -0.657495       9.881606       3.859892      11.648248           0.012530
           97              C       3.251177       7.058018      17.686125      -0.033222      34.204195 0.47826877E+03  0.11510328E+05                                 9.251349                            7.386965      -0.274650       1.909880                    0.998673      28.516971      82.825685       0.594838       0.427850      -1.057494       0.042123      -0.035419      -0.037957       0.066855       0.013460      -0.000823      -0.001182       0.014403      -0.017910      -0.012336      -0.005986       0.018322             10.425899       9.360411       0.998029      -2.252507       9.312976       3.826046      12.604310          -0.002460
           98              C       4.524747       7.363503      17.216151      -0.193515      33.386909 0.52271239E+03  0.13002409E+05                                 9.293262                            7.865752      -0.438776       1.822868                    0.997798      32.104067      98.206266       0.554748       0.443863      -1.036551      -0.022203      -0.009490       0.015733       0.028819       0.014114       0.033617      -0.020159      -0.026095      -0.034946      -0.051570       0.022168       0.029402             10.101991      11.143167       1.069485      -3.593969       7.788440       1.767016      11.374368           0.011769
           99              C       2.188813       4.337804      15.289441       0.570829      23.754178 0.25997366E+03  0.54557919E+04                                 7.668905                            5.765619      -0.159777       1.998400                    0.999252      23.054608      65.759131       0.608673       0.479506      -1.012054      -0.013012      -0.052143      -0.033522       0.063340      -0.074832       0.028277      -0.043343      -0.035893      -0.061072      -0.067491      -0.040380       0.107871              8.947273       6.940026       2.340685       0.143757       7.619493       2.762371      12.282300           0.000926
          100              C       3.331712       8.560643       0.882326       0.583837      21.023897 0.26309524E+03  0.55031416E+04                                 7.007413                            5.764675      -0.038456       2.042657                    0.999545      22.265601      62.117043       0.618216       0.473661      -1.021555      -0.057785      -0.011554       0.062709       0.086053      -0.002654       0.011977      -0.064480      -0.014222      -0.104884      -0.077071       0.009891       0.067180              7.606165       7.325367       0.394923      -0.967248       6.560078       2.735141       8.933052           0.000097
          101              C       7.295101       7.573660      16.648942      -0.271320      29.401903 0.46476838E+03  0.11164002E+05                                 8.391622                            7.194354      -0.273880       1.901310                    0.996991      30.559950      90.205765       0.610583       0.417617      -1.058350      -0.044761      -0.034370      -0.062499       0.084208       0.007542       0.042600       0.024426       0.057055       0.043540      -0.047548      -0.017993       0.065541              9.321144       9.123075       2.715103       0.984162      10.211031       1.513838       8.629327           0.000139
          102              C       7.437875       9.091347      16.681354       0.641202      21.470281 0.24264589E+03  0.50078239E+04                                 7.296635                            5.645199      -0.032432       2.062634                    0.999699      21.872094      61.977759       0.602578       0.492512      -1.004757       0.012926       0.042485       0.001892       0.044449      -0.011391      -0.076326      -0.000285       0.092937      -0.025478      -0.062956      -0.040608       0.103563              8.487111       7.583416       2.768306       3.540989       9.782184       2.128098       8.095732           0.001400
          103              C       7.041585       6.092795      14.749241      -0.283385      30.710223 0.48196905E+03  0.11717981E+05                                 8.678188                            7.345459      -0.333427       1.866898                    0.997827      31.651188      94.920179       0.600098       0.419807      -1.053797      -0.046020       0.042540       0.044944       0.077120      -0.036152      -0.005610       0.058985      -0.024590       0.066234      -0.064523      -0.014770       0.079293              9.753695      10.867145       0.293439      -3.117963       7.441679       0.111150      10.952262           0.000978
          104              C       8.107058       6.798784      13.913733       0.624638      21.709153 0.25692066E+03  0.53729530E+04                                 7.307390                            5.782035      -0.314886       1.958138                    0.999013      22.453433      63.821422       0.600203       0.487971      -1.008174       0.017665       0.028762      -0.032265       0.046694       0.041980       0.054333       0.013906       0.031449       0.186266      -0.079288      -0.018074       0.097362              8.291156      10.706952      -1.058797      -4.196902       6.823468      -0.118804       7.343047           0.000871
          105              C       3.072661       8.665319      14.570976       0.099620      26.106464 0.35946713E+03  0.81326352E+04                                 7.932966                            6.536252      -0.138544       1.969078                    0.999272      26.895822      78.146948       0.607441       0.445687      -1.036773       0.025101       0.046920       0.013658       0.054937       0.004569       0.017778      -0.018589      -0.068206       0.077555      -0.052202       0.008695       0.043507              8.755653      10.394420      -1.108521      -1.739682       8.660769       3.239798       7.211771          -0.001081
          106              C       3.993228      10.533196      15.509122       0.101602      25.608692 0.32428053E+03  0.71205251E+04                                 7.648659                            6.074699       0.233859       2.095529                    0.999796      25.926630      73.217516       0.653665       0.426737      -1.052440      -0.016165      -0.037485      -0.034024       0.053142       0.013745       0.031486      -0.033500      -0.025214       0.041463      -0.054012       0.006593       0.047419              8.472681      10.356013      -1.138058      -1.332532       9.054461       2.965943       6.007570          -0.001053
          107              C       1.841266       8.950309      15.084165      -0.183093      31.867529 0.44288521E+03  0.10470292E+05                                 8.749065                            7.027994       0.208641       2.045687                    0.999295      29.522009      85.365833       0.619492       0.418218      -1.062069       0.003017       0.011182      -0.007606       0.013856       0.014190       0.011528      -0.016062      -0.007793      -0.023260      -0.028593       0.008027       0.020567              9.838652      11.391331      -2.509491      -2.557023      10.443003       3.954241       7.681622           0.002316
          108              C       2.775696      10.911507      16.024112      -0.162440      32.187960 0.45715196E+03  0.10910480E+05                                 8.877217                            7.204395       0.139214       2.026538                    0.999001      29.608340      86.458833       0.602778       0.425761      -1.055696      -0.003876       0.007839      -0.037055       0.038073      -0.010553       0.007346      -0.004053      -0.033255       0.027780      -0.025363       0.006352       0.019011              9.728844      12.636909      -1.415716      -1.797707       9.864530       2.903198       6.685094           0.002372
          109              C       1.666371      10.099532      15.845846       0.122654      33.828732 0.40583744E+03  0.93716397E+04                                 9.335497                            6.880006      -0.155714       1.976063                    0.999231      26.076830      74.120971       0.606437       0.437378      -1.051983      -0.004739       0.009597      -0.025803       0.027935      -0.007427      -0.004679      -0.027607      -0.008636      -0.006345      -0.028990      -0.000699       0.029690             11.147942      15.141356      -3.098219      -3.726356      10.578679       3.740863       7.723791          -0.002743
          110              C       0.339217      10.440935      16.418457       0.105859      34.332250 0.40528662E+03  0.93320528E+04                                 9.329119                            6.806519      -0.011185       2.017427                    0.999306      26.051693      73.333316       0.620543       0.428666      -1.059971      -0.008701      -0.002208      -0.018910       0.020932       0.010494       0.005893       0.015660       0.014852       0.009412      -0.020933      -0.000668       0.021601             11.174506      15.141143      -3.775054      -4.322643      11.370551       0.123052       7.011825           0.001830
          111              C      -0.431587       9.497256      17.095507      -0.200987      32.928082 0.44363492E+03  0.10445534E+05                                 8.779659                            6.936544       0.276990       2.055519                    0.999903      29.630583      84.263477       0.639601       0.406717      -1.074303      -0.020333       0.000094      -0.019171       0.027946      -0.002617       0.003494       0.001018      -0.045416      -0.027048      -0.019547      -0.007838       0.027385              9.768010      13.580824      -1.753763      -3.091900       9.487112      -0.986863       6.236094          -0.001180
          112              C       3.350446      -0.573637      16.267201      -0.150273      34.480758 0.46144257E+03  0.11075944E+05                                 9.452608                            7.343719      -0.211577       1.921215                    0.997502      29.756176      88.104793       0.582234       0.438274      -1.044547      -0.019642      -0.008933      -0.018445       0.028387       0.008233       0.017784       0.009452      -0.011414       0.040572      -0.022030      -0.005693       0.027723             10.774115      12.621167      -2.796080      -3.057565      12.829917      -0.696582       6.871262          -0.001070
          113              C      -1.676129       9.853252      17.558278       0.084675      26.494081 0.32394466E+03  0.70666007E+04                                 7.690984                            5.982856       0.251041       2.090630                    0.999672      25.757523      71.023284       0.677624       0.414360      -1.066920      -0.005358       0.041646      -0.032718       0.053231       0.024890       0.016876      -0.001919      -0.041054       0.068947      -0.047448       0.017647       0.029801              8.658796      12.222092      -1.028738      -2.372799       8.709150      -0.684573       5.045146           0.001224
          114              C       2.119438      -0.306853      16.760943       0.103224      26.194104 0.32812185E+03  0.72306802E+04                                 7.839674                            6.155184       0.198085       2.091041                    0.999484      25.809103      73.166821       0.641925       0.432990      -1.047957      -0.014117      -0.044314       0.003159       0.046616       0.012624       0.025821       0.003410      -0.056269       0.091326      -0.053339       0.012867       0.040472              8.792029      10.896690      -0.362661      -2.989812       9.645239      -0.773660       5.834157           0.001168
          115              C       5.310667       7.106743       7.132431       0.176563      30.485612 0.38517756E+03  0.88678796E+04                                 9.035617                            6.997334      -0.278994       1.930519                    0.998909      26.794441      78.586334       0.558100       0.476689      -1.019285      -0.006795       0.033038      -0.016829       0.037695      -0.014438       0.011755      -0.002875      -0.050284      -0.022094      -0.030335      -0.003205       0.033540             10.500406       7.050424       1.044375       2.452005      14.360892      -2.421645      10.089901          -0.003691
          116              C       4.574058       6.084660       6.516604      -0.193263      34.181438 0.52177087E+03  0.12935309E+05                                 9.355543                            7.793388      -0.314570       1.864372                    0.997875      31.660670      95.768860       0.565985       0.436520      -1.043927      -0.001310      -0.018517       0.003294       0.018853      -0.016523      -0.017057      -0.004813       0.051953       0.051956      -0.041054       0.005602       0.035452             10.207656       7.709903       2.511076       2.230548      13.317941       0.013294       9.595124           0.009897
          117              C       4.643203       4.777745       6.982976       0.007237      34.909858 0.45788718E+03  0.10890385E+05                                 9.384710                            7.205030      -0.186934       1.945690                    0.998992      27.730593      79.825274       0.605727       0.425152      -1.060149       0.012710       0.035051       0.027607       0.046392      -0.010716      -0.017366      -0.012318       0.011144       0.028033      -0.027668       0.004320       0.023348             10.968939       8.852518       2.877345       4.481726      11.576154       1.699421      12.478146           0.000116
          118              C       5.440710       4.460156       8.072378      -0.153640      32.504562 0.49045341E+03  0.11995230E+05                                 9.055956                            7.571415      -0.343567       1.850335                    0.998838      31.544802      95.370550       0.571357       0.438316      -1.040854      -0.020076       0.019104      -0.001711       0.027766      -0.014735      -0.033961       0.000543      -0.030124      -0.008772      -0.044610       0.011744       0.032866              9.895508       8.927280       1.763242       3.892324       9.104656       0.441897      11.654587           0.012204
          119              C       6.170047       5.474607       8.682803      -0.033527      34.223655 0.47853302E+03  0.11518717E+05                                 9.255830                            7.389705      -0.276120       1.909235                    0.998671      28.530986      82.883996       0.594621       0.427931      -1.057403      -0.046027       0.030722      -0.037909       0.067078       0.007606      -0.000738      -0.001183      -0.026662      -0.017344      -0.012483      -0.005830       0.018313             10.431630       8.787079       0.831247       4.305108       9.892735      -1.101595      12.615075          -0.002412
          120              C       6.109618       6.782908       8.212830      -0.194162      33.413891 0.52318284E+03  0.13017439E+05                                 9.298186                            7.869060      -0.439118       1.822444                    0.997806      32.128227      98.302592       0.554639       0.443837      -1.036534      -0.003078      -0.024028       0.015861       0.028954       0.019040      -0.028522       0.026654       0.006594      -0.034778      -0.051469       0.022370       0.029099             10.107660       7.479617       0.007084       2.699289      11.458031      -2.965010      11.385331           0.011483
          121              C       3.852154       3.698219       6.286119       0.570853      23.755300 0.25997303E+03  0.54559382E+04                                 7.670208                            5.766269      -0.160789       1.998130                    0.999248      23.055372      65.768681       0.608516       0.479615      -1.011966      -0.046008      -0.027215      -0.033600       0.063138      -0.053787      -0.049497       0.015225       0.109872      -0.061065      -0.067416      -0.040419       0.107836              8.949492       6.317897       2.160339       2.615381       8.242288       0.907825      12.288292           0.000910
          122              C       7.004365       5.188969       9.885647       0.583878      21.027833 0.26314305E+03  0.55045396E+04                                 7.008703                            5.765405      -0.039508       2.042229                    0.999544      22.270269      62.137772       0.618127       0.473695      -1.021509       0.004672      -0.058637       0.063089       0.086258       0.001552      -0.065222      -0.006499       0.014709      -0.104489      -0.076984       0.009898       0.067086              7.607893       6.409374       0.129309       2.897903       7.476797      -0.170068       8.937509           0.000094
          123              C       5.541706       9.502559       7.645621      -0.270362      29.366499 0.46427786E+03  0.11149338E+05                                 8.385144                            7.191187      -0.274305       1.901523                    0.996964      30.541126      90.140195       0.610633       0.417690      -1.058298      -0.020368      -0.052815      -0.062942       0.084652      -0.008511       0.011539       0.047430      -0.055054       0.042495      -0.046842      -0.018026       0.064867              9.310114       8.664265       2.575435       1.176378      10.641857       1.359385       8.624219           0.000323
          124              C       6.959953      10.061427       7.678033       0.642554      21.460885 0.24265002E+03  0.50073548E+04                                 7.293406                            5.645167      -0.035213       2.061726                    0.999700      21.855537      61.904168       0.602662       0.492498      -1.004880       0.036572       0.024714       0.002676       0.044220      -0.034672       0.020698      -0.073129      -0.067636      -0.023131      -0.062285      -0.041363       0.103648              8.479488       8.127457       2.920352       1.055843       9.218615       3.987052       8.092391           0.001125
          125              C       4.189603       8.847541       5.745920      -0.283279      30.716017 0.48200057E+03  0.11719449E+05                                 8.680020                            7.345903      -0.333906       1.866652                    0.997831      31.658904      94.959630       0.600029       0.419831      -1.053737       0.053752      -0.032504       0.044607       0.077042      -0.024168       0.058393       0.011074       0.060244       0.067361      -0.064965      -0.014811       0.079776              9.757174       7.550062      -0.668254       0.971467      10.764549      -2.969651      10.956910           0.000915
          126              C       4.571729      10.067227       4.910412       0.624415      21.716321 0.25698649E+03  0.53750159E+04                                 7.309901                            5.783182      -0.315462       1.957852                    0.999004      22.464354      63.869816       0.600042       0.488039      -1.008075       0.022798       0.024489      -0.033114       0.047074       0.027145      -0.001930       0.055552      -0.071829       0.187052      -0.079560      -0.017532       0.097093              8.295074       7.689548      -1.932045       1.051334       9.848243      -4.068686       7.347431           0.000791
          127              C       7.763656       5.749739       5.567654       0.100797      26.064054 0.35883506E+03  0.81146940E+04                                 7.925676                            6.531821      -0.139603       1.969368                    0.999258      26.863490      78.033304       0.607469       0.445867      -1.036677       0.038296       0.037058       0.013134       0.054885       0.021857      -0.023403       0.011970       0.052546       0.078335      -0.052225       0.008090       0.044135              8.745687       9.375593      -1.396220       3.590740       9.656493      -0.768747       7.204975          -0.001143
          128              C       9.302178       7.153077       6.505800       0.101438      25.611675 0.32434005E+03  0.71220834E+04                                 7.649031                            6.075415       0.233820       2.095435                    0.999796      25.929891      73.225484       0.653607       0.426759      -1.052437      -0.031130      -0.025865      -0.034787       0.053368       0.018240      -0.041214       0.020584       0.006543       0.040938      -0.053930       0.006374       0.047556              8.472118       9.764913      -1.310134       3.221031       9.642391      -0.457195       6.009050          -0.001134
          129              C       8.379588       4.646027       6.080843      -0.182284      31.821076 0.44222363E+03  0.10450138E+05                                 8.739410                            7.022146       0.212060       2.047116                    0.999296      29.494232      85.250942       0.619865       0.418147      -1.062176       0.010165       0.006179      -0.008401       0.014563       0.014178      -0.018772       0.006935      -0.008019      -0.022456      -0.028800       0.008273       0.020527              9.825034      11.838853      -2.366212       4.501555       9.963572      -1.352024       7.672677           0.002231
          130              C      10.003904       6.088613       7.020790      -0.162628      32.202843 0.45746102E+03  0.10919847E+05                                 8.879430                            7.206654       0.139415       2.026312                    0.999012      29.622990      86.513278       0.602697       0.425740      -1.055694       0.008615      -0.001601      -0.037693       0.038698       0.000387      -0.005750       0.005735       0.039767       0.027631      -0.025482       0.006569       0.018913              9.729669      10.839753      -1.935579       3.291354      11.660988      -0.919741       6.688264           0.002285
          131              C       9.532151       4.797351       6.842524       0.121329      33.823322 0.40601215E+03  0.93760188E+04                                 9.331354                            6.879767      -0.153421       1.976767                    0.999230      26.080756      74.116342       0.606718       0.437159      -1.052189       0.010733      -0.001886      -0.026134       0.028315      -0.004330      -0.024593      -0.012420       0.014204      -0.006989      -0.028952       0.000206       0.028747             11.137868      12.576240      -3.827928       4.624940      13.118029      -2.533422       7.719335          -0.002836
          132              C      10.228883       3.617327       7.415136       0.108327      34.248563 0.40434465E+03  0.93049450E+04                                 9.316126                            6.800647      -0.011119       2.018082                    0.999304      26.011463      73.198666       0.620532       0.428924      -1.059813       0.000038      -0.008720      -0.019292       0.021171       0.005653       0.013362       0.011223      -0.023665       0.012572      -0.021015      -0.002079       0.023094             11.152959      13.656072      -4.183491       1.313343      12.802158      -4.105948       7.000647           0.000637
          133              C       9.536549       2.614659       8.092185      -0.199411      32.819217 0.44216523E+03  0.10401325E+05                                 8.759706                            6.925396       0.308268       2.064715                    0.999816      29.565747      84.014684       0.640127       0.406758      -1.074376       0.005263      -0.019768      -0.019303       0.028126       0.009792       0.000459       0.003881       0.039742      -0.024648      -0.019271      -0.007041       0.026312              9.740494      10.712295      -2.558859      -0.092497      12.286447      -3.231701       6.222739          -0.000316
          134              C      -1.188651       3.449374       7.263880      -0.148772      34.401952 0.46039000E+03  0.11044004E+05                                 9.439454                            7.336724      -0.214942       1.920991                    0.997459      29.708143      87.926438       0.582366       0.438440      -1.044484      -0.002862      -0.021299      -0.018772       0.028535       0.009354       0.004780       0.020384       0.000389       0.041658      -0.021818      -0.006798       0.028615             10.754991      14.288252      -2.302198       0.179305      11.116151      -3.119806       6.860570          -0.000235
          135              C      10.224344       1.518049       8.554956       0.085705      26.414556 0.32304394E+03  0.70400910E+04                                 7.670802                            5.972106       0.259717       2.093907                    0.999660      25.705282      70.780406       0.678836       0.414023      -1.067433       0.041334       0.006904      -0.032775       0.053201       0.032420      -0.006610       0.015807       0.009428       0.070848      -0.048277       0.018042       0.030235              8.631342       9.502908      -1.797277       0.000812      11.358259      -2.457922       5.032859           0.000748
          136              C      -0.590316       2.340975       7.757622       0.104306      26.130161 0.32734243E+03  0.72079490E+04                                 7.823667                            6.146175       0.202793       2.093069                    0.999492      25.765469      72.973052       0.642773       0.432752      -1.048286      -0.038969      -0.025669       0.002800       0.046747       0.026192      -0.004328       0.026327       0.033913       0.092073      -0.054130       0.013125       0.041005              8.769591       9.915553      -0.637509       0.086739      10.571232      -3.074658       5.821988           0.000644
          137              C       3.593792       4.822862       1.870890       0.176428      30.485805 0.38520614E+03  0.88685718E+04                                 9.035178                            6.997350      -0.279048       1.930535                    0.998906      26.793021      78.578542       0.558136       0.476656      -1.019318      -0.033676      -0.002725       0.016607       0.037647       0.001262      -0.005996       0.010511       0.057819      -0.022818      -0.030252      -0.003335       0.033587             10.500061      13.239461       2.837875      -3.003711       8.175418       1.682323      10.085305          -0.003718
          138              C       4.370944       5.814467       2.486717      -0.193665      34.198002 0.52205575E+03  0.12944119E+05                                 9.357935                            7.795028      -0.313861       1.864406                    0.997883      31.672275      95.809960       0.565980       0.436465      -1.043961       0.017388       0.006644      -0.003496       0.018939      -0.027831       0.000018      -0.017532      -0.026372       0.051656      -0.041006       0.005770       0.035236             10.211048      11.548175       3.622862      -0.606486       9.488943       2.147254       9.596025           0.010166
          139              C       5.645605       6.111195       2.020345       0.007048      34.915371 0.45798691E+03  0.10893267E+05                                 9.385141                            7.205526      -0.187190       1.945533                    0.998993      27.733939      79.834785       0.605747       0.425118      -1.060179      -0.030255      -0.021868      -0.027717       0.046495      -0.012083      -0.007105      -0.020040       0.001830       0.027654      -0.027662       0.004409       0.023253             10.969119       9.830868       3.160754       0.386259      10.601386       4.776627      12.475104           0.000209
          140              C       6.172289       5.433343       0.930943      -0.153264      32.491108 0.49022092E+03  0.11988001E+05                                 9.053643                            7.569853      -0.343586       1.850478                    0.998835      31.533651      95.327550       0.571396       0.438343      -1.040849      -0.023791       0.013844       0.001749       0.027581      -0.004646       0.009970      -0.032551       0.040783      -0.009259      -0.044556       0.011575       0.032982              9.892740       8.148377       1.537626      -0.657497       9.881600       3.859888      11.648242           0.012529
          141              C       5.400447       4.450843       0.320518      -0.033221      34.204200 0.47826890E+03  0.11510331E+05                                 9.251348                            7.386965      -0.274649       1.909881                    0.998673      28.516973      82.825680       0.594839       0.427850      -1.057494      -0.042123       0.035419       0.037957       0.066855       0.013460      -0.000823      -0.001182       0.014403      -0.017910      -0.012336      -0.005986       0.018322             10.425897       9.360410       0.998030      -2.252505       9.312974       3.826044      12.604307          -0.002459
          142              C       4.126877       4.145358       0.790492      -0.193515      33.386928 0.52271278E+03  0.13002421E+05                                 9.293263                            7.865754      -0.438774       1.822868                    0.997798      32.104081      98.206305       0.554749       0.443863      -1.036551       0.022203       0.009490      -0.015732       0.028819       0.014114       0.033617      -0.020159      -0.026094      -0.034945      -0.051570       0.022168       0.029401             10.101992      11.143166       1.069486      -3.593968       7.788440       1.767016      11.374369           0.011773
          143              C       6.462811       7.171057       2.717202       0.570829      23.754155 0.25997338E+03  0.54557846E+04                                 7.668901                            5.765617      -0.159776       1.998400                    0.999252      23.054585      65.759052       0.608673       0.479506      -1.012054       0.013013       0.052143       0.033522       0.063340      -0.074830       0.028278      -0.043342      -0.035893      -0.061073      -0.067490      -0.040380       0.107870              8.947269       6.940022       2.340682       0.143755       7.619489       2.762370      12.282297           0.000924
          144              C       5.319912       2.948218      17.124317       0.583837      21.023889 0.26309512E+03  0.55031383E+04                                 7.007410                            5.764672      -0.038455       2.042658                    0.999545      22.265595      62.117013       0.618217       0.473661      -1.021555       0.057785       0.011554      -0.062709       0.086053      -0.002654       0.011977      -0.064480      -0.014223      -0.104884      -0.077071       0.009891       0.067181              7.606162       7.325365       0.394922      -0.967248       6.560073       2.735139       8.933047           0.000099
          145              C       1.356523       3.935201       1.357701      -0.271320      29.401909 0.46476851E+03  0.11164005E+05                                 8.391621                            7.194354      -0.273877       1.901311                    0.996992      30.559946      90.205727       0.610583       0.417617      -1.058351       0.044761       0.034370       0.062499       0.084208       0.007542       0.042600       0.024426       0.057055       0.043541      -0.047548      -0.017993       0.065541              9.321143       9.123076       2.715102       0.984162      10.211028       1.513837       8.629326           0.000142
          146              C       1.213749       2.417514       1.325289       0.641202      21.470275 0.24264582E+03  0.50078218E+04                                 7.296632                            5.645198      -0.032432       2.062634                    0.999699      21.872082      61.977704       0.602578       0.492512      -1.004757      -0.012927      -0.042485      -0.001892       0.044449      -0.011391      -0.076326      -0.000285       0.092937      -0.025478      -0.062955      -0.040608       0.103563              8.487108       7.583414       2.768305       3.540989       9.782178       2.128096       8.095731           0.001402
          147              C       1.610039       5.416066       3.257402      -0.283386      30.710242 0.48196951E+03  0.11717994E+05                                 8.678189                            7.345462      -0.333425       1.866898                    0.997827      31.651185      94.920127       0.600098       0.419807      -1.053797       0.046020      -0.042540      -0.044943       0.077120      -0.036152      -0.005610       0.058985      -0.024590       0.066233      -0.064523      -0.014770       0.079293              9.753696      10.867145       0.293440      -3.117964       7.441680       0.111153      10.952264           0.000976
          148              C       0.544566       4.710077       4.092910       0.624638      21.709111 0.25692012E+03  0.53729377E+04                                 7.307376                            5.782027      -0.314883       1.958140                    0.999013      22.453391      63.821235       0.600204       0.487970      -1.008175      -0.017665      -0.028762       0.032265       0.046694       0.041981       0.054332       0.013906       0.031449       0.186263      -0.079287      -0.018074       0.097361              8.291139      10.706929      -1.058796      -4.196890       6.823457      -0.118803       7.343031           0.000870
          149              C       5.578963       2.843542       3.435667       0.099620      26.106451 0.35946694E+03  0.81326297E+04                                 7.932964                            6.536251      -0.138544       1.969078                    0.999272      26.895809      78.146900       0.607441       0.445687      -1.036773      -0.025101      -0.046920      -0.013658       0.054937       0.004569       0.017778      -0.018589      -0.068206       0.077556      -0.052202       0.008695       0.043507              8.755650      10.394417      -1.108521      -1.739682       8.660764       3.239796       7.211769          -0.001083
          150              C       4.658396       0.975665       2.497521       0.101601      25.608720 0.32428102E+03  0.71205378E+04                                 7.648663                            6.074703       0.233859       2.095529                    0.999796      25.926647      73.217549       0.653665       0.426737      -1.052440       0.016165       0.037485       0.034024       0.053142       0.013745       0.031485      -0.033500      -0.025213       0.041462      -0.054012       0.006593       0.047419              8.472685      10.356015      -1.138064      -1.332536       9.054465       2.965945       6.007574          -0.001054
          151              C       6.810358       2.558552       2.922478      -0.183093      31.867529 0.44288523E+03  0.10470293E+05                                 8.749066                            7.027995       0.208640       2.045687                    0.999295      29.522011      85.365851       0.619492       0.418218      -1.062069      -0.003017      -0.011182       0.007606       0.013856       0.014190       0.011528      -0.016061      -0.007793      -0.023260      -0.028593       0.008027       0.020567              9.838653      11.391330      -2.509490      -2.557023      10.443004       3.954241       7.681624           0.002311
          152              C       5.875928       0.597354       1.982531      -0.162440      32.187990 0.45715251E+03  0.10910497E+05                                 8.877224                            7.204400       0.139211       2.026536                    0.999001      29.608364      86.458937       0.602777       0.425761      -1.055696       0.003875      -0.007839       0.037055       0.038073      -0.010553       0.007346      -0.004052      -0.033255       0.027780      -0.025363       0.006352       0.019011              9.728851      12.636914      -1.415717      -1.797708       9.864539       2.903202       6.685101           0.002370
          153              C       6.985253       1.409329       2.160797       0.122654      33.828738 0.40583757E+03  0.93716434E+04                                 9.335497                            6.880007      -0.155714       1.976063                    0.999231      26.076836      74.120993       0.606437       0.437378      -1.051983       0.004739      -0.009597       0.025803       0.027935      -0.007427      -0.004679      -0.027607      -0.008636      -0.006345      -0.028990      -0.000699       0.029689             11.147942      15.141354      -3.098218      -3.726356      10.578679       3.740864       7.723793          -0.002745
          154              C       8.312407       1.067926       1.588186       0.105859      34.332256 0.40528670E+03  0.93320552E+04                                 9.329120                            6.806520      -0.011185       2.017427                    0.999306      26.051696      73.333329       0.620543       0.428666      -1.059971       0.008701       0.002208       0.018910       0.020933       0.010494       0.005893       0.015660       0.014852       0.009412      -0.020933      -0.000668       0.021601             11.174507      15.141143      -3.775054      -4.322644      11.370552       0.123051       7.011826           0.001827
          155              C       9.083211       2.011605       0.911136      -0.200988      32.928071 0.44363471E+03  0.10445528E+05                                 8.779658                            6.936543       0.276990       2.055519                    0.999903      29.630576      84.263455       0.639601       0.406717      -1.074303       0.020333      -0.000094       0.019171       0.027946      -0.002617       0.003494       0.001018      -0.045416      -0.027047      -0.019547      -0.007838       0.027385              9.768009      13.580822      -1.753762      -3.091900       9.487110      -0.986863       6.236094          -0.001183
          156              C       5.301178      12.082498       1.739442      -0.150273      34.480761 0.46144261E+03  0.11075945E+05                                 9.452609                            7.343720      -0.211577       1.921215                    0.997502      29.756178      88.104804       0.582234       0.438274      -1.044547       0.019642       0.008933       0.018445       0.028387       0.008233       0.017784       0.009452      -0.011414       0.040572      -0.022030      -0.005693       0.027723             10.774116      12.621167      -2.796081      -3.057566      12.829918      -0.696582       6.871263          -0.001076
          157              C      10.327753       1.655609       0.448365       0.084676      26.494055 0.32394419E+03  0.70665882E+04                                 7.690979                            5.982851       0.251042       2.090631                    0.999672      25.757508      71.023241       0.677624       0.414360      -1.066920       0.005358      -0.041646       0.032718       0.053231       0.024889       0.016876      -0.001919      -0.041054       0.068947      -0.047448       0.017647       0.029801              8.658790      12.222081      -1.028732      -2.372799       8.709146      -0.684575       5.045144           0.001225
          158              C       6.532186      11.815714       1.245700       0.103223      26.194111 0.32812196E+03  0.72306830E+04                                 7.839675                            6.155185       0.198085       2.091041                    0.999484      25.809106      73.166829       0.641924       0.432990      -1.047957       0.014117       0.044315      -0.003159       0.046616       0.012624       0.025821       0.003410      -0.056269       0.091327      -0.053339       0.012867       0.040472              8.792030      10.896691      -0.362661      -2.989813       9.645240      -0.773660       5.834159           0.001163
          159              N       0.472063       4.497906      12.219668      -0.225825      34.869369 0.52946304E+03  0.12862952E+05                                 8.941635                            7.487021       0.050600       2.032444                    0.999284      28.237561      78.203527       0.635020       0.397021      -1.094835      -0.077084       0.121573      -0.051145       0.152767       0.047610      -0.004105       0.054271       0.036144       0.015608      -0.081006       0.014924       0.066082              9.861137      11.460770      -0.793002       3.934980      10.515398       0.014850       7.607244           0.028632
          160              N       3.327937       3.054655      11.397125      -0.046559      31.028129 0.42070325E+03  0.96994493E+04                                 8.841956                            7.073920      -0.348352       1.931703                    0.996834      25.979402      71.277003       0.595606       0.446042      -1.057979       0.111359      -0.048216      -0.062189       0.136356       0.004001       0.096874       0.023072      -0.101582       0.050313      -0.125820       0.033745       0.092075             10.399882       6.877084      -0.250521       2.239026      13.666804      -1.798367      10.655760           0.069059
          161              N      -2.891213      10.150409       9.602943      -0.180717      35.858127 0.49034335E+03  0.11639843E+05                                 9.035167                            7.118911       0.119867       2.065264                    0.999556      27.099897      73.232739       0.665735       0.387577      -1.105827       0.061536      -0.096266       0.050474       0.124906       0.040787      -0.018836       0.007630       0.054736      -0.010930      -0.052453      -0.001560       0.054012             10.383332      11.432036      -0.416951      -0.053631      13.660343      -2.991644       6.057617          -0.002268
          162              N       4.168643       9.415297      14.790296      -0.225553      34.878217 0.52959035E+03  0.12867199E+05                                 8.944000                            7.488462       0.048549       2.031732                    0.999280      28.242035      78.226986       0.634871       0.397079      -1.094763      -0.137559       0.039929       0.051449       0.152196       0.030470       0.052780       0.011648      -0.080280       0.014199      -0.080016       0.014008       0.066008              9.864708      11.019627      -0.921052      -1.077626      10.966506       3.784547       7.607991           0.028058
          163              N       6.348614       7.072923      15.612840      -0.045836      31.013063 0.42045726E+03  0.96918361E+04                                 8.836875                            7.070023      -0.345892       1.932611                    0.996842      25.965765      71.219859       0.596034       0.445811      -1.058173       0.077167      -0.093317       0.062213       0.136137       0.030201      -0.005063       0.099257       0.080906       0.049341      -0.125376       0.033712       0.091665             10.394268      13.267700       1.603513      -2.342324       7.267819       1.652792      10.647285           0.070685
          164              N      -2.195807      11.075475      17.407022      -0.181138      36.020911 0.49251371E+03  0.11709777E+05                                 9.075816                            7.144024       0.100402       2.058742                    0.999537      27.158954      73.562861       0.662944       0.388596      -1.104582       0.110098      -0.032537      -0.050752       0.125523       0.020719       0.013244      -0.015375      -0.091759      -0.010800      -0.053898      -0.000924       0.054823             10.437718      13.796874       0.242311      -2.879068      11.433686      -0.885077       6.082595          -0.010625
          165              N       8.179561       7.010955       5.786975      -0.225822      34.869206 0.52946000E+03  0.12862860E+05                                 8.941612                            7.487004       0.050597       2.032444                    0.999284      28.237467      78.203218       0.635020       0.397022      -1.094835       0.077081      -0.121570       0.051144       0.152763       0.047610      -0.004105       0.054270       0.036143       0.015607      -0.081005       0.014923       0.066081              9.861111      11.460737      -0.793003       3.934967      10.515370       0.014847       7.607225           0.028630
          166              N       5.323687       8.454206       6.609518      -0.046559      31.028064 0.42070224E+03  0.96994214E+04                                 8.841949                            7.073915      -0.348357       1.931702                    0.996834      25.979361      71.276900       0.595606       0.446042      -1.057979      -0.111357       0.048216       0.062187       0.136354       0.004001       0.096874       0.023072      -0.101582       0.050314      -0.125819       0.033744       0.092075             10.399874       6.877077      -0.250520       2.239023      13.666792      -1.798363      10.655752           0.069058
          167              N      11.542837       1.358452       8.403700      -0.180717      35.858145 0.49034366E+03  0.11639852E+05                                 9.035170                            7.118913       0.119869       2.065265                    0.999556      27.099904      73.232761       0.665735       0.387577      -1.105827      -0.061537       0.096266      -0.050474       0.124906       0.040787      -0.018836       0.007629       0.054735      -0.010930      -0.052453      -0.001560       0.054012             10.383335      11.432040      -0.416943      -0.053634      13.660347      -2.991645       6.057619          -0.002268
          168              N       4.482981       2.093564       3.216347      -0.225551      34.878134 0.52958880E+03  0.12867152E+05                                 8.943989                            7.488453       0.048548       2.031732                    0.999280      28.241989      78.226840       0.634871       0.397079      -1.094763       0.137556      -0.039929      -0.051448       0.152194       0.030470       0.052779       0.011649      -0.080278       0.014199      -0.080014       0.014007       0.066007              9.864695      11.019614      -0.921052      -1.077626      10.966489       3.784540       7.607982           0.028059
          169              N       2.303010       4.435938       2.393803      -0.045832      31.013024 0.42045680E+03  0.96918182E+04                                 8.836847                            7.070002      -0.345881       1.932615                    0.996842      25.965709      71.219568       0.596037       0.445809      -1.058175      -0.077167       0.093318      -0.062214       0.136138       0.030202      -0.005063       0.099258       0.080907       0.049340      -0.125377       0.033712       0.091665             10.394232      13.267652       1.603507      -2.342312       7.267794       1.652786      10.647250           0.070688
          170              N      10.847431       0.433386       0.599621      -0.181138      36.020907 0.49251365E+03  0.11709775E+05                                 9.075815                            7.144023       0.100404       2.058742                    0.999537      27.158952      73.562851       0.662944       0.388596      -1.104582      -0.110098       0.032537       0.050752       0.125523       0.020718       0.013244      -0.015375      -0.091759      -0.010800      -0.053898      -0.000924       0.054823             10.437717      13.796868       0.242310      -2.879067      11.433688      -0.885077       6.082595          -0.010626
          171              O       2.855098       1.238468      13.295205      -0.529391      28.572288 0.49884980E+03  0.11789305E+05                                 7.347425                            6.917530       0.514621       2.217036                    0.998248      27.332804      71.624019       0.720484       0.359719      -1.136531       0.030573       0.004065       0.006757       0.031573      -0.023896       0.016159       0.035306       0.089991      -0.018534      -0.070609       0.015489       0.055119              7.409133       8.410921      -0.419329       0.199045       7.255272      -1.531267       6.561206           0.042198
          172              O       4.991967       0.691020      13.486976      -0.580520      33.355018 0.48171803E+03  0.11259178E+05                                 8.129262                            6.696683       0.656207       2.233146                    0.998864      28.140062      72.777450       0.750645       0.349106      -1.147739      -0.043830      -0.004985       0.012845       0.045944      -0.066457       0.042308       0.023758      -0.034507       0.049186      -0.097199       0.035014       0.062185              9.171316       8.451900      -4.441359       2.487512      11.124782      -3.679947       7.937266           0.007323
          173              O       0.882065       1.767987      11.240467      -0.549994      31.555212 0.53041696E+03  0.12751664E+05                                 7.922360                            7.164198       0.305413       2.134969                    0.998217      28.110469      74.725787       0.702114       0.362868      -1.132051       0.016500      -0.009447       0.010469       0.021705      -0.064321      -0.034705      -0.007256      -0.055905       0.158042      -0.103497       0.036804       0.066693              8.350499       7.094663      -0.216060      -0.669716       8.261950       3.301231       9.694882           0.031303
          174              O       1.439315       0.672326       9.396226      -0.479304      38.512329 0.48927933E+03  0.11503669E+05                                 9.184972                            6.876838       0.250612       2.153790                    0.996957      26.473237      69.122432       0.718745       0.362453      -1.134736      -0.032161       0.001250       0.022891       0.039495       0.018559       0.045751       0.007094      -0.042759      -0.019640      -0.059495       0.011792       0.047703             11.333525       8.630848       4.433741       3.285614      15.403263       5.787962       9.966464          -0.010101
          175              O       5.268979       7.519629      12.843238      -0.548263      48.805304 0.66346571E+03  0.16865061E+05                                10.827186                            8.132823      -0.145451       1.998500                    0.994611      28.544298      77.977544       0.644527       0.373848      -1.123853       0.016758       0.027195      -0.037436       0.049213      -0.024172       0.012904       0.010466       0.063886       0.102337      -0.059244       0.018621       0.040623             13.370305       9.316258       0.792417       5.472714       7.401479       2.511718      23.393179           0.030922
          176              O       4.913550       8.912014      11.147913      -0.581171      29.811824 0.47991836E+03  0.11212533E+05                                 7.472015                            6.694569       0.827403       2.288923                    0.999223      28.142918      72.895392       0.748619       0.350194      -1.146242       0.001033      -0.026340       0.001231       0.026389      -0.046061      -0.079796      -0.069330       0.006724      -0.087280      -0.135799       0.057376       0.078423              7.763839       5.557746       1.333674      -0.931642       9.174162      -2.299208       8.559608           0.004967
          177              O       1.585354       7.565643       7.767165      -0.503045      21.293079 0.32633100E+03  0.69395443E+04                                 5.920578                            5.445721       0.629104       2.317734                    0.997681      24.279566      60.457564       0.845181       0.340788      -1.151382       0.049735      -0.053537      -0.002966       0.073134      -0.049084       0.038152      -0.061031      -0.013220      -0.097838      -0.072464      -0.030796       0.103260              5.997991       5.995465      -0.889948       0.596549       6.771627      -1.452053       5.226881           0.000134
          178              O       1.160861       5.410778       7.461953      -0.477530      30.172522 0.47773562E+03  0.11086243E+05                                 7.558126                            6.715688       0.933229       2.388472                    0.996304      25.691610      65.112914       0.745564       0.354017      -1.149588       0.028385      -0.038007      -0.023944       0.053137       0.032209      -0.058930       0.078812       0.045282      -0.055367      -0.122282       0.044563       0.077720              8.051434       7.955901       2.460667       2.107538       7.534248       2.851380       8.664154          -0.000674
          179              O       7.961891       8.031801      13.714760      -0.527713      28.535249 0.49805358E+03  0.11765635E+05                                 7.340876                            6.911988       0.513963       2.217044                    0.998268      27.312908      71.554071       0.720785       0.359717      -1.136548       0.004676      -0.030364      -0.004964       0.031121      -0.044098       0.029470       0.025640      -0.049605      -0.020332      -0.070486       0.015394       0.055092              7.402067       7.559313      -0.662749      -1.523178       8.091493      -0.232171       6.555396           0.040195
          180              O       9.081548       6.131202      13.522989      -0.579893      33.261833 0.48011843E+03  0.11211667E+05                                 8.111474                            6.683296       0.662273       2.235436                    0.998877      28.112619      72.656812       0.751831       0.348871      -1.148015      -0.007266       0.042747      -0.011342       0.044819      -0.047156       0.011536       0.047065       0.099080       0.048689      -0.096912       0.035055       0.061858              9.149738      13.255130      -3.035489      -4.212812       6.275417       1.364617       7.918666           0.006590
          181              O       6.904982       9.779999      15.769498      -0.548410      31.657872 0.53244356E+03  0.12814796E+05                                 7.947590                            7.184066       0.294844       2.131720                    0.998150      28.127099      74.854077       0.700115       0.363495      -1.131368       0.014216      -0.013442      -0.008298       0.021252      -0.039276       0.003833      -0.033444       0.114812       0.158954      -0.102218       0.035603       0.066614              8.381501       8.321026       0.136149       3.378852       7.091697       0.283909       9.731779           0.029452
          182              O       8.112337       9.549143      17.613738      -0.478807      38.755497 0.49234131E+03  0.11597434E+05                                 9.234192                            6.906764       0.232928       2.148093                    0.996839      26.510099      69.356093       0.715643       0.363341      -1.133680      -0.009156       0.032676      -0.022143       0.040520       0.027015      -0.006389       0.046774       0.020370      -0.019326      -0.061197       0.013732       0.047465             11.403087      12.597528       5.600959       4.680111      11.592717       4.797582      10.019016          -0.006861
          183              O       2.598827       3.967648      14.166726      -0.550068      48.850136 0.66434218E+03  0.16892328E+05                                10.831111                            8.136637      -0.142019       1.999215                    0.994615      28.564905      78.036510       0.644583       0.373705      -1.124000      -0.021173      -0.024030       0.037970       0.049674      -0.037844       0.006434       0.015144      -0.028600       0.102404      -0.059605       0.019003       0.040603             13.372846       7.128040       0.158524       0.890219       9.594512       5.954917      23.395987           0.032319
          184              O       1.162513       3.922180      15.862052      -0.580288      29.786208 0.47935927E+03  0.11196137E+05                                 7.468114                            6.690942       0.828444       2.289584                    0.999219      28.126134      72.839579       0.748780       0.350223      -1.146226       0.025811       0.005670      -0.000523       0.026432      -0.040748      -0.044761      -0.095981       0.042965      -0.087435      -0.135949       0.057336       0.078613              7.760197       8.179757       2.093152      -1.950026       6.547793      -1.534426       8.553041           0.005242
          185              O       2.117818       8.273956       1.236156      -0.503180      21.295770 0.32639073E+03  0.69411211E+04                                 5.920998                            5.446157       0.628847       2.317622                    0.997678      24.281078      60.462356       0.845163       0.340780      -1.151390       0.065032      -0.032566       0.002470       0.072772      -0.037950      -0.069181       0.019593       0.063748      -0.098360      -0.072514      -0.030740       0.103254              5.998592       7.188044      -0.545874      -1.559867       5.581381       0.169427       5.226350           0.000131
          186              O       4.069870       9.280499       1.541369      -0.476942      30.140960 0.47708375E+03  0.11067008E+05                                 7.552091                            6.710460       0.935343       2.389440                    0.996302      25.677572      65.058943       0.745984       0.353949      -1.149677       0.044554      -0.016070       0.023658       0.052943       0.015176       0.092238      -0.034733      -0.072724      -0.055795      -0.122485       0.044681       0.077804              8.045030       6.250575       1.968569       2.151958       9.230459       2.812976       8.654056          -0.000687
          187              O       5.796526      10.270393       4.711438      -0.529394      28.572266 0.49884941E+03  0.11789296E+05                                 7.347433                            6.917538       0.514615       2.217034                    0.998248      27.332751      71.623933       0.720481       0.359720      -1.136530      -0.030573      -0.004068      -0.006755       0.031573      -0.023900       0.016160       0.035302       0.089987      -0.018541      -0.070606       0.015486       0.055120              7.409141       8.410929      -0.419330       0.199045       7.255281      -1.531270       6.561215           0.042193
          188              O       3.659657      10.817841       4.519667      -0.580520      33.354965 0.48171721E+03  0.11259154E+05                                 8.129253                            6.696677       0.656204       2.233145                    0.998864      28.140049      72.777397       0.750645       0.349106      -1.147739       0.043829       0.004984      -0.012844       0.045944      -0.066455       0.042306       0.023756      -0.034501       0.049177      -0.097193       0.035010       0.062183              9.171306       8.451891      -4.441352       2.487509      11.124768      -3.679942       7.937258           0.007312
          189              O       7.769559       9.740874       6.766176      -0.549995      31.555068 0.53041394E+03  0.12751572E+05                                 7.922334                            7.164175       0.305412       2.134970                    0.998217      28.110409      74.725547       0.702115       0.362868      -1.132051      -0.016502       0.009445      -0.010470       0.021706      -0.064320      -0.034704      -0.007255      -0.055904       0.158044      -0.103496       0.036802       0.066693              8.350469       7.094640      -0.216062      -0.669717       8.261916       3.301215       9.694850           0.031301
          190              O       7.212309      10.836535       8.610417      -0.479304      38.512382 0.48928005E+03  0.11503691E+05                                 9.184983                            6.876845       0.250612       2.153790                    0.996957      26.473246      69.122484       0.718744       0.362453      -1.134736       0.032160      -0.001250      -0.022891       0.039495       0.018560       0.045750       0.007095      -0.042758      -0.019641      -0.059494       0.011791       0.047703             11.333540       8.630862       4.433751       3.285621      15.403284       5.787970       9.966474          -0.010103
          191              O       3.382645       3.989232       5.163405      -0.548261      48.805104 0.66346250E+03  0.16864960E+05                                10.827162                            8.132807      -0.145451       1.998501                    0.994611      28.544226      77.977318       0.644527       0.373849      -1.123853      -0.016757      -0.027196       0.037437       0.049213      -0.024170       0.012904       0.010467       0.063882       0.102331      -0.059241       0.018619       0.040622             13.370274       9.316237       0.792414       5.472699       7.401463       2.511710      23.393123           0.030925
          192              O       3.738074       2.596847       6.858730      -0.581174      29.811790 0.47991775E+03  0.11212514E+05                                 7.472007                            6.694562       0.827404       2.288923                    0.999223      28.142919      72.895366       0.748619       0.350194      -1.146243      -0.001032       0.026340      -0.001232       0.026389      -0.046060      -0.079795      -0.069330       0.006724      -0.087280      -0.135798       0.057376       0.078422              7.763829       5.557741       1.333672      -0.931640       9.174150      -2.299203       8.559596           0.004967
          193              O       7.066270       3.943218      10.239478      -0.503045      21.293091 0.32633122E+03  0.69395503E+04                                 5.920580                            5.445721       0.629108       2.317735                    0.997681      24.279574      60.457591       0.845181       0.340787      -1.151382      -0.049734       0.053538       0.002965       0.073134      -0.049084       0.038152      -0.061031      -0.013220      -0.097838      -0.072464      -0.030796       0.103260              5.997992       5.995468      -0.889950       0.596551       6.771627      -1.452053       5.226882           0.000139
          194              O       7.490763       6.098083      10.544690      -0.477533      30.172557 0.47773633E+03  0.11086264E+05                                 7.558132                            6.715693       0.933230       2.388472                    0.996304      25.691626      65.112970       0.745563       0.354017      -1.149588      -0.028384       0.038007       0.023943       0.053137       0.032209      -0.058930       0.078812       0.045282      -0.055367      -0.122282       0.044563       0.077719              8.051441       7.955906       2.460669       2.107541       7.534254       2.851383       8.664163          -0.000675
          195              O       0.689733       3.477060       4.291883      -0.527712      28.535154 0.49805151E+03  0.11765574E+05                                 7.340866                            6.911979       0.513962       2.217044                    0.998268      27.312836      71.553869       0.720784       0.359718      -1.136547      -0.004675       0.030364       0.004963       0.031120      -0.044099       0.029468       0.025640      -0.049600      -0.020338      -0.070484       0.015391       0.055092              7.402057       7.559302      -0.662747      -1.523175       8.091481      -0.232171       6.555387           0.040198
          196              O      -0.429924       5.377659       4.483654      -0.579895      33.261685 0.48011590E+03  0.11211593E+05                                 8.111451                            6.683279       0.662272       2.235437                    0.998877      28.112560      72.656603       0.751832       0.348871      -1.148015       0.007266      -0.042746       0.011342       0.044818      -0.047155       0.011536       0.047064       0.099074       0.048682      -0.096909       0.035053       0.061856              9.149710      13.255085      -3.035478      -4.212795       6.275401       1.364611       7.918643           0.006581
          197              O       1.746642       1.728862       2.237145      -0.548409      31.657747 0.53244092E+03  0.12814715E+05                                 7.947566                            7.184046       0.294842       2.131720                    0.998150      28.127049      74.853876       0.700117       0.363495      -1.131368      -0.014216       0.013444       0.008298       0.021253      -0.039275       0.003834      -0.033443       0.114810       0.158955      -0.102216       0.035602       0.066614              8.381475       8.320999       0.136146       3.378839       7.091675       0.283905       9.731750           0.029453
          198              O       0.539287       1.959718       0.392905      -0.478806      38.755456 0.49234075E+03  0.11597417E+05                                 9.234185                            6.906760       0.232929       2.148094                    0.996839      26.510083      69.356035       0.715643       0.363341      -1.133681       0.009156      -0.032675       0.022143       0.040519       0.027015      -0.006388       0.046774       0.020370      -0.019326      -0.061197       0.013732       0.047465             11.403078      12.597519       5.600953       4.680105      11.592706       4.797576      10.019008          -0.006857
          199              O       6.052797       7.541213       3.839917      -0.550070      48.849906 0.66433844E+03  0.16892212E+05                                10.831090                            8.136623      -0.142023       1.999215                    0.994615      28.564816      78.036259       0.644583       0.373706      -1.123999       0.021176       0.024032      -0.037969       0.049675      -0.037840       0.006434       0.015145      -0.028599       0.102400      -0.059602       0.019000       0.040602             13.372819       7.128025       0.158522       0.890212       9.594494       5.954903      23.395938           0.032317
          200              O       7.489111       7.586681       2.144591      -0.580287      29.786163 0.47935839E+03  0.11196110E+05                                 7.468102                            6.690932       0.828449       2.289586                    0.999219      28.126134      72.839538       0.748782       0.350223      -1.146227      -0.025812      -0.005669       0.000525       0.026432      -0.040747      -0.044761      -0.095980       0.042964      -0.087432      -0.135948       0.057335       0.078612              7.760183       8.179742       2.093147      -1.950022       6.547782      -1.534422       8.553026           0.005231
          201              O       6.533806       3.234905      16.770487      -0.503180      21.295754 0.32639039E+03  0.69411122E+04                                 5.920994                            5.446152       0.628850       2.317624                    0.997678      24.281063      60.462310       0.845164       0.340780      -1.151390      -0.065032       0.032566      -0.002470       0.072772      -0.037950      -0.069181       0.019593       0.063747      -0.098360      -0.072514      -0.030740       0.103254              5.998588       7.188038      -0.545875      -1.559867       5.581379       0.169429       5.226346           0.000135
          202              O       4.581754       2.228362      16.465274      -0.476945      30.140985 0.47708429E+03  0.11067024E+05                                 7.552096                            6.710465       0.935343       2.389439                    0.996302      25.677583      65.058986       0.745983       0.353950      -1.149677      -0.044553       0.016069      -0.023657       0.052942       0.015176       0.092238      -0.034733      -0.072724      -0.055796      -0.122485       0.044681       0.077804              8.045035       6.250579       1.968571       2.151959       9.230464       2.812977       8.654061          -0.000682

******************************************************
Auxiliary information for the entire system
The total spin magnetic moment of the unit cell is   6.533570
The total net atomic charge of the unit cell is   0.000003
Accuracy of reproducing the electrostatic potential in the unit cell:
  The inner radius (bohr) =    5.0000
  The outer radius (bohr) =   12.0000
  Valid grid points have density less than (e/(bohr^3)) =    0.0001
  The number of valid grid points were=        66612
  The rms potential error without charges in kcal/mol is=      6.34864
  The rms potential error with partial charges in kcal/mol is=      1.58171
  The RRMSE value at monopole order=      0.24914
  The rms potential error with partial charges and cloud penetration in kcal/mol is=      1.55939
  The RRMSE value at monopole order with cloud penetration is=      0.24563
  The rms potential error with partial charges and atomic dipoles in kcal/mol is=      0.53176
  The RRMSE value at dipole order=      0.08376
  The rms potential error with partial charges, atomic dipoles and cloud penetration in kcal/mol is=      0.52443
  The RRMSE value at dipole order with cloud penetration=      0.08261

******************************************************
The electron densities and ab initio electrostatic potential were computed in VASP using the PBE functional and
projector augmented wave method. See the main text of the journal article for a description of computational details.
The atomic charges, dipoles, and quadrupoles were computed with the DDEC6 method as described in
(a) T. A. Manz and N. Gabaldon Limas, RSC Adv. 6 (2016) 47771-47801 DOI: 10.1039/c6ra04656h
(b) N. Gabaldon Limas and T. A. Manz, RSC Adv. 8 (2018) 2678-2707 DOI: 10.1039/c7ra11829e.
For each atom in the material, the electron cloud parameters were fit to the spherically averaged atom-in-material
electron density using radial positions for which this density was between 10^-4 and 10^-2 electrons per cubic bohr.
The polarizabilities, dispersion coefficients, and quantum Drude oscillator (QDO) parameters were fit using the MCLF method.
The magnetic structure of the system was optimized in VASP from the default ferromagnetic initial guess using spin polarization.
The atomic spin moments (ASMs) were computed on this optimized magnetic structure using the DDEC6 partition as inputs
to the method of T. A. Manz and D. S. Sholl, J. Chem. Theory Comput. 7 (2011) 4146-4164 DOI: 10.1021/ct200539n.
The RMSE and RRMSE were computed using a uniform grid with Ewald summation.
