# Supplementary material for: A collection of forcefield precursors for metal–organic frameworks
Source: RSC Adv. 2019 Nov 13;9(63):36492–507. doi: 10.1039/c9ra07327b (PMC9075174; doi:10.1039/c9ra07327b)
Supplement: RA-009-C9RA07327B-s5181 [file RA-009-C9RA07327B-s5181.xyz]

  472
jmolscript: load "" {1 1 1} spacegroup "x,y,z" unitcell [{     17.657400     0.000000     0.000000 }, {      0.000000    17.657400     0.000000 }, {      0.000000     0.000000    18.651800 }]
Ni    10.908565     7.415049    17.277162     0.821552
Ni    12.782545     9.410158    15.172307     0.778192
Ni     6.748835    10.242351     7.951262     0.821913
Ni     4.874855     8.247242     5.846407     0.778178
Ni     1.413651     2.079865    12.614212     0.821778
Ni    17.075942     3.953845    10.509357     0.778122
Ni    16.243749    15.577535     3.288312     0.821209
Ni     0.581458    13.703555     1.183457     0.778201
Ni    15.577535    16.243749    15.363488     0.822202
Ni    13.703555     0.581458    17.468343     0.773491
Ni     2.079865     1.413651     6.037588     0.821861
Ni     3.953845    17.075942     8.142443     0.778196
Ni     7.415049    10.908565     1.374638     0.821827
Ni     9.410158    12.782545     3.479493     0.778091
Ni    10.242351     6.748835    10.700538     0.821790
Ni     8.247242     4.874855    12.805393     0.778117
H     11.800440     1.379043     4.907289     0.125663
H     10.310156     1.557383     5.354932     0.112231
H     12.091788    17.111786     3.008535     0.136663
H     11.593849    14.911674     2.635499     0.100214
H      8.961130    17.302486     5.491090     0.129201
H      8.555010    15.088248     5.060233     0.097538
H     11.615038    12.344288    12.996574     0.127845
H     13.041756    12.098850    13.612084     0.127510
H     12.794552    13.555586    15.018429     0.117569
H     10.140645    11.210683    16.870553     0.132850
H      9.547356    11.371366    14.557730     0.130572
H     10.174194    10.449649    13.457274     0.157526
H     11.385492    14.600904    -0.009326     0.123423
H     12.681545     6.586210     0.917669     0.100986
H     12.693905     5.265437     2.794040     0.124301
H      8.968193     4.234245     2.010664     0.124797
H      9.012337     5.570910     0.175327     0.095798
H     11.676839     3.780449     4.282453     0.116871
H     10.126519     3.944663     4.431668     0.119411
H     11.253061     1.993520     2.736219     0.103812
H      9.738056     2.092402     3.126042     0.089337
H      5.856960    16.278357    14.233189     0.125714
H      7.347244    16.100017    14.680832     0.112186
H      5.565612     0.545614    12.334435     0.136811
H      6.063551     2.745726    11.961399     0.100257
H      8.696269     0.354914    14.816990     0.129161
H      9.102390     2.569152    14.386133     0.097467
H      6.042362     5.313112     3.670674     0.127836
H      4.615644     5.558550     4.286184     0.127536
H      4.862848     4.101814     5.692529     0.117440
H      7.516755     6.446717     7.544653     0.132780
H      8.110044     6.286034     5.231830     0.130574
H      7.483206     7.207751     4.131374     0.157487
H      6.271908     3.056496     9.316574     0.123318
H      4.975855    11.071190    10.243569     0.100990
H      4.963495    12.391963    12.119940     0.124308
H      8.689207    13.423155    11.336564     0.124766
H      8.645063    12.086490     9.501227     0.095765
H      5.980561    13.876951    13.608353     0.116886
H      7.530881    13.712737    13.757568     0.119322
H      6.404339    15.663880    12.062119     0.103988
H      7.919344    15.564998    12.451942     0.089299
H      7.449657     2.971740     0.244339     0.125739
H      7.271317     1.481456     0.691982     0.112201
H      9.374314     3.263088    16.997385     0.136862
H     11.574426     2.765149    16.624349     0.100231
H      9.183614     0.132430     0.828140     0.129275
H     11.397852    17.383710     0.397283     0.097482
H     14.141812     2.786338     8.333624     0.127827
H     14.387250     4.213056     8.949134     0.127522
H     12.930514     3.965852    10.355479     0.117530
H     15.275417     1.311945    12.207603     0.132865
H     15.114734     0.718656     9.894780     0.130569
H     16.036451     1.345494     8.794324     0.157531
H     11.885196     2.556792    13.979524     0.123405
H      2.242490     3.852845    14.906519     0.100948
H      3.563263     3.865205    16.782890     0.124298
H      4.594455     0.139493    15.999514     0.124772
H      3.257790     0.183637    14.164177     0.095777
H      5.048251     2.848139    18.271303     0.116875
H      4.884037     1.297819    18.420518     0.119322
H      6.835180     2.424361    16.725069     0.103973
H      6.736298     0.909356    17.114892     0.089297
H     10.207743    14.685660     9.570239     0.125709
H     10.386083    16.175944    10.017882     0.112165
H      8.283086    14.394312     7.671485     0.136801
H      6.082974    14.892251     7.298449     0.100251
H      8.473786    17.524969    10.154040     0.129168
H      6.259548     0.273690     9.723183     0.097520
H      3.515588    14.871062    17.659524     0.127843
H      3.270150    13.444344    18.275034     0.127547
H      4.726886    13.691548     1.029579     0.117445
H      2.381983    16.345455     2.881703     0.132777
H      2.542666    16.938744     0.568880     0.130579
H      1.620949    16.311906    18.120224     0.157461
H      5.772204    15.100608     4.653624     0.123321
H     15.414910    13.804555     5.580619     0.100989
H     14.094137    13.792195     7.456990     0.124319
H     13.062945    17.517907     6.673614     0.124757
H     14.399610    17.473763     4.838277     0.095679
H     12.609149    14.809261     8.945403     0.116888
H     12.773363    16.359581     9.094618     0.119313
H     10.822220    15.233039     7.399169     0.103973
H     10.921102    16.748044     7.788992     0.089276
H     14.685660    10.207743     9.081561     0.125702
H     16.175944    10.386083     8.633918     0.112171
H     14.394312     8.283086    10.980315     0.136792
H     14.892251     6.082974    11.353351     0.100184
H     17.524969     8.473786     8.497760     0.129201
H      0.273690     6.259548     8.928617     0.097520
H     14.871062     3.515588     0.992276     0.128256
H     13.444344     3.270150     0.376766     0.127783
H     13.691548     4.726886    17.622221     0.117478
H     16.345455     2.381983    15.770097     0.132841
H     16.938744     2.542666    18.082920     0.130924
H     16.311906     1.620949     0.531576     0.157518
H     15.100608     5.772204    13.998176     0.123447
H     13.804555    15.414910    13.071181     0.100908
H     13.792195    14.094137    11.194810     0.124311
H     17.517907    13.062945    11.978186     0.124794
H     17.473763    14.399610    13.813523     0.095777
H     14.809261    12.609149     9.706397     0.116883
H     16.359581    12.773363     9.557182     0.119346
H     15.233039    10.822220    11.252631     0.103965
H     16.748044    10.921102    10.862808     0.089301
H      2.971740     7.449657    18.407461     0.125699
H      1.481456     7.271317    17.959818     0.112123
H      3.263088     9.374314     1.654415     0.136792
H      2.765149    11.574426     2.027451     0.100242
H      0.132430     9.183614    17.823660     0.129161
H     17.383710    11.397852    18.254517     0.097507
H      2.786338    14.141812    10.318176     0.127863
H      4.213056    14.387250     9.702666     0.127540
H      3.965852    12.930514     8.296321     0.117442
H      1.311945    15.275417     6.444197     0.132771
H      0.718656    15.114734     8.757020     0.130593
H      1.345494    16.036451     9.857476     0.157496
H      2.556792    11.885196     4.672276     0.123319
H      3.852845     2.242490     3.745281     0.100983
H      3.865205     3.563263     1.868910     0.124305
H      0.139493     4.594455     2.652286     0.124734
H      0.183637     3.257790     4.487623     0.095757
H      2.848139     5.048251     0.380497     0.116887
H      1.297819     4.884037     0.231282     0.119252
H      2.424361     6.835180     1.926731     0.103987
H      0.909356     6.736298     1.536908     0.089274
H      1.379043    11.800440    13.744511     0.125710
H      1.557383    10.310156    13.296868     0.112196
H     17.111786    12.091788    15.643265     0.136792
H     14.911674    11.593849    16.016301     0.100218
H     17.302486     8.961130    13.160710     0.129197
H     15.088248     8.555010    13.591567     0.097494
H     12.344288    11.615038     5.655226     0.127851
H     12.098850    13.041756     5.039716     0.127515
H     13.555586    12.794552     3.633371     0.117440
H     11.210683    10.140645     1.781247     0.132775
H     11.371366     9.547356     4.094070     0.130579
H     10.449649    10.174194     5.194526     0.157503
H     14.600904    11.385492     0.009326     0.123307
H      6.586210    12.681545    17.734131     0.100983
H      5.265437    12.693905    15.857760     0.124301
H      4.234245     8.968193    16.641136     0.124777
H      5.570910     9.012337    18.476473     0.095772
H      3.780449    11.676839    14.369347     0.116882
H      3.944663    10.126519    14.220132     0.119344
H      1.993520    11.253061    15.915581     0.103970
H      2.092402     9.738056    15.525758     0.089288
H     16.278357     5.856960     4.418611     0.125639
H     16.100017     7.347244     3.970968     0.112145
H      0.545614     5.565612     6.317365     0.136798
H      2.745726     6.063551     6.690401     0.100244
H      0.354914     8.696269     3.834810     0.129168
H      2.569152     9.102390     4.265667     0.097519
H      5.313112     6.042362    14.981126     0.127844
H      5.558550     4.615644    14.365616     0.127525
H      4.101814     4.862848    12.959271     0.117435
H      6.446717     7.516755    11.107147     0.132779
H      6.286034     8.110044    13.419970     0.130592
H      7.207751     7.483206    14.520426     0.157493
H      3.056496     6.271908     9.335226     0.123322
H     11.071190     4.975855     8.408231     0.100954
H     12.391963     4.963495     6.531860     0.124266
H     13.423155     8.689207     7.315236     0.124781
H     12.086490     8.645063     9.150573     0.095776
H     13.876951     5.980561     5.043447     0.116817
H     13.712737     7.530881     4.894232     0.119325
H     15.663880     6.404339     6.589681     0.103976
H     15.564998     7.919344     6.199858     0.089306
C     10.878724     1.287224     4.618186    -0.251326
C     10.610332    17.480826     4.308566     0.180114
C     11.369600    16.725089     3.448718    -0.209895
C     11.069424    15.395487     3.232357     0.090627
C      9.520870    16.832799     4.914749    -0.224129
C      9.282495    15.499666     4.653624     0.092530
C     12.363711    10.484964    12.532144     0.611823
C     12.181840    11.687433    13.431161    -0.295664
C     12.250704    13.370183    15.749580    -0.219919
C     11.503796    12.202499    15.759279     0.188289
C     10.680961    11.968186    16.861227    -0.203098
C     10.214806    10.686258    14.395459    -0.273689
C      9.884613     9.459069    15.234790     0.646977
C     12.203029    14.272476    16.814598     0.001963
C     11.408446    14.009381    17.926245    -0.151660
C     10.643881    12.835164    17.946389    -0.000360
C      9.761011    12.469656     0.481216     0.595081
C     13.020567    15.517323    16.697091     0.589542
C     11.913448     6.111226     1.139625     0.106797
C     11.925808     5.313112     2.271789    -0.202857
C     10.811626     4.585627     2.635499     0.207412
C      9.743353     4.709229     1.818551    -0.197855
C      9.775137     5.517937     0.705038     0.103168
C     10.831049     3.679802     3.819889    -0.250540
C     10.640349     2.219535     3.454313    -0.145672
C      6.778676    16.370176    13.944086    -0.251334
C      7.047068     0.176574    13.634466     0.180169
C      6.287800     0.932311    12.774618    -0.209726
C      6.587976     2.261913    12.558257     0.090678
C      8.136530     0.824601    14.240649    -0.224272
C      8.374905     2.157734    13.979524     0.092387
C      5.293689     7.172436     3.206244     0.611794
C      5.475560     5.969967     4.105261    -0.295685
C      5.406696     4.287217     6.423680    -0.219697
C      6.153604     5.454901     6.433379     0.188111
C      6.976439     5.689214     7.535327    -0.203394
C      7.442594     6.971142     5.069559    -0.273698
C      7.772787     8.198331     5.908890     0.647009
C      5.454371     3.384924     7.488698     0.000703
C      6.248954     3.648019     8.600345    -0.151436
C      7.013519     4.822236     8.620489    -0.000541
C      7.896389     5.187744     9.807116     0.595088
C      4.636833     2.140077     7.371191     0.589880
C      5.743952    11.546174    10.465525     0.106858
C      5.731592    12.344288    11.597689    -0.202720
C      6.845774    13.071773    11.961399     0.207436
C      7.914047    12.948171    11.144451    -0.197880
C      7.882263    12.139462    10.030938     0.103136
C      6.826351    13.977598    13.145789    -0.250525
C      7.017051    15.437865    12.780213    -0.145651
C      7.541476     2.050024    18.607036    -0.251325
C      9.005274     1.781632    18.297416     0.180256
C      9.761011     2.540900    17.437568    -0.209625
C     11.090613     2.240724    17.221207     0.090448
C      9.653301     0.692170     0.251799    -0.224022
C     10.986434     0.453795    -0.009326     0.092181
C     16.001136     3.535011     7.869194     0.611850
C     14.798667     3.353140     8.768211    -0.295658
C     13.115917     3.422004    11.086630    -0.219404
C     14.283601     2.675096    11.096329     0.188259
C     14.517914     1.852261    12.198277    -0.203354
C     15.799842     1.386106     9.732509    -0.273674
C     17.027031     1.055913    10.571840     0.646985
C     12.213624     3.374329    12.151648     0.000906
C     12.476719     2.579746    13.263295    -0.151770
C     13.650936     1.815181    13.283439     0.000351
C     14.016444     0.932311    14.470066     0.594985
C     10.968777     4.191867    12.034141     0.589827
C      2.717474     3.084748    15.128475     0.106799
C      3.515588     3.097108    16.260639    -0.202749
C      4.243073     1.982926    16.624349     0.207424
C      4.119471     0.914653    15.807401    -0.197869
C      3.310763     0.946437    14.693888     0.103126
C      5.148898     2.002349    17.808739    -0.250504
C      6.609165     1.811649    17.443163    -0.145628
C     10.115924    15.607376     9.281136    -0.251318
C      8.652126    15.875768     8.971516     0.180140
C      7.896389    15.116500     8.111668    -0.209761
C      6.566787    15.416676     7.895307     0.090650
C      8.004099    16.965230     9.577699    -0.224208
C      6.670966    17.203605     9.316574     0.092464
C      1.656264    14.122389    17.195094     0.611803
C      2.858733    14.304260    18.094111    -0.295676
C      4.541483    14.235396     1.760730    -0.219687
C      3.373799    14.982304     1.770429     0.188109
C      3.139486    15.805139     2.872377    -0.203403
C      1.857558    16.271294     0.406609    -0.273702
C      0.630369    16.601487     1.245940     0.647044
C      5.443776    14.283071     2.825748     0.000697
C      5.180681    15.077654     3.937395    -0.151437
C      4.006464    15.842219     3.957539    -0.000528
C      3.640956    16.725089     5.144166     0.595103
C      6.688623    13.465533     2.708241     0.589870
C     14.939926    14.572652     5.802575     0.106904
C     14.141812    14.560292     6.934739    -0.202676
C     13.414327    15.674474     7.298449     0.207455
C     13.537929    16.742747     6.481501    -0.197878
C     14.346637    16.710963     5.367988     0.103004
C     12.508502    15.655051     8.482839    -0.250528
C     11.048235    15.845751     8.117263    -0.145646
C     15.607376    10.115924     9.370664    -0.251309
C     15.875768     8.652126     9.680284     0.180155
C     15.116500     7.896389    10.540132    -0.209767
C     15.416676     6.566787    10.756493     0.090556
C     16.965230     8.004099     9.074101    -0.224163
C     17.203605     6.670966     9.335226     0.092488
C     14.122389     1.656264     1.456706     0.611464
C     14.304260     2.858733     0.557689    -0.295918
C     14.235396     4.541483    16.891070    -0.219316
C     14.982304     3.373799    16.881371     0.187642
C     15.805139     3.139486    15.779423    -0.203216
C     16.271294     1.857558    18.245191    -0.273967
C     16.601487     0.630369    17.405860     0.646684
C     14.283071     5.443776    15.826052     0.000808
C     15.077654     5.180681    14.714405    -0.150757
C     15.842219     4.006464    14.694261    -0.000409
C     16.725089     3.640956    13.507634     0.594979
C     13.465533     6.688623    15.943559     0.589775
C     14.572652    14.939926    12.849225     0.106757
C     14.560292    14.141812    11.717061    -0.202732
C     15.674474    13.414327    11.353351     0.207495
C     16.742747    13.537929    12.170300    -0.197858
C     16.710963    14.346637    13.283812     0.103145
C     15.655051    12.508502    10.168961    -0.250530
C     15.845751    11.048235    10.534537    -0.145638
C      2.050024     7.541476     0.044764    -0.251305
C      1.781632     9.005274     0.354384     0.180137
C      2.540900     9.761011     1.214232    -0.209753
C      2.240724    11.090613     1.430593     0.090655
C      0.692170     9.653301    18.400001    -0.224215
C      0.453795    10.986434     0.009326     0.092459
C      3.535011    16.001136    10.782606     0.611798
C      3.353140    14.798667     9.883589    -0.295691
C      3.422004    13.115917     7.565170    -0.219678
C      2.675096    14.283601     7.555471     0.188114
C      1.852261    14.517914     6.453523    -0.203392
C      1.386106    15.799842     8.919291    -0.273699
C      1.055913    17.027031     8.079960     0.647026
C      3.374329    12.213624     6.500152     0.000703
C      2.579746    12.476719     5.388505    -0.151424
C      1.815181    13.650936     5.368361    -0.000546
C      0.932311    14.016444     4.181734     0.595087
C      4.191867    10.968777     6.617659     0.589874
C      3.084748     2.717474     3.523325     0.106898
C      3.097108     3.515588     2.391161    -0.202704
C      1.982926     4.243073     2.027451     0.207414
C      0.914653     4.119471     2.844400    -0.197980
C      0.946437     3.310763     3.957912     0.103088
C      2.002349     5.148898     0.843061    -0.250522
C      1.811649     6.609165     1.208637    -0.145654
C      1.287224    10.878724    14.033614    -0.251325
C     17.480826    10.610332    14.343234     0.180170
C     16.725089    11.369600    15.203082    -0.209758
C     15.395487    11.069424    15.419443     0.090616
C     16.832799     9.520870    13.737051    -0.224190
C     15.499666     9.282495    13.998176     0.092424
C     10.484964    12.363711     6.119656     0.611785
C     11.687433    12.181840     5.220639    -0.295681
C     13.370183    12.250704     2.902220    -0.219713
C     12.202499    11.503796     2.892521     0.188123
C     11.968186    10.680961     1.790573    -0.203413
C     10.686258    10.214806     4.256341    -0.273687
C      9.459069     9.884613     3.417010     0.647016
C     14.272476    12.203029     1.837202     0.000673
C     14.009381    11.408446     0.725555    -0.151506
C     12.835164    10.643881     0.705411    -0.000590
C     12.469656     9.761011    18.170584     0.595058
C     15.517323    13.020567     1.954709     0.589820
C      6.111226    11.913448    17.512175     0.106820
C      5.313112    11.925808    16.380011    -0.202724
C      4.585627    10.811626    16.016301     0.207453
C      4.709229     9.743353    16.833250    -0.197854
C      5.517937     9.775137    17.946762     0.103132
C      3.679802    10.831049    14.831911    -0.250526
C      2.219535    10.640349    15.197487    -0.145638
C     16.370176     6.778676     4.707714    -0.251312
C      0.176574     7.047068     5.017334     0.180130
C      0.932311     6.287800     5.877182    -0.209758
C      2.261913     6.587976     6.093543     0.090645
C      0.824601     8.136530     4.411151    -0.224176
C      2.157734     8.374905     4.672276     0.092462
C      7.172436     5.293689    15.445556     0.611818
C      5.969967     5.475560    14.546539    -0.295675
C      4.287217     5.406696    12.228120    -0.219699
C      5.454901     6.153604    12.218421     0.188114
C      5.689214     6.976439    11.116473    -0.203379
C      6.971142     7.442594    13.582241    -0.273695
C      8.198331     7.772787    12.742910     0.647010
C      3.384924     5.454371    11.163102     0.000694
C      3.648019     6.248954    10.051455    -0.151416
C      4.822236     7.013519    10.031311    -0.000535
C      5.187744     7.896389     8.844684     0.595094
C      2.140077     4.636833    11.280609     0.589870
C     11.546174     5.743952     8.186275     0.106818
C     12.344288     5.731592     7.054111    -0.202755
C     13.071773     6.845774     6.690401     0.207437
C     12.948171     7.914047     7.507350    -0.197842
C     12.139462     7.882263     8.620862     0.103154
C     13.977598     6.826351     5.506011    -0.250523
C     15.437865     7.017051     5.871587    -0.145644
N     10.052358    14.773947     3.843576    -0.209087
N     10.839878     6.222468     0.353452    -0.229662
N     11.560123    11.240524    14.696313    -0.078552
N      7.605042     2.883453    13.169476    -0.209103
N      6.817522    11.434932     9.679352    -0.229700
N      6.097277     6.416876     5.370413    -0.078469
N     11.712153     1.223658    17.832426    -0.208624
N      2.606232     2.011178    14.342302    -0.229714
N     15.245576     2.731423    10.033363    -0.078530
N      5.945247    16.433742     8.506526    -0.209124
N     15.051168    15.646222     5.016402    -0.229643
N      2.411824    14.925977     0.707463    -0.078465
N     16.433742     5.945247    10.145274    -0.209183
N     15.646222    15.051168    13.635398    -0.229828
N     14.925977     2.411824    17.944337    -0.075888
N      1.223658    11.712153     0.819374    -0.209133
N      2.011178     2.606232     4.309498    -0.229674
N      2.731423    15.245576     8.618437    -0.078471
N     14.773947    10.052358    14.808224    -0.209153
N      6.222468    10.839878    18.298348    -0.229702
N     11.240524    11.560123     3.955487    -0.078474
N      2.883453     7.605042     5.482324    -0.209127
N     11.434932     6.817522     8.972448    -0.229707
N      6.416876     6.097277    13.281387    -0.078461
O     12.333694    10.626223    11.316234    -0.572335
O     12.545936     9.352242    13.114081    -0.561352
O      8.712691     9.242413    15.504309    -0.539003
O     10.878901     8.732997    15.598500    -0.570709
O     13.027630    16.330093    17.647960    -0.497485
O     13.642637    15.674297    15.621629    -0.562510
O      8.989382    11.497793     0.284067    -0.510985
O      9.898562    13.128277     1.535789    -0.548695
O      5.323706     7.031177     1.990334    -0.572231
O      5.111464     8.305158     3.788181    -0.561093
O      8.944709     8.414987     6.178409    -0.539014
O      6.778499     8.924403     6.272600    -0.570712
O      4.629770     1.327307     8.322060    -0.498547
O      4.014763     1.983103     6.295729    -0.562796
O      8.668018     6.159607     9.609967    -0.510957
O      7.758838     4.529123    10.861689    -0.548700
O     15.859877     3.504994     6.653284    -0.572544
O     17.133858     3.717236     8.451131    -0.561334
O     17.243687    17.541391    10.841359    -0.539008
O      0.095703     2.050201    10.935550    -0.570709
O     10.156007     4.198930    12.985010    -0.498560
O     10.811803     4.813937    10.958679    -0.562764
O     14.988307     0.160682    14.272917    -0.511871
O     13.357823     1.069862    15.524639    -0.546434
O      1.797523    14.152406    15.979184    -0.572273
O      0.523542    13.940164    17.777031    -0.561256
O      0.413713     0.116009     1.515459    -0.539281
O     17.561697    15.607199     1.609650    -0.570693
O      7.501393    13.458470     3.659110    -0.498555
O      6.845597    12.843463     1.632779    -0.562812
O      2.669093    17.496718     4.947017    -0.511006
O      4.299577    16.587538     6.198739    -0.548689
O     14.152406     1.797523     2.672616    -0.570445
O     13.940164     0.523542     0.874769    -0.558272
O      0.116009     0.413713    17.136341    -0.538721
O     15.607199    17.561697    17.042150    -0.570908
O     13.458470     7.501393    14.992690    -0.498505
O     12.843463     6.845597    17.019021    -0.562844
O     17.496718     2.669093    13.704783    -0.511031
O     16.587538     4.299577    12.453061    -0.548766
O      3.504994    15.859877    11.998516    -0.572291
O      3.717236    17.133858    10.200669    -0.561190
O     17.541391    17.243687     7.810441    -0.539047
O      2.050201     0.095703     7.716250    -0.570716
O      4.198930    10.156007     5.666790    -0.498550
O      4.813937    10.811803     7.693121    -0.562773
O      0.160682    14.988307     4.378883    -0.510910
O      1.069862    13.357823     3.127161    -0.548672
O     10.626223    12.333694     7.335566    -0.572259
O      9.352242    12.545936     5.537719    -0.561180
O      9.242413     8.712691     3.147491    -0.539060
O      8.732997    10.878901     3.053300    -0.570708
O     16.330093    13.027630     1.003840    -0.498571
O     15.674297    13.642637     3.030171    -0.562701
O     11.497793     8.989382    18.367733    -0.510985
O     13.128277     9.898562    17.116011    -0.548808
O      7.031177     5.323706    16.661466    -0.572309
O      8.305158     5.111464    14.863619    -0.561259
O      8.414987     8.944709    12.473391    -0.539011
O      8.924403     6.778499    12.379200    -0.570728
O      1.327307     4.629770    10.329740    -0.498546
O      1.983103     4.014763    12.356071    -0.562811
O      6.159607     8.668018     9.041833    -0.510955
O      4.529123     7.758838     7.790111    -0.548650

The following XYZ coordinates are in angstroms. Other properties are in atomic units.
The sperically averaged electron density of each atom fit to a function of the form exp(a - br)
eigen_1, eigen_2 and eigen_3 are the three eigenvalues of traceless quadrupole moment tensor
  atom number  atomic symbol              X              Y              Z     net charge C6 coefficient C8 coefficient C10 coefficient fluctuating dipole atomic polarizability isotropic forcefield polarizability              a              b squared Pearson coefficient          <r^3>          <r^4>         wp_QDO          m_QDO          q_QDO       dipole_x       dipole_y       dipole_z         dipole            Qxy            Qxz            Qyz     Q(x^2-y^2)  Q(3z^2 - R^2)        eigen_1        eigen_2        eigen_3 static polarizability      alpha(xx)      alpha(xy)      alpha(xz)      alpha(yy)      alpha(yz)      alpha(zz) atomic spin moment
            1             Ni      10.908565       7.415049      17.277162       0.821552      96.693273 0.21294897E+04  0.68990286E+05                                15.963299                           14.039752       0.568373       2.057874                    0.996926      45.134038     118.616140       0.544652       0.347116      -1.202364      -0.056444       0.027735      -0.075644       0.098372      -0.006755      -0.005276       0.110728       0.094911      -0.145980      -0.147356       0.064919       0.082437             17.550230      12.585945       0.288555       0.109514      22.168391      -4.342593      17.896355           1.689365
            2             Ni      12.782545       9.410158      15.172307       0.778192      83.628607 0.17471892E+04  0.54138838E+05                                15.442104                           13.541897       0.763235       2.123592                    0.992175      45.858866     119.779668       0.502212       0.393596      -1.159449      -0.032566      -0.087011       0.015077       0.094121       0.011451       0.009144       0.051927      -0.018578       0.161556      -0.048199      -0.034468       0.082667             17.268098      18.547494      -1.888422      -0.583863      16.414005      -1.363605      16.842797           1.730992
            3             Ni       6.748835      10.242351       7.951262       0.821913      96.652386 0.21283542E+04  0.68943647E+05                                15.958442                           14.035669       0.568867       2.058124                    0.996924      45.124696     118.579417       0.544756       0.347099      -1.202390       0.056564      -0.027663      -0.075636       0.098415      -0.006817       0.005346      -0.110820       0.094945      -0.146436      -0.147506       0.064906       0.082600             17.544851      12.582421       0.287913      -0.109541      22.161929       4.340830      17.890204           1.689770
            4             Ni       4.874855       8.247242       5.846407       0.778178      83.635717 0.17473795E+04  0.54145760E+05                                15.442358                           13.542151       0.763150       2.123572                    0.992174      45.860060     119.780661       0.502238       0.393568      -1.159479       0.032560       0.087018       0.015088       0.094128       0.011386      -0.009139      -0.051908      -0.018446       0.161792      -0.048190      -0.034491       0.082681             17.268506      18.547476      -1.889248       0.583629      16.416196       1.363615      16.841846           1.729060
            5             Ni       1.413651       2.079865      12.614212       0.821778      96.649423 0.21282681E+04  0.68940299E+05                                15.958356                           14.035582       0.568731       2.058071                    0.996925      45.123597     118.576832       0.544745       0.347109      -1.202380      -0.027661      -0.056616      -0.075658       0.098461       0.006853      -0.110955      -0.005363      -0.095004      -0.146703      -0.147682       0.064954       0.082728             17.544709      22.161364      -0.288018       4.341442      12.582621       0.109599      17.890141           1.689304
            6             Ni      17.075942       3.953845      10.509357       0.778122      83.629341 0.17472205E+04  0.54140276E+05                                15.442414                           13.542199       0.763243       2.123572                    0.992176      45.860317     119.785608       0.502194       0.393606      -1.159436       0.087026      -0.032576       0.015081       0.094139      -0.011404      -0.051910       0.009163       0.018497       0.161909      -0.048198      -0.034522       0.082720             17.268446      16.416063       1.888926       1.364096      18.547741      -0.583286      16.841533           1.730945
            7             Ni      16.243749      15.577535       3.288312       0.821209      96.752406 0.21310698E+04  0.69054996E+05                                15.969997                           14.045102       0.567960       2.057585                    0.996933      45.148294     118.669223       0.544534       0.347123      -1.202346       0.027935       0.056264      -0.075459       0.098184       0.007010       0.110474       0.005517      -0.094933      -0.145864      -0.147095       0.064470       0.082626             17.558084      22.179939      -0.287941      -4.345814      12.590769      -0.108840      17.903544           1.689495
            8             Ni       0.581458      13.703555       1.183457       0.778201      83.633324 0.17472751E+04  0.54141904E+05                                15.442381                           13.541963       0.763189       2.123591                    0.992174      45.859201     119.779098       0.502228       0.393580      -1.159466      -0.087020       0.032561       0.015088       0.094129      -0.011389       0.051896      -0.009125       0.018470       0.161811      -0.048187      -0.034488       0.082675             17.268742      16.416304       1.889128      -1.364139      18.547688       0.584328      16.842234           1.729677
            9             Ni      15.577535      16.243749      15.363488       0.822202      96.414358 0.21219147E+04  0.68679615E+05                                15.931225                           14.013647       0.568358       2.058820                    0.996890      45.067426     118.362081       0.545256       0.347061      -1.202483       0.057524       0.027986       0.075991       0.099332       0.007341      -0.004880      -0.110540       0.093983      -0.147380      -0.147127       0.064607       0.082520             17.513249      12.562536      -0.287356       0.109452      22.118954       4.329277      17.858256           1.681621
           10             Ni      13.703555       0.581458      17.468343       0.773491      83.729029 0.17502387E+04  0.54265987E+05                                15.462563                           13.560227       0.754526       2.120271                    0.992207      45.944723     120.105145       0.501427       0.393974      -1.158978       0.032748      -0.087221      -0.015090       0.094380      -0.008351       0.009621      -0.051255      -0.014550       0.166224      -0.047156      -0.035388       0.082544             17.290200      18.573405       1.891374      -0.584871      16.436856       1.365018      16.860339          -1.898938
           11             Ni       2.079865       1.413651       6.037588       0.821861      96.655038 0.21284321E+04  0.68947379E+05                                15.959498                           14.036582       0.568548       2.058031                    0.996924      45.123274     118.579979       0.544696       0.347132      -1.202352      -0.056676      -0.027665       0.075643       0.098486       0.006914       0.005413       0.110949       0.095147      -0.146900      -0.147731       0.064918       0.082813             17.546039      12.583306      -0.287918      -0.109637      22.163904      -4.340937      17.890906           1.689569
           12             Ni       3.953845      17.075942       8.142443       0.778196      83.630239 0.17472251E+04  0.54140184E+05                                15.442284                           13.542013       0.763182       2.123581                    0.992173      45.858589     119.778881       0.502211       0.393594      -1.159451      -0.032574       0.087021      -0.015083       0.094134      -0.011440      -0.009160       0.051930      -0.018385       0.162228      -0.048294      -0.034505       0.082798             17.268506      18.547323       1.889234       0.583707      16.416222      -1.363646      16.841974           1.729288
           13             Ni       7.415049      10.908565       1.374638       0.821827      96.663051 0.21286493E+04  0.68955725E+05                                15.959634                           14.036660       0.568826       2.058085                    0.996925      45.127357     118.589314       0.544735       0.347100      -1.202387       0.027674      -0.056485       0.075655       0.098387      -0.006758      -0.110835       0.005273      -0.094748      -0.146165      -0.147447       0.064942       0.082505             17.546196      22.163422       0.287782       4.341407      12.583356      -0.109425      17.891811           1.689758
           14             Ni       9.410158      12.782545       3.479493       0.778091      83.629484 0.17472187E+04  0.54140357E+05                                15.442670                           13.542375       0.763099       2.123533                    0.992175      45.859921     119.785797       0.502179       0.393617      -1.159425      -0.087027      -0.032584      -0.015091       0.094144       0.011458      -0.051947      -0.009167       0.018415       0.162228      -0.048309      -0.034510       0.082819             17.268921      16.416642      -1.889238       1.363826      18.547864       0.583759      16.842258           1.729208
           15             Ni      10.242351       6.748835      10.700538       0.821790      96.666060 0.21287334E+04  0.68959359E+05                                15.960277                           14.037210       0.568575       2.058007                    0.996925      45.127224     118.591037       0.544706       0.347114      -1.202372      -0.027715       0.056581       0.075618       0.098425      -0.006845       0.110807      -0.005351      -0.095100      -0.146580      -0.147543       0.064918       0.082625             17.546885      22.164607       0.288236      -4.341787      12.583621       0.109678      17.892425           1.689455
           16             Ni       8.247242       4.874855      12.805393       0.778117      83.629499 0.17472090E+04  0.54139854E+05                                15.442519                           13.542209       0.763065       2.123533                    0.992174      45.859684     119.784031       0.502190       0.393609      -1.159434       0.087028       0.032570      -0.015079       0.094139       0.011418       0.051929       0.009157       0.018464       0.161990      -0.048237      -0.034513       0.082751             17.268740      16.415672      -1.888973      -1.363714      18.547844      -0.583711      16.842705           1.729082
           17              H      11.800440       1.379043       4.907289       0.125663       1.011984 0.77896350E+01  0.75922726E+02                                 1.669167                            1.632610      -0.724972       2.530581                    0.999253       3.434119       9.561948       0.489747       1.283156      -0.708848       0.028778       0.005627      -0.002593       0.029437      -0.000598       0.004030      -0.000532       0.013739      -0.017356      -0.006818      -0.003961       0.010779              1.677024       1.978673       0.005614       0.281611       1.551807      -0.042815       1.500592          -0.000057
           18              H      10.310156       1.557383       5.354932       0.112231       1.076903 0.83132016E+01  0.81063191E+02                                 1.637666                            1.606735      -0.703143       2.530566                    0.999646       3.296349       8.718660       0.539385       1.164532      -0.737814      -0.019563       0.009615       0.011863       0.024817      -0.001183      -0.005131       0.000479      -0.000088      -0.003743      -0.005571       0.000367       0.005203              1.634657       1.532952      -0.083360      -0.297001       1.595573       0.098151       1.775447           0.000018
           19              H      12.091788      17.111786       3.008535       0.136663       0.937620 0.67973220E+01  0.65098091E+02                                 1.674983                            1.597318      -1.253454       2.302181                    0.994708       3.610230      10.516619       0.454359       1.407590      -0.681292       0.024842       0.015351      -0.016867       0.033724       0.001281      -0.009268       0.006691      -0.013085      -0.014121      -0.015109       0.003025       0.012084              1.699846       1.820642       0.280301      -0.294196       1.654779      -0.223335       1.624118           0.000320
           20              H      11.593849      14.911674       2.635499       0.100214       1.015107 0.72285863E+01  0.69534195E+02                                 1.698957                            1.595197      -0.946308       2.431333                    0.998119       3.512402       9.893287       0.482341       1.320099      -0.699947       0.026942      -0.020860      -0.033563       0.047827       0.001026      -0.016877       0.002258       0.001682      -0.007557      -0.017558       0.000702       0.016856              1.736202       1.601072      -0.282975      -0.311851       1.812378       0.363133       1.795158           0.000370
           21              H       8.961130      17.302486       5.491090       0.129201       1.022221 0.75428781E+01  0.72397824E+02                                 1.629962                            1.573801      -0.888227       2.465567                    0.999308       3.248691       8.764911       0.518232       1.231385      -0.721432      -0.023080       0.016537       0.020274       0.034888      -0.000430      -0.012102       0.005543      -0.002206      -0.025336      -0.016983       0.004522       0.012461              1.628996       1.635250      -0.172001      -0.342613       1.594306       0.203076       1.657432           0.000264
           22              H       8.555010      15.088248       5.060233       0.097538       1.032555 0.73629752E+01  0.71672046E+02                                 1.752641                            1.633512      -1.265376       2.274659                    0.994524       3.801320      11.029111       0.463006       1.359010      -0.689858      -0.037764      -0.020446       0.019634       0.047220       0.002445      -0.016501      -0.000671       0.004413      -0.022960      -0.018706       0.001285       0.017421              1.805506       2.097245       0.399062      -0.337965       1.669061      -0.135018       1.650211           0.000333
           23              H      11.615038      12.344288      12.996574       0.127845       1.094227 0.87239562E+01  0.87630936E+02                                 1.777229                            1.745069      -0.959826       2.428765                    0.997395       3.520737      10.011299       0.465821       1.309010      -0.704039      -0.020662       0.014595      -0.011198       0.027665      -0.005349      -0.001797      -0.003084       0.010620      -0.009626      -0.008365      -0.000796       0.009161              1.785881       1.804752      -0.271336       0.229831       1.815312      -0.285836       1.737580           0.000732
           24              H      13.041756      12.098850      13.612084       0.127510       0.982373 0.76178077E+01  0.75301574E+02                                 1.749423                            1.702797      -1.353824       2.240019                    0.991962       3.901833      11.666989       0.434115       1.427338      -0.676784       0.025512       0.010994       0.007524       0.028781       0.004394      -0.000179       0.003067       0.018189       0.010703      -0.012457       0.004081       0.008376              1.765491       2.122252       0.285041       0.066416       1.621184       0.095416       1.553036          -0.000068
           25              H      12.794552      13.555586      15.018429       0.117569       1.031390 0.77357009E+01  0.76147241E+02                                 1.738103                            1.663983      -1.371212       2.222620                    0.994181       3.847345      11.182822       0.463577       1.342237      -0.692806       0.019682       0.008073      -0.024753       0.032638       0.000982      -0.005552       0.000075       0.000365       0.017775      -0.005799      -0.002839       0.008638              1.759217       1.654372       0.187147      -0.379439       1.660928       0.004929       1.962352           0.000141
           26              H      10.140645      11.210683      16.870553       0.132850       0.915339 0.69106252E+01  0.66955530E+02                                 1.689892                            1.641099      -1.439721       2.208615                    0.992516       3.871863      11.624559       0.432567       1.461448      -0.669904      -0.020010      -0.029784       0.003742       0.036076       0.006510      -0.001475       0.001048      -0.005865      -0.010205      -0.006496      -0.002346       0.008842              1.711386       1.617167       0.312832      -0.030969       1.890777       0.134816       1.626213           0.000296
           27              H       9.547356      11.371366      14.557730       0.130572       0.991519 0.77847357E+01  0.76429724E+02                                 1.691640                            1.669015      -1.011800       2.402538                    0.997643       3.563193      10.202571       0.464921       1.341863      -0.695767      -0.020307       0.018634       0.003645       0.027801      -0.002207      -0.001569       0.000921       0.000644      -0.022711      -0.007814       0.001566       0.006247              1.697197       1.830022      -0.345478      -0.010262       1.771786       0.103636       1.489783           0.001175
           28              H      10.174194      10.449649      13.457274       0.157526       0.925192 0.70346311E+01  0.68307976E+02                                 1.703737                            1.655378      -1.349052       2.266808                    0.993197       3.683364      10.990389       0.431809       1.460778      -0.671479      -0.003090      -0.007128      -0.032437       0.033355       0.002587      -0.000028      -0.000882       0.002158       0.016045      -0.005525       0.000079       0.005445              1.732710       1.565506       0.114725       0.082801       1.524479       0.264093       2.108145          -0.000171
           29              H      11.385492      14.600904      -0.009326       0.123423       0.983564 0.71641555E+01  0.69098749E+02                                 1.685877                            1.605230      -1.258218       2.288182                    0.995494       3.627721      10.397169       0.470826       1.348779      -0.692786       0.000473       0.023233       0.031116       0.038835      -0.000249      -0.001205       0.011398      -0.006459       0.011132      -0.009015      -0.005044       0.014059              1.709706       1.359598       0.037337      -0.101651       1.854439       0.368082       1.915081           0.000040
           30              H      12.681545       6.586210       0.917669       0.100986       1.161849 0.84964433E+01  0.84040090E+02                                 1.781610                            1.672886      -0.932832       2.436100                    0.998555       3.396924       9.313208       0.501337       1.235170      -0.720653       0.041039       0.026244      -0.011297       0.050006       0.011508       0.004933      -0.009001       0.023180      -0.025296      -0.020654       0.000056       0.020598              1.810879       1.991802       0.406105      -0.236423       1.810944      -0.190544       1.629891           0.000171
           31              H      12.693905       5.265437       2.794040       0.124301       0.977129 0.70259476E+01  0.66687148E+02                                 1.617155                            1.543394      -0.890765       2.459512                    0.999354       3.339593       9.154590       0.507562       1.271393      -0.710996       0.026156      -0.003616       0.017002       0.031405       0.006709       0.003037      -0.008815       0.014710      -0.005218      -0.015429       0.004589       0.010840              1.637741       1.834453       0.021157       0.405212       1.357459       0.000359       1.721313           0.000107
           32              H       8.968193       4.234245       2.010664       0.124797       0.975214 0.71026015E+01  0.67465846E+02                                 1.605732                            1.546095      -0.800901       2.503162                    0.999673       3.288776       8.961311       0.510920       1.262079      -0.713698      -0.025139      -0.014669       0.009136       0.030506       0.006800       0.002053      -0.011437       0.011754       0.001798      -0.016735       0.005916       0.010819              1.614105       1.859664       0.293058      -0.093181       1.554709      -0.070127       1.427942           0.000234
           33              H       9.012337       5.570910       0.175327       0.095798       1.187184 0.86673478E+01  0.87458373E+02                                 1.902757                            1.758789      -1.195665       2.310902                    0.995319       3.747835      10.898596       0.453543       1.338359      -0.695843      -0.043116       0.003236      -0.019854       0.047577       0.004342       0.003138      -0.007191       0.015534      -0.022284      -0.014169       0.001467       0.012701              1.954645       2.271902      -0.014217       0.591114       1.588931      -0.031896       2.003102           0.000849
           34              H      11.676839       3.780449       4.282453       0.116871       1.027998 0.78554507E+01  0.76854078E+02                                 1.696097                            1.645817      -0.752782       2.514253                    0.999008       3.506111       9.834540       0.484158       1.293073      -0.706300       0.024809      -0.005147       0.005262       0.025878       0.001529       0.004621      -0.003632       0.001631      -0.010038      -0.007693       0.002596       0.005097              1.716272       1.866664       0.126514       0.360458       1.577913       0.060234       1.704241           0.000011
           35              H      10.126519       3.944663       4.431668       0.119411       0.996768 0.74728579E+01  0.71320228E+02                                 1.585702                            1.546049      -0.610402       2.575664                    0.999978       3.265676       8.690508       0.535044       1.199474      -0.728612      -0.022538       0.002002       0.012627       0.025911      -0.002167      -0.006039       0.000304       0.004935      -0.009612      -0.006732      -0.001223       0.007955              1.598991       1.648653      -0.200799      -0.328156       1.490233       0.165655       1.658088          -0.000011
           36              H      11.253061       1.993520       2.736219       0.103812       0.917330 0.71265420E+01  0.68801195E+02                                 1.628536                            1.613781      -0.975629       2.406328                    0.995516       3.730639      10.776630       0.462964       1.370383      -0.688479       0.027767      -0.006594      -0.016744       0.033088      -0.003895      -0.011275      -0.000919      -0.003746       0.006215      -0.012922       0.001498       0.011424              1.624258       1.580784      -0.113619      -0.333607       1.505452       0.096136       1.786538           0.000046
           37              H       9.738056       2.092402       3.126042       0.089337       1.126055 0.92491351E+01  0.93390545E+02                                 1.738232                            1.736984      -0.698084       2.522408                    0.999233       3.567558       9.862792       0.495887       1.223268      -0.722839      -0.028214      -0.001982      -0.001071       0.028303       0.000465       0.002659      -0.002563       0.011536      -0.022462      -0.008882      -0.001037       0.009919              1.714493       1.973787       0.053382       0.262746       1.585871      -0.024176       1.583821           0.000037
           38              H       5.856960      16.278357      14.233189       0.125714       1.011844 0.77883555E+01  0.75908061E+02                                 1.669103                            1.632551      -0.725158       2.530541                    0.999252       3.433936       9.561680       0.489717       1.283272      -0.708823      -0.028803      -0.005638      -0.002618       0.029466      -0.000597      -0.004031       0.000528       0.013744      -0.017364      -0.006820      -0.003963       0.010783              1.676960       1.978594       0.005615      -0.281558       1.551749       0.042816       1.500535          -0.000070
           39              H       7.347244      16.100017      14.680832       0.112186       1.077328 0.83173368E+01  0.81112610E+02                                 1.637968                            1.607023      -0.703484       2.530309                    0.999644       3.297157       8.720939       0.539400       1.164370      -0.737849       0.019542      -0.009616       0.011839       0.024789      -0.001176       0.005128      -0.000480      -0.000098      -0.003761      -0.005572       0.000376       0.005196              1.634962       1.533209      -0.083375       0.297075       1.595884      -0.098175       1.775793           0.000056
           40              H       5.565612       0.545614      12.334435       0.136811       0.937171 0.67932136E+01  0.65049809E+02                                 1.674558                            1.596923      -1.253681       2.302178                    0.994713       3.609334      10.513761       0.454372       1.407745      -0.681264      -0.024853      -0.015373      -0.016886       0.033751       0.001279       0.009257      -0.006684      -0.013087      -0.014147      -0.015099       0.003019       0.012080              1.699416       1.820176       0.280209       0.294110       1.654352       0.223266       1.623721           0.000304
           41              H       6.063551       2.745726      11.961399       0.100257       1.014967 0.72273321E+01  0.69519326E+02                                 1.698829                            1.595081      -0.946265       2.431389                    0.998120       3.512116       9.892380       0.482347       1.320137      -0.699940      -0.026946       0.020850      -0.033579       0.047837       0.001023       0.016875      -0.002259       0.001689      -0.007578      -0.017557       0.000701       0.016855              1.736069       1.600958      -0.282950       0.311825       1.812222      -0.363092       1.795026           0.000307
           42              H       8.696269       0.354914      14.816990       0.129161       1.022587 0.75463262E+01  0.72438777E+02                                 1.630276                            1.574097      -0.888588       2.465319                    0.999305       3.249426       8.767204       0.518217       1.231285      -0.721451       0.023057      -0.016535       0.020260       0.034865      -0.000424       0.012103      -0.005539      -0.002217      -0.025334      -0.016985       0.004530       0.012455              1.629313       1.635559      -0.172034       0.342704       1.594625      -0.203128       1.657755           0.000289
           43              H       9.102390       2.569152      14.386133       0.097467       1.032836 0.73654202E+01  0.71700794E+02                                 1.752834                            1.633684      -1.265501       2.274532                    0.994522       3.801876      11.030601       0.463031       1.358845      -0.689888       0.037747       0.020448       0.019627       0.047204       0.002442       0.016503       0.000664       0.004410      -0.022951      -0.018707       0.001287       0.017419              1.805710       2.097476       0.399124       0.338008       1.669265       0.135032       1.650389           0.000336
           44              H       6.042362       5.313112       3.670674       0.127836       1.094274 0.87244860E+01  0.87637789E+02                                 1.777296                            1.745135      -0.959941       2.428712                    0.997393       3.520847      10.011774       0.465806       1.309029      -0.704035       0.020659      -0.014601      -0.011184       0.027660      -0.005347       0.001798       0.003084       0.010618      -0.009624      -0.008365      -0.000794       0.009159              1.785948       1.804811      -0.271347      -0.229842       1.815385       0.285849       1.737647           0.000762
           45              H       4.615644       5.558550       4.286184       0.127536       0.982323 0.76173472E+01  0.75296179E+02                                 1.749392                            1.702768      -1.353941       2.239980                    0.991961       3.901765      11.666870       0.434109       1.427376      -0.676777      -0.025510      -0.011002       0.007534       0.028785       0.004396       0.000177      -0.003062       0.018194       0.010693      -0.012457       0.004076       0.008381              1.765458       2.122198       0.285027      -0.066421       1.621165      -0.095420       1.553011          -0.000073
           46              H       4.862848       4.101814       5.692529       0.117440       1.031582 0.77375233E+01  0.76169954E+02                                 1.738349                            1.664204      -1.370310       2.222969                    0.994183       3.847911      11.184956       0.463534       1.342279      -0.692798      -0.019671      -0.008105      -0.024730       0.032622       0.000977       0.005569      -0.000087       0.000281       0.017744      -0.005835      -0.002800       0.008635              1.759470       1.654603       0.187204       0.379519       1.661180      -0.004926       1.962629           0.000116
           47              H       7.516755       6.446717       7.544653       0.132780       0.915645 0.69135864E+01  0.66991297E+02                                 1.690234                            1.641419      -1.439872       2.208472                    0.992512       3.872758      11.627804       0.432538       1.461392      -0.669912       0.020008       0.029778       0.003747       0.036070       0.006520       0.001487      -0.001057      -0.005873      -0.010168      -0.006518      -0.002328       0.008846              1.711747       1.617486       0.312916       0.030984       1.891191      -0.134872       1.626563           0.000256
           48              H       8.110044       6.286034       5.231830       0.130574       0.991630 0.77859136E+01  0.76444553E+02                                 1.691790                            1.669160      -1.012118       2.402380                    0.997642       3.563483      10.203782       0.464892       1.341892      -0.695760       0.020298      -0.018634       0.003654       0.027795      -0.002206       0.001568      -0.000916       0.000649      -0.022710      -0.007813       0.001567       0.006246              1.697350       1.830188      -0.345520       0.010262       1.771952      -0.103658       1.489910           0.001171
           49              H       7.483206       7.207751       4.131374       0.157487       0.925342 0.70360313E+01  0.68324691E+02                                 1.703883                            1.655509      -1.349050       2.266770                    0.993196       3.683705      10.991510       0.431807       1.460719      -0.671489       0.003089       0.007125      -0.032432       0.033349       0.002587       0.000028       0.000882       0.002156       0.016042      -0.005524       0.000079       0.005444              1.732864       1.565631       0.114745      -0.082818       1.524609      -0.264143       2.108352          -0.000152
           50              H       6.271908       3.056496       9.316574       0.123318       0.983692 0.71652861E+01  0.69112221E+02                                 1.686009                            1.605349      -1.257233       2.288577                    0.995498       3.628046      10.398216       0.470813       1.348766      -0.692789      -0.000479      -0.023255       0.031076       0.038817      -0.000249       0.001243      -0.011355      -0.006551       0.011175      -0.008956      -0.005089       0.014045              1.709842       1.359693       0.037349       0.101662       1.854605      -0.368125       1.915228           0.000268
           51              H       4.975855      11.071190      10.243569       0.100990       1.161840 0.84964676E+01  0.84041341E+02                                 1.781689                            1.672960      -0.932644       2.436200                    0.998556       3.396972       9.313740       0.501288       1.235275      -0.720630      -0.041055      -0.026214      -0.011309       0.050006       0.011507      -0.004930       0.008997       0.023175      -0.025316      -0.020649       0.000049       0.020599              1.810959       1.991887       0.406127       0.236446       1.811032       0.190559       1.629958           0.000052
           52              H       4.963495      12.391963      12.119940       0.124308       0.977455 0.70293155E+01  0.66730861E+02                                 1.617867                            1.544039      -0.891290       2.459287                    0.999349       3.340794       9.160371       0.507292       1.271847      -0.710893      -0.026165       0.003641       0.016982       0.031404       0.006738      -0.003037       0.008806       0.014705      -0.005152      -0.015433       0.004585       0.010848              1.638474       1.835324       0.021166      -0.405486       1.357998      -0.000363       1.722101           0.000139
           53              H       8.689207      13.423155      11.336564       0.124766       0.975378 0.71041776E+01  0.67484891E+02                                 1.605933                            1.546281      -0.801033       2.503071                    0.999672       3.289195       8.962867       0.510880       1.262102      -0.713691       0.025126       0.014677       0.009123       0.030495       0.006799      -0.002056       0.011436       0.011754       0.001802      -0.016735       0.005919       0.010816              1.614309       1.859921       0.293116       0.093193       1.554897       0.070138       1.428108           0.000177
           54              H       8.645063      12.086490       9.501227       0.095765       1.187308 0.86684492E+01  0.87472041E+02                                 1.902865                            1.758880      -1.195708       2.310860                    0.995318       3.748058      10.899312       0.453540       1.338327      -0.695849       0.043111      -0.003223      -0.019858       0.047574       0.004344      -0.003141       0.007194       0.015539      -0.022285      -0.014174       0.001468       0.012705              1.954759       2.272050      -0.014220      -0.591169       1.589012       0.031901       2.003216           0.000786
           55              H       5.980561      13.876951      13.608353       0.116886       1.028040 0.78560482E+01  0.76862844E+02                                 1.696263                            1.645976      -0.753127       2.514107                    0.999005       3.506466       9.836332       0.484083       1.293225      -0.706266      -0.024828       0.005159       0.005247       0.025896       0.001534      -0.004632       0.003631       0.001614      -0.010018      -0.007698       0.002600       0.005098              1.716442       1.866864       0.126530      -0.360482       1.578063      -0.060234       1.704397           0.000029
           56              H       7.530881      13.712737      13.757568       0.119322       0.997193 0.74769413E+01  0.71368908E+02                                 1.586118                            1.546439      -0.610305       2.575610                    0.999978       3.266603       8.693551       0.534993       1.199424      -0.728620       0.022520      -0.001997       0.012609       0.025887      -0.002171       0.006037      -0.000304       0.004935      -0.009622      -0.006733      -0.001222       0.007955              1.599418       1.649087      -0.200877       0.328293       1.490620      -0.165722       1.658546          -0.000017
           57              H       6.404339      15.663880      12.062119       0.103988       0.916680 0.71200758E+01  0.68724044E+02                                 1.627899                            1.613166      -0.975447       2.406575                    0.995522       3.729026      10.771264       0.462996       1.370581      -0.688445      -0.027810       0.006595      -0.016774       0.033140      -0.003901       0.011283       0.000924      -0.003746       0.006238      -0.012934       0.001499       0.011435              1.623624       1.580219      -0.113547       0.333424       1.504862      -0.096081       1.785790          -0.000046
           58              H       7.919344      15.564998      12.451942       0.089299       1.126337 0.92521671E+01  0.93428579E+02                                 1.738476                            1.737227      -0.698230       2.522278                    0.999232       3.568142       9.864717       0.495871       1.223209      -0.722849       0.028180       0.001979      -0.001091       0.028271       0.000464      -0.002665       0.002568       0.011519      -0.022448      -0.008882      -0.001027       0.009910              1.714732       1.974039       0.053405      -0.262819       1.586103       0.024179       1.584053          -0.000004
           59              H       7.449657       2.971740       0.244339       0.125739       1.011746 0.77873320E+01  0.75895320E+02                                 1.668979                            1.632431      -0.725086       2.530594                    0.999254       3.433641       9.560573       0.489742       1.283253      -0.708828      -0.005655       0.028802      -0.002611       0.029468       0.000593       0.000521       0.004034      -0.013743      -0.017369      -0.006821      -0.003963       0.010784              1.676832       1.551621      -0.005616       0.042810       1.978448       0.281537       1.500428           0.000078
           60              H       7.271317       1.481456       0.691982       0.112201       1.076990 0.83139598E+01  0.81071623E+02                                 1.637674                            1.606741      -0.703153       2.530522                    0.999646       3.296491       8.718807       0.539423       1.164435      -0.737837      -0.009635      -0.019550       0.011853       0.024810       0.001175      -0.000487      -0.005133       0.000093      -0.003762      -0.005575       0.000371       0.005204              1.634666       1.595571       0.083359      -0.098150       1.532956      -0.297013       1.775472           0.000027
           61              H       9.374314       3.263088      16.997385       0.136862       0.936996 0.67916513E+01  0.65031533E+02                                 1.674405                            1.596784      -1.253783       2.302179                    0.994713       3.608978      10.512679       0.454369       1.407824      -0.681250      -0.015385       0.024858      -0.016885       0.033759      -0.001281      -0.006684      -0.009251       0.013084      -0.014146      -0.015093       0.003016       0.012077              1.699262       1.654199      -0.280171       0.223234       1.820007      -0.294068       1.623578          -0.000266
           62              H      11.574426       2.765149      16.624349       0.100231       1.015142 0.72289505E+01  0.69539280E+02                                 1.699064                            1.595290      -0.946506       2.431255                    0.998117       3.512567       9.894192       0.482299       1.320186      -0.699928       0.020821       0.026961      -0.033581       0.047834      -0.001017      -0.002249      -0.016884      -0.001717      -0.007601      -0.017559       0.000688       0.016871              1.736315       1.812467       0.282994      -0.363154       1.601192      -0.311900       1.795286          -0.000356
           63              H       9.183614       0.132430       0.828140       0.129275       1.021929 0.75401625E+01  0.72365381E+02                                 1.629678                            1.573540      -0.887956       2.465745                    0.999311       3.248127       8.763057       0.518263       1.231420      -0.721426      -0.016558      -0.023087       0.020268       0.034900       0.000440      -0.005541      -0.012095       0.002210      -0.025331      -0.016974       0.004513       0.012461              1.628711       1.594032       0.171953      -0.203017       1.634959      -0.342516       1.657142          -0.000226
           64              H      11.397852      17.383710       0.397283       0.097482       1.033119 0.73678600E+01  0.71729532E+02                                 1.753020                            1.633847      -1.266212       2.274155                    0.994517       3.802356      11.031899       0.463060       1.358665      -0.689920       0.020396      -0.037753       0.019668       0.047203      -0.002416       0.000685      -0.016571      -0.004360      -0.022994      -0.018783       0.001321       0.017462              1.805908       1.669414      -0.399163       0.135042       2.097727      -0.338076       1.650583          -0.000359
           65              H      14.141812       2.786338       8.333624       0.127827       1.094336 0.87250988E+01  0.87645405E+02                                 1.777352                            1.745186      -0.959949       2.428695                    0.997393       3.520964      10.012161       0.465804       1.309014      -0.704038      -0.014597      -0.020658      -0.011197       0.027662       0.005352       0.003084      -0.001801      -0.010614      -0.009652      -0.008367      -0.000798       0.009165              1.786005       1.815454       0.271372       0.285867       1.804879       0.229854       1.737681           0.000733
           66              H      14.387250       4.213056       8.949134       0.127522       0.982346 0.76175484E+01  0.75298508E+02                                 1.749404                            1.702778      -1.353869       2.240005                    0.991961       3.901798      11.666915       0.434113       1.427356      -0.676781      -0.010992       0.025520       0.007519       0.028787      -0.004395      -0.003064      -0.000178      -0.018200       0.010696      -0.012460       0.004078       0.008382              1.765471       1.621173      -0.285043      -0.095410       2.122235       0.066426       1.553004          -0.000081
           67              H      12.930514       3.965852      10.355479       0.117530       1.031151 0.77333839E+01  0.76119141E+02                                 1.737910                            1.663799      -1.370086       2.223168                    0.994187       3.846781      11.180990       0.463573       1.342343      -0.692788      -0.008102       0.019672      -0.024742       0.032632      -0.000958      -0.000073      -0.005558      -0.000311       0.017722      -0.005803      -0.002823       0.008625              1.759014       1.660722      -0.187126      -0.004900       1.654204      -0.379403       1.962115           0.000143
           68              H      15.275417       1.311945      12.207603       0.132865       0.915924 0.69164142E+01  0.67026742E+02                                 1.690653                            1.641805      -1.441314       2.207799                    0.992510       3.873695      11.631991       0.432459       1.461483      -0.669889       0.029791      -0.020013       0.003697       0.036079      -0.006500      -0.001052      -0.001451       0.005892      -0.010334      -0.006472      -0.002387       0.008860              1.712178       1.891703      -0.313039      -0.134941       1.617873      -0.030994       1.626958           0.000266
           69              H      15.114734       0.718656       9.894780       0.130569       0.991486 0.77843600E+01  0.76424936E+02                                 1.691590                            1.668965      -1.011724       2.402575                    0.997644       3.563094      10.202137       0.464934       1.341847      -0.695771      -0.018632      -0.020309       0.003647       0.027802       0.002207      -0.000926      -0.001568      -0.000641      -0.022703      -0.007811       0.001565       0.006247              1.697149       1.771732       0.345464      -0.103634       1.829969      -0.010260       1.489746           0.001165
           70              H      16.036451       1.345494       8.794324       0.157531       0.925204 0.70347764E+01  0.68309856E+02                                 1.703760                            1.655400      -1.349116       2.266775                    0.993196       3.683440      10.990715       0.431804       1.460786      -0.671477       0.007130      -0.003090      -0.032435       0.033353      -0.002586       0.000882      -0.000028      -0.002159       0.016038      -0.005523       0.000080       0.005443              1.732730       1.524500      -0.114730      -0.264099       1.565530       0.082808       2.108159          -0.000164
           71              H      11.885196       2.556792      13.979524       0.123405       0.983535 0.71638578E+01  0.69095169E+02                                 1.685860                            1.605210      -1.258012       2.288290                    0.995492       3.627600      10.396774       0.470823       1.348802      -0.692783      -0.023297       0.000478       0.031060       0.038829       0.000263      -0.011370      -0.001255       0.006501       0.011196      -0.008981      -0.005071       0.014052              1.709690       1.854445      -0.037346      -0.368088       1.359586      -0.101636       1.915039           0.000204
           72              H       2.242490       3.852845      14.906519       0.100948       1.161970 0.84976572E+01  0.84056079E+02                                 1.781820                            1.673076      -0.932847       2.436087                    0.998554       3.397224       9.314606       0.501271       1.235274      -0.720630      -0.026200       0.041060      -0.011316       0.050004      -0.011507       0.008999       0.004936      -0.023171      -0.025321      -0.020652       0.000053       0.020599              1.811095       1.811163      -0.406162       0.190586       1.992035      -0.236469       1.630086           0.000137
           73              H       3.563263       3.865205      16.782890       0.124298       0.977442 0.70292427E+01  0.66730381E+02                                 1.617897                            1.544067      -0.891313       2.459285                    0.999349       3.340823       9.160637       0.507266       1.271906      -0.710881       0.003648       0.026173       0.016979       0.031411      -0.006739       0.008807       0.003038      -0.014714      -0.005145      -0.015437       0.004587       0.010850              1.638506       1.358021      -0.021167      -0.000360       1.835357       0.405495       1.722140           0.000194
           74              H       4.594455       0.139493      15.999514       0.124772       0.975309 0.71035255E+01  0.67477192E+02                                 1.605870                            1.546221      -0.801000       2.503103                    0.999672       3.289037       8.962355       0.510884       1.262120      -0.713688       0.014679      -0.025132       0.009126       0.030502      -0.006799       0.011436       0.002053      -0.011758       0.001803      -0.016736       0.005917       0.010818              1.614246       1.554829      -0.293099       0.070131       1.859853      -0.093192       1.428057           0.000217
           75              H       3.257790       0.183637      14.164177       0.095777       1.187297 0.86682359E+01  0.87468291E+02                                 1.902759                            1.758785      -1.195750       2.310844                    0.995318       3.747862      10.898211       0.453586       1.338216      -0.695872      -0.003221      -0.043110      -0.019860       0.047574      -0.004340       0.007194       0.003137      -0.015527      -0.022304      -0.014172       0.001472       0.012700              1.954649       1.588925       0.014220       0.031898       2.271922       0.591122       2.003101           0.000827
           76              H       5.048251       2.848139      18.271303       0.116875       1.028006 0.78556663E+01  0.76857878E+02                                 1.696206                            1.645921      -0.753042       2.514148                    0.999006       3.506334       9.835760       0.484099       1.293201      -0.706272       0.005156       0.024828       0.005250       0.025895      -0.001535       0.003632       0.004632      -0.001618      -0.010013      -0.007699       0.002599       0.005100              1.716381       1.577995      -0.126519      -0.060230       1.866806       0.360472       1.704344           0.000063
           77              H       4.884037       1.297819      18.420518       0.119322       0.997067 0.74756925E+01  0.71353961E+02                                 1.585997                            1.546321      -0.610319       2.575632                    0.999978       3.266309       8.692565       0.535008       1.199442      -0.728618      -0.001999      -0.022529       0.012618       0.025899       0.002171      -0.000305      -0.006040      -0.004939      -0.009610      -0.006732      -0.001226       0.007958              1.599295       1.490489       0.200854      -0.165702       1.648973      -0.328270       1.658422           0.000020
           78              H       6.835180       2.424361      16.725069       0.103973       0.916707 0.71203229E+01  0.68726915E+02                                 1.627920                            1.613184      -0.975434       2.406573                    0.995522       3.729072      10.771378       0.462998       1.370565      -0.688448       0.006585       0.027809      -0.016780       0.033140       0.003901       0.000925      -0.011285       0.003745       0.006249      -0.012935       0.001498       0.011437              1.623645       1.504875       0.113551      -0.096090       1.580236      -0.333438       1.785823          -0.000048
           79              H       6.736298       0.909356      17.114892       0.089297       1.126181 0.92503729E+01  0.93405272E+02                                 1.738277                            1.737028      -0.698023       2.522386                    0.999234       3.567772       9.863192       0.495916       1.223167      -0.722860       0.001970      -0.028190      -0.001093       0.028280      -0.000465       0.002570       0.002665      -0.011528      -0.022450      -0.008885      -0.001030       0.009914              1.714536       1.585912      -0.053400       0.024168       1.973825       0.262773       1.583872           0.000054
           80              H      10.207743      14.685660       9.570239       0.125709       1.011865 0.77885523E+01  0.75910464E+02                                 1.669125                            1.632570      -0.725157       2.530537                    0.999252       3.433984       9.561847       0.489714       1.283271      -0.708823       0.005632      -0.028803      -0.002618       0.029465       0.000598      -0.000530      -0.004031      -0.013746      -0.017368      -0.006821      -0.003962       0.010784              1.676982       1.551766      -0.005612      -0.042819       1.978632      -0.281564       1.500549          -0.000096
           81              H      10.386083      16.175944      10.017882       0.112165       1.077365 0.83177258E+01  0.81117589E+02                                 1.638031                            1.607082      -0.703522       2.530293                    0.999644       3.297219       8.721250       0.539377       1.164402      -0.737842       0.009610       0.019546       0.011840       0.024791       0.001177       0.000477       0.005129       0.000095      -0.003766      -0.005573       0.000376       0.005197              1.635024       1.595941       0.083382       0.098179       1.533270       0.297097       1.775860          -0.000002
           82              H       8.283086      14.394312       7.671485       0.136801       0.937218 0.67936519E+01  0.65055067E+02                                 1.674611                            1.596972      -1.253710       2.302154                    0.994712       3.609465      10.514234       0.454366       1.407740      -0.681264       0.015372      -0.024855      -0.016882       0.033750      -0.001279       0.006686       0.009259       0.013089      -0.014148      -0.015101       0.003019       0.012082              1.699472       1.654406      -0.280222      -0.223275       1.820240       0.294124       1.623771           0.000301
           83              H       6.082974      14.892251       7.298449       0.100251       1.015002 0.72276539E+01  0.69523174E+02                                 1.698862                            1.595112      -0.946276       2.431374                    0.998119       3.512205       9.892674       0.482345       1.320128      -0.699941      -0.020850      -0.026946      -0.033576       0.047835      -0.001025       0.002260       0.016876      -0.001690      -0.007581      -0.017558       0.000702       0.016856              1.736102       1.812257       0.282955       0.363099       1.600991       0.311833       1.795059           0.000318
           84              H       8.473786      17.524969      10.154040       0.129168       1.022462 0.75452030E+01  0.72425897E+02                                 1.630217                            1.574040      -0.888480       2.465406                    0.999306       3.249214       8.766741       0.518193       1.231379      -0.721432       0.016533       0.023074       0.020264       0.034876       0.000426       0.005539       0.012103       0.002206      -0.025340      -0.016984       0.004526       0.012458              1.629253       1.594558       0.172030       0.203117       1.635508       0.342693       1.657693           0.000227
           85              H       6.259548       0.273690       9.723183       0.097520       1.032630 0.73636457E+01  0.71679999E+02                                 1.752699                            1.633564      -1.265368       2.274642                    0.994524       3.801489      11.029608       0.463010       1.358973      -0.689864      -0.020444       0.037762       0.019630       0.047215      -0.002444      -0.000669       0.016502      -0.004411      -0.022956      -0.018706       0.001286       0.017420              1.805569       1.669125      -0.399081      -0.135021       2.097317       0.337976       1.650263           0.000318
           86              H       3.515588      14.871062      17.659524       0.127843       1.094224 0.87239581E+01  0.87631170E+02                                 1.777245                            1.745085      -0.959867       2.428753                    0.997394       3.520755      10.011441       0.465812       1.309033      -0.704035       0.014601       0.020659      -0.011188       0.027661       0.005348      -0.003085       0.001799      -0.010621      -0.009619      -0.008367      -0.000792       0.009160              1.785899       1.815333       0.271338      -0.285843       1.804764      -0.229834       1.737600           0.000770
           87              H       3.270150      13.444344      18.275034       0.127547       0.982290 0.76170391E+01  0.75292419E+02                                 1.749359                            1.702738      -1.353927       2.239994                    0.991962       3.901689      11.666611       0.434110       1.427384      -0.676775       0.011001      -0.025512       0.007531       0.028785      -0.004396       0.003063       0.000177      -0.018195       0.010695      -0.012458       0.004077       0.008381              1.765424       1.621132      -0.285017       0.095413       2.122155      -0.066412       1.552984          -0.000060
           88              H       4.726886      13.691548       1.029579       0.117445       1.031572 0.77374323E+01  0.76168915E+02                                 1.738346                            1.664200      -1.370318       2.222967                    0.994183       3.847904      11.184964       0.463532       1.342288      -0.692796       0.008104      -0.019675      -0.024730       0.032624      -0.000979       0.000088       0.005569      -0.000284       0.017741      -0.005835      -0.002800       0.008635              1.759469       1.661171      -0.187203       0.004923       1.654604       0.379523       1.962633           0.000138
           89              H       2.381983      16.345455       2.881703       0.132777       0.915618 0.69133162E+01  0.66988006E+02                                 1.690201                            1.641387      -1.439805       2.208504                    0.992512       3.872704      11.627574       0.432542       1.461393      -0.669912      -0.029780       0.020008       0.003747       0.036072      -0.006524       0.001061       0.001485       0.005875      -0.010174      -0.006521      -0.002330       0.008851              1.711713       1.891148      -0.312904       0.134863       1.617456       0.030986       1.626533           0.000286
           90              H       2.542666      16.938744       0.568880       0.130579       0.991572 0.77853365E+01  0.76437858E+02                                 1.691767                            1.669133      -1.012097       2.402408                    0.997641       3.563414      10.203685       0.464878       1.341948      -0.695749       0.018643       0.020295       0.003656       0.027799       0.002206       0.000908       0.001577      -0.000643      -0.022709      -0.007813       0.001568       0.006245              1.697328       1.771928       0.345528       0.103653       1.830167       0.010264       1.489890           0.001193
           91              H       1.620949      16.311906      18.120224       0.157461       0.925586 0.70384138E+01  0.68353314E+02                                 1.704142                            1.655756      -1.349241       2.266652                    0.993195       3.684116      10.993021       0.431790       1.460660      -0.671498      -0.007109       0.003076      -0.032427       0.033339      -0.002586      -0.000887       0.000033      -0.002157       0.016065      -0.005527       0.000074       0.005453              1.733126       1.524804      -0.114754       0.264178       1.565852      -0.082831       2.108721          -0.000104
           92              H       5.772204      15.100608       4.653624       0.123321       0.983699 0.71653631E+01  0.69113117E+02                                 1.686013                            1.605353      -1.257257       2.288565                    0.995498       3.628059      10.398249       0.470814       1.348759      -0.692791       0.023253      -0.000480       0.031078       0.038817       0.000249       0.011356       0.001243       0.006549       0.011172      -0.008958      -0.005087       0.014044              1.709845       1.854602      -0.037350       0.368122       1.359698       0.101665       1.915235           0.000297
           93              H      15.414910      13.804555       5.580619       0.100989       1.161741 0.84955436E+01  0.84030031E+02                                 1.781609                            1.672888      -0.932553       2.436261                    0.998557       3.396787       9.313154       0.501290       1.235303      -0.720625       0.026219      -0.041058      -0.011309       0.050011      -0.011507      -0.008998      -0.004930      -0.023175      -0.025316      -0.020649       0.000051       0.020599              1.810878       1.810947      -0.406106      -0.190544       1.991805       0.236435       1.629882           0.000122
           94              H      14.094137      13.792195       7.456990       0.124319       0.977367 0.70284928E+01  0.66721035E+02                                 1.617773                            1.543953      -0.891216       2.459342                    0.999350       3.340567       9.159582       0.507304       1.271853      -0.710893      -0.003641      -0.026169       0.016984       0.031409      -0.006736      -0.008804      -0.003038      -0.014707      -0.005156      -0.015431       0.004584       0.010847              1.638376       1.357922      -0.021161       0.000362       1.835218      -0.405454       1.721989           0.000158
           95              H      13.062945      17.517907       6.673614       0.124757       0.975412 0.71044929E+01  0.67488743E+02                                 1.605981                            1.546324      -0.801043       2.503061                    0.999672       3.289278       8.963197       0.510868       1.262115      -0.713688      -0.014679       0.025122       0.009136       0.030497      -0.006803      -0.011436      -0.002050      -0.011749       0.001803      -0.016734       0.005911       0.010823              1.614360       1.554949      -0.293133      -0.070148       1.859982       0.093208       1.428149           0.000195
           96              H      14.399610      17.473763       4.838277       0.095679       1.187631 0.86714884E+01  0.87509709E+02                                 1.903145                            1.759142      -1.195348       2.310969                    0.995319       3.748538      10.900872       0.453528       1.338256      -0.695864       0.003231       0.043095      -0.019840       0.047553      -0.004345      -0.007199      -0.003151      -0.015534      -0.022266      -0.014179       0.001478       0.012701              1.955032       1.589245       0.014216      -0.031907       2.272392      -0.591232       2.003461           0.000909
           97              H      12.609149      14.809261       8.945403       0.116888       1.028002 0.78556827E+01  0.76858351E+02                                 1.696223                            1.645939      -0.753112       2.514122                    0.999005       3.506381       9.836025       0.484088       1.293227      -0.706266      -0.005163      -0.024830       0.005250       0.025899      -0.001534      -0.003631      -0.004632      -0.001618      -0.010017      -0.007698       0.002598       0.005100              1.716398       1.578023      -0.126523       0.060231       1.866823      -0.360469       1.704348           0.000021
           98              H      12.773363      16.359581       9.094618       0.119313       0.997153 0.74765358E+01  0.71363868E+02                                 1.586062                            1.546387      -0.610308       2.575613                    0.999978       3.266501       8.693128       0.535009       1.199408      -0.728624       0.001992       0.022521       0.012612       0.025889       0.002170       0.000303       0.006038      -0.004938      -0.009616      -0.006732      -0.001224       0.007956              1.599358       1.490566       0.200868       0.165710       1.649033       0.328275       1.658476          -0.000038
           99              H      10.822220      15.233039       7.399169       0.103973       0.916733 0.71205961E+01  0.68730207E+02                                 1.627947                            1.613212      -0.975453       2.406558                    0.995522       3.729146      10.771641       0.462996       1.370559      -0.688449      -0.006599      -0.027812      -0.016768       0.033139       0.003901      -0.000922       0.011283       0.003747       0.006233      -0.012933       0.001499       0.011435              1.623671       1.504905       0.113554       0.096084       1.580264       0.333442       1.785845          -0.000033
          100              H      10.921102      16.748044       7.788992       0.089276       1.126307 0.92518011E+01  0.93423650E+02                                 1.738428                            1.737179      -0.698173       2.522303                    0.999233       3.568062       9.864324       0.495885       1.223191      -0.722854      -0.001985       0.028185      -0.001083       0.028275      -0.000466      -0.002566      -0.002664      -0.011523      -0.022458      -0.008884      -0.001029       0.009913              1.714684       1.586058      -0.053402      -0.024181       1.973991      -0.262804       1.584003          -0.000003
          101              H      14.685660      10.207743       9.081561       0.125702       1.011860 0.77884722E+01  0.75909159E+02                                 1.669093                            1.632540      -0.725091       2.530563                    0.999253       3.433915       9.561486       0.489731       1.283237      -0.708831      -0.028799       0.005636       0.002614       0.029462       0.000598       0.004031       0.000528       0.013746      -0.017363      -0.006819      -0.003964       0.010783              1.676947       1.978595      -0.005618       0.281559       1.551730       0.042813       1.500518          -0.000098
          102              H      16.175944      10.386083       8.633918       0.112171       1.077181 0.83159047E+01  0.81095574E+02                                 1.637881                            1.606938      -0.703353       2.530406                    0.999645       3.296861       8.720139       0.539384       1.164448      -0.737833       0.019552       0.009617      -0.011850       0.024803       0.001178      -0.005132      -0.000480      -0.000094      -0.003758      -0.005574       0.000373       0.005201              1.634871       1.533140       0.083376      -0.297066       1.595782      -0.098173       1.775693          -0.000034
          103              H      14.394312       8.283086      10.980315       0.136792       0.937260 0.67940508E+01  0.65060000E+02                                 1.674674                            1.597028      -1.253805       2.302103                    0.994711       3.609622      10.514865       0.454353       1.407756      -0.681261      -0.024852       0.015378       0.016880       0.033750      -0.001281      -0.009256      -0.006683      -0.013091      -0.014152      -0.015100       0.003019       0.012080              1.699540       1.820312      -0.280245      -0.294141       1.654478       0.223294       1.623830           0.000294
          104              H      14.892251       6.082974      11.353351       0.100184       1.015202 0.72294417E+01  0.69544154E+02                                 1.699024                            1.595261      -0.946164       2.431373                    0.998119       3.512577       9.893751       0.482348       1.320048      -0.699957      -0.026942      -0.020841       0.033562       0.047818      -0.001024      -0.016876      -0.002257       0.001689      -0.007597      -0.017560       0.000704       0.016855              1.736263       1.601142       0.282981      -0.311870       1.812435      -0.363132       1.795213           0.000310
          105              H      17.524969       8.473786       8.497760       0.129201       1.022268 0.75433158E+01  0.72402849E+02                                 1.629982                            1.573822      -0.888295       2.465520                    0.999308       3.248785       8.765125       0.518242       1.231346      -0.721440       0.023076       0.016539      -0.020268       0.034883       0.000431      -0.012101      -0.005541      -0.002206      -0.025332      -0.016980       0.004521       0.012460              1.629015       1.635270       0.171999      -0.342617       1.594326      -0.203075       1.657450           0.000182
          106              H       0.273690       6.259548       8.928617       0.097520       1.032607 0.73634168E+01  0.71677145E+02                                 1.752669                            1.633537      -1.265334       2.274663                    0.994524       3.801406      11.029284       0.463015       1.358970      -0.689865       0.037762      -0.020445      -0.019632       0.047217      -0.002444      -0.016503       0.000669       0.004409      -0.022959      -0.018707       0.001287       0.017420              1.805536       2.097283      -0.399073      -0.337972       1.669091       0.135022       1.650235           0.000296
          107              H      14.871062       3.515588       0.992276       0.128256       1.091523 0.86959919E+01  0.87278062E+02                                 1.774318                            1.742316      -0.957449       2.430303                    0.997423       3.514989       9.990128       0.466180       1.309080      -0.704045       0.020641       0.014686       0.011299       0.027738       0.005375      -0.001776       0.003142       0.010538      -0.009361      -0.008404      -0.000699       0.009103              1.782916       1.801832       0.270637       0.229248       1.812262       0.285063       1.734653          -0.000727
          108              H      13.444344       3.270150       0.376766       0.127783       0.981763 0.76120166E+01  0.75231728E+02                                 1.748872                            1.702295      -1.354468       2.239899                    0.991962       3.900405      11.662605       0.434114       1.427582      -0.676740      -0.025518       0.011034      -0.007511       0.028798      -0.004395      -0.000151      -0.003066       0.018198       0.010673      -0.012455       0.004063       0.008392              1.764916       2.121392      -0.284926       0.066329       1.620773      -0.095374       1.552582           0.000030
          109              H      13.691548       4.726886      17.622221       0.117478       1.031402 0.77354531E+01  0.76142976E+02                                 1.738026                            1.663887      -1.370081       2.223109                    0.994189       3.847021      11.181163       0.463627       1.342126      -0.692831      -0.019690       0.008137       0.024727       0.032640      -0.000945      -0.005557      -0.000082       0.000340       0.017771      -0.005792      -0.002846       0.008638              1.759143       1.654335      -0.187141      -0.379487       1.660812      -0.004861       1.962280          -0.000069
          110              H      16.345455       2.381983      15.770097       0.132841       0.915587 0.69129276E+01  0.66982793E+02                                 1.690114                            1.641303      -1.439911       2.208477                    0.992518       3.872267      11.625849       0.432572       1.461324      -0.669925       0.020031      -0.029778      -0.003774       0.036086      -0.006507      -0.001485      -0.001017      -0.005959      -0.010262      -0.006498      -0.002370       0.008867              1.711612       1.617380      -0.312896      -0.030975       1.891047      -0.134846       1.626408           0.000077
          111              H      16.938744       2.542666      18.082920       0.130924       0.990419 0.77737863E+01  0.76297622E+02                                 1.690668                            1.668079      -1.011612       2.402924                    0.997642       3.560725      10.194843       0.464939       1.342246      -0.695697       0.020425       0.018630      -0.003617       0.027881       0.002283      -0.001531      -0.000952       0.000683      -0.022703      -0.007804       0.001483       0.006321              1.696214       1.828877       0.345148      -0.010259       1.770730      -0.103566       1.489036          -0.000657
          112              H      16.311906       1.620949       0.531576       0.157518       0.925279 0.70354175E+01  0.68316954E+02                                 1.703786                            1.655425      -1.348978       2.266836                    0.993197       3.683317      10.990059       0.431824       1.460698      -0.671494       0.003182      -0.007136       0.032419       0.033347      -0.002556      -0.000020       0.000901       0.002187       0.016048      -0.005506       0.000057       0.005449              1.732755       1.565581      -0.114732       0.082852       1.524520      -0.264074       2.108164           0.000053
          113              H      15.100608       5.772204      13.998176       0.123447       0.983107 0.71597362E+01  0.69045155E+02                                 1.685376                            1.604760      -1.256867       2.288897                    0.995504       3.626398      10.392396       0.470886       1.348822      -0.692784      -0.000455       0.023274      -0.031079       0.038830       0.000291      -0.001210      -0.011351      -0.006527       0.011147      -0.008943      -0.005090       0.014032              1.709187       1.359199      -0.037306      -0.101588       1.853860      -0.367989       1.914501          -0.000012
          114              H      13.804555      15.414910      13.071181       0.100908       1.162450 0.85019728E+01  0.84109053E+02                                 1.782249                            1.673450      -0.933254       2.435830                    0.998550       3.397951       9.317028       0.501241       1.235199      -0.720644      -0.041055       0.026201       0.011288       0.049994      -0.011507       0.004950       0.009001       0.023169      -0.025352      -0.020660       0.000056       0.020604              1.811538       1.992545      -0.406318      -0.236550       1.811616       0.190656       1.630453           0.000146
          115              H      13.792195      14.094137      11.194810       0.124311       0.977446 0.70293279E+01  0.66731433E+02                                 1.617901                            1.544076      -0.891349       2.459269                    0.999349       3.340840       9.160719       0.507265       1.271905      -0.710880      -0.026163      -0.003641      -0.016987       0.031406      -0.006738       0.003037       0.008806       0.014709      -0.005139      -0.015434       0.004587       0.010847              1.638506       1.835364      -0.021172       0.405488       1.358027      -0.000364       1.722126           0.000153
          116              H      17.517907      13.062945      11.978186       0.124794       0.975288 0.71033747E+01  0.67475392E+02                                 1.605843                            1.546202      -0.801025       2.503098                    0.999672       3.288987       8.962191       0.510889       1.262115      -0.713689       0.025129      -0.014681      -0.009129       0.030501      -0.006802       0.002052       0.011437       0.011751       0.001798      -0.016735       0.005914       0.010821              1.614212       1.859822      -0.293081      -0.093170       1.554793       0.070113       1.428023           0.000161
          117              H      17.473763      14.399610      13.813523       0.095777       1.187060 0.86657290E+01  0.87433365E+02                                 1.902232                            1.758321      -1.195523       2.310939                    0.995324       3.746953      10.893622       0.453745       1.337896      -0.695940       0.043122       0.003234       0.019850       0.047581      -0.004334       0.003163       0.007220       0.015468      -0.022386      -0.014202       0.001514       0.012688              1.954101       2.271260       0.014232       0.590914       1.588508       0.031881       2.002534           0.000812
          118              H      14.809261      12.609149       9.706397       0.116883       1.028022 0.78558732E+01  0.76860536E+02                                 1.696230                            1.645948      -0.753092       2.514124                    0.999005       3.506398       9.836033       0.484092       1.293209      -0.706270      -0.024824      -0.005164      -0.005252       0.025894      -0.001535       0.004632       0.003633       0.001615      -0.010010      -0.007699       0.002600       0.005099              1.716402       1.866828      -0.126530       0.360470       1.578026      -0.060236       1.704350           0.000018
          119              H      16.359581      12.773363       9.557182       0.119346       0.997021 0.74752737E+01  0.71348908E+02                                 1.585940                            1.546272      -0.610334       2.575632                    0.999978       3.266221       8.692244       0.535020       1.199433      -0.728620       0.022528       0.001991      -0.012621       0.025899       0.002170      -0.006041      -0.000302       0.004939      -0.009605      -0.006732      -0.001225       0.007958              1.599232       1.648913       0.200848      -0.328242       1.490448      -0.165696       1.658336          -0.000061
          120              H      15.233039      10.822220      11.252631       0.103965       0.916743 0.71206895E+01  0.68731249E+02                                 1.627951                            1.613215      -0.975401       2.406577                    0.995522       3.729162      10.771655       0.462999       1.370547      -0.688451      -0.027809      -0.006600       0.016769       0.033138       0.003902      -0.011284       0.000921      -0.003746       0.006235      -0.012934       0.001498       0.011436              1.623675       1.580265       0.113554      -0.333445       1.504905      -0.096089       1.785854          -0.000047
          121              H      16.748044      10.921102      10.862808       0.089301       1.126208 0.92507051E+01  0.93409631E+02                                 1.738315                            1.737068      -0.698056       2.522370                    0.999233       3.567844       9.863502       0.495906       1.223179      -0.722858       0.028190      -0.001984       0.001083       0.028280      -0.000466       0.002663       0.002565       0.011527      -0.022456      -0.008883      -0.001031       0.009914              1.714572       1.973867      -0.053399       0.262781       1.585945       0.024170       1.583904          -0.000048
          122              H       2.971740       7.449657      18.407461       0.125699       1.011840 0.77882751E+01  0.75906862E+02                                 1.669082                            1.632529      -0.725090       2.530568                    0.999253       3.433897       9.561455       0.489727       1.283252      -0.708828       0.028802      -0.005632       0.002613       0.029464       0.000597      -0.004032      -0.000529       0.013745      -0.017361      -0.006820      -0.003963       0.010783              1.676938       1.978578      -0.005615      -0.281554       1.551723      -0.042815       1.500515          -0.000060
          123              H       1.481456       7.271317      17.959818       0.112123       1.077402 0.83180393E+01  0.81121049E+02                                 1.638044                            1.607093      -0.703588       2.530258                    0.999643       3.297249       8.721224       0.539388       1.164374      -0.737849      -0.019541      -0.009606      -0.011845       0.024788       0.001175       0.005128       0.000475      -0.000097      -0.003756      -0.005571       0.000377       0.005194              1.635039       1.533276       0.083379       0.297105       1.595948       0.098181       1.775891           0.000044
          124              H       3.263088       9.374314       1.654415       0.136792       0.937224 0.67936974E+01  0.65055522E+02                                 1.674611                            1.596971      -1.253668       2.302170                    0.994712       3.609460      10.514174       0.454369       1.407729      -0.681267       0.024853      -0.015371       0.016884       0.033749      -0.001279       0.009259       0.006686      -0.013087      -0.014149      -0.015101       0.003020       0.012082              1.699472       1.820239      -0.280223       0.294126       1.654404      -0.223277       1.623773           0.000312
          125              H       2.765149      11.574426       2.027451       0.100242       1.014991 0.72275497E+01  0.69521816E+02                                 1.698842                            1.595094      -0.946248       2.431387                    0.998120       3.512166       9.892490       0.482351       1.320119      -0.699943       0.026945       0.020848       0.033579       0.047835      -0.001024       0.016875       0.002259       0.001690      -0.007583      -0.017557       0.000701       0.016856              1.736082       1.600973       0.282951       0.311829       1.812234       0.363093       1.795040           0.000325
          126              H       0.132430       9.183614      17.823660       0.129161       1.022506 0.75455969E+01  0.72430477E+02                                 1.630247                            1.574067      -0.888521       2.465379                    0.999306       3.249281       8.766912       0.518196       1.231357      -0.721436      -0.023069      -0.016530      -0.020266       0.034873       0.000425       0.012103       0.005540      -0.002207      -0.025335      -0.016983       0.004526       0.012457              1.629284       1.635538       0.172033       0.342707       1.594584       0.203123       1.657731           0.000279
          127              H      17.383710      11.397852      18.254517       0.097507       1.032631 0.73636409E+01  0.71679893E+02                                 1.752696                            1.633561      -1.265331       2.274656                    0.994524       3.801496      11.029599       0.463011       1.358969      -0.689865      -0.037761       0.020444      -0.019629       0.047214      -0.002444       0.016500      -0.000669       0.004409      -0.022953      -0.018704       0.001286       0.017418              1.805565       2.097310      -0.399078       0.337977       1.669120      -0.135020       1.650265           0.000336
          128              H       2.786338      14.141812      10.318176       0.127863       1.094205 0.87237611E+01  0.87628600E+02                                 1.777211                            1.745054      -0.959833       2.428769                    0.997394       3.520716      10.011260       0.465821       1.309017      -0.704038      -0.020658      -0.014600       0.011189       0.027660       0.005348       0.001800      -0.003085       0.010618      -0.009616      -0.008367      -0.000792       0.009158              1.785863       1.804732       0.271330      -0.229824       1.815299      -0.285827       1.737560           0.000697
          129              H       4.213056      14.387250       9.702666       0.127540       0.982336 0.76174756E+01  0.75297718E+02                                 1.749399                            1.702775      -1.353925       2.239983                    0.991961       3.901793      11.666950       0.434111       1.427365      -0.676779       0.025509      -0.011000      -0.007531       0.028783      -0.004395       0.000176       0.003062       0.018196       0.010695      -0.012458       0.004076       0.008381              1.765466       2.122208      -0.285030      -0.066416       1.621172       0.095417       1.553017          -0.000083
          130              H       3.965852      12.930514       8.296321       0.117442       1.031555 0.77372489E+01  0.76166455E+02                                 1.738311                            1.664168      -1.370298       2.222979                    0.994184       3.847818      11.184568       0.463543       1.342268      -0.692800       0.019671      -0.008106       0.024732       0.032624      -0.000976       0.005568       0.000086       0.000283       0.017736      -0.005832      -0.002801       0.008633              1.759432       1.654571      -0.187196       0.379512       1.661138       0.004922       1.962587           0.000092
          131              H       1.311945      15.275417       6.444197       0.132771       0.915679 0.69139147E+01  0.66995215E+02                                 1.690268                            1.641450      -1.439885       2.208457                    0.992512       3.872844      11.628093       0.432537       1.461378      -0.669914      -0.020006       0.029777      -0.003744       0.036068      -0.006519       0.001485       0.001057      -0.005876      -0.010174      -0.006516      -0.002330       0.008846              1.711781       1.617518      -0.312925       0.030986       1.891230       0.134876       1.626593           0.000275
          132              H       0.718656      15.114734       8.757020       0.130593       0.991574 0.77853511E+01  0.76437762E+02                                 1.691739                            1.669109      -1.012063       2.402418                    0.997642       3.563377      10.203443       0.464894       1.341907      -0.695757      -0.020298      -0.018638      -0.003652       0.027798       0.002206       0.001569       0.000916       0.000646      -0.022712      -0.007813       0.001567       0.006246              1.697300       1.830134       0.345510       0.010261       1.771900       0.103651       1.489865           0.001149
          133              H       1.345494      16.036451       9.857476       0.157496       0.925328 0.70359187E+01  0.68323329E+02                                 1.703869                            1.655498      -1.349026       2.266787                    0.993197       3.683646      10.991315       0.431807       1.460723      -0.671488      -0.003087       0.007123       0.032432       0.033348      -0.002588       0.000028      -0.000881       0.002155       0.016040      -0.005524       0.000081       0.005443              1.732846       1.565621      -0.114740      -0.082814       1.524596       0.264133       2.108321          -0.000164
          134              H       2.556792      11.885196       4.672276       0.123319       0.983674 0.71650851E+01  0.69109528E+02                                 1.685963                            1.605306      -1.257198       2.288594                    0.995499       3.627946      10.397740       0.470830       1.348732      -0.692796       0.000477      -0.023258      -0.031075       0.038817       0.000250       0.001243       0.011356      -0.006550       0.011173      -0.008957      -0.005088       0.014045              1.709795       1.359659      -0.037347       0.101657       1.854549       0.368114       1.915177           0.000275
          135              H       3.852845       2.242490       3.745281       0.100983       1.161888 0.84969142E+01  0.84047233E+02                                 1.781773                            1.673033      -0.932725       2.436169                    0.998555       3.397045       9.314156       0.501262       1.235319      -0.720621       0.041057      -0.026215       0.011311       0.050008      -0.011507      -0.004931      -0.008996       0.023171      -0.025317      -0.020647       0.000049       0.020598              1.811046       1.991985      -0.406161       0.236464       1.811123      -0.190575       1.630029           0.000165
          136              H       3.865205       3.563263       1.868910       0.124305       0.977421 0.70290031E+01  0.66727173E+02                                 1.617837                            1.544012      -0.891267       2.459307                    0.999349       3.340707       9.160091       0.507292       1.271859      -0.710891       0.026168       0.003642      -0.016981       0.031407      -0.006739      -0.003038      -0.008806       0.014705      -0.005152      -0.015434       0.004586       0.010848              1.638441       1.835278      -0.021163      -0.405474       1.357975       0.000362       1.722070           0.000201
          137              H       0.139493       4.594455       2.652286       0.124734       0.975387 0.71040224E+01  0.67480648E+02                                 1.605701                            1.546072      -0.801099       2.502996                    0.999671       3.288933       8.960928       0.511028       1.261788      -0.713761      -0.025109       0.014696      -0.009109       0.030487      -0.006795      -0.002056      -0.011440       0.011774       0.001789      -0.016742       0.005926       0.010816              1.614070       1.859605      -0.293050       0.093156       1.554684      -0.070125       1.427921           0.000197
          138              H       0.183637       3.257790       4.487623       0.095757       1.187391 0.86690610E+01  0.87478308E+02                                 1.902815                            1.758834      -1.195840       2.310773                    0.995317       3.748033      10.898655       0.453596       1.338162      -0.695882      -0.043097      -0.003212       0.019873       0.047567      -0.004345      -0.003134      -0.007197       0.015550      -0.022295      -0.014178       0.001467       0.012711              1.954707       2.271981       0.014218      -0.591157       1.588979      -0.031903       2.003162           0.000826
          139              H       2.848139       5.048251       0.380497       0.116887       1.027990 0.78555646E+01  0.76857029E+02                                 1.696224                            1.645939      -0.753162       2.514107                    0.999005       3.506362       9.836013       0.484082       1.293246      -0.706263       0.024836       0.005166      -0.005252       0.025905      -0.001534      -0.004632      -0.003633       0.001623      -0.010007      -0.007698       0.002596       0.005102              1.716400       1.866807      -0.126527      -0.360474       1.578026       0.060233       1.704367           0.000059
          140              H       1.297819       4.884037       0.231282       0.119252       0.997175 0.74766166E+01  0.71363541E+02                                 1.585966                            1.546299      -0.610130       2.575655                    0.999979       3.266455       8.692425       0.535083       1.199260      -0.728660      -0.022509      -0.001985      -0.012614       0.025879       0.002176       0.006043       0.000307       0.004933      -0.009609      -0.006736      -0.001225       0.007961              1.599258       1.648916       0.200832       0.328241       1.490471       0.165689       1.658387          -0.000036
          141              H       2.424361       6.835180       1.926731       0.103987       0.916674 0.71200178E+01  0.68723305E+02                                 1.627891                            1.613158      -0.975432       2.406583                    0.995522       3.728995      10.771140       0.462998       1.370578      -0.688446       0.027809       0.006600       0.016772       0.033140       0.003901       0.011283      -0.000924      -0.003748       0.006229      -0.012934       0.001501       0.011433              1.623614       1.580211       0.113542       0.333424       1.504849       0.096076       1.785781          -0.000033
          142              H       0.909356       6.736298       1.536908       0.089274       1.126404 0.92528493E+01  0.93436988E+02                                 1.738533                            1.737281      -0.698308       2.522236                    0.999232       3.568219       9.864940       0.495869       1.223196      -0.722853      -0.028177       0.001992       0.001090       0.028269      -0.000468      -0.002663      -0.002568       0.011518      -0.022455      -0.008884      -0.001026       0.009910              1.714787       1.974113      -0.053417      -0.262836       1.586146      -0.024183       1.584103           0.000034
          143              H       1.379043      11.800440      13.744511       0.125710       1.011895 0.77888302E+01  0.75913588E+02                                 1.669132                            1.632578      -0.725122       2.530544                    0.999253       3.433990       9.561782       0.489724       1.283238      -0.708830       0.005638       0.028795       0.002615       0.029458      -0.000597       0.000528      -0.004030      -0.013741      -0.017358      -0.006817      -0.003962       0.010780              1.676988       1.551773       0.005621       0.042817       1.978628      -0.281572       1.500565          -0.000100
          144              H       1.557383      10.310156      13.296868       0.112196       1.077150 0.83156058E+01  0.81092026E+02                                 1.637853                            1.606912      -0.703309       2.530430                    0.999645       3.296821       8.720033       0.539386       1.164453      -0.737831       0.009619      -0.019551      -0.011850       0.024803      -0.001178      -0.000481       0.005132       0.000096      -0.003754      -0.005574       0.000373       0.005201              1.634847       1.595761      -0.083370      -0.098165       1.533111       0.297053       1.775669          -0.000052
          145              H      17.111786      12.091788      15.643265       0.136792       0.937300 0.67943975E+01  0.65064041E+02                                 1.674710                            1.597059      -1.253821       2.302094                    0.994710       3.609642      10.514924       0.454353       1.407740      -0.681264       0.015377       0.024846       0.016887       0.033748       0.001280      -0.006687       0.009260       0.013105      -0.014135      -0.015105       0.003017       0.012087              1.699573       1.654510       0.280251       0.223303       1.820337       0.294154       1.623873           0.000313
          146              H      14.911674      11.593849      16.016301       0.100218       1.015016 0.72277025E+01  0.69522849E+02                                 1.698791                            1.595051      -0.946075       2.431444                    0.998121       3.512087       9.891863       0.482391       1.320018      -0.699965      -0.020844       0.026941       0.033579       0.047831       0.001022      -0.002257       0.016880      -0.001702      -0.007606      -0.017561       0.000699       0.016862              1.736026       1.812182      -0.282931      -0.363075       1.600910       0.311805       1.794986           0.000343
          147              H      17.302486       8.961130      13.160710       0.129197       1.022347 0.75440785E+01  0.72412104E+02                                 1.630070                            1.573903      -0.888410       2.465458                    0.999307       3.248955       8.765742       0.518227       1.231349      -0.721439       0.016540      -0.023069      -0.020272       0.034881      -0.000429      -0.005541       0.012101       0.002211      -0.025332      -0.016982       0.004523       0.012459              1.629106       1.594420      -0.172012      -0.203093       1.635352       0.342646       1.657546           0.000209
          148              H      15.088248       8.555010      13.591567       0.097494       1.032761 0.73647561E+01  0.71692797E+02                                 1.752765                            1.633624      -1.265477       2.274567                    0.994523       3.801654      11.029881       0.463033       1.358867      -0.689885      -0.020447      -0.037747      -0.019639       0.047208       0.002442       0.000666       0.016499      -0.004406      -0.022961      -0.018706       0.001291       0.017415              1.805632       1.669191       0.399096       0.135029       2.097373       0.338004       1.650333           0.000310
          149              H      12.344288      11.615038       5.655226       0.127851       1.094118 0.87228483E+01  0.87616997E+02                                 1.777119                            1.744965      -0.959749       2.428820                    0.997395       3.520518      10.010505       0.465832       1.309021      -0.704038       0.014602      -0.020663       0.011192       0.027667      -0.005349       0.003084       0.001798      -0.010617      -0.009613      -0.008366      -0.000792       0.009158              1.785770       1.815197      -0.271310       0.285804       1.804642      -0.229811       1.737469           0.000739
          150              H      12.098850      13.041756       5.039716       0.127515       0.982391 0.76179889E+01  0.75303883E+02                                 1.749446                            1.702817      -1.353896       2.239982                    0.991962       3.901906      11.667283       0.434112       1.427339      -0.676783       0.011000       0.025505      -0.007529       0.028778       0.004393      -0.003061       0.000175      -0.018197       0.010693      -0.012457       0.004075       0.008381              1.765515       1.621217       0.285048      -0.095424       2.122271      -0.066418       1.553055          -0.000055
          151              H      13.555586      12.794552       3.633371       0.117440       1.031573 0.77374267E+01  0.76168754E+02                                 1.738339                            1.664194      -1.370346       2.222953                    0.994184       3.847889      11.184868       0.463536       1.342278      -0.692798       0.008109       0.019661       0.024737       0.032623       0.000973      -0.000085       0.005569      -0.000283       0.017734      -0.005831      -0.002802       0.008633              1.759463       1.661172       0.187202      -0.004925       1.654597       0.379516       1.962619           0.000136
          152              H      11.210683      10.140645       1.781247       0.132775       0.915674 0.69138533E+01  0.66994534E+02                                 1.690268                            1.641448      -1.439922       2.208443                    0.992512       3.872841      11.628113       0.432535       1.461388      -0.669912      -0.029777      -0.020008      -0.003743       0.036069       0.006518      -0.001056       0.001488       0.005878      -0.010173      -0.006518      -0.002328       0.008846              1.711782       1.891233       0.312925      -0.134877       1.617514       0.030986       1.626598           0.000297
          153              H      11.371366       9.547356       4.094070       0.130579       0.991587 0.77854639E+01  0.76439003E+02                                 1.691742                            1.669112      -1.012043       2.402422                    0.997642       3.563386      10.203415       0.464898       1.341892      -0.695760       0.018637      -0.020297      -0.003649       0.027796      -0.002204      -0.000916       0.001567      -0.000643      -0.022711      -0.007813       0.001569       0.006244              1.697302       1.771902      -0.345508      -0.103648       1.830134       0.010255       1.489869           0.001190
          154              H      10.449649      10.174194       5.194526       0.157503       0.925266 0.70353045E+01  0.68315915E+02                                 1.703802                            1.655435      -1.348998       2.266812                    0.993197       3.683502      10.990791       0.431812       1.460738      -0.671486      -0.007123      -0.003088       0.032435       0.033351       0.002586       0.000882       0.000028      -0.002155       0.016045      -0.005524       0.000079       0.005445              1.732780       1.524539       0.114734      -0.264120       1.565561      -0.082812       2.108239          -0.000158
          155              H      14.600904      11.385492       0.009326       0.123307       0.983757 0.71658250E+01  0.69118139E+02                                 1.686017                            1.605356      -1.257427       2.288471                    0.995496       3.628122      10.398203       0.470839       1.348676      -0.692807       0.023264       0.000468      -0.031068       0.038816      -0.000247      -0.011355       0.001242       0.006552       0.011177      -0.008956      -0.005089       0.014045              1.709850       1.854610       0.037350      -0.368120       1.359700       0.101666       1.915240           0.000310
          156              H       6.586210      12.681545      17.734131       0.100983       1.161955 0.84975364E+01  0.84054488E+02                                 1.781787                            1.673049      -0.932762       2.436123                    0.998555       3.397197       9.314475       0.501283       1.235251      -0.720634       0.026206       0.041051       0.011312       0.049999       0.011505       0.008998      -0.004932      -0.023175      -0.025312      -0.020649       0.000052       0.020597              1.811059       1.811127       0.406152       0.190576       1.991997       0.236464       1.630054           0.000181
          157              H       5.265437      12.693905      15.857760       0.124301       0.977486 0.70296103E+01  0.66734511E+02                                 1.617915                            1.544082      -0.891341       2.459260                    0.999349       3.340882       9.160739       0.507278       1.271865      -0.710889      -0.003643       0.026164      -0.016983       0.031405       0.006737       0.008805      -0.003037      -0.014707      -0.005146      -0.015433       0.004586       0.010847              1.638525       1.358034       0.021166      -0.000362       1.835381      -0.405508       1.722161           0.000179
          158              H       4.234245       8.968193      16.641136       0.124777       0.975310 0.71035143E+01  0.67476868E+02                                 1.605850                            1.546203      -0.800991       2.503104                    0.999672       3.289016       8.962201       0.510897       1.262092      -0.713694      -0.014679      -0.025129      -0.009128       0.030500       0.006800       0.011435      -0.002053      -0.011755       0.001801      -0.016735       0.005916       0.010818              1.614225       1.554816       0.293095       0.070134       1.859819       0.093192       1.428039           0.000200
          159              H       5.570910       9.012337      18.476473       0.095772       1.187324 0.86685926E+01  0.87473841E+02                                 1.902876                            1.758890      -1.195700       2.310860                    0.995318       3.748096      10.899441       0.453541       1.338320      -0.695850       0.003220      -0.043110       0.019857       0.047573       0.004345       0.007192      -0.003141      -0.015544      -0.022280      -0.014173       0.001466       0.012707              1.954771       1.589019      -0.014220       0.031900       2.272065      -0.591172       2.003230           0.000845
          160              H       3.780449      11.676839      14.369347       0.116882       1.028057 0.78561961E+01  0.76864516E+02                                 1.696269                            1.645981      -0.753111       2.514110                    0.999005       3.506472       9.836306       0.484088       1.293208      -0.706270      -0.005160       0.024823      -0.005250       0.025891       0.001535       0.003632      -0.004630      -0.001614      -0.010012      -0.007697       0.002600       0.005097              1.716447       1.578066       0.126532      -0.060235       1.866867      -0.360488       1.704408           0.000019
          161              H       3.944663      10.126519      14.220132       0.119344       0.997050 0.74755556E+01  0.71352375E+02                                 1.585978                            1.546307      -0.610329       2.575630                    0.999978       3.266292       8.692522       0.535010       1.199442      -0.728617       0.001995      -0.022528      -0.012618       0.025898      -0.002170      -0.000303       0.006040      -0.004938      -0.009611      -0.006733      -0.001224       0.007957              1.599275       1.490484      -0.200849      -0.165698       1.648948       0.328254       1.658394          -0.000058
          162              H       1.993520      11.253061      15.915581       0.103970       0.916735 0.71205989E+01  0.68730164E+02                                 1.627942                            1.613206      -0.975391       2.406584                    0.995522       3.729135      10.771565       0.463000       1.370549      -0.688451      -0.006596       0.027809       0.016772       0.033138      -0.003902       0.000923       0.011285       0.003743       0.006233      -0.012934       0.001498       0.011437              1.623668       1.504901      -0.113551      -0.096085       1.580255       0.333442       1.785848          -0.000032
          163              H       2.092402       9.738056      15.525758       0.089288       1.126274 0.92514565E+01  0.93419474E+02                                 1.738410                            1.737161      -0.698160       2.522319                    0.999233       3.567995       9.864162       0.495881       1.223210      -0.722850      -0.001980      -0.028187       0.001086       0.028278       0.000464       0.002567      -0.002664      -0.011523      -0.022449      -0.008882      -0.001030       0.009912              1.714666       1.586038       0.053402       0.024177       1.973968      -0.262801       1.583993           0.000004
          164              H      16.278357       5.856960       4.418611       0.125639       1.012156 0.77913359E+01  0.75943335E+02                                 1.669337                            1.632773      -0.725228       2.530435                    0.999251       3.434429       9.563018       0.489731       1.283131      -0.708852      -0.005627      -0.028791       0.002631       0.029453      -0.000593      -0.000526       0.004036      -0.013752      -0.017375      -0.006825      -0.003965       0.010790              1.677192       1.551955       0.005611      -0.042833       1.978903       0.281612       1.500717          -0.000083
          165              H      16.100017       7.347244       3.970968       0.112145       1.077340 0.83174065E+01  0.81113300E+02                                 1.637980                            1.607031      -0.703574       2.530279                    0.999644       3.297128       8.720807       0.539399       1.164372      -0.737850      -0.009612       0.019567      -0.011839       0.024808      -0.001181       0.000477      -0.005134       0.000087      -0.003773      -0.005577       0.000372       0.005205              1.634972       1.595879      -0.083386       0.098177       1.533236      -0.297105       1.775803           0.000048
          166              H       0.545614       5.565612       6.317365       0.136798       0.937190 0.67933942E+01  0.65051961E+02                                 1.674579                            1.596943      -1.253672       2.302175                    0.994713       3.609398      10.513976       0.454370       1.407743      -0.681264      -0.015374      -0.024852       0.016887       0.033751       0.001280       0.006685      -0.009257       0.013087      -0.014152      -0.015099       0.003019       0.012080              1.699438       1.654375       0.280215      -0.223271       1.820203      -0.294118       1.623737           0.000297
          167              H       2.745726       6.063551       6.690401       0.100244       1.014993 0.72275832E+01  0.69522321E+02                                 1.698855                            1.595106      -0.946273       2.431378                    0.998119       3.512187       9.892610       0.482345       1.320132      -0.699940       0.020848      -0.026945       0.033580       0.047836       0.001024       0.002259      -0.016876      -0.001689      -0.007583      -0.017558       0.000702       0.016856              1.736094       1.812247      -0.282954       0.363095       1.600986      -0.311832       1.795049           0.000292
          168              H       0.354914       8.696269       3.834810       0.129168       1.022328 0.75439105E+01  0.72410263E+02                                 1.630078                            1.573909      -0.888345       2.465491                    0.999307       3.248920       8.765703       0.518213       1.231386      -0.721432      -0.016539       0.023080      -0.020264       0.034884      -0.000429       0.005540      -0.012103       0.002208      -0.025338      -0.016983       0.004524       0.012460              1.629114       1.594421      -0.172015       0.203095       1.635367      -0.342652       1.657553           0.000253
          169              H       2.569152       9.102390       4.265667       0.097519       1.032602 0.73633807E+01  0.71676656E+02                                 1.752659                            1.633530      -1.265338       2.274661                    0.994524       3.801388      11.029196       0.463018       1.358964      -0.689867       0.020441       0.037766      -0.019630       0.047217       0.002443      -0.000670      -0.016502      -0.004409      -0.022957      -0.018707       0.001287       0.017420              1.805525       1.669082       0.399064      -0.135018       2.097262      -0.337968       1.650230           0.000313
          170              H       5.313112       6.042362      14.981126       0.127844       1.094151 0.87231952E+01  0.87621417E+02                                 1.777158                            1.745003      -0.959784       2.428799                    0.997395       3.520593      10.010796       0.465826       1.309025      -0.704037      -0.014601       0.020662       0.011189       0.027664      -0.005348      -0.003084      -0.001798      -0.010619      -0.009611      -0.008365      -0.000792       0.009157              1.785808       1.815234      -0.271318      -0.285816       1.804680       0.229820       1.737511           0.000744
          171              H       5.558550       4.615644      14.365616       0.127525       0.982330 0.76174002E+01  0.75296677E+02                                 1.749386                            1.702762      -1.353868       2.240007                    0.991962       3.901760      11.666773       0.434115       1.427356      -0.676780      -0.011003      -0.025507      -0.007532       0.028782       0.004397       0.003061      -0.000177      -0.018193       0.010692      -0.012456       0.004075       0.008381              1.765453       1.621157       0.285030       0.095418       2.122197       0.066418       1.553006          -0.000066
          172              H       4.101814       4.862848      12.959271       0.117435       1.031560 0.77373079E+01  0.76167297E+02                                 1.738327                            1.664184      -1.370268       2.222989                    0.994184       3.847861      11.184768       0.463536       1.342283      -0.692797      -0.008106      -0.019671       0.024731       0.032623       0.000978       0.000087      -0.005570      -0.000284       0.017744      -0.005835      -0.002801       0.008637              1.759449       1.661151       0.187197       0.004926       1.654586      -0.379516       1.962609           0.000112
          173              H       6.446717       7.516755      11.107147       0.132779       0.915627 0.69134030E+01  0.66989036E+02                                 1.690210                            1.641396      -1.439835       2.208492                    0.992513       3.872692      11.627542       0.432542       1.461391      -0.669912       0.029778       0.020009      -0.003746       0.036071       0.006519       0.001056      -0.001487       0.005873      -0.010172      -0.006517      -0.002329       0.008846              1.711720       1.891157       0.312910       0.134866       1.617466      -0.030983       1.626538           0.000252
          174              H       6.286034       8.110044      13.419970       0.130592       0.991540 0.77850036E+01  0.76433491E+02                                 1.691703                            1.669075      -1.012033       2.402439                    0.997642       3.563295      10.203148       0.464897       1.341913      -0.695756      -0.018637       0.020301      -0.003652       0.027800      -0.002206       0.000916      -0.001569      -0.000648      -0.022713      -0.007813       0.001567       0.006246              1.697262       1.771855      -0.345495       0.103645       1.830093      -0.010258       1.489839           0.001148
          175              H       7.207751       7.483206      14.520426       0.157493       0.925288 0.70355095E+01  0.68318340E+02                                 1.703821                            1.655452      -1.348967       2.266818                    0.993197       3.683556      10.990953       0.431813       1.460727      -0.671488       0.007123       0.003089       0.032433       0.033349       0.002586      -0.000881      -0.000029      -0.002158       0.016045      -0.005524       0.000079       0.005445              1.732800       1.524552       0.114736       0.264121       1.565578       0.082815       2.108268          -0.000154
          176              H       3.056496       6.271908       9.335226       0.123322       0.983683 0.71651773E+01  0.69110662E+02                                 1.685975                            1.605317      -1.257216       2.288585                    0.995498       3.627973      10.397847       0.470828       1.348733      -0.692796      -0.023256      -0.000478      -0.031076       0.038818      -0.000250       0.011356      -0.001243       0.006549       0.011175      -0.008958      -0.005087       0.014045              1.709805       1.854559       0.037346       0.368117       1.359667      -0.101658       1.915190           0.000244
          177              H      11.071190       4.975855       8.408231       0.100954       1.161947 0.84974689E+01  0.84053807E+02                                 1.781804                            1.673064      -0.932758       2.436132                    0.998555       3.397174       9.314467       0.501270       1.235284      -0.720628      -0.026220      -0.041050       0.011306       0.050004       0.011506      -0.009000       0.004931      -0.023175      -0.025308      -0.020651       0.000053       0.020597              1.811077       1.811156       0.406165      -0.190585       1.992016      -0.236465       1.630058           0.000113
          178              H      12.391963       4.963495       6.531860       0.124266       0.977649 0.70311169E+01  0.66752311E+02                                 1.618075                            1.544231      -0.891491       2.459159                    0.999347       3.341240       9.161925       0.507263       1.271837      -0.710893       0.003637      -0.026158      -0.016975       0.031394       0.006745      -0.008804       0.003034      -0.014702      -0.005151      -0.015433       0.004581       0.010851              1.638684       1.358161       0.021167       0.000357       1.835573       0.405557       1.722318           0.000176
          179              H      13.423155       8.689207       7.315236       0.124781       0.975271 0.71031353E+01  0.67472262E+02                                 1.605801                            1.546157      -0.800973       2.503120                    0.999673       3.288907       8.961791       0.510908       1.262085      -0.713696       0.014679       0.025132      -0.009128       0.030503       0.006800      -0.011436       0.002053      -0.011756       0.001800      -0.016735       0.005916       0.010819              1.614175       1.554769       0.293084      -0.070129       1.859762      -0.093186       1.427993           0.000183
          180              H      12.086490       8.645063       9.150573       0.095776       1.187224 0.86676794E+01  0.87462282E+02                                 1.902777                            1.758804      -1.195643       2.310900                    0.995319       3.747888      10.898674       0.453550       1.338330      -0.695849      -0.003225       0.043114       0.019858       0.047577       0.004344      -0.007193       0.003142      -0.015539      -0.022287      -0.014174       0.001468       0.012706              1.954665       1.588944      -0.014219      -0.031896       2.271937       0.591128       2.003115           0.000790
          181              H      13.876951       5.980561       5.043447       0.116817       1.028369 0.78592356E+01  0.76901143E+02                                 1.696547                            1.646245      -0.753260       2.513980                    0.999003       3.507031       9.838086       0.484076       1.293123      -0.706286       0.005163      -0.024812      -0.005235       0.025879       0.001530      -0.003633       0.004635      -0.001616      -0.010019      -0.007701       0.002597       0.005103              1.716724       1.578322       0.126557       0.060239       1.867180       0.360563       1.704670           0.000037
          182              H      13.712737       7.530881       4.894232       0.119325       0.997093 0.74759694E+01  0.71357353E+02                                 1.586028                            1.546352      -0.610345       2.575617                    0.999978       3.266394       8.692872       0.535001       1.199446      -0.728616      -0.001993       0.022539      -0.012611       0.025904      -0.002169       0.000303      -0.006041      -0.004943      -0.009627      -0.006737      -0.001224       0.007961              1.599325       1.490528      -0.200866       0.165703       1.649014      -0.328278       1.658433          -0.000002
          183              H      15.663880       6.404339       6.589681       0.103976       0.916703 0.71203053E+01  0.68726734E+02                                 1.627917                            1.613184      -0.975439       2.406572                    0.995522       3.729079      10.771414       0.462997       1.370568      -0.688447       0.006600      -0.027808       0.016773       0.033139      -0.003903      -0.000924      -0.011286       0.003745       0.006229      -0.012937       0.001499       0.011437              1.623639       1.504880      -0.113551       0.096085       1.580227      -0.333431       1.785810          -0.000046
          184              H      15.564998       7.919344       6.199858       0.089306       1.126134 0.92499450E+01  0.93400311E+02                                 1.738269                            1.737024      -0.698064       2.522387                    0.999234       3.567697       9.863103       0.495899       1.223217      -0.722850       0.001985       0.028193       0.001087       0.028283       0.000466      -0.002566       0.002664      -0.011524      -0.022458      -0.008884      -0.001029       0.009913              1.714526       1.585912       0.053398      -0.024172       1.973803       0.262766       1.583862          -0.000012
          185              C      10.878724       1.287224       4.618186      -0.251326      29.706709 0.43097093E+03  0.10144696E+05                                 8.465865                            6.916241      -0.141578       1.944854                    0.997712      29.804592      86.701136       0.625160       0.416221      -1.060690      -0.024399       0.014733      -0.087023       0.091571      -0.001623      -0.021666      -0.006130      -0.016487      -0.054587      -0.033058       0.014028       0.019030              9.684936       6.132857       0.416782       0.313760      15.032980      -2.077682       7.888972           0.000040
          186              C      10.610332      17.480826       4.308566       0.180114      30.047118 0.39318831E+03  0.89818542E+04                                 8.574683                            6.730364      -0.035733       2.014950                    0.999480      25.357635      71.011655       0.620630       0.432024      -1.058293       0.006697       0.034890      -0.001405       0.035554       0.008406      -0.000583      -0.004988      -0.043671      -0.038853      -0.016955      -0.013497       0.030451              9.748385       7.420709       1.954230      -2.049228      15.255460       0.700800       6.568985          -0.003518
          187              C      11.369600      16.725089       3.448718      -0.209895      31.835096 0.46288907E+03  0.11066880E+05                                 8.731979                            7.209467       0.130915       2.021405                    0.998280      29.840738      86.828669       0.608411       0.421076      -1.060057      -0.003237      -0.009154      -0.011259       0.014867       0.013693      -0.004525      -0.007603      -0.004289      -0.006375      -0.013072      -0.005530       0.018602              9.409624       7.628440       1.141852      -2.009043      13.419503       1.264314       7.180930           0.003053
          188              C      11.069424      15.395487       3.232357       0.090627      25.805194 0.33437700E+03  0.73763809E+04                                 7.629634                            6.144252       0.380550       2.140140                    0.999768      25.842344      72.430170       0.655792       0.423382      -1.057711      -0.040643       0.003267       0.017930       0.044542      -0.017354       0.005636      -0.005541       0.047478       0.069040      -0.041108       0.013006       0.028102              8.318939       7.137115       1.503167      -2.023768      11.473089       1.092478       6.346613          -0.001011
          189              C       9.520870      16.832799       4.914749      -0.224129      31.513272 0.45274848E+03  0.10728934E+05                                 8.555167                            7.035574       0.307633       2.065923                    0.999765      29.961572      85.857445       0.630425       0.409990      -1.070705      -0.011474      -0.012268       0.000424       0.016803      -0.018606      -0.013265       0.013900       0.001366      -0.012372      -0.016784      -0.014352       0.031136              9.209894       8.322025       2.535576      -2.456216      12.410139       0.410941       6.897517           0.002834
          190              C       9.282495      15.499666       4.653624       0.092530      26.334984 0.34959333E+03  0.78370004E+04                                 7.876985                            6.390116      -0.019715       2.005378                    0.999605      26.642513      76.501410       0.623783       0.438012      -1.043592       0.034211      -0.008055      -0.035089       0.049664      -0.008182       0.017682      -0.019358       0.054278       0.063162      -0.043611       0.001885       0.041726              8.526585       7.905051       1.454036      -2.189452      11.086887       1.526630       6.587816          -0.002061
          191              C      12.363711      10.484964      12.532144       0.611823      21.562587 0.25883898E+03  0.54306220E+04                                 7.237965                            5.798876      -0.251202       1.970949                    0.999420      22.792761      65.183494       0.599235       0.487180      -1.007195      -0.002020      -0.036882      -0.013588       0.039357       0.022345      -0.012136       0.011655       0.121904      -0.209702      -0.074606      -0.025845       0.100451              8.028292       4.585888      -0.901917      -0.493942       7.628322       0.488173      11.870666           0.000192
          192              C      12.181840      11.687433      13.431161      -0.295664      29.777179 0.48503278E+03  0.11838435E+05                                 8.515917                            7.395980      -0.406692       1.835489                    0.997856      32.247457      97.629328       0.593378       0.422914      -1.049434      -0.040914      -0.008579       0.065958       0.078090       0.019892      -0.032573      -0.014861       0.071641       0.077725      -0.054519      -0.007881       0.062400              9.208540       7.948006       0.043134      -1.608687       8.696600       1.221243      10.981014           0.000214
          193              C      12.250704      13.370183      15.749580      -0.219919      38.397643 0.49985645E+03  0.12234915E+05                                10.013603                            7.562316      -0.140161       1.910852                    0.999197      31.654865      94.512819       0.583250       0.429038      -1.050582       0.009304       0.014181       0.026902       0.031802      -0.024300      -0.002846      -0.019790       0.025186       0.054361      -0.042137       0.013105       0.029032             11.617643       8.004232       4.067970      -1.156638      16.441773       3.766055      10.406924           0.003959
          194              C      11.503796      12.202499      15.759279       0.188289      33.443137 0.38713348E+03  0.88768026E+04                                 9.301432                            6.753511      -0.166179       1.966684                    0.999625      26.154876      75.234734       0.604617       0.441804      -1.044384       0.011638      -0.032639      -0.019346       0.039687       0.017626       0.003059       0.015437       0.006260       0.084802      -0.033715      -0.000888       0.034603             11.256429       7.478364       2.516316      -1.912101      13.188021       4.541547      13.102903          -0.001624
          195              C      10.680961      11.968186      16.861227      -0.203098      37.488111 0.51860418E+03  0.12870014E+05                                10.075282                            7.849185      -0.433662       1.826003                    0.997718      31.999032      97.651723       0.554011       0.445497      -1.035984       0.015436       0.005369       0.025127       0.029975       0.000021       0.030040      -0.013912      -0.007682      -0.092034      -0.048564       0.017374       0.031190             11.566292       8.349645       0.903568      -3.885487      10.462450       3.780808      15.886780           0.004663
          196              C      10.214806      10.686258      14.395459      -0.273689      28.365185 0.47443549E+03  0.11517832E+05                                 8.315512                            7.370080      -0.485823       1.827565                    0.996947      31.442916      94.987775       0.587644       0.429337      -1.045320       0.068310       0.029830       0.004908       0.074701       0.029064       0.018833       0.009988       0.065877      -0.083031      -0.034261      -0.028457       0.062718              8.934425       9.189606       2.074993       0.650178       9.541830       0.200271       8.071840           0.001692
          197              C       9.884613       9.459069      15.234790       0.646977      20.107212 0.24503773E+03  0.50897720E+04                                 7.028935                            5.730664      -0.299997       1.971167                    0.999253      22.310615      64.251588       0.586722       0.502583      -0.995724       0.016700      -0.047354       0.001458       0.050234      -0.004094       0.020606       0.076860      -0.066105       0.176853      -0.073616      -0.040543       0.114159              7.683760      10.433469       0.545759       0.668245       7.438130      -1.478787       5.179680           0.002918
          198              C      12.203029      14.272476      16.814598       0.001963      38.810896 0.43002275E+03  0.10004224E+05                                 9.874324                            6.845123       0.004749       2.004669                    0.999237      27.001924      75.285598       0.644335       0.408604      -1.077590      -0.018476      -0.048688      -0.002265       0.052125      -0.006530       0.002477       0.000655      -0.003469       0.037956      -0.013298       0.000353       0.012945             12.292825       9.475704       5.802309      -2.861575      16.996035       0.653401      10.406737           0.001263
          199              C      11.408446      14.009381      17.926245      -0.151660      35.671772 0.48295322E+03  0.11717917E+05                                 9.564831                            7.471876      -0.159211       1.910107                    0.999314      30.898278      91.798057       0.582338       0.433496      -1.048052       0.011327      -0.020426      -0.004219       0.023734      -0.027424       0.019911       0.016659       0.001065       0.021629      -0.044074       0.019130       0.024944             10.764440       9.115597       4.143966      -3.659341      12.357439      -0.718407      10.820283           0.007076
          200              C      10.643881      12.835164      17.946389      -0.000360      37.941901 0.44993963E+03  0.10613164E+05                                 9.809603                            7.059542      -0.062438       1.981694                    0.999214      27.494024      77.820189       0.625152       0.415365      -1.070505       0.035624       0.001031      -0.031810       0.047770       0.003742       0.007649       0.014544       0.000136      -0.018818      -0.017705      -0.000005       0.017709             11.908710       9.894052       3.046531      -5.261957      10.962946       0.668733      14.869133           0.010182
          201              C       9.761011      12.469656       0.481216       0.595081      22.579088 0.25407149E+03  0.53022993E+04                                 7.462585                            5.724662      -0.149890       2.010383                    0.999161      22.625109      64.389939       0.606768       0.483699      -1.009683      -0.043095      -0.018137       0.050341       0.068705      -0.063698       0.032671      -0.015186      -0.012593      -0.136167      -0.062194      -0.032457       0.094651              8.623818       8.133647       2.035450      -2.727362       6.395556       0.834179      11.342252           0.000525
          202              C      13.020567      15.517323      16.697091       0.589542      24.264513 0.24488464E+03  0.50404022E+04                                 7.701751                            5.527042       0.026998       2.066262                    0.999609      22.162578      61.701056       0.636132       0.467795      -1.022872       0.035065       0.052685      -0.014556       0.064940      -0.065946       0.059327      -0.032398       0.060498      -0.008908      -0.071673      -0.041540       0.113213              9.251152       7.067959       3.848332      -1.800495      12.897365       0.958583       7.788130           0.001613
          203              C      11.913448       6.111226       1.139625       0.106797      24.724966 0.33135670E+03  0.73108910E+04                                 7.501897                            6.187144       0.116430       2.056427                    0.999721      25.935631      73.275211       0.640790       0.433227      -1.049104      -0.055329       0.003314      -0.015338       0.057512      -0.001836      -0.014302       0.024383       0.007762      -0.084678      -0.042496       0.013465       0.029032              7.995532       7.589455       1.094960       0.319785       7.398624      -3.168536       8.998516          -0.002249
          204              C      11.925808       5.313112       2.271789      -0.202857      30.508758 0.43607484E+03  0.10221467E+05                                 8.352374                            6.894193       0.495810       2.138308                    0.999753      29.037089      82.336653       0.639318       0.408731      -1.073191       0.000195       0.006918      -0.005574       0.008887      -0.016510       0.014439       0.001072       0.009832      -0.020171      -0.021446      -0.003253       0.024699              8.944779       8.454452       1.710796       0.319113       8.439619      -3.497267       9.940267           0.001794
          205              C      10.811626       4.585627       2.635499       0.207412      27.196951 0.35165713E+03  0.78176911E+04                                 8.036426                            6.377560       0.082849       2.063876                    0.998972      24.400726      67.568777       0.635223       0.433732      -1.056486       0.000706      -0.022645       0.029126       0.036900      -0.012735      -0.007802      -0.002972      -0.041441       0.000934      -0.027010       0.002820       0.024190              8.939351       7.699806       1.019242       0.745819       9.164637      -4.530877       9.953610          -0.001899
          206              C       9.743353       4.709229       1.818551      -0.197855      29.468827 0.42662509E+03  0.99764983E+04                                 8.251830                            6.889659       0.290517       2.078395                    0.999479      28.990744      82.951797       0.627760       0.417235      -1.064347      -0.008340       0.018132      -0.007687       0.021387       0.003826      -0.020093      -0.005391      -0.008688      -0.046201      -0.028353       0.007753       0.020600              8.755844       8.376540       0.588680       1.281129       7.866733      -3.350090      10.024259           0.002567
          207              C       9.775137       5.517937       0.705038       0.103168      25.505382 0.33003710E+03  0.72915229E+04                                 7.683486                            6.180284       0.144312       2.065520                    0.999610      26.113150      74.391414       0.638800       0.433996      -1.046194       0.036719       0.026159       0.026300       0.052195      -0.016251       0.004316       0.040711       0.013265      -0.075741      -0.055452       0.015239       0.040213              8.285334       8.588553       1.756027       0.600126       7.596510      -2.775055       8.670941           0.001854
          208              C      10.831049       3.679802       3.819889      -0.250540      29.115835 0.42703999E+03  0.10017640E+05                                 8.300452                            6.859060      -0.098093       1.961991                    0.998227      29.476876      85.279548       0.632000       0.413135      -1.063887      -0.007828      -0.062788      -0.057569       0.085544       0.001286      -0.002627      -0.019157      -0.018305      -0.072292      -0.031233       0.002841       0.028392              9.357564       5.938005       0.068602       0.071288      13.091423      -1.913575       9.043264           0.000137
          209              C      10.640349       2.219535       3.454313      -0.145672      26.816671 0.40970545E+03  0.95597352E+04                                 8.014933                            6.812434      -0.140440       1.951190                    0.998392      29.098593      85.346038       0.617971       0.424780      -1.051238       0.031607       0.032599       0.100662       0.110429      -0.005054      -0.003140      -0.020057      -0.041113      -0.080915      -0.033726      -0.006649       0.040375              9.019320       5.599517      -0.039526       0.130932      13.701395      -2.179944       7.757050          -0.000272
          210              C       6.778676      16.370176      13.944086      -0.251334      29.708329 0.43099834E+03  0.10145576E+05                                 8.466391                            6.916611      -0.141756       1.944781                    0.997712      29.806120      86.708631       0.625119       0.416239      -1.060670       0.024345      -0.014745      -0.087084       0.091617      -0.001590       0.021728       0.006103      -0.016494      -0.054600      -0.033108       0.014058       0.019050              9.685624       6.133162       0.416943      -0.313542      15.034209       2.077914       7.889501           0.000033
          211              C       7.047068       0.176574      13.634466       0.180169      30.046412 0.39317220E+03  0.89814335E+04                                 8.574743                            6.730345      -0.035765       2.014956                    0.999480      25.357073      71.010888       0.620612       0.432039      -1.058279      -0.006691      -0.034898      -0.001444       0.035563       0.008433       0.000589       0.005019      -0.043610      -0.038767      -0.016951      -0.013475       0.030426              9.748544       7.420741       1.954443       2.049326      15.255795      -0.700607       6.569096          -0.003545
          212              C       6.287800       0.932311      12.774618      -0.209726      31.828336 0.46277149E+03  0.11063352E+05                                 8.731006                            7.208750       0.130488       2.021369                    0.998274      29.835338      86.809783       0.608417       0.421099      -1.060043       0.003265       0.009117      -0.011322       0.014899       0.013670       0.004455       0.007604      -0.004324      -0.006301      -0.013080      -0.005468       0.018549              9.408569       7.627610       1.141707       2.009004      13.417792      -1.263985       7.180305           0.002971
          213              C       6.587976       2.261913      12.558257       0.090678      25.802733 0.33434257E+03  0.73754089E+04                                 7.629158                            6.143943       0.380695       2.140223                    0.999768      25.840404      72.422967       0.655809       0.423384      -1.057714       0.040666      -0.003290       0.017873       0.044542      -0.017331      -0.005627       0.005574       0.047493       0.069071      -0.041110       0.013001       0.028108              8.318389       7.136633       1.502938       2.023747      11.472183      -1.092312       6.346351          -0.001107
          214              C       8.136530       0.824601      14.240649      -0.224272      31.520380 0.45286314E+03  0.10732386E+05                                 8.556415                            7.036417       0.307425       2.065774                    0.999766      29.966672      85.876450       0.630390       0.409985      -1.070703       0.011446       0.012257       0.000405       0.016776      -0.018609       0.013293      -0.013922       0.001277      -0.012328      -0.016780      -0.014386       0.031166              9.211376       8.323050       2.536142       2.456583      12.412552      -0.410976       6.898526           0.002821
          215              C       8.374905       2.157734      13.979524       0.092387      26.339972 0.34966581E+03  0.78390447E+04                                 7.877843                            6.390673      -0.019590       2.005342                    0.999605      26.646439      76.515157       0.623770       0.437997      -1.043599      -0.034235       0.008070      -0.035100       0.049690      -0.008137      -0.017644       0.019371       0.054258       0.063156      -0.043605       0.001926       0.041679              8.527606       7.905694       1.454275       2.189634      11.088618      -1.526887       6.588505          -0.002092
          216              C       5.293689       7.172436       3.206244       0.611794      21.563513 0.25885121E+03  0.54309234E+04                                 7.238120                            5.798981      -0.251131       1.970964                    0.999420      22.792841      65.183243       0.599236       0.487174      -1.007201       0.002013       0.036886      -0.013596       0.039363       0.022351       0.012137      -0.011633       0.121928      -0.209730      -0.074603      -0.025866       0.100469              8.028515       4.585946      -0.901969       0.493939       7.628666      -0.488263      11.870932           0.000214
          217              C       5.475560       5.969967       4.105261      -0.295685      29.777961 0.48504784E+03  0.11838905E+05                                 8.516074                            7.396097      -0.406836       1.835440                    0.997856      32.248070      97.631899       0.593372       0.422914      -1.049432       0.040919       0.008546       0.065974       0.078102       0.019880       0.032572       0.014836       0.071623       0.077732      -0.054502      -0.007883       0.062385              9.208732       7.948011       0.043123       1.608637       8.696964      -1.221434      10.981222           0.000221
          218              C       5.406696       4.287217       6.423680      -0.219697      38.395692 0.49980058E+03  0.12233295E+05                                10.013465                            7.561974      -0.140031       1.910894                    0.999198      31.653824      94.510995       0.583250       0.429047      -1.050569      -0.009288      -0.014494       0.026931       0.031963      -0.024218       0.002980       0.019750       0.024617       0.053735      -0.041878       0.013047       0.028831             11.617910       8.004475       4.068749       1.156524      16.442919      -3.765856      10.406337           0.004736
          219              C       6.153604       5.454901       6.433379       0.188111      33.450809 0.38722193E+03  0.88793384E+04                                 9.302628                            6.754107      -0.165980       1.966684                    0.999625      26.158690      75.247871       0.604614       0.441781      -1.044397      -0.011613       0.032715      -0.019311       0.039725       0.017618      -0.003060      -0.015567       0.006238       0.084970      -0.033764      -0.000964       0.034728             11.258244       7.479396       2.517122       1.912177      13.190938      -4.542482      13.104398          -0.001059
          220              C       6.976439       5.689214       7.535327      -0.203394      37.500481 0.51879945E+03  0.12876123E+05                                10.077230                            7.850470      -0.433555       1.825927                    0.997720      32.007294      97.682996       0.553984       0.445475      -1.035993      -0.015458      -0.005440       0.025150       0.030018       0.000156      -0.029942       0.013854      -0.007785      -0.092017      -0.048496       0.017513       0.030983             11.568668       8.351265       0.904005       3.886243      10.465084      -3.781680      15.889656           0.004227
          221              C       7.442594       6.971142       5.069559      -0.273698      28.365459 0.47443640E+03  0.11517881E+05                                 8.315554                            7.370052      -0.485860       1.827545                    0.996947      31.443511      94.990258       0.587648       0.429333      -1.045321      -0.068303      -0.029845       0.004938       0.074702       0.029074      -0.018835      -0.009994       0.065826      -0.082903      -0.034236      -0.028454       0.062691              8.934570       9.189579       2.075083      -0.650313       9.542158      -0.200541       8.071972           0.001733
          222              C       7.772787       8.198331       5.908890       0.647009      20.106834 0.24503203E+03  0.50896332E+04                                 7.028921                            5.730648      -0.300065       1.971150                    0.999253      22.310378      64.251166       0.586714       0.502592      -0.995718      -0.016703       0.047335       0.001483       0.050218      -0.004095      -0.020604      -0.076880      -0.066112       0.176843      -0.073623      -0.040554       0.114177              7.683788      10.433442       0.545773      -0.668281       7.438308       1.478739       5.179613           0.002882
          223              C       5.454371       3.384924       7.488698       0.000703      38.826384 0.43017849E+03  0.10008815E+05                                 9.877179                            6.846501       0.003720       2.004369                    0.999229      27.007360      75.305898       0.644247       0.408620      -1.077573       0.018977       0.049282      -0.002199       0.052855      -0.007093      -0.002507      -0.000664      -0.003493       0.039753      -0.014139       0.000599       0.013539             12.297350       9.479142       5.805728       2.862432      17.003791      -0.653205      10.409117           0.007311
          224              C       6.248954       3.648019       8.600345      -0.151436      35.669190 0.48288639E+03  0.11716009E+05                                 9.564799                            7.471618      -0.159466       1.910053                    0.999313      30.896502      91.794723       0.582312       0.433526      -1.048023      -0.011551       0.020215      -0.004346       0.023685      -0.027192      -0.019754      -0.016573       0.000724       0.021223      -0.043726       0.019044       0.024682             10.764741       9.115873       4.144680       3.659329      12.358459       0.718672      10.819890           0.006923
          225              C       7.013519       4.822236       8.620489      -0.000541      37.950768 0.45004427E+03  0.10616252E+05                                 9.810892                            7.060175      -0.062105       1.981733                    0.999216      27.498058      77.833937       0.625148       0.415343      -1.070519      -0.035599      -0.000940      -0.031874       0.047792       0.003756      -0.007579      -0.014526       0.000204      -0.018562      -0.017629      -0.000029       0.017658             11.910596       9.895678       3.047471       5.262947      10.964992      -0.668501      14.871118           0.010066
          226              C       7.896389       5.187744       9.807116       0.595088      22.580199 0.25408114E+03  0.53025764E+04                                 7.462973                            5.724864      -0.150023       2.010326                    0.999161      22.625745      64.393219       0.606740       0.483715      -1.009670       0.043104       0.018136       0.050361       0.068725      -0.063701      -0.032704       0.015151      -0.012616      -0.136256      -0.062254      -0.032411       0.094666              8.624360       8.134166       2.035669       2.727732       6.395917      -0.834069      11.342996           0.000423
          227              C       4.636833       2.140077       7.371191       0.589880      24.257167 0.24478814E+03  0.50380390E+04                                 7.700683                            5.526206       0.026867       2.066290                    0.999609      22.160151      61.696766       0.636121       0.467837      -1.022824      -0.034578      -0.052649      -0.014677       0.064676      -0.066272      -0.059348       0.032106       0.061647      -0.006637      -0.072577      -0.040836       0.113413              9.250121       7.067458       3.848194       1.800271      12.896039      -0.958161       7.786865           0.003033
          228              C       5.743952      11.546174      10.465525       0.106858      24.723031 0.33132788E+03  0.73101285E+04                                 7.501698                            6.186998       0.116300       2.056426                    0.999721      25.934228      73.271670       0.640775       0.433245      -1.049089       0.055265      -0.003166      -0.015436       0.057468      -0.001882       0.014306      -0.024388       0.007766      -0.084810      -0.042525       0.013441       0.029084              7.995295       7.589292       1.094803      -0.319797       7.398430       3.168412       8.998163          -0.002407
          229              C       5.731592      12.344288      11.597689      -0.202720      30.507005 0.43604712E+03  0.10220835E+05                                 8.352589                            6.894320       0.494990       2.138102                    0.999752      29.036112      82.338711       0.639252       0.408772      -1.073145      -0.000279      -0.006723      -0.005712       0.008826      -0.016523      -0.014376      -0.001107       0.009762      -0.020150      -0.021434      -0.003212       0.024646              8.945000       8.455014       1.710684      -0.319309       8.439621       3.497181       9.940364           0.001756
          230              C       6.845774      13.071773      11.961399       0.207436      27.196213 0.35164706E+03  0.78174606E+04                                 8.036497                            6.377616       0.082884       2.063911                    0.998972      24.400349      67.569098       0.635194       0.433752      -1.056467      -0.000764       0.022754       0.029051       0.036910      -0.012779       0.007824       0.002949      -0.041406       0.000974      -0.027030       0.002841       0.024189              8.939390       7.700161       1.019352      -0.745733       9.164446       4.530757       9.953564          -0.001948
          231              C       7.914047      12.948171      11.144451      -0.197880      29.469734 0.42664231E+03  0.99770242E+04                                 8.251993                            6.889780       0.290431       2.078351                    0.999479      28.991736      82.955763       0.627756       0.417232      -1.064345       0.008290      -0.018045      -0.007760       0.021321       0.003810       0.020100       0.005394      -0.008675      -0.046243      -0.028366       0.007771       0.020596              8.755984       8.376905       0.588698      -1.281210       7.866770       3.350044      10.024277           0.002454
          232              C       7.882263      12.139462      10.030938       0.103136      25.506003 0.33004817E+03  0.72918190E+04                                 7.683507                            6.180311       0.144340       2.065507                    0.999611      26.113877      74.393422       0.638812       0.433985      -1.046202      -0.036762      -0.026087       0.026264       0.052171      -0.016257      -0.004327      -0.040705       0.013295      -0.075807      -0.055466       0.015257       0.040209              8.285318       8.588698       1.755955      -0.600222       7.596424       2.774967       8.670832           0.001777
          233              C       6.826351      13.977598      13.145789      -0.250525      29.117277 0.42707051E+03  0.10018670E+05                                 8.301023                            6.859519      -0.098514       1.961837                    0.998226      29.479116      85.291103       0.631941       0.413161      -1.063856       0.007776       0.062822      -0.057629       0.085604       0.001242       0.002666       0.019137      -0.018275      -0.072215      -0.031207       0.002854       0.028353              9.358206       5.938479       0.068691      -0.071027      13.092187       1.913683       9.043953           0.000134
          234              C       7.017051      15.437865      12.780213      -0.145651      26.815150 0.40968112E+03  0.95590573E+04                                 8.014866                            6.812421      -0.140583       1.951187                    0.998389      29.097183      85.342335       0.617943       0.424804      -1.051220      -0.031685      -0.032602       0.100639       0.110431      -0.005049       0.003089       0.020098      -0.041145      -0.080887      -0.033723      -0.006686       0.040409              9.019251       5.599547      -0.039360      -0.130978      13.701362       2.179942       7.756843          -0.000330
          235              C       7.541476       2.050024      18.607036      -0.251325      29.704776 0.43094729E+03  0.10143957E+05                                 8.465432                            6.916023      -0.141415       1.944931                    0.997711      29.803085      86.694755       0.625177       0.416217      -1.060696      -0.014776      -0.024358      -0.087076       0.091618       0.001571       0.006061      -0.021711       0.016542      -0.054650      -0.033097       0.014043       0.019054              9.684199      15.031255      -0.416784       2.077529       6.132657       0.313526       7.888684          -0.000006
          236              C       9.005274       1.781632      18.297416       0.180256      30.042874 0.39312699E+03  0.89801150E+04                                 8.574076                            6.729989      -0.035736       2.014996                    0.999480      25.355003      71.003250       0.620626       0.432043      -1.058280      -0.034921       0.006688      -0.001461       0.035586      -0.008398       0.005033      -0.000567       0.043473      -0.038623      -0.016903      -0.013427       0.030330              9.747514      15.253539      -1.954164      -0.700469       7.420321      -2.049227       6.568682           0.003018
          237              C       9.761011       2.540900      17.437568      -0.209625      31.826243 0.46274331E+03  0.11062574E+05                                 8.730929                            7.208784       0.129966       2.021238                    0.998272      29.834051      86.807279       0.608380       0.421129      -1.060019       0.009090      -0.003271      -0.011361       0.014913      -0.013664       0.007572      -0.004403       0.004337      -0.006294      -0.013081      -0.005421       0.018503              9.408329      13.417015      -1.141587      -1.263902       7.627641      -2.009014       7.180330          -0.003290
          238              C      11.090613       2.240724      17.221207       0.090448      25.808519 0.33443667E+03  0.73779960E+04                                 7.630137                            6.144676       0.380737       2.140160                    0.999768      25.844529      72.436791       0.655792       0.423365      -1.057726      -0.003357      -0.040662       0.017821       0.044523       0.017322       0.005560       0.005551      -0.047622       0.068974      -0.041142       0.013109       0.028033              8.319394      11.473012      -1.503187      -1.092260       7.137915      -2.024334       6.347253           0.000507
          239              C       9.653301       0.692170       0.251799      -0.224022      31.510995 0.45270977E+03  0.10727813E+05                                 8.554960                            7.035429       0.307461       2.065911                    0.999765      29.959709      85.851961       0.630409       0.410008      -1.070690       0.012253      -0.011541       0.000405       0.016837       0.018620      -0.013874      -0.013205      -0.001331      -0.012355      -0.016800      -0.014294       0.031095              9.209625      12.409553      -2.535755      -0.410588       8.321932      -2.456193       6.897389          -0.003002
          240              C      10.986434       0.453795      -0.009326       0.092181      26.345489 0.34976058E+03  0.78417016E+04                                 7.878899                            6.391534      -0.019969       2.005158                    0.999605      26.650329      76.528948       0.623729       0.437996      -1.043600       0.007949       0.034178      -0.035127       0.049651       0.008210       0.019312       0.017498      -0.054126       0.063292      -0.043542       0.002002       0.041541              8.528652      11.089233      -1.454395      -1.526955       7.907173      -2.190307       6.589549           0.001642
          241              C      16.001136       3.535011       7.869194       0.611850      21.562231 0.25883622E+03  0.54305814E+04                                 7.238040                            5.798965      -0.251411       1.970886                    0.999420      22.792982      65.185487       0.599208       0.487200      -1.007179       0.036872      -0.002001      -0.013609       0.039354      -0.022351      -0.011677      -0.012151      -0.121898      -0.209716      -0.074624      -0.025829       0.100453              8.028255       7.628622       0.901950      -0.488137       4.585919      -0.493898      11.870224           0.000180
          242              C      14.798667       3.353140       8.768211      -0.295658      29.777277 0.48503871E+03  0.11838630E+05                                 8.515921                            7.396022      -0.406764       1.835461                    0.997856      32.247880      97.631214       0.593376       0.422913      -1.049432       0.008585      -0.040908       0.065955       0.078085      -0.019885       0.014882      -0.032598      -0.071664       0.077695      -0.054524      -0.007906       0.062430              9.208404       8.696879      -0.043166      -1.221134       7.948017      -1.608486      10.980316           0.000156
          243              C      13.115917       3.422004      11.086630      -0.219404      38.378907 0.49955534E+03  0.12225667E+05                                10.010649                            7.560182      -0.139856       1.911086                    0.999196      31.643492      94.470709       0.583317       0.429054      -1.050575      -0.014496       0.009274       0.026813       0.031860       0.024356       0.019779      -0.002839      -0.024729       0.053490      -0.041957       0.013008       0.028949             11.614327      16.437600      -4.067332      -3.764642       8.002263      -1.156031      10.403118           0.005933
          244              C      14.283601       2.675096      11.096329       0.188259      33.442449 0.38712737E+03  0.88765923E+04                                 9.301205                            6.753390      -0.166002       1.966748                    0.999625      26.154374      75.232022       0.604634       0.441795      -1.044393       0.032727       0.011574      -0.019301       0.039718      -0.017592      -0.015437       0.003037      -0.006321       0.084686      -0.033678      -0.000881       0.034558             11.256096      13.188472      -2.516714      -4.541267       7.478320      -1.911728      13.101496          -0.001753
          245              C      14.517914       1.852261      12.198277      -0.203354      37.499886 0.51880615E+03  0.12876394E+05                                10.077282                            7.850650      -0.434195       1.825728                    0.997723      32.007528      97.685692       0.553961       0.445489      -1.035979      -0.005530       0.015462       0.024913       0.029838       0.000054       0.013826       0.030147       0.007871      -0.092780      -0.048787       0.017489       0.031299             11.568413      10.465739      -0.904173      -3.781929       8.351041      -3.885486      15.888459           0.004417
          246              C      15.799842       1.386106       9.732509      -0.273674      28.364920 0.47443021E+03  0.11517666E+05                                 8.315471                            7.370048      -0.485817       1.827571                    0.996947      31.442613      94.986570       0.587644       0.429338      -1.045320      -0.029830       0.068308       0.004912       0.074699      -0.029059      -0.010001       0.018832      -0.065873      -0.083041      -0.034274      -0.028443       0.062717              8.934427       9.541937      -2.075041      -0.200391       9.189681       0.650265       8.071663           0.001716
          247              C      17.027031       1.055913      10.571840       0.646985      20.107333 0.24503784E+03  0.50897535E+04                                 7.028905                            5.730622      -0.299874       1.971214                    0.999253      22.310183      64.249337       0.586733       0.502576      -0.995732       0.047357       0.016697       0.001445       0.050235       0.004091      -0.076869       0.020598       0.066127       0.176848      -0.073617      -0.040552       0.114169              7.683798       7.438258      -0.545749       1.478710      10.433587       0.668294       5.179550           0.002891
          248              C      12.213624       3.374329      12.151648       0.000906      38.815340 0.43005804E+03  0.10005262E+05                                 9.875410                            6.845639       0.003725       2.004437                    0.999228      27.002696      75.288859       0.644277       0.408632      -1.077570       0.049221      -0.019033      -0.002127       0.052816       0.007165      -0.000646       0.002507       0.003378       0.039905      -0.014217       0.000627       0.013590             12.294670      17.000015      -5.804142      -0.653508       9.477132      -2.861448      10.406862           0.007088
          249              C      12.476719       2.579746      13.263295      -0.151770      35.672699 0.48296118E+03  0.11718102E+05                                 9.564769                            7.471761      -0.158664       1.910267                    0.999315      30.898806      91.798168       0.582366       0.433476      -1.048069       0.019989       0.011605      -0.004574       0.023562       0.027267      -0.016746       0.019899      -0.000852       0.020923      -0.043948       0.019138       0.024809             10.764427      12.358821      -4.144603       0.718066       9.115550      -3.658535      10.818911           0.007829
          250              C      13.650936       1.815181      13.283439       0.000351      37.941069 0.44994515E+03  0.10613265E+05                                 9.808940                            7.059243      -0.061358       1.981935                    0.999220      27.494689      77.820476       0.625214       0.415325      -1.070537      -0.000835       0.034985      -0.031556       0.047121      -0.003774      -0.014342       0.007024      -0.000724      -0.018300      -0.017315       0.000145       0.017170             11.907492      10.963542      -3.046723      -0.669073       9.892917      -5.260281      14.866018           0.005527
          251              C      14.016444       0.932311      14.470066       0.594985      22.589350 0.25421070E+03  0.53057689E+04                                 7.464194                            5.725847      -0.148655       2.010588                    0.999168      22.628426      64.396373       0.606785       0.483634      -1.009748       0.017950      -0.043213       0.050288       0.068691       0.063599       0.015604       0.032604       0.012801      -0.135013      -0.061786      -0.032733       0.094519              8.625577       6.396855      -2.035729      -0.834797       8.134882      -2.727938      11.344994           0.001514
          252              C      10.968777       4.191867      12.034141       0.589827      24.255990 0.24478082E+03  0.50378148E+04                                 7.700251                            5.526019       0.027146       2.066398                    0.999610      22.159473      61.692999       0.636155       0.467820      -1.022841      -0.052648       0.034544      -0.014685       0.064658       0.066234       0.032120       0.059359      -0.061653      -0.006833      -0.072510      -0.040901       0.113411              9.249386      12.894647      -3.847611      -0.958271       7.066953      -1.800154       7.786559           0.003033
          253              C       2.717474       3.084748      15.128475       0.106799      24.726076 0.33137361E+03  0.73114245E+04                                 7.502387                            6.187470       0.115899       2.056262                    0.999720      25.936541      73.280784       0.640741       0.433251      -1.049080      -0.003098      -0.055231      -0.015487       0.057445       0.001864      -0.024350      -0.014290      -0.007828      -0.084834      -0.042504       0.013461       0.029044              7.996081       7.399024      -1.094957       3.168848       7.589997       0.319815       8.999221          -0.002378
          254              C       3.515588       3.097108      16.260639      -0.202749      30.509296 0.43608402E+03  0.10221971E+05                                 8.353146                            6.894706       0.494735       2.138008                    0.999752      29.037563      82.345337       0.639218       0.408783      -1.073132      -0.006666       0.000304      -0.005745       0.008806       0.016510      -0.001088       0.014378      -0.009844      -0.020089      -0.021411      -0.003243       0.024653              8.945624       8.439998      -1.710858       3.497488       8.455637       0.319266       9.941238           0.001796
          255              C       4.243073       1.982926      16.624349       0.207424      27.196624 0.35165474E+03  0.78176899E+04                                 8.036613                            6.377720       0.082856       2.063900                    0.998973      24.400724      67.570832       0.635182       0.433756      -1.056462       0.022770       0.000768       0.029047       0.036916       0.012772       0.002960      -0.007831       0.041352       0.001028      -0.027018       0.002865       0.024154              8.939456       9.164190      -1.019442       4.530680       7.700418       0.745687       9.953759          -0.001915
          256              C       4.119471       0.914653      15.807401      -0.197869      29.469570 0.42664058E+03  0.99769821E+04                                 8.252007                            6.889811       0.290356       2.078334                    0.999479      28.991557      82.955474       0.627748       0.417238      -1.064341      -0.018026      -0.008292      -0.007770       0.021308      -0.003805       0.005402      -0.020112       0.008625      -0.046195      -0.028362       0.007758       0.020604              8.755974       7.866457      -0.588767       3.349919       8.377116       1.281171      10.024350           0.002523
          257              C       3.310763       0.946437      14.693888       0.103126      25.505998 0.33004626E+03  0.72917445E+04                                 7.683437                            6.180252       0.144183       2.065452                    0.999611      26.113841      74.392435       0.638823       0.433979      -1.046208      -0.026059       0.036770       0.026234       0.052147       0.016271      -0.040680       0.004318      -0.013307      -0.075832      -0.055449       0.015242       0.040207              8.285243       7.596145      -1.755977       2.774933       8.588772       0.600168       8.670812           0.001850
          258              C       5.148898       2.002349      17.808739      -0.250504      29.115139 0.42703798E+03  0.10017674E+05                                 8.300532                            6.859219      -0.098353       1.961915                    0.998225      29.477436      85.284096       0.631963       0.413156      -1.063864       0.062826      -0.007784      -0.057629       0.085609      -0.001253       0.019135      -0.002666       0.018270      -0.072171      -0.031194       0.002847       0.028347              9.357445      13.090512      -0.068664       1.913434       5.938272       0.070985       9.043550           0.000241
          259              C       6.609165       1.811649      17.443163      -0.145628      26.813465 0.40965757E+03  0.95583047E+04                                 8.014371                            6.812139      -0.140368       1.951272                    0.998389      29.095564      85.334759       0.617972       0.424793      -1.051234      -0.032619       0.031674       0.100656       0.110449       0.005051       0.020121      -0.003092       0.041122      -0.080779      -0.033708      -0.006690       0.040397              9.018443      13.699591       0.039402       2.179555       5.599327       0.130912       7.756410           0.000124
          260              C      10.115924      15.607376       9.281136      -0.251318      29.707714 0.43098976E+03  0.10145331E+05                                 8.466280                            6.916553      -0.141793       1.944776                    0.997712      29.805890      86.708000       0.625119       0.416240      -1.060669       0.014733       0.024352      -0.087084       0.091618       0.001599      -0.006121       0.021728       0.016472      -0.054614      -0.033112       0.014063       0.019049              9.685417      15.033735      -0.416909      -2.077870       6.133187      -0.313512       7.889330          -0.000020
          261              C       8.652126      15.875768       8.971516       0.180140      30.046763 0.39318053E+03  0.89816497E+04                                 8.574706                            6.730346      -0.035664       2.014981                    0.999480      25.357347      71.011199       0.620623       0.432030      -1.058287       0.034902      -0.006703      -0.001437       0.035568      -0.008435      -0.005007       0.000597       0.043619      -0.038827      -0.016944      -0.013494       0.030439              9.748441      15.255464      -1.954388       0.700628       7.420824       2.049354       6.569035          -0.003560
          262              C       7.896389      15.116500       8.111668      -0.209761      31.829971 0.46279989E+03  0.11064202E+05                                 8.731247                            7.208929       0.130525       2.021360                    0.998275      29.836549      86.814017       0.608415       0.421094      -1.060046      -0.009127       0.003255      -0.011300       0.014886      -0.013682      -0.007598       0.004475       0.004325      -0.006348      -0.013078      -0.005490       0.018568              9.408809      13.418076      -1.141782       1.264030       7.627923       2.009065       7.180427           0.002970
          263              C       6.566787      15.416676       7.895307       0.090650      25.803868 0.33435988E+03  0.73758900E+04                                 7.629347                            6.144078       0.380671       2.140198                    0.999768      25.841312      72.426121       0.655806       0.423380      -1.057716       0.003290       0.040661       0.017886       0.044542       0.017331      -0.005560      -0.005618      -0.047500       0.069044      -0.041107       0.013016       0.028092              8.318587      11.472399      -1.503044       1.092347       7.136911       2.023796       6.346452          -0.001095
          264              C       8.004099      16.965230       9.577699      -0.224208      31.517284 0.45281393E+03  0.10730915E+05                                 8.555898                            7.036067       0.307507       2.065839                    0.999766      29.964478      85.868616       0.630402       0.409988      -1.070701      -0.012270       0.011483       0.000403       0.016810       0.018602       0.013908       0.013281      -0.001345      -0.012376      -0.016775      -0.014372       0.031147              9.210755      12.411382      -2.535910       0.410931       8.322776       2.456510       6.898108           0.002758
          265              C       6.670966      17.203605       9.316574       0.092464      26.337182 0.34962555E+03  0.78379139E+04                                 7.877383                            6.390376      -0.019636       2.005372                    0.999605      26.644245      76.507657       0.623775       0.438007      -1.043594      -0.008049      -0.034210      -0.035109       0.049677       0.008167      -0.019363      -0.017661      -0.054283       0.063155      -0.043615       0.001911       0.041704              8.527049      11.087608      -1.454123       1.526754       7.905414       2.189559       6.588123          -0.002114
          266              C       1.656264      14.122389      17.195094       0.611803      21.563627 0.25885066E+03  0.54309120E+04                                 7.238130                            5.798959      -0.251363       1.970888                    0.999420      22.793001      65.183814       0.599240       0.487172      -1.007202      -0.036867       0.001988      -0.013591       0.039343      -0.022333       0.011618       0.012139      -0.121965      -0.209693      -0.074585      -0.025890       0.100475              8.028561       7.628579       0.902039       0.488094       4.585987       0.494009      11.871116           0.000230
          267              C       2.858733      14.304260      18.094111      -0.295676      29.777562 0.48503977E+03  0.11838668E+05                                 8.516061                            7.396092      -0.406823       1.835453                    0.997855      32.247648      97.630707       0.593365       0.422920      -1.049428      -0.008549       0.040913       0.065970       0.078096      -0.019874      -0.014847       0.032579      -0.071636       0.077769      -0.054513      -0.007885       0.062399              9.208731       8.696896      -0.043050       1.221257       7.948061       1.608759      10.981236           0.000241
          268              C       4.541483      14.235396       1.760730      -0.219687      38.395638 0.49980132E+03  0.12233317E+05                                10.013439                            7.561971      -0.140032       1.910894                    0.999198      31.653864      94.511107       0.583251       0.429046      -1.050570       0.014485      -0.009299       0.026940       0.031969       0.024209      -0.019746       0.002983      -0.024629       0.053744      -0.041873       0.013050       0.028823             11.617792      16.442524      -4.068686       3.765697       8.004500       1.156614      10.406353           0.004816
          269              C       3.373799      14.982304       1.770429       0.188109      33.450744 0.38722227E+03  0.88793475E+04                                 9.302605                            6.754108      -0.165973       1.966686                    0.999626      26.158703      75.247901       0.604614       0.441781      -1.044398      -0.032715      -0.011618      -0.019309       0.039725      -0.017618       0.015569      -0.003062      -0.006246       0.084977      -0.033767      -0.000964       0.034731             11.258153      13.190682      -2.517044       4.542308       7.479418       1.912295      13.104360          -0.001012
          270              C       3.139486      15.805139       2.872377      -0.203403      37.500856 0.51880485E+03  0.12876286E+05                                10.077286                            7.850502      -0.433522       1.825934                    0.997720      32.007425      97.683392       0.553984       0.445474      -1.035994       0.005433      -0.015460       0.025154       0.030021      -0.000168      -0.013850      -0.029941       0.007788      -0.092020      -0.048497       0.017525       0.030972             11.568764      10.465071      -0.903961       3.781608       8.351421       3.886419      15.889800           0.004308
          271              C       1.857558      16.271294       0.406609      -0.273702      28.365183 0.47442830E+03  0.11517661E+05                                 8.315489                            7.369964      -0.485907       1.827530                    0.996947      31.443790      94.991719       0.587653       0.429330      -1.045320       0.029873      -0.068325       0.004953       0.074735      -0.029055       0.009952      -0.018788      -0.065818      -0.082835      -0.034184      -0.028456       0.062640              8.934437       9.541806      -2.074691       0.199996       9.189384      -0.650046       8.072119           0.001767
          272              C       0.630369      16.601487       1.245940       0.647044      20.107365 0.24503331E+03  0.50897429E+04                                 7.029356                            5.730857      -0.300487       1.970997                    0.999252      22.311852      64.259087       0.586665       0.502626      -0.995686      -0.047277      -0.016678       0.001549       0.050156       0.004132       0.076880      -0.020582       0.066045       0.176909      -0.073624      -0.040547       0.114171              7.684331       7.438897      -0.545587      -1.479115      10.434102      -0.668228       5.179995           0.002950
          273              C       5.443776      14.283071       2.825748       0.000697      38.827358 0.43019014E+03  0.10009151E+05                                 9.877299                            6.846564       0.003711       2.004359                    0.999229      27.007828      75.307399       0.644248       0.408617      -1.077575      -0.049296       0.018965      -0.002191       0.052864       0.007084       0.000670      -0.002502       0.003490       0.039764      -0.014131       0.000589       0.013541             12.297468      17.003714      -5.805828       0.653103       9.479383       2.862577      10.409307           0.007369
          274              C       5.180681      15.077654       3.937395      -0.151437      35.669722 0.48289351E+03  0.11716229E+05                                 9.564893                            7.471671      -0.159494       1.910040                    0.999313      30.896810      91.795931       0.582310       0.433526      -1.048023      -0.020225      -0.011562      -0.004337       0.023697       0.027185       0.016580      -0.019750      -0.000739       0.021234      -0.043723       0.019050       0.024673             10.764869      12.358403      -4.144758      -0.718747       9.116123       3.659486      10.820080           0.007020
          275              C       4.006464      15.842219       3.957539      -0.000528      37.950917 0.45004375E+03  0.10616253E+05                                 9.810979                            7.060211      -0.062169       1.981713                    0.999216      27.498049      77.834342       0.625141       0.415348      -1.070514       0.000936      -0.035601      -0.031867       0.047789      -0.003754       0.014527      -0.007580      -0.000213      -0.018571      -0.017633      -0.000023       0.017657             11.910759      10.964960      -3.047506       0.668435       9.895975       5.263181      14.871342           0.010127
          276              C       3.640956      16.725089       5.144166       0.595103      22.580187 0.25408060E+03  0.53025740E+04                                 7.463021                            5.724890      -0.150159       2.010283                    0.999161      22.625864      64.394072       0.606732       0.483720      -1.009665      -0.018137       0.043107       0.050356       0.068723       0.063697      -0.015150      -0.032696       0.012621      -0.136248      -0.062246      -0.032412       0.094658              8.624455       6.395908      -2.035649       0.834054       8.134357       2.727877      11.343101           0.000477
          277              C       6.688623      13.465533       2.708241       0.589870      24.257742 0.24479425E+03  0.50381963E+04                                 7.700777                            5.526256       0.026900       2.066292                    0.999609      22.160539      61.698050       0.636122       0.467834      -1.022826       0.052640      -0.034602      -0.014666       0.064680       0.066272      -0.032104      -0.059343      -0.061647      -0.006644      -0.072576      -0.040832       0.113408              9.250218      12.896027      -3.848252       0.958154       7.067605       1.800343       7.787022           0.003087
          278              C      14.939926      14.572652       5.802575       0.106904      24.720999 0.33129550E+03  0.73092282E+04                                 7.501310                            6.186708       0.116389       2.056487                    0.999721      25.932647      73.266038       0.640789       0.433246      -1.049089       0.003181       0.055266      -0.015434       0.057469       0.001893       0.024380       0.014298      -0.007760      -0.084794      -0.042511       0.013427       0.029083              7.994853       7.398055      -1.094723      -3.168237       7.588935      -0.319738       8.997570          -0.002325
          279              C      14.141812      14.560292       6.934739      -0.202676      30.504924 0.43601216E+03  0.10219787E+05                                 8.352208                            6.894043       0.495065       2.138151                    0.999752      29.034561      82.332768       0.639267       0.408772      -1.073148       0.006728      -0.000288      -0.005704       0.008826       0.016531       0.001118      -0.014365      -0.009745      -0.020169      -0.021439      -0.003202       0.024641              8.944557       8.439242      -1.710559      -3.496996       8.454682      -0.319310       9.939746           0.001800
          280              C      13.414327      15.674474       7.298449       0.207455      27.195501 0.35163700E+03  0.78171785E+04                                 8.036373                            6.377540       0.082879       2.063918                    0.998972      24.399892      67.567510       0.635196       0.433754      -1.056466      -0.022748      -0.000755       0.029050       0.036904       0.012787      -0.002938       0.007824       0.041399       0.000941      -0.027025       0.002831       0.024195              8.939208       9.164357      -1.019293      -4.530684       7.700043      -0.745696       9.953226          -0.001931
          281              C      13.537929      16.742747       6.481501      -0.197878      29.470551 0.42665333E+03  0.99773778E+04                                 8.252220                            6.889919       0.290323       2.078310                    0.999479      28.992362      82.958809       0.627741       0.417239      -1.064338       0.018058       0.008277      -0.007728       0.021315      -0.003810      -0.005391       0.020134       0.008721      -0.046258      -0.028406       0.007791       0.020615              8.756210       7.867197      -0.588802      -3.350293       8.377096      -1.280976      10.024336           0.002497
          282              C      14.346637      16.710963       5.367988       0.103004      25.510429 0.33011533E+03  0.72936986E+04                                 7.684294                            6.180857       0.144635       2.065532                    0.999612      26.117590      74.406850       0.638794       0.433973      -1.046205       0.026123      -0.036744       0.026292       0.052190       0.016264       0.040679      -0.004362      -0.013325      -0.075869      -0.055467       0.015285       0.040182              8.286180       7.597504      -1.756337      -2.775495       8.589535      -0.599835       8.671501           0.001890
          283              C      12.508502      15.655051       8.482839      -0.250528      29.116856 0.42706432E+03  0.10018460E+05                                 8.300874                            6.859423      -0.098450       1.961863                    0.998226      29.478642      85.288675       0.631954       0.413155      -1.063863      -0.062828       0.007777      -0.057619       0.085602      -0.001241      -0.019152       0.002668       0.018263      -0.072202      -0.031214       0.002858       0.028356              9.357991      13.091949      -0.068662      -1.913694       5.938430      -0.071041       9.043593           0.000124
          284              C      11.048235      15.845751       8.117263      -0.145646      26.814903 0.40967718E+03  0.95589222E+04                                 8.014745                            6.812336      -0.140523       1.951206                    0.998389      29.096951      85.340875       0.617956       0.424797      -1.051226       0.032596      -0.031681       0.100650       0.110438       0.005043      -0.020082       0.003100       0.041133      -0.080961      -0.033738      -0.006665       0.040403              9.019076      13.701043       0.039378      -2.179939       5.599523      -0.130932       7.756663          -0.000329
          285              C      15.607376      10.115924       9.370664      -0.251309      29.705911 0.43096384E+03  0.10144509E+05                                 8.465765                            6.916234      -0.141622       1.944846                    0.997712      29.804455      86.701238       0.625153       0.416227      -1.060684       0.024359       0.014742       0.087078       0.091614       0.001599      -0.021722       0.006110      -0.016488      -0.054592      -0.033103       0.014058       0.019045              9.684650       6.132874      -0.416848       0.313498      15.032261       2.077485       7.888815          -0.000050
          286              C      15.875768       8.652126       9.680284       0.180155      30.045790 0.39316936E+03  0.89813164E+04                                 8.574491                            6.730242      -0.035636       2.014996                    0.999480      25.356833      71.009082       0.620630       0.432029      -1.058290      -0.006698       0.034901       0.001441       0.035567      -0.008427      -0.000599       0.005006      -0.043608      -0.038798      -0.016940      -0.013485       0.030426              9.748085       7.420616      -1.954288      -2.049274      15.254775      -0.700651       6.568864          -0.003580
          287              C      15.116500       7.896389      10.540132      -0.209767      31.830969 0.46281598E+03  0.11064718E+05                                 8.731508                            7.209113       0.130360       2.021300                    0.998275      29.837326      86.817692       0.608398       0.421101      -1.060039       0.003268      -0.009113       0.011296       0.014877      -0.013691      -0.004465       0.007616      -0.004329      -0.006360      -0.013092      -0.005491       0.018583              9.409078       7.628175      -1.141993      -2.009119      13.418503      -1.263884       7.180555           0.002952
          288              C      15.416676       6.566787      10.756493       0.090556      25.806879 0.33440504E+03  0.73771433E+04                                 7.629836                            6.144414       0.380730       2.140164                    0.999767      25.843786      72.434570       0.655800       0.423369      -1.057721       0.040661       0.003291      -0.017893       0.044545       0.017338       0.005592       0.005547       0.047501       0.069007      -0.041105       0.013045       0.028059              8.319119       7.137440      -1.503350      -2.023937      11.473203      -1.092211       6.346713          -0.001123
          289              C      16.965230       8.004099       9.074101      -0.224163      31.514718 0.45277306E+03  0.10729657E+05                                 8.555371                            7.035718       0.307664       2.065912                    0.999766      29.962646      85.860956       0.630425       0.409985      -1.070709       0.011485      -0.012258      -0.000408       0.016803       0.018612      -0.013265      -0.013904       0.001341      -0.012350      -0.016790      -0.014352       0.031142              9.210113       8.322257      -2.535727      -2.456311      12.410436      -0.410868       6.897646           0.002688
          290              C      17.203605       6.670966       9.335226       0.092488      26.336271 0.34961416E+03  0.78375879E+04                                 7.877188                            6.390272      -0.019672       2.005369                    0.999605      26.643691      76.505503       0.623780       0.438007      -1.043595      -0.034216      -0.008057       0.035108       0.049682       0.008172       0.017657       0.019361       0.054270       0.063152      -0.043608       0.001909       0.041699              8.526772       7.905284      -1.454142      -2.189518      11.087133      -1.526557       6.587898          -0.002172
          291              C      14.122389       1.656264       1.456706       0.611464      21.565831 0.25891348E+03  0.54322605E+04                                 7.237909                            5.799337      -0.249735       1.971496                    0.999421      22.787635      65.156938       0.599303       0.487117      -1.007286       0.001968      -0.036806       0.013587       0.039284      -0.022295      -0.012046      -0.011537       0.121611      -0.209720      -0.074518      -0.025773       0.100291              8.027782       4.585777       0.901628      -0.493327       7.628174      -0.487359      11.869396          -0.000339
          292              C      14.304260       2.858733       0.557689      -0.295918      29.776443 0.48506815E+03  0.11838944E+05                                 8.515425                            7.396338      -0.406534       1.835688                    0.997849      32.237545      97.582509       0.593381       0.422924      -1.049478       0.040877      -0.008433      -0.065768       0.077894      -0.019748      -0.032621       0.015029       0.071327       0.078470      -0.054469      -0.007977       0.062446              9.207418       7.947602      -0.044024      -1.608522       8.695913      -1.221228      10.978741          -0.000204
          293              C      14.235396       4.541483      16.891070      -0.219316      38.376272 0.49953716E+03  0.12225059E+05                                10.009818                            7.559881      -0.139371       1.911202                    0.999198      31.643878      94.469908       0.583350       0.429036      -1.050591      -0.009246       0.014616      -0.026962       0.032032       0.024317      -0.002813       0.019935       0.024892       0.053254      -0.042007       0.012978       0.029029             11.612750       8.002079      -4.066655      -1.156787      16.434051      -3.762548      10.402121          -0.006107
          294              C      14.982304       3.373799      16.881371       0.187642      33.455590 0.38732269E+03  0.88819503E+04                                 9.302713                            6.754650      -0.166142       1.966637                    0.999624      26.159121      75.242747       0.604654       0.441737      -1.044456      -0.011566      -0.032717       0.019326       0.039720      -0.017600       0.003086      -0.015690       0.006049       0.085136      -0.033774      -0.001087       0.034862             11.257617       7.479724      -2.517076      -1.912426      13.189971      -4.541221      13.103154           0.001937
          295              C      15.805139       3.139486      15.779423      -0.203216      37.491444 0.51868418E+03  0.12872447E+05                                10.075420                            7.849572      -0.433499       1.825991                    0.997720      32.002639      97.663226       0.554023       0.445472      -1.036003      -0.015323       0.005571      -0.025125       0.029951       0.000029       0.029961       0.013987      -0.007566      -0.092369      -0.048584       0.017338       0.031245             11.565891       8.350127      -0.904152      -3.885174      10.462349      -3.779697      15.885198          -0.006320
          296              C      16.271294       1.857558      18.245191      -0.273967      28.370885 0.47456883E+03  0.11521657E+05                                 8.316704                            7.371372      -0.485851       1.827588                    0.996944      31.442005      94.981501       0.587573       0.429367      -1.045322      -0.068107       0.029689      -0.004922       0.074460      -0.029027       0.019127      -0.009998       0.066056      -0.083416      -0.034365      -0.028571       0.062935              8.935606       9.190892      -2.075281       0.651307       9.542607      -0.201288       8.073320           0.001040
          297              C      16.601487       0.630369      17.405860       0.646684      20.107681 0.24505093E+03  0.50897344E+04                                 7.027503                            5.729815      -0.296756       1.972291                    0.999255      22.304564      64.216523       0.586964       0.502407      -0.995886      -0.016497      -0.047247      -0.001356       0.050063       0.003996       0.020550      -0.076387      -0.066100       0.177613      -0.073449      -0.040401       0.113850              7.681974      10.431534      -0.545158       0.668036       7.435911       1.477954       5.178477           0.000834
          298              C      14.283071       5.443776      15.826052       0.000808      38.813992 0.43005736E+03  0.10005154E+05                                 9.874978                            6.845525       0.004147       2.004587                    0.999229      27.001966      75.284288       0.644303       0.408619      -1.077588       0.018966      -0.049212       0.002254       0.052788       0.007248       0.002567      -0.000676      -0.003323       0.039893      -0.014299       0.000699       0.013600             12.293866       9.477008      -5.803755      -2.861905      16.997979      -0.652471      10.406612           0.010005
          299              C      15.077654       5.180681      14.714405      -0.150757      35.639717 0.48241916E+03  0.11701635E+05                                 9.559634                            7.468061      -0.158819       1.910484                    0.999314      30.877780      91.721933       0.582454       0.433533      -1.048037      -0.011392      -0.020056       0.004295       0.023463       0.027431       0.019950      -0.016341       0.001055       0.020785      -0.043868       0.018695       0.025172             10.758528       9.111014      -4.141943      -3.657002      12.350725       0.718218      10.813844          -0.005709
          300              C      15.842219       4.006464      14.694261      -0.000409      37.940038 0.44992469E+03  0.10612619E+05                                 9.809037                            7.059288      -0.061965       1.981852                    0.999216      27.492876      77.813729       0.625187       0.415349      -1.070526      -0.035469       0.000985       0.031879       0.047701      -0.003651       0.007776      -0.014544       0.000203      -0.018800      -0.017773       0.000063       0.017711             11.907823       9.893734      -3.046746      -5.261517      10.962266      -0.668048      14.867469           0.012874
          301              C      16.725089       3.640956      13.507634       0.594979      22.580465 0.25409216E+03  0.53028029E+04                                 7.462655                            5.724756      -0.149810       2.010395                    0.999160      22.625941      64.391335       0.606789       0.483675      -1.009702       0.043149      -0.018096      -0.050328       0.068719       0.063706       0.032661       0.015233      -0.012592      -0.136087      -0.062157      -0.032503       0.094660              8.623773       8.133669      -2.035525      -2.727178       6.395623      -0.834157      11.342026           0.000506
          302              C      13.465533       6.688623      15.943559       0.589775      24.256191 0.24478961E+03  0.50380262E+04                                 7.700161                            5.526057       0.027222       2.066412                    0.999610      22.159877      61.693708       0.636165       0.467810      -1.022850      -0.034556       0.052638       0.014682       0.064656       0.066208       0.059377       0.032139       0.061637      -0.006926      -0.072467      -0.040949       0.113417              9.249053       7.066828      -3.847280      -1.800313      12.893694      -0.958045       7.786637           0.003152
          303              C      14.572652      14.939926      12.849225       0.106757      24.727194 0.33139709E+03  0.73120255E+04                                 7.502372                            6.187544       0.116358       2.056361                    0.999722      25.937635      73.282767       0.640764       0.433231      -1.049099       0.055280       0.003125       0.015394       0.057469       0.001867      -0.014277      -0.024416       0.007869      -0.084988      -0.042585       0.013498       0.029087              7.995907       7.590329      -1.095213       0.319669       7.399005       3.168356       8.998387          -0.002300
          304              C      14.560292      14.141812      11.717061      -0.202732      30.507288 0.43605894E+03  0.10221224E+05                                 8.352752                            6.894517       0.494790       2.138043                    0.999752      29.036549      82.341526       0.639226       0.408784      -1.073133      -0.000279       0.006718       0.005705       0.008818       0.016524       0.014373      -0.001114       0.009777      -0.020083      -0.021434      -0.003204       0.024638              8.945037       8.455425      -1.711015       0.319026       8.439729       3.496933       9.939958           0.001728
          305              C      15.674474      13.414327      11.353351       0.207495      27.194565 0.35162903E+03  0.78169720E+04                                 8.036207                            6.377516       0.082840       2.063911                    0.998972      24.399608      67.567020       0.635189       0.433760      -1.056460      -0.000758      -0.022745      -0.029054       0.036906       0.012782      -0.007831       0.002920      -0.041410       0.000942      -0.027029       0.002833       0.024196              8.938813       7.700266      -1.019484       0.745666       9.163691       4.529981       9.952482          -0.001888
          306              C      16.742747      13.537929      12.170300      -0.197858      29.468245 0.42663678E+03  0.99768681E+04                                 8.251775                            6.889880       0.290283       2.078324                    0.999478      28.991006      82.953710       0.627731       0.417250      -1.064334       0.008303       0.018057       0.007739       0.021328      -0.003802      -0.020105       0.005400      -0.008704      -0.046260      -0.028380       0.007784       0.020596              8.755448       8.377093      -0.588582       1.281422       7.865967       3.349117      10.023285           0.002422
          307              C      16.710963      14.346637      13.283812       0.103145      25.502309 0.33000325E+03  0.72903398E+04                                 7.681923                            6.179363       0.144864       2.065646                    0.999614      26.110926      74.374580       0.638964       0.433911      -1.046281      -0.036765       0.026100      -0.026302       0.052198       0.016295       0.004361      -0.040692       0.013290      -0.076091      -0.055513       0.015277       0.040236              8.283323       8.587174      -1.755325       0.600427       7.594252       2.773645       8.668542           0.001874
          308              C      15.655051      12.508502      10.168961      -0.250530      29.115703 0.42705206E+03  0.10018080E+05                                 8.300591                            6.859309      -0.098350       1.961907                    0.998226      29.477913      85.285621       0.631962       0.413153      -1.063866       0.007785      -0.062837       0.057611       0.085604      -0.001249      -0.002668       0.019159      -0.018277      -0.072153      -0.031204       0.002841       0.028362              9.357462       5.938295      -0.068683       0.071016      13.090994       1.913217       9.043098           0.000099
          309              C      15.845751      11.048235      10.534537      -0.145638      26.814236 0.40967068E+03  0.95587107E+04                                 8.014565                            6.812275      -0.140409       1.951247                    0.998389      29.096366      85.338244       0.617961       0.424796      -1.051229      -0.031673       0.032602      -0.100658       0.110445       0.005048      -0.003107       0.020075      -0.041139      -0.080920      -0.033725      -0.006672       0.040397              9.018693       5.599423       0.039382       0.130913      13.700211       2.179568       7.756445          -0.000366
          310              C       2.050024       7.541476       0.044764      -0.251305      29.706873 0.43097591E+03  0.10144908E+05                                 8.466083                            6.916417      -0.141758       1.944794                    0.997712      29.805305      86.705424       0.625130       0.416237      -1.060672      -0.024345      -0.014729       0.087073       0.091605       0.001590       0.021719      -0.006124      -0.016490      -0.054532      -0.033091       0.014040       0.019051              9.685141       6.133027      -0.416929      -0.313500      15.033063      -2.077799       7.889334           0.000040
          311              C       1.781632       9.005274       0.354384       0.180137      30.046372 0.39317596E+03  0.89815230E+04                                 8.574663                            6.730336      -0.035663       2.014986                    0.999480      25.357135      71.010617       0.620619       0.432034      -1.058285       0.006700      -0.034902       0.001438       0.035568      -0.008438       0.000589      -0.005007      -0.043620      -0.038774      -0.016956      -0.013475       0.030431              9.748337       7.420780      -1.954369       2.049369      15.255146       0.700628       6.569087          -0.003530
          312              C       2.540900       9.761011       1.214232      -0.209753      31.829314 0.46278907E+03  0.11063875E+05                                 8.731130                            7.208851       0.130537       2.021369                    0.998275      29.836121      86.812413       0.608417       0.421095      -1.060046      -0.003267       0.009121       0.011318       0.014898      -0.013679       0.004467      -0.007597      -0.004316      -0.006315      -0.013082      -0.005477       0.018558              9.408656       7.627809      -1.141761       2.009049      13.417748       1.264003       7.180410           0.002996
          313              C       2.240724      11.090613       1.430593       0.090655      25.803360 0.33435253E+03  0.73756808E+04                                 7.629244                            6.144012       0.380720       2.140219                    0.999768      25.840928      72.424608       0.655810       0.423380      -1.057716      -0.040672      -0.003294      -0.017871       0.044547       0.017332      -0.005624      -0.005568       0.047506       0.069064      -0.041114       0.013011       0.028103              8.318455       7.136797      -1.503004       2.023765      11.472172       1.092334       6.346397          -0.001081
          314              C       0.692170       9.653301      18.400001      -0.224215      31.517331 0.45281469E+03  0.10730940E+05                                 8.555909                            7.036077       0.307464       2.065824                    0.999766      29.964562      85.868951       0.630401       0.409989      -1.070701      -0.011474       0.012271      -0.000408       0.016805       0.018592       0.013279       0.013912       0.001341      -0.012325      -0.016775      -0.014363       0.031139              9.210746       8.322774      -2.535887       2.456547      12.411243       0.410960       6.898220           0.002838
          315              C       0.453795      10.986434       0.009326       0.092459      26.337083 0.34962360E+03  0.78378553E+04                                 7.877359                            6.390356      -0.019582       2.005390                    0.999605      26.644131      76.507130       0.623776       0.438007      -1.043595       0.034208       0.008053       0.035113       0.049678       0.008163      -0.017663      -0.019365       0.054281       0.063180      -0.043618       0.001909       0.041708              8.527013       7.905355      -1.454083       2.189556      11.087508       1.526801       6.588176          -0.002081
          316              C       3.535011      16.001136      10.782606       0.611798      21.562572 0.25883712E+03  0.54305757E+04                                 7.238011                            5.798887      -0.251296       1.970922                    0.999420      22.792518      65.182852       0.599229       0.487185      -1.007192      -0.002013       0.036881       0.013600       0.039360      -0.022347       0.012139       0.011641       0.121879      -0.209716      -0.074602      -0.025841       0.100443              8.028383       4.585894       0.901959       0.493958       7.628561       0.488174      11.870693           0.000197
          317              C       3.353140      14.798667       9.883589      -0.295691      29.778079 0.48504997E+03  0.11838973E+05                                 8.516133                            7.396146      -0.406807       1.835450                    0.997856      32.248037      97.631946       0.593366       0.422918      -1.049430      -0.040917       0.008551      -0.065969       0.078098      -0.019878       0.032577      -0.014850       0.071625       0.077769      -0.054511      -0.007885       0.062396              9.208796       7.948101      -0.043111       1.608738       8.697030       1.221404      10.981257           0.000186
          318              C       3.422004      13.115917       7.565170      -0.219678      38.394284 0.49978181E+03  0.12232704E+05                                10.013198                            7.561823      -0.139982       1.910917                    0.999198      31.653057      94.507755       0.583257       0.429046      -1.050571       0.009275      -0.014498      -0.026922       0.031954       0.024230       0.002972      -0.019758       0.024626       0.053721      -0.041888       0.013045       0.028843             11.617523       8.004289      -4.068567       1.156533      16.442241       3.765655      10.406038           0.004679
          319              C       2.675096      14.283601       7.555471       0.188114      33.450165 0.38721570E+03  0.88791528E+04                                 9.302494                            6.754049      -0.165968       1.966692                    0.999625      26.158386      75.246629       0.604618       0.441781      -1.044399       0.011607       0.032707       0.019311       0.039716      -0.017609      -0.003064       0.015558       0.006244       0.084956      -0.033751      -0.000967       0.034718             11.258009       7.479329      -2.517027       1.912216      13.190596       4.542287      13.104102          -0.001054
          320              C       1.852261      14.517914       6.453523      -0.203392      37.500245 0.51879687E+03  0.12876045E+05                                10.077194                            7.850463      -0.433555       1.825926                    0.997721      32.007226      97.682793       0.553983       0.445476      -1.035992       0.015453      -0.005447      -0.025140       0.030008      -0.000141      -0.029955      -0.013857      -0.007790      -0.092035      -0.048509       0.017504       0.031005             11.568596       8.351312      -0.903966       3.886275      10.465014       3.781622      15.889464           0.004256
          321              C       1.386106      15.799842       8.919291      -0.273699      28.365453 0.47443753E+03  0.11517910E+05                                 8.315553                            7.370067      -0.485850       1.827551                    0.996947      31.443406      94.989829       0.587647       0.429334      -1.045321       0.068311      -0.029849      -0.004934       0.074710      -0.029069      -0.018830       0.009987       0.065818      -0.082916      -0.034230      -0.028453       0.062683              8.934548       9.189633      -2.075038      -0.650240       9.542157       0.200443       8.071856           0.001722
          322              C       1.055913      17.027031       8.079960       0.647026      20.106744 0.24503015E+03  0.50895830E+04                                 7.028897                            5.730621      -0.300092       1.971142                    0.999253      22.310281      64.250757       0.586716       0.502591      -0.995719       0.016696       0.047333      -0.001488       0.050214       0.004096      -0.020603       0.076875      -0.066108       0.176844      -0.073620      -0.040551       0.114171              7.683772      10.433447      -0.545738      -0.668259       7.438318      -1.478741       5.179551           0.002900
          323              C       3.374329      12.213624       6.500152       0.000703      38.825397 0.43017089E+03  0.10008566E+05                                 9.876919                            6.846385       0.003806       2.004399                    0.999229      27.007065      75.304134       0.644262       0.408614      -1.077580      -0.018989       0.049278       0.002202       0.052856       0.007089      -0.002505       0.000668      -0.003495       0.039756      -0.014135       0.000595       0.013540             12.296921       9.478889      -5.805459       2.862346      17.003038       0.653200      10.408837           0.007284
          324              C       2.579746      12.476719       5.388505      -0.151424      35.668070 0.48287023E+03  0.11715488E+05                                 9.564518                            7.471443      -0.159351       1.910092                    0.999313      30.895894      91.791628       0.582326       0.433521      -1.048029       0.011537       0.020210       0.004358       0.023675       0.027195      -0.019758       0.016575       0.000725       0.021206      -0.043732       0.019044       0.024688             10.764376       9.115647      -4.144506       3.659179      12.357954      -0.718584      10.819528           0.006927
          325              C       1.815181      13.650936       5.368361      -0.000546      37.950115 0.45003871E+03  0.10616062E+05                                 9.810690                            7.060079      -0.062004       1.981767                    0.999216      27.497834      77.832457       0.625161       0.415337      -1.070526       0.035594      -0.000952       0.031884       0.047796      -0.003746      -0.007579       0.014523       0.000207      -0.018565      -0.017629      -0.000020       0.017649             11.910293       9.895543      -3.047362       5.262801      10.964707       0.668550      14.870629           0.010084
          326              C       0.932311      14.016444       4.181734       0.595087      22.579868 0.25407737E+03  0.53024626E+04                                 7.462831                            5.724778      -0.149896       2.010371                    0.999161      22.625388      64.391379       0.606753       0.483707      -1.009677      -0.043124       0.018121      -0.050364       0.068735       0.063708      -0.032704      -0.015159      -0.012604      -0.136274      -0.062255      -0.032422       0.094677              8.624194       8.134138      -2.035624       2.727694       6.395783       0.834093      11.342662           0.000453
          327              C       4.191867      10.968777       6.617659       0.589874      24.256896 0.24478618E+03  0.50379828E+04                                 7.700612                            5.526181       0.026916       2.066307                    0.999609      22.159932      61.695830       0.636124       0.467837      -1.022826       0.034574      -0.052654       0.014676       0.064677       0.066280      -0.059349      -0.032109       0.061652      -0.006640      -0.072584      -0.040837       0.113421              9.249982       7.067388      -3.848096       1.800263      12.895718       0.958162       7.786842           0.002982
          328              C       3.084748       2.717474       3.523325       0.106898      24.721998 0.33130958E+03  0.73096260E+04                                 7.501513                            6.186835       0.116270       2.056432                    0.999721      25.933416      73.268956       0.640782       0.433246      -1.049088      -0.055255      -0.003155       0.015448       0.057460       0.001888       0.014300       0.024401       0.007735      -0.084812      -0.042529       0.013438       0.029091              7.995106       7.589104      -1.094811      -0.319800       7.398320      -3.168347       8.997894          -0.002293
          329              C       3.097108       3.515588       2.391161      -0.202704      30.506517 0.43603838E+03  0.10220581E+05                                 8.352535                            6.894279       0.494958       2.138102                    0.999752      29.035684      82.337347       0.639250       0.408775      -1.073143       0.000292      -0.006697       0.005727       0.008817       0.016511      -0.014386       0.001112       0.009741      -0.020164      -0.021437      -0.003200       0.024637              8.944945       8.454847      -1.710667      -0.319348       8.439672      -3.497207       9.940315           0.001861
          330              C       1.982926       4.243073       2.027451       0.207414      27.197291 0.35166079E+03  0.78178316E+04                                 8.036626                            6.377679       0.082763       2.063854                    0.998972      24.401002      67.570888       0.635201       0.433743      -1.056474       0.000789       0.022793      -0.029004       0.036897       0.012765       0.007809      -0.002942      -0.041418       0.001020      -0.027025       0.002846       0.024179              8.939570       7.700114      -1.019369      -0.745792       9.164730      -4.530958       9.953865          -0.001924
          331              C       0.914653       4.119471       2.844400      -0.197980      29.473239 0.42670067E+03  0.99786834E+04                                 8.252450                            6.890136       0.290383       2.078274                    0.999481      28.994242      82.962885       0.627759       0.417218      -1.064359      -0.008228      -0.017942       0.007827       0.021234      -0.003862       0.020082      -0.005416      -0.008659      -0.046265      -0.028352       0.007711       0.020641              8.756487       8.377082      -0.588659      -1.281479       7.867351      -3.350377      10.025027           0.002499
          332              C       0.946437       3.310763       3.957912       0.103088      25.507671 0.33007093E+03  0.72924245E+04                                 7.683688                            6.180427       0.144114       2.065398                    0.999611      26.115151      74.396806       0.638823       0.433971      -1.046213       0.036806      -0.026025      -0.026199       0.052138       0.016242      -0.004367       0.040692       0.013262      -0.075796      -0.055455       0.015278       0.040177              8.285524       8.588784      -1.755992      -0.600390       7.596747      -2.775080       8.671043           0.001849
          333              C       2.002349       5.148898       0.843061      -0.250522      29.117495 0.42707284E+03  0.10018680E+05                                 8.300904                            6.859418      -0.098485       1.961833                    0.998227      29.478941      85.288789       0.631966       0.413146      -1.063872      -0.007763       0.062841       0.057613       0.085607      -0.001238       0.002686      -0.019148      -0.018236      -0.072084      -0.031183       0.002853       0.028330              9.358056       5.938331      -0.068851      -0.071094      13.091894      -1.913843       9.043942           0.000147
          334              C       1.811649       6.609165       1.208637      -0.145654      26.814756 0.40967503E+03  0.95588552E+04                                 8.014691                            6.812299      -0.140579       1.951191                    0.998389      29.096894      85.340503       0.617960       0.424795      -1.051228       0.031689      -0.032590      -0.100632       0.110422       0.005028       0.003087      -0.020083      -0.041166      -0.080919      -0.033721      -0.006690       0.040411              9.018983       5.599494       0.039230      -0.130981      13.700694      -2.179978       7.756760          -0.000292
          335              C       1.287224      10.878724      14.033614      -0.251325      29.706978 0.43097752E+03  0.10144926E+05                                 8.466025                            6.916369      -0.141621       1.944838                    0.997712      29.805044      86.703778       0.625142       0.416230      -1.060680       0.014747      -0.024360       0.087075       0.091613      -0.001595       0.006104       0.021725       0.016502      -0.054591      -0.033105       0.014057       0.019049              9.685122      15.033189       0.416947       2.077795       6.132936      -0.313539       7.889241          -0.000050
          336              C      17.480826      10.610332      14.343234       0.180170      30.046079 0.39317021E+03  0.89813637E+04                                 8.574642                            6.730311      -0.035730       2.014969                    0.999480      25.356910      71.009998       0.620617       0.432037      -1.058282       0.034900       0.006693       0.001438       0.035565       0.008425       0.005014       0.000597       0.043616      -0.038740      -0.016954      -0.013468       0.030421              9.748360      15.255438       1.954383      -0.700602       7.420546       2.049302       6.569095          -0.003555
          337              C      16.725089      11.369600      15.203082      -0.209758      31.830373 0.46280386E+03  0.11064343E+05                                 8.731372                            7.208989       0.130379       2.021310                    0.998275      29.836916      86.815840       0.608407       0.421098      -1.060042      -0.009107      -0.003284       0.011328       0.014901       0.013690       0.007602       0.004472       0.004355      -0.006265      -0.013101      -0.005471       0.018571              9.408976      13.418492       1.141944      -1.263938       7.627767       2.009093       7.180670           0.002997
          338              C      15.395487      11.069424      15.419443       0.090616      25.804905 0.33437460E+03  0.73762791E+04                                 7.629459                            6.144149       0.380731       2.140194                    0.999768      25.842065      72.428006       0.655814       0.423371      -1.057724       0.003295      -0.040683      -0.017861       0.044553      -0.017333       0.005558      -0.005590      -0.047477       0.069104      -0.041109       0.013035       0.028074              8.318722      11.472843       1.503134      -1.092290       7.136721       2.023766       6.346602          -0.001068
          339              C      16.832799       9.520870      13.737051      -0.224190      31.516455 0.45279853E+03  0.10730436E+05                                 8.555717                            7.035930       0.307460       2.065832                    0.999766      29.963784      85.865555       0.630412       0.409986      -1.070705      -0.012262      -0.011453      -0.000434       0.016784      -0.018614      -0.013902       0.013277      -0.001300      -0.012323      -0.016785      -0.014363       0.031148              9.210562      12.411331       2.535790      -0.410889       8.322313       2.456432       6.898041           0.002748
          340              C      15.499666       9.282495      13.998176       0.092424      26.338302 0.34964208E+03  0.78383671E+04                                 7.877508                            6.390461      -0.019646       2.005345                    0.999605      26.645235      76.510585       0.623781       0.437998      -1.043601      -0.008070       0.034249       0.035065       0.049676      -0.008157       0.019364      -0.017638      -0.054249       0.063184      -0.043603       0.001925       0.041678              8.527193      11.087988       1.454099      -1.526771       7.905259       2.189642       6.588332          -0.002131
          341              C      10.484964      12.363711       6.119656       0.611785      21.562679 0.25883929E+03  0.54306119E+04                                 7.237950                            5.798857      -0.251153       1.970968                    0.999420      22.792298      65.181363       0.599241       0.487176      -1.007200      -0.036884      -0.002030       0.013598       0.039363       0.022345      -0.011640       0.012134      -0.121883      -0.209715      -0.074600      -0.025843       0.100443              8.028299       7.628475      -0.901922      -0.488187       4.585852       0.493895      11.870569           0.000210
          342              C      11.687433      12.181840       5.220639      -0.295681      29.777554 0.48503897E+03  0.11838610E+05                                 8.515968                            7.396018      -0.406746       1.835473                    0.997856      32.247438      97.628994       0.593378       0.422913      -1.049435      -0.008547      -0.040925      -0.065965       0.078098       0.019880       0.014849       0.032572      -0.071620       0.077756      -0.054508      -0.007883       0.062390              9.208606       8.696866       0.043194      -1.221400       7.947981       1.608625      10.980971           0.000232
          343              C      13.370183      12.250704       2.902220      -0.219713      38.396221 0.49980591E+03  0.12233453E+05                                10.013546                            7.562007      -0.140026       1.910891                    0.999198      31.654004      94.511508       0.583250       0.429046      -1.050570       0.014527       0.009217      -0.026885       0.031919      -0.024246       0.019755       0.002986      -0.024596       0.053722      -0.041896       0.013056       0.028841             11.618031      16.443130       4.068816      -3.765789       8.004569       1.156606      10.406395           0.004806
          344              C      12.202499      11.503796       2.892521       0.188123      33.450072 0.38721109E+03  0.88790177E+04                                 9.302471                            6.753999      -0.165941       1.966700                    0.999626      26.158242      75.246002       0.604621       0.441779      -1.044400      -0.032688       0.011582       0.019324       0.039700       0.017594      -0.015545      -0.003058      -0.006220       0.084923      -0.033727      -0.000972       0.034699             11.258054      13.190725       2.517079      -4.542288       7.479304       1.912207      13.104132          -0.000999
          345              C      11.968186      10.680961       1.790573      -0.203413      37.501279 0.51880863E+03  0.12876407E+05                                10.077356                            7.850529      -0.433542       1.825924                    0.997721      32.007678      97.684356       0.553983       0.445473      -1.035994       0.005464       0.015425      -0.025119       0.029979       0.000139       0.013858      -0.029938       0.007831      -0.092040      -0.048500       0.017508       0.030991             11.568879      10.465292       0.904034      -3.781706       8.351360       3.886366      15.889984           0.004327
          346              C      10.686258      10.214806       4.256341      -0.273687      28.365036 0.47442713E+03  0.11517585E+05                                 8.315473                            7.369989      -0.485856       1.827556                    0.996947      31.442875      94.987666       0.587650       0.429334      -1.045321       0.029849       0.068309      -0.004927       0.074709       0.029071      -0.009985      -0.018836      -0.065812      -0.082938      -0.034231      -0.028457       0.062688              8.934482       9.542086       2.075034      -0.200467       9.189504      -0.650317       8.071857           0.001756
          347              C       9.459069       9.884613       3.417010       0.647016      20.106868 0.24503219E+03  0.50896400E+04                                 7.028940                            5.730656      -0.300136       1.971125                    0.999253      22.310440      64.251467       0.586713       0.502593      -0.995717      -0.047342       0.016697      -0.001472       0.050222      -0.004094      -0.076881      -0.020605       0.066108       0.176834      -0.073621      -0.040555       0.114176              7.683812       7.438349       0.545752       1.478755      10.433454      -0.668304       5.179634           0.002924
          348              C      14.272476      12.203029       1.837202       0.000673      38.827927 0.43019202E+03  0.10009187E+05                                 9.877306                            6.846511       0.003711       2.004347                    0.999229      27.008021      75.307443       0.644261       0.408609      -1.077582      -0.049241      -0.019057       0.002236       0.052847      -0.007090      -0.000671      -0.002502       0.003514       0.039742      -0.014136       0.000602       0.013534             12.297600      17.004108       5.805947      -0.653000       9.479374       2.862624      10.409317           0.007379
          349              C      14.009381      11.408446       0.725555      -0.151506      35.671763 0.48292082E+03  0.11717026E+05                                 9.565112                            7.471779      -0.159348       1.910059                    0.999314      30.898045      91.799321       0.582319       0.433514      -1.048033      -0.020169       0.011471       0.004398       0.023616      -0.027183      -0.016581      -0.019747      -0.000674       0.021247      -0.043722       0.019064       0.024657             10.765180      12.358934       4.144900       0.718879       9.116184       3.659624      10.820421           0.007044
          350              C      12.835164      10.643881       0.705411      -0.000590      37.952197 0.45005789E+03  0.10616623E+05                                 9.810981                            7.060168      -0.061904       1.981778                    0.999217      27.498682      77.835136       0.625166       0.415330      -1.070531       0.000980       0.035557       0.031911       0.047786       0.003752      -0.014519      -0.007567      -0.000170      -0.018548      -0.017613      -0.000034       0.017647             11.910808      10.965141       3.047525      -0.668427       9.895733       5.263133      14.871549           0.010153
          351              C      12.469656       9.761011      18.170584       0.595058      22.580787 0.25408579E+03  0.53026864E+04                                 7.463003                            5.724841      -0.149865       2.010369                    0.999162      22.626128      64.393944       0.606754       0.483702      -1.009679      -0.018118      -0.043138      -0.050359       0.068740      -0.063708       0.015158      -0.032697       0.012634      -0.136238      -0.062246      -0.032424       0.094670              8.624455       6.395972       2.035685      -0.834052       8.134106       2.727834      11.343286           0.000504
          352              C      15.517323      13.020567       1.954709       0.589820      24.258839 0.24480379E+03  0.50384488E+04                                 7.701040                            5.526382       0.026845       2.066267                    0.999610      22.161053      61.700098       0.636110       0.467837      -1.022823       0.052686       0.034530       0.014693       0.064684      -0.066256       0.032103      -0.059342      -0.061679      -0.006674      -0.072561      -0.040842       0.113403              9.250629      12.896725       3.848518      -0.958096       7.067908       1.800482       7.787254           0.003085
          353              C       6.111226      11.913448      17.512175       0.106820      24.724504 0.33135047E+03  0.73107662E+04                                 7.501996                            6.187206       0.116248       2.056387                    0.999721      25.935475      73.276378       0.640764       0.433244      -1.049087       0.003149      -0.055264       0.015450       0.057469      -0.001880      -0.024379       0.014310      -0.007786      -0.084799      -0.042519       0.013439       0.029080              7.995636       7.398649       1.094820       3.168591       7.589574      -0.319813       8.998685          -0.002272
          354              C       5.313112      11.925808      16.380011      -0.202724      30.507612 0.43605577E+03  0.10221102E+05                                 8.352721                            6.894398       0.494936       2.138080                    0.999752      29.036509      82.340440       0.639247       0.408773      -1.073143       0.006715       0.000276       0.005711       0.008819      -0.016532      -0.001108      -0.014375      -0.009774      -0.020108      -0.021438      -0.003212       0.024650              8.945163       8.439662       1.710671       3.497278       8.455130      -0.319339       9.940697           0.001830
          355              C       4.585627      10.811626      16.016301       0.207453      27.195782 0.35164108E+03  0.78172907E+04                                 8.036413                            6.377567       0.082894       2.063919                    0.998972      24.400061      67.568030       0.635196       0.433752      -1.056467      -0.022748       0.000759      -0.029054       0.036908      -0.012779       0.002940       0.007830       0.041396       0.000970      -0.027028       0.002843       0.024185              8.939288       9.164269       1.019351       4.530685       7.700086      -0.745693       9.953510          -0.001925
          356              C       4.709229       9.743353      16.833250      -0.197854      29.468809 0.42662543E+03  0.99765174E+04                                 8.251812                            6.889641       0.290460       2.078373                    0.999479      28.990962      82.952711       0.627764       0.417232      -1.064347       0.018045      -0.008293       0.007751       0.021318       0.003807       0.005389       0.020111       0.008677      -0.046218      -0.028372       0.007775       0.020596              8.755796       7.866535       0.588701       3.349959       8.376714      -1.281128      10.024140           0.002506
          357              C       5.517937       9.775137      17.946762       0.103132      25.506375 0.33005399E+03  0.72919817E+04                                 7.683574                            6.180361       0.144312       2.065493                    0.999611      26.114178      74.394527       0.638810       0.433984      -1.046202       0.026082       0.036765      -0.026260       0.052168      -0.016253      -0.040707      -0.004324      -0.013314      -0.075792      -0.055466       0.015262       0.040204              8.285392       7.596418       1.755966       2.774983       8.588790      -0.600205       8.670969           0.001876
          358              C       3.679802      10.831049      14.831911      -0.250526      29.116401 0.42705656E+03  0.10018225E+05                                 8.300775                            6.859356      -0.098378       1.961893                    0.998226      29.478245      85.287101       0.631958       0.413155      -1.063864      -0.062826      -0.007786       0.057617       0.085601       0.001251       0.019149       0.002668       0.018278      -0.072177      -0.031204       0.002845       0.028359              9.357875      13.091554       0.068731       1.913624       5.938344      -0.071034       9.043727           0.000113
          359              C       2.219535      10.640349      15.197487      -0.145638      26.814594 0.40967232E+03  0.95587770E+04                                 8.014692                            6.812309      -0.140461       1.951230                    0.998389      29.096642      85.339726       0.617955       0.424799      -1.051225       0.032605       0.031672      -0.100652       0.110440      -0.005052       0.020089       0.003107       0.041136      -0.080882      -0.033723      -0.006676       0.040399              9.018997      13.700787      -0.039331       2.179868       5.599445      -0.130929       7.756759          -0.000328
          360              C      16.370176       6.778676       4.707714      -0.251312      29.706794 0.43097722E+03  0.10144897E+05                                 8.465800                            6.916222      -0.141806       1.944754                    0.997713      29.805712      86.705041       0.625170       0.416212      -1.060693      -0.014727       0.024373       0.087105       0.091642      -0.001612      -0.006117      -0.021740       0.016402      -0.054686      -0.033127       0.014101       0.019026              9.684785      15.032580       0.416817      -2.077681       6.132939       0.313410       7.888835           0.000016
          361              C       0.176574       7.047068       5.017334       0.180130      30.046150 0.39317313E+03  0.89814209E+04                                 8.574564                            6.730277      -0.035554       2.015020                    0.999480      25.356929      71.009341       0.620628       0.432029      -1.058290      -0.034913      -0.006679       0.001463       0.035577       0.008423      -0.005009      -0.000596       0.043602      -0.038817      -0.016934      -0.013491       0.030425              9.748233      15.255127       1.954292       0.700604       7.420642      -2.049326       6.568931          -0.003550
          362              C       0.932311       6.287800       5.877182      -0.209758      31.829052 0.46278478E+03  0.11063735E+05                                 8.731060                            7.208800       0.130597       2.021391                    0.998275      29.835878      86.811241       0.608423       0.421093      -1.060049       0.009116       0.003276       0.011332       0.014908       0.013674      -0.007602      -0.004461       0.004314      -0.006328      -0.013077      -0.005477       0.018554              9.408583      13.417781       1.141715       1.263941       7.627721      -2.009026       7.180247           0.002956
          363              C       2.261913       6.587976       6.093543       0.090645      25.803618 0.33435645E+03  0.73757875E+04                                 7.629281                            6.144037       0.380725       2.140216                    0.999768      25.841108      72.425164       0.655810       0.423379      -1.057718      -0.003298       0.040676      -0.017864       0.044548      -0.017331      -0.005569       0.005619      -0.047504       0.069051      -0.041111       0.013013       0.028097              8.318497      11.472277       1.503010       1.092278       7.136834      -2.023791       6.346381          -0.001143
          364              C       0.824601       8.136530       4.411151      -0.224176      31.514941 0.45277463E+03  0.10729714E+05                                 8.555425                            7.035733       0.307646       2.065905                    0.999766      29.962821      85.861828       0.630423       0.409985      -1.070707       0.012253       0.011506      -0.000381       0.016813      -0.018608       0.013899      -0.013273      -0.001336      -0.012363      -0.016780      -0.014361       0.031141              9.210203      12.410608       2.535679       0.410881       8.322243      -2.456370       6.897760           0.002768
          365              C       2.157734       8.374905       4.672276       0.092462      26.336774 0.34962053E+03  0.78377541E+04                                 7.877251                            6.390301      -0.019552       2.005401                    0.999605      26.643868      76.505731       0.623784       0.438003      -1.043599       0.008042      -0.034196       0.035124       0.049676      -0.008177      -0.019363       0.017657      -0.054281       0.063168      -0.043616       0.001912       0.041705              8.526879      11.087345       1.454040       1.526692       7.905253      -2.189549       6.588040          -0.002143
          366              C       7.172436       5.293689      15.445556       0.611818      21.562301 0.25883397E+03  0.54304924E+04                                 7.237948                            5.798853      -0.251305       1.970917                    0.999420      22.792392      65.182372       0.599231       0.487185      -1.007192       0.036880       0.002036       0.013595       0.039358       0.022357       0.011619      -0.012123      -0.121918      -0.209719      -0.074590      -0.025873       0.100463              8.028320       7.628356      -0.901899       0.488151       4.585868      -0.493869      11.870736           0.000213
          367              C       5.969967       5.475560      14.546539      -0.295675      29.777062 0.48503053E+03  0.11838352E+05                                 8.515883                            7.395960      -0.406738       1.835483                    0.997856      32.247054      97.627606       0.593380       0.422913      -1.049435       0.008548       0.040922      -0.065969       0.078100       0.019884      -0.014846      -0.032568      -0.071615       0.077766      -0.054508      -0.007878       0.062386              9.208512       8.696658       0.043161       1.221375       7.947899      -1.608590      10.980979           0.000220
          368              C       4.287217       5.406696      12.228120      -0.219699      38.395213 0.49979593E+03  0.12233147E+05                                10.013371                            7.561940      -0.139988       1.910910                    0.999198      31.653591      94.510003       0.583251       0.429047      -1.050569      -0.014497      -0.009278      -0.026925       0.031956      -0.024219      -0.019750      -0.002977      -0.024630       0.053740      -0.041881       0.013048       0.028833             11.617701      16.442367       4.068608       3.765827       8.004418      -1.156512      10.406319           0.004709
          369              C       5.454901       6.153604      12.218421       0.188114      33.450063 0.38721434E+03  0.88791111E+04                                 9.302471                            6.754036      -0.165934       1.966704                    0.999626      26.158304      75.246267       0.604619       0.441781      -1.044399       0.032709      -0.011605       0.019312       0.039718       0.017610       0.015560       0.003064      -0.006240       0.084959      -0.033753      -0.000968       0.034721             11.257977      13.190449       2.517035       4.542312       7.479304      -1.912156      13.104179          -0.001065
          370              C       5.689214       6.976439      11.116473      -0.203379      37.499446 0.51878459E+03  0.12875651E+05                                10.077044                            7.850364      -0.433530       1.825942                    0.997720      32.006647      97.680364       0.553988       0.445475      -1.035993      -0.005446      -0.015449      -0.025143       0.030009       0.000145      -0.013858       0.029948       0.007780      -0.092033      -0.048503       0.017504       0.030999             11.568429      10.464745       0.903975       3.781537       8.351167      -3.886181      15.889376           0.004202
          371              C       6.971142       7.442594      13.582241      -0.273695      28.365148 0.47443111E+03  0.11517704E+05                                 8.315491                            7.370021      -0.485835       1.827562                    0.996947      31.442948      94.987912       0.587649       0.429334      -1.045322      -0.029848      -0.068304      -0.004932       0.074704       0.029071       0.009987       0.018834      -0.065834      -0.082911      -0.034232      -0.028459       0.062691              8.934483       9.541964       2.075024       0.200471       9.189542       0.650331       8.071943           0.001724
          372              C       8.198331       7.772787      12.742910       0.647010      20.106760 0.24503132E+03  0.50896112E+04                                 7.028889                            5.730630      -0.300069       1.971149                    0.999253      22.310279      64.250678       0.586717       0.502591      -0.995720       0.047330      -0.016704      -0.001493       0.050213      -0.004096       0.076871       0.020604       0.066099       0.176854      -0.073619      -0.040549       0.114168              7.683739       7.438209       0.545763      -1.478749      10.433385       0.668279       5.179623           0.002887
          373              C       3.384924       5.454371      11.163102       0.000694      38.826302 0.43018148E+03  0.10008892E+05                                 9.877113                            6.846503       0.003739       2.004373                    0.999229      27.007463      75.305984       0.644250       0.408618      -1.077575       0.049284       0.018983       0.002199       0.052859      -0.007088       0.000668       0.002505       0.003487       0.039761      -0.014134       0.000593       0.013541             12.297122      17.003259       5.805530       0.653336       9.479046      -2.862355      10.409062           0.007280
          374              C       3.648019       6.248954      10.051455      -0.151416      35.668084 0.48287137E+03  0.11715528E+05                                 9.564525                            7.471455      -0.159376       1.910083                    0.999313      30.895969      91.792026       0.582325       0.433521      -1.048029       0.020214      -0.011545       0.004354       0.023682      -0.027192       0.016577       0.019758      -0.000735       0.021211      -0.043730       0.019044       0.024686             10.764344      12.357844       4.144452      -0.718548       9.115625      -3.659171      10.819562           0.006855
          375              C       4.822236       7.013519      10.031311      -0.000535      37.949740 0.45003421E+03  0.10615929E+05                                 9.810636                            7.060048      -0.061995       1.981772                    0.999216      27.497663      77.831875       0.625162       0.415337      -1.070525      -0.000947      -0.035591       0.031883       0.047793       0.003751       0.014524       0.007580      -0.000212      -0.018579      -0.017632      -0.000020       0.017652             11.910222      10.964559       3.047343       0.668508       9.895459      -5.262763      14.870649           0.010026
          376              C       5.187744       7.896389       8.844684       0.595094      22.580028 0.25408017E+03  0.53025438E+04                                 7.462896                            5.724832      -0.149987       2.010338                    0.999161      22.625607      64.392458       0.606746       0.483711      -1.009674       0.018125       0.043119      -0.050357       0.068728      -0.063715      -0.015151       0.032714       0.012624      -0.136262      -0.062268      -0.032415       0.094684              8.624253       6.395804       2.035599       0.834085       8.134110      -2.727700      11.342844           0.000383
          377              C       2.140077       4.636833      11.280609       0.589870      24.257385 0.24479178E+03  0.50381237E+04                                 7.700663                            5.526208       0.026958       2.066314                    0.999609      22.160299      61.696885       0.636129       0.467831      -1.022830      -0.052644      -0.034588       0.014674       0.064676      -0.066274      -0.032100       0.059341      -0.061655      -0.006640      -0.072580      -0.040828       0.113408              9.250011      12.895751       3.848054       0.958322       7.067404      -1.800221       7.786878           0.002988
          378              C      11.546174       5.743952       8.186275       0.106818      24.724344 0.33134719E+03  0.73106722E+04                                 7.501944                            6.187155       0.116284       2.056401                    0.999721      25.935349      73.275798       0.640770       0.433241      -1.049090      -0.003194       0.055280       0.015418       0.057478      -0.001869       0.024377      -0.014304      -0.007764      -0.084843      -0.042525       0.013457       0.029068              7.995555       7.398776       1.094815      -3.168631       7.589493       0.319858       8.998396          -0.002346
          379              C      12.344288       5.731592       7.054111      -0.202755      30.508959 0.43607982E+03  0.10221829E+05                                 8.352964                            6.894587       0.494852       2.138034                    0.999752      29.037727      82.345129       0.639237       0.408773      -1.073141      -0.006730      -0.000271       0.005712       0.008831      -0.016515       0.001102       0.014383      -0.009762      -0.020197      -0.021432      -0.003218       0.024650              8.945382       8.440104       1.710722      -3.497428       8.455391       0.319337       9.940651           0.001810
          380              C      13.071773       6.845774       6.690401       0.207437      27.196325 0.35164945E+03  0.78175303E+04                                 8.036528                            6.377651       0.082842       2.063898                    0.998973      24.400427      67.569474       0.635190       0.433753      -1.056466       0.022753      -0.000753      -0.029047       0.036905      -0.012778      -0.002948      -0.007838       0.041405       0.000944      -0.027033       0.002840       0.024192              8.939380       9.164534       1.019363      -4.530766       7.700193       0.745673       9.953413          -0.001928
          381              C      12.948171       7.914047       7.507350      -0.197842      29.467991 0.42661234E+03  0.99761252E+04                                 8.251650                            6.889535       0.290496       2.078393                    0.999479      28.990366      82.950388       0.627769       0.417232      -1.064348      -0.018048       0.008297       0.007748       0.021322       0.003802      -0.005389      -0.020107       0.008682      -0.046231      -0.028372       0.007781       0.020591              8.755566       7.866433       0.588672      -3.349836       8.376580       1.281115      10.023684           0.002471
          382              C      12.139462       7.882263       8.620862       0.103154      25.505351 0.33003928E+03  0.72915661E+04                                 7.683383                            6.180239       0.144340       2.065517                    0.999611      26.113307      74.391267       0.638814       0.433986      -1.046202      -0.026100      -0.036754      -0.026268       0.052173      -0.016255       0.040703       0.004327      -0.013278      -0.075820      -0.055463       0.015253       0.040210              8.285157       7.596329       1.755925      -2.774889       8.588542       0.600225       8.670599           0.001792
          383              C      13.977598       6.826351       5.506011      -0.250523      29.116932 0.42706714E+03  0.10018547E+05                                 8.300801                            6.859375      -0.098521       1.961822                    0.998227      29.479312      85.290844       0.631965       0.413147      -1.063868       0.062828       0.007797       0.057635       0.085615       0.001249      -0.019147      -0.002675       0.018229      -0.072263      -0.031230       0.002884       0.028346              9.357876      13.091702       0.068664      -1.913646       5.938440       0.070977       9.043485           0.000155
          384              C      15.437865       7.017051       5.871587      -0.145644      26.814332 0.40966817E+03  0.95586422E+04                                 8.014638                            6.812283      -0.140518       1.951223                    0.998388      29.096177      85.337786       0.617956       0.424800      -1.051226      -0.032593      -0.031657      -0.100640       0.110422      -0.005053      -0.020088      -0.003121       0.041153      -0.080941      -0.033743      -0.006671       0.040413              9.018928      13.700873      -0.039370      -2.179837       5.599390       0.130885       7.756521          -0.000332
          385              N      10.052358      14.773947       3.843576      -0.209087      34.694261 0.51149148E+03  0.12302021E+05                                 8.863895                            7.338562       0.052972       2.044182                    0.999076      27.587148      75.666735       0.644990       0.394834      -1.097908       0.019491       0.145671       0.017109       0.147962      -0.014902      -0.019987      -0.016707       0.124634       0.137259      -0.089647       0.026748       0.062899              9.658897       9.257407       1.384501      -2.933720      11.847352       1.360293       7.871933           0.038943
          386              N      10.839878       6.222468       0.353452      -0.229662      35.209790 0.51258038E+03  0.12324898E+05                                 8.918572                            7.300488       0.238439       2.096733                    0.999514      27.808555      76.064641       0.653299       0.389918      -1.102235       0.009257      -0.065501       0.142656       0.157247       0.013796      -0.006126       0.045094       0.065276      -0.179371      -0.085605       0.020185       0.065420              9.684650      10.286315       2.510502      -0.147662       9.336654      -3.394390       9.430982           0.023895
          387              N      11.560123      11.240524      14.696313      -0.078552      32.766859 0.44205727E+03  0.10314528E+05                                 9.024939                            7.129278      -0.347330       1.924811                    0.997077      26.432558      72.859165       0.608824       0.431165      -1.067422      -0.091713       0.079304      -0.092335       0.152401       0.103966      -0.045739       0.030656       0.061721       0.120675      -0.143364       0.047359       0.096005             10.640068       8.765192       1.331472      -1.301212      10.016709       3.671269      13.138302           0.038527
          388              N       7.605042       2.883453      13.169476      -0.209103      34.694945 0.51150093E+03  0.12302303E+05                                 8.863989                            7.338609       0.052975       2.044178                    0.999076      27.587517      75.667893       0.644991       0.394832      -1.097910      -0.019485      -0.145678       0.017091       0.147965      -0.014906       0.019996       0.016703       0.124584       0.137286      -0.089628       0.026727       0.062900              9.659032       9.257259       1.384329       2.933779      11.847701      -1.360414       7.872137           0.038921
          389              N       6.817522      11.434932       9.679352      -0.229700      35.209175 0.51257470E+03  0.12324685E+05                                 8.918377                            7.300382       0.238778       2.096844                    0.999514      27.808353      76.063002       0.653314       0.389911      -1.102244      -0.009298       0.065583       0.142603       0.157236       0.013771       0.006136      -0.045076       0.065249      -0.179393      -0.085591       0.020191       0.065400              9.684374      10.286277       2.510322       0.147572       9.336350       3.394141       9.430494           0.023838
          390              N       6.097277       6.416876       5.370413      -0.078469      32.765984 0.44203016E+03  0.10313795E+05                                 9.025050                            7.129266      -0.347471       1.924770                    0.997077      26.432356      72.859585       0.608794       0.431190      -1.067401       0.091700      -0.079325      -0.092273       0.152367       0.103964       0.045726      -0.030589       0.061792       0.120740      -0.143347       0.047319       0.096028             10.640345       8.765211       1.331554       1.301065      10.017356      -3.671651      13.138470           0.038550
          391              N      11.712153       1.223658      17.832426      -0.208624      34.681369 0.51125071E+03  0.12294748E+05                                 8.861461                            7.336576       0.053731       2.044484                    0.999080      27.581574      75.646197       0.645114       0.394806      -1.097931      -0.145475       0.019335       0.016951       0.147730       0.014707       0.016614      -0.019986      -0.124323       0.136750      -0.089343       0.026571       0.062772              9.656035      11.842625      -1.383740      -1.359540       9.255408      -2.933528       7.870072          -0.044282
          392              N       2.606232       2.011178      14.342302      -0.229714      35.209297 0.51257089E+03  0.12324514E+05                                 8.918182                            7.300170       0.238659       2.096794                    0.999514      27.808631      76.062384       0.653352       0.389891      -1.102263       0.065644       0.009307       0.142579       0.157240      -0.013753      -0.045064      -0.006126      -0.065288      -0.179468      -0.085598       0.020176       0.065422              9.684199       9.335913      -2.510267       3.394132      10.286238      -0.147511       9.430445           0.023888
          393              N      15.245576       2.731423      10.033363      -0.078530      32.766459 0.44205582E+03  0.10314473E+05                                 9.024795                            7.129223      -0.347330       1.924811                    0.997077      26.432361      72.858257       0.608832       0.431160      -1.067427      -0.079286      -0.091692      -0.092308       0.152363      -0.103957      -0.030650      -0.045736      -0.061750       0.120742      -0.143364       0.047366       0.095998             10.639761      10.016688      -1.331454      -3.671071       8.765097      -1.301101      13.137497           0.038402
          394              N       5.945247      16.433742       8.506526      -0.209124      34.695560 0.51151389E+03  0.12302696E+05                                 8.864100                            7.338711       0.053024       2.044184                    0.999077      27.587845      75.669111       0.644985       0.394833      -1.097909       0.145673      -0.019477       0.017088       0.147959       0.014905      -0.016705       0.019990      -0.124596       0.137263      -0.089630       0.026736       0.062894              9.659134      11.847646      -1.384422       1.360388       9.257591       2.933840       7.872164           0.038947
          395              N      15.051168      15.646222       5.016402      -0.229643      35.211886 0.51260705E+03  0.12325780E+05                                 8.919128                            7.300810       0.238105       2.096622                    0.999514      27.809317      76.069103       0.653262       0.389932      -1.102218      -0.065525      -0.009314       0.142604       0.157214      -0.013768       0.045039       0.006178      -0.065215      -0.179493      -0.085582       0.020186       0.065397              9.685335       9.337566      -2.510787      -3.394872      10.287087       0.148091       9.431352           0.023878
          396              N       2.411824      14.925977       0.707463      -0.078465      32.765696 0.44202640E+03  0.10313689E+05                                 9.025010                            7.129248      -0.347466       1.924775                    0.997077      26.432215      72.859218       0.608793       0.431192      -1.067399       0.079326       0.091698      -0.092278       0.152369      -0.103964       0.030592       0.045722      -0.061816       0.120729      -0.143348       0.047318       0.096031             10.640269      10.017186      -1.331439       3.671460       8.765181       1.301218      13.138440           0.038586
          397              N      16.433742       5.945247      10.145274      -0.209183      34.697592 0.51154999E+03  0.12303790E+05                                 8.864400                            7.338938       0.053048       2.044173                    0.999077      27.589053      75.673279       0.644979       0.394829      -1.097911      -0.019472       0.145716      -0.017108       0.148003       0.014894      -0.019979       0.016718       0.124627       0.137308      -0.089651       0.026755       0.062896              9.659441       9.257998      -1.384787      -2.933916      11.848100      -1.360139       7.872225           0.038909
          398              N      15.646222      15.051168      13.635398      -0.229828      35.192567 0.51231923E+03  0.12316299E+05                                 8.913626                            7.297158       0.241805       2.097820                    0.999518      27.801957      76.024327       0.653685       0.389761      -1.102413      -0.009278      -0.065694      -0.142766       0.157429      -0.013672      -0.006155      -0.045121       0.065129      -0.179477      -0.085628       0.020311       0.065317              9.678571      10.281734      -2.508421      -0.146453       9.329798       3.390403       9.424179           0.023290
          399              N      14.925977       2.411824      17.944337      -0.075888      32.707798 0.44117063E+03  0.10287405E+05                                 9.009500                            7.118362      -0.344151       1.926315                    0.997070      26.389012      72.687101       0.609849       0.430710      -1.067836       0.091259       0.079022       0.091929       0.151736      -0.103373      -0.045533      -0.030226       0.061505       0.119956      -0.142470       0.046856       0.095614             10.620506       8.751321      -1.329261      -1.297727       9.997746      -3.663373      13.112451          -0.041417
          400              N       1.223658      11.712153       0.819374      -0.209133      34.695053 0.51150410E+03  0.12302367E+05                                 8.863916                            7.338565       0.053090       2.044214                    0.999076      27.587573      75.667357       0.645004       0.394825      -1.097918       0.019472      -0.145700      -0.017083       0.147985       0.014904       0.019992      -0.016709       0.124609       0.137289      -0.089641       0.026739       0.062902              9.658925       9.257372      -1.384357       2.933773      11.847331       1.360403       7.872071           0.038960
          401              N       2.011178       2.606232       4.309498      -0.229674      35.208152 0.51255508E+03  0.12324089E+05                                 8.918198                            7.300244       0.238835       2.096874                    0.999514      27.807726      76.060779       0.653321       0.389911      -1.102244       0.009302       0.065615      -0.142593       0.157241      -0.013771       0.006118       0.045101       0.065218      -0.179432      -0.085614       0.020221       0.065394              9.684162      10.285997      -2.510272       0.147450       9.336287      -3.394046       9.430203           0.023881
          402              N       2.731423      15.245576       8.618437      -0.078471      32.765903 0.44203036E+03  0.10313802E+05                                 9.025036                            7.129272      -0.347448       1.924775                    0.997077      26.432355      72.859631       0.608793       0.431191      -1.067400      -0.091695      -0.079321       0.092284       0.152368      -0.103958       0.045727       0.030598       0.061796       0.120716      -0.143343       0.047319       0.096024             10.640290       8.765254      -1.331491       1.301155      10.017265       3.671555      13.138350           0.038580
          403              N      14.773947      10.052358      14.808224      -0.209153      34.696936 0.51153629E+03  0.12303373E+05                                 8.864311                            7.338853       0.052975       2.044160                    0.999076      27.588597      75.671663       0.644981       0.394831      -1.097910       0.145696       0.019492      -0.017111       0.147987      -0.014898       0.016712       0.019998      -0.124578       0.137345      -0.089634       0.026725       0.062909              9.659387      11.848339       1.384463      -1.360446       9.257334       2.933864       7.872487           0.038932
          404              N       6.222468      10.839878      18.298348      -0.229702      35.210321 0.51259285E+03  0.12325257E+05                                 8.918616                            7.300542       0.238659       2.096798                    0.999514      27.808939      76.065576       0.653302       0.389914      -1.102239      -0.065599       0.009304      -0.142598       0.157239       0.013774      -0.045078       0.006144      -0.065252      -0.179378      -0.085591       0.020192       0.065400              9.684654       9.336502       2.510349       3.394296      10.286549       0.147596       9.430912           0.023904
          405              N      11.240524      11.560123       3.955487      -0.078474      32.765954 0.44203085E+03  0.10313791E+05                                 9.024947                            7.129201      -0.347361       1.924805                    0.997077      26.432158      72.858421       0.608807       0.431182      -1.067408       0.079317      -0.091702       0.092289       0.152374       0.103951      -0.030599       0.045730      -0.061772       0.120713      -0.143335       0.047320       0.096015             10.640206      10.017253       1.331513      -3.671558       8.765160       1.301100      13.138206           0.038574
          406              N       2.883453       7.605042       5.482324      -0.209127      34.695043 0.51150578E+03  0.12302408E+05                                 8.863877                            7.338554       0.053065       2.044203                    0.999077      27.587652      75.667407       0.645008       0.394822      -1.097920      -0.145704      -0.019467      -0.017073       0.147987      -0.014905      -0.016705      -0.019995      -0.124604       0.137269      -0.089635       0.026733       0.062902              9.658858      11.847245       1.384352       1.360274       9.257353      -2.933796       7.871975           0.038880
          407              N      11.434932       6.817522       8.972448      -0.229707      35.209693 0.51258296E+03  0.12324939E+05                                 8.918451                            7.300427       0.238755       2.096830                    0.999514      27.808670      76.064156       0.653314       0.389909      -1.102244       0.065561      -0.009278      -0.142626       0.157247       0.013770       0.045074      -0.006123      -0.065249      -0.179426      -0.085594       0.020188       0.065406              9.684448       9.336500       2.510286      -3.394234      10.286283      -0.147455       9.430562           0.023850
          408              N       6.416876       6.097277      13.281387      -0.078461      32.765502 0.44202529E+03  0.10313629E+05                                 9.024864                            7.129154      -0.347391       1.924801                    0.997077      26.431897      72.857573       0.608810       0.431182      -1.067408      -0.079322       0.091699       0.092280       0.152369       0.103958       0.030594      -0.045727      -0.061786       0.120733      -0.143343       0.047321       0.096022             10.640090      10.016986       1.331495       3.671521       8.765075      -1.301051      13.138207           0.038592
          409              O      12.333694      10.626223      11.316234      -0.572335      31.898792 0.46351640E+03  0.10696377E+05                                 7.785936                            6.512995       1.138329       2.402171                    0.999407      27.347910      69.563531       0.773405       0.343184      -1.156275       0.000631      -0.027663       0.024099       0.036694       0.035861      -0.005096      -0.012492       0.178186       0.138448      -0.119884       0.044981       0.074903              8.584076       5.656943      -0.068358      -0.093553       5.572570      -0.075125      14.522714           0.005418
          410              O      12.545936       9.352242      13.114081      -0.561352      36.094546 0.62183835E+03  0.15533669E+05                                 8.687758                            7.803093       0.165933       2.086964                    0.997329      28.680016      77.354734       0.667763       0.367187      -1.130314      -0.011747       0.009568       0.003504       0.015551      -0.014024       0.002769      -0.093018       0.013872      -0.034457      -0.100020       0.011270       0.088750              9.135658       6.764746      -1.296752       0.760403      10.167260      -2.084143      10.474969           0.045925
          411              O       8.712691       9.242413      15.504309      -0.539003      31.531285 0.48442979E+03  0.11312861E+05                                 7.803289                            6.738935       0.937498       2.355176                    0.999123      26.943884      69.141590       0.746073       0.351547      -1.148335       0.004146      -0.004845      -0.027205       0.027942       0.035848      -0.006827       0.107867       0.103886       0.084812      -0.142960       0.040880       0.102079              8.440899      13.375477       2.164142       0.016481       6.277485       0.686360       5.669736           0.010193
          412              O      10.878901       8.732997      15.598500      -0.570709      40.184791 0.66303367E+03  0.16863428E+05                                 9.405732                            8.052083       0.016967       2.030519                    0.998615      29.218876      80.029820       0.656725       0.366701      -1.128480      -0.012587       0.005651      -0.029412       0.032487      -0.040055       0.026570       0.021562       0.022483       0.054675      -0.064223       0.024543       0.039681             10.308513      12.686623      -2.935203       2.740095      10.043006      -2.582774       8.195912           0.052433
          413              O      13.027630      16.330093      17.647960      -0.497485      37.525284 0.52606606E+03  0.12586595E+05                                 8.990264                            7.150597       0.234518       2.138489                    0.997359      26.900941      70.705187       0.702364       0.364482      -1.133891       0.031474       0.002986      -0.013156       0.034243      -0.025582       0.037805       0.035244      -0.017609      -0.018119      -0.067259       0.027477       0.039783             10.325146       6.430042       1.650896      -0.188951      16.009091       4.320839       8.536305          -0.041197
          414              O      13.642637      15.674297      15.621629      -0.562510      37.843921 0.57565841E+03  0.14092587E+05                                 8.955259                            7.454795       0.164786       2.089439                    0.997912      28.199691      75.073104       0.691102       0.362024      -1.135348      -0.034799       0.031332       0.021861       0.051678      -0.008302      -0.004257      -0.040875       0.074745       0.060181      -0.067583       0.028250       0.039333              9.878885       9.715907       2.995177      -4.555509       9.037526      -1.637261      10.883223           0.046980
          415              O       8.989382      11.497793       0.284067      -0.510985      35.412363 0.56579591E+03  0.13798370E+05                                 8.619473                            7.436924       0.198199       2.122709                    0.996219      27.373014      72.852931       0.685141       0.366571      -1.131242       0.021482       0.020343       0.024571       0.038458      -0.006512       0.002756      -0.005786       0.008690      -0.117280      -0.039771       0.011992       0.027779              9.466045      13.037451       3.687581      -1.697153       7.906299      -0.004693       7.454386           0.064350
          416              O       9.898562      13.128277       1.535789      -0.548695      38.533062 0.59500616E+03  0.14719106E+05                                 9.139544                            7.646334       0.060521       2.056608                    0.997252      28.392868      76.524938       0.671939       0.368482      -1.127884      -0.024956      -0.019043      -0.014059       0.034396      -0.035109       0.022425       0.011856      -0.013745       0.050569      -0.053074       0.021659       0.031415             10.139774       6.624289       0.177687      -1.269252       7.725792       3.356011      16.069241           0.030371
          417              O       5.323706       7.031177       1.990334      -0.572231      31.894908 0.46344648E+03  0.10694342E+05                                 7.785275                            6.512473       1.138410       2.402230                    0.999407      27.346279      69.557644       0.773442       0.343181      -1.156279      -0.000641       0.027628       0.024107       0.036672       0.035854       0.005100       0.012499       0.178120       0.138388      -0.119842       0.044959       0.074883              8.583348       5.656452      -0.068343       0.093535       5.572157       0.074998      14.521435           0.005452
          418              O       5.111464       8.305158       3.788181      -0.561093      36.086674 0.62166499E+03  0.15528211E+05                                 8.686475                            7.801987       0.165838       2.086998                    0.997329      28.676342      77.341298       0.667814       0.367185      -1.130319       0.011743      -0.009554       0.003522       0.015543      -0.014022      -0.002764       0.093007       0.013815      -0.034423      -0.099992       0.011238       0.088754              9.134322       6.763748      -1.296646      -0.760298      10.166220       2.083902      10.472998           0.045698
          419              O       8.944709       8.414987       6.178409      -0.539014      31.531019 0.48442409E+03  0.11312693E+05                                 7.803241                            6.738885       0.937475       2.355171                    0.999123      26.943823      69.141280       0.746078       0.351546      -1.148336      -0.004154       0.004824      -0.027182       0.027918       0.035857       0.006833      -0.107879       0.103867       0.084817      -0.142968       0.040875       0.102094              8.440881      13.375462       2.164230      -0.016533       6.277537      -0.686380       5.669643           0.010123
          420              O       6.778499       8.924403       6.272600      -0.570712      40.185265 0.66304500E+03  0.16863773E+05                                 9.405794                            8.052142       0.016966       2.030511                    0.998615      29.219147      80.030462       0.656724       0.366700      -1.128482       0.012578      -0.005660      -0.029421       0.032494      -0.040056      -0.026565      -0.021587       0.022452       0.054659      -0.064231       0.024571       0.039660             10.308648      12.686732      -2.935478      -2.740135      10.043471       2.582745       8.195741           0.052371
          421              O       4.629770       1.327307       8.322060      -0.498547      37.572660 0.52683505E+03  0.12609761E+05                                 8.998172                            7.156152       0.233739       2.137921                    0.997370      26.917724      70.765654       0.702034       0.364515      -1.133851      -0.031578      -0.002122      -0.012731       0.034113      -0.025488      -0.037968      -0.036378      -0.012194      -0.020097      -0.067849       0.028202       0.039647             10.335136       6.435676       1.653611       0.189198      16.026497      -4.325114       8.543235           0.048442
          422              O       4.014763       1.983103       6.295729      -0.562796      37.874174 0.57620925E+03  0.14109925E+05                                 8.961041                            7.459123       0.162446       2.088450                    0.997940      28.209763      75.118517       0.690773       0.362098      -1.135252       0.035195      -0.030933       0.022366       0.051920      -0.008102       0.003322       0.040429       0.076288       0.060385      -0.067772       0.028862       0.038909              9.885779       9.722836       2.998448       4.559004       9.044686       1.638811      10.889815           0.046983
          423              O       8.668018       6.159607       9.609967      -0.510957      35.410262 0.56574764E+03  0.13796863E+05                                 8.619041                            7.436513       0.198445       2.122801                    0.996218      27.372133      72.849097       0.685175       0.366562      -1.131253      -0.021531      -0.020349       0.024531       0.038464      -0.006503      -0.002715       0.005779       0.008693      -0.117162      -0.039728       0.011982       0.027746              9.465643      13.036868       3.687641       1.697153       7.906088       0.004866       7.453972           0.064346
          424              O       7.758838       4.529123      10.861689      -0.548700      38.533592 0.59500870E+03  0.14719193E+05                                 9.139659                            7.646363       0.060502       2.056610                    0.997251      28.392850      76.525096       0.671936       0.368483      -1.127883       0.024904       0.019006      -0.014113       0.034360      -0.035087      -0.022421      -0.011852      -0.013759       0.050575      -0.053053       0.021655       0.031399             10.139929       6.624289       0.177673       1.269461       7.725812      -3.355922      16.069684           0.030259
          425              O      15.859877       3.504994       6.653284      -0.572544      31.903846 0.46361890E+03  0.10699338E+05                                 7.786596                            6.513608       1.137990       2.401976                    0.999408      27.351530      69.574783       0.773387       0.343173      -1.156284       0.027727       0.000690       0.024179       0.036796      -0.035881       0.012466      -0.005123      -0.178215       0.138488      -0.119907       0.044979       0.074928              8.584605       5.573089       0.068332       0.075046       5.657421      -0.093589      14.523305           0.005550
          426              O      17.133858       3.717236       8.451131      -0.561334      36.092619 0.62179466E+03  0.15532301E+05                                 8.687456                            7.802820       0.165939       2.086981                    0.997329      28.679049      77.351387       0.667774       0.367187      -1.130315      -0.009536      -0.011726       0.003511       0.015516       0.014023       0.093013       0.002767      -0.013848      -0.034428      -0.100006       0.011254       0.088752              9.135321      10.167348       1.296778       2.084271       6.764495       0.760484      10.474119           0.045925
          427              O      17.243687      17.541391      10.841359      -0.539008      31.528435 0.48437129E+03  0.11311120E+05                                 7.802693                            6.738396       0.937562       2.355193                    0.999124      26.943479      69.138725       0.746127       0.351533      -1.148350       0.004865       0.004164      -0.027212       0.027956      -0.035863      -0.107858      -0.006825      -0.103874       0.084867      -0.142954       0.040868       0.102086              8.440318       6.277138      -2.164079      -0.686259      13.374658       0.016539       5.669159           0.010134
          428              O       0.095703       2.050201      10.935550      -0.570709      40.182316 0.66298071E+03  0.16861648E+05                                 9.405169                            8.051609       0.017290       2.030627                    0.998615      29.218087      80.025133       0.656767       0.366687      -1.128497      -0.005621      -0.012579      -0.029456       0.032518       0.040058      -0.021596       0.026568      -0.022457       0.054682      -0.064242       0.024579       0.039663             10.307974      10.042819       2.935303       2.582615      12.685984       2.739917       8.195118           0.052391
          429              O      10.156007       4.198930      12.985010      -0.498560      37.572869 0.52684465E+03  0.12610046E+05                                 8.998183                            7.156218       0.233776       2.137925                    0.997371      26.917987      70.766474       0.702031       0.364515      -1.133851      -0.002203       0.031617      -0.012780       0.034173       0.025498      -0.036416       0.037999       0.012153      -0.020120      -0.067902       0.028221       0.039681             10.335021      16.025906      -1.653370      -4.325193       6.435719      -0.189259       8.543439           0.048437
          430              O      10.811803       4.813937      10.958679      -0.562764      37.870946 0.57615914E+03  0.14108355E+05                                 8.960411                            7.458734       0.162382       2.088442                    0.997940      28.208948      75.114804       0.690801       0.362092      -1.135260      -0.030991      -0.035162       0.022319       0.051913       0.008155       0.040458      -0.003343      -0.076303       0.060499      -0.067819       0.028861       0.038958              9.884856       9.043496      -2.997713       1.638286       9.721932      -4.558522      10.889139           0.046851
          431              O      14.988307       0.160682      14.272917      -0.511871      35.393870 0.56543836E+03  0.13786701E+05                                 8.614391                            7.432943       0.201664       2.123889                    0.996220      27.370110      72.824127       0.685588       0.366410      -1.131430      -0.019368       0.021070       0.024713       0.037812       0.005799       0.007008       0.003450      -0.007559      -0.120821      -0.041243       0.013574       0.027669              9.460028       7.901988      -3.684961       0.004899      13.028402      -1.695715       7.449694           0.064459
          432              O      13.357823       1.069862      15.524639      -0.546434      38.457520 0.59355032E+03  0.14673837E+05                                 9.127551                            7.636790       0.063000       2.057871                    0.997267      28.360554      76.409259       0.672395       0.368464      -1.127918       0.019537      -0.025144      -0.013498       0.034585       0.034897      -0.011118       0.021648       0.015815       0.055194      -0.052985       0.021916       0.031068             10.125800       7.716151      -0.177121      -3.351607       6.615432      -1.266489      16.045818          -0.029545
          433              O       1.797523      14.152406      15.979184      -0.572273      31.891996 0.46338813E+03  0.10692618E+05                                 7.784623                            6.511892       1.138515       2.402250                    0.999408      27.345984      69.554792       0.773511       0.343163      -1.156299      -0.027591      -0.000663       0.024114       0.036650      -0.035866      -0.012506       0.005084      -0.178165       0.138343      -0.119861       0.044956       0.074905              8.582680       5.571641       0.068446      -0.075237       5.655998       0.093557      14.520400           0.005424
          434              O       0.523542      13.940164      17.777031      -0.561256      36.096679 0.62187841E+03  0.15534990E+05                                 8.688255                            7.803455       0.164825       2.086591                    0.997325      28.681000      77.359327       0.667730       0.367197      -1.130301       0.009618       0.011682       0.003562       0.015546       0.014109      -0.093087      -0.002701      -0.013836      -0.034391      -0.100089       0.011253       0.088835              9.136290      10.168274       1.297111      -2.084473       6.765018      -0.760302      10.475578           0.045792
          435              O       0.413713       0.116009       1.515459      -0.539281      31.544198 0.48467091E+03  0.11319970E+05                                 7.805535                            6.740685       0.937135       2.354952                    0.999123      26.949528      69.161975       0.745960       0.351554      -1.148322      -0.004640      -0.004232      -0.027102       0.027820      -0.035817       0.107918       0.006833      -0.103954       0.084874      -0.143020       0.040905       0.102115              8.443450       6.279197      -2.164719       0.686454      13.380093      -0.016584       5.671062           0.010140
          436              O      17.561697      15.607199       1.609650      -0.570693      40.192779 0.66316924E+03  0.16867951E+05                                 9.407433                            8.053209       0.016106       2.030223                    0.998613      29.221287      80.042280       0.656634       0.366729      -1.128444       0.005684       0.012516      -0.029343       0.032403       0.040132       0.021571      -0.026556      -0.022462       0.054771      -0.064294       0.024603       0.039692             10.310687      10.045638       2.936387      -2.583724      12.689196      -2.740549       8.197228           0.052456
          437              O       7.501393      13.458470       3.659110      -0.498555      37.572724 0.52683595E+03  0.12609792E+05                                 8.998185                            7.156161       0.233797       2.137941                    0.997370      26.917735      70.765782       0.702033       0.364516      -1.133850       0.002112      -0.031601      -0.012717       0.034130       0.025484       0.036378      -0.037968       0.012199      -0.020073      -0.067847       0.028194       0.039653             10.335104      16.026302      -1.653636       4.325133       6.435701       0.189196       8.543309           0.048460
          438              O       6.845597      12.843463       1.632779      -0.562812      37.875429 0.57622903E+03  0.14110533E+05                                 8.961228                            7.459239       0.162253       2.088386                    0.997938      28.210310      75.120347       0.690769       0.362097      -1.135253       0.030884       0.035177       0.022358       0.051876       0.008122      -0.040423       0.003334      -0.076272       0.060449      -0.067770       0.028849       0.038921              9.886039       9.044711      -2.998504      -1.638817       9.723162       4.559252      10.890244           0.047026
          439              O       2.669093      17.496718       4.947017      -0.511006      35.412528 0.56579109E+03  0.13798194E+05                                 8.619407                            7.436791       0.198550       2.122810                    0.996220      27.373098      72.852496       0.685163       0.366561      -1.131253       0.020371      -0.021542       0.024550       0.038493       0.006505      -0.005786      -0.002699      -0.008700      -0.117128      -0.039717       0.011975       0.027743              9.466126       7.906334      -3.687736      -0.004889      13.037733       1.697426       7.454312           0.064416
          440              O       4.299577      16.587538       6.198739      -0.548689      38.534198 0.59502117E+03  0.14719599E+05                                 9.139809                            7.646491       0.060427       2.056582                    0.997251      28.392983      76.526051       0.671923       0.368488      -1.127878      -0.019003       0.024929      -0.014107       0.034374       0.035088       0.011847      -0.022408       0.013759       0.050569      -0.053045       0.021653       0.031392             10.140088       7.725882      -0.177637       3.355990       6.624517       1.269585      16.069866           0.030307
          441              O      14.152406       1.797523       2.672616      -0.570445      31.805840 0.46187892E+03  0.10648803E+05                                 7.770373                            6.501049       1.141822       2.404088                    0.999407      27.308060      69.422606       0.774218       0.343139      -1.156352      -0.000555      -0.027149      -0.023770       0.036089      -0.035790      -0.005021       0.012823       0.176953       0.137598      -0.119195       0.044735       0.074460              8.565975       5.646787       0.068153      -0.093100       5.562162       0.075004      14.488976          -0.004654
          442              O      13.940164       0.523542       0.874769      -0.558272      36.007705 0.62001106E+03  0.15476662E+05                                 8.674848                            7.792501       0.164782       2.087253                    0.997327      28.638207      77.214128       0.668102       0.367270      -1.130248       0.011641       0.010096      -0.004103       0.015946       0.014103       0.002655       0.092855       0.013635      -0.031306      -0.099528       0.010691       0.088838              9.121312       6.755660       1.294316       0.759121      10.152583       2.080432      10.455693          -0.045737
          443              O       0.116009       0.413713      17.136341      -0.538721      31.481476 0.48347386E+03  0.11284398E+05                                 7.793319                            6.730825       0.942404       2.357004                    0.999128      26.928078      69.070932       0.746803       0.351394      -1.148517      -0.004315      -0.005001       0.027083       0.027877      -0.035750      -0.006644      -0.107267       0.104125       0.085617      -0.142468       0.040792       0.101677              8.429699      13.356260      -2.160919       0.015583       6.269788      -0.685215       5.663049          -0.004785
          444              O      15.607199      17.561697      17.042150      -0.570908      40.141745 0.66219063E+03  0.16835866E+05                                 9.397596                            8.045898       0.019339       2.031526                    0.998611      29.203770      79.962058       0.657138       0.366604      -1.128606       0.012269       0.005757       0.029232       0.032221       0.040064       0.026035      -0.021311       0.023521       0.054374      -0.063926       0.024426       0.039501             10.298935      12.674974       2.932418       2.736951      10.033634       2.579018       8.188197          -0.017955
          445              O      13.458470       7.501393      14.992690      -0.498505      37.568410 0.52678518E+03  0.12608237E+05                                 8.997328                            7.155756       0.233881       2.137967                    0.997372      26.916930      70.762074       0.702064       0.364509      -1.133858      -0.031657       0.002219       0.012751       0.034201       0.025561       0.038030      -0.036455      -0.012043      -0.020091      -0.067981       0.028289       0.039692             10.333601       6.435057      -1.652784      -0.189410      16.022963      -4.324425       8.542782           0.048921
          446              O      12.843463       6.845597      17.019021      -0.562844      37.873578 0.57620873E+03  0.14109873E+05                                 8.960743                            7.458986       0.162373       2.088410                    0.997940      28.210502      75.119763       0.690799       0.362085      -1.135265       0.035131       0.031048      -0.022365       0.051945       0.008170      -0.003360       0.040488       0.076303       0.060488      -0.067845       0.028867       0.038978              9.885291       9.722409      -2.997719      -4.558933       9.043546       1.638463      10.889918           0.047009
          447              O      17.496718       2.669093      13.704783      -0.511031      35.410261 0.56575305E+03  0.13796977E+05                                 8.618838                            7.436396       0.198714       2.122845                    0.996224      27.373259      72.851186       0.685204       0.366547      -1.131268      -0.021455       0.020357      -0.024628       0.038487       0.006495       0.002760       0.005790       0.008463      -0.117414      -0.039815       0.012086       0.027728              9.465306      13.036411      -3.687483      -1.696688       7.905865       0.004741       7.453643           0.064412
          448              O      16.587538       4.299577      12.453061      -0.548766      38.532998 0.59501033E+03  0.14719170E+05                                 9.139251                            7.646177       0.060890       2.056704                    0.997254      28.393713      76.526027       0.671973       0.368464      -1.127903       0.025020      -0.018986       0.014054       0.034409       0.035186       0.022499      -0.011895      -0.013836       0.050520      -0.053196       0.021710       0.031486             10.139181       6.624001      -0.177771      -1.268907       7.725561      -3.355717      16.067983           0.030536
          449              O       3.504994      15.859877      11.998516      -0.572291      31.897582 0.46349396E+03  0.10695749E+05                                 7.785846                            6.512914       1.138277       2.402167                    0.999407      27.347051      69.561409       0.773394       0.343193      -1.156266       0.000647       0.027598      -0.024140       0.036672      -0.035844       0.005105      -0.012531       0.177959       0.138274      -0.119749       0.044918       0.074831              8.583985       5.656820       0.068365       0.093606       5.572572      -0.075112      14.522564           0.005357
          450              O       3.717236      17.133858      10.200669      -0.561190      36.089863 0.62173363E+03  0.15530447E+05                                 8.687245                            7.802624       0.165804       2.086953                    0.997330      28.677256      77.346562       0.667757       0.367205      -1.130297      -0.011751      -0.009597      -0.003527       0.015577       0.014023      -0.002770      -0.092959       0.013799      -0.034023      -0.099903       0.011166       0.088737              9.135173       6.764300       1.296778      -0.760359      10.167167      -2.084162      10.474051           0.045734
          451              O      17.541391      17.243687       7.810441      -0.539047      31.532435 0.48445190E+03  0.11313500E+05                                 7.803446                            6.739053       0.937543       2.355175                    0.999124      26.944567      69.143583       0.746073       0.351543      -1.148339       0.004177       0.004808       0.027192       0.027928      -0.035840       0.006819       0.107878       0.103864       0.084773      -0.142957       0.040870       0.102087              8.441107      13.375886      -2.164278      -0.016534       6.277746       0.686396       5.669687           0.010153
          452              O       2.050201       0.095703       7.716250      -0.570716      40.184197 0.66302217E+03  0.16863028E+05                                 9.405590                            8.051965       0.017165       2.030576                    0.998616      29.218724      80.028617       0.656737       0.366697      -1.128486      -0.012569      -0.005672       0.029425       0.032495       0.040043      -0.026549       0.021586       0.022467       0.054653      -0.064214       0.024570       0.039644             10.308438      12.686530       2.935473      -2.740038      10.043325      -2.582668       8.195459           0.052426
          453              O       4.198930      10.156007       5.666790      -0.498550      37.571443 0.52681738E+03  0.12609228E+05                                 8.997974                            7.156038       0.233711       2.137921                    0.997370      26.917316      70.764197       0.702039       0.364516      -1.133850       0.031565      -0.002126       0.012743       0.034106       0.025474      -0.037959       0.036368      -0.012219      -0.020086      -0.067828       0.028183       0.039645             10.334828       6.435551      -1.653554       0.189186      16.025841       4.324966       8.543092           0.048416
          454              O       4.813937      10.811803       7.693121      -0.562773      37.872504 0.57617929E+03  0.14108986E+05                                 8.960737                            7.458899       0.162322       2.088423                    0.997939      28.209217      75.116150       0.690788       0.362095      -1.135256      -0.035211      -0.030912      -0.022335       0.051906       0.008120       0.003325      -0.040426       0.076285       0.060430      -0.067775       0.028856       0.038919              9.885421       9.722509      -2.998238       4.558857       9.044217      -1.638698      10.889539           0.046912
          455              O       0.160682      14.988307       4.378883      -0.510910      35.409711 0.56573517E+03  0.13796508E+05                                 8.618983                            7.436457       0.198156       2.122727                    0.996217      27.371579      72.847929       0.685172       0.366564      -1.131249       0.021483      -0.020363      -0.024549       0.038455       0.006489      -0.002716      -0.005789       0.008716      -0.117189      -0.039739       0.011993       0.027746              9.465608      13.036977      -3.687496       1.697171       7.905965      -0.004774       7.453882           0.064399
          456              O       1.069862      13.357823       3.127161      -0.548672      38.531263 0.59496846E+03  0.14717907E+05                                 9.139186                            7.646036       0.060537       2.056638                    0.997250      28.392111      76.521650       0.671961       0.368477      -1.127891      -0.024914       0.018968       0.014122       0.034350       0.035108      -0.022437       0.011864      -0.013777       0.050535      -0.053082       0.021667       0.031415             10.139372       6.624098      -0.177683       1.269315       7.725466       3.355790      16.068550           0.030305
          457              O      10.626223      12.333694       7.335566      -0.572259      31.894591 0.46344119E+03  0.10694204E+05                                 7.785307                            6.512504       1.138422       2.402237                    0.999407      27.345813      69.556698       0.773428       0.343188      -1.156272      -0.027607       0.000619      -0.024113       0.036660       0.035836       0.012525       0.005095      -0.178000       0.138299      -0.119769       0.044932       0.074837              8.583348       5.572187      -0.068347       0.075068       5.656507       0.093508      14.521350           0.005337
          458              O       9.352242      12.545936       5.537719      -0.561180      36.088465 0.62170478E+03  0.15529523E+05                                 8.686963                            7.802400       0.165838       2.086977                    0.997330      28.676753      77.344318       0.667773       0.367201      -1.130302       0.009578      -0.011767      -0.003524       0.015576      -0.014025       0.092971      -0.002769      -0.013787      -0.034101      -0.099919       0.011172       0.088747              9.134854      10.166779      -1.296711       2.084052       6.764115      -0.760337      10.473669           0.045735
          459              O       9.242413       8.712691       3.147491      -0.539060      31.532731 0.48445832E+03  0.11313689E+05                                 7.803483                            6.739088       0.937450       2.355134                    0.999124      26.944857      69.144489       0.746073       0.351542      -1.148339      -0.004828       0.004172       0.027208       0.027946       0.035853      -0.107882       0.006828      -0.103873       0.084790      -0.142970       0.040878       0.102092              8.441136       6.277732       2.164316      -0.686409      13.375837      -0.016594       5.669840           0.010222
          460              O       8.732997      10.878901       3.053300      -0.570708      40.184472 0.66302581E+03  0.16863171E+05                                 9.405700                            8.052042       0.017001       2.030530                    0.998615      29.218682      80.029051       0.656726       0.366702      -1.128480       0.005661      -0.012564       0.029435       0.032501      -0.040049      -0.021582      -0.026564      -0.022460       0.054664      -0.064224       0.024563       0.039660             10.308566      10.043386      -2.935498       2.582769      12.686637      -2.740088       8.195677           0.052429
          461              O      16.330093      13.027630       1.003840      -0.498571      37.572940 0.52683384E+03  0.12609727E+05                                 8.998217                            7.156135       0.233660       2.137890                    0.997370      26.917859      70.766042       0.702036       0.364514      -1.133851       0.002156       0.031536       0.012763       0.034089      -0.025463      -0.036382      -0.037968       0.012179      -0.020060      -0.067836       0.028175       0.039661             10.335214      16.026538       1.653676      -4.325213       6.435726       0.189288       8.543376           0.048510
          462              O      15.674297      13.642637       3.030171      -0.562701      37.874578 0.57620588E+03  0.14109910E+05                                 8.961309                            7.459244       0.161798       2.088274                    0.997936      28.209397      75.119266       0.690743       0.362112      -1.135234       0.030951      -0.035200      -0.022314       0.051912      -0.008097       0.040419       0.003355      -0.076332       0.060452      -0.067789       0.028878       0.038912              9.886203       9.044992       2.998691       1.638974       9.723343       4.559373      10.890273           0.047013
          463              O      11.497793       8.989382      18.367733      -0.510985      35.411558 0.56576975E+03  0.13797542E+05                                 8.619227                            7.436639       0.198441       2.122791                    0.996218      27.372671      72.850986       0.685171       0.366560      -1.131254       0.020367       0.021511      -0.024533       0.038463      -0.006507       0.005770      -0.002718      -0.008698      -0.117187      -0.039734       0.011979       0.027755              9.465832       7.906307       3.687737       0.004880      13.036902       1.697320       7.454287           0.064414
          464              O      13.128277       9.898562      17.116011      -0.548808      38.537399 0.59507294E+03  0.14721163E+05                                 9.140166                            7.646697       0.060621       2.056621                    0.997251      28.394595      76.530516       0.671932       0.368476      -1.127890      -0.018957      -0.024934       0.014132       0.034362      -0.035119      -0.011874      -0.022463       0.013798       0.050536      -0.053110       0.021677       0.031434             10.140613       7.726249       0.177724      -3.356171       6.624498       1.269615      16.071093           0.030421
          465              O       7.031177       5.323706      16.661466      -0.572309      31.896751 0.46347839E+03  0.10695275E+05                                 7.785616                            6.512724       1.138444       2.402219                    0.999407      27.346982      69.560318       0.773422       0.343184      -1.156276       0.027572      -0.000592      -0.024133       0.036646       0.035851      -0.012539      -0.005083      -0.178036       0.138295      -0.119792       0.044939       0.074853              8.583770       5.572351      -0.068324      -0.075145       5.656706      -0.093459      14.522252           0.005448
          466              O       8.305158       5.111464      14.863619      -0.561259      36.093599 0.62181703E+03  0.15533053E+05                                 8.687792                            7.803106       0.165729       2.086904                    0.997331      28.679052      77.352738       0.667741       0.367201      -1.130300      -0.009617       0.011782      -0.003558       0.015619      -0.014010      -0.093008       0.002781      -0.013859      -0.034199      -0.099980       0.011221       0.088759              9.135760      10.167495      -1.296789      -2.084269       6.764779       0.760509      10.475005           0.045792
          467              O       8.414987       8.944709      12.473391      -0.539011      31.530425 0.48441362E+03  0.11312379E+05                                 7.803122                            6.738795       0.937564       2.355203                    0.999123      26.943621      69.140405       0.746086       0.351544      -1.148338       0.004810      -0.004156       0.027175       0.027908       0.035847       0.107869      -0.006824      -0.103864       0.084805      -0.142953       0.040869       0.102084              8.440727       6.277411       2.164151       0.686334      13.375193       0.016517       5.669576           0.010095
          468              O       8.924403       6.778499      12.379200      -0.570728      40.185463 0.66304943E+03  0.16863920E+05                                 9.405824                            8.052164       0.017039       2.030532                    0.998615      29.219227      80.030858       0.656724       0.366700      -1.128482      -0.005691       0.012578       0.029409       0.032488      -0.040048       0.021571       0.026551      -0.022493       0.054673      -0.064214       0.024555       0.039659             10.308670      10.043404      -2.935366      -2.582817      12.686722       2.740142       8.195884           0.052416
          469              O       1.327307       4.629770      10.329740      -0.498546      37.571952 0.52682234E+03  0.12609371E+05                                 8.998036                            7.156047       0.233785       2.137944                    0.997370      26.917477      70.764606       0.702043       0.364513      -1.133853      -0.002118      -0.031576       0.012711       0.034104      -0.025494       0.036390       0.037974       0.012192      -0.020071      -0.067864       0.028203       0.039661             10.334922      16.026033       1.653485       4.325204       6.435562      -0.189141       8.543170           0.048420
          470              O       1.983103       4.014763      12.356071      -0.562811      37.873662 0.57620184E+03  0.14109675E+05                                 8.960886                            7.459027       0.162512       2.088473                    0.997939      28.209788      75.118000       0.690785       0.362094      -1.135257      -0.030897       0.035178      -0.022368       0.051888      -0.008111      -0.040420      -0.003335      -0.076278       0.060393      -0.067764       0.028859       0.038904              9.885521       9.044195       2.998158      -1.638504       9.722677      -4.558891      10.889691           0.046934
          471              O       6.159607       8.668018       9.041833      -0.510955      35.410976 0.56576307E+03  0.13797349E+05                                 8.619219                            7.436668       0.198342       2.122763                    0.996219      27.372387      72.850343       0.685159       0.366567      -1.131247      -0.020360      -0.021524      -0.024514       0.038455      -0.006507      -0.005785       0.002719      -0.008690      -0.117147      -0.039724       0.011977       0.027747              9.465854       7.906154       3.687636      -0.004859      13.037243      -1.697273       7.454163           0.064340
          472              O       4.529123       7.758838       7.790111      -0.548650      38.531472 0.59497183E+03  0.14718021E+05                                 9.139237                            7.646070       0.060429       2.056603                    0.997250      28.392192      76.522116       0.671957       0.368478      -1.127889       0.018966       0.024908       0.014121       0.034344      -0.035114       0.011868       0.022440       0.013786       0.050559      -0.053094       0.021675       0.031418             10.139399       7.725433       0.177637       3.355744       6.624071      -1.269368      16.068693           0.030167

******************************************************
Auxiliary information for the entire system
The total spin magnetic moment of the unit cell is   26.785957
The total net atomic charge of the unit cell is   0.000008
Accuracy of reproducing the electrostatic potential in the unit cell:
  The inner radius (bohr) =    5.0000
  The outer radius (bohr) =   12.0000
  Valid grid points have density less than (e/(bohr^3)) =    0.0001
  The number of valid grid points were=        22519
  The rms potential error without charges in kcal/mol is=      4.44486
  The rms potential error with partial charges in kcal/mol is=      0.85301
  The RRMSE value at monopole order=      0.19191
  The rms potential error with partial charges and cloud penetration in kcal/mol is=      0.86349
  The RRMSE value at monopole order with cloud penetration is=      0.19427
  The rms potential error with partial charges and atomic dipoles in kcal/mol is=      0.64027
  The RRMSE value at dipole order=      0.14405
  The rms potential error with partial charges, atomic dipoles and cloud penetration in kcal/mol is=      0.62747
  The RRMSE value at dipole order with cloud penetration=      0.14117

******************************************************
The electron densities and ab initio electrostatic potential were computed in VASP using the PBE functional and
projector augmented wave method. See the main text of the journal article for a description of computational details.
The atomic charges, dipoles, and quadrupoles were computed with the DDEC6 method as described in
(a) T. A. Manz and N. Gabaldon Limas, RSC Adv. 6 (2016) 47771-47801 DOI: 10.1039/c6ra04656h
(b) N. Gabaldon Limas and T. A. Manz, RSC Adv. 8 (2018) 2678-2707 DOI: 10.1039/c7ra11829e.
For each atom in the material, the electron cloud parameters were fit to the spherically averaged atom-in-material
electron density using radial positions for which this density was between 10^-4 and 10^-2 electrons per cubic bohr.
The polarizabilities, dispersion coefficients, and quantum Drude oscillator (QDO) parameters were fit using the MCLF method.
The magnetic structure of the system was optimized in VASP from the default ferromagnetic initial guess using spin polarization.
The atomic spin moments (ASMs) were computed on this optimized magnetic structure using the DDEC6 partition as inputs
to the method of T. A. Manz and D. S. Sholl, J. Chem. Theory Comput. 7 (2011) 4146-4164 DOI: 10.1021/ct200539n.
The RMSE and RRMSE were computed using a uniform grid with Ewald summation.
