# Supplementary material for: A collection of forcefield precursors for metal–organic frameworks
Source: RSC Adv. 2019 Nov 13;9(63):36492–507. doi: 10.1039/c9ra07327b (PMC9075174; doi:10.1039/c9ra07327b)
Supplement: RA-009-C9RA07327B-s5182 [file RA-009-C9RA07327B-s5182.xyz]

  420
jmolscript: load "" {1 1 1} spacegroup "x,y,z" unitcell [{     17.479000     0.000000     0.000000 }, {      0.000000    25.117000     0.000000 }, {      0.000000     0.000000    26.607000 }]
Zn    12.918904    23.132506    22.056671     0.959061
Zn     4.899888     7.023969    21.296775     0.878400
Zn     7.600743     5.281854    22.275114     0.866722
Zn    16.327833     6.998099    25.587154     0.871117
Zn    15.753997    23.970911    24.095831     1.049169
Zn    13.619637     8.762819    24.621320     0.873223
Zn     5.561818    15.159617    22.705616     0.872412
Zn     4.179404     1.984494     4.550329     0.959057
Zn    13.639388    18.093031     5.310225     0.878400
Zn    16.340243    19.835146     4.331886     0.866722
Zn     7.588333    18.118901     1.019846     0.871118
Zn     7.014497     1.146089     2.511169     1.049170
Zn     4.880137    16.354181     1.985680     0.873223
Zn    14.301318     9.957383     3.901384     0.872412
Zn    12.918904    10.574006    17.853829     0.959064
Zn     4.899888    19.582469    18.613725     0.878400
Zn     7.600743    17.840354    17.635386     0.866722
Zn    16.327833    19.556599    14.323346     0.871118
Zn    15.753997    11.412411    15.814669     1.049169
Zn    13.619637    21.321319    15.289180     0.873223
Zn     5.561818     2.601117    17.204884     0.872412
Zn     4.179404    14.542994     8.753171     0.959052
Zn    13.639388     5.534531     7.993275     0.878400
Zn    16.340243     7.276646     8.971614     0.866721
Zn     7.588333     5.560401    12.283654     0.871118
Zn     7.014497    13.704589    10.792331     1.049170
Zn     4.880137     3.795681    11.317820     0.873223
Zn    14.301318    22.515883     9.402116     0.872412
H      6.610558    10.981152    22.246113     0.120152
H      9.938559    12.498219    23.733444     0.120544
H      9.713080     8.562385    23.180018     0.133688
H      2.821111     6.013010    24.600832     0.137389
H      2.534455     4.116676     1.548527     0.125337
H      5.909650     3.885600    25.963111     0.128111
H      0.966589     8.155490    22.341898     0.133377
H     15.231201     9.996566    20.809335     0.120371
H      1.081950     9.559530    18.643525     0.122058
H     14.736545     3.044180    24.302834     0.123016
H     11.301921     1.564789    22.948538     0.119020
H     11.621787     5.478018    23.669587     0.132352
H      4.350523     6.445022    17.810726     0.207905
H      3.974725     4.988236    17.374371     0.167441
H      3.293044     5.628720    18.632882     0.197423
H      8.320004     2.855803    20.604461     0.196027
H      7.407600     1.921451    19.734412     0.199189
H      8.465080     2.848268    19.042630     0.200336
H     11.890964    10.086987     0.731692     0.197670
H     12.647804    10.998734     1.756062     0.174244
H     12.882023    11.184600     0.218177     0.209909
H     17.129420     7.299000     1.947632     0.198991
H     16.746630     8.271028     3.118340     0.188985
H     15.998529     6.902152     2.956038     0.189364
H     15.350058    14.135848     4.360887     0.120152
H      1.199059    12.618781     2.873556     0.120544
H      0.973580    16.554615     3.426982     0.133688
H     11.560611    19.103990     2.006168     0.137389
H     11.273955    21.000324    25.058473     0.125337
H     14.649150    21.231400     0.643889     0.128112
H      9.706089    16.961510     4.265102     0.133377
H      6.491701    15.120434     5.797665     0.120371
H      9.821450    15.557470     7.963475     0.122057
H      5.997045    22.072820     2.304166     0.123016
H      2.562421    23.552211     3.658462     0.119020
H      2.882287    19.638982     2.937413     0.132353
H     13.090023    18.671978     8.796274     0.207905
H     12.714225    20.128764     9.232629     0.167441
H     12.032544    19.488280     7.974118     0.197423
H     17.059504    22.261197     6.002539     0.196027
H     16.147100    23.195549     6.872588     0.199190
H     17.204580    22.268732     7.564370     0.200336
H      3.151464    15.030013    25.875307     0.197670
H      3.908304    14.118266    24.850938     0.174244
H      4.142523    13.932400    26.388823     0.209909
H      8.389920    17.818000    24.659368     0.198992
H      8.007130    16.845972    23.488660     0.188985
H      7.259029    18.214848    23.650962     0.189364
H      6.610558    23.539652    17.664387     0.120152
H      9.938559    25.056719    16.177056     0.120544
H      9.713080    21.120885    16.730482     0.133688
H      2.821111    18.571510    15.309668     0.137390
H      2.534455    16.675176    11.754973     0.125338
H      5.909650    16.444100    13.947389     0.128112
H      0.966589    20.713990    17.568602     0.133377
H     15.231201    22.555066    19.101165     0.120371
H      1.081950    22.118030    21.266975     0.122057
H     14.736545    15.602680    15.607666     0.123016
H     11.301921    14.123289    16.961962     0.119019
H     11.621787    18.036518    16.240913     0.132352
H      4.350523    19.003522    22.099774     0.207905
H      3.974725    17.546736    22.536129     0.167441
H      3.293044    18.187220    21.277618     0.197423
H      8.320004    15.414303    19.306039     0.196027
H      7.407600    14.479951    20.176088     0.199190
H      8.465080    15.406768    20.867870     0.200336
H     11.890964    22.645487    12.571807     0.197670
H     12.647804    23.557234    11.547438     0.174244
H     12.882023    23.743100    13.085323     0.209909
H     17.129420    19.857500    11.355868     0.198992
H     16.746630    20.829528    10.185160     0.188985
H     15.998529    19.460652    10.347462     0.189365
H     15.350058     1.577348     8.942613     0.120152
H      1.199059     0.060281    10.429944     0.120543
H      0.973580     3.996115     9.876518     0.133688
H     11.560611     6.545490    11.297332     0.137389
H     11.273955     8.441824    14.852027     0.125337
H     14.649150     8.672900    12.659611     0.128112
H      9.706089     4.403010     9.038398     0.133377
H      6.491701     2.561934     7.505835     0.120371
H      9.821450     2.998970     5.340025     0.122057
H      5.997045     9.514320    10.999334     0.123016
H      2.562421    10.993711     9.645037     0.119019
H      2.882287     7.080482    10.366087     0.132352
H     13.090023     6.113478     4.507226     0.207905
H     12.714225     7.570264     4.070871     0.167441
H     12.032544     6.929780     5.329382     0.197423
H     17.059504     9.702697     7.300961     0.196027
H     16.147100    10.637050     6.430912     0.199190
H     17.204580     9.710232     5.739130     0.200336
H      3.151464     2.471513    14.035192     0.197670
H      3.908304     1.559766    15.059562     0.174244
H      4.142523     1.373900    13.521677     0.209909
H      8.389920     5.259500    15.251132     0.198992
H      8.007130     4.287472    16.421840     0.188985
H      7.259029     5.656348    16.259538     0.189364
C      7.264272     8.399125    22.184917     0.614522
C      7.991399     9.559530    22.568057    -0.041282
C      7.475768    10.858079    22.565397    -0.105066
C      8.159197    11.960715    22.999091    -0.025540
C      7.557920    13.299451    22.985787     0.604994
C      9.442156    11.762291    23.456731    -0.101958
C     10.025954    10.491371    23.517927    -0.025184
C     11.471468    10.330622    24.020800     0.579285
C      9.332038     9.408828    23.110840    -0.107837
C      5.271666     5.372526    23.893086     0.609519
C      4.500842     4.998283    25.130311    -0.016494
C      3.198657     5.475506    25.260686    -0.110710
C      2.469783     5.133915    26.402126    -0.015534
C      1.020774     5.601091    26.505893     0.588580
C      3.030859     4.345241     0.798210    -0.119194
C      4.336540     3.908205     0.659854    -0.050324
C      4.936070     2.993946     1.729455     0.658205
C      5.051431     4.222168    26.082842    -0.109742
C      2.641077     8.313727    20.372980     0.593209
C      1.221782     8.795973    20.447480    -0.011163
C      0.538353     8.584991    21.634152    -0.094952
C     16.727403     8.999421    21.777829    -0.023142
C     15.974058     8.790950    23.060287     0.622387
C     16.094663     9.670045    20.708228    -0.111880
C     16.758865     9.838329    19.508252    -0.053492
C     16.073688    10.438625    18.356169     0.672880
C      0.608269     9.411340    19.428431    -0.106230
C     14.084578     5.668907    24.566243     0.610506
C     13.317250     4.470826    24.079335    -0.026375
C     13.859099     3.179812    24.026121    -0.109315
C     13.123233     2.099781    23.568481    -0.043602
C     13.714023     0.728393    23.493981     0.661722
C     11.812308     2.290670    23.222590    -0.113312
C     11.232005     3.556567    23.278464    -0.011249
C      9.753282     3.775085    22.937895     0.572474
C     11.995838     4.629063    23.672248    -0.108207
C      4.105817     5.570951    18.124688    -0.561871
C      5.213986     5.023400    19.002719     0.425355
C      6.867499     3.820296    19.678537     0.465034
C      7.846323     2.775429    19.771662    -0.577530
C     12.714225    10.546628     0.912620    -0.567667
C     13.832881     9.559530     0.963173     0.432927
C     15.405991     8.281075     1.620366     0.460727
C     16.407537     7.630545     2.485094    -0.571325
C     16.003772    16.717875     4.422083     0.614522
C     16.730899    15.557470     4.038943    -0.041282
C     16.215268    14.258921     4.041603    -0.105066
C     16.898697    13.156285     3.607909    -0.025540
C     16.297420    11.817549     3.621213     0.604994
C      0.702656    13.354709     3.150269    -0.101958
C      1.286454    14.625629     3.089073    -0.025184
C      2.731968    14.786378     2.586200     0.579284
C      0.592538    15.708172     3.496160    -0.107837
C     14.011166    19.744474     2.713914     0.609519
C     13.240342    20.118717     1.476688    -0.016494
C     11.938157    19.641494     1.346314    -0.110710
C     11.209283    19.983085     0.204874    -0.015533
C      9.760274    19.515909     0.101107     0.588580
C     11.770359    20.771759    25.808790    -0.119194
C     13.076040    21.208795    25.947146    -0.050323
C     13.675570    22.123054    24.877545     0.658205
C     13.790931    20.894832     0.524158    -0.109742
C     11.380577    16.803273     6.234020     0.593209
C      9.961282    16.321027     6.159521    -0.011163
C      9.277853    16.532009     4.972848    -0.094952
C      7.987903    16.117579     4.829170    -0.023143
C      7.234558    16.326050     3.546713     0.622388
C      7.355163    15.446955     5.898772    -0.111880
C      8.019365    15.278671     7.098748    -0.053492
C      7.334188    14.678375     8.250831     0.672880
C      9.347769    15.705660     7.178569    -0.106230
C      5.345078    19.448093     2.040757     0.610506
C      4.577750    20.646174     2.527665    -0.026375
C      5.119599    21.937188     2.580879    -0.109316
C      4.383733    23.017219     3.038519    -0.043602
C      4.974523    24.388607     3.113019     0.661721
C      3.072808    22.826330     3.384410    -0.113312
C      2.492505    21.560433     3.328536    -0.011248
C      1.013782    21.341915     3.669105     0.572474
C      3.256338    20.487937     2.934752    -0.108208
C     12.845317    19.546049     8.482312    -0.561871
C     13.953486    20.093600     7.604281     0.425355
C     15.606999    21.296704     6.928463     0.465034
C     16.585823    22.341572     6.835338    -0.577530
C      3.974725    14.570372    25.694380    -0.567667
C      5.093381    15.557470    25.643827     0.432927
C      6.666491    16.835925    24.986634     0.460727
C      7.668037    17.486455    24.121906    -0.571325
C      7.264272    20.957625    17.725583     0.614522
C      7.991399    22.118030    17.342443    -0.041282
C      7.475768    23.416579    17.345103    -0.105066
C      8.159197    24.519215    16.911409    -0.025540
C      7.557920     0.740951    16.924713     0.604994
C      9.442156    24.320791    16.453769    -0.101958
C     10.025954    23.049871    16.392573    -0.025185
C     11.471468    22.889122    15.889700     0.579285
C      9.332038    21.967328    16.799660    -0.107837
C      5.271666    17.931026    16.017414     0.609519
C      4.500842    17.556783    14.780188    -0.016493
C      3.198657    18.034006    14.649814    -0.110710
C      2.469783    17.692415    13.508374    -0.015533
C      1.020774    18.159591    13.404607     0.588580
C      3.030859    16.903741    12.505290    -0.119194
C      4.336540    16.466705    12.643646    -0.050323
C      4.936070    15.552446    11.574045     0.658205
C      5.051431    16.780668    13.827658    -0.109742
C      2.641077    20.872227    19.537520     0.593208
C      1.221782    21.354473    19.463020    -0.011163
C      0.538353    21.143491    18.276348    -0.094952
C     16.727403    21.557921    18.132670    -0.023143
C     15.974058    21.349450    16.850213     0.622388
C     16.094663    22.228545    19.202272    -0.111880
C     16.758865    22.396829    20.402248    -0.053492
C     16.073688    22.997125    21.554331     0.672880
C      0.608269    21.969840    20.482069    -0.106230
C     14.084578    18.227407    15.344257     0.610506
C     13.317250    17.029326    15.831165    -0.026376
C     13.859099    15.738312    15.884379    -0.109315
C     13.123233    14.658281    16.342019    -0.043602
C     13.714023    13.286893    16.416519     0.661721
C     11.812308    14.849170    16.687910    -0.113312
C     11.232005    16.115067    16.632036    -0.011249
C      9.753282    16.333585    16.972605     0.572474
C     11.995838    17.187563    16.238252    -0.108207
C      4.105817    18.129451    21.785812    -0.561871
C      5.213986    17.581900    20.907781     0.425355
C      6.867499    16.378796    20.231963     0.465034
C      7.846323    15.333929    20.138838    -0.577530
C     12.714225    23.105128    12.390880    -0.567667
C     13.832881    22.118030    12.340327     0.432927
C     15.405991    20.839575    11.683134     0.460727
C     16.407537    20.189045    10.818406    -0.571325
C     16.003772     4.159375     8.881417     0.614522
C     16.730899     2.998970     9.264557    -0.041282
C     16.215268     1.700421     9.261897    -0.105066
C     16.898697     0.597785     9.695591    -0.025540
C     16.297420    24.376048     9.682287     0.604994
C      0.702656     0.796209    10.153231    -0.101958
C      1.286454     2.067129    10.214427    -0.025184
C      2.731968     2.227878    10.717300     0.579284
C      0.592538     3.149672     9.807340    -0.107837
C     14.011166     7.185974    10.589586     0.609519
C     13.240342     7.560217    11.826811    -0.016494
C     11.938157     7.082994    11.957186    -0.110710
C     11.209283     7.424585    13.098626    -0.015533
C      9.760274     6.957409    13.202393     0.588580
C     11.770359     8.213259    14.101710    -0.119194
C     13.076040     8.650295    13.963354    -0.050323
C     13.675570     9.564554    15.032955     0.658205
C     13.790931     8.336332    12.779342    -0.109742
C     11.380577     4.244773     7.069480     0.593208
C      9.961282     3.762527     7.143979    -0.011164
C      9.277853     3.973509     8.330652    -0.094952
C      7.987903     3.559079     8.474329    -0.023143
C      7.234558     3.767550     9.756787     0.622387
C      7.355163     2.888455     7.404728    -0.111880
C      8.019365     2.720171     6.204752    -0.053493
C      7.334188     2.119875     5.052669     0.672880
C      9.347769     3.147160     6.124931    -0.106230
C      5.345078     6.889593    11.262743     0.610506
C      4.577750     8.087674    10.775835    -0.026376
C      5.119599     9.378688    10.722621    -0.109315
C      4.383733    10.458719    10.264981    -0.043602
C      4.974523    11.830107    10.190481     0.661721
C      3.072808    10.267830     9.919090    -0.113312
C      2.492505     9.001933     9.974964    -0.011249
C      1.013782     8.783415     9.634395     0.572474
C      3.256338     7.929437    10.368748    -0.108207
C     12.845317     6.987549     4.821188    -0.561871
C     13.953486     7.535100     5.699219     0.425355
C     15.606999     8.738204     6.375037     0.465034
C     16.585823     9.783072     6.468162    -0.577530
C      3.974725     2.011872    14.216120    -0.567667
C      5.093381     2.998970    14.266673     0.432927
C      6.666491     4.277425    14.923866     0.460727
C      7.668037     4.927955    15.788594    -0.571325
N      5.609011     5.555880    20.122874    -0.272292
N      6.682222     4.782277    20.572532    -0.275059
N      5.953347     3.938346    18.680775    -0.487270
N     14.290830     8.936629    26.489929    -0.281758
N     15.327335     8.117814     0.321945    -0.275489
N     14.472612     9.152635     2.059382    -0.478273
N     14.348511    19.561120     6.484126    -0.272292
N     15.421722    20.334723     6.034468    -0.275059
N     14.692847    21.178654     7.926225    -0.487270
N      5.551330    16.180371     0.117071    -0.281758
N      6.587835    16.999186    26.285055    -0.275489
N      5.733112    15.964365    24.547618    -0.478273
N      5.609011    18.114380    19.787626    -0.272292
N      6.682222    17.340777    19.337968    -0.275059
N      5.953347    16.496846    21.229725    -0.487270
N     14.290830    21.495129    13.420571    -0.281758
N     15.327335    20.676314    12.981555    -0.275489
N     14.472612    21.711135    11.244118    -0.478273
N     14.348511     7.002620     6.819374    -0.272292
N     15.421722     7.776223     7.269032    -0.275059
N     14.692847     8.620154     5.377275    -0.487270
N      5.551330     3.621871    13.186429    -0.281758
N      6.587835     4.440686    13.625445    -0.275489
N      5.733112     3.405865    15.362882    -0.478273
O      6.068709     8.539780    21.700669    -0.564045
O      7.821852     7.266348    22.203542    -0.565032
O      6.339633    13.384849    22.618611    -0.593806
O      8.195903    14.301620    23.297089    -0.569603
O     11.791333     9.109936    24.217691    -0.564814
O     12.193350    11.272510    24.199066    -0.537593
O      4.691364     6.035615    23.052305    -0.534255
O      6.468978     4.922932    23.837211    -0.552644
O      0.685177     6.500280    25.718326    -0.539178
O      0.339093     5.108798     0.768942    -0.540968
O      6.044238     2.426302     1.418153    -0.578651
O      4.383733     2.961294     2.815021    -0.568371
O      3.058825     7.550170    21.224404    -0.528339
O      3.333245     8.662853    19.412467    -0.554155
O     16.552613     8.168048    23.988871    -0.572462
O     14.825688     9.233009    23.174697    -0.536442
O     16.709924    10.632026    17.323818    -0.548142
O     14.878125    10.717424    18.438651    -0.625505
O     15.260915     5.470483    24.957366    -0.534929
O     13.521754     6.769032    24.425226    -0.553019
O     14.893856     0.590249    23.927675    -0.573035
O     13.027099    24.946204    23.025698    -0.586328
O      9.008677     2.775429    22.868717    -0.550651
O      9.426425     4.938002    22.634575    -0.523046
O     14.808209    16.577220     4.906331    -0.564045
O     16.561352    17.850652     4.403458    -0.565032
O     15.079133    11.732151     3.988389    -0.593806
O     16.935403    10.815380     3.309911    -0.569603
O      3.051833    16.007064     2.389309    -0.564814
O      3.453850    13.844490     2.407933    -0.537591
O     13.430864    19.081385     3.554695    -0.534255
O     15.208478    20.194068     2.769789    -0.552644
O      9.424677    18.616720     0.888674    -0.539179
O      9.078593    20.008202    25.838058    -0.540968
O     14.783738    22.690698    25.188847    -0.578651
O     13.123233    22.155706    23.791979    -0.568372
O     11.798325    17.566830     5.382596    -0.528339
O     12.072745    16.454147     7.194533    -0.554156
O      7.813113    16.948952     2.618129    -0.572462
O      6.086188    15.883991     3.432303    -0.536442
O      7.970424    14.484974     9.283182    -0.548142
O      6.138625    14.399576     8.168349    -0.625502
O      6.521415    19.646517     1.649634    -0.534929
O      4.782254    18.347969     2.181774    -0.553019
O      6.154356    24.526751     2.679325    -0.573034
O      4.287599     0.170796     3.581302    -0.586326
O      0.269177    22.341572     3.738284    -0.550651
O      0.686925    20.178998     3.972425    -0.523046
O      6.068709    21.098280    18.209831    -0.564045
O      7.821852    19.824848    17.706958    -0.565032
O      6.339633     0.826349    17.291889    -0.593806
O      8.195903     1.743120    16.613411    -0.569603
O     11.791333    21.668436    15.692809    -0.564814
O     12.193350    23.831010    15.711433    -0.537593
O      4.691364    18.594115    16.858195    -0.534255
O      6.468978    17.481432    16.073289    -0.552644
O      0.685177    19.058780    14.192174    -0.539179
O      0.339093    17.667298    12.534558    -0.540969
O      6.044238    14.984802    11.885347    -0.578651
O      4.383733    15.519794    10.488479    -0.568369
O      3.058825    20.108670    18.686096    -0.528339
O      3.333245    21.221353    20.498033    -0.554154
O     16.552613    20.726548    15.921629    -0.572462
O     14.825688    21.791509    16.735803    -0.536442
O     16.709924    23.190526    22.586682    -0.548142
O     14.878125    23.275924    21.471849    -0.625505
O     15.260915    18.028983    14.953134    -0.534929
O     13.521754    19.327532    15.485274    -0.553019
O     14.893856    13.148749    15.982825    -0.573035
O     13.027099    12.387704    16.884802    -0.586328
O      9.008677    15.333929    17.041783    -0.550651
O      9.426425    17.496502    17.275925    -0.523046
O     14.808209     4.018720     8.397169    -0.564045
O     16.561352     5.292152     8.900042    -0.565032
O     15.079133    24.290651     9.315111    -0.593806
O     16.935403    23.373880     9.993589    -0.569603
O      3.051833     3.448564    10.914191    -0.564814
O      3.453850     1.285990    10.895566    -0.537591
O     13.430864     6.522885     9.748805    -0.534255
O     15.208478     7.635568    10.533711    -0.552644
O      9.424677     6.058220    12.414826    -0.539179
O      9.078593     7.449702    14.072442    -0.540968
O     14.783738    10.132198    14.721653    -0.578651
O     13.123233     9.597206    16.118521    -0.568372
O     11.798325     5.008330     7.920904    -0.528338
O     12.072745     3.895647     6.108967    -0.554154
O      7.813113     4.390452    10.685371    -0.572462
O      6.086188     3.325491     9.871197    -0.536442
O      7.970424     1.926474     4.020318    -0.548142
O      6.138625     1.841076     5.135151    -0.625504
O      6.521415     7.088017    11.653866    -0.534929
O      4.782254     5.789469    11.121726    -0.553019
O      6.154356    11.968250    10.624175    -0.573035
O      4.287599    12.729296     9.722198    -0.586324
O      0.269177     9.783072     9.565216    -0.550651
O      0.686925     7.620498     9.331075    -0.523046

The following XYZ coordinates are in angstroms. Other properties are in atomic units.
The sperically averaged electron density of each atom fit to a function of the form exp(a - br)
eigen_1, eigen_2 and eigen_3 are the three eigenvalues of traceless quadrupole moment tensor
  atom number  atomic symbol              X              Y              Z     net charge C6 coefficient C8 coefficient C10 coefficient fluctuating dipole atomic polarizability isotropic forcefield polarizability              a              b squared Pearson coefficient          <r^3>          <r^4>         wp_QDO          m_QDO          q_QDO       dipole_x       dipole_y       dipole_z         dipole            Qxy            Qxz            Qyz     Q(x^2-y^2)  Q(3z^2 - R^2)        eigen_1        eigen_2        eigen_3 static polarizability      alpha(xx)      alpha(xy)      alpha(xz)      alpha(yy)      alpha(yz)      alpha(zz) atomic spin moment
            1             Zn      12.918904      23.132506      22.056671       0.959061      96.124060 0.20132099E+04  0.65800921E+05                                17.964722                           15.449324      -0.082124       1.820196                    0.999935      47.665845     135.577887       0.421504       0.444592      -1.104682       0.015287       0.027830       0.031764       0.044912      -0.048866      -0.148691      -0.066194      -0.123998      -0.121385      -0.212304       0.094081       0.118222             20.301617      18.152614      -0.487925      -2.172333      20.043379       0.477809      22.708858           0.290493
            2             Zn       4.899888       7.023969      21.296775       0.878400     102.319648 0.18840016E+04  0.60116487E+05                                18.033411                           14.376230       0.150740       1.907219                    0.997978      46.649270     127.957250       0.466610       0.411377      -1.134740      -0.057349       0.058136       0.059501       0.101040       0.022323      -0.030933      -0.014092      -0.039368       0.043917      -0.046740      -0.000368       0.047107             22.584540      26.499978      -4.011158       2.718496      21.890925       2.475619      19.362717           0.000924
            3             Zn       7.600743       5.281854      22.275114       0.866722     101.807054 0.18903849E+04  0.60374877E+05                                17.929125                           14.364670       0.142888       1.900936                    0.998279      46.936440     128.828931       0.468520       0.409329      -1.136087       0.063407       0.039483       0.066533       0.100030       0.038656      -0.014709      -0.015805      -0.042785       0.025227      -0.048798      -0.001776       0.050575             22.226335      26.275617      -3.664772       2.713103      19.467295       1.468334      20.936092           0.000700
            4             Zn      16.327833       6.998099      25.587154       0.871117      99.543418 0.18779997E+04  0.59871961E+05                                17.694669                           14.331557       0.160299       1.908382                    0.998164      46.739245     128.110767       0.468442       0.410131      -1.135700       0.064450      -0.024804      -0.070341       0.098574       0.038072      -0.022497      -0.010887      -0.054261      -0.005018      -0.050901      -0.004030       0.054931             21.591653      25.902751      -4.378055       1.665319      18.288670       1.502638      20.583538           0.000445
            5             Zn      15.753997      23.970911      24.095831       1.049169      61.579866 0.11763194E+04  0.33310528E+05                                12.934845                           11.341681       0.382278       2.037918                    0.998346      40.654699     104.486579       0.527459       0.410073      -1.137518       0.127170       0.033721       0.103000       0.167088       0.047705       0.140794       0.030585       0.141361       0.042605      -0.106945      -0.086540       0.193484             14.912515      12.681848      -1.843330      -3.964260      16.798136      -0.187923      15.257561          -0.000445
            6             Zn      13.619637       8.762819      24.621320       0.873223     102.023561 0.18780100E+04  0.59912710E+05                                17.997968                           14.339222       0.107678       1.893229                    0.998124      46.805956     128.619570       0.467628       0.410567      -1.134633      -0.044135      -0.027570      -0.085714       0.100274       0.043856      -0.007167      -0.001151      -0.054518      -0.012479      -0.050266      -0.003799       0.054065             22.394170      25.641609      -5.483518       2.172700      18.128371      -0.321721      23.412529           0.000132
            7             Zn       5.561818      15.159617      22.705616       0.872412      81.292033 0.15103854E+04  0.45554562E+05                                15.462958                           12.769742       0.443560       2.009905                    0.998021      44.965991     119.491019       0.501596       0.404863      -1.140510      -0.082830      -0.080470      -0.025410       0.118245       0.097254       0.041712       0.020814       0.289114      -0.354295      -0.128450      -0.110743       0.239194             19.045971      11.134123      -3.773018      -0.198870      20.586491      -3.420822      25.417297          -0.000001
            8             Zn       4.179404       1.984494       4.550329       0.959057      96.126822 0.20132821E+04  0.65803880E+05                                17.965042                           15.449586      -0.082129       1.820188                    0.999935      47.666606     135.580735       0.421501       0.444591      -1.104683       0.015302      -0.027835      -0.031779       0.044931       0.048871       0.148706      -0.066198      -0.124011      -0.121397      -0.212324       0.094092       0.118233             20.301989      18.152942       0.487937       2.172384      20.043748       0.477827      22.709278           0.290491
            9             Zn      13.639388      18.093031       5.310225       0.878400     102.319688 0.18840023E+04  0.60116519E+05                                18.033417                           14.376234       0.150739       1.907219                    0.997978      46.649277     127.957285       0.466610       0.411377      -1.134740      -0.057349      -0.058136      -0.059501       0.101040      -0.022323       0.030933      -0.014092      -0.039368       0.043916      -0.046740      -0.000368       0.047107             22.584551      26.500002       4.011161      -2.718500      21.890931       2.475620      19.362719           0.000923
           10             Zn      16.340243      19.835146       4.331886       0.866722     101.807082 0.18903854E+04  0.60374895E+05                                17.929127                           14.364670       0.142889       1.900936                    0.998279      46.936449     128.828953       0.468520       0.409329      -1.136087       0.063407      -0.039483      -0.066533       0.100030      -0.038656       0.014709      -0.015805      -0.042785       0.025227      -0.048798      -0.001776       0.050575             22.226337      26.275620       3.664771      -2.713103      19.467303       1.468335      20.936089           0.000700
           11             Zn       7.588333      18.118901       1.019846       0.871118      99.543358 0.18779983E+04  0.59871903E+05                                17.694661                           14.331551       0.160301       1.908383                    0.998164      46.739230     128.110704       0.468442       0.410131      -1.135700       0.064449       0.024804       0.070341       0.098574      -0.038072       0.022497      -0.010888      -0.054261      -0.005018      -0.050901      -0.004030       0.054931             21.591644      25.902737       4.378053      -1.665321      18.288663       1.502634      20.583532           0.000445
           12             Zn       7.014497       1.146089       2.511169       1.049170      61.579741 0.11763170E+04  0.33310443E+05                                12.934825                           11.341668       0.382280       2.037919                    0.998346      40.654675     104.486476       0.527460       0.410073      -1.137518       0.127170      -0.033721      -0.103000       0.167087      -0.047705      -0.140795       0.030585       0.141362       0.042605      -0.106945      -0.086540       0.193485             14.912487      12.681827       1.843325       3.964246      16.798102      -0.187921      15.257533          -0.000445
           13             Zn       4.880137      16.354181       1.985680       0.873223     102.023617 0.18780108E+04  0.59912743E+05                                17.997975                           14.339226       0.107678       1.893230                    0.998124      46.805963     128.619603       0.467628       0.410568      -1.134633      -0.044135       0.027570       0.085714       0.100274      -0.043856       0.007167      -0.001151      -0.054519      -0.012479      -0.050266      -0.003799       0.054065             22.394185      25.641634       5.483527      -2.172702      18.128373      -0.321727      23.412549           0.000131
           14             Zn      14.301318       9.957383       3.901384       0.872412      81.292032 0.15103854E+04  0.45554561E+05                                15.462957                           12.769742       0.443560       2.009905                    0.998021      44.965991     119.491018       0.501596       0.404863      -1.140510      -0.082830       0.080470       0.025410       0.118245      -0.097254      -0.041712       0.020814       0.289114      -0.354295      -0.128450      -0.110743       0.239194             19.045970      11.134126       3.773021       0.198870      20.586494      -3.420821      25.417289          -0.000004
           15             Zn      12.918904      10.574006      17.853829       0.959064      96.124141 0.20132117E+04  0.65800993E+05                                17.964731                           15.449330      -0.082124       1.820196                    0.999935      47.665868     135.577970       0.421504       0.444591      -1.104682       0.015288       0.027830      -0.031765       0.044914      -0.048867       0.148692       0.066194      -0.123997      -0.121387      -0.212305       0.094082       0.118223             20.301629      18.152625      -0.487926       2.172336      20.043389      -0.477809      22.708872           0.290480
           16             Zn       4.899888      19.582469      18.613725       0.878400     102.319649 0.18840016E+04  0.60116490E+05                                18.033412                           14.376230       0.150740       1.907219                    0.997978      46.649270     127.957255       0.466610       0.411377      -1.134740      -0.057349       0.058136      -0.059501       0.101040       0.022323       0.030933       0.014092      -0.039368       0.043918      -0.046740      -0.000368       0.047108             22.584541      26.499982      -4.011158      -2.718496      21.890925      -2.475620      19.362717           0.000924
           17             Zn       7.600743      17.840354      17.635386       0.866722     101.807084 0.18903856E+04  0.60374905E+05                                17.929129                           14.364673       0.142888       1.900936                    0.998279      46.936448     128.828962       0.468520       0.409329      -1.136087       0.063407       0.039483      -0.066533       0.100030       0.038656       0.014710       0.015805      -0.042785       0.025227      -0.048798      -0.001776       0.050575             22.226340      26.275623      -3.664774      -2.713105      19.467300      -1.468334      20.936097           0.000700
           18             Zn      16.327833      19.556599      14.323346       0.871118      99.543407 0.18779992E+04  0.59871941E+05                                17.694665                           14.331553       0.160302       1.908383                    0.998164      46.739245     128.110749       0.468442       0.410131      -1.135700       0.064449      -0.024804       0.070341       0.098574       0.038072       0.022497       0.010888      -0.054261      -0.005019      -0.050901      -0.004030       0.054931             21.591649      25.902744      -4.378055      -1.665322      18.288667      -1.502633      20.583536           0.000445
           19             Zn      15.753997      11.412411      15.814669       1.049169      61.579840 0.11763189E+04  0.33310511E+05                                12.934840                           11.341678       0.382278       2.037918                    0.998346      40.654696     104.486561       0.527459       0.410073      -1.137518       0.127170       0.033721      -0.103000       0.167088       0.047705      -0.140794      -0.030585       0.141361       0.042605      -0.106945      -0.086540       0.193485             14.912509      12.681843      -1.843329       3.964257      16.798129       0.187922      15.257554          -0.000445
           20             Zn      13.619637      21.321319      15.289180       0.873223     102.023565 0.18780100E+04  0.59912711E+05                                17.997968                           14.339222       0.107678       1.893229                    0.998124      46.805956     128.619571       0.467628       0.410567      -1.134633      -0.044135      -0.027570       0.085714       0.100274       0.043856       0.007167       0.001151      -0.054518      -0.012479      -0.050266      -0.003799       0.054065             22.394171      25.641614      -5.483520      -2.172698      18.128372       0.321722      23.412528           0.000132
           21             Zn       5.561818       2.601117      17.204884       0.872412      81.292036 0.15103855E+04  0.45554565E+05                                15.462958                           12.769743       0.443560       2.009905                    0.998021      44.965991     119.491021       0.501596       0.404863      -1.140510      -0.082830      -0.080470       0.025410       0.118245       0.097254      -0.041712      -0.020814       0.289114      -0.354295      -0.128450      -0.110743       0.239194             19.045971      11.134124      -3.773019       0.198870      20.586494       3.420822      25.417295           0.000000
           22             Zn       4.179404      14.542994       8.753171       0.959052      96.130318 0.20133738E+04  0.65807655E+05                                17.965480                           15.449947      -0.082139       1.820178                    0.999935      47.667439     135.584092       0.421496       0.444591      -1.104682       0.015317      -0.027840       0.031792       0.044949       0.048877      -0.148721       0.066204      -0.124026      -0.121403      -0.212346       0.094103       0.118244             20.302497      18.153386       0.487953      -2.172448      20.044246      -0.477847      22.709859           0.290495
           23             Zn      13.639388       5.534531       7.993275       0.878400     102.319637 0.18840012E+04  0.60116474E+05                                18.033410                           14.376229       0.150741       1.907219                    0.997978      46.649266     127.957236       0.466610       0.411377      -1.134740      -0.057349      -0.058136       0.059501       0.101040      -0.022323      -0.030933       0.014092      -0.039368       0.043917      -0.046740      -0.000368       0.047107             22.584540      26.499983       4.011159       2.718498      21.890925      -2.475618      19.362713           0.000923
           24             Zn      16.340243       7.276646       8.971614       0.866721     101.807099 0.18903858E+04  0.60374915E+05                                17.929131                           14.364674       0.142887       1.900936                    0.998279      46.936450     128.828970       0.468519       0.409329      -1.136087       0.063407      -0.039483       0.066533       0.100030      -0.038656      -0.014709       0.015805      -0.042785       0.025227      -0.048798      -0.001776       0.050574             22.226343      26.275629       3.664775       2.713102      19.467305      -1.468335      20.936094           0.000699
           25             Zn       7.588333       5.560401      12.283654       0.871118      99.543345 0.18779981E+04  0.59871895E+05                                17.694659                           14.331550       0.160302       1.908383                    0.998164      46.739229     128.110695       0.468442       0.410131      -1.135700       0.064449       0.024804      -0.070341       0.098574      -0.038072      -0.022497       0.010888      -0.054261      -0.005018      -0.050901      -0.004030       0.054931             21.591640      25.902731       4.378050       1.665319      18.288662      -1.502637      20.583527           0.000445
           26             Zn       7.014497      13.704589      10.792331       1.049170      61.579651 0.11763157E+04  0.33310397E+05                                12.934810                           11.341660       0.382281       2.037919                    0.998346      40.654663     104.486419       0.527460       0.410072      -1.137518       0.127169      -0.033720       0.103000       0.167087      -0.047705       0.140795      -0.030585       0.141362       0.042604      -0.106945      -0.086540       0.193485             14.912464      12.681810       1.843316      -3.964232      16.798069       0.187919      15.257511          -0.000451
           27             Zn       4.880137       3.795681      11.317820       0.873223     102.023598 0.18780107E+04  0.59912739E+05                                17.997973                           14.339225       0.107678       1.893230                    0.998124      46.805961     128.619594       0.467628       0.410568      -1.134633      -0.044135       0.027570      -0.085714       0.100274      -0.043856      -0.007167       0.001151      -0.054519      -0.012479      -0.050266      -0.003799       0.054065             22.394179      25.641623       5.483523       2.172701      18.128374       0.321724      23.412540           0.000131
           28             Zn      14.301318      22.515883       9.402116       0.872412      81.292022 0.15103854E+04  0.45554561E+05                                15.462956                           12.769742       0.443560       2.009905                    0.998021      44.965990     119.491016       0.501596       0.404863      -1.140510      -0.082830       0.080470      -0.025410       0.118245      -0.097254       0.041712      -0.020814       0.289114      -0.354295      -0.128450      -0.110743       0.239194             19.045967      11.134123       3.773018      -0.198869      20.586489       3.420821      25.417288          -0.000004
           29              H       6.610558      10.981152      22.246113       0.120152       1.222634 0.92963000E+01  0.94012201E+02                                 1.830528                            1.737642      -1.309102       2.265363                    0.994717       3.539153       9.800686       0.497268       1.217984      -0.723421      -0.036744       0.005133      -0.014074       0.039681      -0.001254       0.006428      -0.001279       0.017671      -0.005839      -0.008127      -0.004648       0.012775              1.867305       2.211472      -0.093233       0.299229       1.882018       0.026674       1.508425          -0.000009
           30              H       9.938559      12.498219      23.733444       0.120544       1.321807 0.10212800E+02  0.10556120E+03                                 1.917811                            1.814508      -1.339308       2.248483                    0.994109       3.599620      10.022911       0.490165       1.208939      -0.725979       0.021546       0.031407       0.011369       0.039748       0.009737       0.002702       0.005094      -0.005765       0.000036      -0.010251      -0.002462       0.012712              1.953970       1.956163       0.197638       0.231309       2.322977       0.197403       1.582768          -0.000015
           31              H       9.713080       8.562385      23.180018       0.133688       1.084954 0.78627621E+01  0.76875968E+02                                 1.743426                            1.639347      -1.205838       2.321228                    0.996420       3.457427       9.667085       0.488757       1.281734      -0.708479       0.017953      -0.037669       0.005200       0.042051      -0.007994      -0.003062      -0.002257      -0.016326      -0.016376      -0.011115      -0.003085       0.014200              1.803331       1.779010      -0.256722       0.154073       2.247532      -0.001524       1.383451           0.000036
           32              H       2.821111       6.013010      24.600832       0.137389       1.067606 0.76537904E+01  0.74005615E+02                                 1.694826                            1.594063      -1.178388       2.335609                    0.996971       3.370437       9.238467       0.508806       1.244989      -0.716783      -0.016320       0.024621      -0.028703       0.041187      -0.002593       0.009130      -0.008462      -0.006941       0.006602      -0.011621      -0.002912       0.014533              1.746024       1.734213      -0.253007       0.118919       1.612898      -0.387936       1.890960           0.000032
           33              H       2.534455       4.116676       1.548527       0.125337       1.251432 0.94676815E+01  0.96351677E+02                                 1.875602                            1.767894      -1.310135       2.266142                    0.995150       3.538889       9.887156       0.486173       1.237941      -0.719231      -0.021904      -0.009132       0.030819       0.038897       0.002220      -0.008739      -0.003581      -0.005132       0.018116      -0.010277      -0.001851       0.012128              1.919135       1.920534      -0.039218      -0.306618       1.625776      -0.311191       2.211095           0.000434
           34              H       5.909650       3.885600      25.963111       0.128111       1.167769 0.86422819E+01  0.85764398E+02                                 1.772337                            1.674011      -1.184576       2.327119                    0.996429       3.425103       9.376367       0.507584       1.215960      -0.724181       0.037726      -0.015139      -0.007537       0.041343      -0.007877      -0.000369       0.002340       0.016805      -0.020253      -0.009622      -0.005338       0.014960              1.811205       2.182537      -0.295997      -0.138793       1.561878      -0.138244       1.689201           0.000020
           35              H       0.966589       8.155490      22.341898       0.133377       1.092649 0.78565757E+01  0.76329728E+02                                 1.710548                            1.606556      -1.180800       2.332600                    0.996814       3.374855       9.219343       0.511748       1.231941      -0.719944       0.018653      -0.018042       0.031802       0.041047      -0.000882       0.010912      -0.006490      -0.003299       0.015603      -0.012226      -0.002424       0.014650              1.763753       1.798559      -0.251382       0.193616       1.519839      -0.335286       1.972862           0.000099
           36              H      15.231201       9.996566      20.809335       0.120371       1.238899 0.94047428E+01  0.95739894E+02                                 1.872428                            1.768455      -1.289461       2.269859                    0.995215       3.599933      10.124077       0.482489       1.247017      -0.716508      -0.035024       0.018134       0.007611       0.040167      -0.008946      -0.003433       0.001431       0.004090      -0.026305      -0.009541      -0.004579       0.014121              1.914385       2.336484      -0.345291      -0.085107       1.585549      -0.107148       1.821120           0.000599
           37              H       1.081950       9.559530      18.643525       0.122058       1.282360 0.97136907E+01  0.99004057E+02                                 1.870394                            1.762459      -1.279342       2.277823                    0.995156       3.513291       9.666756       0.501132       1.199181      -0.728542       0.021442       0.007321      -0.031289       0.038631       0.002179      -0.008248      -0.002343      -0.001069       0.027468      -0.009103      -0.004353       0.013456              1.906807       1.940699      -0.071504      -0.270752       1.530643      -0.223559       2.249079           0.000386
           38              H      14.736545       3.044180      24.302834       0.123016       1.191132 0.89044376E+01  0.88828053E+02                                 1.781214                            1.688199      -1.167938       2.331687                    0.996329       3.428435       9.340926       0.511553       1.200251      -0.728179       0.039303      -0.005266       0.013820       0.041993      -0.002711       0.005685      -0.001033       0.020625      -0.014929      -0.008226      -0.006606       0.014832              1.812993       2.211397      -0.084595       0.270337       1.769425       0.049831       1.458156           0.000012
           39              H      11.301921       1.564789      22.948538       0.119020       1.275734 0.96884117E+01  0.99148019E+02                                 1.893608                            1.782492      -1.326696       2.251932                    0.994751       3.608224      10.102377       0.486677       1.229798      -0.720562      -0.022587      -0.029165      -0.009878       0.038188       0.008674       0.005267       0.001874      -0.009549      -0.002913      -0.010840      -0.001050       0.011890              1.941813       1.965777       0.215982       0.204063       2.315255       0.224538       1.544407           0.000413
           40              H      11.621787       5.478018      23.669587       0.132352       1.066605 0.76729226E+01  0.74296328E+02                                 1.699386                            1.600062      -1.168533       2.338544                    0.996910       3.394134       9.334403       0.505540       1.251250      -0.715313      -0.016199       0.037220      -0.001987       0.040641      -0.008835      -0.004088      -0.001060      -0.014143      -0.015103      -0.011476      -0.002394       0.013870              1.752441       1.727939      -0.235172       0.114785       2.192515       0.053674       1.336871           0.000028
           41              H       4.350523       6.445022      17.810726       0.207905       0.883289 0.63631101E+01  0.58064839E+02                                 1.453995                            1.422003      -0.835296       2.534008                    0.999955       2.785996       7.139822       0.563248       1.191688      -0.733215       0.002424       0.018045      -0.006048       0.019185       0.005017       0.002625      -0.006124       0.000569      -0.005049      -0.009451       0.002543       0.006909              1.455008       1.251227       0.039049      -0.051957       1.767648      -0.162484       1.346151           0.000010
           42              H       3.974725       4.988236      17.374371       0.167441       0.976888 0.67470031E+01  0.62025025E+02                                 1.487072                            1.405992      -1.024974       2.396462                    0.999301       3.017478       7.580082       0.606407       1.098717      -0.753700      -0.006281       0.001541      -0.010545       0.012370      -0.000005       0.007531      -0.002714       0.005379       0.005856      -0.006901      -0.002751       0.009652              1.534778       1.266989      -0.009927       0.066233       1.496711       0.428698       1.840633           0.000007
           43              H       3.293044       5.628720      18.632882       0.197423       0.919715 0.64252734E+01  0.58599312E+02                                 1.475170                            1.412778      -0.789279       2.546451                    0.999969       2.802785       7.111054       0.576524       1.164897      -0.739602      -0.014485       0.004425       0.008974       0.017605      -0.000851      -0.002500      -0.002614       0.009708       0.007789      -0.007090       0.001373       0.005717              1.508034       1.823064      -0.150931      -0.341337       1.246192       0.106939       1.454846          -0.000007
           44              H       8.320004       2.855803      20.604461       0.196027       0.877975 0.58417719E+01  0.52914159E+02                                 1.505283                            1.398527      -1.200767       2.338904                    0.998151       3.111284       8.314738       0.538580       1.255533      -0.713674       0.008947      -0.001593       0.011690       0.014807      -0.001197       0.000508      -0.000394       0.001193      -0.021269      -0.007124       0.002207       0.004917              1.574106       1.478585      -0.002010       0.482345       1.239402       0.115732       2.004332           0.000069
           45              H       7.407600       1.921451      19.734412       0.199189       0.938604 0.67526850E+01  0.62796438E+02                                 1.541759                            1.485356      -0.778474       2.550654                    0.999962       2.883390       7.559209       0.537566       1.225225      -0.725195      -0.003258      -0.013662       0.004374       0.014710       0.000592      -0.003456      -0.002881      -0.002417      -0.018571      -0.007984       0.002264       0.005720              1.573883       1.344752       0.221418       0.063169       2.023071       0.145606       1.353827           0.000010
           46              H       8.465080       2.848268      19.042630       0.200336       0.909475 0.65029446E+01  0.59854112E+02                                 1.500439                            1.449837      -0.823754       2.526779                    0.999923       2.866886       7.455815       0.548988       1.212158      -0.727783       0.012597       0.001130      -0.008449       0.015210      -0.000173      -0.005048      -0.005823       0.001658      -0.012759      -0.009511       0.002340       0.007170              1.525543       1.513898      -0.066091      -0.326634       1.279737       0.081472       1.782994           0.000007
           47              H      11.890964      10.086987       0.731692       0.197670       0.907249 0.64422159E+01  0.58674837E+02                                 1.450254                            1.406319      -0.768104       2.554138                    0.999986       2.782239       7.008160       0.584152       1.151234      -0.743275      -0.012730      -0.005470      -0.007158       0.015595       0.001523       0.001915       0.000558      -0.001156      -0.021235      -0.007438       0.002070       0.005368              1.464820       1.793748       0.213422       0.187857       1.302450       0.075212       1.298261          -0.000016
           48              H      12.647804      10.998734       1.756062       0.174244       0.929351 0.63847213E+01  0.57736885E+02                                 1.430215                            1.362792      -0.866589       2.483226                    0.999743       2.879051       7.111195       0.620936       1.090808      -0.757069      -0.002230       0.011525       0.003734       0.012319      -0.005478       0.000323       0.002673      -0.001518      -0.003662      -0.005839      -0.000738       0.006577              1.460459       1.219909      -0.062694       0.002111       1.381480       0.328526       1.779988           0.000001
           49              H      12.882023      11.184600       0.218177       0.209909       0.879993 0.62187292E+01  0.56504052E+02                                 1.453437                            1.406691      -0.942888       2.482759                    0.999555       2.815117       7.232952       0.564939       1.193238      -0.731921       0.003183       0.013780      -0.012868       0.019121       0.000440      -0.003661      -0.003371      -0.001322      -0.021712      -0.009129       0.003089       0.006040              1.465574       1.223912      -0.006869       0.024298       1.523722      -0.319375       1.649088          -0.000009
           50              H      17.129420       7.299000       1.947632       0.198991       0.912843 0.62283153E+01  0.57089704E+02                                 1.531894                            1.437164      -1.049973       2.421380                    0.998614       2.996177       7.946718       0.537336       1.243578      -0.718349       0.016062      -0.003258      -0.006188       0.017518      -0.000453      -0.000658      -0.005202       0.013611      -0.001263      -0.009588       0.002514       0.007074              1.588681       1.740904      -0.330457      -0.378260       1.416340       0.258389       1.608799           0.000049
           51              H      16.746630       8.271028       3.118340       0.188985       0.951412 0.66364906E+01  0.61685692E+02                                 1.559795                            1.471158      -1.063696       2.399724                    0.998909       3.075580       8.163099       0.538827       1.222957      -0.722743       0.013876       0.009335       0.006017       0.017773       0.001252       0.007597      -0.001827       0.006034      -0.000337      -0.007384      -0.001861       0.009245              1.623570       1.346498       0.152086       0.197902       1.699482       0.431552       1.824731           0.000005
           52              H      15.998529       6.902152       2.956038       0.189364       0.893306 0.63638263E+01  0.58068295E+02                                 1.462728                            1.418883      -0.711619       2.573418                    0.999993       2.838964       7.273445       0.565821       1.186332      -0.734101      -0.002945      -0.014187       0.005022       0.015335       0.003984       0.001824      -0.005882       0.001982      -0.012499      -0.009137       0.002291       0.006846              1.484867       1.319887       0.169304      -0.181629       1.604531      -0.293595       1.530184          -0.000001
           53              H      15.350058      14.135848       4.360887       0.120152       1.222633 0.92962985E+01  0.94012175E+02                                 1.830527                            1.737641      -1.309103       2.265363                    0.994717       3.539153       9.800683       0.497268       1.217983      -0.723422      -0.036744      -0.005133       0.014074       0.039681       0.001254      -0.006428      -0.001279       0.017671      -0.005839      -0.008127      -0.004648       0.012775              1.867304       2.211471       0.093233      -0.299229       1.882018       0.026674       1.508424          -0.000011
           54              H       1.199059      12.618781       2.873556       0.120544       1.321806 0.10212787E+02  0.10556105E+03                                 1.917810                            1.814508      -1.339305       2.248484                    0.994109       3.599619      10.022912       0.490165       1.208940      -0.725978       0.021546      -0.031407      -0.011369       0.039748      -0.009737      -0.002702       0.005094      -0.005765       0.000035      -0.010251      -0.002462       0.012712              1.953969       1.956163      -0.197637      -0.231309       2.322977       0.197403       1.582768          -0.000016
           55              H       0.973580      16.554615       3.426982       0.133688       1.084954 0.78627713E+01  0.76876111E+02                                 1.743429                            1.639350      -1.205838       2.321228                    0.996420       3.457431       9.667112       0.488755       1.281738      -0.708478       0.017953       0.037669      -0.005200       0.042051       0.007994       0.003062      -0.002257      -0.016326      -0.016376      -0.011115      -0.003085       0.014200              1.803335       1.779014       0.256723      -0.154073       2.247538      -0.001524       1.383454           0.000036
           56              H      11.560611      19.103990       2.006168       0.137389       1.067606 0.76537892E+01  0.74005601E+02                                 1.694826                            1.594063      -1.178387       2.335609                    0.996971       3.370437       9.238467       0.508806       1.244990      -0.716783      -0.016320      -0.024621       0.028703       0.041187       0.002593      -0.009130      -0.008462      -0.006941       0.006602      -0.011621      -0.002912       0.014533              1.746024       1.734213       0.253007      -0.118920       1.612898      -0.387936       1.890960           0.000031
           57              H      11.273955      21.000324      25.058473       0.125337       1.251430 0.94676655E+01  0.96351495E+02                                 1.875603                            1.767894      -1.310132       2.266144                    0.995150       3.538886       9.887154       0.486172       1.237944      -0.719231      -0.021904       0.009132      -0.030819       0.038897      -0.002220       0.008739      -0.003581      -0.005132       0.018116      -0.010277      -0.001851       0.012128              1.919135       1.920534       0.039218       0.306618       1.625776      -0.311191       2.211095           0.000435
           58              H      14.649150      21.231400       0.643889       0.128112       1.167769 0.86422812E+01  0.85764397E+02                                 1.772337                            1.674011      -1.184577       2.327119                    0.996429       3.425103       9.376370       0.507584       1.215960      -0.724181       0.037726       0.015139       0.007537       0.041343       0.007877       0.000369       0.002340       0.016805      -0.020253      -0.009622      -0.005338       0.014960              1.811206       2.182538       0.295997       0.138793       1.561878      -0.138244       1.689201           0.000020
           59              H       9.706089      16.961510       4.265102       0.133377       1.092649 0.78565764E+01  0.76329740E+02                                 1.710548                            1.606557      -1.180801       2.332600                    0.996814       3.374855       9.219345       0.511747       1.231942      -0.719944       0.018653       0.018042      -0.031802       0.041047       0.000882      -0.010912      -0.006490      -0.003299       0.015603      -0.012226      -0.002424       0.014650              1.763754       1.798559       0.251382      -0.193616       1.519839      -0.335286       1.972862           0.000098
           60              H       6.491701      15.120434       5.797665       0.120371       1.238906 0.94048132E+01  0.95740856E+02                                 1.872440                            1.768466      -1.289463       2.269858                    0.995215       3.599950      10.124161       0.482486       1.247023      -0.716506      -0.035024      -0.018134      -0.007611       0.040167       0.008946       0.003433       0.001431       0.004089      -0.026305      -0.009541      -0.004579       0.014121              1.914397       2.336500       0.345294       0.085108       1.585559      -0.107150       1.821132           0.000596
           61              H       9.821450      15.557470       7.963475       0.122057       1.282363 0.97137151E+01  0.99004365E+02                                 1.870396                            1.762461      -1.279346       2.277821                    0.995156       3.513295       9.666769       0.501132       1.199181      -0.728542       0.021442      -0.007321       0.031289       0.038631      -0.002179       0.008248      -0.002343      -0.001069       0.027468      -0.009103      -0.004353       0.013456              1.906810       1.940702       0.071504       0.270752       1.530645      -0.223559       2.249082           0.000384
           62              H       5.997045      22.072820       2.304166       0.123016       1.191131 0.89044377E+01  0.88828069E+02                                 1.781216                            1.688200      -1.167938       2.331687                    0.996329       3.428435       9.340932       0.511552       1.200253      -0.728179       0.039303       0.005266      -0.013820       0.041993       0.002711      -0.005685      -0.001033       0.020625      -0.014929      -0.008226      -0.006606       0.014832              1.812994       2.211398       0.084595      -0.270337       1.769427       0.049831       1.458157           0.000011
           63              H       2.562421      23.552211       3.658462       0.119020       1.275736 0.96884319E+01  0.99148259E+02                                 1.893608                            1.782492      -1.326696       2.251932                    0.994751       3.608231      10.102392       0.486678       1.229795      -0.720563      -0.022587       0.029165       0.009878       0.038188      -0.008674      -0.005267       0.001874      -0.009549      -0.002913      -0.010840      -0.001049       0.011890              1.941813       1.965776      -0.215983      -0.204063       2.315255       0.224538       1.544407           0.000411
           64              H       2.882287      19.638982       2.937413       0.132353       1.066605 0.76729153E+01  0.74296241E+02                                 1.699385                            1.600061      -1.168532       2.338544                    0.996910       3.394133       9.334400       0.505540       1.251250      -0.715313      -0.016199      -0.037220       0.001987       0.040641       0.008835       0.004088      -0.001060      -0.014143      -0.015103      -0.011476      -0.002394       0.013870              1.752441       1.727938       0.235172      -0.114785       2.192514       0.053674       1.336870           0.000027
           65              H      13.090023      18.671978       8.796274       0.207905       0.883289 0.63631126E+01  0.58064870E+02                                 1.453996                            1.422003      -0.835296       2.534007                    0.999955       2.785996       7.139824       0.563248       1.191689      -0.733215       0.002424      -0.018045       0.006048       0.019185      -0.005017      -0.002625      -0.006124       0.000569      -0.005049      -0.009451       0.002543       0.006909              1.455009       1.251227      -0.039049       0.051957       1.767648      -0.162485       1.346151           0.000010
           66              H      12.714225      20.128764       9.232629       0.167441       0.976889 0.67470107E+01  0.62025110E+02                                 1.487073                            1.405992      -1.024975       2.396461                    0.999301       3.017480       7.580087       0.606407       1.098717      -0.753700      -0.006281      -0.001541       0.010545       0.012370       0.000006      -0.007531      -0.002714       0.005379       0.005856      -0.006901      -0.002751       0.009652              1.534778       1.266990       0.009927      -0.066233       1.496712       0.428698       1.840634           0.000005
           67              H      12.032544      19.488280       7.974118       0.197423       0.919718 0.64253031E+01  0.58599666E+02                                 1.475176                            1.412783      -0.789279       2.546451                    0.999969       2.802788       7.111073       0.576522       1.164900      -0.739602      -0.014485      -0.004425      -0.008974       0.017605       0.000851       0.002500      -0.002614       0.009707       0.007789      -0.007090       0.001373       0.005717              1.508040       1.823072       0.150932       0.341339       1.246196       0.106939       1.454852          -0.000014
           68              H      17.059504      22.261197       6.002539       0.196027       0.877976 0.58417791E+01  0.52914239E+02                                 1.505283                            1.398527      -1.200767       2.338904                    0.998151       3.111286       8.314744       0.538580       1.255533      -0.713674       0.008947       0.001593      -0.011690       0.014807       0.001197      -0.000508      -0.000394       0.001193      -0.021269      -0.007124       0.002208       0.004917              1.574107       1.478585       0.002009      -0.482346       1.239403       0.115733       2.004333           0.000068
           69              H      16.147100      23.195549       6.872588       0.199190       0.938604 0.67526812E+01  0.62796394E+02                                 1.541759                            1.485355      -0.778474       2.550654                    0.999962       2.883391       7.559211       0.537566       1.225224      -0.725195      -0.003258       0.013662      -0.004374       0.014710      -0.000592       0.003456      -0.002881      -0.002417      -0.018571      -0.007984       0.002264       0.005720              1.573882       1.344752      -0.221418      -0.063169       2.023069       0.145606       1.353826           0.000007
           70              H      17.204580      22.268732       7.564370       0.200336       0.909476 0.65029550E+01  0.59854238E+02                                 1.500441                            1.449838      -0.823754       2.526779                    0.999923       2.866888       7.455825       0.548987       1.212159      -0.727783       0.012597      -0.001130       0.008449       0.015210       0.000173       0.005048      -0.005823       0.001658      -0.012759      -0.009511       0.002340       0.007170              1.525545       1.513900       0.066091       0.326635       1.279738       0.081472       1.782996           0.000006
           71              H       3.151464      15.030013      25.875307       0.197670       0.907249 0.64422124E+01  0.58674794E+02                                 1.450253                            1.406318      -0.768104       2.554138                    0.999986       2.782239       7.008158       0.584153       1.151233      -0.743275      -0.012730       0.005470       0.007158       0.015595      -0.001523      -0.001915       0.000558      -0.001156      -0.021235      -0.007438       0.002070       0.005368              1.464819       1.793747      -0.213422      -0.187857       1.302449       0.075212       1.298260          -0.000015
           72              H       3.908304      14.118266      24.850938       0.174244       0.929351 0.63847213E+01  0.57736892E+02                                 1.430216                            1.362792      -0.866588       2.483226                    0.999743       2.879050       7.111196       0.620935       1.090809      -0.757068      -0.002230      -0.011525      -0.003734       0.012319       0.005478      -0.000323       0.002673      -0.001518      -0.003662      -0.005839      -0.000738       0.006577              1.460460       1.219909       0.062694      -0.002111       1.381481       0.328527       1.779990           0.000002
           73              H       4.142523      13.932400      26.388823       0.209909       0.879993 0.62187320E+01  0.56504091E+02                                 1.453438                            1.406692      -0.942888       2.482759                    0.999555       2.815117       7.232956       0.564938       1.193239      -0.731920       0.003183      -0.013780       0.012868       0.019121      -0.000440       0.003661      -0.003371      -0.001322      -0.021712      -0.009129       0.003089       0.006040              1.465575       1.223913       0.006869      -0.024298       1.523723      -0.319375       1.649090          -0.000009
           74              H       8.389920      17.818000      24.659368       0.198992       0.912843 0.62283107E+01  0.57089652E+02                                 1.531893                            1.437163      -1.049972       2.421380                    0.998614       2.996176       7.946715       0.537336       1.243578      -0.718349       0.016061       0.003258       0.006188       0.017518       0.000453       0.000658      -0.005202       0.013611      -0.001263      -0.009588       0.002514       0.007074              1.588680       1.740904       0.330457       0.378260       1.416339       0.258388       1.608799           0.000049
           75              H       8.007130      16.845972      23.488660       0.188985       0.951412 0.66364908E+01  0.61685691E+02                                 1.559795                            1.471157      -1.063696       2.399723                    0.998909       3.075580       8.163097       0.538827       1.222956      -0.722744       0.013876      -0.009335      -0.006017       0.017773      -0.001252      -0.007597      -0.001827       0.006034      -0.000337      -0.007384      -0.001861       0.009245              1.623570       1.346498      -0.152086      -0.197901       1.699482       0.431552       1.824730           0.000006
           76              H       7.259029      18.214848      23.650962       0.189364       0.893306 0.63638265E+01  0.58068304E+02                                 1.462729                            1.418884      -0.711619       2.573418                    0.999993       2.838964       7.273448       0.565821       1.186333      -0.734100      -0.002945       0.014187      -0.005022       0.015335      -0.003984      -0.001824      -0.005882       0.001982      -0.012499      -0.009137       0.002291       0.006846              1.484868       1.319888      -0.169304       0.181629       1.604531      -0.293596       1.530184          -0.000000
           77              H       6.610558      23.539652      17.664387       0.120152       1.222634 0.92963000E+01  0.94012201E+02                                 1.830528                            1.737642      -1.309102       2.265363                    0.994717       3.539153       9.800686       0.497268       1.217984      -0.723421      -0.036744       0.005133       0.014075       0.039681      -0.001254      -0.006428       0.001279       0.017671      -0.005839      -0.008127      -0.004648       0.012775              1.867305       2.211472      -0.093233      -0.299229       1.882019      -0.026674       1.508425          -0.000009
           78              H       9.938559      25.056719      16.177056       0.120544       1.321808 0.10212802E+02  0.10556123E+03                                 1.917811                            1.814509      -1.339307       2.248483                    0.994109       3.599620      10.022913       0.490165       1.208939      -0.725979       0.021546       0.031407      -0.011369       0.039748       0.009737      -0.002702      -0.005094      -0.005765       0.000036      -0.010251      -0.002462       0.012712              1.953970       1.956164       0.197638      -0.231309       2.322978      -0.197403       1.582769          -0.000015
           79              H       9.713080      21.120885      16.730482       0.133688       1.084954 0.78627624E+01  0.76875978E+02                                 1.743426                            1.639347      -1.205838       2.321228                    0.996420       3.457427       9.667088       0.488756       1.281735      -0.708479       0.017953      -0.037669      -0.005200       0.042051      -0.007994       0.003062       0.002257      -0.016326      -0.016376      -0.011115      -0.003085       0.014200              1.803332       1.779011      -0.256722      -0.154073       2.247533       0.001524       1.383452           0.000036
           80              H       2.821111      18.571510      15.309668       0.137390       1.067606 0.76537847E+01  0.74005543E+02                                 1.694825                            1.594062      -1.178387       2.335610                    0.996971       3.370436       9.238462       0.508807       1.244989      -0.716783      -0.016320       0.024621       0.028703       0.041187      -0.002593      -0.009130       0.008462      -0.006941       0.006602      -0.011621      -0.002912       0.014533              1.746023       1.734212      -0.253007      -0.118919       1.612897       0.387936       1.890959           0.000032
           81              H       2.534455      16.675176      11.754973       0.125338       1.251432 0.94676803E+01  0.96351715E+02                                 1.875606                            1.767897      -1.310131       2.266144                    0.995150       3.538892       9.887185       0.486170       1.237946      -0.719230      -0.021904      -0.009132      -0.030819       0.038897       0.002220       0.008739       0.003581      -0.005132       0.018115      -0.010277      -0.001851       0.012128              1.919139       1.920537      -0.039219       0.306618       1.625779       0.311192       2.211100           0.000435
           82              H       5.909650      16.444100      13.947389       0.128112       1.167768 0.86422728E+01  0.85764289E+02                                 1.772336                            1.674010      -1.184576       2.327119                    0.996429       3.425101       9.376362       0.507584       1.215960      -0.724181       0.037726      -0.015139       0.007537       0.041343      -0.007877       0.000369      -0.002340       0.016805      -0.020253      -0.009622      -0.005338       0.014960              1.811204       2.182536      -0.295997       0.138793       1.561877       0.138243       1.689200           0.000019
           83              H       0.966589      20.713990      17.568602       0.133377       1.092650 0.78565848E+01  0.76329841E+02                                 1.710549                            1.606557      -1.180801       2.332600                    0.996814       3.374857       9.219351       0.511747       1.231941      -0.719944       0.018653      -0.018042      -0.031802       0.041047      -0.000882      -0.010912       0.006490      -0.003299       0.015603      -0.012226      -0.002424       0.014650              1.763754       1.798560      -0.251382      -0.193616       1.519840       0.335286       1.972863           0.000099
           84              H      15.231201      22.555066      19.101165       0.120371       1.238898 0.94047315E+01  0.95739739E+02                                 1.872426                            1.768453      -1.289461       2.269860                    0.995215       3.599931      10.124066       0.482490       1.247016      -0.716508      -0.035024       0.018134      -0.007611       0.040167      -0.008946       0.003433      -0.001431       0.004090      -0.026305      -0.009541      -0.004579       0.014121              1.914382       2.336481      -0.345290       0.085107       1.585548       0.107148       1.821118           0.000598
           85              H       1.081950      22.118030      21.266975       0.122057       1.282359 0.97136833E+01  0.99003959E+02                                 1.870393                            1.762458      -1.279341       2.277824                    0.995156       3.513290       9.666751       0.501132       1.199181      -0.728542       0.021443       0.007321       0.031289       0.038631       0.002179       0.008248       0.002343      -0.001069       0.027468      -0.009102      -0.004353       0.013456              1.906806       1.940698      -0.071504       0.270752       1.530642       0.223559       2.249078           0.000386
           86              H      14.736545      15.602680      15.607666       0.123016       1.191132 0.89044440E+01  0.88828141E+02                                 1.781216                            1.688200      -1.167938       2.331687                    0.996329       3.428436       9.340933       0.511552       1.200252      -0.728179       0.039303      -0.005266      -0.013819       0.041993      -0.002711      -0.005685       0.001033       0.020625      -0.014929      -0.008226      -0.006606       0.014832              1.812994       2.211398      -0.084595      -0.270337       1.769427      -0.049831       1.458157           0.000013
           87              H      11.301921      14.123289      16.961962       0.119019       1.275735 0.96884245E+01  0.99148185E+02                                 1.893610                            1.782493      -1.326698       2.251931                    0.994751       3.608226      10.102385       0.486677       1.229798      -0.720562      -0.022587      -0.029165       0.009878       0.038188       0.008674      -0.005267      -0.001874      -0.009550      -0.002913      -0.010840      -0.001050       0.011890              1.941815       1.965778       0.215983      -0.204063       2.315257      -0.224538       1.544408           0.000412
           88              H      11.621787      18.036518      16.240913       0.132352       1.066605 0.76729221E+01  0.74296327E+02                                 1.699386                            1.600063      -1.168533       2.338544                    0.996910       3.394134       9.334405       0.505540       1.251251      -0.715313      -0.016199       0.037220       0.001987       0.040641      -0.008835       0.004088       0.001060      -0.014143      -0.015103      -0.011476      -0.002394       0.013870              1.752442       1.727939      -0.235172      -0.114785       2.192516      -0.053675       1.336871           0.000028
           89              H       4.350523      19.003522      22.099774       0.207905       0.883289 0.63631066E+01  0.58064799E+02                                 1.453995                            1.422002      -0.835296       2.534008                    0.999955       2.785995       7.139819       0.563248       1.191688      -0.733215       0.002424       0.018045       0.006048       0.019185       0.005017      -0.002625       0.006124       0.000569      -0.005049      -0.009451       0.002543       0.006909              1.455008       1.251227       0.039049       0.051957       1.767647       0.162484       1.346151           0.000010
           90              H       3.974725      17.546736      22.536129       0.167441       0.976889 0.67470067E+01  0.62025064E+02                                 1.487072                            1.405992      -1.024975       2.396462                    0.999301       3.017479       7.580084       0.606407       1.098717      -0.753700      -0.006281       0.001541       0.010545       0.012370      -0.000005      -0.007531       0.002714       0.005379       0.005856      -0.006901      -0.002751       0.009652              1.534778       1.266989      -0.009927      -0.066233       1.496712      -0.428698       1.840633           0.000006
           91              H       3.293044      18.187220      21.277618       0.197423       0.919717 0.64252924E+01  0.58599538E+02                                 1.475174                            1.412781      -0.789279       2.546451                    0.999969       2.802787       7.111066       0.576523       1.164899      -0.739602      -0.014485       0.004425      -0.008974       0.017605      -0.000851       0.002500       0.002614       0.009708       0.007789      -0.007090       0.001373       0.005717              1.508038       1.823069      -0.150932       0.341339       1.246195      -0.106939       1.454850          -0.000008
           92              H       8.320004      15.414303      19.306039       0.196027       0.877975 0.58417753E+01  0.52914199E+02                                 1.505283                            1.398527      -1.200769       2.338903                    0.998151       3.111285       8.314742       0.538580       1.255534      -0.713674       0.008947      -0.001593      -0.011690       0.014807      -0.001197      -0.000508       0.000394       0.001193      -0.021269      -0.007124       0.002208       0.004917              1.574107       1.478585      -0.002010      -0.482346       1.239403      -0.115732       2.004332           0.000069
           93              H       7.407600      14.479951      20.176088       0.199190       0.938604 0.67526828E+01  0.62796409E+02                                 1.541758                            1.485355      -0.778474       2.550654                    0.999962       2.883390       7.559207       0.537566       1.225224      -0.725195      -0.003258      -0.013662      -0.004374       0.014710       0.000592       0.003456       0.002881      -0.002417      -0.018571      -0.007984       0.002264       0.005720              1.573882       1.344752       0.221418      -0.063169       2.023069      -0.145606       1.353826           0.000009
           94              H       8.465080      15.406768      20.867870       0.200336       0.909475 0.65029446E+01  0.59854111E+02                                 1.500439                            1.449837      -0.823754       2.526779                    0.999923       2.866886       7.455815       0.548988       1.212158      -0.727783       0.012597       0.001130       0.008449       0.015210      -0.000173       0.005048       0.005823       0.001658      -0.012759      -0.009511       0.002340       0.007170              1.525543       1.513898      -0.066091       0.326634       1.279737      -0.081472       1.782994           0.000006
           95              H      11.890964      22.645487      12.571807       0.197670       0.907249 0.64422121E+01  0.58674793E+02                                 1.450253                            1.406318      -0.768104       2.554138                    0.999986       2.782239       7.008159       0.584152       1.151233      -0.743275      -0.012730      -0.005470       0.007158       0.015595       0.001523      -0.001915      -0.000558      -0.001156      -0.021235      -0.007438       0.002070       0.005368              1.464819       1.793747       0.213422      -0.187857       1.302449      -0.075212       1.298260          -0.000018
           96              H      12.647804      23.557234      11.547438       0.174244       0.929351 0.63847182E+01  0.57736852E+02                                 1.430215                            1.362791      -0.866589       2.483226                    0.999743       2.879050       7.111193       0.620935       1.090808      -0.757069      -0.002230       0.011525      -0.003734       0.012319      -0.005478      -0.000323      -0.002673      -0.001518      -0.003662      -0.005839      -0.000738       0.006577              1.460459       1.219909      -0.062694      -0.002111       1.381480      -0.328526       1.779988           0.000000
           97              H      12.882023      23.743100      13.085323       0.209909       0.879993 0.62187312E+01  0.56504077E+02                                 1.453437                            1.406692      -0.942888       2.482759                    0.999555       2.815117       7.232954       0.564938       1.193238      -0.731921       0.003183       0.013780       0.012868       0.019121       0.000440       0.003661       0.003371      -0.001322      -0.021712      -0.009129       0.003089       0.006040              1.465575       1.223912      -0.006869      -0.024298       1.523723       0.319375       1.649089          -0.000009
           98              H      17.129420      19.857500      11.355868       0.198992       0.912843 0.62283172E+01  0.57089725E+02                                 1.531894                            1.437163      -1.049973       2.421380                    0.998614       2.996178       7.946720       0.537336       1.243577      -0.718349       0.016061      -0.003258       0.006188       0.017518      -0.000453       0.000658       0.005202       0.013611      -0.001263      -0.009588       0.002514       0.007074              1.588681       1.740904      -0.330457       0.378260       1.416340      -0.258389       1.608799           0.000049
           99              H      16.746630      20.829528      10.185160       0.188985       0.951412 0.66364893E+01  0.61685680E+02                                 1.559795                            1.471158      -1.063696       2.399724                    0.998909       3.075580       8.163100       0.538826       1.222957      -0.722743       0.013876       0.009335      -0.006017       0.017773       0.001252      -0.007597       0.001827       0.006034      -0.000337      -0.007384      -0.001861       0.009245              1.623570       1.346498       0.152086      -0.197902       1.699482      -0.431552       1.824731           0.000006
          100              H      15.998529      19.460652      10.347462       0.189365       0.893306 0.63638247E+01  0.58068283E+02                                 1.462728                            1.418883      -0.711619       2.573418                    0.999993       2.838964       7.273447       0.565821       1.186332      -0.734100      -0.002945      -0.014187      -0.005022       0.015335       0.003984      -0.001824       0.005882       0.001982      -0.012499      -0.009137       0.002291       0.006846              1.484867       1.319887       0.169304       0.181629       1.604531       0.293595       1.530184           0.000000
          101              H      15.350058       1.577348       8.942613       0.120152       1.222633 0.92962985E+01  0.94012177E+02                                 1.830527                            1.737641      -1.309102       2.265363                    0.994717       3.539153       9.800684       0.497268       1.217983      -0.723421      -0.036744      -0.005133      -0.014074       0.039681       0.001254       0.006428       0.001279       0.017671      -0.005839      -0.008127      -0.004648       0.012775              1.867304       2.211471       0.093233       0.299229       1.882018      -0.026674       1.508424          -0.000010
          102              H       1.199059       0.060281      10.429944       0.120543       1.321807 0.10212797E+02  0.10556116E+03                                 1.917811                            1.814509      -1.339306       2.248484                    0.994109       3.599620      10.022913       0.490165       1.208940      -0.725979       0.021546      -0.031407       0.011369       0.039748      -0.009737       0.002702      -0.005094      -0.005765       0.000035      -0.010251      -0.002462       0.012712              1.953970       1.956164      -0.197637       0.231309       2.322978      -0.197403       1.582769          -0.000015
          103              H       0.973580       3.996115       9.876518       0.133688       1.084954 0.78627672E+01  0.76876042E+02                                 1.743427                            1.639348      -1.205839       2.321228                    0.996420       3.457429       9.667097       0.488756       1.281735      -0.708479       0.017953       0.037669       0.005200       0.042051       0.007994      -0.003062       0.002257      -0.016326      -0.016376      -0.011115      -0.003085       0.014200              1.803333       1.779012       0.256722       0.154073       2.247535       0.001524       1.383453           0.000035
          104              H      11.560611       6.545490      11.297332       0.137389       1.067606 0.76537848E+01  0.74005551E+02                                 1.694826                            1.594063      -1.178387       2.335610                    0.996971       3.370436       9.238465       0.508806       1.244990      -0.716783      -0.016320      -0.024621      -0.028703       0.041187       0.002593       0.009130       0.008462      -0.006941       0.006602      -0.011621      -0.002912       0.014533              1.746024       1.734213       0.253007       0.118919       1.612898       0.387936       1.890960           0.000031
          105              H      11.273955       8.441824      14.852027       0.125337       1.251430 0.94676584E+01  0.96351407E+02                                 1.875602                            1.767894      -1.310131       2.266144                    0.995150       3.538885       9.887151       0.486172       1.237944      -0.719231      -0.021904       0.009132       0.030819       0.038897      -0.002220      -0.008739       0.003581      -0.005132       0.018116      -0.010277      -0.001851       0.012128              1.919135       1.920533       0.039218      -0.306618       1.625776       0.311190       2.211094           0.000435
          106              H      14.649150       8.672900      12.659611       0.128112       1.167769 0.86422807E+01  0.85764383E+02                                 1.772336                            1.674010      -1.184577       2.327119                    0.996429       3.425103       9.376367       0.507585       1.215960      -0.724181       0.037726       0.015139      -0.007537       0.041343       0.007877      -0.000369      -0.002340       0.016805      -0.020253      -0.009622      -0.005338       0.014960              1.811205       2.182536       0.295997      -0.138793       1.561877       0.138244       1.689200           0.000019
          107              H       9.706089       4.403010       9.038398       0.133377       1.092649 0.78565751E+01  0.76329727E+02                                 1.710548                            1.606557      -1.180800       2.332600                    0.996814       3.374855       9.219346       0.511747       1.231942      -0.719944       0.018653       0.018042       0.031802       0.041047       0.000882       0.010912       0.006490      -0.003299       0.015603      -0.012226      -0.002424       0.014650              1.763754       1.798559       0.251382       0.193616       1.519840       0.335286       1.972863           0.000099
          108              H       6.491701       2.561934       7.505835       0.120371       1.238903 0.94047776E+01  0.95740363E+02                                 1.872433                            1.768460      -1.289463       2.269859                    0.995215       3.599941      10.124115       0.482488       1.247019      -0.716507      -0.035024      -0.018134       0.007611       0.040167       0.008946      -0.003433      -0.001431       0.004090      -0.026305      -0.009541      -0.004579       0.014121              1.914390       2.336492       0.345293      -0.085108       1.585554       0.107149       1.821126           0.000596
          109              H       9.821450       2.998970       5.340025       0.122057       1.282360 0.97136930E+01  0.99004099E+02                                 1.870395                            1.762460      -1.279342       2.277823                    0.995156       3.513291       9.666761       0.501132       1.199183      -0.728541       0.021443      -0.007321      -0.031289       0.038631      -0.002179      -0.008248       0.002343      -0.001069       0.027468      -0.009102      -0.004353       0.013456              1.906809       1.940701       0.071504      -0.270752       1.530644       0.223559       2.249081           0.000385
          110              H       5.997045       9.514320      10.999334       0.123016       1.191132 0.89044393E+01  0.88828091E+02                                 1.781216                            1.688201      -1.167938       2.331687                    0.996329       3.428435       9.340933       0.511552       1.200253      -0.728179       0.039303       0.005266       0.013820       0.041993       0.002711       0.005685       0.001033       0.020625      -0.014929      -0.008226      -0.006606       0.014832              1.812994       2.211399       0.084595       0.270337       1.769427      -0.049831       1.458158           0.000011
          111              H       2.562421      10.993711       9.645037       0.119019       1.275741 0.96884749E+01  0.99148833E+02                                 1.893614                            1.782497      -1.326699       2.251930                    0.994751       3.608240      10.102432       0.486676       1.229797      -0.720562      -0.022586       0.029165      -0.009878       0.038188      -0.008674       0.005267      -0.001873      -0.009550      -0.002912      -0.010840      -0.001049       0.011890              1.941820       1.965783      -0.215983       0.204064       2.315264      -0.224540       1.544412           0.000410
          112              H       2.882287       7.080482      10.366087       0.132352       1.066605 0.76729219E+01  0.74296316E+02                                 1.699385                            1.600062      -1.168533       2.338544                    0.996910       3.394134       9.334401       0.505540       1.251250      -0.715313      -0.016199      -0.037220      -0.001987       0.040641       0.008835      -0.004088       0.001060      -0.014143      -0.015103      -0.011476      -0.002394       0.013870              1.752441       1.727938       0.235172       0.114785       2.192515      -0.053675       1.336870           0.000027
          113              H      13.090023       6.113478       4.507226       0.207905       0.883289 0.63631086E+01  0.58064820E+02                                 1.453995                            1.422002      -0.835296       2.534008                    0.999955       2.785996       7.139821       0.563248       1.191688      -0.733215       0.002424      -0.018045      -0.006048       0.019185      -0.005017       0.002625       0.006124       0.000569      -0.005049      -0.009451       0.002543       0.006909              1.455008       1.251227      -0.039049      -0.051957       1.767647       0.162485       1.346150           0.000009
          114              H      12.714225       7.570264       4.070871       0.167441       0.976889 0.67470121E+01  0.62025128E+02                                 1.487073                            1.405993      -1.024975       2.396462                    0.999301       3.017480       7.580088       0.606407       1.098717      -0.753700      -0.006281      -0.001541      -0.010545       0.012370       0.000006       0.007531       0.002714       0.005379       0.005856      -0.006901      -0.002751       0.009652              1.534779       1.266990       0.009927       0.066233       1.496712      -0.428699       1.840634           0.000006
          115              H      12.032544       6.929780       5.329382       0.197423       0.919719 0.64253138E+01  0.58599795E+02                                 1.475178                            1.412785      -0.789280       2.546450                    0.999969       2.802789       7.111080       0.576521       1.164901      -0.739602      -0.014485      -0.004425       0.008974       0.017605       0.000851      -0.002500       0.002614       0.009707       0.007789      -0.007090       0.001373       0.005717              1.508042       1.823075       0.150933      -0.341340       1.246198      -0.106940       1.454854          -0.000012
          116              H      17.059504       9.702697       7.300961       0.196027       0.877976 0.58417833E+01  0.52914288E+02                                 1.505284                            1.398528      -1.200769       2.338903                    0.998151       3.111287       8.314748       0.538580       1.255533      -0.713674       0.008947       0.001593       0.011690       0.014807       0.001197       0.000508       0.000394       0.001193      -0.021269      -0.007124       0.002208       0.004917              1.574108       1.478586       0.002009       0.482346       1.239403      -0.115733       2.004334           0.000068
          117              H      16.147100      10.637050       6.430912       0.199190       0.938604 0.67526835E+01  0.62796421E+02                                 1.541759                            1.485356      -0.778474       2.550654                    0.999962       2.883390       7.559209       0.537566       1.225225      -0.725195      -0.003258       0.013662       0.004374       0.014710      -0.000592      -0.003456       0.002881      -0.002417      -0.018571      -0.007984       0.002264       0.005720              1.573883       1.344752      -0.221418       0.063169       2.023070      -0.145606       1.353827           0.000006
          118              H      17.204580       9.710232       5.739130       0.200336       0.909475 0.65029511E+01  0.59854194E+02                                 1.500441                            1.449838      -0.823754       2.526779                    0.999923       2.866887       7.455822       0.548987       1.212159      -0.727783       0.012597      -0.001130      -0.008449       0.015210       0.000173      -0.005048       0.005823       0.001658      -0.012759      -0.009511       0.002340       0.007170              1.525544       1.513899       0.066091      -0.326635       1.279738      -0.081472       1.782996           0.000004
          119              H       3.151464       2.471513      14.035192       0.197670       0.907249 0.64422151E+01  0.58674826E+02                                 1.450253                            1.406318      -0.768104       2.554138                    0.999986       2.782239       7.008159       0.584152       1.151233      -0.743275      -0.012730       0.005470      -0.007158       0.015595      -0.001523       0.001915      -0.000558      -0.001156      -0.021235      -0.007438       0.002070       0.005368              1.464819       1.793747      -0.213422       0.187857       1.302450      -0.075212       1.298261          -0.000015
          120              H       3.908304       1.559766      15.059562       0.174244       0.929351 0.63847228E+01  0.57736905E+02                                 1.430215                            1.362792      -0.866589       2.483226                    0.999743       2.879051       7.111197       0.620935       1.090808      -0.757069      -0.002230      -0.011525       0.003734       0.012319       0.005478       0.000323      -0.002673      -0.001518      -0.003662      -0.005839      -0.000738       0.006577              1.460460       1.219909       0.062694       0.002111       1.381480      -0.328526       1.779989           0.000002
          121              H       4.142523       1.373900      13.521677       0.209909       0.879993 0.62187359E+01  0.56504131E+02                                 1.453438                            1.406692      -0.942889       2.482758                    0.999555       2.815118       7.232957       0.564938       1.193238      -0.731921       0.003183      -0.013780      -0.012868       0.019121      -0.000440      -0.003661       0.003371      -0.001322      -0.021712      -0.009129       0.003089       0.006040              1.465575       1.223913       0.006869       0.024298       1.523723       0.319375       1.649089          -0.000009
          122              H       8.389920       5.259500      15.251132       0.198992       0.912843 0.62283108E+01  0.57089652E+02                                 1.531893                            1.437163      -1.049972       2.421380                    0.998614       2.996176       7.946714       0.537336       1.243578      -0.718349       0.016061       0.003258      -0.006188       0.017518       0.000453      -0.000658       0.005202       0.013611      -0.001263      -0.009588       0.002514       0.007074              1.588680       1.740903       0.330457      -0.378260       1.416339      -0.258388       1.608798           0.000049
          123              H       8.007130       4.287472      16.421840       0.188985       0.951412 0.66364907E+01  0.61685691E+02                                 1.559795                            1.471157      -1.063696       2.399723                    0.998909       3.075580       8.163098       0.538827       1.222957      -0.722743       0.013876      -0.009335       0.006017       0.017773      -0.001252       0.007597       0.001827       0.006034      -0.000337      -0.007384      -0.001861       0.009245              1.623570       1.346498      -0.152086       0.197901       1.699482      -0.431552       1.824730           0.000006
          124              H       7.259029       5.656348      16.259538       0.189364       0.893306 0.63638260E+01  0.58068297E+02                                 1.462729                            1.418883      -0.711619       2.573418                    0.999993       2.838964       7.273447       0.565821       1.186332      -0.734100      -0.002945       0.014187       0.005022       0.015335      -0.003984       0.001824       0.005882       0.001982      -0.012499      -0.009137       0.002291       0.006846              1.484868       1.319888      -0.169304      -0.181629       1.604531       0.293596       1.530184          -0.000000
          125              C       7.264272       8.399125      22.184917       0.614522      27.132287 0.24961569E+03  0.51494284E+04                                 8.284617                            5.563386      -0.001352       2.053262                    0.999407      21.999217      60.813142       0.638530       0.464984      -1.026998      -0.030216      -0.045516      -0.016025       0.056934      -0.022837      -0.047549      -0.029823       0.043764       0.242597      -0.085905      -0.016380       0.102285             10.936515      10.947867       3.656165       2.781090      16.141885       2.652678       5.719791           0.000008
          126              C       7.991399       9.559530      22.568057      -0.041282      44.906342 0.43130532E+03  0.10023998E+05                                10.828311                            6.828067       0.039284       2.018046                    0.999224      27.029953      74.897064       0.650142       0.405361      -1.081628       0.023745       0.036083       0.010811       0.044527      -0.018513       0.012881      -0.000765       0.022162      -0.011548      -0.021808      -0.006021       0.027829             15.206826      14.499078       4.710466       3.951143      23.770528       3.949334       7.350872           0.000146
          127              C       7.475768      10.858079      22.565397      -0.105066      37.869716 0.43099195E+03  0.10167655E+05                                 9.992612                            7.060013      -0.161301       1.919647                    0.999428      29.766726      87.311871       0.598661       0.433684      -1.047540       0.023283      -0.005130       0.011695       0.026555      -0.004456      -0.011197      -0.016984       0.068101       0.120812      -0.057712       0.011208       0.046504             12.835873       9.812841       0.264988       1.839481      22.571197       2.444980       6.123582           0.000041
          128              C       8.159197      11.960715      22.999091      -0.025540      40.989085 0.40383764E+03  0.92425402E+04                                10.223818                            6.604913       0.063867       2.032120                    0.999351      26.573011      73.327880       0.660637       0.405097      -1.080627       0.011936      -0.034445       0.001802       0.036499       0.010600       0.002801      -0.000389       0.026066       0.003191      -0.017424       0.000752       0.016672             14.349475      13.086346      -5.133334       2.269378      23.753775       0.782837       6.208304           0.000013
          129              C       7.557920      13.299451      22.985787       0.604994      24.538058 0.25193713E+03  0.52096354E+04                                 7.836724                            5.617031      -0.110515       2.018461                    0.999542      22.096359      61.164567       0.630722       0.469627      -1.024396      -0.045372       0.034074      -0.003735       0.056864       0.019477      -0.029430      -0.010504       0.051962       0.258712      -0.075592      -0.019847       0.095440             10.253402       8.728934      -4.119940       0.919356      17.191443       0.298872       4.839830          -0.000009
          130              C       9.442156      11.762291      23.456731      -0.101958      36.827878 0.43599148E+03  0.10328941E+05                                 9.857834                            7.128089      -0.204842       1.905206                    0.999333      29.958971      88.441680       0.591601       0.437018      -1.044155      -0.008752      -0.019309      -0.003030       0.021415       0.033435      -0.027486       0.002006      -0.006449       0.147118      -0.062489       0.003625       0.058863             12.322044      15.127044      -5.406917       3.145271      15.635134      -0.585069       6.203955           0.000162
          131              C      10.025954      10.491371      23.517927      -0.025184      41.668215 0.43253731E+03  0.10084599E+05                                10.403722                            6.892149       0.015073       2.009264                    0.999294      27.209379      76.123734       0.637902       0.411829      -1.074706      -0.034064       0.009614      -0.008557       0.036414      -0.001940      -0.008065      -0.007626      -0.034890      -0.016949      -0.020154      -0.002195       0.022349             14.101534      20.342026      -3.384480       5.363593      14.669873      -0.045479       7.292702           0.000340
          132              C      11.471468      10.330622      24.020800       0.579285      24.925479 0.25927828E+03  0.54041700E+04                                 7.906639                            5.713797      -0.014055       2.047956                    0.999605      22.455886      62.561703       0.622341       0.472188      -1.022229       0.046106      -0.031052       0.009270       0.056355      -0.008959      -0.056046       0.015526      -0.022068       0.243197      -0.072309      -0.031606       0.103915              9.979083      14.751436      -2.185860       3.780233       9.404418      -0.854795       5.781395           0.000166
          133              C       9.332038       9.408828      23.110840      -0.107837      36.937819 0.45330334E+03  0.10826457E+05                                 9.853565                            7.267584      -0.154131       1.919924                    0.999386      30.008881      88.476272       0.586930       0.436941      -1.045906      -0.019428       0.009281       0.000944       0.021552      -0.023295      -0.034888      -0.016744      -0.011663       0.094925      -0.056287       0.006956       0.049331             11.942057      16.012540       2.056146       4.520126      12.910308       1.720480       6.903323           0.000454
          134              C       5.271666       5.372526      23.893086       0.609519      24.728908 0.24233044E+03  0.49554351E+04                                 7.766937                            5.473463       0.087610       2.089481                    0.999490      21.715743      59.498642       0.646077       0.463605      -1.029176       0.033712       0.017814      -0.044482       0.058588       0.031748       0.043000       0.064827      -0.093626      -0.134628      -0.087445      -0.027175       0.114620              9.830990      10.496485      -0.610127      -3.419542       6.182498      -3.331993      12.813988           0.000222
          135              C       4.500842       4.998283      25.130311      -0.016494      39.876769 0.40554822E+03  0.92813918E+04                                10.016412                            6.613640       0.048986       2.026296                    0.999334      26.522740      72.928147       0.661707       0.404455      -1.082233      -0.024285      -0.007132       0.033888       0.042297      -0.005222       0.007456       0.007138      -0.003160      -0.030421      -0.016650       0.005978       0.010672             13.456527      14.060157      -1.013567      -4.863894       8.374046      -5.315257      17.935379           0.001016
          136              C       3.198657       5.475506      25.260686      -0.110710      35.966447 0.43740007E+03  0.10327202E+05                                 9.593465                            7.083146      -0.108837       1.937859                    0.999455      29.507471      85.776126       0.603111       0.430135      -1.052720       0.011029      -0.004441       0.008901       0.014852       0.019210       0.032905       0.018795      -0.064828      -0.021619      -0.052902      -0.001757       0.054658             11.588619      15.939482      -2.233113      -4.146600       7.004806      -2.256794      11.821570           0.001088
          137              C       2.469783       5.133915      26.402126      -0.015534      41.105815 0.43392786E+03  0.10093716E+05                                10.241822                            6.858096       0.026519       2.013668                    0.999219      26.952208      74.556473       0.647816       0.406463      -1.081593       0.041831      -0.018101       0.002507       0.045649       0.007491      -0.002932      -0.006160      -0.022291       0.007731      -0.014782      -0.000853       0.015636             13.657036      20.080781      -5.615223      -0.740743       9.249297      -3.345492      11.641029           0.004915
          138              C       1.020774       5.601091      26.505893       0.588580      24.253057 0.24690380E+03  0.50776753E+04                                 7.707892                            5.547721      -0.013484       2.052282                    0.999570      22.069132      60.836600       0.637142       0.467447      -1.026030      -0.048786       0.025124      -0.018911       0.058042       0.038864       0.040332       0.067256      -0.079822       0.090523      -0.073624      -0.039810       0.113434              9.626540      14.168875      -3.886647      -0.289557       7.554302      -2.164242       7.156443           0.000861
          139              C       3.030859       4.345241       0.798210      -0.119194      36.223646 0.44110802E+03  0.10466511E+05                                 9.675283                            7.124042      -0.177024       1.908543                    0.999371      30.198068      88.823867       0.598287       0.431459      -1.048921       0.002877       0.006967      -0.017641       0.019184       0.035188      -0.013467       0.027666      -0.045208       0.024093      -0.056180       0.008668       0.047512             11.770731      14.387227      -4.981850       1.876179       9.477001      -4.417591      11.447966           0.000128
          140              C       4.336540       3.908205       0.659854      -0.050324      42.765117 0.44840679E+03  0.10502013E+05                                10.468311                            6.928200       0.105683       2.031709                    0.999285      27.393013      75.694555       0.651487       0.401421      -1.086466      -0.013856       0.034534      -0.037040       0.052502      -0.009681      -0.010944       0.000799       0.019816       0.030692      -0.019414      -0.000692       0.020106             14.283678      13.064856      -4.334440       1.801184      11.634760      -8.020347      18.151417           0.000366
          141              C       4.936070       2.993946       1.729455       0.658205      23.458807 0.24162117E+03  0.49415267E+04                                 7.593500                            5.516997      -0.033930       2.056654                    0.999412      21.439858      58.910262       0.633984       0.472391      -1.023483       0.030974      -0.042070       0.050889       0.072932       0.077053       0.001996       0.060753      -0.020902      -0.144487      -0.095115      -0.020969       0.116084              9.523826       7.881728      -3.103983       1.369376       8.375399      -4.597948      12.314351           0.002306
          142              C       5.051431       4.222168      26.082842      -0.109742      36.766088 0.42940685E+03  0.10112601E+05                                 9.771043                            7.037670      -0.166313       1.917985                    0.999428      29.716130      86.853496       0.601301       0.432534      -1.049099      -0.022867       0.003124       0.007444       0.024250       0.007591       0.000447       0.041203       0.004724      -0.099532      -0.057163       0.016924       0.040239             12.107735      10.073681      -1.347899      -1.560741       9.044094      -6.267359      17.205430           0.000156
          143              C       2.641077       8.313727      20.372980       0.593209      24.674156 0.24113860E+03  0.49351724E+04                                 7.839196                            5.497761      -0.016834       2.054709                    0.999590      21.903252      60.443857       0.636699       0.470042      -1.023518       0.050136      -0.015353       0.022356       0.057000       0.044944       0.031544       0.062033      -0.082987       0.022185      -0.065350      -0.040966       0.106316             10.144402      15.747120      -4.513231       0.264690       7.202281      -1.951813       7.483804           0.000513
          144              C       1.221782       8.795973      20.447480      -0.011163      40.158586 0.40044000E+03  0.91415067E+04                                10.094114                            6.591727       0.044806       2.028047                    0.999361      26.378605      72.596826       0.659377       0.406904      -1.079889      -0.034204       0.017618       0.002649       0.038566       0.015191      -0.004755      -0.002219      -0.028379       0.017707      -0.024146       0.005109       0.019038             13.846693      21.250481      -5.966914       0.463503       8.271769      -2.804102      12.017828           0.003884
          145              C       0.538353       8.584991      21.634152      -0.094952      34.918941 0.41353877E+03  0.96346270E+04                                 9.410518                            6.888436      -0.107273       1.944242                    0.999493      29.014002      83.974511       0.610986       0.430285      -1.051888      -0.003034       0.009363      -0.013989       0.017105       0.028208       0.034464       0.016756      -0.083250      -0.030810      -0.062187      -0.003192       0.065379             11.409142      15.979553      -2.447119      -3.704098       6.162199      -1.567740      12.085674           0.001150
          146              C      16.727403       8.999421      21.777829      -0.023142      40.659507 0.41514719E+03  0.95392080E+04                                10.107701                            6.670500       0.095198       2.040270                    0.999244      26.558936      72.734944       0.663208       0.401926      -1.085931       0.019659       0.007792      -0.037817       0.043328      -0.005608       0.013297      -0.002269      -0.013319      -0.021425      -0.018700       0.003542       0.015158             13.488117      14.660122      -1.474460      -4.644297       7.045559      -3.894197      18.758669           0.000708
          147              C      15.974058       8.790950      23.060287       0.622387      24.832689 0.23964944E+03  0.48897140E+04                                 7.804919                            5.453494       0.036449       2.074583                    0.999553      21.610771      59.252518       0.645052       0.465377      -1.027624      -0.027649      -0.003100       0.052476       0.059396       0.040414       0.040832       0.051790      -0.097079      -0.145144      -0.081670      -0.030523       0.112193              9.838414      10.421252      -0.825418      -3.662472       5.686692      -2.687553      13.407298           0.000113
          148              C      16.094663       9.670045      20.708228      -0.111880      36.301357 0.44211021E+03  0.10484716E+05                                 9.680893                            7.124758      -0.144291       1.920868                    0.999464      29.958789      87.780966       0.599845       0.430567      -1.050617       0.024232       0.001083       0.007082       0.025269       0.005416       0.000612       0.031370      -0.028728      -0.136909      -0.056198       0.007764       0.048434             11.780762      10.293506      -2.047030      -0.057332       7.319312      -4.646155      17.729469           0.000259
          149              C      16.758865       9.838329      19.508252      -0.053492      42.324998 0.42283278E+03  0.97701595E+04                                10.403051                            6.733608       0.114104       2.041813                    0.999391      26.938083      74.219650       0.659196       0.402122      -1.084721       0.030529      -0.019240       0.037667       0.052163      -0.003928      -0.012176      -0.001801       0.013993      -0.005886      -0.012350      -0.004042       0.016391             14.493820      15.743292      -4.976674       4.836745       8.788934      -6.042870      18.949234          -0.000196
          150              C      16.073688      10.438625      18.356169       0.672880      22.896294 0.21971530E+03  0.43996249E+04                                 7.511851                            5.276751      -0.069468       2.053214                    0.999570      20.975008      57.522163       0.643645       0.475230      -1.019253      -0.028474       0.034250      -0.049697       0.066735       0.029344      -0.017200       0.070196      -0.126545      -0.160916      -0.095102      -0.026358       0.121459              9.716991      10.259968      -2.810178       3.615385       6.157734      -3.946914      12.733272           0.003555
          151              C       0.608269       9.411340      19.428431      -0.106230      36.243562 0.41330810E+03  0.96523121E+04                                 9.695243                            6.904226      -0.167648       1.920268                    0.999433      29.520465      86.252834       0.606403       0.432501      -1.047882      -0.017615       0.006840       0.018332       0.026328       0.036502      -0.017958       0.026397      -0.055049      -0.002419      -0.059153       0.007544       0.051609             12.259503      16.665591      -5.152446       3.352900       8.085602      -3.789995      12.027316           0.000427
          152              C      14.084578       5.668907      24.566243       0.610506      24.867529 0.24433214E+03  0.50087745E+04                                 7.799321                            5.497144       0.064974       2.079675                    0.999558      21.839427      59.994700       0.644214       0.463794      -1.028635       0.029187       0.045747       0.014252       0.056105      -0.017057      -0.055835      -0.026449       0.045202       0.251825      -0.083474      -0.026656       0.110130              9.853362      10.595036       2.564467       2.830056      13.399926       2.140182       5.565126           0.000111
          153              C      13.317250       4.470826      24.079335      -0.026375      41.731666 0.42732467E+03  0.98929803E+04                                10.304542                            6.775762       0.073611       2.029462                    0.999269      26.837167      73.839813       0.656670       0.402893      -1.084979      -0.019449      -0.031154      -0.017571       0.040713      -0.013414       0.002009      -0.013792       0.012746      -0.018232      -0.020747      -0.000567       0.021313             13.953053      14.323703       3.959978       3.660918      20.550000       3.948703       6.985457           0.000681
          154              C      13.859099       3.179812      24.026121      -0.109315      37.013992 0.43586755E+03  0.10292702E+05                                 9.798819                            7.075109      -0.144836       1.923441                    0.999406      29.757242      86.803946       0.602266       0.430668      -1.051299      -0.023144       0.002498      -0.005272       0.023868      -0.002154      -0.004935      -0.020201       0.074671       0.091253      -0.057331       0.020935       0.036396             12.185317      10.111233       0.504759       1.780249      20.369958       2.967166       6.074759           0.000276
          155              C      13.123233       2.099781      23.568481      -0.043602      41.280869 0.41800748E+03  0.96343132E+04                                10.236339                            6.693350       0.094069       2.035881                    0.999306      26.897718      74.098423       0.661203       0.401915      -1.084486      -0.017851       0.045744       0.005342       0.049393       0.006449       0.008034       0.001401       0.013158      -0.010652      -0.008867      -0.005660       0.014526             14.111319      12.958733      -4.075396       1.621452      23.297670       2.257203       6.077553           0.000070
          156              C      13.714023       0.728393      23.493981       0.661722      23.312018 0.23275215E+03  0.47216547E+04                                 7.587075                            5.422982      -0.072975       2.047452                    0.999444      21.263295      58.422932       0.637223       0.473821      -1.021451       0.029494      -0.061094       0.001156       0.067851       0.039904      -0.051855      -0.030679       0.066937       0.251808      -0.094290      -0.023272       0.117562              9.700110       8.415151      -3.116765       0.934749      15.840925       1.428468       4.844254           0.003029
          157              C      11.812308       2.290670      23.222590      -0.113312      36.375962 0.43423720E+03  0.10270184E+05                                 9.729976                            7.085495      -0.184943       1.908639                    0.999365      30.030649      88.386931       0.597324       0.433555      -1.046930       0.009897       0.017767       0.011696       0.023460       0.034318      -0.015050      -0.006381      -0.019408       0.142494      -0.060047       0.007069       0.052978             11.989393      14.752326      -4.914405       2.130594      15.541113       0.400464       5.674741           0.000351
          158              C      11.232005       3.556567      23.278464      -0.011249      41.052392 0.42639816E+03  0.98792081E+04                                10.231381                            6.800200       0.039414       2.019622                    0.999272      26.835350      74.182697       0.650040       0.406686      -1.081012       0.035743      -0.010228       0.009032       0.038259       0.005039      -0.002651      -0.008216      -0.033176       0.010392      -0.019166      -0.000838       0.020004             13.703034      20.422559      -2.929842       4.183024      14.182688       0.641181       6.503854           0.003156
          159              C       9.753282       3.775085      22.937895       0.572474      25.422465 0.26227089E+03  0.54654564E+04                                 7.931106                            5.698313       0.022629       2.059213                    0.999625      22.359432      61.665654       0.633076       0.464273      -1.029713      -0.050930       0.030898      -0.002113       0.059607      -0.007169      -0.043987       0.034974      -0.026076       0.268885      -0.070158      -0.040503       0.110661              9.990882      15.150645      -2.299054       3.096058       9.495409      -1.047859       5.326592           0.000346
          160              C      11.995838       4.629063      23.672248      -0.108207      35.625300 0.42968388E+03  0.10114994E+05                                 9.559707                            7.037659      -0.130073       1.931455                    0.999453      29.526132      86.120182       0.601937       0.432254      -1.049867       0.012161      -0.012328      -0.004022       0.017777      -0.019695      -0.038302      -0.016415      -0.030321       0.128476      -0.062690       0.003377       0.059313             11.558289      15.910228       2.273641       3.941353      12.417567       1.890516       6.347073           0.000660
          161              C       4.105817       5.570951      18.124688      -0.561871      27.492576 0.42193168E+03  0.97931353E+04                                 7.623620                            6.584632       0.279107       2.053218                    0.997962      31.574748      88.629956       0.684817       0.385347      -1.090853       0.016917       0.003188       0.016684       0.023973      -0.016356       0.042310      -0.017742       0.059515       0.042497      -0.042671      -0.023862       0.066533              8.233379       8.806716      -1.887527       1.261690       7.146757       0.194287       8.746664           0.000035
          162              C       5.213986       5.023400      19.002719       0.425355      26.351776 0.29524156E+03  0.63094353E+04                                 7.987083                            5.934485      -0.000508       2.041957                    0.998302      23.036078      63.414294       0.640727       0.447322      -1.043938       0.000120      -0.002853      -0.029462       0.029600      -0.002141      -0.003466      -0.041518       0.042947      -0.052681      -0.056898       0.026300       0.030599              9.530146       9.455994      -3.273556       3.248030       8.200938       1.412596      10.933506          -0.000002
          163              C       6.867499       3.820296      19.678537       0.465034      25.643017 0.27939579E+03  0.58957085E+04                                 7.893078                            5.797617       0.027956       2.061707                    0.998629      22.437101      61.603561       0.643398       0.451139      -1.040542       0.006883      -0.023629      -0.023781       0.034223       0.001379      -0.017262      -0.039191       0.014857      -0.053991      -0.051077       0.012226       0.038851              9.542011       9.023937      -4.778162       1.249324      10.859249       2.191581       8.742846          -0.000000
          164              C       7.846323       2.775429      19.771662      -0.577530      27.828120 0.41114335E+03  0.95104825E+04                                 7.741138                            6.513812       0.185653       2.035464                    0.997280      31.335013      88.698973       0.684208       0.386998      -1.086326      -0.008115       0.010503       0.009101       0.016093      -0.031984      -0.007906      -0.022378      -0.001335      -0.122219      -0.052803      -0.000810       0.053612              8.591524       8.196132      -2.596243       0.748234       9.502797       1.078445       8.075643           0.000161
          165              C      12.714225      10.546628       0.912620      -0.567667      27.225716 0.41468672E+03  0.95835477E+04                                 7.580798                            6.530908       0.308632       2.064746                    0.998259      31.392916      87.934377       0.687134       0.385708      -1.090580       0.023244      -0.004930      -0.013484       0.027320      -0.038159       0.003462       0.012784       0.004155      -0.129407      -0.047859      -0.012312       0.060171              8.154749       8.923724      -2.390276       1.010251       8.003123       0.136445       7.537400          -0.000024
          166              C      13.832881       9.559530       0.963173       0.432927      25.996976 0.29055918E+03  0.61852915E+04                                 7.920998                            5.885997       0.033170       2.055018                    0.998347      22.866648      62.848539       0.643493       0.447133      -1.043932      -0.003082       0.024297       0.015922       0.029212       0.008834       0.006954      -0.013475       0.001236      -0.170655      -0.059745       0.022243       0.037502              9.345686       9.504037      -4.575101       1.417578       8.310509       0.602843      10.222511          -0.000001
          167              C      15.405991       8.281075       1.620366       0.460727      25.191199 0.28566136E+03  0.60766152E+04                                 7.873533                            5.915868      -0.102331       2.020028                    0.998981      22.710743      63.119776       0.626728       0.459427      -1.033229       0.010666       0.018092       0.029778       0.036439       0.014220       0.012907      -0.025385       0.002766      -0.120628      -0.053560       0.018050       0.035510              9.303233       8.372457      -3.140927       2.917614       6.820396      -0.275381      12.716846          -0.000001
          168              C      16.407537       7.630545       2.485094      -0.571325      28.062541 0.42632328E+03  0.99484572E+04                                 7.788652                            6.646849       0.182625       2.026169                    0.997866      31.728186      90.118953       0.675407       0.388619      -1.085514       0.002763       0.011932      -0.023158       0.026197      -0.007134       0.041557      -0.041527       0.031038      -0.065498      -0.065136       0.002258       0.062878              8.521568       7.977032      -1.568005       1.208483       7.611301      -0.302597       9.976372           0.000120
          169              C      16.003772      16.717875       4.422083       0.614522      27.132290 0.24961567E+03  0.51494281E+04                                 8.284618                            5.563387      -0.001352       2.053262                    0.999407      21.999218      60.813153       0.638530       0.464984      -1.026998      -0.030216       0.045516       0.016025       0.056935       0.022837       0.047549      -0.029823       0.043764       0.242597      -0.085905      -0.016380       0.102285             10.936519      10.947874      -3.656170      -2.781093      16.141889       2.652680       5.719793           0.000007
          170              C      16.730899      15.557470       4.038943      -0.041282      44.906401 0.43130577E+03  0.10024013E+05                                10.828325                            6.828073       0.039284       2.018045                    0.999224      27.029967      74.897146       0.650141       0.405361      -1.081627       0.023745      -0.036083      -0.010811       0.044527       0.018513      -0.012881      -0.000765       0.022162      -0.011548      -0.021808      -0.006021       0.027829             15.206849      14.499104      -4.710479      -3.951151      23.770561       3.949342       7.350882           0.000144
          171              C      16.215268      14.258921       4.041603      -0.105066      37.869735 0.43099217E+03  0.10167662E+05                                 9.992617                            7.060016      -0.161301       1.919647                    0.999428      29.766734      87.311914       0.598661       0.433684      -1.047540       0.023283       0.005130      -0.011695       0.026555       0.004456       0.011197      -0.016984       0.068101       0.120812      -0.057711       0.011208       0.046504             12.835881       9.812848      -0.264987      -1.839482      22.571210       2.444981       6.123584           0.000038
          172              C      16.898697      13.156285       3.607909      -0.025540      40.989112 0.40383783E+03  0.92425462E+04                                10.223824                            6.604915       0.063867       2.032120                    0.999351      26.573018      73.327920       0.660637       0.405097      -1.080627       0.011936       0.034445      -0.001803       0.036499      -0.010600      -0.002801      -0.000389       0.026066       0.003191      -0.017424       0.000752       0.016672             14.349488      13.086357       5.133344      -2.269379      23.753799       0.782836       6.208307           0.000012
          173              C      16.297420      11.817549       3.621213       0.604994      24.538061 0.25193713E+03  0.52096355E+04                                 7.836725                            5.617031      -0.110515       2.018461                    0.999542      22.096360      61.164571       0.630722       0.469627      -1.024396      -0.045372      -0.034074       0.003735       0.056864      -0.019477       0.029430      -0.010504       0.051962       0.258712      -0.075592      -0.019847       0.095440             10.253406       8.728937       4.119945      -0.919356      17.191449       0.298872       4.839831          -0.000009
          174              C       0.702656      13.354709       3.150269      -0.101958      36.827909 0.43599180E+03  0.10328952E+05                                 9.857846                            7.128095      -0.204841       1.905207                    0.999333      29.958977      88.441756       0.591600       0.437019      -1.044155      -0.008752       0.019308       0.003029       0.021415      -0.033435       0.027486       0.002006      -0.006449       0.147117      -0.062488       0.003626       0.058863             12.322063      15.127067       5.406930      -3.145275      15.635159      -0.585071       6.203962           0.000160
          175              C       1.286454      14.625629       3.089073      -0.025184      41.668304 0.43253804E+03  0.10084623E+05                                10.403748                            6.892162       0.015072       2.009263                    0.999294      27.209400      76.123893       0.637900       0.411830      -1.074706      -0.034063      -0.009614       0.008556       0.036414       0.001940       0.008065      -0.007626      -0.034890      -0.016951      -0.020154      -0.002196       0.022349             14.101576      20.342095       3.384494      -5.363613      14.669911      -0.045481       7.292721           0.000339
          176              C       2.731968      14.786378       2.586200       0.579284      24.925489 0.25927833E+03  0.54041721E+04                                 7.906647                            5.713800      -0.014057       2.047955                    0.999605      22.455891      62.561760       0.622340       0.472188      -1.022229       0.046105       0.031052      -0.009270       0.056355       0.008959       0.056045       0.015526      -0.022068       0.243193      -0.072308      -0.031605       0.103914              9.979096      14.751461       2.185864      -3.780242       9.404424      -0.854795       5.781402           0.000166
          177              C       0.592538      15.708172       3.496160      -0.107837      36.937875 0.45330405E+03  0.10826480E+05                                 9.853580                            7.267592      -0.154133       1.919924                    0.999386      30.008906      88.476416       0.586929       0.436941      -1.045905      -0.019429      -0.009281      -0.000944       0.021552       0.023295       0.034887      -0.016744      -0.011663       0.094923      -0.056286       0.006956       0.049330             11.942077      16.012570      -2.056152      -4.520135      12.910329       1.720484       6.903333           0.000452
          178              C      14.011166      19.744474       2.713914       0.609519      24.728906 0.24233052E+03  0.49554372E+04                                 7.766937                            5.473464       0.087610       2.089481                    0.999490      21.715743      59.498643       0.646077       0.463605      -1.029176       0.033712      -0.017814       0.044482       0.058588      -0.031748      -0.043001       0.064827      -0.093626      -0.134628      -0.087445      -0.027175       0.114620              9.830989      10.496484       0.610128       3.419538       6.182499      -3.331993      12.813985           0.000221
          179              C      13.240342      20.118717       1.476688      -0.016494      39.876750 0.40554814E+03  0.92813899E+04                                10.016409                            6.613640       0.048985       2.026296                    0.999334      26.522741      72.928153       0.661707       0.404455      -1.082233      -0.024285       0.007132      -0.033888       0.042297       0.005222      -0.007456       0.007138      -0.003160      -0.030421      -0.016650       0.005978       0.010673             13.456520      14.060153       1.013573       4.863879       8.374047      -5.315256      17.935362           0.001015
          180              C      11.938157      19.641494       1.346314      -0.110710      35.966462 0.43740032E+03  0.10327209E+05                                 9.593468                            7.083148      -0.108838       1.937859                    0.999455      29.507480      85.776164       0.603111       0.430135      -1.052720       0.011029       0.004441      -0.008901       0.014852      -0.019210      -0.032905       0.018795      -0.064827      -0.021619      -0.052902      -0.001757       0.054658             11.588623      15.939489       2.233116       4.146596       7.004809      -2.256796      11.821570           0.001085
          181              C      11.209283      19.983085       0.204874      -0.015533      41.105794 0.43392767E+03  0.10093711E+05                                10.241820                            6.858095       0.026520       2.013669                    0.999219      26.952200      74.556453       0.647816       0.406463      -1.081593       0.041831       0.018101      -0.002507       0.045648      -0.007491       0.002932      -0.006160      -0.022291       0.007730      -0.014782      -0.000853       0.015636             13.657033      20.080781       5.615221       0.740745       9.249293      -3.345489      11.641024           0.004914
          182              C       9.760274      19.515909       0.101107       0.588580      24.253021 0.24690337E+03  0.50776646E+04                                 7.707886                            5.547717      -0.013486       2.052282                    0.999570      22.069114      60.836548       0.637142       0.467447      -1.026029      -0.048786      -0.025124       0.018911       0.058042      -0.038863      -0.040332       0.067256      -0.079821       0.090523      -0.073623      -0.039810       0.113433              9.626532      14.168861       3.886642       0.289557       7.554295      -2.164241       7.156438           0.000860
          183              C      11.770359      20.771759      25.808790      -0.119194      36.223641 0.44110804E+03  0.10466512E+05                                 9.675282                            7.124042      -0.177023       1.908543                    0.999371      30.198065      88.823865       0.598287       0.431459      -1.048921       0.002877      -0.006967       0.017641       0.019184      -0.035188       0.013468       0.027666      -0.045207       0.024093      -0.056179       0.008668       0.047511             11.770730      14.387230       4.981849      -1.876175       9.476998      -4.417587      11.447961           0.000129
          184              C      13.076040      21.208795      25.947146      -0.050323      42.765109 0.44840678E+03  0.10502013E+05                                10.468310                            6.928200       0.105683       2.031709                    0.999285      27.393013      75.694559       0.651487       0.401421      -1.086466      -0.013856      -0.034534       0.037040       0.052502       0.009681       0.010944       0.000799       0.019816       0.030692      -0.019414      -0.000692       0.020106             14.283674      13.064859       4.334442      -1.801185      11.634758      -8.020342      18.151405           0.000367
          185              C      13.675570      22.123054      24.877545       0.658205      23.458832 0.24162148E+03  0.49415347E+04                                 7.593507                            5.517001      -0.033935       2.056652                    0.999412      21.439869      58.910307       0.633983       0.472391      -1.023482       0.030974       0.042070      -0.050889       0.072932      -0.077053      -0.001996       0.060753      -0.020902      -0.144488      -0.095115      -0.020968       0.116084              9.523834       7.881737       3.103989      -1.369378       8.375407      -4.597951      12.314358           0.002306
          186              C      13.790931      20.894832       0.524158      -0.109742      36.766086 0.42940678E+03  0.10112599E+05                                 9.771043                            7.037670      -0.166313       1.917984                    0.999428      29.716135      86.853522       0.601301       0.432534      -1.049099      -0.022867      -0.003124      -0.007444       0.024250      -0.007591      -0.000448       0.041202       0.004724      -0.099532      -0.057163       0.016924       0.040239             12.107734      10.073684       1.347903       1.560737       9.044096      -6.267358      17.205421           0.000154
          187              C      11.380577      16.803273       6.234020       0.593209      24.674180 0.24113879E+03  0.49351775E+04                                 7.839201                            5.497763      -0.016833       2.054709                    0.999590      21.903263      60.443894       0.636699       0.470042      -1.023518       0.050136       0.015353      -0.022355       0.057001      -0.044945      -0.031545       0.062034      -0.082988       0.022185      -0.065351      -0.040966       0.106317             10.144412      15.747140       4.513239      -0.264697       7.202288      -1.951815       7.483808           0.000512
          188              C       9.961282      16.321027       6.159521      -0.011163      40.158616 0.40044011E+03  0.91415102E+04                                10.094119                            6.591728       0.044806       2.028047                    0.999361      26.378610      72.596846       0.659376       0.406904      -1.079889      -0.034204      -0.017618      -0.002649       0.038566      -0.015191       0.004755      -0.002219      -0.028379       0.017707      -0.024146       0.005109       0.019038             13.846706      21.250506       5.966928      -0.463520       8.271779      -2.804108      12.017833           0.003882
          189              C       9.277853      16.532009       4.972848      -0.094952      34.918955 0.41353903E+03  0.96346346E+04                                 9.410521                            6.888438      -0.107273       1.944242                    0.999493      29.014002      83.974513       0.610986       0.430285      -1.051888      -0.003034      -0.009363       0.013989       0.017105      -0.028208      -0.034464       0.016756      -0.083250      -0.030810      -0.062187      -0.003192       0.065379             11.409147      15.979561       2.447120       3.704101       6.162201      -1.567739      12.085679           0.001147
          190              C       7.987903      16.117579       4.829170      -0.023143      40.659532 0.41514730E+03  0.95392112E+04                                10.107706                            6.670502       0.095198       2.040270                    0.999244      26.558937      72.734951       0.663208       0.401926      -1.085931       0.019659      -0.007792       0.037817       0.043328       0.005608      -0.013297      -0.002269      -0.013319      -0.021425      -0.018700       0.003542       0.015158             13.488126      14.660131       1.474460       4.644306       7.045561      -3.894199      18.758685           0.000706
          191              C       7.234558      16.326050       3.546713       0.622388      24.832684 0.23964929E+03  0.48897103E+04                                 7.804917                            5.453492       0.036449       2.074583                    0.999553      21.610770      59.252514       0.645052       0.465377      -1.027624      -0.027649       0.003100      -0.052476       0.059396      -0.040414      -0.040832       0.051790      -0.097079      -0.145144      -0.081670      -0.030523       0.112193              9.838412      10.421250       0.825417       3.662472       5.686690      -2.687553      13.407297           0.000112
          192              C       7.355163      15.446955       5.898772      -0.111880      36.301377 0.44211047E+03  0.10484724E+05                                 9.680897                            7.124759      -0.144291       1.920868                    0.999464      29.958799      87.781030       0.599845       0.430567      -1.050617       0.024232      -0.001083      -0.007082       0.025269      -0.005416      -0.000612       0.031370      -0.028729      -0.136909      -0.056198       0.007764       0.048434             11.780770      10.293519       2.047036       0.057327       7.319314      -4.646157      17.729477           0.000252
          193              C       8.019365      15.278671       7.098748      -0.053492      42.325024 0.42283278E+03  0.97701596E+04                                10.403056                            6.733608       0.114105       2.041813                    0.999391      26.938081      74.219645       0.659196       0.402122      -1.084720       0.030529       0.019240      -0.037666       0.052163       0.003928       0.012176      -0.001801       0.013993      -0.005886      -0.012350      -0.004041       0.016391             14.493833      15.743326       4.976687      -4.836757       8.788939      -6.042871      18.949234          -0.000199
          194              C       7.334188      14.678375       8.250831       0.672880      22.896258 0.21971488E+03  0.43996142E+04                                 7.511840                            5.276744      -0.069459       2.053217                    0.999570      20.974996      57.522113       0.643646       0.475230      -1.019253      -0.028474      -0.034250       0.049697       0.066735      -0.029344       0.017200       0.070196      -0.126544      -0.160917      -0.095102      -0.026358       0.121459              9.716977      10.259960       2.810174      -3.615381       6.157725      -3.946906      12.733247           0.003552
          195              C       9.347769      15.705660       7.178569      -0.106230      36.243580 0.41330792E+03  0.96523072E+04                                 9.695247                            6.904224      -0.167649       1.920268                    0.999433      29.520471      86.252863       0.606403       0.432501      -1.047882      -0.017615      -0.006840      -0.018332       0.026328      -0.036502       0.017958       0.026397      -0.055049      -0.002418      -0.059153       0.007544       0.051609             12.259513      16.665616       5.152456      -3.352906       8.085608      -3.789997      12.027317           0.000420
          196              C       5.345078      19.448093       2.040757       0.610506      24.867510 0.24433191E+03  0.50087688E+04                                 7.799317                            5.497142       0.064975       2.079675                    0.999558      21.839425      59.994694       0.644214       0.463794      -1.028635       0.029187      -0.045747      -0.014252       0.056105       0.017057       0.055835      -0.026449       0.045202       0.251825      -0.083474      -0.026656       0.110130              9.853357      10.595030      -2.564462      -2.830054      13.399919       2.140179       5.565123           0.000111
          197              C       4.577750      20.646174       2.527665      -0.026375      41.731656 0.42732451E+03  0.98929760E+04                                10.304542                            6.775761       0.073613       2.029462                    0.999269      26.837161      73.839798       0.656670       0.402893      -1.084979      -0.019449       0.031153       0.017571       0.040713       0.013414      -0.002009      -0.013792       0.012746      -0.018232      -0.020747      -0.000567       0.021314             13.953054      14.323698      -3.959976      -3.660916      20.550007       3.948703       6.985457           0.000680
          198              C       5.119599      21.937188       2.580879      -0.109316      37.014015 0.43586773E+03  0.10292708E+05                                 9.798828                            7.075113      -0.144835       1.923441                    0.999406      29.757243      86.803986       0.602265       0.430669      -1.051299      -0.023144      -0.002498       0.005272       0.023868       0.002154       0.004935      -0.020201       0.074670       0.091253      -0.057331       0.020935       0.036396             12.185331      10.111240      -0.504759      -1.780250      20.369987       2.967171       6.074764           0.000273
          199              C       4.383733      23.017219       3.038519      -0.043602      41.280895 0.41800759E+03  0.96343167E+04                                10.236345                            6.693352       0.094071       2.035882                    0.999306      26.897722      74.098443       0.661203       0.401915      -1.084486      -0.017851      -0.045744      -0.005342       0.049393      -0.006449      -0.008034       0.001401       0.013158      -0.010652      -0.008867      -0.005660       0.014526             14.111331      12.958735       4.075397      -1.621452      23.297703       2.257209       6.077557           0.000068
          200              C       4.974523      24.388607       3.113019       0.661721      23.311998 0.23275188E+03  0.47216481E+04                                 7.587071                            5.422979      -0.072969       2.047453                    0.999444      21.263288      58.422908       0.637224       0.473821      -1.021451       0.029494       0.061094      -0.001156       0.067851      -0.039904       0.051855      -0.030679       0.066936       0.251808      -0.094290      -0.023272       0.117562              9.700105       8.415143       3.116761      -0.934747      15.840920       1.428470       4.844252           0.003028
          201              C       3.072808      22.826330       3.384410      -0.113312      36.376027 0.43423823E+03  0.10270211E+05                                 9.729965                            7.085487      -0.184941       1.908639                    0.999365      30.030716      88.387025       0.597327       0.433553      -1.046932       0.009897      -0.017767      -0.011696       0.023460      -0.034318       0.015050      -0.006381      -0.019408       0.142494      -0.060047       0.007069       0.052978             11.989381      14.752305       4.914399      -2.130590      15.541102       0.400465       5.674735           0.000347
          202              C       2.492505      21.560433       3.328536      -0.011248      41.052390 0.42639808E+03  0.98792061E+04                                10.231382                            6.800200       0.039415       2.019622                    0.999272      26.835347      74.182695       0.650040       0.406686      -1.081012       0.035743       0.010228      -0.009032       0.038259      -0.005039       0.002651      -0.008216      -0.033176       0.010392      -0.019166      -0.000837       0.020004             13.703036      20.422559       2.929846      -4.183024      14.182694       0.641180       6.503854           0.003154
          203              C       1.013782      21.341915       3.669105       0.572474      25.422487 0.26227116E+03  0.54654635E+04                                 7.931112                            5.698317       0.022629       2.059213                    0.999625      22.359433      61.665667       0.633076       0.464274      -1.029712      -0.050930      -0.030898       0.002113       0.059607       0.007169       0.043987       0.034974      -0.026076       0.268887      -0.070158      -0.040504       0.110662              9.990890      15.150657       2.299060      -3.096063       9.495418      -1.047859       5.326597           0.000346
          204              C       3.256338      20.487937       2.934752      -0.108208      35.625301 0.42968392E+03  0.10114995E+05                                 9.559709                            7.037660      -0.130072       1.931456                    0.999453      29.526130      86.120181       0.601937       0.432254      -1.049867       0.012161       0.012328       0.004022       0.017777       0.019695       0.038302      -0.016415      -0.030321       0.128476      -0.062690       0.003377       0.059313             11.558291      15.910230      -2.273640      -3.941353      12.417570       1.890516       6.347073           0.000657
          205              C      12.845317      19.546049       8.482312      -0.561871      27.492572 0.42193157E+03  0.97931323E+04                                 7.623619                            6.584630       0.279106       2.053218                    0.997962      31.574751      88.629974       0.684817       0.385347      -1.090853       0.016917      -0.003188      -0.016684       0.023973       0.016356      -0.042310      -0.017741       0.059515       0.042497      -0.042671      -0.023862       0.066533              8.233378       8.806718       1.887527      -1.261687       7.146755       0.194288       8.746662           0.000025
          206              C      13.953486      20.093600       7.604281       0.425355      26.351776 0.29524156E+03  0.63094354E+04                                 7.987083                            5.934485      -0.000508       2.041957                    0.998302      23.036078      63.414297       0.640727       0.447322      -1.043938       0.000120       0.002853       0.029462       0.029600       0.002141       0.003466      -0.041518       0.042947      -0.052681      -0.056898       0.026300       0.030599              9.530147       9.455998       3.273557      -3.248031       8.200938       1.412596      10.933504          -0.000003
          207              C      15.606999      21.296704       6.928463       0.465034      25.643021 0.27939593E+03  0.58957121E+04                                 7.893079                            5.797618       0.027956       2.061707                    0.998629      22.437103      61.603569       0.643398       0.451139      -1.040542       0.006883       0.023629       0.023781       0.034223      -0.001379       0.017262      -0.039191       0.014857      -0.053991      -0.051077       0.012226       0.038851              9.542012       9.023936       4.778162      -1.249324      10.859252       2.191582       8.742847          -0.000001
          208              C      16.585823      22.341572       6.835338      -0.577530      27.828113 0.41114338E+03  0.95104840E+04                                 7.741139                            6.513814       0.185652       2.035464                    0.997280      31.335018      88.699011       0.684208       0.386998      -1.086326      -0.008116      -0.010503      -0.009101       0.016093       0.031984       0.007906      -0.022378      -0.001335      -0.122219      -0.052803      -0.000810       0.053612              8.591525       8.196130       2.596239      -0.748234       9.502798       1.078446       8.075646           0.000157
          209              C       3.974725      14.570372      25.694380      -0.567667      27.225707 0.41468657E+03  0.95835435E+04                                 7.580796                            6.530907       0.308633       2.064746                    0.998259      31.392913      87.934366       0.687134       0.385708      -1.090580       0.023244       0.004930       0.013484       0.027320       0.038159      -0.003462       0.012784       0.004155      -0.129407      -0.047859      -0.012312       0.060171              8.154746       8.923719       2.390275      -1.010249       8.003121       0.136444       7.537399          -0.000022
          210              C       5.093381      15.557470      25.643827       0.432927      25.996976 0.29055918E+03  0.61852916E+04                                 7.920997                            5.885997       0.033169       2.055018                    0.998347      22.866648      62.848537       0.643493       0.447133      -1.043932      -0.003082      -0.024297      -0.015922       0.029212      -0.008834      -0.006954      -0.013475       0.001236      -0.170655      -0.059745       0.022243       0.037502              9.345686       9.504037       4.575101      -1.417578       8.310509       0.602842      10.222512          -0.000001
          211              C       6.666491      16.835925      24.986634       0.460727      25.191199 0.28566136E+03  0.60766151E+04                                 7.873533                            5.915868      -0.102331       2.020028                    0.998981      22.710743      63.119777       0.626728       0.459427      -1.033229       0.010666      -0.018092      -0.029778       0.036439      -0.014220      -0.012907      -0.025385       0.002766      -0.120628      -0.053560       0.018050       0.035510              9.303234       8.372457       3.140927      -2.917614       6.820396      -0.275381      12.716848          -0.000001
          212              C       7.668037      17.486455      24.121906      -0.571325      28.062543 0.42632333E+03  0.99484586E+04                                 7.788652                            6.646849       0.182626       2.026169                    0.997866      31.728186      90.118958       0.675407       0.388619      -1.085514       0.002763      -0.011932       0.023158       0.026197       0.007134      -0.041557      -0.041527       0.031038      -0.065498      -0.065136       0.002258       0.062878              8.521570       7.977032       1.568005      -1.208484       7.611302      -0.302598       9.976375           0.000121
          213              C       7.264272      20.957625      17.725583       0.614522      27.132289 0.24961571E+03  0.51494288E+04                                 8.284617                            5.563387      -0.001352       2.053262                    0.999407      21.999218      60.813149       0.638530       0.464984      -1.026998      -0.030216      -0.045516       0.016025       0.056934      -0.022837       0.047549       0.029823       0.043764       0.242597      -0.085905      -0.016380       0.102285             10.936516      10.947869       3.656166      -2.781091      16.141888      -2.652678       5.719792           0.000008
          214              C       7.991399      22.118030      17.342443      -0.041282      44.906347 0.43130535E+03  0.10023999E+05                                10.828312                            6.828067       0.039284       2.018045                    0.999224      27.029954      74.897070       0.650142       0.405361      -1.081628       0.023745       0.036083      -0.010811       0.044527      -0.018513      -0.012881       0.000765       0.022162      -0.011548      -0.021808      -0.006021       0.027829             15.206828      14.499080       4.710467      -3.951143      23.770532      -3.949335       7.350873           0.000145
          215              C       7.475768      23.416579      17.345103      -0.105066      37.869720 0.43099199E+03  0.10167656E+05                                 9.992613                            7.060014      -0.161301       1.919647                    0.999428      29.766727      87.311879       0.598661       0.433684      -1.047540       0.023283      -0.005130      -0.011695       0.026555      -0.004456       0.011197       0.016984       0.068101       0.120812      -0.057712       0.011208       0.046504             12.835876       9.812842       0.264988      -1.839481      22.571203      -2.444981       6.123582           0.000041
          216              C       8.159197      24.519215      16.911409      -0.025540      40.989085 0.40383762E+03  0.92425398E+04                                10.223819                            6.604913       0.063867       2.032120                    0.999351      26.573010      73.327880       0.660637       0.405097      -1.080627       0.011936      -0.034445      -0.001802       0.036499       0.010600      -0.002801       0.000389       0.026066       0.003191      -0.017424       0.000752       0.016672             14.349477      13.086347      -5.133334      -2.269378      23.753779      -0.782837       6.208304           0.000013
          217              C       7.557920       0.740951      16.924713       0.604994      24.538057 0.25193712E+03  0.52096352E+04                                 7.836723                            5.617031      -0.110515       2.018461                    0.999542      22.096359      61.164567       0.630722       0.469627      -1.024396      -0.045372       0.034074       0.003735       0.056864       0.019477       0.029430       0.010504       0.051962       0.258712      -0.075592      -0.019847       0.095440             10.253402       8.728934      -4.119940      -0.919356      17.191443      -0.298872       4.839830          -0.000009
          218              C       9.442156      24.320791      16.453769      -0.101958      36.827870 0.43599136E+03  0.10328937E+05                                 9.857832                            7.128087      -0.204842       1.905206                    0.999333      29.958967      88.441665       0.591601       0.437018      -1.044155      -0.008752      -0.019309       0.003030       0.021415       0.033435       0.027486      -0.002006      -0.006449       0.147118      -0.062489       0.003625       0.058863             12.322042      15.127041      -5.406915      -3.145270      15.635132       0.585069       6.203954           0.000161
          219              C      10.025954      23.049871      16.392573      -0.025185      41.668218 0.43253734E+03  0.10084600E+05                                10.403723                            6.892149       0.015073       2.009264                    0.999294      27.209380      76.123737       0.637902       0.411829      -1.074706      -0.034064       0.009614       0.008557       0.036414      -0.001940       0.008065       0.007626      -0.034890      -0.016950      -0.020154      -0.002195       0.022349             14.101535      20.342027      -3.384481      -5.363594      14.669876       0.045479       7.292703           0.000339
          220              C      11.471468      22.889122      15.889700       0.579285      24.925476 0.25927825E+03  0.54041689E+04                                 7.906638                            5.713796      -0.014055       2.047956                    0.999605      22.455883      62.561688       0.622341       0.472188      -1.022229       0.046106      -0.031052      -0.009270       0.056355      -0.008959       0.056046      -0.015526      -0.022068       0.243196      -0.072309      -0.031606       0.103915              9.979082      14.751434      -2.185859      -3.780234       9.404416       0.854793       5.781395           0.000166
          221              C       9.332038      21.967328      16.799660      -0.107837      36.937822 0.45330338E+03  0.10826458E+05                                 9.853565                            7.267583      -0.154132       1.919924                    0.999386      30.008883      88.476278       0.586930       0.436941      -1.045906      -0.019428       0.009281      -0.000944       0.021552      -0.023295       0.034887       0.016744      -0.011663       0.094925      -0.056287       0.006956       0.049331             11.942057      16.012539       2.056146      -4.520126      12.910309      -1.720480       6.903323           0.000452
          222              C       5.271666      17.931026      16.017414       0.609519      24.728905 0.24233051E+03  0.49554367E+04                                 7.766936                            5.473464       0.087610       2.089482                    0.999490      21.715742      59.498637       0.646077       0.463605      -1.029176       0.033712       0.017814       0.044482       0.058588       0.031748      -0.043000      -0.064827      -0.093626      -0.134628      -0.087445      -0.027176       0.114620              9.830989      10.496482      -0.610128       3.419538       6.182498       3.331993      12.813986           0.000222
          223              C       4.500842      17.556783      14.780188      -0.016493      39.876736 0.40554798E+03  0.92813847E+04                                10.016406                            6.613638       0.048986       2.026296                    0.999334      26.522735      72.928123       0.661707       0.404455      -1.082233      -0.024285      -0.007132      -0.033888       0.042297      -0.005222      -0.007457      -0.007138      -0.003160      -0.030421      -0.016650       0.005978       0.010673             13.456517      14.060145      -1.013571       4.863878       8.374045       5.315256      17.935361           0.001016
          224              C       3.198657      18.034006      14.649814      -0.110710      35.966452 0.43740018E+03  0.10327205E+05                                 9.593466                            7.083146      -0.108837       1.937859                    0.999455      29.507474      85.776131       0.603111       0.430135      -1.052720       0.011029      -0.004441      -0.008901       0.014852       0.019210      -0.032905      -0.018795      -0.064827      -0.021619      -0.052901      -0.001757       0.054658             11.588620      15.939481      -2.233115       4.146594       7.004808       2.256796      11.821569           0.001088
          225              C       2.469783      17.692415      13.508374      -0.015533      41.105767 0.43392729E+03  0.10093700E+05                                10.241816                            6.858092       0.026520       2.013669                    0.999219      26.952187      74.556403       0.647816       0.406463      -1.081593       0.041831      -0.018101      -0.002507       0.045648       0.007491       0.002932       0.006160      -0.022291       0.007730      -0.014782      -0.000853       0.015635             13.657028      20.080767      -5.615219       0.740741       9.249292       3.345491      11.641023           0.004913
          226              C       1.020774      18.159591      13.404607       0.588580      24.253028 0.24690346E+03  0.50776669E+04                                 7.707887                            5.547717      -0.013487       2.052282                    0.999570      22.069122      60.836572       0.637142       0.467447      -1.026030      -0.048786       0.025124       0.018912       0.058042       0.038863      -0.040332      -0.067255      -0.079821       0.090523      -0.073623      -0.039810       0.113432              9.626532      14.168860      -3.886643       0.289555       7.554296       2.164242       7.156439           0.000860
          227              C       3.030859      16.903741      12.505290      -0.119194      36.223647 0.44110806E+03  0.10466512E+05                                 9.675282                            7.124041      -0.177021       1.908544                    0.999371      30.198067      88.823868       0.598288       0.431459      -1.048921       0.002877       0.006967       0.017641       0.019184       0.035188       0.013467      -0.027666      -0.045207       0.024092      -0.056179       0.008668       0.047512             11.770732      14.387225      -4.981850      -1.876180       9.477001       4.417594      11.447971           0.000129
          228              C       4.336540      16.466705      12.643646      -0.050323      42.765111 0.44840663E+03  0.10502008E+05                                10.468308                            6.928198       0.105685       2.031710                    0.999285      27.393008      75.694523       0.651487       0.401421      -1.086466      -0.013856       0.034534       0.037040       0.052502      -0.009681       0.010944      -0.000799       0.019816       0.030691      -0.019414      -0.000692       0.020106             14.283677      13.064848      -4.334436      -1.801182      11.634758       8.020350      18.151424           0.000367
          229              C       4.936070      15.552446      11.574045       0.658205      23.458781 0.24162083E+03  0.49415179E+04                                 7.593494                            5.516992      -0.033924       2.056656                    0.999412      21.439848      58.910223       0.633984       0.472391      -1.023483       0.030974      -0.042071      -0.050889       0.072932       0.077053      -0.001996      -0.060753      -0.020902      -0.144487      -0.095115      -0.020969       0.116084              9.523817       7.881719      -3.103978      -1.369373       8.375390       4.597944      12.314343           0.002306
          230              C       5.051431      16.780668      13.827658      -0.109742      36.766088 0.42940671E+03  0.10112597E+05                                 9.771041                            7.037668      -0.166312       1.917985                    0.999428      29.716133      86.853495       0.601301       0.432534      -1.049099      -0.022867       0.003124      -0.007444       0.024250       0.007591      -0.000447      -0.041203       0.004724      -0.099531      -0.057163       0.016924       0.040239             12.107734      10.073680      -1.347900       1.560740       9.044094       6.267359      17.205426           0.000154
          231              C       2.641077      20.872227      19.537520       0.593208      24.674155 0.24113859E+03  0.49351721E+04                                 7.839196                            5.497761      -0.016835       2.054709                    0.999590      21.903249      60.443847       0.636699       0.470042      -1.023518       0.050136      -0.015353      -0.022356       0.057000       0.044944      -0.031544      -0.062033      -0.082987       0.022185      -0.065350      -0.040965       0.106315             10.144402      15.747121      -4.513231      -0.264689       7.202281       1.951812       7.483804           0.000513
          232              C       1.221782      21.354473      19.463020      -0.011163      40.158592 0.40044000E+03  0.91415071E+04                                10.094115                            6.591728       0.044806       2.028047                    0.999361      26.378605      72.596831       0.659376       0.406904      -1.079889      -0.034204       0.017618      -0.002649       0.038566       0.015191       0.004755       0.002219      -0.028379       0.017707      -0.024146       0.005108       0.019038             13.846695      21.250483      -5.966914      -0.463502       8.271770       2.804103      12.017833           0.003884
          233              C       0.538353      21.143491      18.276348      -0.094952      34.918957 0.41353891E+03  0.96346315E+04                                 9.410522                            6.888438      -0.107273       1.944242                    0.999493      29.014007      83.974540       0.610986       0.430285      -1.051888      -0.003034       0.009363       0.013989       0.017105       0.028208      -0.034464      -0.016756      -0.083249      -0.030810      -0.062187      -0.003192       0.065379             11.409148      15.979561      -2.447117       3.704108       6.162200       1.567739      12.085684           0.001151
          234              C      16.727403      21.557921      18.132670      -0.023143      40.659542 0.41514739E+03  0.95392138E+04                                10.107708                            6.670503       0.095198       2.040270                    0.999244      26.558940      72.734965       0.663208       0.401926      -1.085931       0.019659       0.007792       0.037817       0.043328      -0.005608      -0.013296       0.002269      -0.013319      -0.021425      -0.018700       0.003542       0.015158             13.488129      14.660134      -1.474455       4.644318       7.045561       3.894198      18.758692           0.000708
          235              C      15.974058      21.349450      16.850213       0.622388      24.832692 0.23964934E+03  0.48897116E+04                                 7.804919                            5.453493       0.036449       2.074583                    0.999553      21.610771      59.252520       0.645052       0.465377      -1.027624      -0.027649      -0.003100      -0.052476       0.059396       0.040414      -0.040832      -0.051790      -0.097079      -0.145144      -0.081670      -0.030523       0.112193              9.838416      10.421256      -0.825417       3.662477       5.686691       2.687553      13.407301           0.000114
          236              C      16.094663      22.228545      19.202272      -0.111880      36.301366 0.44211045E+03  0.10484723E+05                                 9.680895                            7.124760      -0.144291       1.920868                    0.999464      29.958788      87.780963       0.599845       0.430567      -1.050617       0.024232       0.001083      -0.007082       0.025269       0.005416      -0.000612      -0.031370      -0.028728      -0.136910      -0.056198       0.007764       0.048434             11.780765      10.293504      -2.047027       0.057336       7.319313       4.646157      17.729480           0.000258
          237              C      16.758865      22.396829      20.402248      -0.053492      42.324998 0.42283279E+03  0.97701601E+04                                10.403051                            6.733608       0.114104       2.041813                    0.999391      26.938084      74.219654       0.659196       0.402122      -1.084720       0.030529      -0.019239      -0.037667       0.052163      -0.003928       0.012176       0.001801       0.013993      -0.005886      -0.012350      -0.004042       0.016391             14.493819      15.743289      -4.976673      -4.836745       8.788934       6.042870      18.949235          -0.000196
          238              C      16.073688      22.997125      21.554331       0.672880      22.896299 0.21971536E+03  0.43996263E+04                                 7.511852                            5.276752      -0.069468       2.053214                    0.999570      20.975010      57.522167       0.643645       0.475230      -1.019253      -0.028474       0.034250       0.049697       0.066735       0.029344       0.017200      -0.070196      -0.126545      -0.160916      -0.095102      -0.026358       0.121459              9.716993      10.259969      -2.810178      -3.615385       6.157735       3.946915      12.733274           0.003555
          239              C       0.608269      21.969840      20.482069      -0.106230      36.243560 0.41330805E+03  0.96523107E+04                                 9.695244                            6.904226      -0.167647       1.920269                    0.999433      29.520461      86.252824       0.606403       0.432501      -1.047882      -0.017615       0.006840      -0.018332       0.026328       0.036502       0.017959      -0.026397      -0.055048      -0.002419      -0.059153       0.007544       0.051609             12.259504      16.665590      -5.152446      -3.352901       8.085603       3.789996      12.027319           0.000426
          240              C      14.084578      18.227407      15.344257       0.610506      24.867530 0.24433213E+03  0.50087744E+04                                 7.799321                            5.497145       0.064974       2.079675                    0.999558      21.839427      59.994703       0.644214       0.463794      -1.028635       0.029187       0.045747      -0.014252       0.056105      -0.017057       0.055835       0.026449       0.045202       0.251825      -0.083474      -0.026655       0.110130              9.853363      10.595037       2.564467      -2.830056      13.399927      -2.140182       5.565126           0.000112
          241              C      13.317250      17.029326      15.831165      -0.026376      41.731674 0.42732471E+03  0.98929818E+04                                10.304545                            6.775763       0.073611       2.029462                    0.999269      26.837168      73.839825       0.656670       0.402893      -1.084979      -0.019449      -0.031154       0.017571       0.040713      -0.013414      -0.002009       0.013792       0.012746      -0.018232      -0.020747      -0.000567       0.021313             13.953057      14.323708       3.959980      -3.660920      20.550005      -3.948704       6.985459           0.000681
          242              C      13.859099      15.738312      15.884379      -0.109315      37.014009 0.43586774E+03  0.10292708E+05                                 9.798824                            7.075111      -0.144836       1.923441                    0.999406      29.757248      86.803986       0.602266       0.430669      -1.051299      -0.023144       0.002498       0.005273       0.023868      -0.002154       0.004935       0.020201       0.074670       0.091253      -0.057331       0.020935       0.036396             12.185323      10.111239       0.504760      -1.780250      20.369969      -2.967168       6.074762           0.000277
          243              C      13.123233      14.658281      16.342019      -0.043602      41.280872 0.41800747E+03  0.96343131E+04                                10.236340                            6.693350       0.094070       2.035881                    0.999306      26.897717      74.098427       0.661203       0.401915      -1.084486      -0.017851       0.045744      -0.005342       0.049393       0.006449      -0.008034      -0.001401       0.013158      -0.010652      -0.008867      -0.005660       0.014526             14.111321      12.958736      -4.075396      -1.621453      23.297674      -2.257204       6.077554           0.000069
          244              C      13.714023      13.286893      16.416519       0.661721      23.312015 0.23275210E+03  0.47216537E+04                                 7.587075                            5.422982      -0.072974       2.047452                    0.999444      21.263294      58.422929       0.637223       0.473821      -1.021451       0.029494      -0.061094      -0.001156       0.067851       0.039904       0.051855       0.030679       0.066937       0.251808      -0.094290      -0.023272       0.117562              9.700110       8.415151      -3.116765      -0.934749      15.840924      -1.428468       4.844254           0.003028
          245              C      11.812308      14.849170      16.687910      -0.113312      36.375966 0.43423722E+03  0.10270185E+05                                 9.729978                            7.085495      -0.184943       1.908639                    0.999365      30.030651      88.386948       0.597324       0.433555      -1.046930       0.009897       0.017767      -0.011695       0.023460       0.034318       0.015050       0.006381      -0.019408       0.142494      -0.060047       0.007069       0.052978             11.989396      14.752330      -4.914406      -2.130595      15.541116      -0.400465       5.674742           0.000348
          246              C      11.232005      16.115067      16.632036      -0.011249      41.052403 0.42639825E+03  0.98792107E+04                                10.231383                            6.800201       0.039414       2.019621                    0.999272      26.835353      74.182712       0.650040       0.406686      -1.081012       0.035743      -0.010228      -0.009032       0.038259       0.005039       0.002651       0.008216      -0.033176       0.010392      -0.019166      -0.000837       0.020004             13.703038      20.422567      -2.929844      -4.183026      14.182691      -0.641180       6.503855           0.003155
          247              C       9.753282      16.333585      16.972605       0.572474      25.422490 0.26227117E+03  0.54654638E+04                                 7.931111                            5.698316       0.022628       2.059213                    0.999625      22.359446      61.665706       0.633076       0.464273      -1.029713      -0.050930       0.030898       0.002113       0.059607      -0.007169       0.043987      -0.034974      -0.026076       0.268886      -0.070158      -0.040504       0.110662              9.990890      15.150659      -2.299057      -3.096062       9.495414       1.047860       5.326596           0.000345
          248              C      11.995838      17.187563      16.238252      -0.108207      35.625297 0.42968383E+03  0.10114993E+05                                 9.559707                            7.037658      -0.130073       1.931455                    0.999453      29.526130      86.120177       0.601937       0.432254      -1.049867       0.012161      -0.012328       0.004022       0.017777      -0.019695       0.038302       0.016415      -0.030321       0.128476      -0.062690       0.003377       0.059313             11.558289      15.910229       2.273640      -3.941353      12.417567      -1.890516       6.347072           0.000657
          249              C       4.105817      18.129451      21.785812      -0.561871      27.492571 0.42193156E+03  0.97931317E+04                                 7.623619                            6.584630       0.279107       2.053218                    0.997962      31.574747      88.629954       0.684817       0.385347      -1.090853       0.016917       0.003188      -0.016684       0.023973      -0.016356      -0.042310       0.017742       0.059515       0.042497      -0.042671      -0.023862       0.066533              8.233378       8.806717      -1.887526      -1.261688       7.146755      -0.194288       8.746663           0.000033
          250              C       5.213986      17.581900      20.907781       0.425355      26.351776 0.29524156E+03  0.63094354E+04                                 7.987083                            5.934485      -0.000508       2.041957                    0.998302      23.036078      63.414294       0.640727       0.447322      -1.043938       0.000120      -0.002853       0.029462       0.029600      -0.002141       0.003466       0.041518       0.042947      -0.052681      -0.056898       0.026300       0.030599              9.530146       9.455996      -3.273557      -3.248031       8.200937      -1.412596      10.933506          -0.000002
          251              C       6.867499      16.378796      20.231963       0.465034      25.643018 0.27939581E+03  0.58957089E+04                                 7.893078                            5.797617       0.027956       2.061707                    0.998629      22.437102      61.603564       0.643398       0.451139      -1.040542       0.006883      -0.023629       0.023781       0.034223       0.001379       0.017262       0.039191       0.014857      -0.053991      -0.051077       0.012226       0.038851              9.542011       9.023937      -4.778162      -1.249324      10.859248      -2.191581       8.742846          -0.000001
          252              C       7.846323      15.333929      20.138838      -0.577530      27.828123 0.41114340E+03  0.95104842E+04                                 7.741139                            6.513813       0.185652       2.035464                    0.997280      31.335015      88.698984       0.684208       0.386998      -1.086326      -0.008115       0.010503      -0.009101       0.016093      -0.031984       0.007906       0.022378      -0.001335      -0.122219      -0.052803      -0.000810       0.053612              8.591525       8.196133      -2.596244      -0.748234       9.502797      -1.078445       8.075645           0.000158
          253              C      12.714225      23.105128      12.390880      -0.567667      27.225709 0.41468660E+03  0.95835443E+04                                 7.580797                            6.530907       0.308633       2.064746                    0.998259      31.392913      87.934366       0.687134       0.385708      -1.090580       0.023244      -0.004930       0.013484       0.027320      -0.038159      -0.003462      -0.012784       0.004155      -0.129407      -0.047859      -0.012312       0.060171              8.154747       8.923722      -2.390276      -1.010249       8.003122      -0.136444       7.537398          -0.000026
          254              C      13.832881      22.118030      12.340327       0.432927      25.996975 0.29055916E+03  0.61852911E+04                                 7.920997                            5.885997       0.033170       2.055018                    0.998347      22.866647      62.848534       0.643493       0.447133      -1.043932      -0.003082       0.024297      -0.015922       0.029212       0.008834      -0.006954       0.013475       0.001236      -0.170654      -0.059745       0.022243       0.037502              9.345685       9.504037      -4.575101      -1.417577       8.310509      -0.602842      10.222510          -0.000001
          255              C      15.405991      20.839575      11.683134       0.460727      25.191200 0.28566137E+03  0.60766154E+04                                 7.873533                            5.915868      -0.102332       2.020028                    0.998981      22.710744      63.119782       0.626728       0.459427      -1.033229       0.010666       0.018092      -0.029778       0.036439       0.014220      -0.012907       0.025385       0.002766      -0.120628      -0.053560       0.018050       0.035510              9.303234       8.372458      -3.140928      -2.917614       6.820396       0.275381      12.716847          -0.000000
          256              C      16.407537      20.189045      10.818406      -0.571325      28.062553 0.42632352E+03  0.99484644E+04                                 7.788655                            6.646852       0.182625       2.026169                    0.997866      31.728193      90.118990       0.675407       0.388619      -1.085514       0.002763       0.011932       0.023158       0.026197      -0.007134      -0.041557       0.041527       0.031038      -0.065498      -0.065136       0.002258       0.062878              8.521572       7.977035      -1.568007      -1.208484       7.611305       0.302598       9.976377           0.000122
          257              C      16.003772       4.159375       8.881417       0.614522      27.132290 0.24961571E+03  0.51494288E+04                                 8.284617                            5.563386      -0.001352       2.053262                    0.999407      21.999218      60.813143       0.638530       0.464984      -1.026998      -0.030216       0.045516      -0.016025       0.056935       0.022837      -0.047549       0.029823       0.043764       0.242598      -0.085905      -0.016380       0.102285             10.936516      10.947870      -3.656167       2.781091      16.141886      -2.652678       5.719791           0.000006
          258              C      16.730899       2.998970       9.264557      -0.041282      44.906363 0.43130551E+03  0.10024004E+05                                10.828315                            6.828068       0.039284       2.018045                    0.999224      27.029960      74.897095       0.650141       0.405361      -1.081628       0.023745      -0.036083       0.010811       0.044527       0.018513       0.012881       0.000765       0.022162      -0.011548      -0.021808      -0.006021       0.027829             15.206833      14.499088      -4.710471       3.951146      23.770536      -3.949336       7.350875           0.000144
          259              C      16.215268       1.700421       9.261897      -0.105066      37.869720 0.43099206E+03  0.10167658E+05                                 9.992613                            7.060014      -0.161301       1.919647                    0.999428      29.766731      87.311890       0.598661       0.433684      -1.047540       0.023283       0.005130       0.011695       0.026555       0.004456      -0.011197       0.016984       0.068101       0.120812      -0.057712       0.011208       0.046504             12.835873       9.812844      -0.264988       1.839482      22.571194      -2.444980       6.123582           0.000039
          260              C      16.898697       0.597785       9.695591      -0.025540      40.989099 0.40383798E+03  0.92425499E+04                                10.223822                            6.604916       0.063867       2.032120                    0.999351      26.573017      73.327908       0.660637       0.405097      -1.080627       0.011936       0.034445       0.001803       0.036499      -0.010600       0.002801       0.000389       0.026066       0.003191      -0.017424       0.000752       0.016672             14.349480      13.086350       5.133333       2.269379      23.753785      -0.782837       6.208306           0.000013
          261              C      16.297420      24.376048       9.682287       0.604994      24.538034 0.25193703E+03  0.52096331E+04                                 7.836719                            5.617030      -0.110515       2.018461                    0.999542      22.096360      61.164569       0.630722       0.469627      -1.024396      -0.045372      -0.034074      -0.003735       0.056864      -0.019477      -0.029430       0.010504       0.051962       0.258712      -0.075592      -0.019847       0.095440             10.253393       8.728928       4.119929       0.919356      17.191422      -0.298873       4.839828          -0.000009
          262              C       0.702656       0.796209      10.153231      -0.101958      36.827886 0.43599160E+03  0.10328945E+05                                 9.857839                            7.128092      -0.204842       1.905207                    0.999333      29.958973      88.441720       0.591600       0.437018      -1.044155      -0.008752       0.019308      -0.003029       0.021415      -0.033435      -0.027486      -0.002006      -0.006449       0.147117      -0.062489       0.003625       0.058863             12.322052      15.127052       5.406921       3.145272      15.635146       0.585069       6.203958           0.000161
          263              C       1.286454       2.067129      10.214427      -0.025184      41.668256 0.43253766E+03  0.10084611E+05                                10.403735                            6.892155       0.015072       2.009263                    0.999294      27.209389      76.123815       0.637901       0.411829      -1.074706      -0.034063      -0.009614      -0.008556       0.036414       0.001940      -0.008065       0.007627      -0.034890      -0.016951      -0.020154      -0.002195       0.022349             14.101554      20.342059       3.384487       5.363602      14.669893       0.045480       7.292711           0.000339
          264              C       2.731968       2.227878      10.717300       0.579284      24.925487 0.25927835E+03  0.54041722E+04                                 7.906644                            5.713799      -0.014057       2.047955                    0.999605      22.455890      62.561740       0.622341       0.472188      -1.022229       0.046105       0.031052       0.009270       0.056355       0.008959      -0.056045      -0.015526      -0.022068       0.243194      -0.072308      -0.031606       0.103914              9.979091      14.751450       2.185862       3.780237       9.404424       0.854796       5.781399           0.000165
          265              C       0.592538       3.149672       9.807340      -0.107837      36.937851 0.45330377E+03  0.10826471E+05                                 9.853572                            7.267588      -0.154132       1.919924                    0.999386      30.008897      88.476351       0.586930       0.436941      -1.045905      -0.019429      -0.009281       0.000944       0.021552       0.023295      -0.034887       0.016744      -0.011663       0.094924      -0.056287       0.006956       0.049330             11.942067      16.012554      -2.056149       4.520131      12.910318      -1.720482       6.903328           0.000451
          266              C      14.011166       7.185974      10.589586       0.609519      24.728908 0.24233044E+03  0.49554351E+04                                 7.766937                            5.473463       0.087610       2.089481                    0.999490      21.715743      59.498642       0.646077       0.463605      -1.029176       0.033712      -0.017814      -0.044482       0.058588      -0.031748       0.043000      -0.064827      -0.093626      -0.134628      -0.087445      -0.027175       0.114620              9.830990      10.496486       0.610127      -3.419542       6.182498       3.331992      12.813987           0.000220
          267              C      13.240342       7.560217      11.826811      -0.016494      39.876767 0.40554820E+03  0.92813914E+04                                10.016412                            6.613640       0.048985       2.026296                    0.999334      26.522740      72.928147       0.661707       0.404455      -1.082233      -0.024285       0.007132       0.033888       0.042297       0.005222       0.007456      -0.007138      -0.003160      -0.030421      -0.016650       0.005978       0.010673             13.456526      14.060158       1.013567      -4.863894       8.374045       5.315255      17.935375           0.001014
          268              C      11.938157       7.082994      11.957186      -0.110710      35.966462 0.43740030E+03  0.10327209E+05                                 9.593468                            7.083147      -0.108838       1.937859                    0.999455      29.507478      85.776153       0.603111       0.430135      -1.052720       0.011029       0.004441       0.008901       0.014852      -0.019210       0.032905      -0.018795      -0.064827      -0.021619      -0.052902      -0.001757       0.054658             11.588623      15.939489       2.233114      -4.146602       7.004808       2.256794      11.821572           0.001085
          269              C      11.209283       7.424585      13.098626      -0.015533      41.105785 0.43392751E+03  0.10093707E+05                                10.241820                            6.858095       0.026520       2.013669                    0.999219      26.952193      74.556436       0.647816       0.406463      -1.081593       0.041831       0.018101       0.002507       0.045648      -0.007491      -0.002932       0.006160      -0.022290       0.007730      -0.014782      -0.000854       0.015636             13.657033      20.080779       5.615220      -0.740747       9.249293       3.345489      11.641026           0.004913
          270              C       9.760274       6.957409      13.202393       0.588580      24.253003 0.24690318E+03  0.50776597E+04                                 7.707883                            5.547715      -0.013487       2.052282                    0.999570      22.069104      60.836512       0.637142       0.467447      -1.026029      -0.048786      -0.025124      -0.018912       0.058042      -0.038863       0.040332      -0.067255      -0.079821       0.090522      -0.073622      -0.039809       0.113432              9.626526      14.168852       3.886638      -0.289558       7.554291       2.164240       7.156435           0.000860
          271              C      11.770359       8.213259      14.101710      -0.119194      36.223634 0.44110792E+03  0.10466508E+05                                 9.675281                            7.124041      -0.177022       1.908544                    0.999371      30.198059      88.823842       0.598287       0.431459      -1.048921       0.002877      -0.006967      -0.017641       0.019184      -0.035188      -0.013468      -0.027666      -0.045207       0.024092      -0.056179       0.008668       0.047511             11.770728      14.387228       4.981849       1.876175       9.476997       4.417587      11.447961           0.000128
          272              C      13.076040       8.650295      13.963354      -0.050323      42.765116 0.44840685E+03  0.10502015E+05                                10.468310                            6.928201       0.105683       2.031709                    0.999285      27.393016      75.694568       0.651487       0.401421      -1.086466      -0.013856      -0.034534      -0.037040       0.052502       0.009681      -0.010944      -0.000798       0.019816       0.030692      -0.019414      -0.000692       0.020106             14.283675      13.064860       4.334442       1.801184      11.634759       8.020342      18.151407           0.000366
          273              C      13.675570       9.564554      15.032955       0.658205      23.458828 0.24162144E+03  0.49415337E+04                                 7.593507                            5.517001      -0.033935       2.056652                    0.999412      21.439868      58.910308       0.633983       0.472391      -1.023482       0.030974       0.042070       0.050889       0.072932      -0.077053       0.001996      -0.060753      -0.020902      -0.144488      -0.095115      -0.020968       0.116084              9.523834       7.881737       3.103988       1.369378       8.375406       4.597951      12.314358           0.002306
          274              C      13.790931       8.336332      12.779342      -0.109742      36.766096 0.42940700E+03  0.10112606E+05                                 9.771044                            7.037672      -0.166313       1.917984                    0.999428      29.716136      86.853517       0.601301       0.432534      -1.049099      -0.022867      -0.003124       0.007444       0.024250      -0.007591       0.000448      -0.041202       0.004724      -0.099532      -0.057163       0.016924       0.040239             12.107736      10.073682       1.347900      -1.560741       9.044095       6.267359      17.205429           0.000152
          275              C      11.380577       4.244773       7.069480       0.593208      24.674151 0.24113849E+03  0.49351699E+04                                 7.839196                            5.497761      -0.016834       2.054709                    0.999590      21.903246      60.443841       0.636699       0.470042      -1.023517       0.050135       0.015353       0.022356       0.057000      -0.044944       0.031544      -0.062033      -0.082987       0.022185      -0.065350      -0.040965       0.106315             10.144404      15.747124       4.513234       0.264696       7.202283       1.951814       7.483804           0.000512
          276              C       9.961282       3.762527       7.143979      -0.011164      40.158600 0.40044003E+03  0.91415081E+04                                10.094118                            6.591729       0.044806       2.028047                    0.999361      26.378606      72.596840       0.659376       0.406904      -1.079889      -0.034204      -0.017618       0.002649       0.038566      -0.015191      -0.004755       0.002219      -0.028379       0.017707      -0.024146       0.005108       0.019038             13.846702      21.250498       5.966926       0.463519       8.271778       2.804108      12.017830           0.003883
          277              C       9.277853       3.973509       8.330652      -0.094952      34.918952 0.41353910E+03  0.96346367E+04                                 9.410521                            6.888439      -0.107273       1.944242                    0.999493      29.014004      83.974529       0.610986       0.430285      -1.051888      -0.003034      -0.009363      -0.013989       0.017105      -0.028208       0.034464      -0.016756      -0.083249      -0.030810      -0.062187      -0.003192       0.065379             11.409146      15.979558       2.447121      -3.704095       6.162202       1.567741      12.085678           0.001148
          278              C       7.987903       3.559079       8.474329      -0.023143      40.659513 0.41514728E+03  0.95392107E+04                                10.107703                            6.670502       0.095198       2.040270                    0.999244      26.558939      72.734960       0.663208       0.401926      -1.085931       0.019659      -0.007792      -0.037817       0.043328       0.005608       0.013297       0.002269      -0.013319      -0.021425      -0.018700       0.003542       0.015158             13.488119      14.660123       1.474462      -4.644293       7.045561       3.894200      18.758672           0.000707
          279              C       7.234558       3.767550       9.756787       0.622387      24.832685 0.23964941E+03  0.48897132E+04                                 7.804918                            5.453494       0.036449       2.074583                    0.999553      21.610771      59.252517       0.645052       0.465377      -1.027624      -0.027649       0.003100       0.052476       0.059396      -0.040414       0.040832      -0.051790      -0.097079      -0.145144      -0.081670      -0.030523       0.112193              9.838412      10.421249       0.825418      -3.662470       5.686691       2.687553      13.407295           0.000112
          280              C       7.355163       2.888455       7.404728      -0.111880      36.301365 0.44211026E+03  0.10484718E+05                                 9.680894                            7.124757      -0.144291       1.920868                    0.999464      29.958796      87.781003       0.599845       0.430567      -1.050617       0.024232      -0.001083       0.007082       0.025269      -0.005416       0.000612      -0.031370      -0.028729      -0.136909      -0.056198       0.007764       0.048434             11.780765      10.293512       2.047034      -0.057329       7.319313       4.646156      17.729469           0.000252
          281              C       8.019365       2.720171       6.204752      -0.053493      42.325029 0.42283292E+03  0.97701640E+04                                10.403057                            6.733610       0.114104       2.041813                    0.999391      26.938087      74.219669       0.659196       0.402123      -1.084720       0.030529       0.019240       0.037666       0.052163       0.003928      -0.012176       0.001801       0.013993      -0.005886      -0.012350      -0.004041       0.016391             14.493832      15.743315       4.976683       4.836754       8.788941       6.042874      18.949241          -0.000199
          282              C       7.334188       2.119875       5.052669       0.672880      22.896281 0.21971513E+03  0.43996205E+04                                 7.511847                            5.276748      -0.069464       2.053215                    0.999570      20.975004      57.522147       0.643646       0.475230      -1.019253      -0.028474      -0.034250      -0.049697       0.066735      -0.029344      -0.017200      -0.070196      -0.126545      -0.160916      -0.095102      -0.026358       0.121459              9.716986      10.259966       2.810177       3.615384       6.157731       3.946912      12.733262           0.003552
          283              C       9.347769       3.147160       6.124931      -0.106230      36.243571 0.41330793E+03  0.96523077E+04                                 9.695247                            6.904226      -0.167648       1.920268                    0.999433      29.520466      86.252859       0.606403       0.432501      -1.047882      -0.017615      -0.006840       0.018332       0.026328      -0.036502      -0.017959      -0.026397      -0.055048      -0.002419      -0.059153       0.007544       0.051609             12.259511      16.665609       5.152454       3.352905       8.085608       3.789997      12.027318           0.000422
          284              C       5.345078       6.889593      11.262743       0.610506      24.867513 0.24433192E+03  0.50087692E+04                                 7.799317                            5.497142       0.064975       2.079675                    0.999558      21.839426      59.994697       0.644214       0.463794      -1.028635       0.029187      -0.045747       0.014252       0.056105       0.017057      -0.055835       0.026449       0.045202       0.251825      -0.083474      -0.026656       0.110130              9.853358      10.595030      -2.564463       2.830054      13.399922      -2.140181       5.565124           0.000111
          285              C       4.577750       8.087674      10.775835      -0.026376      41.731677 0.42732469E+03  0.98929814E+04                                10.304546                            6.775763       0.073612       2.029462                    0.999269      26.837167      73.839822       0.656670       0.402893      -1.084979      -0.019449       0.031154      -0.017571       0.040713       0.013414       0.002009       0.013792       0.012746      -0.018232      -0.020747      -0.000567       0.021313             13.953062      14.323703      -3.959981       3.660918      20.550022      -3.948708       6.985460           0.000680
          286              C       5.119599       9.378688      10.722621      -0.109315      37.014018 0.43586769E+03  0.10292707E+05                                 9.798828                            7.075112      -0.144835       1.923441                    0.999406      29.757243      86.803983       0.602265       0.430669      -1.051299      -0.023144      -0.002498      -0.005272       0.023868       0.002154      -0.004935       0.020201       0.074670       0.091253      -0.057331       0.020935       0.036396             12.185332      10.111239      -0.504762       1.780250      20.369992      -2.967174       6.074765           0.000271
          287              C       4.383733      10.458719      10.264981      -0.043602      41.280916 0.41800773E+03  0.96343207E+04                                10.236349                            6.693353       0.094071       2.035882                    0.999306      26.897726      74.098459       0.661203       0.401915      -1.084486      -0.017851      -0.045744       0.005342       0.049393      -0.006448       0.008034      -0.001401       0.013158      -0.010651      -0.008867      -0.005659       0.014526             14.111339      12.958736       4.075395       1.621452      23.297722      -2.257215       6.077560           0.000067
          288              C       4.974523      11.830107      10.190481       0.661721      23.311973 0.23275160E+03  0.47216408E+04                                 7.587064                            5.422974      -0.072966       2.047455                    0.999444      21.263281      58.422881       0.637224       0.473820      -1.021451       0.029494       0.061094       0.001156       0.067851      -0.039904      -0.051855       0.030679       0.066936       0.251808      -0.094290      -0.023272       0.117562              9.700095       8.415133       3.116751       0.934747      15.840904      -1.428472       4.844249           0.003027
          289              C       3.072808      10.267830       9.919090      -0.113312      36.376038 0.43423829E+03  0.10270213E+05                                 9.729967                            7.085487      -0.184943       1.908639                    0.999365      30.030721      88.387052       0.597327       0.433553      -1.046932       0.009897      -0.017767       0.011695       0.023460      -0.034318      -0.015050       0.006381      -0.019408       0.142495      -0.060047       0.007069       0.052978             11.989384      14.752304       4.914399       2.130590      15.541112      -0.400470       5.674736           0.000345
          290              C       2.492505       9.001933       9.974964      -0.011249      41.052415 0.42639835E+03  0.98792135E+04                                10.231385                            6.800202       0.039414       2.019622                    0.999272      26.835358      74.182726       0.650040       0.406686      -1.081012       0.035743       0.010228       0.009032       0.038259      -0.005039      -0.002651       0.008216      -0.033176       0.010393      -0.019166      -0.000837       0.020004             13.703040      20.422562       2.929849       4.183024      14.182703      -0.641182       6.503855           0.003155
          291              C       1.013782       8.783415       9.634395       0.572474      25.422519 0.26227153E+03  0.54654732E+04                                 7.931118                            5.698321       0.022629       2.059213                    0.999625      22.359450      61.665725       0.633076       0.464274      -1.029712      -0.050930      -0.030897      -0.002113       0.059607       0.007169      -0.043988      -0.034974      -0.026076       0.268889      -0.070159      -0.040504       0.110663              9.990899      15.150672       2.299065       3.096066       9.495425       1.047860       5.326600           0.000345
          292              C       3.256338       7.929437      10.368748      -0.108207      35.625290 0.42968375E+03  0.10114990E+05                                 9.559706                            7.037658      -0.130072       1.931455                    0.999453      29.526127      86.120164       0.601937       0.432254      -1.049867       0.012161       0.012328      -0.004022       0.017777       0.019695      -0.038302       0.016415      -0.030321       0.128476      -0.062690       0.003377       0.059313             11.558288      15.910222      -2.273640       3.941351      12.417570      -1.890517       6.347072           0.000655
          293              C      12.845317       6.987549       4.821188      -0.561871      27.492568 0.42193149E+03  0.97931300E+04                                 7.623619                            6.584629       0.279106       2.053218                    0.997962      31.574749      88.629969       0.684817       0.385347      -1.090853       0.016917      -0.003188       0.016684       0.023973       0.016356       0.042310       0.017742       0.059515       0.042497      -0.042671      -0.023862       0.066533              8.233378       8.806719       1.887527       1.261686       7.146754      -0.194289       8.746661           0.000028
          294              C      13.953486       7.535100       5.699219       0.425355      26.351777 0.29524156E+03  0.63094355E+04                                 7.987083                            5.934485      -0.000508       2.041957                    0.998302      23.036078      63.414298       0.640727       0.447322      -1.043938       0.000120       0.002853      -0.029462       0.029600       0.002141      -0.003466       0.041518       0.042947      -0.052681      -0.056898       0.026300       0.030599              9.530147       9.455999       3.273558       3.248031       8.200939      -1.412596      10.933504          -0.000004
          295              C      15.606999       8.738204       6.375037       0.465034      25.643018 0.27939589E+03  0.58957109E+04                                 7.893078                            5.797618       0.027956       2.061707                    0.998629      22.437101      61.603560       0.643398       0.451139      -1.040542       0.006883       0.023629      -0.023781       0.034223      -0.001379      -0.017262       0.039191       0.014857      -0.053991      -0.051077       0.012226       0.038851              9.542011       9.023936       4.778162       1.249324      10.859251      -2.191581       8.742847          -0.000002
          296              C      16.585823       9.783072       6.468162      -0.577530      27.828132 0.41114371E+03  0.95104933E+04                                 7.741142                            6.513816       0.185652       2.035464                    0.997280      31.335021      88.699015       0.684208       0.386998      -1.086326      -0.008116      -0.010503       0.009101       0.016093       0.031984      -0.007906       0.022378      -0.001335      -0.122219      -0.052803      -0.000810       0.053612              8.591528       8.196132       2.596241       0.748234       9.502803      -1.078447       8.075648           0.000153
          297              C       3.974725       2.011872      14.216120      -0.567667      27.225712 0.41468664E+03  0.95835456E+04                                 7.580798                            6.530908       0.308633       2.064746                    0.998259      31.392914      87.934373       0.687134       0.385708      -1.090580       0.023244       0.004930      -0.013484       0.027320       0.038159       0.003462      -0.012784       0.004155      -0.129407      -0.047859      -0.012312       0.060171              8.154748       8.923721       2.390276       1.010251       8.003123      -0.136445       7.537401          -0.000022
          298              C       5.093381       2.998970      14.266673       0.432927      25.996976 0.29055918E+03  0.61852915E+04                                 7.920997                            5.885997       0.033170       2.055018                    0.998347      22.866648      62.848538       0.643493       0.447133      -1.043932      -0.003082      -0.024297       0.015922       0.029212      -0.008834       0.006954       0.013475       0.001236      -0.170655      -0.059745       0.022243       0.037502              9.345686       9.504037       4.575101       1.417578       8.310509      -0.602842      10.222511          -0.000001
          299              C       6.666491       4.277425      14.923866       0.460727      25.191199 0.28566136E+03  0.60766151E+04                                 7.873533                            5.915868      -0.102331       2.020028                    0.998981      22.710743      63.119777       0.626728       0.459427      -1.033229       0.010666      -0.018092       0.029778       0.036439      -0.014220       0.012907       0.025385       0.002766      -0.120628      -0.053560       0.018050       0.035510              9.303233       8.372457       3.140927       2.917614       6.820396       0.275381      12.716847          -0.000001
          300              C       7.668037       4.927955      15.788594      -0.571325      28.062542 0.42632330E+03  0.99484578E+04                                 7.788652                            6.646849       0.182626       2.026169                    0.997866      31.728185      90.118953       0.675407       0.388619      -1.085514       0.002763      -0.011932      -0.023158       0.026197       0.007134       0.041557       0.041527       0.031038      -0.065498      -0.065136       0.002258       0.062878              8.521569       7.977032       1.568005       1.208484       7.611302       0.302598       9.976374           0.000122
          301              N       5.609011       5.555880      20.122874      -0.272292      36.886852 0.48324817E+03  0.11392589E+05                                 9.030301                            6.907133       0.395901       2.142624                    0.999344      27.698755      73.805375       0.701774       0.370217      -1.122211       0.113368      -0.120663      -0.001335       0.165571      -0.022263       0.038980      -0.064210       0.091455      -0.038154      -0.092038       0.001330       0.090708             11.136684       8.538369      -2.828690       1.075499      11.034366       5.166888      13.837319          -0.000050
          302              N       6.682222       4.782277      20.572532      -0.275059      37.148363 0.48906049E+03  0.11543756E+05                                 9.034462                            6.917397       0.479678       2.169672                    0.999578      27.610763      73.193256       0.707241       0.366905      -1.126720      -0.124437       0.047863      -0.097044       0.164903      -0.055065      -0.014029      -0.036061       0.009272      -0.191583      -0.085801      -0.002797       0.088598             11.131758       8.610643      -1.975269       2.418351      10.452198       4.859449      14.332435          -0.000008
          303              N       5.953347       3.938346      18.680775      -0.487270      42.414611 0.57758013E+03  0.14208168E+05                                 9.825366                            7.490672       0.428703       2.137998                    0.998313      29.821286      80.629487       0.683470       0.364301      -1.129043       0.028258       0.045725       0.055439       0.077219      -0.038108       0.005941      -0.019594       0.005100      -0.079634      -0.038056      -0.017307       0.055363             12.205365       9.062824      -3.107890       1.708517      12.010719       5.226905      15.542553           0.000013
          304              N      14.290830       8.936629      26.489929      -0.281758      36.529394 0.49262113E+03  0.11664516E+05                                 8.968107                            6.963625       0.396838       2.139766                    0.999421      27.879435      74.346515       0.700750       0.369138      -1.123507       0.107050      -0.068982       0.109128       0.167711      -0.049313       0.004876      -0.005209       0.019090      -0.259759      -0.086874      -0.006925       0.093799             10.853477       8.272158      -2.448652       1.710813       7.697122       2.491600      16.591151          -0.000008
          305              N      15.327335       8.117814       0.321945      -0.275489      36.641191 0.48660355E+03  0.11486576E+05                                 8.969785                            6.918404       0.467219       2.165302                    0.999581      27.692123      73.731126       0.703433       0.368865      -1.123724      -0.117584       0.112839       0.007039       0.163120      -0.008422       0.057562      -0.052512       0.026651      -0.096899      -0.086967       0.005675       0.081291             10.854027       8.323483      -2.987276       0.008314       8.150447       3.144016      16.088151          -0.000002
          306              N      14.472612       9.152635       2.059382      -0.478273      41.430843 0.57901477E+03  0.14269430E+05                                 9.681724                            7.518117       0.428739       2.134077                    0.998780      29.798110      80.957358       0.678937       0.366066      -1.126325       0.039836      -0.013544      -0.069503       0.081247      -0.016916       0.036542      -0.016552      -0.007863      -0.094486      -0.052860       0.002781       0.050078             11.666725       8.666662      -2.587934       1.971061       8.410207       1.984885      17.923305           0.000008
          307              N      14.348511      19.561120       6.484126      -0.272292      36.886849 0.48324815E+03  0.11392589E+05                                 9.030301                            6.907134       0.395901       2.142624                    0.999344      27.698753      73.805376       0.701774       0.370217      -1.122211       0.113368       0.120663       0.001335       0.165571       0.022263      -0.038980      -0.064210       0.091455      -0.038154      -0.092038       0.001330       0.090708             11.136685       8.538370       2.828690      -1.075500      11.034366       5.166887      13.837317          -0.000051
          308              N      15.421722      20.334723       6.034468      -0.275059      37.148373 0.48906065E+03  0.11543761E+05                                 9.034464                            6.917398       0.479678       2.169672                    0.999578      27.610767      73.193275       0.707241       0.366905      -1.126720      -0.124437      -0.047863       0.097044       0.164903       0.055065       0.014029      -0.036061       0.009272      -0.191583      -0.085801      -0.002797       0.088598             11.131761       8.610646       1.975268      -2.418353      10.452200       4.859450      14.332437          -0.000009
          309              N      14.692847      21.178654       7.926225      -0.487270      42.414609 0.57758014E+03  0.14208168E+05                                 9.825366                            7.490672       0.428703       2.137999                    0.998313      29.821286      80.629490       0.683470       0.364301      -1.129043       0.028258      -0.045725      -0.055439       0.077219       0.038108      -0.005941      -0.019594       0.005100      -0.079634      -0.038056      -0.017307       0.055363             12.205365       9.062824       3.107891      -1.708516      12.010719       5.226905      15.542551           0.000012
          310              N       5.551330      16.180371       0.117071      -0.281758      36.529392 0.49262106E+03  0.11664514E+05                                 8.968106                            6.963625       0.396838       2.139766                    0.999421      27.879433      74.346507       0.700751       0.369138      -1.123507       0.107050       0.068981      -0.109128       0.167711       0.049313      -0.004876      -0.005209       0.019090      -0.259759      -0.086874      -0.006925       0.093799             10.853478       8.272158       2.448652      -1.710814       7.697121       2.491598      16.591153          -0.000008
          311              N       6.587835      16.999186      26.285055      -0.275489      36.641194 0.48660359E+03  0.11486577E+05                                 8.969785                            6.918404       0.467220       2.165302                    0.999581      27.692125      73.731128       0.703433       0.368865      -1.123725      -0.117584      -0.112839      -0.007039       0.163120       0.008422      -0.057562      -0.052512       0.026651      -0.096899      -0.086967       0.005675       0.081291             10.854027       8.323482       2.987276      -0.008315       8.150447       3.144015      16.088153          -0.000002
          312              N       5.733112      15.964365      24.547618      -0.478273      41.430843 0.57901477E+03  0.14269430E+05                                 9.681724                            7.518117       0.428738       2.134077                    0.998780      29.798110      80.957359       0.678937       0.366066      -1.126325       0.039836       0.013544       0.069503       0.081247       0.016916      -0.036542      -0.016552      -0.007863      -0.094486      -0.052860       0.002781       0.050078             11.666726       8.666662       2.587934      -1.971062       8.410207       1.984885      17.923309           0.000007
          313              N       5.609011      18.114380      19.787626      -0.272292      36.886846 0.48324809E+03  0.11392587E+05                                 9.030300                            6.907133       0.395901       2.142625                    0.999344      27.698752      73.805368       0.701774       0.370217      -1.122211       0.113369      -0.120663       0.001335       0.165571      -0.022263      -0.038980       0.064210       0.091455      -0.038154      -0.092038       0.001330       0.090708             11.136684       8.538369      -2.828690      -1.075500      11.034365      -5.166887      13.837318          -0.000050
          314              N       6.682222      17.340777      19.337968      -0.275059      37.148365 0.48906051E+03  0.11543757E+05                                 9.034463                            6.917397       0.479678       2.169672                    0.999578      27.610763      73.193260       0.707241       0.366905      -1.126720      -0.124437       0.047863       0.097044       0.164903      -0.055065       0.014029       0.036061       0.009272      -0.191583      -0.085801      -0.002797       0.088598             11.131760       8.610644      -1.975269      -2.418352      10.452198      -4.859450      14.332436          -0.000009
          315              N       5.953347      16.496846      21.229725      -0.487270      42.414614 0.57758017E+03  0.14208169E+05                                 9.825367                            7.490672       0.428702       2.137998                    0.998313      29.821287      80.629493       0.683470       0.364301      -1.129043       0.028258       0.045725      -0.055439       0.077219      -0.038108      -0.005941       0.019594       0.005100      -0.079634      -0.038056      -0.017308       0.055363             12.205367       9.062825      -3.107890      -1.708518      12.010719      -5.226906      15.542556           0.000012
          316              N      14.290830      21.495129      13.420571      -0.281758      36.529388 0.49262102E+03  0.11664513E+05                                 8.968105                            6.963625       0.396838       2.139766                    0.999421      27.879432      74.346504       0.700751       0.369138      -1.123507       0.107050      -0.068981      -0.109128       0.167711      -0.049313      -0.004876       0.005209       0.019090      -0.259760      -0.086875      -0.006925       0.093799             10.853475       8.272157      -2.448652      -1.710812       7.697121      -2.491599      16.591148          -0.000007
          317              N      15.327335      20.676314      12.981555      -0.275489      36.641205 0.48660377E+03  0.11486582E+05                                 8.969787                            6.918405       0.467219       2.165302                    0.999581      27.692130      73.731148       0.703433       0.368865      -1.123724      -0.117584       0.112839      -0.007039       0.163120      -0.008421      -0.057562       0.052512       0.026651      -0.096899      -0.086967       0.005675       0.081291             10.854029       8.323484      -2.987277      -0.008314       8.150449      -3.144017      16.088155          -0.000001
          318              N      14.472612      21.711135      11.244118      -0.478273      41.430837 0.57901468E+03  0.14269428E+05                                 9.681723                            7.518117       0.428739       2.134077                    0.998780      29.798107      80.957350       0.678937       0.366066      -1.126325       0.039836      -0.013544       0.069503       0.081247      -0.016916      -0.036542       0.016552      -0.007863      -0.094486      -0.052860       0.002781       0.050078             11.666724       8.666662      -2.587934      -1.971060       8.410207      -1.984884      17.923303           0.000008
          319              N      14.348511       7.002620       6.819374      -0.272292      36.886850 0.48324816E+03  0.11392589E+05                                 9.030301                            6.907134       0.395901       2.142624                    0.999344      27.698754      73.805376       0.701774       0.370217      -1.122211       0.113368       0.120663      -0.001335       0.165571       0.022263       0.038980       0.064210       0.091455      -0.038153      -0.092038       0.001330       0.090708             11.136684       8.538370       2.828691       1.075500      11.034366      -5.166887      13.837317          -0.000051
          320              N      15.421722       7.776223       7.269032      -0.275059      37.148360 0.48906046E+03  0.11543755E+05                                 9.034462                            6.917396       0.479679       2.169672                    0.999578      27.610762      73.193254       0.707241       0.366905      -1.126720      -0.124437      -0.047863      -0.097044       0.164903       0.055065      -0.014029       0.036061       0.009272      -0.191583      -0.085801      -0.002797       0.088598             11.131757       8.610644       1.975269       2.418351      10.452197      -4.859448      14.332432          -0.000010
          321              N      14.692847       8.620154       5.377275      -0.487270      42.414612 0.57758017E+03  0.14208169E+05                                 9.825366                            7.490672       0.428702       2.137998                    0.998313      29.821287      80.629492       0.683470       0.364301      -1.129043       0.028258      -0.045725       0.055439       0.077219       0.038108       0.005941       0.019594       0.005100      -0.079634      -0.038056      -0.017307       0.055363             12.205365       9.062825       3.107892       1.708516      12.010720      -5.226905      15.542550           0.000011
          322              N       5.551330       3.621871      13.186429      -0.281758      36.529393 0.49262111E+03  0.11664515E+05                                 8.968107                            6.963625       0.396838       2.139766                    0.999421      27.879434      74.346513       0.700750       0.369138      -1.123507       0.107050       0.068981       0.109128       0.167711       0.049313       0.004876       0.005209       0.019090      -0.259759      -0.086874      -0.006925       0.093799             10.853478       8.272158       2.448652       1.710814       7.697123      -2.491599      16.591152          -0.000008
          323              N       6.587835       4.440686      13.625445      -0.275489      36.641193 0.48660359E+03  0.11486577E+05                                 8.969785                            6.918404       0.467220       2.165302                    0.999581      27.692125      73.731129       0.703433       0.368865      -1.123725      -0.117584      -0.112839       0.007039       0.163120       0.008422       0.057562       0.052512       0.026651      -0.096899      -0.086967       0.005675       0.081291             10.854027       8.323482       2.987276       0.008314       8.150448      -3.144016      16.088151          -0.000002
          324              N       5.733112       3.405865      15.362882      -0.478273      41.430843 0.57901477E+03  0.14269430E+05                                 9.681724                            7.518117       0.428738       2.134077                    0.998780      29.798110      80.957359       0.678937       0.366066      -1.126325       0.039836       0.013544      -0.069503       0.081247       0.016916       0.036542       0.016552      -0.007863      -0.094486      -0.052860       0.002781       0.050078             11.666725       8.666662       2.587934       1.971061       8.410207      -1.984885      17.923307           0.000007
          325              O       6.068709       8.539780      21.700669      -0.564045      34.443872 0.48598227E+03  0.11368008E+05                                 8.333080                            6.705629       0.440168       2.188779                    0.997940      27.321945      70.368226       0.754662       0.346968      -1.151110       0.022584       0.001121       0.003457       0.022874       0.026276       0.014668      -0.007802       0.130703       0.021224      -0.075317       0.005716       0.069601              9.928490      14.500462       3.440389       3.803803       8.768186       1.506949       6.516822           0.000098
          326              O       7.821852       7.266348      22.203542      -0.565032      38.602923 0.50634292E+03  0.11986748E+05                                 9.059901                            6.912079       0.311984       2.150405                    0.997176      27.417951      71.433587       0.731216       0.353838      -1.143541       0.007644       0.025069      -0.000396       0.026211      -0.048341      -0.040011      -0.020445      -0.087296       0.072387      -0.094210       0.040720       0.053490             11.164140       7.360824      -0.999721       0.490402      20.524286       1.074158       5.607310           0.000685
          327              O       6.339633      13.384849      22.618611      -0.593806      30.332495 0.45769220E+03  0.10537304E+05                                 7.551930                            6.434419       0.621295       2.235964                    0.999248      27.434564      69.889976       0.784284       0.339216      -1.158688       0.054938      -0.002671       0.016976       0.057563      -0.052983       0.016304      -0.005174       0.036832      -0.074136      -0.045241      -0.025979       0.071220              8.604729       9.889617      -3.805950       1.012145      10.661570      -0.456579       5.263001          -0.000006
          328              O       8.195903      14.301620      23.297089      -0.569603      27.453664 0.41760297E+03  0.93943831E+04                                 7.039238                            6.166426       0.956498       2.351798                    0.999030      26.943801      67.799611       0.797383       0.341456      -1.157047       0.002334      -0.021920       0.011619       0.024919       0.061175      -0.028993       0.021176      -0.063556       0.164411      -0.104381       0.041131       0.063250              7.898045       5.627311       0.292506       0.406869      12.521777       1.536459       5.545047           0.000040
          329              O      11.791333       9.109936      24.217691      -0.564814      36.225161 0.47853419E+03  0.11163890E+05                                 8.677129                            6.664895       0.541666       2.227739                    0.998386      27.122569      70.032404       0.754221       0.348101      -1.148809      -0.004661       0.023994      -0.022882       0.033482      -0.049374      -0.000283      -0.014224      -0.047448      -0.084801      -0.044671      -0.025682       0.070353             10.883135      14.035162      -5.914007       3.071248      12.266045      -1.988416       6.348197           0.000209
          330              O      12.193350      11.272510      24.199066      -0.537593      25.711867 0.38807571E+03  0.86070452E+04                                 6.739332                            5.979154       0.874558       2.321373                    0.999461      26.890179      68.099030       0.799418       0.345457      -1.148924      -0.017714      -0.012224      -0.015082       0.026281       0.044297      -0.044021       0.030733      -0.016314       0.147442      -0.090182       0.020128       0.070054              7.105241       8.329046       1.671823       1.364857       7.722918       0.502175       5.263757           0.000808
          331              O       4.691364       6.035615      23.052305      -0.534255      35.488186 0.47063395E+03  0.10939335E+05                                 8.528388                            6.667219       0.331907       2.171078                    0.997244      26.660020      68.821707       0.743979       0.354191      -1.143279      -0.005056      -0.001612       0.021128       0.021784       0.007686       0.054098       0.005630      -0.099663      -0.003710      -0.084487       0.030075       0.054412             10.094875       7.202683      -1.239375       0.780387       8.401297      -5.393943      14.680646           0.000352
          332              O       6.468978       4.922932      23.837211      -0.552644      33.243457 0.47291362E+03  0.10984726E+05                                 8.111649                            6.614518       0.405096       2.182816                    0.997894      27.009833      69.269516       0.760069       0.346933      -1.151396      -0.011204       0.005161       0.011699       0.017001      -0.001946      -0.015417       0.025381       0.065626      -0.149159      -0.063139       0.002821       0.060318              9.532215      14.146762      -1.428035      -4.272037       5.615927      -0.364087       8.833957           0.000676
          333              O       0.685177       6.500280      25.718326      -0.539178      33.919387 0.43268935E+03  0.98456455E+04                                 8.268923                            6.321436       0.498463       2.223450                    0.998383      26.461973      67.530268       0.777233       0.346327      -1.150013       0.002608      -0.026415       0.009791       0.028292      -0.022665       0.045331      -0.015948      -0.038881      -0.013484      -0.057237       0.001070       0.056168             10.170422      13.226560      -5.219476       2.881555       9.426877      -3.266016       7.857828           0.008804
          334              O       0.339093       5.108798       0.768942      -0.540968      25.863271 0.38807961E+03  0.85955827E+04                                 6.744037                            5.958615       0.888264       2.325166                    0.999529      26.845275      67.641800       0.806029       0.343084      -1.152454       0.023435       0.002008      -0.018561       0.029962       0.049154      -0.009447       0.032564      -0.040472       0.126755      -0.079998       0.017317       0.062681              7.177413       8.410778      -0.015655      -2.291854       5.666430      -1.132650       7.455032           0.057415
          335              O       6.044238       2.426302       1.418153      -0.578651      28.838867 0.42509072E+03  0.95789335E+04                                 7.218535                            6.153528       0.782169       2.302613                    0.999321      26.645223      66.502465       0.813715       0.334040      -1.166631      -0.022245       0.037678      -0.017342       0.047066      -0.021563      -0.006111       0.013595       0.024793      -0.151559      -0.053345       0.001758       0.051586              8.022651       9.030705      -3.608944       1.271096       8.107809      -2.187444       6.929438          -0.000532
          336              O       4.383733       2.961294       2.815021      -0.568371      34.810241 0.48735253E+03  0.11457635E+05                                 8.477936                            6.806369       0.406091       2.179787                    0.998545      27.423125      71.816432       0.730862       0.356467      -1.138420       0.011179       0.013358      -0.037367       0.041227       0.069540       0.006180       0.036414      -0.029012      -0.013680      -0.074045      -0.011083       0.085127             10.015944       6.068318      -0.441427      -0.581079       7.808772      -4.462330      16.170743           0.001938
          337              O       3.058825       7.550170      21.224404      -0.528339      34.571638 0.42944670E+03  0.97604878E+04                                 8.410481                            6.319540       0.499180       2.228685                    0.998175      26.259585      67.131619       0.772771       0.348733      -1.147203       0.006180       0.036060      -0.017926       0.040741      -0.019158       0.048907      -0.007127      -0.027114      -0.020904      -0.058526       0.007793       0.050733             10.611902      14.300387      -5.572622       3.593127       9.057496      -3.306341       8.477821           0.019028
          338              O       3.333245       8.662853      19.412467      -0.554155      26.805306 0.41186584E+03  0.92596386E+04                                 6.932771                            6.149439       0.838722       2.300064                    0.999307      27.335557      69.406301       0.791264       0.344308      -1.151363      -0.015352       0.004473       0.026866       0.031264       0.048733      -0.022295       0.024852      -0.027090       0.095936      -0.076512       0.031218       0.045294              7.394868       8.738534      -0.236073      -2.343491       5.538292      -0.885530       7.907777           0.094734
          339              O      16.552613       8.168048      23.988871      -0.572462      36.297385 0.49257299E+03  0.11574530E+05                                 8.639336                            6.791094       0.398188       2.178702                    0.997438      27.343408      70.852616       0.742392       0.351107      -1.146366       0.002046       0.014496      -0.013347       0.019810       0.008445       0.062860      -0.015801      -0.096901       0.020114      -0.093647       0.038096       0.055552             10.187748       7.230042      -1.097476       1.002245       8.233177      -5.392207      15.100026           0.000333
          340              O      14.825688       9.233009      23.174697      -0.536442      33.010601 0.45619511E+03  0.10529506E+05                                 8.124540                            6.543849       0.355724       2.174845                    0.997676      26.711634      68.885453       0.753879       0.352004      -1.144173       0.018405      -0.007634       0.008902       0.021823       0.019894      -0.020540       0.037061       0.029868      -0.164153      -0.077226       0.024945       0.052280              9.486769      13.939682      -1.577449      -4.323632       5.679701      -0.330127       8.840925           0.000491
          341              O      16.709924      10.632026      17.323818      -0.548142      26.371232 0.37266401E+03  0.81370104E+04                                 6.804287                            5.750629       0.777910       2.313963                    0.999425      25.838109      63.768244       0.842974       0.332770      -1.166122      -0.001263      -0.016587       0.037181       0.040733       0.013243      -0.017908       0.001699      -0.059326       0.083272      -0.050450       0.018308       0.032142              7.647577       6.187465      -0.588134       0.412600       5.262978      -2.587558      11.492288           0.000353
          342              O      14.878125      10.717424      18.438651      -0.625505      38.784223 0.55354708E+03  0.13430198E+05                                 9.119734                            7.256744       0.357026       2.140050                    0.998323      28.706769      76.284006       0.707649       0.356747      -1.138594       0.055417       0.016174       0.027210       0.063821      -0.004769       0.009112       0.059806      -0.059827      -0.216300      -0.095429       0.007142       0.088287             10.977248      16.497631      -3.835098       4.785760       7.102135      -2.142153       9.331980          -0.000317
          343              O      15.260915       5.470483      24.957366      -0.534929      31.917813 0.45296082E+03  0.10420095E+05                                 7.905550                            6.490222       0.403690       2.189189                    0.997692      26.680402      68.343185       0.763493       0.348730      -1.148629      -0.006342       0.000222      -0.021283       0.022209       0.013439       0.004654      -0.003404       0.113745       0.034618      -0.064411       0.011311       0.053101              9.191526      13.486634       2.316677       3.693949       7.676595       1.382136       6.411351           0.000364
          344              O      13.521754       6.769032      24.425226      -0.553019      36.815879 0.50104047E+03  0.11822611E+05                                 8.741886                            6.877269       0.341471       2.168154                    0.997107      27.061923      70.246750       0.733289       0.353990      -1.144138      -0.005363      -0.017443      -0.016916       0.024883      -0.045510      -0.037837      -0.024732      -0.059234       0.080137      -0.085724       0.038933       0.046791             10.315755       7.217240      -1.338869       0.663428      18.136254       0.914473       5.593769           0.000070
          345              O      14.893856       0.590249      23.927675      -0.573035      28.140272 0.41027761E+03  0.91683503E+04                                 7.102450                            6.039816       0.754963       2.295266                    0.999380      26.492517      65.959577       0.822038       0.333427      -1.166552      -0.030911       0.032444      -0.014844       0.047207      -0.020348       0.011110      -0.023984       0.068448       0.011181      -0.049794       0.004044       0.045750              7.943355       9.443544      -3.379216       1.223757       9.559244      -0.312645       4.827278          -0.000118
          346              O      13.027099      24.946204      23.025698      -0.586328      37.175472 0.52361384E+03  0.12512579E+05                                 8.861985                            7.052455       0.424128       2.179958                    0.998430      27.758631      72.901106       0.719564       0.356206      -1.140487       0.006108       0.033120       0.027718       0.043618       0.051758      -0.050069      -0.006961      -0.006232       0.167298      -0.087495       0.000911       0.086583             10.655900       6.764066       0.491569       0.499361      18.512465       3.505262       6.691169          -0.000554
          347              O       9.008677       2.775429      22.868717      -0.550651      26.397969 0.40519723E+03  0.90610691E+04                                 6.825996                            6.074085       0.838713       2.302834                    0.999282      27.172095      68.521238       0.802170       0.341450      -1.155235       0.015517       0.011543       0.005258       0.020041       0.055746      -0.027997       0.040509      -0.028360       0.092876      -0.091291       0.031437       0.059854              7.244346       8.646387       1.807265       1.018480       7.789113       0.213497       5.297538           0.051562
          348              O       9.426425       4.938002      22.634575      -0.523046      33.220822 0.42574717E+03  0.96493814E+04                                 8.158463                            6.273450       0.500916       2.228495                    0.998456      26.241812      66.853932       0.779590       0.346651      -1.149649      -0.000727      -0.021776       0.018890       0.028836      -0.050715      -0.001003      -0.014793      -0.036634       0.010673      -0.057161       0.002382       0.054779             10.068456      12.926215      -5.246841       2.572985      11.510892      -1.867521       5.768261           0.007650
          349              O      14.808209      16.577220       4.906331      -0.564045      34.443870 0.48598217E+03  0.11368005E+05                                 8.333080                            6.705628       0.440168       2.188779                    0.997940      27.321942      70.368215       0.754662       0.346968      -1.151110       0.022584      -0.001121      -0.003457       0.022874      -0.026276      -0.014668      -0.007802       0.130703       0.021224      -0.075317       0.005716       0.069601              9.928492      14.500468      -3.440391      -3.803805       8.768185       1.506949       6.516822           0.000096
          350              O      16.561352      17.850652       4.403458      -0.565032      38.602971 0.50634358E+03  0.11986768E+05                                 9.059910                            6.912085       0.311984       2.150405                    0.997176      27.417959      71.433631       0.731215       0.353838      -1.143541       0.007644      -0.025069       0.000396       0.026211       0.048341       0.040010      -0.020444      -0.087296       0.072387      -0.094210       0.040720       0.053490             11.164153       7.360831       0.999718      -0.490403      20.524314       1.074161       5.607315           0.000683
          351              O      15.079133      11.732151       3.988389      -0.593806      30.332495 0.45769216E+03  0.10537303E+05                                 7.551930                            6.434419       0.621295       2.235964                    0.999248      27.434565      69.889975       0.784285       0.339216      -1.158688       0.054938       0.002671      -0.016976       0.057563       0.052983      -0.016304      -0.005174       0.036832      -0.074136      -0.045241      -0.025979       0.071220              8.604730       9.889619       3.805951      -1.012145      10.661571      -0.456579       5.263001          -0.000008
          352              O      16.935403      10.815380       3.309911      -0.569603      27.453675 0.41760315E+03  0.93943882E+04                                 7.039241                            6.166428       0.956498       2.351798                    0.999030      26.943799      67.799613       0.797382       0.341456      -1.157046       0.002334       0.021920      -0.011619       0.024919      -0.061175       0.028993       0.021176      -0.063556       0.164411      -0.104381       0.041131       0.063250              7.898050       5.627313      -0.292505      -0.406868      12.521786       1.536460       5.545049           0.000040
          353              O       3.051833      16.007064       2.389309      -0.564814      36.225213 0.47853487E+03  0.11163911E+05                                 8.677143                            6.664903       0.541665       2.227739                    0.998386      27.122567      70.032438       0.754220       0.348101      -1.148808      -0.004661      -0.023993       0.022882       0.033482       0.049373       0.000282      -0.014224      -0.047449      -0.084806      -0.044670      -0.025684       0.070353             10.883156      14.035195       5.914022      -3.071256      12.266064      -1.988421       6.348207           0.000208
          354              O       3.453850      13.844490       2.407933      -0.537591      25.711869 0.38807573E+03  0.86070476E+04                                 6.739344                            5.979164       0.874552       2.321372                    0.999461      26.890115      68.098923       0.799416       0.345458      -1.148923      -0.017715       0.012224       0.015082       0.026282      -0.044293       0.044019       0.030731      -0.016314       0.147435      -0.090176       0.020125       0.070051              7.105254       8.329064      -1.671826      -1.364864       7.722931       0.502179       5.263769           0.000802
          355              O      13.430864      19.081385       3.554695      -0.534255      35.488179 0.47063390E+03  0.10939334E+05                                 8.528387                            6.667219       0.331907       2.171078                    0.997244      26.660018      68.821701       0.743979       0.354191      -1.143279      -0.005056       0.001612      -0.021128       0.021784      -0.007686      -0.054098       0.005630      -0.099663      -0.003710      -0.084487       0.030075       0.054412             10.094873       7.202684       1.239376      -0.780388       8.401296      -5.393940      14.680639           0.000351
          356              O      15.208478      20.194068       2.769789      -0.552644      33.243457 0.47291370E+03  0.10984728E+05                                 8.111648                            6.614518       0.405096       2.182816                    0.997894      27.009836      69.269523       0.760069       0.346933      -1.151396      -0.011204      -0.005162      -0.011699       0.017001       0.001946       0.015417       0.025380       0.065626      -0.149159      -0.063139       0.002821       0.060318              9.532214      14.146759       1.428034       4.272035       5.615927      -0.364088       8.833956           0.000675
          357              O       9.424677      18.616720       0.888674      -0.539179      33.919397 0.43268952E+03  0.98456502E+04                                 8.268926                            6.321438       0.498463       2.223450                    0.998383      26.461975      67.530278       0.777233       0.346327      -1.150013       0.002608       0.026415      -0.009791       0.028292       0.022665      -0.045331      -0.015949      -0.038881      -0.013483      -0.057237       0.001069       0.056168             10.170425      13.226564       5.219477      -2.881557       9.426880      -3.266018       7.857832           0.008802
          358              O       9.078593      20.008202      25.838058      -0.540968      25.863321 0.38808052E+03  0.85956097E+04                                 6.744057                            5.958632       0.888257       2.325164                    0.999529      26.845242      67.641792       0.806025       0.343086      -1.152453       0.023436      -0.002008       0.018561       0.029963      -0.049150       0.009445       0.032563      -0.040470       0.126748      -0.079991       0.017314       0.062678              7.177435       8.410806       0.015657       2.291861       5.666446      -1.132654       7.455054           0.057413
          359              O      14.783738      22.690698      25.188847      -0.578651      28.838911 0.42509140E+03  0.95789531E+04                                 7.218545                            6.153534       0.782167       2.302612                    0.999321      26.645234      66.502518       0.813715       0.334040      -1.166631      -0.022245      -0.037678       0.017342       0.047066       0.021563       0.006111       0.013595       0.024793      -0.151559      -0.053345       0.001758       0.051586              8.022663       9.030718       3.608952      -1.271102       8.107823      -2.187451       6.929448          -0.000532
          360              O      13.123233      22.155706      23.791979      -0.568372      34.810061 0.48734984E+03  0.11457553E+05                                 8.477897                            6.806343       0.406109       2.179793                    0.998545      27.423094      71.816223       0.730865       0.356466      -1.138421       0.011178      -0.013359       0.037368       0.041228      -0.069540      -0.006179       0.036415      -0.029010      -0.013679      -0.074045      -0.011081       0.085127             10.015893       6.068294       0.441422       0.581084       7.808730      -4.462297      16.170656           0.001942
          361              O      11.798325      17.566830       5.382596      -0.528339      34.571656 0.42944686E+03  0.97604923E+04                                 8.410484                            6.319540       0.499180       2.228685                    0.998175      26.259591      67.131636       0.772771       0.348733      -1.147203       0.006181      -0.036060       0.017926       0.040741       0.019158      -0.048908      -0.007126      -0.027114      -0.020905      -0.058527       0.007794       0.050733             10.611907      14.300398       5.572626      -3.593131       9.057500      -3.306343       8.477824           0.019026
          362              O      12.072745      16.454147       7.194533      -0.554156      26.805319 0.41186614E+03  0.92596458E+04                                 6.932766                            6.149435       0.838728       2.300066                    0.999307      27.335604      69.406393       0.791265       0.344307      -1.151364      -0.015351      -0.004473      -0.026865       0.031263      -0.048737       0.022298       0.024855      -0.027091       0.095941      -0.076518       0.031221       0.045297              7.394862       8.738530       0.236074       2.343489       5.538288      -0.885528       7.907768           0.094732
          363              O       7.813113      16.948952       2.618129      -0.572462      36.297390 0.49257298E+03  0.11574530E+05                                 8.639337                            6.791093       0.398188       2.178702                    0.997438      27.343409      70.852615       0.742392       0.351107      -1.146366       0.002046      -0.014496       0.013347       0.019811      -0.008445      -0.062860      -0.015801      -0.096901       0.020114      -0.093647       0.038096       0.055552             10.187751       7.230042       1.097477      -1.002246       8.233179      -5.392210      15.100031           0.000332
          364              O       6.086188      15.883991       3.432303      -0.536442      33.010664 0.45619602E+03  0.10529533E+05                                 8.124554                            6.543859       0.355724       2.174845                    0.997676      26.711643      68.885514       0.753878       0.352004      -1.144173       0.018405       0.007634      -0.008902       0.021823      -0.019894       0.020540       0.037061       0.029867      -0.164153      -0.077226       0.024946       0.052280              9.486788      13.939709       1.577452       4.323644       5.679709      -0.330128       8.840946           0.000489
          365              O       7.970424      14.484974       9.283182      -0.548142      26.371199 0.37266357E+03  0.81369979E+04                                 6.804279                            5.750624       0.777912       2.313964                    0.999425      25.838103      63.768208       0.842975       0.332770      -1.166123      -0.001262       0.016587      -0.037181       0.040733      -0.013243       0.017908       0.001699      -0.059326       0.083272      -0.050450       0.018308       0.032141              7.647565       6.187461       0.588132      -0.412593       5.262970      -2.587550      11.492264           0.000348
          366              O       6.138625      14.399576       8.168349      -0.625502      38.784656 0.55355362E+03  0.13430405E+05                                 9.119826                            7.256808       0.356995       2.140041                    0.998323      28.706830      76.284480       0.707642       0.356749      -1.138592       0.055416      -0.016174      -0.027208       0.063819       0.004769      -0.009115       0.059807      -0.059828      -0.216300      -0.095430       0.007141       0.088288             10.977374      16.497818       3.835152      -4.785843       7.102208      -2.142191       9.332098          -0.000322
          367              O       6.521415      19.646517       1.649634      -0.534929      31.917816 0.45296082E+03  0.10420095E+05                                 7.905551                            6.490223       0.403692       2.189189                    0.997692      26.680398      68.343175       0.763493       0.348730      -1.148629      -0.006342      -0.000222       0.021283       0.022209      -0.013439      -0.004654      -0.003404       0.113745       0.034619      -0.064411       0.011311       0.053100              9.191528      13.486636      -2.316677      -3.693950       7.676596       1.382136       6.411352           0.000363
          368              O       4.782254      18.347969       2.181774      -0.553019      36.815865 0.50104015E+03  0.11822602E+05                                 8.741884                            6.877267       0.341471       2.168155                    0.997107      27.061919      70.246743       0.733289       0.353990      -1.144137      -0.005363       0.017443       0.016916       0.024883       0.045510       0.037837      -0.024732      -0.059234       0.080137      -0.085724       0.038933       0.046791             10.315754       7.217241       1.338871      -0.663429      18.136252       0.914471       5.593768           0.000070
          369              O       6.154356      24.526751       2.679325      -0.573034      28.140251 0.41027731E+03  0.91683416E+04                                 7.102446                            6.039814       0.754965       2.295267                    0.999380      26.492508      65.959544       0.822038       0.333427      -1.166552      -0.030911      -0.032444       0.014844       0.047207       0.020348      -0.011110      -0.023984       0.068448       0.011181      -0.049794       0.004044       0.045750              7.943349       9.443537       3.379210      -1.223757       9.559235      -0.312643       4.827276          -0.000119
          370              O       4.287599       0.170796       3.581302      -0.586326      37.175705 0.52361730E+03  0.12512687E+05                                 8.862035                            7.052488       0.424110       2.179953                    0.998430      27.758668      72.901361       0.719561       0.356207      -1.140485       0.006108      -0.033118      -0.027718       0.043617      -0.051758       0.050071      -0.006961      -0.006233       0.167297      -0.087495       0.000911       0.086584             10.655969       6.764101      -0.491562      -0.499360      18.512602       3.505288       6.691204          -0.000557
          371              O       0.269177      22.341572       3.738284      -0.550651      26.397943 0.40519684E+03  0.90610572E+04                                 6.825988                            6.074079       0.838717       2.302836                    0.999282      27.172095      68.521204       0.802171       0.341449      -1.155235       0.015517      -0.011543      -0.005258       0.020041      -0.055747       0.027997       0.040509      -0.028360       0.092876      -0.091291       0.031437       0.059854              7.244337       8.646372      -1.807262      -1.018481       7.789105       0.213499       5.297535           0.051556
          372              O       0.686925      20.178998       3.972425      -0.523046      33.220817 0.42574705E+03  0.96493780E+04                                 8.158462                            6.273449       0.500917       2.228496                    0.998456      26.241805      66.853913       0.779590       0.346651      -1.149649      -0.000727       0.021775      -0.018890       0.028836       0.050715       0.001003      -0.014793      -0.036634       0.010674      -0.057161       0.002382       0.054779             10.068456      12.926216       5.246842      -2.572984      11.510892      -1.867521       5.768260           0.007647
          373              O       6.068709      21.098280      18.209831      -0.564045      34.443872 0.48598227E+03  0.11368008E+05                                 8.333080                            6.705629       0.440168       2.188779                    0.997940      27.321944      70.368225       0.754662       0.346968      -1.151110       0.022584       0.001121      -0.003457       0.022874       0.026276      -0.014668       0.007802       0.130703       0.021224      -0.075317       0.005716       0.069601              9.928490      14.500463       3.440389      -3.803803       8.768186      -1.506949       6.516822           0.000098
          374              O       7.821852      19.824848      17.706958      -0.565032      38.602933 0.50634306E+03  0.11986752E+05                                 9.059903                            6.912080       0.311984       2.150405                    0.997176      27.417953      71.433597       0.731216       0.353838      -1.143541       0.007644       0.025069       0.000396       0.026211      -0.048341       0.040011       0.020445      -0.087296       0.072387      -0.094210       0.040720       0.053490             11.164142       7.360825      -0.999721      -0.490402      20.524292      -1.074158       5.607311           0.000684
          375              O       6.339633       0.826349      17.291889      -0.593806      30.332497 0.45769222E+03  0.10537305E+05                                 7.551931                            6.434420       0.621295       2.235964                    0.999248      27.434564      69.889977       0.784284       0.339216      -1.158688       0.054938      -0.002671      -0.016976       0.057563      -0.052983      -0.016304       0.005174       0.036832      -0.074136      -0.045241      -0.025979       0.071220              8.604730       9.889617      -3.805950      -1.012145      10.661571       0.456579       5.263001          -0.000005
          376              O       8.195903       1.743120      16.613411      -0.569603      27.453670 0.41760308E+03  0.93943862E+04                                 7.039239                            6.166427       0.956498       2.351798                    0.999030      26.943801      67.799616       0.797382       0.341456      -1.157046       0.002334      -0.021920      -0.011619       0.024919       0.061175       0.028993      -0.021176      -0.063556       0.164411      -0.104381       0.041131       0.063250              7.898047       5.627313       0.292506      -0.406869      12.521781      -1.536459       5.545048           0.000040
          377              O      11.791333      21.668436      15.692809      -0.564814      36.225165 0.47853426E+03  0.11163892E+05                                 8.677131                            6.664896       0.541665       2.227739                    0.998386      27.122569      70.032408       0.754221       0.348101      -1.148809      -0.004661       0.023994       0.022882       0.033482      -0.049374       0.000283       0.014224      -0.047448      -0.084802      -0.044671      -0.025682       0.070353             10.883137      14.035166      -5.914009      -3.071248      12.266047       1.988416       6.348198           0.000207
          378              O      12.193350      23.831010      15.711433      -0.537593      25.711867 0.38807571E+03  0.86070457E+04                                 6.739335                            5.979156       0.874557       2.321373                    0.999461      26.890165      68.099005       0.799418       0.345457      -1.148923      -0.017714      -0.012224       0.015082       0.026281       0.044296       0.044021      -0.030732      -0.016314       0.147441      -0.090181       0.020128       0.070053              7.105244       8.329049       1.671823      -1.364860       7.722921      -0.502177       5.263761           0.000808
          379              O       4.691364      18.594115      16.858195      -0.534255      35.488177 0.47063387E+03  0.10939333E+05                                 8.528386                            6.667219       0.331907       2.171078                    0.997244      26.660018      68.821700       0.743979       0.354191      -1.143279      -0.005056      -0.001612      -0.021128       0.021784       0.007686      -0.054098      -0.005630      -0.099663      -0.003710      -0.084487       0.030075       0.054412             10.094873       7.202683      -1.239376      -0.780388       8.401295       5.393940      14.680640           0.000352
          380              O       6.468978      17.481432      16.073289      -0.552644      33.243457 0.47291369E+03  0.10984728E+05                                 8.111649                            6.614518       0.405095       2.182816                    0.997894      27.009834      69.269522       0.760069       0.346933      -1.151396      -0.011204       0.005162      -0.011699       0.017001      -0.001946       0.015417      -0.025381       0.065626      -0.149159      -0.063139       0.002821       0.060318              9.532215      14.146760      -1.428035       4.272036       5.615927       0.364087       8.833958           0.000674
          381              O       0.685177      19.058780      14.192174      -0.539179      33.919428 0.43268994E+03  0.98456625E+04                                 8.268931                            6.321441       0.498464       2.223450                    0.998383      26.461988      67.530322       0.777233       0.346327      -1.150013       0.002609      -0.026416      -0.009791       0.028292      -0.022665      -0.045331       0.015949      -0.038881      -0.013483      -0.057236       0.001068       0.056168             10.170432      13.226572      -5.219481      -2.881560       9.426886       3.266022       7.857838           0.008801
          382              O       0.339093      17.667298      12.534558      -0.540969      25.863360 0.38808128E+03  0.85956309E+04                                 6.744064                            5.958638       0.888258       2.325164                    0.999529      26.845258      67.641858       0.806025       0.343086      -1.152453       0.023436       0.002008       0.018561       0.029963       0.049149       0.009444      -0.032563      -0.040471       0.126745      -0.079990       0.017313       0.062677              7.177443       8.410816      -0.015658       2.291863       5.666453       1.132656       7.455062           0.057387
          383              O       6.044238      14.984802      11.885347      -0.578651      28.838844 0.42509040E+03  0.95789243E+04                                 7.218531                            6.153525       0.782171       2.302613                    0.999321      26.645216      66.502437       0.813716       0.334040      -1.166631      -0.022245       0.037678       0.017342       0.047066      -0.021563       0.006111      -0.013595       0.024793      -0.151558      -0.053345       0.001758       0.051586              8.022644       9.030699      -3.608939      -1.271091       8.107800       2.187439       6.929433          -0.000534
          384              O       4.383733      15.519794      10.488479      -0.568369      34.810476 0.48735609E+03  0.11457744E+05                                 8.477986                            6.806404       0.406074       2.179782                    0.998545      27.423163      71.816699       0.730858       0.356468      -1.138419       0.011179       0.013357       0.037366       0.041226       0.069541      -0.006181      -0.036414      -0.029013      -0.013681      -0.074044      -0.011084       0.085128             10.016010       6.068351      -0.441434       0.581074       7.808825       4.462372      16.170854           0.001939
          385              O       3.058825      20.108670      18.686096      -0.528339      34.571637 0.42944668E+03  0.97604874E+04                                 8.410482                            6.319540       0.499179       2.228685                    0.998175      26.259580      67.131611       0.772771       0.348733      -1.147202       0.006180       0.036060       0.017926       0.040741      -0.019158      -0.048907       0.007127      -0.027113      -0.020903      -0.058526       0.007793       0.050733             10.611903      14.300391      -5.572623      -3.593127       9.057497       3.306340       8.477821           0.019030
          386              O       3.333245      21.221353      20.498033      -0.554154      26.805248 0.41186470E+03  0.92596067E+04                                 6.932763                            6.149432       0.838724       2.300065                    0.999307      27.335517      69.406178       0.791264       0.344308      -1.151363      -0.015352       0.004473      -0.026866       0.031264       0.048732       0.022294      -0.024851      -0.027089       0.095934      -0.076509       0.031217       0.045292              7.394858       8.738522      -0.236072       2.343488       5.538286       0.885529       7.907768           0.094743
          387              O      16.552613      20.726548      15.921629      -0.572462      36.297417 0.49257341E+03  0.11574543E+05                                 8.639342                            6.791097       0.398188       2.178702                    0.997438      27.343417      70.852650       0.742392       0.351108      -1.146366       0.002046       0.014496       0.013347       0.019811       0.008445      -0.062860       0.015801      -0.096901       0.020114      -0.093647       0.038096       0.055552             10.187757       7.230046      -1.097476      -1.002244       8.233183       5.392214      15.100042           0.000334
          388              O      14.825688      21.791509      16.735803      -0.536442      33.010603 0.45619503E+03  0.10529504E+05                                 8.124541                            6.543849       0.355724       2.174845                    0.997676      26.711631      68.885444       0.753879       0.352004      -1.144173       0.018405      -0.007634      -0.008902       0.021823       0.019894       0.020540      -0.037061       0.029868      -0.164153      -0.077226       0.024945       0.052280              9.486772      13.939687      -1.577450       4.323634       5.679701       0.330126       8.840926           0.000491
          389              O      16.709924      23.190526      22.586682      -0.548142      26.371243 0.37266420E+03  0.81370154E+04                                 6.804289                            5.750630       0.777909       2.313963                    0.999425      25.838113      63.768260       0.842974       0.332770      -1.166122      -0.001263      -0.016587      -0.037181       0.040733       0.013243       0.017908      -0.001699      -0.059326       0.083273      -0.050450       0.018308       0.032142              7.647581       6.187467      -0.588135      -0.412601       5.262980       2.587560      11.492294           0.000353
          390              O      14.878125      23.275924      21.471849      -0.625505      38.784157 0.55354602E+03  0.13430165E+05                                 9.119721                            7.256735       0.357028       2.140051                    0.998323      28.706752      76.283923       0.707650       0.356747      -1.138594       0.055417       0.016174      -0.027210       0.063821      -0.004768      -0.009112      -0.059806      -0.059826      -0.216300      -0.095429       0.007142       0.088287             10.977231      16.497605      -3.835090      -4.785749       7.102124       2.142147       9.331963          -0.000318
          391              O      15.260915      18.028983      14.953134      -0.534929      31.917833 0.45296113E+03  0.10420104E+05                                 7.905554                            6.490225       0.403691       2.189189                    0.997692      26.680409      68.343210       0.763493       0.348730      -1.148629      -0.006342       0.000222       0.021284       0.022210       0.013439      -0.004654       0.003404       0.113745       0.034619      -0.064411       0.011311       0.053100              9.191531      13.486641       2.316679      -3.693952       7.676598      -1.382137       6.411354           0.000365
          392              O      13.521754      19.327532      15.485274      -0.553019      36.815874 0.50104038E+03  0.11822609E+05                                 8.741885                            6.877269       0.341471       2.168155                    0.997107      27.061919      70.246740       0.733289       0.353990      -1.144138      -0.005363      -0.017443       0.016917       0.024883      -0.045511       0.037837       0.024732      -0.059234       0.080137      -0.085724       0.038933       0.046791             10.315754       7.217240      -1.338869      -0.663428      18.136254      -0.914472       5.593769           0.000070
          393              O      14.893856      13.148749      15.982825      -0.573035      28.140272 0.41027763E+03  0.91683508E+04                                 7.102450                            6.039816       0.754963       2.295266                    0.999380      26.492516      65.959575       0.822038       0.333427      -1.166552      -0.030911       0.032444       0.014844       0.047207      -0.020348      -0.011110       0.023985       0.068448       0.011181      -0.049794       0.004044       0.045750              7.943356       9.443544      -3.379216      -1.223757       9.559244       0.312644       4.827278          -0.000116
          394              O      13.027099      12.387704      16.884802      -0.586328      37.175506 0.52361437E+03  0.12512595E+05                                 8.861991                            7.052459       0.424126       2.179958                    0.998430      27.758640      72.901148       0.719564       0.356206      -1.140486       0.006108       0.033120      -0.027718       0.043618       0.051758       0.050069       0.006961      -0.006232       0.167298      -0.087495       0.000911       0.086583             10.655909       6.764071       0.491568      -0.499361      18.512484      -3.505265       6.691174          -0.000555
          395              O       9.008677      15.333929      17.041783      -0.550651      26.397978 0.40519741E+03  0.90610737E+04                                 6.825994                            6.074084       0.838716       2.302835                    0.999282      27.172119      68.521287       0.802171       0.341449      -1.155235       0.015516       0.011543      -0.005258       0.020041       0.055747       0.027997      -0.040510      -0.028360       0.092878      -0.091292       0.031438       0.059855              7.244344       8.646385       1.807265      -1.018480       7.789110      -0.213497       5.297537           0.051563
          396              O       9.426425      17.496502      17.275925      -0.523046      33.220827 0.42574723E+03  0.96493831E+04                                 8.158463                            6.273450       0.500917       2.228495                    0.998456      26.241815      66.853940       0.779590       0.346651      -1.149649      -0.000727      -0.021776      -0.018890       0.028836      -0.050715       0.001003       0.014793      -0.036634       0.010674      -0.057161       0.002382       0.054779             10.068457      12.926216      -5.246842      -2.572985      11.510893       1.867522       5.768261           0.007648
          397              O      14.808209       4.018720       8.397169      -0.564045      34.443866 0.48598214E+03  0.11368004E+05                                 8.333079                            6.705628       0.440168       2.188779                    0.997940      27.321943      70.368216       0.754662       0.346968      -1.151110       0.022584      -0.001121       0.003457       0.022874      -0.026276       0.014668       0.007802       0.130703       0.021224      -0.075317       0.005716       0.069601              9.928489      14.500463      -3.440389       3.803803       8.768184      -1.506948       6.516821           0.000096
          398              O      16.561352       5.292152       8.900042      -0.565032      38.602923 0.50634292E+03  0.11986748E+05                                 9.059901                            6.912079       0.311984       2.150405                    0.997176      27.417952      71.433588       0.731216       0.353838      -1.143541       0.007644      -0.025069      -0.000396       0.026211       0.048341      -0.040011       0.020445      -0.087296       0.072387      -0.094210       0.040720       0.053490             11.164140       7.360824       0.999719       0.490402      20.524287      -1.074158       5.607309           0.000682
          399              O      15.079133      24.290651       9.315111      -0.593806      30.332490 0.45769217E+03  0.10537303E+05                                 7.551929                            6.434419       0.621295       2.235964                    0.999248      27.434563      69.889973       0.784284       0.339216      -1.158688       0.054938       0.002671       0.016976       0.057563       0.052983       0.016304       0.005174       0.036832      -0.074136      -0.045241      -0.025979       0.071220              8.604727       9.889616       3.805944       1.012145      10.661566       0.456578       5.263000          -0.000008
          400              O      16.935403      23.373880       9.993589      -0.569603      27.453667 0.41760294E+03  0.93943825E+04                                 7.039239                            6.166426       0.956498       2.351798                    0.999030      26.943802      67.799622       0.797382       0.341456      -1.157046       0.002334       0.021920       0.011619       0.024919      -0.061175      -0.028993      -0.021176      -0.063556       0.164411      -0.104381       0.041131       0.063250              7.898046       5.627313      -0.292508       0.406870      12.521777      -1.536460       5.545048           0.000041
          401              O       3.051833       3.448564      10.914191      -0.564814      36.225187 0.47853451E+03  0.11163900E+05                                 8.677137                            6.664899       0.541665       2.227739                    0.998386      27.122565      70.032417       0.754220       0.348101      -1.148808      -0.004661      -0.023994      -0.022882       0.033482       0.049373      -0.000283       0.014224      -0.047449      -0.084804      -0.044670      -0.025683       0.070353             10.883146      14.035179       5.914015       3.071253      12.266056       1.988419       6.348203           0.000207
          402              O       3.453850       1.285990      10.895566      -0.537591      25.711836 0.38807511E+03  0.86070297E+04                                 6.739334                            5.979155       0.874553       2.321372                    0.999461      26.890125      68.098910       0.799417       0.345458      -1.148923      -0.017715       0.012224      -0.015082       0.026282      -0.044294      -0.044020      -0.030731      -0.016314       0.147436      -0.090177       0.020126       0.070051              7.105242       8.329048      -1.671823       1.364857       7.722920      -0.502175       5.263758           0.000802
          403              O      13.430864       6.522885       9.748805      -0.534255      35.488184 0.47063393E+03  0.10939334E+05                                 8.528388                            6.667219       0.331907       2.171078                    0.997244      26.660019      68.821704       0.743979       0.354191      -1.143279      -0.005056       0.001612       0.021128       0.021784      -0.007686       0.054098      -0.005630      -0.099662      -0.003710      -0.084487       0.030075       0.054412             10.094875       7.202683       1.239375       0.780387       8.401297       5.393942      14.680644           0.000350
          404              O      15.208478       7.635568      10.533711      -0.552644      33.243460 0.47291366E+03  0.10984727E+05                                 8.111649                            6.614518       0.405095       2.182816                    0.997894      27.009835      69.269521       0.760069       0.346933      -1.151396      -0.011204      -0.005162       0.011699       0.017001       0.001946      -0.015417      -0.025381       0.065626      -0.149159      -0.063139       0.002821       0.060318              9.532216      14.146763       1.428035      -4.272037       5.615927       0.364087       8.833957           0.000673
          405              O       9.424677       6.058220      12.414826      -0.539179      33.919392 0.43268945E+03  0.98456483E+04                                 8.268925                            6.321438       0.498463       2.223450                    0.998383      26.461971      67.530268       0.777233       0.346327      -1.150013       0.002609       0.026415       0.009791       0.028292       0.022665       0.045330       0.015949      -0.038881      -0.013483      -0.057236       0.001068       0.056168             10.170424      13.226563       5.219476       2.881556       9.426879       3.266017       7.857831           0.008802
          406              O       9.078593       7.449702      14.072442      -0.540968      25.863308 0.38808027E+03  0.85956035E+04                                 6.744060                            5.958635       0.888253       2.325164                    0.999529      26.845204      67.641717       0.806024       0.343086      -1.152453       0.023436      -0.002008      -0.018561       0.029963      -0.049147      -0.009443      -0.032561      -0.040469       0.126742      -0.079987       0.017311       0.062675              7.177439       8.410811       0.015657      -2.291863       5.666449       1.132654       7.455058           0.057412
          407              O      14.783738      10.132198      14.721653      -0.578651      28.838898 0.42509119E+03  0.95789471E+04                                 7.218542                            6.153532       0.782168       2.302612                    0.999321      26.645230      66.502501       0.813715       0.334040      -1.166631      -0.022245      -0.037678      -0.017342       0.047066       0.021563      -0.006111      -0.013595       0.024793      -0.151559      -0.053345       0.001758       0.051586              8.022659       9.030714       3.608949       1.271101       8.107819       2.187448       6.929445          -0.000534
          408              O      13.123233       9.597206      16.118521      -0.568372      34.810115 0.48735071E+03  0.11457579E+05                                 8.477908                            6.806350       0.406107       2.179792                    0.998545      27.423110      71.816297       0.730864       0.356466      -1.138421       0.011178      -0.013359      -0.037368       0.041228      -0.069540       0.006179      -0.036415      -0.029010      -0.013680      -0.074045      -0.011082       0.085127             10.015907       6.068301       0.441423      -0.581083       7.808741       4.462306      16.170681           0.001943
          409              O      11.798325       5.008330       7.920904      -0.528338      34.571637 0.42944661E+03  0.97604855E+04                                 8.410482                            6.319540       0.499179       2.228685                    0.998175      26.259577      67.131602       0.772771       0.348733      -1.147202       0.006180      -0.036060      -0.017926       0.040741       0.019158       0.048907       0.007127      -0.027113      -0.020903      -0.058526       0.007793       0.050733             10.611905      14.300393       5.572624       3.593130       9.057499       3.306343       8.477823           0.019028
          410              O      12.072745       3.895647       6.108967      -0.554154      26.805276 0.41186530E+03  0.92596241E+04                                 6.932769                            6.149438       0.838722       2.300065                    0.999307      27.335524      69.406219       0.791263       0.344308      -1.151363      -0.015352      -0.004473       0.026866       0.031264      -0.048732      -0.022294      -0.024852      -0.027089       0.095935      -0.076510       0.031217       0.045293              7.394866       8.738534       0.236074      -2.343490       5.538291       0.885529       7.907772           0.094738
          411              O       7.813113       4.390452      10.685371      -0.572462      36.297388 0.49257304E+03  0.11574532E+05                                 8.639336                            6.791094       0.398188       2.178702                    0.997438      27.343410      70.852620       0.742392       0.351107      -1.146366       0.002046      -0.014496      -0.013347       0.019811      -0.008445       0.062860       0.015801      -0.096901       0.020114      -0.093647       0.038095       0.055552             10.187749       7.230043       1.097477       1.002246       8.233178       5.392208      15.100026           0.000332
          412              O       6.086188       3.325491       9.871197      -0.536442      33.010635 0.45619565E+03  0.10529522E+05                                 8.124548                            6.543855       0.355723       2.174844                    0.997676      26.711641      68.885493       0.753878       0.352004      -1.144173       0.018405       0.007634       0.008902       0.021823      -0.019894      -0.020540      -0.037061       0.029867      -0.164153      -0.077226       0.024946       0.052280              9.486778      13.939695       1.577450      -4.323637       5.679705       0.330127       8.840935           0.000488
          413              O       7.970424       1.926474       4.020318      -0.548142      26.371223 0.37266389E+03  0.81370070E+04                                 6.804285                            5.750627       0.777911       2.313964                    0.999425      25.838106      63.768231       0.842974       0.332770      -1.166122      -0.001262       0.016587       0.037181       0.040733      -0.013243      -0.017908      -0.001699      -0.059326       0.083273      -0.050450       0.018308       0.032142              7.647574       6.187465       0.588134       0.412597       5.262976       2.587556      11.492280           0.000351
          414              O       6.138625       1.841076       5.135151      -0.625504      38.784419 0.55355002E+03  0.13430291E+05                                 9.119777                            7.256773       0.357010       2.140046                    0.998323      28.706795      76.284217       0.707646       0.356748      -1.138593       0.055417      -0.016174       0.027209       0.063820       0.004769       0.009113      -0.059806      -0.059827      -0.216300      -0.095429       0.007142       0.088288             10.977307      16.497718       3.835123       4.785798       7.102169       2.142171       9.332033          -0.000321
          415              O       6.521415       7.088017      11.653866      -0.534929      31.917819 0.45296086E+03  0.10420096E+05                                 7.905552                            6.490223       0.403692       2.189189                    0.997692      26.680400      68.343180       0.763493       0.348730      -1.148629      -0.006342      -0.000222      -0.021283       0.022209      -0.013439       0.004654       0.003404       0.113745       0.034619      -0.064411       0.011311       0.053100              9.191528      13.486636      -2.316678       3.693951       7.676597      -1.382137       6.411352           0.000363
          416              O       4.782254       5.789469      11.121726      -0.553019      36.815868 0.50104018E+03  0.11822603E+05                                 8.741885                            6.877268       0.341471       2.168154                    0.997107      27.061921      70.246748       0.733289       0.353990      -1.144138      -0.005363       0.017443      -0.016916       0.024883       0.045510      -0.037837       0.024732      -0.059234       0.080137      -0.085724       0.038933       0.046791             10.315755       7.217241       1.338870       0.663429      18.136256      -0.914473       5.593768           0.000069
          417              O       6.154356      11.968250      10.624175      -0.573035      28.140232 0.41027714E+03  0.91683366E+04                                 7.102442                            6.039812       0.754966       2.295267                    0.999380      26.492505      65.959529       0.822038       0.333427      -1.166552      -0.030911      -0.032444      -0.014844       0.047207       0.020348       0.011110       0.023984       0.068448       0.011181      -0.049794       0.004044       0.045750              7.943342       9.443531       3.379199       1.223758       9.559222       0.312640       4.827274          -0.000120
          418              O       4.287599      12.729296       9.722198      -0.586324      37.175935 0.52362063E+03  0.12512791E+05                                 8.862083                            7.052520       0.424096       2.179948                    0.998430      27.758700      72.901600       0.719557       0.356208      -1.140484       0.006109      -0.033117       0.027718       0.043616      -0.051757      -0.050072       0.006962      -0.006234       0.167296      -0.087494       0.000910       0.086584             10.656036       6.764134      -0.491554       0.499360      18.512736      -3.505314       6.691237          -0.000558
          419              O       0.269177       9.783072       9.565216      -0.550651      26.397945 0.40519691E+03  0.90610582E+04                                 6.825981                            6.074074       0.838721       2.302837                    0.999282      27.172137      68.521277       0.802173       0.341449      -1.155236       0.015516      -0.011543       0.005258       0.020041      -0.055750      -0.027999      -0.040511      -0.028361       0.092881      -0.091296       0.031440       0.059857              7.244329       8.646362      -1.807259       1.018479       7.789095      -0.213499       5.297529           0.051569
          420              O       0.686925       7.620498       9.331075      -0.523046      33.220795 0.42574674E+03  0.96493689E+04                                 8.158456                            6.273445       0.500917       2.228496                    0.998456      26.241806      66.853899       0.779590       0.346651      -1.149650      -0.000728       0.021776       0.018890       0.028836       0.050716      -0.001003       0.014793      -0.036634       0.010676      -0.057162       0.002383       0.054779             10.068449      12.926206       5.246838       2.572982      11.510884       1.867519       5.768256           0.007648

******************************************************
Auxiliary information for the entire system
The total spin magnetic moment of the unit cell is   2.280429
The total net atomic charge of the unit cell is   -0.000001
Accuracy of reproducing the electrostatic potential in the unit cell:
  The inner radius (bohr) =    5.0000
  The outer radius (bohr) =   12.0000
  Valid grid points have density less than (e/(bohr^3)) =    0.0001
  The number of valid grid points were=      1341168
  The rms potential error without charges in kcal/mol is=      6.44975
  The rms potential error with partial charges in kcal/mol is=      0.89640
  The RRMSE value at monopole order=      0.13898
  The rms potential error with partial charges and cloud penetration in kcal/mol is=      0.89403
  The RRMSE value at monopole order with cloud penetration is=      0.13861
  The rms potential error with partial charges and atomic dipoles in kcal/mol is=      0.41500
  The RRMSE value at dipole order=      0.06434
  The rms potential error with partial charges, atomic dipoles and cloud penetration in kcal/mol is=      0.40834
  The RRMSE value at dipole order with cloud penetration=      0.06331

******************************************************
The electron densities and ab initio electrostatic potential were computed in VASP using the PBE functional and
projector augmented wave method. See the main text of the journal article for a description of computational details.
The atomic charges, dipoles, and quadrupoles were computed with the DDEC6 method as described in
(a) T. A. Manz and N. Gabaldon Limas, RSC Adv. 6 (2016) 47771-47801 DOI: 10.1039/c6ra04656h
(b) N. Gabaldon Limas and T. A. Manz, RSC Adv. 8 (2018) 2678-2707 DOI: 10.1039/c7ra11829e.
For each atom in the material, the electron cloud parameters were fit to the spherically averaged atom-in-material
electron density using radial positions for which this density was between 10^-4 and 10^-2 electrons per cubic bohr.
The polarizabilities, dispersion coefficients, and quantum Drude oscillator (QDO) parameters were fit using the MCLF method.
The magnetic structure of the system was optimized in VASP from the default ferromagnetic initial guess using spin polarization.
The atomic spin moments (ASMs) were computed on this optimized magnetic structure using the DDEC6 partition as inputs
to the method of T. A. Manz and D. S. Sholl, J. Chem. Theory Comput. 7 (2011) 4146-4164 DOI: 10.1021/ct200539n.
The RMSE and RRMSE were computed using a uniform grid with Ewald summation.
