# Supplementary material for: A collection of forcefield precursors for metal–organic frameworks
Source: RSC Adv. 2019 Nov 13;9(63):36492–507. doi: 10.1039/c9ra07327b (PMC9075174; doi:10.1039/c9ra07327b)
Supplement: RA-009-C9RA07327B-s5183 [file RA-009-C9RA07327B-s5183.xyz]

  234
jmolscript: load "" {1 1 1} spacegroup "x,y,z" unitcell [{     14.639000     0.000000     0.000000 }, {      0.000000    19.379000     0.000000 }, {      0.000000    -8.555280    17.505240 }]
Zn     3.395077     1.595375    13.153962     0.797553
Zn     8.355502     4.473382    11.102698     0.862436
Zn     9.329288     2.511165    13.671943     0.869062
Zn     1.272861    17.142480     3.300613     0.887814
Zn     2.952686    -4.408376    14.355697     0.770275
Zn     3.867624    -4.148004    11.222959     0.779093
Zn    10.714577     9.228345     4.351278     0.797553
Zn     1.036002     6.350338     6.402542     0.862435
Zn     2.009788     8.312555     3.833297     0.869061
Zn     8.592361    -6.318760    14.204627     0.887814
Zn    10.272186    15.232096     3.149543     0.770275
Zn    11.187124    14.971724     6.282281     0.779093
H      9.008841     9.656113    16.876802     0.144512
H      9.585617     5.723640    16.405911     0.131682
H      5.671149     1.186518    15.142033     0.192067
H      7.211171     0.951235    14.965230     0.182349
H      6.186441     0.020771    14.228259     0.190653
H      4.030117     3.634222    11.061561     0.203523
H      4.877715     2.984261     9.913217     0.186692
H      5.256865     4.403309    10.459381     0.181979
H     13.339057    17.618764     1.381163     0.196901
H     12.106453    16.655719     1.277883     0.181900
H     13.563033    16.080078     1.186855     0.187745
H      0.464056    16.216554     6.343899     0.193855
H     13.767980    -2.900629     7.124633     0.179428
H     14.548238    -1.703195     6.478689     0.195246
H      2.045068    -0.364528    15.444873     0.195149
H      3.548494    -0.577710    15.833490     0.186447
H      2.538403    -1.774393    15.922766     0.186585
H      5.070950    -0.737019    10.608175     0.189798
H      3.953994     0.352197    10.774475     0.176574
H      3.633400    -0.995771    10.039255     0.189010
H     13.087266     2.117572    12.328941     0.132086
H      1.245779     3.456415     9.767924     0.133627
H     12.011300     4.078507     8.990691     0.132454
H      2.952686    10.342449     0.028008     0.121552
H      2.443249     5.629487    16.388406     0.129258
H      2.144613    13.110710     2.734318     0.131667
H      8.670680     7.973770    13.268972     0.132996
H      6.262564    16.430883     4.013952     0.127287
H      7.414654    -3.697877     7.740817     0.142341
H      3.611441    -3.030410     6.946079     0.119152
H      1.689341     1.167607     0.628438     0.144512
H      2.266117     5.100080     1.099329     0.131681
H     12.990649     9.637202     2.363207     0.192067
H     14.530671     9.872485     2.540010     0.182349
H     13.505941    10.802949     3.276981     0.190653
H     11.349617     7.189498     6.443679     0.203523
H     12.197215     7.839459     7.592023     0.186692
H     12.576365     6.420411     7.045859     0.181979
H      6.019557    -6.795044    16.124077     0.196901
H      4.786953    -5.831999    16.227357     0.181900
H      6.243534    -5.256358    16.318385     0.187745
H      7.783556    -5.392834    11.161341     0.193856
H      6.448480    13.724349    10.380607     0.179428
H      7.228738    12.526915    11.026551     0.195246
H      9.364568    11.188248     2.060367     0.195149
H     10.867994    11.401430     1.671750     0.186447
H      9.857903    12.598113     1.582474     0.186585
H     12.390450    11.560739     6.897065     0.189798
H     11.273494    10.471523     6.730765     0.176574
H     10.952900    11.819491     7.465985     0.189010
H      5.767766     8.706148     5.176299     0.132086
H      8.565279     7.367305     7.737316     0.133627
H      4.691800     6.745213     8.514549     0.132454
H     10.272186     9.036551    -0.028008     0.121552
H      9.762749     5.194233     1.116834     0.129258
H      9.464114    -2.286990    14.770922     0.131667
H      1.351180     2.849950     4.236268     0.132996
H     13.582064    -5.607163    13.491288     0.127288
H      0.095154    14.521597     9.764423     0.142341
H     10.930941    13.854130    10.559161     0.119152
C      8.537465    10.408102    14.350796     0.583822
C      8.792183     8.987985    14.984485     0.000534
C      9.038119     8.908206    16.325387    -0.110481
C      9.326507     7.665001    16.803280    -0.009052
C      9.377743     6.549024    16.029548    -0.120628
C      9.125953     6.652562    14.711404    -0.008902
C      9.121561     5.462912    13.862400     0.608123
C     13.532292    16.573815     5.113281     0.450587
C     13.027246    16.556510     3.126436     0.417105
C      6.357718     0.917065    14.527599    -0.572847
C      6.363573     1.788913    13.417766     0.446948
C      5.788261     2.923149    11.691750     0.447150
C      4.912848     3.532032    10.695702    -0.571458
C     13.006751    16.744415     1.599979    -0.563287
C     14.306695    -2.626400     6.377159    -0.574980
C      2.777018    -0.983626    15.430869    -0.566588
C      3.094685    -1.360194    14.000691     0.429520
C      3.731481    -1.201273    12.041855     0.425259
C      4.132590    -0.592921    10.753469    -0.570824
C     10.966075     3.069081    11.282127     0.614620
C     12.327502     3.079173    10.749968    -0.017759
C     13.315634     2.537844    11.532452    -0.109974
C     -0.008783     2.607673    11.159591    -0.010509
C      1.087678     2.073759    12.101372     0.570410
C      0.352800     3.319777     9.991991    -0.107921
C     13.952431     3.815575     9.179748    -0.000541
C     14.334509     4.568465     7.908867     0.571412
C     12.675910     3.722439     9.536855    -0.112421
C      2.340776    10.523950     2.575021     0.564375
C      2.454960    11.564499     1.496698    -0.013383
C      2.727246    11.224816     0.217065    -0.096384
C      2.686257     3.623054    16.631729    -0.033782
C      2.962934     3.242189    15.269821     0.590497
C      2.446177     4.963264    17.037850    -0.104295
C      2.225128    13.872421     0.806992    -0.012328
C      2.257334    12.869846     1.843302    -0.108091
C      1.936740    15.272356     1.237620     0.564727
C      9.644173    16.123004     0.817495     0.554511
C      8.836100     7.889345    14.179244    -0.116618
C      3.715378    16.725152     4.383312     0.567305
C      4.751819    16.468533     5.312840    -0.015927
C      6.053227    16.328336     4.913721    -0.090826
C      7.077956    16.035247     5.818742    -0.023286
C      8.475981    15.806276     5.335597     0.624183
C      6.747115    -3.498358     7.126383    -0.125024
C      5.467667    -3.363871     7.557012    -0.013086
C      5.190989    -3.570786     8.999444     0.573470
C      4.491245    -3.093181     6.650241    -0.098104
C      1.217965     0.415618     3.154444     0.583823
C      1.472683     1.835735     2.520755     0.000532
C      1.718619     1.915514     1.179853    -0.110480
C      2.007007     3.158719     0.701960    -0.009053
C      2.058243     4.274696     1.475692    -0.120628
C      1.806453     4.171158     2.793836    -0.008901
C      1.802061     5.360808     3.642840     0.608122
C      6.212792    -5.750095    12.391959     0.450586
C      5.707746    -5.732790    14.378804     0.417104
C     13.677218     9.906655     2.977641    -0.572847
C     13.683073     9.034807     4.087474     0.446948
C     13.107761     7.900571     5.813490     0.447150
C     12.232348     7.291688     6.809538    -0.571458
C      5.687252    -5.920695    15.905261    -0.563287
C      6.987195    13.450120    11.128081    -0.574980
C     10.096518    11.807346     2.074371    -0.566588
C     10.414185    12.183914     3.504549     0.429520
C     11.050981    12.024993     5.463385     0.425259
C     11.452090    11.416641     6.751771    -0.570824
C      3.646575     7.754639     6.223113     0.614619
C      5.008002     7.744547     6.755272    -0.017759
C      5.996134     8.285876     5.972788    -0.109974
C      7.310717     8.216047     6.345650    -0.010509
C      8.407178     8.749961     5.403868     0.570410
C      7.672300     7.503943     7.513249    -0.107922
C      6.632931     7.008145     8.325492    -0.000540
C      7.015009     6.255255     9.596373     0.571411
C      5.356410     7.101281     7.968385    -0.112421
C      9.660276     0.299770    14.930219     0.564377
C      9.774460    -0.740779    16.008542    -0.013384
C     10.046746    -0.401096    17.288175    -0.096383
C     10.005756     7.200666     0.873511    -0.033782
C     10.282434     7.581531     2.235419     0.590495
C      9.765677     5.860456     0.467390    -0.104295
C      9.544628    -3.048701    16.698248    -0.012328
C      9.576834    -2.046126    15.661938    -0.108092
C      9.256240    -4.448636    16.267620     0.564724
C      2.324673    -5.299284    16.687745     0.554511
C      1.516600     2.934376     3.325996    -0.116617
C     11.034878    -5.901432    13.121928     0.567300
C     12.071319    -5.644813    12.192400    -0.015926
C     13.372727    -5.504616    12.591519    -0.090825
C     14.397457    -5.211527    11.686498    -0.023286
C      1.156481    -4.982556    12.169643     0.624183
C     14.066615    -5.056922    10.378857    -0.125024
C     12.787167    14.187591     9.948228    -0.013085
C     12.510489    14.394506     8.505796     0.573469
C     11.810745    13.916901    10.854999    -0.098104
N     13.972926    16.890185     3.954434    -0.420895
N     11.913218    16.109095     3.788134    -0.280334
N     12.286513    16.067290     5.087023    -0.276921
N      7.086740     3.157401    11.882557    -0.282055
N      7.458570     2.479972    12.987138    -0.287082
N      5.327132     2.118836    12.647536    -0.455997
N      3.223508    -2.564278    13.542054    -0.276112
N      3.608514    -2.460986    12.279926    -0.263701
N      3.391856    -0.438596    13.090418    -0.451280
N      6.653425    -6.066465    13.550806    -0.420896
N      4.593718    -5.285375    13.717106    -0.280334
N      4.967013    -5.243570    12.418217    -0.276921
N     14.406240     7.666319     5.622683    -0.282055
N      0.139071     8.343748     4.518102    -0.287082
N     12.646632     8.704884     4.857704    -0.455997
N     10.543008    13.387998     3.963186    -0.276112
N     10.928014    13.284706     5.225314    -0.263701
N     10.711356    11.262316     4.414822    -0.451280
O      8.730700    11.347958    15.128028    -0.523519
O      8.839028     5.634835    12.582767    -0.565761
O     10.725995     2.492040    12.335943    -0.517156
O     10.067240     3.660776    10.559161    -0.557319
O      0.733414     1.513777    13.104423    -0.448368
O      2.266117     2.270478    11.682997    -0.539537
O     13.618662     4.434329     6.930325    -0.408369
O      0.690961     5.298859     7.980639    -0.493118
O      2.175355    10.815400     3.723365    -0.454710
O      2.452033     9.295963     2.181153    -0.537532
O      3.254250     2.077414    15.044003    -0.518658
O      2.844358     4.092240    14.406813    -0.422595
O      1.354108    15.455653     2.301939    -0.511229
O      2.182675    16.158320     0.360608    -0.347798
O      8.238829    10.457898    13.190198    -0.426665
O      9.360177     4.363164    14.356047    -0.504880
O      9.906211    14.961716     1.258627    -0.524545
O      9.664668    17.144290     1.475692    -0.437810
O      2.529619    16.771649     4.771928    -0.502650
O      3.981808    16.932391     3.170199    -0.406205
O      4.028653    -3.935785     9.318039    -0.505001
O      5.977104    -3.298113     9.872955    -0.460184
O      9.347001    15.672095     6.240618    -0.553058
O      8.657505    15.797832     4.143490    -0.504957
O      1.411200    -0.524238     2.377212    -0.523519
O      1.519528     5.188885     4.922473    -0.565759
O      3.406495     8.331680     5.169297    -0.517156
O      2.747740     7.162944     6.946079    -0.557318
O      8.052914     9.309943     4.400817    -0.448368
O      9.585617     8.553242     5.822243    -0.539537
O      6.299162     6.389391    10.574915    -0.408367
O      8.010461     5.524861     9.524601    -0.493118
O      9.494855     0.008320    13.781875    -0.454714
O      9.771532     1.527757    15.324087    -0.537533
O     10.573750     8.746306     2.461237    -0.518657
O     10.163858     6.731480     3.098427    -0.422592
O      8.673608    -4.631933    15.203301    -0.511229
O      9.502175    -5.334600    17.144632    -0.347793
O      0.919329     0.365822     4.315042    -0.426666
O      2.040677     6.460556     3.149193    -0.504879
O      2.586711    -4.137996    16.246613    -0.524544
O      2.345168    -6.320570    16.029548    -0.437810
O      9.849119    -5.947929    12.733312    -0.502649
O     11.301308    -6.108671    14.335041    -0.406201
O     11.348153    14.759505     8.187201    -0.505001
O     13.296604    14.121833     7.632285    -0.460185
O      2.027502    -4.848375    11.264622    -0.553058
O      1.338005    -4.974112    13.361750    -0.504957

The following XYZ coordinates are in angstroms. Other properties are in atomic units.
The sperically averaged electron density of each atom fit to a function of the form exp(a - br)
eigen_1, eigen_2 and eigen_3 are the three eigenvalues of traceless quadrupole moment tensor
  atom number  atomic symbol              X              Y              Z     net charge C6 coefficient C8 coefficient C10 coefficient fluctuating dipole atomic polarizability isotropic forcefield polarizability              a              b squared Pearson coefficient          <r^3>          <r^4>         wp_QDO          m_QDO          q_QDO       dipole_x       dipole_y       dipole_z         dipole            Qxy            Qxz            Qyz     Q(x^2-y^2)  Q(3z^2 - R^2)        eigen_1        eigen_2        eigen_3 static polarizability      alpha(xx)      alpha(xy)      alpha(xz)      alpha(yy)      alpha(yz)      alpha(zz) atomic spin moment
            1             Zn       3.395077       1.595375      13.153962       0.797553     102.463959 0.20823155E+04  0.67908177E+05                                17.843807                           14.893407       0.316978       1.951119                    0.996855      47.660094     130.774566       0.470173       0.399460      -1.146809      -0.036831       0.024118       0.023213       0.049770      -0.011877       0.006984      -0.024022       0.000562       0.096464      -0.031259      -0.012825       0.044083             21.610019      24.802567      -0.052560       1.872073      21.565681       4.316226      18.461808           0.008437
            2             Zn       8.355502       4.473382      11.102698       0.862436      96.860396 0.18557686E+04  0.59024884E+05                                17.385014                           14.246784       0.157648       1.907338                    0.997818      46.922886     128.730899       0.469519       0.410149      -1.134965       0.059781       0.071585      -0.053842       0.107690       0.004677      -0.020820       0.041666      -0.019944       0.064647      -0.044852      -0.011194       0.056046             20.873419      21.844304      -0.279126       1.275425      19.375857      -5.152638      21.400096           0.012267
            3             Zn       9.329288       2.511165      13.671943       0.869062      98.914576 0.18798870E+04  0.59877602E+05                                17.551053                           14.277804       0.216646       1.926628                    0.997877      46.563252     127.087285       0.472880       0.406651      -1.139444       0.093652       0.003261       0.047518       0.105068      -0.002604      -0.013923       0.038262       0.015850       0.031641      -0.042272      -0.000558       0.042830             21.121597      22.162317      -0.305473      -1.132748      23.791981      -5.250794      17.410492           0.017397
            4             Zn       1.272861      17.142480       3.300613       0.887814      98.396844 0.18875281E+04  0.60141591E+05                                17.599882                           14.340268       0.186168       1.932395                    0.996838      45.731621     124.565361       0.470514       0.408557      -1.138878       0.032668      -0.019841      -0.013238       0.040449       0.022778       0.005841      -0.013716      -0.045305       0.136815      -0.056063       0.006659       0.049404             22.052350      25.567363      -0.165801       1.557899      26.975106       1.428251      13.614581           0.014371
            5             Zn       2.952686      -4.408376      14.355697       0.770275     103.898453 0.20210814E+04  0.65495221E+05                                17.985374                           14.680623       0.321966       1.943044                    0.997132      48.356749     132.756050       0.472655       0.399886      -1.145208      -0.080136      -0.030328       0.046844       0.097652       0.016311       0.004109       0.025126       0.045325       0.037177      -0.043629       0.011072       0.032557             21.670861      21.524137      -0.200525      -1.962237      18.045539      -4.760380      25.442906           0.008355
            6             Zn       3.867624      -4.148004      11.222959       0.779093     100.995757 0.19547675E+04  0.62901179E+05                                17.666816                           14.468484       0.276247       1.930787                    0.997315      48.287352     132.656603       0.473980       0.401589      -1.142517      -0.053094      -0.031610      -0.082495       0.103071       0.026956       0.008305       0.014777       0.031879       0.062682      -0.043017       0.007102       0.035915             21.115617      20.933684      -1.442993      -2.561308      16.980029      -0.380403      25.433139           0.012854
            7             Zn      10.714577       9.228345       4.351278       0.797553     102.463767 0.20823114E+04  0.67908006E+05                                17.843781                           14.893388       0.316982       1.951121                    0.996855      47.660044     130.774361       0.470174       0.399459      -1.146809      -0.036832      -0.024119      -0.023213       0.049770       0.011877      -0.006984      -0.024022       0.000560       0.096461      -0.031258      -0.012824       0.044082             21.609981      24.802529       0.052560      -1.872070      21.565645       4.316211      18.461770           0.008437
            8             Zn       1.036002       6.350338       6.402542       0.862435      96.860524 0.18557714E+04  0.59025000E+05                                17.385030                           14.246796       0.157648       1.907337                    0.997818      46.922920     128.731037       0.469519       0.410149      -1.134965       0.059781      -0.071585       0.053843       0.107691      -0.004677       0.020819       0.041666      -0.019944       0.064648      -0.044852      -0.011194       0.056046             20.873441      21.844326       0.279131      -1.275430      19.375878      -5.152645      21.400118           0.012269
            9             Zn       2.009788       8.312555       3.833297       0.869061      98.914592 0.18798870E+04  0.59877603E+05                                17.551053                           14.277802       0.216646       1.926628                    0.997877      46.563259     127.087302       0.472880       0.406651      -1.139444       0.093652      -0.003261      -0.047517       0.105067       0.002604       0.013923       0.038262       0.015849       0.031639      -0.042272      -0.000558       0.042830             21.121598      22.162321       0.305475       1.132743      23.791981      -5.250794      17.410493           0.017397
           10             Zn       8.592361      -6.318760      14.204627       0.887814      98.396331 0.18875176E+04  0.60141162E+05                                17.599815                           14.340222       0.186180       1.932399                    0.996838      45.731504     124.564869       0.470515       0.408556      -1.138878       0.032668       0.019841       0.013239       0.040449      -0.022778      -0.005840      -0.013716      -0.045304       0.136816      -0.056063       0.006658       0.049404             22.052252      25.567250       0.165797      -1.557894      26.974980       1.428238      13.614526           0.014370
           11             Zn      10.272186      15.232096       3.149543       0.770275     103.898407 0.20210804E+04  0.65495181E+05                                17.985369                           14.680619       0.321966       1.943044                    0.997132      48.356738     132.756008       0.472655       0.399886      -1.145208      -0.080136       0.030328      -0.046844       0.097652      -0.016311      -0.004109       0.025126       0.045325       0.037177      -0.043629       0.011071       0.032557             21.670854      21.524137       0.200524       1.962237      18.045531      -4.760379      25.442893           0.008355
           12             Zn      11.187124      14.971724       6.282281       0.779093     100.995791 0.19547686E+04  0.62901223E+05                                17.666820                           14.468488       0.276247       1.930787                    0.997315      48.287361     132.656634       0.473980       0.401589      -1.142517      -0.053094       0.031610       0.082495       0.103070      -0.026956      -0.008305       0.014776       0.031879       0.062682      -0.043017       0.007103       0.035915             21.115622      20.933686       1.442997       2.561313      16.980031      -0.380403      25.433148           0.012854
           13              H       9.008841       9.656113      16.876802       0.144512       1.095530 0.78758024E+01  0.76260438E+02                                 1.693490                            1.594732      -1.150706       2.355587                    0.997211       3.257046       8.768356       0.522384       1.210910      -0.725921      -0.001439       0.034171       0.022966       0.041197      -0.000939      -0.003081       0.012368      -0.009461      -0.008379      -0.011949      -0.003217       0.015166              1.732794       1.324114      -0.088855       0.042361       2.119052       0.226374       1.755215           0.000788
           14              H       9.585617       5.723640      16.405911       0.131682       1.083531 0.77681701E+01  0.74965209E+02                                 1.672266                            1.575165      -1.172270       2.332173                    0.996946       3.341387       8.982334       0.529908       1.197745      -0.727857       0.008513      -0.033883       0.014701       0.037903      -0.004530       0.001191      -0.008556      -0.013517      -0.018385      -0.009945      -0.004764       0.014710              1.718066       1.324595      -0.157818       0.146201       2.083165      -0.247164       1.746438           0.000555
           15              H       5.671149       1.186518      15.142033       0.192067       0.876714 0.61236358E+01  0.55786765E+02                                 1.481801                            1.418546      -0.900112       2.483906                    0.999671       2.959369       7.776635       0.545601       1.232278      -0.721359      -0.007953       0.008356       0.010465       0.015575      -0.001176      -0.001830       0.000657      -0.008499       0.012838      -0.006819       0.001967       0.004852              1.513922       1.761865      -0.139370      -0.378347       1.254005       0.095454       1.525896           0.000116
           16              H       7.211171       0.951235      14.965230       0.182349       0.979719 0.68039051E+01  0.64050976E+02                                 1.623473                            1.513808      -1.245484       2.312967                    0.996857       3.254087       8.878065       0.515139       1.263032      -0.712306       0.009819       0.001715       0.008186       0.012898      -0.000183       0.001035      -0.002817      -0.003598       0.010261      -0.003680      -0.001461       0.005141              1.685826       2.249962      -0.042017       0.432152       1.306530      -0.066895       1.500985          -0.000114
           17              H       6.186441       0.020771      14.228259       0.190653       0.868511 0.62107143E+01  0.56802079E+02                                 1.480321                            1.437036      -0.732917       2.565334                    0.999994       2.924280       7.709214       0.537104       1.246882      -0.718960       0.001111      -0.014003      -0.007443       0.015897       0.001291      -0.000264       0.003747      -0.016608       0.012108      -0.010444       0.001331       0.009114              1.501725       1.337976       0.180587       0.075561       1.919937       0.154235       1.247262           0.000103
           18              H       4.030117       3.634222      11.061561       0.203523       0.913200 0.62972346E+01  0.58178439E+02                                 1.567077                            1.472433      -1.010084       2.442860                    0.999150       3.027375       8.197545       0.513501       1.291079      -0.708003      -0.014369       0.005289       0.006275       0.016547      -0.006676       0.001031      -0.000294      -0.000016       0.004418      -0.007443       0.001314       0.006129              1.623725       2.188046       0.034213      -0.247646       1.298476      -0.070583       1.384654           0.000198
           19              H       4.877715       2.984261       9.913217       0.186692       0.885271 0.62548404E+01  0.56408469E+02                                 1.410536                            1.372178      -0.717712       2.565152                    0.999982       2.774519       6.897836       0.601647       1.128850      -0.748799      -0.001614      -0.005852      -0.009815       0.011541      -0.003461       0.000775       0.004008      -0.003588       0.004644      -0.005852       0.000103       0.005749              1.419948       1.213377       0.061638       0.074084       1.399953       0.243361       1.646514           0.000115
           20              H       5.256865       4.403309      10.459381       0.181979       0.902921 0.60546572E+01  0.55470569E+02                                 1.547919                            1.434232      -1.122994       2.363212                    0.998765       3.212606       8.703624       0.524750       1.274033      -0.709337      -0.000071       0.014095      -0.000748       0.014115      -0.002995       0.000985      -0.002473       0.002017       0.005916      -0.004505       0.000069       0.004436              1.621202       1.432027       0.382368      -0.103745       2.063146      -0.378010       1.368434           0.000116
           21              H      13.339057      17.618764       1.381163       0.196901       0.865413 0.60067106E+01  0.53981360E+02                                 1.427690                            1.374418      -0.761591       2.557888                    0.999987       2.773644       7.034010       0.577919       1.179321      -0.735770       0.002216       0.015996      -0.005976       0.017219       0.000739      -0.000370       0.000052      -0.012163       0.007432      -0.007379       0.002491       0.004888              1.457554       1.332177       0.273923      -0.033515       1.798910      -0.181506       1.241576           0.000068
           22              H      12.106453      16.655719       1.277883       0.181900       0.935391 0.63908312E+01  0.59241758E+02                                 1.569221                            1.462535      -1.273459       2.298442                    0.997030       3.253858       8.816105       0.526440       1.255124      -0.713256      -0.011773       0.002692      -0.008882       0.014991       0.000914       0.001496      -0.001495       0.001401       0.021826      -0.005117      -0.002526       0.007643              1.627791       2.214671       0.119160       0.368433       1.244197       0.002440       1.424505          -0.000101
           23              H      13.563033      16.080078       1.186855       0.187745       0.924564 0.67039861E+01  0.62335834E+02                                 1.527436                            1.480397      -0.820642       2.520835                    0.999922       2.966044       7.818342       0.537337       1.225898      -0.723875       0.007773      -0.010747      -0.008880       0.015961      -0.004714      -0.001869       0.001507      -0.007494       0.005043      -0.006990       0.000756       0.006234              1.540032       1.643740      -0.327603      -0.183116       1.577342       0.213551       1.399014           0.000041
           24              H       0.464056      16.216554       6.343899       0.193855       0.920954 0.65998450E+01  0.61419397E+02                                 1.550406                            1.489443      -0.913705       2.484412                    0.999419       3.008561       8.058073       0.522142       1.260508      -0.715441       0.012765      -0.010436       0.000315       0.016491      -0.006473       0.003077       0.004700      -0.004488       0.005036      -0.010073       0.002912       0.007161              1.580641       1.984474      -0.278437      -0.015071       1.411709      -0.017892       1.345739           0.000390
           25              H      13.767980      -2.900629       7.124633       0.179428       0.989581 0.68992970E+01  0.64593311E+02                                 1.583343                            1.487186      -1.068278       2.393848                    0.998581       3.106685       8.208548       0.544210       1.202146      -0.727658      -0.006467      -0.003129       0.011228       0.013330       0.000647      -0.001130       0.000256       0.010206       0.020199      -0.008517       0.001540       0.006977              1.632082       1.568204       0.215515      -0.371540       1.396650      -0.248257       1.931391          -0.000073
           26              H      14.548238      -1.703195       6.478689       0.195246       0.881117 0.60912577E+01  0.54899089E+02                                 1.439881                            1.379857      -0.775132       2.551021                    0.999987       2.794701       7.083413       0.579770       1.172175      -0.737342       0.003259       0.014303       0.002182       0.014831      -0.000234       0.003734       0.000085      -0.007917      -0.003231      -0.006167       0.001663       0.004504              1.470922       1.289266       0.238911       0.032744       1.862421       0.092718       1.261079           0.000119
           27              H       2.045068      -0.364528      15.444873       0.195149       0.955647 0.68422911E+01  0.63939407E+02                                 1.564734                            1.498777      -0.896046       2.492655                    0.999627       2.943419       7.774843       0.532396       1.231130      -0.723195      -0.012594       0.009271       0.000333       0.015642      -0.005001      -0.000057       0.001176       0.007806       0.002166      -0.006846       0.000802       0.006044              1.595812       1.690109      -0.394203      -0.072318       1.742850       0.060170       1.354478           0.000068
           28              H       3.548494      -0.577710      15.833490       0.186447       0.940013 0.67861222E+01  0.63258284E+02                                 1.541393                            1.487321      -0.786599       2.534351                    0.999943       2.972193       7.830776       0.537516       1.222416      -0.724775       0.008221       0.005505       0.008131       0.012807       0.002136       0.001792       0.001762       0.010630       0.004529      -0.006729       0.000741       0.005988              1.563227       1.689449       0.294446       0.203741       1.536449       0.172914       1.463785           0.000090
           29              H       2.538403      -1.774393      15.922766       0.186585       0.903318 0.60428316E+01  0.54826987E+02                                 1.498170                            1.397076      -1.050331       2.407918                    0.998905       3.022455       7.906868       0.557341       1.211242      -0.725015      -0.004398      -0.012771       0.007674       0.015535       0.000845      -0.001482       0.002382      -0.000339       0.009648      -0.003558      -0.000843       0.004401              1.552190       1.227912       0.177894      -0.141604       1.926183      -0.384162       1.502476           0.000223
           30              H       5.070950      -0.737019      10.608175       0.189798       0.925197 0.68000090E+01  0.63326219E+02                                 1.517793                            1.483893      -0.797926       2.532174                    0.999960       2.938912       7.701959       0.541633       1.214302      -0.727059       0.015196      -0.002371      -0.001170       0.015424       0.000118       0.002431      -0.004741       0.014346      -0.002001      -0.009506       0.001230       0.008276              1.526203       1.901026      -0.111936      -0.179175       1.349940       0.086861       1.327644          -0.000065
           31              H       3.953994       0.352197      10.774475       0.176574       0.967599 0.67371268E+01  0.63132259E+02                                 1.594405                            1.494784      -1.203264       2.328320                    0.997276       3.240738       8.760571       0.525553       1.243693      -0.716576      -0.004133       0.013563      -0.004244       0.014800       0.000310      -0.002935      -0.005101      -0.007925       0.004060      -0.006230      -0.001649       0.007879              1.649032       1.321975      -0.142779      -0.016404       2.288389       0.078241       1.336731          -0.000024
           32              H       3.633400      -0.995771      10.039255       0.189010       0.886142 0.62034031E+01  0.56311536E+02                                 1.459246                            1.403670      -0.753624       2.555401                    0.999988       2.849255       7.309357       0.566510       1.191054      -0.732497      -0.009587      -0.005363      -0.009098       0.014263       0.004089       0.002004      -0.000272       0.004548       0.002801      -0.005403       0.000525       0.004878              1.489402       1.334406       0.131795       0.253561       1.408435       0.304600       1.725365          -0.000041
           33              H      13.087266       2.117572      12.328941       0.132086       1.095122 0.80666140E+01  0.78605537E+02                                 1.689874                            1.610376      -1.168418       2.336085                    0.996961       3.349348       9.056288       0.521374       1.205576      -0.726458      -0.009564      -0.017782       0.034650       0.040103       0.004054      -0.004287      -0.006211      -0.009962       0.027518      -0.011243      -0.002533       0.013776              1.717342       1.745408       0.035161      -0.181220       1.485962      -0.340767       1.920655           0.000988
           34              H       1.245779       3.456415       9.767924       0.133627       1.061606 0.75753257E+01  0.72717254E+02                                 1.661119                            1.565614      -1.109839       2.368511                    0.997447       3.279323       8.820247       0.525861       1.213387      -0.724791       0.041090       0.009070      -0.008957       0.043022       0.004398      -0.007313       0.000160       0.022774      -0.008097      -0.011206      -0.005065       0.016270              1.706998       2.218966       0.038262      -0.083679       1.373470      -0.161822       1.528560          -0.000551
           35              H      12.011300       4.078507       8.990691       0.132454       1.127737 0.81933250E+01  0.80047383E+02                                 1.721014                            1.622320      -1.098168       2.370985                    0.997542       3.301444       8.900285       0.520445       1.204604      -0.727554      -0.029648       0.014335      -0.023965       0.040729      -0.005340       0.012107      -0.008045       0.004301      -0.003292      -0.012396      -0.005207       0.017603              1.763556       1.978883      -0.223345       0.226467       1.516952      -0.305598       1.794834           0.000588
           36              H       2.952686      10.342449       0.028008       0.121552       1.094889 0.80009176E+01  0.78121389E+02                                 1.708711                            1.617169      -1.170426       2.329009                    0.996392       3.474508       9.529144       0.511768       1.225751      -0.720531       0.012048      -0.038556      -0.005458       0.040762      -0.006465       0.001463       0.005104      -0.011846      -0.020807      -0.010089      -0.003005       0.013095              1.748798       1.379672      -0.192428      -0.145377       2.135692       0.225808       1.731031           0.000215
           37              H       2.443249       5.629487      16.388406       0.129258       1.207414 0.92555954E+01  0.93187178E+02                                 1.802812                            1.726745      -1.170395       2.339102                    0.996298       3.393490       9.275124       0.503583       1.208045      -0.727322       0.000654       0.031222      -0.029562       0.043001       0.000104      -0.000047      -0.013305      -0.005981       0.005026      -0.011394      -0.003828       0.015222              1.808453       1.405674      -0.040975      -0.067126       2.007010      -0.260141       2.012674           0.002309
           38              H       2.144613      13.110710       2.734318       0.131667       1.105621 0.81922435E+01  0.80160511E+02                                 1.702819                            1.625448      -1.188622       2.327667                    0.996631       3.358887       9.108948       0.517576       1.209413      -0.725684      -0.000653       0.010994       0.040371       0.041846       0.001779      -0.000464       0.008675      -0.000174       0.038938      -0.010558      -0.005739       0.016297              1.732036       1.364114      -0.048513      -0.101021       1.729312       0.244524       2.102682           0.000372
           39              H       8.670680       7.973770      13.268972       0.132996       1.168220 0.86491083E+01  0.86026293E+02                                 1.787534                            1.686188      -1.210380       2.318816                    0.996139       3.437652       9.485030       0.499544       1.232742      -0.720217      -0.008168       0.003558      -0.038810       0.039820       0.000135       0.001946      -0.003662       0.005156       0.042564      -0.010253      -0.004671       0.014924              1.823092       1.378370      -0.036705       0.185967       1.752412      -0.015958       2.338494           0.001222
           40              H       6.262564      16.430883       4.013952       0.127287       1.129843 0.83745858E+01  0.82281485E+02                                 1.720355                            1.637425      -1.150252       2.344466                    0.997005       3.359499       9.087591       0.519250       1.200579      -0.728036       0.009797       0.005624      -0.040020       0.041584       0.004013      -0.005358      -0.002445      -0.004311       0.038881      -0.011543      -0.003256       0.014799              1.744118       1.734029      -0.052418      -0.187107       1.341949      -0.093147       2.156375           0.001317
           41              H       7.414654      -3.697877       7.740817       0.142341       1.086568 0.79540828E+01  0.78072286E+02                                 1.768607                            1.668591      -1.704601       2.138320                    0.993623       3.345003       9.401866       0.475399       1.312627      -0.703564       0.024505      -0.005608       0.020795       0.032625      -0.002008       0.010028      -0.006166       0.001407       0.000303      -0.010737      -0.002158       0.012895              1.810326       2.086717      -0.187328       0.261844       1.382449      -0.115696       1.961813           0.000263
           42              H       3.611441      -3.030410       6.946079       0.119152       1.093510 0.79232808E+01  0.76913086E+02                                 1.688183                            1.594788      -1.128139       2.347017                    0.997011       3.400932       9.197479       0.524178       1.203739      -0.726267      -0.038082       0.001149       0.012291       0.040033      -0.002310      -0.008027       0.002844       0.016069      -0.014600      -0.009220      -0.005209       0.014429              1.733262       2.223528      -0.093668      -0.145420       1.300619      -0.008283       1.675640           0.000206
           43              H       1.689341       1.167607       0.628438       0.144512       1.095531 0.78758157E+01  0.76260603E+02                                 1.693491                            1.594734      -1.150707       2.355586                    0.997211       3.257048       8.768365       0.522383       1.210911      -0.725921      -0.001439      -0.034171      -0.022966       0.041197       0.000939       0.003081       0.012368      -0.009461      -0.008380      -0.011949      -0.003217       0.015166              1.732796       1.324115       0.088855      -0.042361       2.119055       0.226374       1.755217           0.000788
           44              H       2.266117       5.100080       1.099329       0.131681       1.083531 0.77681658E+01  0.74965158E+02                                 1.672266                            1.575165      -1.172269       2.332174                    0.996946       3.341386       8.982331       0.529908       1.197746      -0.727857       0.008513       0.033883      -0.014701       0.037903       0.004530      -0.001191      -0.008556      -0.013517      -0.018385      -0.009945      -0.004764       0.014710              1.718066       1.324595       0.157818      -0.146201       2.083165      -0.247164       1.746438           0.000554
           45              H      12.990649       9.637202       2.363207       0.192067       0.876715 0.61236396E+01  0.55786808E+02                                 1.481801                            1.418546      -0.900112       2.483906                    0.999671       2.959370       7.776638       0.545601       1.232278      -0.721359      -0.007953      -0.008356      -0.010465       0.015575       0.001176       0.001830       0.000657      -0.008499       0.012838      -0.006819       0.001967       0.004852              1.513922       1.761866       0.139370       0.378347       1.254005       0.095454       1.525896           0.000116
           46              H      14.530671       9.872485       2.540010       0.182349       0.979721 0.68039177E+01  0.64051121E+02                                 1.623474                            1.513808      -1.245486       2.312966                    0.996857       3.254090       8.878073       0.515139       1.263031      -0.712306       0.009819      -0.001715      -0.008186       0.012898       0.000183      -0.001035      -0.002817      -0.003598       0.010261      -0.003680      -0.001461       0.005141              1.685827       2.249963       0.042017      -0.432152       1.306531      -0.066895       1.500986          -0.000114
           47              H      13.505941      10.802949       3.276981       0.190653       0.868511 0.62107155E+01  0.56802096E+02                                 1.480322                            1.437037      -0.732917       2.565334                    0.999994       2.924280       7.709216       0.537103       1.246882      -0.718960       0.001111       0.014003       0.007443       0.015897      -0.001291       0.000264       0.003747      -0.016608       0.012108      -0.010444       0.001331       0.009114              1.501726       1.337977      -0.180587      -0.075561       1.919938       0.154235       1.247262           0.000103
           48              H      11.349617       7.189498       6.443679       0.203523       0.913199 0.62972293E+01  0.58178380E+02                                 1.567076                            1.472433      -1.010083       2.442861                    0.999150       3.027374       8.197543       0.513501       1.291079      -0.708003      -0.014369      -0.005289      -0.006275       0.016547       0.006676      -0.001031      -0.000294      -0.000016       0.004418      -0.007443       0.001314       0.006129              1.623725       2.188046      -0.034213       0.247646       1.298476      -0.070583       1.384654           0.000197
           49              H      12.197215       7.839459       7.592023       0.186692       0.885271 0.62548377E+01  0.56408435E+02                                 1.410535                            1.372178      -0.717713       2.565152                    0.999982       2.774519       6.897834       0.601648       1.128849      -0.748799      -0.001614       0.005852       0.009815       0.011541       0.003461      -0.000775       0.004008      -0.003588       0.004644      -0.005852       0.000103       0.005749              1.419947       1.213376      -0.061638      -0.074084       1.399952       0.243361       1.646512           0.000116
           50              H      12.576365       6.420411       7.045859       0.181979       0.902922 0.60546634E+01  0.55470644E+02                                 1.547921                            1.434233      -1.122996       2.363211                    0.998765       3.212608       8.703633       0.524749       1.274034      -0.709337      -0.000071      -0.014095       0.000748       0.014115       0.002994      -0.000985      -0.002473       0.002017       0.005916      -0.004505       0.000069       0.004436              1.621204       1.432028      -0.382368       0.103745       2.063148      -0.378010       1.368435           0.000116
           51              H       6.019557      -6.795044      16.124077       0.196901       0.865412 0.60067004E+01  0.53981240E+02                                 1.427688                            1.374416      -0.761591       2.557888                    0.999987       2.773643       7.034003       0.577920       1.179320      -0.735771       0.002216      -0.015996       0.005976       0.017219      -0.000739       0.000370       0.000052      -0.012163       0.007432      -0.007379       0.002491       0.004888              1.457552       1.332175      -0.273922       0.033515       1.798907      -0.181505       1.241574           0.000069
           52              H       4.786953      -5.831999      16.227357       0.181900       0.935392 0.63908384E+01  0.59241840E+02                                 1.569221                            1.462536      -1.273459       2.298442                    0.997030       3.253859       8.816108       0.526440       1.255123      -0.713256      -0.011773      -0.002692       0.008882       0.014991      -0.000914      -0.001496      -0.001495       0.001401       0.021826      -0.005117      -0.002526       0.007643              1.627791       2.214671      -0.119160      -0.368433       1.244198       0.002440       1.424505          -0.000101
           53              H       6.243534      -5.256358      16.318385       0.187745       0.924564 0.67039852E+01  0.62335816E+02                                 1.527435                            1.480396      -0.820644       2.520835                    0.999922       2.966044       7.818338       0.537338       1.225897      -0.723875       0.007773       0.010747       0.008880       0.015961       0.004714       0.001869       0.001507      -0.007494       0.005043      -0.006989       0.000756       0.006234              1.540031       1.643738       0.327603       0.183116       1.577341       0.213551       1.399013           0.000041
           54              H       7.783556      -5.392834      11.161341       0.193856       0.920952 0.65998277E+01  0.61419192E+02                                 1.550404                            1.489441      -0.913700       2.484415                    0.999419       3.008557       8.058058       0.522143       1.260507      -0.715441       0.012765       0.010436      -0.000315       0.016491       0.006473      -0.003077       0.004700      -0.004487       0.005035      -0.010073       0.002912       0.007161              1.580638       1.984470       0.278437       0.015071       1.411707      -0.017892       1.345737           0.000390
           55              H       6.448480      13.724349      10.380607       0.179428       0.989581 0.68993010E+01  0.64593357E+02                                 1.583343                            1.487186      -1.068278       2.393848                    0.998581       3.106686       8.208551       0.544210       1.202145      -0.727658      -0.006467       0.003129      -0.011228       0.013330      -0.000647       0.001130       0.000256       0.010206       0.020199      -0.008517       0.001540       0.006977              1.632082       1.568205      -0.215515       0.371540       1.396650      -0.248258       1.931392          -0.000072
           56              H       7.228738      12.526915      11.026551       0.195246       0.881118 0.60912648E+01  0.54899174E+02                                 1.439883                            1.379858      -0.775133       2.551021                    0.999987       2.794702       7.083419       0.579769       1.172176      -0.737341       0.003259      -0.014303      -0.002182       0.014831       0.000234      -0.003734       0.000085      -0.007917      -0.003231      -0.006167       0.001663       0.004504              1.470923       1.289268      -0.238911      -0.032744       1.862423       0.092718       1.261080           0.000118
           57              H       9.364568      11.188248       2.060367       0.195149       0.955645 0.68422793E+01  0.63939267E+02                                 1.564732                            1.498776      -0.896044       2.492656                    0.999627       2.943417       7.774835       0.532397       1.231130      -0.723195      -0.012594      -0.009271      -0.000333       0.015642       0.005001       0.000057       0.001176       0.007806       0.002166      -0.006846       0.000802       0.006044              1.595811       1.690107       0.394202       0.072317       1.742848       0.060170       1.354477           0.000068
           58              H      10.867994      11.401430       1.671750       0.186447       0.940012 0.67861174E+01  0.63258231E+02                                 1.541392                            1.487321      -0.786598       2.534352                    0.999943       2.972192       7.830774       0.537516       1.222416      -0.724775       0.008221      -0.005505      -0.008131       0.012807      -0.002136      -0.001792       0.001762       0.010630       0.004529      -0.006728       0.000741       0.005988              1.563227       1.689449      -0.294446      -0.203741       1.536448       0.172914       1.463784           0.000090
           59              H       9.857903      12.598113       1.582474       0.186585       0.903318 0.60428321E+01  0.54826996E+02                                 1.498171                            1.397077      -1.050331       2.407918                    0.998905       3.022455       7.906870       0.557341       1.211243      -0.725014      -0.004398       0.012771      -0.007674       0.015535      -0.000845       0.001482       0.002382      -0.000339       0.009648      -0.003558      -0.000843       0.004401              1.552191       1.227912      -0.177894       0.141604       1.926184      -0.384162       1.502477           0.000224
           60              H      12.390450      11.560739       6.897065       0.189798       0.925198 0.68000149E+01  0.63326293E+02                                 1.517794                            1.483894      -0.797926       2.532174                    0.999960       2.938913       7.701965       0.541633       1.214303      -0.727059       0.015196       0.002371       0.001170       0.015424      -0.000118      -0.002431      -0.004741       0.014346      -0.002001      -0.009506       0.001230       0.008276              1.526205       1.901028       0.111936       0.179175       1.349941       0.086861       1.327645          -0.000065
           61              H      11.273494      10.471523       6.730765       0.176574       0.967600 0.67371302E+01  0.63132296E+02                                 1.594405                            1.494784      -1.203264       2.328320                    0.997276       3.240739       8.760573       0.525553       1.243693      -0.716576      -0.004133      -0.013563       0.004244       0.014800      -0.000310       0.002935      -0.005101      -0.007925       0.004060      -0.006230      -0.001649       0.007879              1.649032       1.321975       0.142779       0.016404       2.288389       0.078241       1.336731          -0.000024
           62              H      10.952900      11.819491       7.465985       0.189010       0.886142 0.62034034E+01  0.56311541E+02                                 1.459246                            1.403670      -0.753624       2.555401                    0.999988       2.849255       7.309358       0.566510       1.191054      -0.732496      -0.009587       0.005363       0.009098       0.014263      -0.004089      -0.002004      -0.000272       0.004548       0.002801      -0.005403       0.000525       0.004878              1.489402       1.334406      -0.131795      -0.253561       1.408435       0.304600       1.725366          -0.000042
           63              H       5.767766       8.706148       5.176299       0.132086       1.095121 0.80665970E+01  0.78605336E+02                                 1.689872                            1.610375      -1.168413       2.336087                    0.996961       3.349345       9.056280       0.521374       1.205577      -0.726458      -0.009564       0.017782      -0.034650       0.040103      -0.004054       0.004287      -0.006211      -0.009962       0.027518      -0.011243      -0.002533       0.013776              1.717341       1.745407      -0.035161       0.181219       1.485961      -0.340767       1.920654           0.000987
           64              H       8.565279       7.367305       7.737316       0.133627       1.061606 0.75753311E+01  0.72717318E+02                                 1.661119                            1.565614      -1.109838       2.368512                    0.997447       3.279324       8.820250       0.525861       1.213386      -0.724791       0.041090      -0.009070       0.008957       0.043022      -0.004398       0.007313       0.000160       0.022774      -0.008097      -0.011206      -0.005065       0.016270              1.706999       2.218967      -0.038262       0.083679       1.373470      -0.161822       1.528560          -0.000551
           65              H       4.691800       6.745213       8.514549       0.132454       1.127735 0.81933061E+01  0.80047166E+02                                 1.721014                            1.622319      -1.098163       2.370988                    0.997542       3.301440       8.900277       0.520445       1.204605      -0.727554      -0.029648      -0.014335       0.023965       0.040729       0.005340      -0.012107      -0.008045       0.004301      -0.003291      -0.012396      -0.005207       0.017603              1.763556       1.978882       0.223345      -0.226467       1.516952      -0.305598       1.794833           0.000588
           66              H      10.272186       9.036551      -0.028008       0.121552       1.094889 0.80009217E+01  0.78121440E+02                                 1.708711                            1.617170      -1.170426       2.329009                    0.996392       3.474509       9.529147       0.511768       1.225751      -0.720531       0.012048       0.038556       0.005458       0.040762       0.006465      -0.001463       0.005104      -0.011845      -0.020807      -0.010089      -0.003005       0.013095              1.748799       1.379672       0.192428       0.145377       2.135693       0.225808       1.731031           0.000215
           67              H       9.762749       5.194233       1.116834       0.129258       1.207395 0.92554095E+01  0.93184851E+02                                 1.802797                            1.726730      -1.170363       2.339120                    0.996299       3.393456       9.275013       0.503584       1.208049      -0.727321       0.000654      -0.031222       0.029562       0.043002      -0.000104       0.000047      -0.013305      -0.005982       0.005027      -0.011393      -0.003829       0.015222              1.808437       1.405664       0.040975       0.067125       2.006991      -0.260139       2.012655           0.002309
           68              H       9.464114      -2.286990      14.770922       0.131667       1.105626 0.81922892E+01  0.80161068E+02                                 1.702824                            1.625452      -1.188628       2.327663                    0.996631       3.358896       9.108978       0.517576       1.209412      -0.725684      -0.000653      -0.010994      -0.040371       0.041846      -0.001779       0.000464       0.008675      -0.000173       0.038938      -0.010558      -0.005739       0.016297              1.732040       1.364117       0.048513       0.101020       1.729317       0.244525       2.102688           0.000372
           69              H       1.351180       2.849950       4.236268       0.132996       1.168220 0.86491105E+01  0.86026326E+02                                 1.787534                            1.686189      -1.210379       2.318816                    0.996139       3.437652       9.485033       0.499544       1.232743      -0.720217      -0.008168      -0.003558       0.038810       0.039820      -0.000135      -0.001946      -0.003662       0.005156       0.042564      -0.010253      -0.004671       0.014924              1.823093       1.378371       0.036706      -0.185967       1.752413      -0.015959       2.338495           0.001222
           70              H      13.582064      -5.607163      13.491288       0.127288       1.129828 0.83744411E+01  0.82279696E+02                                 1.720340                            1.637411      -1.150228       2.344479                    0.997005       3.359471       9.087491       0.519252       1.200580      -0.728036       0.009796      -0.005624       0.040021       0.041584      -0.004013       0.005358      -0.002445      -0.004311       0.038882      -0.011542      -0.003257       0.014799              1.744101       1.734012       0.052417       0.187105       1.341938      -0.093146       2.156354           0.001317
           71              H       0.095154      14.521597       9.764423       0.142341       1.086569 0.79540937E+01  0.78072431E+02                                 1.768609                            1.668593      -1.704602       2.138320                    0.993623       3.345006       9.401881       0.475398       1.312628      -0.703564       0.024505       0.005608      -0.020795       0.032625       0.002008      -0.010028      -0.006166       0.001407       0.000303      -0.010737      -0.002158       0.012895              1.810328       2.086719       0.187328      -0.261844       1.382451      -0.115696       1.961815           0.000262
           72              H      10.930941      13.854130      10.559161       0.119152       1.093508 0.79232657E+01  0.76912911E+02                                 1.688182                            1.594788      -1.128135       2.347019                    0.997011       3.400929       9.197472       0.524177       1.203740      -0.726267      -0.038082      -0.001149      -0.012291       0.040033       0.002310       0.008026       0.002844       0.016069      -0.014600      -0.009220      -0.005209       0.014429              1.733262       2.223527       0.093668       0.145419       1.300618      -0.008283       1.675639           0.000205
           73              C       8.537465      10.408102      14.350796       0.583822      22.936678 0.24464879E+03  0.50132698E+04                                 7.433277                            5.517029       0.027589       2.069267                    0.999449      21.876416      59.942839       0.640663       0.466551      -1.027854      -0.000727       0.056056      -0.002026       0.056097       0.008229      -0.041430       0.014932       0.171713      -0.095764      -0.078019      -0.035673       0.113692              9.365319       4.511195      -1.006129       1.222784      15.575530      -1.820452       8.009230           0.006766
           74              C       8.792183       8.987985      14.984485       0.000534      38.126355 0.40878937E+03  0.93570171E+04                                 9.731328                            6.635013       0.153206       2.059302                    0.999390      26.362400      72.059587       0.662603       0.403845      -1.084630       0.007092      -0.034887       0.020698       0.041180       0.003740       0.007456       0.005141       0.004584       0.001081      -0.007107      -0.004414       0.011520             13.045023       5.375878      -2.104647       1.578358      21.317651      -2.387533      12.441540           0.042756
           75              C       9.038119       8.908206      16.325387      -0.110481      33.524346 0.40487745E+03  0.93782115E+04                                 9.128979                            6.791534      -0.098857       1.946624                    0.999496      28.965177      83.449350       0.618965       0.427212      -1.054319       0.002640      -0.005177      -0.005425       0.007950       0.020673      -0.024335       0.021052       0.073585      -0.128250      -0.062336      -0.004507       0.066843             11.030644       5.322768      -1.985431       2.126756      14.184737      -3.547200      13.584428           0.007771
           76              C       9.326507       7.665001      16.803280      -0.009052      38.341536 0.40878696E+03  0.93596911E+04                                 9.731242                            6.626445       0.130146       2.050255                    0.999379      26.481480      72.464986       0.664119       0.402805      -1.085011      -0.012962      -0.000179      -0.047122       0.048873       0.001871      -0.002047      -0.004913      -0.004610       0.002998      -0.003781      -0.003321       0.007103             12.692264       5.783120      -1.456661       3.296061      13.302019      -1.342389      18.991653           0.026295
           77              C       9.377743       6.549024      16.029548      -0.120628      34.223596 0.40487294E+03  0.93807462E+04                                 9.233589                            6.788013      -0.119474       1.936306                    0.999512      29.152019      84.077468       0.619426       0.426774      -1.054289      -0.005554       0.017706      -0.007151       0.019887       0.006215      -0.014260      -0.025110       0.059814      -0.142107      -0.060195       0.003037       0.057158             10.997978       5.096436      -0.363047       2.133328      11.760036       2.639264      16.137461           0.002876
           78              C       9.125953       6.652562      14.711404      -0.008902      38.150651 0.38296238E+03  0.86376238E+04                                 9.698496                            6.410073       0.083911       2.044122                    0.999367      26.006320      70.929582       0.674942       0.402347      -1.083924      -0.002317       0.038936       0.026169       0.046971      -0.000186      -0.003205      -0.012782       0.016543      -0.006344      -0.017874       0.006517       0.011357             12.804539       5.149266      -0.499725       1.665088      18.290133       4.555882      14.974216           0.006526
           79              C       9.121561       5.462912      13.862400       0.608123      25.278140 0.24920248E+03  0.51246935E+04                                 7.878889                            5.546666       0.090853       2.090943                    0.999539      21.690458      59.330830       0.643350       0.462959      -1.030944      -0.001571      -0.046218      -0.041249       0.061968       0.012837      -0.027595      -0.028776       0.164809      -0.101713      -0.082548      -0.024272       0.106820              9.857751       4.481934      -0.217444       1.161557      14.133250       3.564835      10.958071          -0.000720
           80              C      13.532292      16.573815       5.113281       0.450587      25.291963 0.27427559E+03  0.57671038E+04                                 7.845791                            5.763901       0.025266       2.066314                    0.998803      22.370087      61.524088       0.641296       0.454231      -1.037660       0.024980       0.020534       0.001436       0.032369      -0.028347       0.028860       0.010995      -0.043804      -0.020615      -0.052949       0.013446       0.039503              9.307150      10.500637       2.707765       2.180563       5.146920       0.186811      12.273894           0.002831
           81              C      13.027246      16.556510       3.126436       0.417105      25.819249 0.30327597E+03  0.65229424E+04                                 7.908472                            6.029644       0.043664       2.059873                    0.998971      23.051270      63.601788       0.633467       0.449549      -1.042937       0.015136       0.025208      -0.009472       0.030891      -0.028176      -0.001867      -0.005813      -0.045897       0.068152      -0.047946       0.019419       0.028527              9.124962       9.542111       2.086111       0.391284       5.015597      -1.047387      12.817178           0.002588
           82              C       6.357718       0.917065      14.527599      -0.572847      27.408760 0.41629359E+03  0.96737231E+04                                 7.659465                            6.563112       0.117860       2.006748                    0.997922      31.671373      90.285024       0.679299       0.388017      -1.084030       0.004917       0.019452      -0.014831       0.024950      -0.002736       0.003763      -0.008177      -0.060707       0.085482      -0.044883       0.012052       0.032831              8.239109       8.415033       0.121497       0.340667       8.078540      -2.145390       8.223753           0.000130
           83              C       6.363573       1.788913      13.417766       0.446948      24.863344 0.28337104E+03  0.60081755E+04                                 7.739302                            5.845887       0.065924       2.071812                    0.998964      22.688730      62.695905       0.638767       0.452248      -1.038618      -0.022151      -0.018157       0.015893       0.032756      -0.015280      -0.005796       0.006508      -0.059724       0.065255      -0.044678       0.014662       0.030016              8.979922       9.131599       1.225378       0.463577       8.275889      -4.669213       9.532280           0.002134
           84              C       5.788261       2.923149      11.691750       0.447150      25.959397 0.28380951E+03  0.60192359E+04                                 7.974259                            5.862451       0.052069       2.068932                    0.998703      22.656202      62.596080       0.635959       0.454112      -1.037648      -0.037617       0.006664       0.002382       0.038276      -0.028533       0.012112       0.009176      -0.032871       0.039763      -0.043560       0.016904       0.026656              9.453124      11.620537       0.123206       2.989671       6.993238      -3.673415       9.745597           0.002561
           85              C       4.912848       3.532032      10.695702      -0.571458      29.036895 0.42491643E+03  0.99007359E+04                                 7.968456                            6.627876       0.250202       2.053477                    0.997624      31.447968      89.058886       0.678056       0.387683      -1.086904       0.007400      -0.004076       0.026806       0.028105      -0.026097       0.025868      -0.010142      -0.004712       0.041402      -0.036893      -0.005650       0.042543              8.823933       9.401240       0.004064       1.715616       7.906118      -2.353126       9.164441           0.000857
           86              C      13.006751      16.744415       1.599979      -0.563287      27.789652 0.43811193E+03  0.10273395E+05                                 7.698896                            6.716692       0.291374       2.058481                    0.997697      31.809032      89.991884       0.676426       0.386151      -1.089372      -0.008870       0.006568       0.023192       0.025685      -0.009183       0.000635      -0.004210      -0.025770       0.179402      -0.045727      -0.014316       0.060043              8.172081       8.314646       0.326570       0.594103       6.539496      -0.679921       9.662100           0.000112
           87              C      14.306695      -2.626400       6.377159      -0.574980      28.782939 0.43275098E+03  0.10126957E+05                                 7.896770                            6.680465       0.230663       2.036770                    0.998115      31.866464      90.366728       0.676797       0.386729      -1.087841      -0.009869      -0.002787      -0.023789       0.025905      -0.007914       0.024874       0.007852       0.010716       0.105864      -0.033430      -0.012738       0.046168              8.642088       8.821165       1.150318       1.518125       6.685568       0.272361      10.419530           0.000725
           88              C       2.777018      -0.983626      15.430869      -0.566588      28.497617 0.43047063E+03  0.10049991E+05                                 7.805077                            6.637899       0.313557       2.068403                    0.997868      31.592046      89.184444       0.683494       0.383839      -1.091000       0.003655      -0.008311      -0.028499       0.029910       0.000806      -0.012371       0.009352       0.004551       0.119269      -0.024879      -0.018665       0.043545              8.496285       6.378928      -0.118558      -1.307248       8.705024       1.011598      10.404904           0.000689
           89              C       3.094685      -1.360194      14.000691       0.429520      24.948537 0.28048680E+03  0.59275240E+04                                 7.735323                            5.807396       0.098390       2.084045                    0.998669      22.641138      62.313705       0.642782       0.450902      -1.040148      -0.008463       0.029214       0.010951       0.032326      -0.007359      -0.000346       0.006051       0.057705       0.074702      -0.042752       0.017181       0.025571              9.042687       4.595904      -0.292244      -2.276780      10.481239       1.867683      12.050917           0.000177
           90              C       3.731481      -1.201273      12.041855       0.425259      24.167333 0.27863054E+03  0.58833206E+04                                 7.574920                            5.787506       0.088467       2.080683                    0.998703      22.690028      62.588224       0.643468       0.450802      -1.039358      -0.004017       0.032331      -0.012076       0.034746       0.003211       0.002258      -0.020928       0.073684       0.056127      -0.052532       0.024389       0.028143              8.652508       4.574007       0.645451      -2.253630      10.569053      -1.236125      10.814465           0.000039
           91              C       4.132590      -0.592921      10.753469      -0.570824      27.361654 0.43069999E+03  0.10070952E+05                                 7.615245                            6.659776       0.211298       2.030443                    0.998211      31.859799      90.427852       0.678320       0.386167      -1.087808      -0.014304      -0.012813       0.024756       0.031332       0.003686      -0.010917      -0.031249       0.012359       0.061180      -0.034419      -0.006683       0.041102              8.075669       6.376429       0.224088      -1.095464       8.377218      -0.179666       9.473360          -0.000146
           92              C      10.966075       3.069081      11.282127       0.614620      25.538025 0.24319919E+03  0.49778753E+04                                 7.959011                            5.492625       0.049031       2.077572                    0.999488      21.655831      59.371099       0.643273       0.465189      -1.028252      -0.059474      -0.008364       0.018234       0.062766       0.023872       0.038138       0.055324      -0.138667      -0.014725      -0.085073      -0.024412       0.109486             10.318549      16.124893      -0.825119      -3.647069       5.725226      -2.059203       9.105528          -0.000715
           93              C      12.327502       3.079173      10.749968      -0.017759      40.740911 0.40651242E+03  0.92936987E+04                                10.140588                            6.601584       0.093200       2.042011                    0.999250      26.356036      72.043993       0.666404       0.402026      -1.085647       0.043648       0.004149      -0.029816       0.053022       0.003878       0.011486      -0.006781      -0.016970       0.017349      -0.018905       0.004766       0.014139             13.961566      22.433025      -0.671347      -4.839390       6.955932      -3.176422      12.495741           0.001578
           94              C      13.315634       2.537844      11.532452      -0.109974      35.017146 0.41499780E+03  0.96818663E+04                                 9.448732                            6.902895      -0.124933       1.935275                    0.999496      29.277188      84.929726       0.609740       0.430574      -1.051198       0.004253       0.008331      -0.009010       0.012988       0.020170      -0.003162       0.029885      -0.111128       0.037538      -0.066325      -0.001701       0.068026             11.637961      19.693665      -2.226285       0.243446       6.461782      -2.357557       8.758436           0.018150
           95              C      -0.008783       2.607673      11.159591      -0.010509      39.727063 0.42732703E+03  0.98926037E+04                                 9.998506                            6.790432       0.090789       2.035014                    0.999367      26.778929      73.667145       0.653868       0.404637      -1.083856      -0.033192       0.013965      -0.018495       0.040482       0.005956      -0.010325      -0.006088      -0.007148      -0.013170      -0.013351      -0.001851       0.015202             13.243719      19.474572      -3.271842       3.333355       7.868707      -4.500384      12.387879           0.033079
           96              C       1.087678       2.073759      12.101372       0.570410      23.896102 0.25578215E+03  0.53049185E+04                                 7.637454                            5.640070      -0.050952       2.036714                    0.999469      22.337585      61.761087       0.633239       0.466369      -1.027010       0.048644      -0.004866       0.019404       0.052597       0.006640      -0.015227       0.070526      -0.114706      -0.073932      -0.072362      -0.035006       0.107368              9.414148      13.669671      -1.983293       2.775506       5.788207      -2.709354       8.784568           0.004059
           97              C       0.352800       3.319777       9.991991      -0.107921      35.414538 0.44275438E+03  0.10460511E+05                                 9.441612                            7.091307      -0.028260       1.962832                    0.999462      29.401882      84.834507       0.608688       0.425913      -1.057837      -0.015802       0.011388       0.007132       0.020743       0.007673      -0.011134       0.039154      -0.004189      -0.046865      -0.047475       0.009148       0.038327             11.273940      12.154858      -1.553816       1.855728       8.062349      -5.364164      13.604612           0.017749
           98              C      13.952431       3.815575       9.179748      -0.000541      39.350353 0.41151524E+03  0.94577404E+04                                 9.959050                            6.695841       0.006515       2.012763                    0.999260      26.575665      73.362923       0.652302       0.408560      -1.078896      -0.004673      -0.022254       0.034273       0.041130       0.013429       0.013788       0.018034      -0.008052       0.034416      -0.019762      -0.012872       0.032634             13.223137      13.874884       0.670525      -2.542089       8.977630      -6.794265      16.816898           0.045029
           99              C      14.334509       4.568465       7.908867       0.571412      24.049043 0.25211025E+03  0.52012905E+04                                 7.677800                            5.608795      -0.003279       2.060974                    0.999508      21.896747      60.057776       0.634462       0.467929      -1.027851       0.035996       0.018668      -0.035779       0.054077      -0.079709      -0.027351       0.042695      -0.003701      -0.146100      -0.070053      -0.048795       0.118848              9.579390       7.829819       2.677877      -1.317984       7.938176      -4.527191      12.970174           0.000176
          100              C      12.675910       3.722439       9.536855      -0.112421      35.219840 0.41338485E+03  0.96304010E+04                                 9.453814                            6.881558      -0.060420       1.957685                    0.999538      29.188533      84.484188       0.612020       0.429586      -1.052288       0.001334      -0.015395       0.020047       0.025311      -0.006403       0.034076       0.028519      -0.061411      -0.028567      -0.058530       0.007886       0.050644             11.608693      14.905890       1.090624      -4.318347       6.887994      -4.042459      13.032194           0.009767
          101              C       2.340776      10.523950       2.575021       0.564375      23.468458 0.25888910E+03  0.53757078E+04                                 7.527906                            5.665527      -0.013992       2.050460                    0.999626      22.188452      61.017933       0.634433       0.464941      -1.029687       0.018623      -0.045058       0.023187       0.053988      -0.009124       0.024011       0.017568       0.130445      -0.157503      -0.068478      -0.027183       0.095661              8.898752       4.545642       0.566786      -1.142671      11.515157      -3.485913      10.635458           0.000972
          102              C       2.454960      11.564499       1.496698      -0.013383      36.875292 0.39753282E+03  0.90579763E+04                                 9.479753                            6.553922       0.054092       2.031064                    0.999284      26.409242      72.595433       0.663418       0.405192      -1.081106       0.011081       0.021207      -0.029811       0.038226      -0.009294       0.009827       0.009963       0.008748      -0.024080      -0.020982       0.006075       0.014906             11.790148       5.268452      -0.198322      -2.151115      15.126386      -2.494586      14.975607           0.016093
          103              C       2.727246      11.224816       0.217065      -0.096384      35.011932 0.43609026E+03  0.10283850E+05                                 9.401030                            7.065510      -0.096153       1.941467                    0.999506      29.421963      85.348176       0.605041       0.429281      -1.053726      -0.002939       0.022198       0.006552       0.023331       0.006646       0.017276       0.010607       0.038175      -0.160022      -0.057620       0.007285       0.050336             11.036888       5.442268      -0.794893      -2.566820      10.058403      -0.415409      17.609995           0.022299
          104              C       2.686257       3.623054      16.631729      -0.033782      42.123607 0.43665366E+03  0.10154365E+05                                10.354117                            6.847373       0.102440       2.037785                    0.999379      26.873108      73.882912       0.654106       0.402663      -1.086129      -0.013962       0.015681       0.034569       0.040446      -0.003357       0.010283      -0.012365      -0.029311      -0.025642      -0.020809      -0.004249       0.025058             13.897010       6.096057      -2.071945      -3.600872      13.340283       5.312208      22.254689           0.021399
          105              C       2.962934       3.242189      15.269821       0.590497      23.167031 0.22970641E+03  0.46523426E+04                                 7.508078                            5.364394      -0.071209       2.039228                    0.999646      21.772983      60.103301       0.643736       0.469785      -1.021923       0.010719      -0.029925      -0.038721       0.050098       0.035363       0.013620       0.000619       0.123667      -0.193343      -0.065810      -0.038696       0.104506              9.381818       4.759319      -1.664496      -2.003445       9.321452       3.322844      14.064683          -0.002247
          106              C       2.446177       4.963264      17.037850      -0.104295      35.333191 0.41793617E+03  0.97727782E+04                                 9.494603                            6.920810      -0.116929       1.936713                    0.999447      29.434626      85.631491       0.609485       0.429769      -1.051136       0.006910      -0.019530       0.005217       0.021363       0.016523       0.014462      -0.034462       0.077813      -0.091776      -0.065709       0.007414       0.058294             11.634804       5.594848      -2.143588      -2.452713      14.224956       5.276724      15.084607           0.002096
          107              C       2.225128      13.872421       0.806992      -0.012328      38.888210 0.41943027E+03  0.96803184E+04                                 9.873044                            6.745320       0.041495       2.022540                    0.999466      26.698276      73.723472       0.652378       0.406796      -1.080660       0.012815      -0.036179      -0.011514       0.040072       0.010335      -0.005720      -0.015078       0.009909      -0.005522      -0.018713      -0.002103       0.020816             12.853803       5.817531      -2.851511      -2.245015      18.704105       4.708473      14.039772           0.038683
          108              C       2.257334      12.869846       1.843302      -0.108091      33.466243 0.43642361E+03  0.10286524E+05                                 9.118085                            7.054126      -0.034446       1.961106                    0.999549      29.387226      85.032629       0.607766       0.427572      -1.055511       0.009564       0.003907      -0.018421       0.021120       0.011074       0.007645       0.010455       0.109506       0.004418      -0.058174       0.001669       0.056505             10.464597       4.972090      -1.137294      -0.684567      16.474059      -0.102813       9.947641           0.010884
          109              C       1.936740      15.272356       1.237620       0.564727      25.203087 0.26564954E+03  0.55660372E+04                                 7.935898                            5.786701      -0.110636       2.018176                    0.999549      22.459771      62.566206       0.618422       0.472699      -1.022804      -0.010306       0.044948       0.034935       0.057853       0.011315       0.056474      -0.005591       0.117075      -0.031377      -0.059392      -0.035203       0.094594              9.762366       5.744965      -1.984726      -2.567855      13.810181       3.323889       9.731954          -0.003699
          110              C       9.644173      16.123004       0.817495       0.554511      24.823385 0.26467756E+03  0.55169538E+04                                 7.792307                            5.704213       0.037812       2.064222                    0.999520      22.301079      61.103725       0.637409       0.461005      -1.033639      -0.001318      -0.025483       0.056323       0.061833       0.013786      -0.042775      -0.007922       0.111120      -0.175598      -0.070693      -0.027827       0.098520              9.672041       5.195946      -0.930638       2.820099       8.731008      -1.989958      15.089168           0.005266
          111              C       8.836100       7.889345      14.179244      -0.116618      35.037122 0.41671985E+03  0.97362816E+04                                 9.439916                            6.915336      -0.118021       1.937558                    0.999471      29.370205      85.381324       0.609177       0.430342      -1.050889       0.001194      -0.012823       0.019380       0.023269       0.021645      -0.005962      -0.013596       0.112906       0.012160      -0.064700       0.004989       0.059711             11.491292       5.021562      -1.319721       0.956961      18.885787       1.339058      10.566527           0.000422
          112              C       3.715378      16.725152       4.383312       0.567305      24.890204 0.24581549E+03  0.50464885E+04                                 7.831529                            5.515699      -0.011879       2.053435                    0.999671      21.930807      60.276678       0.642840       0.464112      -1.028525      -0.047587       0.007144      -0.015559       0.050573       0.015872      -0.020754       0.028270      -0.145316      -0.143984      -0.074798      -0.028119       0.102917              9.859393      14.435119      -1.692732       4.284360       4.645779      -1.372141      10.497280          -0.006388
          113              C       4.751819      16.468533       5.312840      -0.015927      38.502748 0.37942974E+03  0.85442954E+04                                 9.762223                            6.392470       0.068548       2.040964                    0.999407      25.958602      70.909629       0.673479       0.403866      -1.082124       0.025191      -0.004973       0.027117       0.037345       0.003907      -0.016324      -0.002937      -0.014392      -0.015851      -0.021260       0.005722       0.015539             12.957475      18.626639      -2.589624       4.717641       5.423090      -1.764592      14.822697           0.012022
          114              C       6.053227      16.328336       4.913721      -0.090826      34.694112 0.41121788E+03  0.95553126E+04                                 9.361066                            6.850831      -0.078257       1.954120                    0.999513      28.849604      83.053940       0.615868       0.428002      -1.054586      -0.000091       0.000224       0.023675       0.023676       0.022937      -0.011232       0.006858      -0.110943       0.005987      -0.063365       0.003969       0.059396             11.453706      19.024455      -2.627632       0.972598       5.309322      -0.844998      10.027342           0.012464
          115              C       7.077956      16.035247       5.818742      -0.023286      40.250873 0.40352887E+03  0.92027446E+04                                10.045228                            6.571642       0.101366       2.044901                    0.999376      26.299250      71.653247       0.669204       0.401333      -1.086796      -0.039501       0.012633       0.012517       0.043319       0.010008       0.008069       0.001656      -0.023246       0.014299      -0.019761       0.004658       0.015103             13.803411      22.413170      -3.225493      -3.984428       5.687836       0.001278      13.309226           0.001438
          116              C       8.475981      15.806276       5.335597       0.624183      23.895799 0.23015612E+03  0.46467688E+04                                 7.607380                            5.341776       0.096437       2.100507                    0.999642      21.286376      57.973338       0.652525       0.464922      -1.028325       0.058137       0.001121      -0.015475       0.060172       0.029557       0.014103      -0.007932      -0.173716      -0.125602      -0.077362      -0.035520       0.112882              9.760853      15.054616      -2.199855      -2.469668       4.530839       0.469016       9.697104           0.000057
          117              C       6.747115      -3.498358       7.126383      -0.125024      35.225074 0.40973806E+03  0.95217394E+04                                 9.376637                            6.781139       0.009650       1.972509                    0.999708      29.350593      84.772584       0.626276       0.420853      -1.057992      -0.019563       0.013760      -0.023145       0.033283       0.014827       0.028818       0.012850      -0.093996      -0.130175      -0.064571      -0.009059       0.073630             11.595605      15.216477      -1.507118      -4.752096       4.987808      -0.066458      14.582530           0.003151
          118              C       5.467667      -3.363871       7.557012      -0.013086      39.738563 0.39411194E+03  0.89599423E+04                                 9.985522                            6.532125       0.060073       2.034598                    0.999358      26.256196      72.075411       0.663590       0.405995      -1.080656       0.004925       0.006811      -0.040918       0.041772       0.015358      -0.002155       0.011948      -0.010330      -0.042885      -0.021830      -0.003430       0.025261             13.324954      13.409558      -1.173980      -2.474142       5.237662      -1.125075      21.327641           0.017314
          119              C       5.190989      -3.570786       8.999444       0.573470      24.551073 0.24904700E+03  0.51335893E+04                                 7.810411                            5.583124      -0.051953       2.042252                    0.999582      22.021453      60.804665       0.633085       0.469358      -1.024832      -0.026138      -0.016315       0.042029       0.052113      -0.052607      -0.003386       0.004118      -0.085165      -0.196513      -0.065719      -0.034875       0.100594              9.867771       8.226456       0.865001      -2.310212       4.565585      -0.496900      16.811271          -0.004555
          120              C       4.491245      -3.093181       6.650241      -0.098104      34.710636 0.40927228E+03  0.95068557E+04                                 9.359405                            6.846292      -0.049303       1.963042                    0.999601      28.923101      83.481155       0.613976       0.429467      -1.052796       0.022789      -0.007237      -0.012649       0.027050       0.012969      -0.016112       0.016526      -0.046027      -0.149797      -0.058127       0.005264       0.052863             11.227765      11.638535      -1.278223       2.554389       5.027680      -1.588151      17.017079           0.008266
          121              C       1.217965       0.415618       3.154444       0.583823      22.936692 0.24464894E+03  0.50132732E+04                                 7.433277                            5.517028       0.027595       2.069269                    0.999449      21.876430      59.942870       0.640663       0.466550      -1.027854      -0.000728      -0.056057       0.002027       0.056098      -0.008229       0.041430       0.014932       0.171716      -0.095765      -0.078020      -0.035673       0.113694              9.365319       4.511195       1.006128      -1.222783      15.575534      -1.820452       8.009229           0.006766
          122              C       1.472683       1.835735       2.520755       0.000532      38.126406 0.40879000E+03  0.93570341E+04                                 9.731333                            6.635015       0.153207       2.059303                    0.999390      26.362418      72.059625       0.662603       0.403845      -1.084630       0.007093       0.034888      -0.020699       0.041181      -0.003740      -0.007455       0.005142       0.004585       0.001081      -0.007107      -0.004414       0.011521             13.045034       5.375881       2.104648      -1.578358      21.317680      -2.387536      12.441541           0.042756
          123              C       1.718619       1.915514       1.179853      -0.110480      33.524352 0.40487754E+03  0.93782139E+04                                 9.128978                            6.791533      -0.098857       1.946624                    0.999496      28.965186      83.449375       0.618965       0.427212      -1.054319       0.002640       0.005177       0.005425       0.007950      -0.020673       0.024334       0.021052       0.073585      -0.128250      -0.062336      -0.004507       0.066843             11.030645       5.322767       1.985431      -2.126755      14.184744      -3.547201      13.584424           0.007771
          124              C       2.007007       3.158719       0.701960      -0.009053      38.341552 0.40878712E+03  0.93596953E+04                                 9.731243                            6.626445       0.130147       2.050255                    0.999379      26.481488      72.465000       0.664120       0.402805      -1.085011      -0.012962       0.000179       0.047123       0.048873      -0.001871       0.002047      -0.004913      -0.004609       0.002997      -0.003781      -0.003321       0.007102             12.692266       5.783120       1.456662      -3.296061      13.302024      -1.342391      18.991653           0.026295
          125              C       2.058243       4.274696       1.475692      -0.120628      34.223583 0.40487269E+03  0.93807387E+04                                 9.233586                            6.788011      -0.119473       1.936307                    0.999512      29.152008      84.077423       0.619426       0.426774      -1.054290      -0.005554      -0.017706       0.007151       0.019887      -0.006215       0.014260      -0.025110       0.059813      -0.142107      -0.060194       0.003037       0.057157             10.997975       5.096435       0.363047      -2.133327      11.760034       2.639262      16.137457           0.002876
          126              C       1.806453       4.171158       2.793836      -0.008901      38.150625 0.38296195E+03  0.86376121E+04                                 9.698493                            6.410071       0.083913       2.044123                    0.999367      26.006310      70.929556       0.674942       0.402347      -1.083924      -0.002317      -0.038936      -0.026169       0.046970       0.000186       0.003205      -0.012782       0.016543      -0.006344      -0.017874       0.006517       0.011357             12.804536       5.149265       0.499726      -1.665088      18.290131       4.555878      14.974212           0.006526
          127              C       1.802061       5.360808       3.642840       0.608122      25.278129 0.24920235E+03  0.51246902E+04                                 7.878886                            5.546664       0.090851       2.090943                    0.999539      21.690452      59.330809       0.643351       0.462959      -1.030944      -0.001571       0.046217       0.041249       0.061967      -0.012836       0.027595      -0.028776       0.164806      -0.101711      -0.082547      -0.024271       0.106819              9.857749       4.481932       0.217444      -1.161556      14.133249       3.564834      10.958066          -0.000722
          128              C       6.212792      -5.750095      12.391959       0.450586      25.291964 0.27427556E+03  0.57671031E+04                                 7.845792                            5.763901       0.025266       2.066313                    0.998803      22.370089      61.524099       0.641296       0.454231      -1.037660       0.024980      -0.020534      -0.001436       0.032368       0.028347      -0.028860       0.010995      -0.043804      -0.020615      -0.052949       0.013446       0.039503              9.307151      10.500634      -2.707764      -2.180567       5.146921       0.186812      12.273899           0.002831
          129              C       5.707746      -5.732790      14.378804       0.417104      25.819251 0.30327592E+03  0.65229413E+04                                 7.908473                            6.029644       0.043662       2.059872                    0.998971      23.051276      63.601813       0.633467       0.449549      -1.042937       0.015136      -0.025208       0.009472       0.030891       0.028176       0.001867      -0.005813      -0.045897       0.068152      -0.047946       0.019419       0.028527              9.124963       9.542107      -2.086111      -0.391282       5.015598      -1.047387      12.817184           0.002587
          130              C      13.677218       9.906655       2.977641      -0.572847      27.408761 0.41629362E+03  0.96737243E+04                                 7.659466                            6.563113       0.117857       2.006747                    0.997922      31.671377      90.285048       0.679299       0.388017      -1.084030       0.004917      -0.019452       0.014831       0.024950       0.002736      -0.003763      -0.008177      -0.060708       0.085482      -0.044883       0.012053       0.032831              8.239109       8.415034      -0.121497      -0.340667       8.078541      -2.145390       8.223753           0.000129
          131              C      13.683073       9.034807       4.087474       0.446948      24.863346 0.28337113E+03  0.60081779E+04                                 7.739304                            5.845889       0.065922       2.071812                    0.998964      22.688727      62.695903       0.638766       0.452248      -1.038618      -0.022151       0.018157      -0.015893       0.032756       0.015280       0.005796       0.006508      -0.059725       0.065255      -0.044678       0.014662       0.030016              8.979925       9.131602      -1.225377      -0.463578       8.275890      -4.669213       9.532282           0.002134
          132              C      13.107761       7.900571       5.813490       0.447150      25.959389 0.28380937E+03  0.60192323E+04                                 7.974260                            5.862451       0.052068       2.068932                    0.998703      22.656195      62.596066       0.635958       0.454112      -1.037647      -0.037616      -0.006664      -0.002382       0.038276       0.028533      -0.012112       0.009176      -0.032871       0.039764      -0.043561       0.016904       0.026657              9.453125      11.620538      -0.123207      -2.989671       6.993239      -3.673416       9.745597           0.002561
          133              C      12.232348       7.291688       6.809538      -0.571458      29.036901 0.42491653E+03  0.99007389E+04                                 7.968457                            6.627877       0.250203       2.053477                    0.997624      31.447971      89.058900       0.678056       0.387683      -1.086904       0.007400       0.004076      -0.026806       0.028105       0.026097      -0.025868      -0.010141      -0.004712       0.041402      -0.036893      -0.005650       0.042543              8.823935       9.401242      -0.004064      -1.715617       7.906121      -2.353128       9.164441           0.000857
          134              C       5.687252      -5.920695      15.905261      -0.563287      27.789669 0.43811224E+03  0.10273404E+05                                 7.698900                            6.716696       0.291373       2.058480                    0.997697      31.809034      89.991895       0.676425       0.386151      -1.089372      -0.008870      -0.006568      -0.023192       0.025685       0.009182      -0.000634      -0.004210      -0.025770       0.179402      -0.045727      -0.014317       0.060044              8.172085       8.314647      -0.326568      -0.594100       6.539499      -0.679923       9.662109           0.000113
          135              C       6.987195      13.450120      11.128081      -0.574980      28.782932 0.43275077E+03  0.10126951E+05                                 7.896769                            6.680463       0.230666       2.036771                    0.998115      31.866454      90.366690       0.676797       0.386729      -1.087841      -0.009869       0.002787       0.023789       0.025905       0.007914      -0.024874       0.007852       0.010717       0.105864      -0.033430      -0.012738       0.046168              8.642087       8.821163      -1.150319      -1.518127       6.685568       0.272362      10.419529           0.000724
          136              C      10.096518      11.807346       2.074371      -0.566588      28.497619 0.43047070E+03  0.10049993E+05                                 7.805078                            6.637900       0.313559       2.068403                    0.997868      31.592046      89.184443       0.683494       0.383839      -1.091000       0.003655       0.008311       0.028499       0.029911      -0.000806       0.012371       0.009352       0.004551       0.119268      -0.024879      -0.018665       0.043544              8.496285       6.378928       0.118558       1.307248       8.705023       1.011597      10.404904           0.000690
          137              C      10.414185      12.183914       3.504549       0.429520      24.948535 0.28048680E+03  0.59275239E+04                                 7.735323                            5.807396       0.098390       2.084044                    0.998669      22.641138      62.313704       0.642782       0.450901      -1.040148      -0.008463      -0.029214      -0.010951       0.032326       0.007359       0.000346       0.006051       0.057705       0.074702      -0.042752       0.017181       0.025571              9.042686       4.595904       0.292243       2.276780      10.481237       1.867681      12.050916           0.000177
          138              C      11.050981      12.024993       5.463385       0.425259      24.167332 0.27863054E+03  0.58833206E+04                                 7.574920                            5.787506       0.088466       2.080683                    0.998703      22.690028      62.588226       0.643468       0.450802      -1.039358      -0.004017      -0.032331       0.012076       0.034746      -0.003211      -0.002258      -0.020928       0.073684       0.056127      -0.052532       0.024389       0.028143              8.652508       4.574008      -0.645451       2.253631      10.569052      -1.236126      10.814465           0.000039
          139              C      11.452090      11.416641       6.751771      -0.570824      27.361655 0.43070000E+03  0.10070952E+05                                 7.615245                            6.659776       0.211298       2.030443                    0.998211      31.859801      90.427863       0.678320       0.386167      -1.087808      -0.014304       0.012813      -0.024756       0.031332      -0.003686       0.010917      -0.031249       0.012359       0.061180      -0.034419      -0.006683       0.041102              8.075669       6.376430      -0.224088       1.095464       8.377218      -0.179666       9.473359          -0.000146
          140              C       3.646575       7.754639       6.223113       0.614619      25.538026 0.24319918E+03  0.49778755E+04                                 7.959013                            5.492626       0.049029       2.077571                    0.999488      21.655834      59.371123       0.643272       0.465189      -1.028252      -0.059473       0.008364      -0.018234       0.062765      -0.023872      -0.038137       0.055324      -0.138666      -0.014725      -0.085073      -0.024412       0.109485             10.318551      16.124897       0.825121       3.647070       5.725227      -2.059203       9.105529          -0.000716
          141              C       5.008002       7.744547       6.755272      -0.017759      40.740901 0.40651232E+03  0.92936963E+04                                10.140590                            6.601585       0.093200       2.042011                    0.999250      26.356029      72.043987       0.666404       0.402026      -1.085646       0.043647      -0.004148       0.029816       0.053022      -0.003878      -0.011486      -0.006781      -0.016970       0.017349      -0.018905       0.004766       0.014140             13.961568      22.433033       0.671347       4.839393       6.955932      -3.176420      12.495740           0.001578
          142              C       5.996134       8.285876       5.972788      -0.109974      35.017116 0.41499749E+03  0.96818578E+04                                 9.448731                            6.902895      -0.124933       1.935275                    0.999496      29.277164      84.929663       0.609740       0.430575      -1.051198       0.004253      -0.008331       0.009010       0.012987      -0.020170       0.003162       0.029886      -0.111129       0.037538      -0.066325      -0.001702       0.068027             11.637959      19.693660       2.226283      -0.243441       6.461781      -2.357556       8.758435           0.018149
          143              C       7.310717       8.216047       6.345650      -0.010509      39.727013 0.42732658E+03  0.98925913E+04                                 9.998502                            6.790431       0.090789       2.035014                    0.999367      26.778910      73.667101       0.653868       0.404637      -1.083856      -0.033192      -0.013964       0.018494       0.040481      -0.005956       0.010325      -0.006089      -0.007149      -0.013171      -0.013351      -0.001851       0.015202             13.243711      19.474551       3.271835      -3.333343       7.868706      -4.500385      12.387878           0.033078
          144              C       8.407178       8.749961       5.403868       0.570410      23.896075 0.25578191E+03  0.53049126E+04                                 7.637450                            5.640069      -0.050953       2.036714                    0.999469      22.337569      61.761043       0.633239       0.466370      -1.027010       0.048644       0.004865      -0.019404       0.052597      -0.006640       0.015227       0.070526      -0.114705      -0.073931      -0.072361      -0.035006       0.107367              9.414142      13.669658       1.983290      -2.775502       5.788204      -2.709353       8.784565           0.004058
          145              C       7.672300       7.503943       7.513249      -0.107922      35.414532 0.44275418E+03  0.10460505E+05                                 9.441613                            7.091307      -0.028261       1.962832                    0.999462      29.401879      84.834513       0.608688       0.425913      -1.057837      -0.015802      -0.011389      -0.007132       0.020743      -0.007672       0.011134       0.039153      -0.004189      -0.046867      -0.047475       0.009148       0.038327             11.273941      12.154862       1.553814      -1.855725       8.062350      -5.364164      13.604611           0.017749
          146              C       6.632931       7.008145       8.325492      -0.000540      39.350288 0.41151450E+03  0.94577198E+04                                 9.959045                            6.695839       0.006514       2.012763                    0.999260      26.575631      73.362837       0.652302       0.408560      -1.078895      -0.004673       0.022254      -0.034272       0.041130      -0.013429      -0.013788       0.018035      -0.008051       0.034421      -0.019763      -0.012872       0.032635             13.223130      13.874879      -0.670522       2.542085       8.977625      -6.794260      16.816886           0.045029
          147              C       7.015009       6.255255       9.596373       0.571411      24.048975 0.25210947E+03  0.52012702E+04                                 7.677787                            5.608786      -0.003280       2.060975                    0.999508      21.896705      60.057630       0.634462       0.467929      -1.027851       0.035997      -0.018668       0.035778       0.054077       0.079708       0.027350       0.042693      -0.003700      -0.146098      -0.070051      -0.048795       0.118846              9.579370       7.829806      -2.677871       1.317978       7.938160      -4.527178      12.970146           0.000176
          148              C       5.356410       7.101281       7.968385      -0.112421      35.219794 0.41338429E+03  0.96303848E+04                                 9.453808                            6.881555      -0.060417       1.957686                    0.999538      29.188503      84.484092       0.612020       0.429586      -1.052288       0.001334       0.015395      -0.020047       0.025311       0.006403      -0.034076       0.028519      -0.061411      -0.028566      -0.058530       0.007886       0.050644             11.608684      14.905882      -1.090622       4.318342       6.887988      -4.042454      13.032182           0.009766
          149              C       9.660276       0.299770      14.930219       0.564377      23.468504 0.25888969E+03  0.53757231E+04                                 7.527915                            5.665532      -0.013987       2.050461                    0.999626      22.188483      61.018034       0.634433       0.464941      -1.029687       0.018623       0.045058      -0.023188       0.053989       0.009124      -0.024011       0.017568       0.130450      -0.157505      -0.068480      -0.027185       0.095664              8.898763       4.545646      -0.566789       1.142672      11.515173      -3.485918      10.635469           0.000971
          150              C       9.774460      -0.740779      16.008542      -0.013384      36.875320 0.39753318E+03  0.90579864E+04                                 9.479757                            6.553924       0.054089       2.031064                    0.999284      26.409258      72.595485       0.663418       0.405192      -1.081106       0.011081      -0.021208       0.029811       0.038227       0.009294      -0.009827       0.009963       0.008749      -0.024082      -0.020982       0.006075       0.014907             11.790152       5.268454       0.198322       2.151116      15.126391      -2.494581      14.975613           0.016093
          151              C      10.046746      -0.401096      17.288175      -0.096383      35.011925 0.43609019E+03  0.10283848E+05                                 9.401031                            7.065511      -0.096155       1.941467                    0.999506      29.421958      85.348171       0.605041       0.429281      -1.053726      -0.002939      -0.022199      -0.006552       0.023331      -0.006646      -0.017277       0.010608       0.038177      -0.160022      -0.057621       0.007284       0.050336             11.036889       5.442268       0.794894       2.566821      10.058400      -0.415405      17.609999           0.022299
          152              C      10.005756       7.200666       0.873511      -0.033782      42.123521 0.43665307E+03  0.10154348E+05                                10.354105                            6.847370       0.102441       2.037786                    0.999379      26.873082      73.882820       0.654106       0.402664      -1.086129      -0.013962      -0.015681      -0.034568       0.040445       0.003357      -0.010283      -0.012365      -0.029313      -0.025639      -0.020809      -0.004250       0.025059             13.896987       6.096049       2.071938       3.600865      13.340253       5.312187      22.254658           0.021398
          153              C      10.282434       7.581531       2.235419       0.590495      23.166935 0.22970545E+03  0.46523180E+04                                 7.508059                            5.364383      -0.071214       2.039228                    0.999646      21.772925      60.103101       0.643737       0.469785      -1.021923       0.010719       0.029926       0.038720       0.050097      -0.035361      -0.013619       0.000619       0.123661      -0.193336      -0.065808      -0.038694       0.104502              9.381788       4.759307       1.664490       2.003437       9.321424       3.322821      14.064633          -0.002247
          154              C       9.765677       5.860456       0.467390      -0.104295      35.332967 0.41793355E+03  0.97726987E+04                                 9.494557                            6.920785      -0.116915       1.936719                    0.999447      29.434498      85.630954       0.609486       0.429769      -1.051137       0.006911       0.019530      -0.005216       0.021363      -0.016524      -0.014462      -0.034462       0.077809      -0.091773      -0.065708       0.007416       0.058292             11.634739       5.594822       2.143571       2.452695      14.224873       5.276684      15.084521           0.002096
          155              C       9.544628      -3.048701      16.698248      -0.012328      38.888084 0.41942912E+03  0.96802860E+04                                 9.873031                            6.745317       0.041494       2.022540                    0.999466      26.698222      73.723317       0.652378       0.406797      -1.080660       0.012817       0.036177       0.011513       0.040070      -0.010337       0.005721      -0.015078       0.009905      -0.005523      -0.018712      -0.002106       0.020818             12.853778       5.817523       2.851503       2.245007      18.704071       4.708451      14.039740           0.038684
          156              C       9.576834      -2.046126      15.661938      -0.108092      33.466266 0.43642398E+03  0.10286536E+05                                 9.118093                            7.054133      -0.034451       1.961104                    0.999549      29.387243      85.032729       0.607765       0.427573      -1.055510       0.009563      -0.003907       0.018421       0.021120      -0.011073      -0.007646       0.010456       0.109507       0.004416      -0.058174       0.001668       0.056506             10.464607       4.972094       1.137295       0.684566      16.474075      -0.102808       9.947651           0.010884
          157              C       9.256240      -4.448636      16.267620       0.564724      25.202850 0.26564682E+03  0.55659652E+04                                 7.935850                            5.786672      -0.110639       2.018179                    0.999549      22.459626      62.565683       0.618423       0.472699      -1.022804      -0.010306      -0.044946      -0.034937       0.057852      -0.011312      -0.056471      -0.005591       0.117066      -0.031376      -0.059386      -0.035201       0.094587              9.762299       5.744932       1.984706       2.567836      13.810078       3.323847       9.731888          -0.003699
          158              C       2.324673      -5.299284      16.687745       0.554511      24.823414 0.26467790E+03  0.55169625E+04                                 7.792312                            5.704217       0.037812       2.064222                    0.999520      22.301094      61.103771       0.637409       0.461005      -1.033639      -0.001318       0.025482      -0.056323       0.061834      -0.013786       0.042776      -0.007922       0.111121      -0.175599      -0.070694      -0.027827       0.098521              9.672048       5.195949       0.930639      -2.820101       8.731015      -1.989962      15.089181           0.005266
          159              C       1.516600       2.934376       3.325996      -0.116617      35.037121 0.41671973E+03  0.97362784E+04                                 9.439918                            6.915336      -0.118021       1.937558                    0.999471      29.370198      85.381311       0.609177       0.430342      -1.050889       0.001194       0.012823      -0.019380       0.023269      -0.021646       0.005962      -0.013595       0.112905       0.012161      -0.064699       0.004989       0.059711             11.491296       5.021563       1.319723      -0.956961      18.885798       1.339053      10.566527           0.000422
          160              C      11.034878      -5.901432      13.121928       0.567300      24.890045 0.24581384E+03  0.50464453E+04                                 7.831495                            5.515679      -0.011888       2.053435                    0.999671      21.930715      60.276341       0.642842       0.464112      -1.028525      -0.047587      -0.007144       0.015557       0.050572      -0.015871       0.020754       0.028269      -0.145306      -0.143978      -0.074795      -0.028116       0.102911              9.859344      14.435037       1.692721      -4.284328       4.645761      -1.372134      10.497234          -0.006389
          161              C      12.071319      -5.644813      12.192400      -0.015926      38.502655 0.37942901E+03  0.85442738E+04                                 9.762208                            6.392464       0.068555       2.040966                    0.999407      25.958568      70.909494       0.673479       0.403866      -1.082124       0.025190       0.004972      -0.027117       0.037344      -0.003907       0.016325      -0.002938      -0.014389      -0.015847      -0.021260       0.005721       0.015539             12.957451      18.626595       2.589618      -4.717633       5.423082      -1.764590      14.822674           0.012021
          162              C      13.372727      -5.504616      12.591519      -0.090825      34.693977 0.41121642E+03  0.95552672E+04                                 9.361036                            6.850815      -0.078246       1.954125                    0.999513      28.849524      83.053575       0.615869       0.428002      -1.054586      -0.000091      -0.000224      -0.023674       0.023675      -0.022936       0.011230       0.006857      -0.110942       0.005992      -0.063364       0.003970       0.059394             11.453665      19.024386       2.627622      -0.972593       5.309307      -0.844993      10.027301           0.012465
          163              C      14.397457      -5.211527      11.686498      -0.023286      40.250929 0.40352930E+03  0.92027568E+04                                10.045237                            6.571646       0.101364       2.044900                    0.999376      26.299262      71.653288       0.669204       0.401333      -1.086796      -0.039501      -0.012633      -0.012517       0.043319      -0.010007      -0.008069       0.001655      -0.023246       0.014300      -0.019761       0.004658       0.015103             13.803428      22.413207       3.225497       3.984460       5.687842       0.001284      13.309234           0.001438
          164              C       1.156481      -4.982556      12.169643       0.624183      23.895823 0.23015623E+03  0.46467718E+04                                 7.607386                            5.341778       0.096436       2.100507                    0.999642      21.286381      57.973367       0.652525       0.464922      -1.028325       0.058137      -0.001121       0.015475       0.060172      -0.029557      -0.014103      -0.007932      -0.173716      -0.125602      -0.077362      -0.035520       0.112882              9.760864      15.054636       2.199858       2.469681       4.530843       0.469018       9.697115           0.000057
          165              C      14.066615      -5.056922      10.378857      -0.125024      35.225125 0.40973860E+03  0.95217556E+04                                 9.376648                            6.781145       0.009648       1.972508                    0.999708      29.350612      84.772676       0.626276       0.420853      -1.057992      -0.019563      -0.013760       0.023145       0.033283      -0.014827      -0.028818       0.012850      -0.093996      -0.130176      -0.064571      -0.009059       0.073630             11.595623      15.216510       1.507121       4.752118       4.987814      -0.066455      14.582545           0.003151
          166              C      12.787167      14.187591       9.948228      -0.013085      39.738589 0.39411212E+03  0.89599477E+04                                 9.985527                            6.532127       0.060071       2.034597                    0.999358      26.256204      72.075449       0.663590       0.405995      -1.080656       0.004925      -0.006811       0.040918       0.041772      -0.015358       0.002155       0.011948      -0.010330      -0.042885      -0.021830      -0.003430       0.025261             13.324962      13.409573       1.173982       2.474147       5.237665      -1.125074      21.327649           0.017314
          167              C      12.510489      14.394506       8.505796       0.573469      24.551101 0.24904730E+03  0.51335975E+04                                 7.810418                            5.583128      -0.051955       2.042251                    0.999582      22.021473      60.804747       0.633084       0.469358      -1.024832      -0.026138       0.016315      -0.042029       0.052113       0.052607       0.003386       0.004118      -0.085165      -0.196513      -0.065719      -0.034876       0.100595              9.867781       8.226465      -0.865001       2.310218       4.565589      -0.496900      16.811290          -0.004555
          168              C      11.810745      13.916901      10.854999      -0.098104      34.710639 0.40927239E+03  0.95068587E+04                                 9.359405                            6.846293      -0.049301       1.963042                    0.999601      28.923102      83.481154       0.613976       0.429467      -1.052796       0.022788       0.007237       0.012649       0.027050      -0.012969       0.016111       0.016526      -0.046025      -0.149797      -0.058126       0.005264       0.052862             11.227765      11.638540       1.278225      -2.554393       5.027681      -1.588151      17.017073           0.008266
          169              N      13.972926      16.890185       3.954434      -0.420895      36.878400 0.48802738E+03  0.11578437E+05                                 9.072900                            6.989952       0.298632       2.122251                    0.997124      28.364030      76.785040       0.687646       0.375436      -1.113960      -0.063588      -0.012216       0.022322       0.068491      -0.058221       0.024474       0.012230      -0.061430       0.080834      -0.085893       0.033304       0.052588             10.761221      14.496301       3.483075      -0.850892       6.374089      -0.792755      11.413273           0.005619
          170              N      11.913218      16.109095       3.788134      -0.280334      35.644586 0.49466040E+03  0.11734634E+05                                 8.814901                            6.987064       0.381570       2.132408                    0.999388      28.026565      75.011437       0.697638       0.370095      -1.121849       0.073858       0.032100       0.133312       0.155748      -0.009012      -0.007003      -0.008379      -0.042798       0.208096      -0.058475      -0.012025       0.070500             10.364272      14.331320       4.125882       0.466817       6.740835      -0.746879      10.020661           0.004655
          171              N      12.286513      16.067290       5.087023      -0.276921      35.034399 0.47403329E+03  0.11122037E+05                                 8.672858                            6.812531       0.440350       2.153417                    0.999687      27.723676      73.702933       0.711035       0.367147      -1.124515       0.002469       0.028139      -0.155841       0.158380      -0.005541       0.068223       0.005408       0.000020       0.079297      -0.065558      -0.012110       0.077668             10.214872      13.060951       4.425192      -1.001241       7.226560      -1.534476      10.357107           0.004116
          172              N       7.086740       3.157401      11.882557      -0.282055      35.565508 0.47708757E+03  0.11214485E+05                                 8.762509                            6.833218       0.479674       2.163501                    0.999680      27.867961      74.215750       0.709972       0.367015      -1.124335      -0.018462      -0.097051       0.136404       0.168421      -0.044251       0.052993      -0.005275      -0.022322       0.094194      -0.076882       0.003440       0.073442             10.385381      14.231775       3.511072       0.176146       8.574456      -3.082353       8.349914           0.004644
          173              N       7.458570       2.479972      12.987138      -0.287082      36.626826 0.50762047E+03  0.12111848E+05                                 8.962609                            7.072368       0.421366       2.143693                    0.999548      28.111363      75.286452       0.694725       0.369506      -1.123069      -0.104602       0.064428      -0.122720       0.173645      -0.007957      -0.011651      -0.037065      -0.099153       0.144557      -0.076202       0.000457       0.075745             10.562472      15.215980       2.709335       1.092746       8.163559      -2.786364       8.307877           0.004652
          174              N       5.327132       2.118836      12.647536      -0.455997      40.065155 0.56045780E+03  0.13725542E+05                                 9.537114                            7.460569       0.338096       2.123756                    0.996982      29.192506      79.543992       0.671564       0.372419      -1.119411       0.060377       0.035384      -0.005853       0.070226      -0.032407       0.014965      -0.015433      -0.065729       0.082770      -0.060709       0.010378       0.050331             11.299542      15.603253       2.608044       0.173685       8.557843      -3.467406       9.737531           0.000401
          175              N       3.223508      -2.564278      13.542054      -0.276112      34.620675 0.46037804E+03  0.10740074E+05                                 8.644295                            6.740912       0.481588       2.172772                    0.999620      27.473849      73.209629       0.709348       0.370130      -1.120459       0.038272       0.066340      -0.143371       0.162545      -0.008523      -0.019201       0.029875       0.074723       0.199601      -0.077103      -0.001337       0.078440             10.142755       5.211694       0.277213      -1.529388      15.542462      -0.028524       9.674109           0.001028
          176              N       3.608514      -2.460986      12.279926      -0.263701      33.822398 0.45580749E+03  0.10621313E+05                                 8.551244                            6.742396       0.326532       2.127935                    0.999152      27.370684      73.215843       0.702799       0.374006      -1.116034      -0.049826       0.042591       0.143638       0.157888       0.015452      -0.017002      -0.050466       0.060612       0.136177      -0.075017       0.001208       0.073809              9.963088       5.170676      -0.139170      -1.617653      14.933699       1.399243       9.784890           0.000101
          177              N       3.391856      -0.438596      13.090418      -0.451280      39.741779 0.56449050E+03  0.13857904E+05                                 9.506613                            7.504955       0.221723       2.084270                    0.996694      29.309462      80.125797       0.666798       0.374172      -1.117387      -0.016186      -0.057072      -0.002879       0.059393       0.000506      -0.014714       0.002874       0.045883       0.168041      -0.051044      -0.008395       0.059439             11.180707       5.768122       0.006053      -1.623155      17.380077       0.982950      10.393921           0.002293
          178              N       6.653425      -6.066465      13.550806      -0.420896      36.878380 0.48802709E+03  0.11578429E+05                                 9.072896                            6.989950       0.298633       2.122251                    0.997124      28.364032      76.785046       0.687646       0.375436      -1.113960      -0.063588       0.012216      -0.022322       0.068491       0.058221      -0.024474       0.012231      -0.061430       0.080834      -0.085893       0.033304       0.052588             10.761215      14.496282      -3.483073       0.850884       6.374087      -0.792754      11.413277           0.005619
          179              N       4.593718      -5.285375      13.717106      -0.280334      35.644594 0.49466052E+03  0.11734638E+05                                 8.814902                            6.987065       0.381569       2.132408                    0.999388      28.026569      75.011454       0.697638       0.370095      -1.121849       0.073858      -0.032100      -0.133312       0.155748       0.009012       0.007003      -0.008379      -0.042798       0.208096      -0.058475      -0.012025       0.070500             10.364273      14.331322      -4.125883      -0.466817       6.740837      -0.746878      10.020661           0.004655
          180              N       4.967013      -5.243570      12.418217      -0.276921      35.034406 0.47403342E+03  0.11122042E+05                                 8.672861                            6.812533       0.440350       2.153417                    0.999687      27.723678      73.702952       0.711035       0.367147      -1.124515       0.002469      -0.028139       0.155841       0.158380       0.005541      -0.068223       0.005408       0.000020       0.079297      -0.065558      -0.012110       0.077668             10.214876      13.060954      -4.425194       1.001243       7.226563      -1.534477      10.357111           0.004116
          181              N      14.406240       7.666319       5.622683      -0.282055      35.565522 0.47708779E+03  0.11214492E+05                                 8.762513                            6.833221       0.479671       2.163500                    0.999680      27.867961      74.215769       0.709971       0.367015      -1.124335      -0.018462       0.097051      -0.136404       0.168421       0.044252      -0.052993      -0.005275      -0.022322       0.094194      -0.076883       0.003440       0.073442             10.385387      14.231785      -3.511073      -0.176150       8.574459      -3.082353       8.349916           0.004644
          182              N       0.139071       8.343748       4.518102      -0.287082      36.626837 0.50762075E+03  0.12111856E+05                                 8.962613                            7.072372       0.421364       2.143693                    0.999548      28.111359      75.286456       0.694725       0.369506      -1.123069      -0.104601      -0.064428       0.122720       0.173645       0.007957       0.011651      -0.037065      -0.099153       0.144557      -0.076202       0.000457       0.075745             10.562477      15.215993      -2.709333      -1.092751       8.163560      -2.786362       8.307878           0.004652
          183              N      12.646632       8.704884       4.857704      -0.455997      40.065136 0.56045749E+03  0.13725531E+05                                 9.537110                            7.460566       0.338099       2.123757                    0.996982      29.192497      79.543950       0.671564       0.372419      -1.119411       0.060377      -0.035384       0.005853       0.070226       0.032407      -0.014965      -0.015433      -0.065729       0.082770      -0.060709       0.010378       0.050331             11.299537      15.603243      -2.608043      -0.173686       8.557840      -3.467406       9.737527           0.000401
          184              N      10.543008      13.387998       3.963186      -0.276112      34.620674 0.46037806E+03  0.10740074E+05                                 8.644294                            6.740911       0.481588       2.172772                    0.999620      27.473850      73.209630       0.709348       0.370130      -1.120459       0.038272      -0.066340       0.143371       0.162545       0.008523       0.019201       0.029875       0.074723       0.199601      -0.077103      -0.001337       0.078440             10.142754       5.211694      -0.277213       1.529388      15.542458      -0.028525       9.674109           0.001028
          185              N      10.928014      13.284706       5.225314      -0.263701      33.822395 0.45580746E+03  0.10621312E+05                                 8.551243                            6.742396       0.326532       2.127935                    0.999152      27.370683      73.215840       0.702799       0.374006      -1.116034      -0.049826      -0.042591      -0.143638       0.157888      -0.015452       0.017002      -0.050466       0.060612       0.136177      -0.075017       0.001208       0.073809              9.963087       5.170676       0.139171       1.617653      14.933695       1.399242       9.784889           0.000101
          186              N      10.711356      11.262316       4.414822      -0.451280      39.741775 0.56449048E+03  0.13857904E+05                                 9.506612                            7.504955       0.221723       2.084270                    0.996694      29.309461      80.125795       0.666798       0.374172      -1.117387      -0.016186       0.057072       0.002879       0.059393      -0.000506       0.014714       0.002874       0.045883       0.168041      -0.051044      -0.008395       0.059439             11.180705       5.768122      -0.006053       1.623155      17.380074       0.982947      10.393920           0.002293
          187              O       8.730700      11.347958      15.128028      -0.523519      33.504996 0.46950809E+03  0.10907487E+05                                 8.255206                            6.646900       0.353083       2.176467                    0.997374      26.661697      68.825731       0.747133       0.352880      -1.144250       0.010193      -0.026550      -0.002028       0.028512       0.013103      -0.007243       0.026726      -0.024144      -0.063683      -0.038014       0.000615       0.037399             10.139969       5.333709      -0.060471       0.331548      18.561744       0.448233       6.524453           0.027160
          188              O       8.839028       5.634835      12.582767      -0.565761      34.954283 0.51521386E+03  0.12221554E+05                                 8.401386                            6.926153       0.413856       2.178529                    0.998028      27.502816      71.188217       0.739502       0.349163      -1.150004       0.009666       0.004371       0.020745       0.023300       0.006160       0.009878      -0.002803       0.054860       0.202701      -0.062014      -0.006880       0.068895              9.601334       5.764355       0.653487       2.526143       7.702360       2.684362      15.337287           0.032975
          189              O      10.725995       2.492040      12.335943      -0.517156      34.356848 0.45160340E+03  0.10382214E+05                                 8.340890                            6.497188       0.366669       2.187036                    0.998100      26.238423      67.213555       0.760061       0.350530      -1.147027       0.005025      -0.003668      -0.026153       0.026883       0.031665      -0.017518       0.020514      -0.083648       0.105696      -0.075009       0.023692       0.051317             10.071601      11.221038       1.535205      -5.820552       6.579917      -3.106654      12.413850           0.006155
          190              O      10.067240       3.660776      10.559161      -0.557319      33.265121 0.46153352E+03  0.10652089E+05                                 8.110988                            6.517906       0.499793       2.212131                    0.998406      26.994912      68.942288       0.768830       0.345179      -1.153205       0.013374      -0.014042      -0.000621       0.019402      -0.050306       0.053382       0.005194      -0.008540      -0.076876      -0.078222       0.002656       0.075567              9.550262      15.137330      -4.048611       0.796166       6.839328      -1.093211       6.674130           0.018854
          191              O       0.733414       1.513777      13.104423      -0.448368      22.969133 0.34830585E+03  0.75003651E+04                                 6.225330                            5.655442       0.882566       2.357320                    0.999281      25.252508      62.506548       0.826001       0.344353      -1.152699      -0.010338       0.016662      -0.016984       0.025942       0.009214      -0.004170       0.014887      -0.053591       0.023212      -0.033348       0.000776       0.032571              6.485251       6.157323      -0.180911       0.146351       5.446067      -2.087066       7.852364           0.144934
          192              O       2.266117       2.270478      11.682997      -0.539537      35.783316 0.51040375E+03  0.12075563E+05                                 8.570274                            6.904155       0.384870       2.184730                    0.996860      26.898641      69.466267       0.739221       0.350218      -1.149472      -0.027424       0.003328       0.005928       0.028254       0.006478      -0.005953       0.005551       0.064015      -0.102079      -0.036184      -0.013831       0.050015             10.219130      17.530691      -1.059725       1.623000       5.936476      -1.080237       7.190222           0.016334
          193              O      13.618662       4.434329       6.930325      -0.408369      21.839314 0.32139270E+03  0.67806650E+04                                 6.028129                            5.418050       0.914852       2.376454                    0.999212      24.698819      60.443682       0.847595       0.342516      -1.154651       0.013630      -0.003671       0.011704       0.018337      -0.016513       0.007587       0.004345       0.021348       0.011667      -0.023656       0.004433       0.019223              6.411248       5.482919      -0.011676       1.464225       5.048860      -0.777029       8.701965           0.251394
          194              O       0.690961       5.298859       7.980639      -0.493118      28.911655 0.38565708E+03  0.85203038E+04                                 7.381919                            5.946623       0.656979       2.292123                    0.998248      25.546272      64.084028       0.806272       0.343851      -1.152928      -0.002040      -0.022888      -0.012156       0.025996       0.032572      -0.025467       0.000645      -0.010898      -0.160915      -0.062695       0.000535       0.062160              8.650734       8.920998       3.719972      -2.147965       8.571071      -3.496069       8.460134           0.034569
          195              O       2.175355      10.815400       3.723365      -0.454710      22.607720 0.33983562E+03  0.72779875E+04                                 6.162194                            5.579213       0.763031       2.319541                    0.998797      25.267373      62.510211       0.832636       0.343485      -1.152646       0.024982       0.004519      -0.013327       0.028672      -0.007460       0.004606       0.002804       0.083357       0.014707      -0.044998       0.004576       0.040422              6.442022       4.653145       0.197505      -0.563732       5.889883      -0.258413       8.783039           0.120361
          196              O       2.452033       9.295963       2.181153      -0.537532      28.730503 0.42090964E+03  0.94798183E+04                                 7.274229                            6.171525       0.742437       2.299420                    0.998887      26.374264      66.230663       0.801434       0.339334      -1.159785       0.022739       0.014983       0.000266       0.027233       0.003404       0.003689       0.004465      -0.113153      -0.128475      -0.044381      -0.033883       0.078264              8.116500       4.970095       0.181120      -0.790940      12.207560      -1.585226       7.171844           0.046414
          197              O       3.254250       2.077414      15.044003      -0.518658      37.731923 0.51827623E+03  0.12341062E+05                                 8.978198                            7.038037       0.127377       2.111635                    0.994794      26.685511      69.731372       0.717698       0.358404      -1.139867      -0.020291       0.034070      -0.003840       0.039840      -0.001597      -0.006414       0.042204      -0.022537      -0.065846      -0.047949      -0.000291       0.048240             10.904868       6.551109      -2.556242      -2.231989      13.671219       6.127758      12.492277           0.042720
          198              O       2.844358       4.092240      14.406813      -0.422595      21.732901 0.32675540E+03  0.69212202E+04                                 5.984824                            5.453711       0.949173       2.380059                    0.999544      24.903813      61.032857       0.847137       0.341344      -1.155835      -0.007616      -0.011554       0.030043       0.033077       0.001047       0.002141      -0.008143      -0.002630      -0.013009      -0.009978       0.001363       0.008615              6.200087       4.195923      -0.304675      -0.044039       6.133979      -1.378027       8.270360           0.243337
          199              O       1.354108      15.455653       2.301939      -0.511229      34.771367 0.47495542E+03  0.11072437E+05                                 8.468372                            6.709906       0.296749       2.162692                    0.997212      26.533569      68.746439       0.739102       0.355477      -1.141480       0.014089      -0.006158      -0.027513       0.031518      -0.005636      -0.008562       0.023733       0.063327       0.086312      -0.053074       0.013154       0.039919             10.094592       7.650191      -2.446872      -3.232898      10.986902       5.400929      11.646682           0.036372
          200              O       2.182675      16.158320       0.360608      -0.347798      21.338463 0.31624355E+03  0.66408893E+04                                 5.937544                            5.381408       0.917149       2.380842                    0.999589      24.332247      59.283332       0.849376       0.343401      -1.154646      -0.005606      -0.014049       0.018575       0.023955      -0.023284      -0.036359       0.010239      -0.042812       0.037748      -0.052637       0.004688       0.047949              6.196870       4.340817       0.483973      -0.701559       8.217674      -1.561631       6.032120           0.383878
          201              O       8.238829      10.457898      13.190198      -0.426665      22.625680 0.33420780E+03  0.71195317E+04                                 6.150553                            5.524504       0.895393       2.361019                    0.999484      24.995113      61.443647       0.839595       0.342453      -1.154828       0.007508      -0.015022       0.018640       0.025089       0.001518      -0.001175       0.002418       0.021914      -0.024117      -0.010107      -0.005019       0.015125              6.479101       4.494475      -0.534257       1.318154       6.712640      -1.114741       8.230187           0.227421
          202              O       9.360177       4.363164      14.356047      -0.504880      31.088419 0.42259714E+03  0.95448476E+04                                 7.745150                            6.249867       0.435631       2.211685                    0.998550      25.895621      65.512430       0.782379       0.346614      -1.151532       0.003591       0.014219      -0.008197       0.016801      -0.009642      -0.018946      -0.026327       0.011479      -0.179352      -0.071434       0.030104       0.041330              8.990386       4.965946      -0.857011       0.387200      15.900030       0.299341       6.105180           0.021494
          203              O       9.906211      14.961716       1.258627      -0.524545      32.165065 0.44302694E+03  0.10109057E+05                                 7.914651                            6.368479       0.577933       2.253542                    0.997856      26.236571      66.370748       0.781903       0.343299      -1.156131      -0.015609       0.025779      -0.002550       0.030244      -0.021635       0.005754      -0.042353      -0.027019       0.022899      -0.040173      -0.016118       0.056291              9.382019       5.510392      -1.336144       2.206301      10.351156      -4.130407      12.284508           0.026508
          204              O       9.664668      17.144290       1.475692      -0.437810      22.054703 0.32665224E+03  0.69190098E+04                                 6.044146                            5.449328       0.846002       2.350923                    0.999023      24.955839      61.175291       0.848235       0.340904      -1.156122      -0.015774      -0.002949      -0.015225       0.022120       0.015956      -0.014114       0.009766       0.016714      -0.051425      -0.029965       0.002100       0.027865              6.322424       4.607920      -0.164091       0.606731       6.991131       1.116218       7.368220           0.148865
          205              O       2.529619      16.771649       4.771928      -0.502650      32.856688 0.45208186E+03  0.10382997E+05                                 8.111438                            6.493676       0.444909       2.215653                    0.997280      26.104956      66.566823       0.762439       0.349780      -1.149074       0.035997      -0.001275      -0.010032       0.037391       0.001731      -0.002701       0.008625       0.053142      -0.127435      -0.044481      -0.003451       0.047932              9.693714      16.942458      -1.299777       2.005840       5.196384      -0.392153       6.942299           0.069775
          206              O       3.981808      16.932391       3.170199      -0.406205      23.444735 0.36142284E+03  0.78513426E+04                                 6.379085                            5.795209       0.837206       2.343666                    0.999144      25.172374      62.484512       0.809140       0.348461      -1.149835       0.008395      -0.001795       0.025278       0.026696       0.010758      -0.006826      -0.007112       0.021217       0.055609      -0.024756       0.001266       0.023491              6.660027       5.969635      -0.172141       0.483282       4.695409      -0.802981       9.315036           0.288765
          207              O       4.028653      -3.935785       9.318039      -0.505001      29.818316 0.41620126E+03  0.93790399E+04                                 7.567230                            6.206062       0.492915       2.227602                    0.997855      26.101466      66.290559       0.783233       0.347025      -1.149421       0.015864       0.010283       0.008614       0.020776       0.024196      -0.050985      -0.026760       0.046474      -0.019775      -0.047105      -0.029451       0.076556              8.756238       9.920013       1.425527      -3.741755       5.063888      -0.960270      11.284812           0.071439
          208              O       5.977104      -3.298113       9.872955      -0.460184      24.253907 0.36417937E+03  0.79338942E+04                                 6.502919                            5.806078       0.830139       2.340608                    0.998328      25.503009      63.595393       0.809941       0.347122      -1.149835      -0.012938      -0.005014      -0.021385       0.025492      -0.020874       0.033203       0.011437      -0.026012      -0.017302      -0.049416       0.019086       0.030330              7.031721       6.446899       0.162624       1.644758       4.903195       0.617822       9.745070           0.163790
          209              O       9.347001      15.672095       6.240618      -0.553058      33.779312 0.45919364E+03  0.10594221E+05                                 8.213661                            6.529104       0.420760       2.193213                    0.998084      26.799505      68.633554       0.762589       0.348131      -1.149710       0.000075       0.010733      -0.009431       0.014288      -0.007102       0.067595      -0.015223       0.003203      -0.075273      -0.076584       0.007842       0.068742              9.784046      16.150686      -2.696800       2.696509       5.597311      -0.373770       7.604142           0.009394
          210              O       8.657505      15.797832       4.143490      -0.504957      31.817661 0.42859051E+03  0.97289773E+04                                 7.907725                            6.333520       0.339715       2.182276                    0.997866      25.956337      66.155436       0.768781       0.350977      -1.146211       0.010261       0.015483       0.010570       0.021372       0.008882      -0.034576       0.013038      -0.087236       0.033360      -0.066652       0.022942       0.043710              9.318005      10.188156      -1.351770      -4.764177       5.036805       0.780848      12.729054           0.002204
          211              O       1.411200      -0.524238       2.377212      -0.523519      33.505160 0.46951067E+03  0.10907564E+05                                 8.255236                            6.646921       0.353062       2.176459                    0.997374      26.661755      68.825963       0.747131       0.352880      -1.144249       0.010193       0.026551       0.002029       0.028512      -0.013102       0.007243       0.026724      -0.024141      -0.063686      -0.038014       0.000617       0.037397             10.140013       5.333727       0.060472      -0.331549      18.561838       0.448230       6.524474           0.027161
          212              O       1.519528       5.188885       4.922473      -0.565759      34.954272 0.51521361E+03  0.12221549E+05                                 8.401397                            6.926160       0.413850       2.178527                    0.998028      27.502769      71.188151       0.739500       0.349164      -1.150003       0.009666      -0.004373      -0.020745       0.023301      -0.006158      -0.009878      -0.002803       0.054851       0.202692      -0.062008      -0.006884       0.068891              9.601347       5.764361      -0.653488      -2.526147       7.702371       2.684369      15.337308           0.032979
          213              O       3.406495       8.331680       5.169297      -0.517156      34.356878 0.45160384E+03  0.10382227E+05                                 8.340898                            6.497193       0.366668       2.187035                    0.998100      26.238425      67.213587       0.760060       0.350530      -1.147027       0.005025       0.003668       0.026153       0.026883      -0.031664       0.017518       0.020513      -0.083648       0.105695      -0.075008       0.023691       0.051317             10.071612      11.221049      -1.535206       5.820558       6.579923      -3.106658      12.413862           0.006155
          214              O       2.747740       7.162944       6.946079      -0.557318      33.265163 0.46153409E+03  0.10652108E+05                                 8.111005                            6.517918       0.499789       2.212130                    0.998406      26.994888      68.942288       0.768828       0.345180      -1.153204       0.013374       0.014043       0.000622       0.019402       0.050305      -0.053380       0.005193      -0.008538      -0.076870      -0.078219       0.002654       0.075565              9.550283      15.137366       4.048623      -0.796166       6.839342      -1.093214       6.674142           0.018856
          215              O       8.052914       9.309943       4.400817      -0.448368      22.969125 0.34830571E+03  0.75003621E+04                                 6.225334                            5.655446       0.882559       2.357318                    0.999281      25.252473      62.506487       0.826000       0.344353      -1.152698      -0.010338      -0.016663       0.016984       0.025942      -0.009213       0.004167       0.014886      -0.053584       0.023207      -0.033343       0.000774       0.032569              6.485256       6.157328       0.180911      -0.146350       5.446071      -2.087068       7.852369           0.144934
          216              O       9.585617       8.553242       5.822243      -0.539537      35.783288 0.51040337E+03  0.12075552E+05                                 8.570270                            6.904152       0.384876       2.184732                    0.996860      26.898630      69.466229       0.739221       0.350218      -1.149473      -0.027424      -0.003328      -0.005928       0.028254      -0.006479       0.005953       0.005551       0.064015      -0.102079      -0.036184      -0.013832       0.050015             10.219124      17.530680       1.059724      -1.622997       5.936474      -1.080237       7.190218           0.016334
          217              O       6.299162       6.389391      10.574915      -0.408367      21.839241 0.32139133E+03  0.67806310E+04                                 6.028134                            5.418054       0.914838       2.376451                    0.999212      24.698677      60.443380       0.847591       0.342518      -1.154649       0.013630       0.003671      -0.011705       0.018337       0.016504      -0.007581       0.004337       0.021344       0.011660      -0.023643       0.004427       0.019216              6.411253       5.482924       0.011676      -1.464227       5.048864      -0.777030       8.701972           0.251396
          218              O       8.010461       5.524861       9.524601      -0.493118      28.911630 0.38565674E+03  0.85202943E+04                                 7.381915                            5.946621       0.656981       2.292124                    0.998248      25.546259      64.083987       0.806272       0.343851      -1.152928      -0.002040       0.022888       0.012155       0.025995      -0.032574       0.025465       0.000645      -0.010897      -0.160912      -0.062693       0.000533       0.062160              8.650729       8.920994      -3.719969       2.147962       8.571066      -3.496066       8.460128           0.034570
          219              O       9.494855       0.008320      13.781875      -0.454714      22.607778 0.33983673E+03  0.72780146E+04                                 6.162187                            5.579208       0.763039       2.319543                    0.998797      25.267499      62.510469       0.832640       0.343484      -1.152648       0.024982      -0.004517       0.013324       0.028671       0.007459      -0.004606       0.002807       0.083381       0.014728      -0.045014       0.004584       0.040430              6.442015       4.653140      -0.197504       0.563730       5.889875      -0.258412       8.783029           0.120356
          220              O       9.771532       1.527757      15.324087      -0.537533      28.730519 0.42090997E+03  0.94798262E+04                                 7.274224                            6.171521       0.742440       2.299421                    0.998887      26.374307      66.230743       0.801435       0.339333      -1.159786       0.022739      -0.014983      -0.000268       0.027233      -0.003404      -0.003690       0.004463      -0.113150      -0.128495      -0.044387      -0.033879       0.078266              8.116494       4.970092      -0.181122       0.790939      12.207552      -1.585223       7.171838           0.046411
          221              O      10.573750       8.746306       2.461237      -0.518657      37.731845 0.51827517E+03  0.12341032E+05                                 8.978191                            7.038034       0.127379       2.111636                    0.994794      26.685472      69.731275       0.717697       0.358405      -1.139866      -0.020291      -0.034069       0.003838       0.039839       0.001598       0.006413       0.042200      -0.022543      -0.065841      -0.047944      -0.000295       0.048239             10.904856       6.551105       2.556239       2.231985      13.671204       6.127744      12.492259           0.042720
          222              O      10.163858       6.731480       3.098427      -0.422592      21.732817 0.32675382E+03  0.69211824E+04                                 5.984838                            5.453724       0.949148       2.380054                    0.999544      24.903602      61.032437       0.847129       0.341348      -1.155832      -0.007616       0.011554      -0.030046       0.033080      -0.001038      -0.002133      -0.008125      -0.002650      -0.012996      -0.009954       0.001348       0.008606              6.200103       4.195932       0.304676       0.044040       6.133996      -1.378032       8.270380           0.243335
          223              O       8.673608      -4.631933      15.203301      -0.511229      34.771254 0.47495392E+03  0.11072393E+05                                 8.468357                            6.709899       0.296759       2.162696                    0.997212      26.533515      68.746266       0.739102       0.355477      -1.141480       0.014089       0.006159       0.027512       0.031518       0.005635       0.008565       0.023729       0.063322       0.086318      -0.053070       0.013150       0.039921             10.094569       7.650178       2.446864       3.232889      10.986875       5.400909      11.646654           0.036371
          224              O       9.502175      -5.334600      17.144632      -0.347793      21.338194 0.31623849E+03  0.66407630E+04                                 5.937548                            5.381412       0.917109       2.380835                    0.999589      24.331787      59.282313       0.849364       0.343407      -1.154640      -0.005608       0.014051      -0.018579       0.023959       0.023308       0.036379       0.010265      -0.042834       0.037744      -0.052664       0.004668       0.047996              6.196876       4.340821      -0.483974       0.701560       8.217680      -1.561635       6.032127           0.383867
          225              O       0.919329       0.365822       4.315042      -0.426666      22.625702 0.33420820E+03  0.71195409E+04                                 6.150548                            5.524500       0.895402       2.361021                    0.999484      24.995174      61.443762       0.839597       0.342452      -1.154829       0.007508       0.015022      -0.018639       0.025089      -0.001518       0.001175       0.002417       0.021927      -0.024106      -0.010108      -0.005022       0.015130              6.479095       4.494471       0.534256      -1.318152       6.712633      -1.114737       8.230180           0.227421
          226              O       2.040677       6.460556       3.149193      -0.504879      31.088417 0.42259705E+03  0.95448459E+04                                 7.745154                            6.249870       0.435628       2.211684                    0.998550      25.895604      65.512407       0.782378       0.346615      -1.151531       0.003591      -0.014220       0.008197       0.016801       0.009642       0.018945      -0.026326       0.011478      -0.179342      -0.071430       0.030102       0.041328              8.990391       4.965948       0.857012      -0.387201      15.900042       0.299341       6.105184           0.021495
          227              O       2.586711      -4.137996      16.246613      -0.524544      32.165059 0.44302677E+03  0.10109052E+05                                 7.914649                            6.368477       0.577933       2.253542                    0.997856      26.236571      66.370741       0.781903       0.343299      -1.156131      -0.015609      -0.025779       0.002550       0.030244       0.021635      -0.005754      -0.042353      -0.027018       0.022898      -0.040173      -0.016117       0.056291              9.382016       5.510390       1.336144      -2.206300      10.351154      -4.130406      12.284505           0.026508
          228              O       2.345168      -6.320570      16.029548      -0.437810      22.054694 0.32665207E+03  0.69190043E+04                                 6.044137                            5.449320       0.846006       2.350924                    0.999023      24.955870      61.175331       0.848237       0.340903      -1.156122      -0.015774       0.002949       0.015224       0.022120      -0.015957       0.014115       0.009769       0.016716      -0.051430      -0.029969       0.002102       0.027866              6.322414       4.607913       0.164090      -0.606730       6.991122       1.116216       7.368209           0.148867
          229              O       9.849119      -5.947929      12.733312      -0.502649      32.856605 0.45208055E+03  0.10382962E+05                                 8.111438                            6.493678       0.444903       2.215652                    0.997280      26.104879      66.566661       0.762437       0.349782      -1.149073       0.035998       0.001275       0.010028       0.037390      -0.001731       0.002705       0.008622       0.053147      -0.127405      -0.044471      -0.003458       0.047930              9.693712      16.942452       1.299777      -2.005838       5.196384      -0.392153       6.942301           0.069776
          230              O      11.301308      -6.108671      14.335041      -0.406201      23.444535 0.36141895E+03  0.78512441E+04                                 6.379097                            5.795219       0.837166       2.343657                    0.999144      25.172019      62.483757       0.809130       0.348466      -1.149829       0.008400       0.001797      -0.025283       0.026702      -0.010754       0.006822      -0.007113       0.021281       0.055554      -0.024769       0.001290       0.023478              6.660040       5.969647       0.172141      -0.483281       4.695418      -0.802983       9.315054           0.288761
          231              O      11.348153      14.759505       8.187201      -0.505001      29.818333 0.41620154E+03  0.93790475E+04                                 7.567230                            6.206062       0.492918       2.227602                    0.997855      26.101485      66.290604       0.783233       0.347024      -1.149421       0.015865      -0.010284      -0.008614       0.020776      -0.024196       0.050985      -0.026761       0.046474      -0.019774      -0.047105      -0.029451       0.076556              8.756238       9.920016      -1.425527       3.741755       5.063888      -0.960269      11.284811           0.071440
          232              O      13.296604      14.121833       7.632285      -0.460185      24.253957 0.36418033E+03  0.79339201E+04                                 6.502927                            5.806085       0.830143       2.340609                    0.998328      25.503042      63.595495       0.809941       0.347122      -1.149835      -0.012939       0.005015       0.021384       0.025492       0.020874      -0.033203       0.011437      -0.026013      -0.017301      -0.049417       0.019086       0.030330              7.031730       6.446906      -0.162624      -1.644759       4.903200       0.617823       9.745083           0.163788
          233              O       2.027502      -4.848375      11.264622      -0.553058      33.779349 0.45919419E+03  0.10594237E+05                                 8.213669                            6.529110       0.420760       2.193213                    0.998084      26.799504      68.633573       0.762588       0.348131      -1.149710       0.000075      -0.010733       0.009431       0.014288       0.007102      -0.067595      -0.015223       0.003203      -0.075272      -0.076583       0.007842       0.068742              9.784058      16.150712       2.696806      -2.696509       5.597318      -0.373769       7.604144           0.009394
          234              O       1.338005      -4.974112      13.361750      -0.504957      31.817670 0.42859059E+03  0.97289795E+04                                 7.907726                            6.333520       0.339713       2.182275                    0.997866      25.956345      66.155458       0.768781       0.350977      -1.146211       0.010261      -0.015483      -0.010570       0.021372      -0.008882       0.034576       0.013038      -0.087236       0.033361      -0.066652       0.022942       0.043710              9.318007      10.188153       1.351769       4.764180       5.036806       0.780848      12.729061           0.002204

******************************************************
Auxiliary information for the entire system
The total spin magnetic moment of the unit cell is   5.871135
The total net atomic charge of the unit cell is   -0.000001
Accuracy of reproducing the electrostatic potential in the unit cell:
  The inner radius (bohr) =    5.0000
  The outer radius (bohr) =   12.0000
  Valid grid points have density less than (e/(bohr^3)) =    0.0001
  The number of valid grid points were=       370678
  The rms potential error without charges in kcal/mol is=      5.33055
  The rms potential error with partial charges in kcal/mol is=      0.76101
  The RRMSE value at monopole order=      0.14276
  The rms potential error with partial charges and cloud penetration in kcal/mol is=      0.75587
  The RRMSE value at monopole order with cloud penetration is=      0.14180
  The rms potential error with partial charges and atomic dipoles in kcal/mol is=      0.34475
  The RRMSE value at dipole order=      0.06467
  The rms potential error with partial charges, atomic dipoles and cloud penetration in kcal/mol is=      0.33033
  The RRMSE value at dipole order with cloud penetration=      0.06197

******************************************************
The electron densities and ab initio electrostatic potential were computed in VASP using the PBE functional and
projector augmented wave method. See the main text of the journal article for a description of computational details.
The atomic charges, dipoles, and quadrupoles were computed with the DDEC6 method as described in
(a) T. A. Manz and N. Gabaldon Limas, RSC Adv. 6 (2016) 47771-47801 DOI: 10.1039/c6ra04656h
(b) N. Gabaldon Limas and T. A. Manz, RSC Adv. 8 (2018) 2678-2707 DOI: 10.1039/c7ra11829e.
For each atom in the material, the electron cloud parameters were fit to the spherically averaged atom-in-material
electron density using radial positions for which this density was between 10^-4 and 10^-2 electrons per cubic bohr.
The polarizabilities, dispersion coefficients, and quantum Drude oscillator (QDO) parameters were fit using the MCLF method.
The magnetic structure of the system was optimized in VASP from the default ferromagnetic initial guess using spin polarization.
The atomic spin moments (ASMs) were computed on this optimized magnetic structure using the DDEC6 partition as inputs
to the method of T. A. Manz and D. S. Sholl, J. Chem. Theory Comput. 7 (2011) 4146-4164 DOI: 10.1021/ct200539n.
The RMSE and RRMSE were computed using a uniform grid with Ewald summation.
