# Supplementary material for: A collection of forcefield precursors for metal–organic frameworks
Source: RSC Adv. 2019 Nov 13;9(63):36492–507. doi: 10.1039/c9ra07327b (PMC9075174; doi:10.1039/c9ra07327b)
Supplement: RA-009-C9RA07327B-s5184 [file RA-009-C9RA07327B-s5184.xyz]

  412
jmolscript: load "" {1 1 1} spacegroup "x,y,z" unitcell [{     19.948200     0.000000     0.000000 }, {     -2.297112    19.815498     0.000000 }, {     -2.711430    -3.043911    45.264815 }]
Cu     6.512671    17.023669    14.235784     0.871549
Cu     3.887518    16.605825    13.825232     0.843258
Cu    14.804748     6.907732    36.868192     0.871597
Cu    14.691980     4.251926    36.457640     0.843298
Cu     0.134910     9.863855     8.396623     0.871575
Cu     0.247678    12.519661     8.807175     0.843269
Cu     8.426987    -0.252082    31.029031     0.871565
Cu    11.052140     0.165762    31.439583     0.843259
H      8.494149     0.071893    17.377162     0.123334
H      8.002699     1.455046    19.174176     0.126299
H      4.089140     0.680516    18.698895     0.124332
H      4.580591    -0.702637    16.901882     0.124521
H      6.955103     5.532691    24.366050     0.108051
H      7.221719     3.955359    22.686725     0.119287
H      3.229831     3.710977    22.283868     0.120848
H      2.963215     5.288310    23.963193     0.116611
H      3.550555    13.270601    16.499025     0.125422
H      3.460653    11.866329    18.345830     0.125996
H      6.792385    13.573202    19.807883     0.119158
H      6.880062    14.979456    17.961079     0.125086
H      2.768470     7.886886    23.981299     0.117274
H      2.790793     9.528813    22.342713     0.121266
H      6.744568    10.008098    22.876838     0.118977
H      6.722245     8.366170    24.515424     0.119333
H     11.707844     8.073416    34.025561     0.126297
H     10.230399     8.389979    32.264760     0.122177
H     10.532897     4.497051    31.309673     0.122179
H     12.010343     4.180488    33.070474     0.122717
H     -1.995897     3.926748    33.572913     0.124789
H     -0.701837     4.071662    31.653685     0.125336
H     -1.578216     7.983212    31.359464     0.123735
H     -2.872276     7.838297    33.278692     0.124629
H      3.509743     4.576112    26.362228     0.117982
H      1.828823     4.382082    27.951023     0.121583
H      1.428563     8.380247    28.018920     0.119848
H      3.109483     8.574277    26.430125     0.116985
H      6.105126     4.771080    26.498023     0.112380
H      7.615867     4.769583    28.258824     0.114325
H      7.324566     8.769139    28.512307     0.122036
H      5.815591     8.772617    26.751506     0.115097
H     -2.262434     6.923967    40.009570     0.123344
H     -0.831890     6.595061    41.806583     0.126308
H     -1.150606     2.618347    41.331303     0.124344
H     -2.581150     2.947253    39.534289     0.124531
H      6.050694     9.067902     1.733642     0.108054
H      4.453153     9.151107     0.054318     0.119284
H      1.958648     2.113723    44.916276     0.120854
H      6.267620     5.074428     1.330786     0.116616
H     11.417746     3.533140    39.131433     0.125431
H     10.033167     3.282130    40.978237     0.126007
H     11.345025     6.788250    42.440291     0.119165
H     12.731828     7.037280    40.593486     0.125096
H      8.871335     5.180214     1.348891     0.117280
H      7.788339     2.347552    44.975120     0.121269
H     10.520573     9.374127     0.244430     0.118976
H      8.892139     9.162879     1.883016     0.119338
H      8.027221    14.081600    11.393154     0.126293
H      8.511812    12.650436     9.632353     0.122164
H      4.609946    12.502637     8.677265     0.122163
H      4.125356    13.933801    10.438066     0.122711
H      5.486177    -0.008485    10.940506     0.124783
H      5.481111     1.293655     9.021278     0.125321
H      9.467557     0.873536     8.727056     0.123722
H      9.472623    -0.428603    10.646284     0.124622
H      5.497225     5.535307     3.729821     0.117975
H      5.498050     3.843226     5.318616     0.121577
H      9.515710     3.906033     5.386513     0.119843
H      9.514884     5.598114     3.797718     0.116978
H      5.392027     8.135877     3.865615     0.112372
H      5.216573     9.636395     5.626417     0.114322
H      9.223067     9.807596     5.879899     0.122033
H      9.400286     8.309059     4.119098     0.115091
H     17.202092     9.847620     5.255245     0.123342
H     15.771548    10.176526     3.458232     0.126305
H     16.090264    14.153240     3.933512     0.124344
H     17.520808    13.824334     5.730526     0.124530
H      8.888964     7.703685    43.531173     0.108051
H     10.486505     7.620480    45.210497     0.119286
H     12.981010    14.657864     0.348539     0.120862
H      8.672038    11.697159    43.934029     0.116617
H      3.521912    13.238447     6.133382     0.125430
H      4.906491    13.489457     4.286578     0.126006
H      3.594633     9.983337     2.824524     0.119160
H      2.207830     9.734307     4.671329     0.125089
H      6.068323    11.591373    43.915924     0.117281
H      7.151319    14.424035     0.289695     0.121282
H      4.419085     7.397460    45.020385     0.118978
H      6.047519     7.608708    43.381799     0.119334
H      6.912437     2.689987    33.871661     0.126300
H      6.427846     4.121151    35.632462     0.122172
H     10.329712     4.268950    36.587550     0.122166
H     10.814302     2.837786    34.826749     0.122713
H      9.453481    16.780072    34.324309     0.124787
H      9.458547    15.477932    36.243537     0.125327
H      5.472101    15.898051    36.537759     0.123735
H      5.467035    17.200190    34.618531     0.124631
H      9.442433    11.236280    41.534994     0.117977
H      9.441608    12.928361    39.946199     0.121584
H      5.423948    12.865554    39.878302     0.119855
H      5.424774    11.173473    41.467097     0.116982
H      9.547631     8.635710    41.399200     0.112375
H      9.723085     7.135192    39.638398     0.114324
H      5.716591     6.963991    39.384916     0.122039
H      5.539372     8.462528    41.145717     0.115095
H      6.445509    16.699694    27.887653     0.123340
H      6.936959    15.316541    26.090639     0.126304
H     10.850518    16.091071    26.565920     0.124340
H     10.359067    17.474224    28.362933     0.124518
H      7.984555    11.238896    20.898765     0.108054
H      7.717939    12.816228    22.578090     0.119283
H     11.709827    13.060610    22.980947     0.120849
H     11.976443    11.483277    21.301622     0.116611
H     11.389103     3.500986    28.765790     0.125416
H     11.479005     4.905258    26.918985     0.125995
H      8.147273     3.198385    25.456932     0.119163
H      8.059596     1.792131    27.303736     0.125089
H     12.171188     8.884701    21.283516     0.117275
H     12.148865     7.242774    22.922102     0.121265
H      8.195090     6.763489    22.387977     0.118976
H      8.217413     8.405417    20.749391     0.119336
H      3.231814     8.698171    11.239254     0.126285
H      4.709259     8.381608    13.000055     0.122171
H      4.406761    12.274536    13.955142     0.122175
H      2.929315    12.591099    12.194341     0.122714
H     16.935555    12.844839    11.691902     0.124780
H     15.641495    12.699925    13.611130     0.125332
H     16.517874     8.788375    13.905351     0.123732
H     17.811934     8.933290    11.986123     0.124620
H     11.429915    12.195475    18.902587     0.117977
H     13.110835    12.389505    17.313792     0.121581
H     13.511095     8.391340    17.245895     0.119845
H     11.830175     8.197310    18.834690     0.116979
H      8.834532    12.000507    18.766792     0.112375
H      7.323791    12.002004    17.005991     0.114325
H      7.615092     8.002448    16.752508     0.122033
H      9.124067     7.998970    18.513309     0.115091
C      6.586315    -0.453017    16.961631    -0.017372
C      7.612279     0.192642    17.644225    -0.096808
C      7.317555     1.021802    18.721527    -0.151738
C      5.996921     1.205364    19.115331     0.165054
C      4.971011     0.559767    18.431833    -0.150309
C      5.265464    -0.269698    17.359057    -0.087466
C      4.932506     5.568691    24.331649     0.081487
C      6.207655     5.168349    23.949614    -0.153759
C      6.367278     4.223351    22.944735    -0.134866
C      5.251941     3.678910    22.318722     0.149345
C      3.977279     4.075320    22.700305    -0.128538
C      3.817385     5.020013    23.709710    -0.150541
C      5.223219    14.266036    17.048540    -0.010326
C      4.200469    13.332860    17.164418    -0.094278
C      4.147635    12.489747    18.268879    -0.136271
C      5.117659    12.579932    19.255652     0.158432
C      6.142011    13.514907    19.142490    -0.140137
C      6.193080    14.356038    18.038029    -0.101589
C      4.743364     7.963052    24.410409     0.080137
C      3.566046     8.311982    23.759501    -0.145205
C      3.578142     9.297474    22.777255    -0.131992
C      4.769728     9.931993    22.446822     0.145931
C      5.946992     9.583002    23.098635    -0.130480
C      5.932671     8.599492    24.080882    -0.147118
C     12.005354     6.096317    33.723645    -0.015775
C     11.472594     7.356954    33.482384    -0.103283
C     10.586647     7.544789    32.427713    -0.139786
C     10.235225     6.473967    31.614305     0.164546
C     10.767877     5.213208    31.857377    -0.133612
C     11.653824     5.025374    32.912047    -0.097458
C     -2.561053     5.867635    33.617725    -0.014630
C     -1.912674     4.741272    33.129318    -0.094399
C     -1.136791     4.828495    31.979592    -0.148102
C     -1.011457     6.044124    31.317368     0.167092
C     -1.659673     7.170669    31.803059    -0.145083
C     -2.435556     7.083446    32.952785    -0.098576
C      3.475666     6.593652    26.239561     0.081960
C      3.091782     5.338585    26.692661    -0.148187
C      2.085254     5.220857    27.647749    -0.125933
C      1.462667     6.362737    28.141135     0.140366
C      1.846524     7.617774    27.688487    -0.124670
C      2.855277     7.733521    26.733400    -0.151600
C      5.810420     6.773720    26.449589     0.085436
C      6.349798     5.574258    26.900880    -0.155595
C      7.254048     5.572689    27.955550    -0.118772
C      7.618759     6.770400    28.561646     0.144476
C      7.079435     7.969923    28.109450    -0.134126
C      6.177409     7.969510    27.054780    -0.144843
C      4.754463     6.743825    25.361876    -0.032736
C      4.644332    18.466768    15.842685     0.573560
C      5.337764    15.169469    15.842685     0.543075
C     12.989119     5.951111    34.881066     0.570387
C     16.466819     5.766057    34.804116     0.575953
C      5.567481     2.792498    21.238251    -0.112131
C      5.744442     2.104344    20.274111    -0.133153
C      4.984191    10.893850    21.374046    -0.117864
C      5.037620    11.652532    20.405379    -0.127668
C     -0.309827     6.155482    30.073943    -0.138335
C      0.608452     6.268196    29.281809    -0.105552
C      8.562478     6.826576    29.671086    -0.119868
C      9.355533     6.686740    30.571856    -0.113174
C     -2.564157     4.968378    39.594039    -0.017371
C     -2.040937     6.061867    40.276632    -0.096806
C     -1.183355     5.864585    41.353935    -0.151731
C     -0.848937     4.573874    41.747739     0.165059
C     -1.372103     3.480446    41.064240    -0.150303
C     -2.229957     3.677424    39.991464    -0.087463
C      6.319364     7.062905     1.699241     0.081489
C      5.774847     8.283470     1.317206    -0.153757
C      4.817755     8.333211     0.312327    -0.134868
C      1.693941     4.118689    44.951130     0.149342
C      4.945926     5.942065     0.067897    -0.128537
C      5.902746     5.892020     1.077303    -0.150535
C     12.213945     5.309305    39.680947    -0.010326
C     11.404750     4.185900    39.796825    -0.094273
C     10.573330     4.036330    40.901287    -0.136266
C     10.551213     5.010286    41.888060     0.158437
C     11.362010     6.135490    41.774898    -0.140128
C     12.191665     6.283079    40.670436    -0.101589
C      8.719577     7.150741     1.778002     0.080139
C      9.201759     6.021435     1.127094    -0.145199
C     10.179302     6.146935     0.144847    -0.131989
C      7.960955     4.359750    45.079229     0.145929
C     10.190149     8.532906     0.466228    -0.130480
C      9.214830     8.405425     1.448474    -0.147116
C      6.029014    14.149460    11.091238    -0.015767
C      7.342615    13.765411    10.849976    -0.103281
C      7.631220    12.906988     9.795306    -0.139789
C      6.607990    12.434594     8.981897     0.164539
C      5.294281    12.818522     9.224969    -0.133624
C      5.005676    13.676945    10.279639    -0.097464
C      7.479232    -0.346380    10.985318    -0.014625
C      6.285699     0.167981    10.496911    -0.094400
C      6.282996     0.948746     9.347184    -0.148108
C      7.476105     1.213230     8.684960     0.167085
C      8.669800     0.699053     9.170652    -0.145088
C      8.672503    -0.081713    10.320378    -0.098577
C      7.505268     5.733785     3.607153     0.081956
C      6.302756     5.207928     4.060254    -0.148193
C      6.301716     4.194539     5.015342    -0.125936
C      7.507693     3.707586     5.508728     0.140369
C      8.710179     4.233412     5.056080    -0.124673
C      8.708994     5.248783     4.100992    -0.151606
C      7.415282     8.073742     3.817182     0.085436
C      6.161688     8.471409     4.268472    -0.155598
C      6.056002     9.369464     5.323142    -0.118776
C      7.203747     9.869669     5.929238     0.144481
C      8.457395     9.472063     5.477043    -0.134126
C      8.560857     8.575990     4.422372    -0.144848
C      7.507183     7.021367     2.729468    -0.032734
C     16.453393     5.218000    38.475093     0.573559
C     13.098177     5.527122    38.475093     0.543073
C      5.771491    15.109960    12.248659     0.570389
C      5.187197    18.543215    12.171709     0.575954
C      0.777090     4.330055    43.870659    -0.112108
C      0.073136     4.426596    42.906518    -0.133160
C      8.891717     4.683547    44.006453    -0.117843
C      9.639199     4.823986    43.037786    -0.127672
C      7.505926     1.923016     7.441536    -0.138330
C      7.512148     2.848167     6.649401    -0.105575
C      7.150876    10.813580     7.038679    -0.119900
C      6.920647    11.585257     7.939449    -0.113168
C     17.503815    11.803209     5.670776    -0.017370
C     16.980595    10.709720     4.988183    -0.096806
C     16.123013    10.907002     3.910880    -0.151736
C     15.788595    12.197713     3.517076     0.165056
C     16.311761    13.291141     4.200575    -0.150304
C     17.169615    13.094163     5.273351    -0.087461
C      8.620294     9.708682    43.565574     0.081489
C      9.164811     8.488117    43.947609    -0.153759
C     10.121903     8.438376    44.952488    -0.134869
C     13.245717    12.652898     0.313685     0.149344
C      9.993732    10.829522    45.196918    -0.128537
C      9.036912    10.879567    44.187512    -0.150538
C      2.725713    11.462282     5.583868    -0.010325
C      3.534908    12.585687     5.467990    -0.094270
C      4.366328    12.735257     4.363528    -0.136264
C      4.388445    11.761301     3.376755     0.158432
C      3.577648    10.636097     3.489917    -0.140134
C      2.747993    10.488508     4.594379    -0.101589
C      6.220081     9.620846    43.486813     0.080139
C      5.737899    10.750152    44.137721    -0.145202
C      4.760356    10.624652    45.119968    -0.131991
C      6.978703    12.411837     0.185586     0.145930
C      4.749509     8.238681    44.798587    -0.130481
C      5.724828     8.366162    43.816341    -0.147118
C      8.910644     2.622127    34.173577    -0.015769
C      7.597043     3.006176    34.414839    -0.103281
C      7.308438     3.864599    35.469509    -0.139787
C      8.331668     4.336993    36.282918     0.164541
C      9.645377     3.953065    36.039846    -0.133624
C      9.933982     3.094642    34.985176    -0.097465
C      7.460426    17.117967    34.279497    -0.014625
C      8.653959    16.603606    34.767904    -0.094401
C      8.656662    15.822841    35.917631    -0.148109
C      7.463553    15.558357    36.579855     0.167087
C      6.269858    16.072534    36.094163    -0.145089
C      6.267155    16.853300    34.944437    -0.098578
C      7.434390    11.037802    41.657662     0.081955
C      8.636902    11.563659    41.204561    -0.148191
C      8.637942    12.577048    40.249473    -0.125936
C      7.431965    13.064001    39.756087     0.140371
C      6.229479    12.538175    40.208735    -0.124672
C      6.230664    11.522804    41.163823    -0.151604
C      7.524376     8.697845    41.447633     0.085434
C      8.777970     8.300178    40.996343    -0.155598
C      8.883656     7.402123    39.941673    -0.118777
C      7.735911     6.901918    39.335577     0.144480
C      6.482263     7.299524    39.787772    -0.134126
C      6.378801     8.195597    40.842443    -0.144845
C      7.432475     9.750220    42.535347    -0.032736
C     -1.513735    11.553587     6.789722     0.573562
C      1.841481    11.244465     6.789722     0.543077
C      9.168167     1.661627    33.016156     0.570390
C      9.752461    -1.771628    33.093106     0.575956
C     14.162568    12.441532     1.394156    -0.112124
C     14.866522    12.344991     2.358297    -0.133154
C      6.047941    12.088040     1.258362    -0.117856
C      5.300459    11.947601     2.227029    -0.127664
C      7.433732    14.848571    37.823279    -0.138329
C      7.427510    13.923420    38.615414    -0.105571
C      7.788782     5.958007    38.226136    -0.119889
C      8.019011     5.186330    37.325366    -0.113171
C      8.353343    17.224604    28.303184    -0.017375
C      7.327379    16.578945    27.620590    -0.096812
C      7.622103    15.749785    26.543288    -0.151735
C      8.942737    15.566223    26.149484     0.165057
C      9.968647    16.211820    26.832982    -0.150309
C      9.674194    17.041285    27.905758    -0.087468
C     10.007152    11.202896    20.933166     0.081486
C      8.732003    11.603238    21.315201    -0.153759
C      8.572380    12.548236    22.320080    -0.134867
C      9.687717    13.092677    22.946093     0.149342
C     10.962379    12.696267    22.564510    -0.128541
C     11.122273    11.751574    21.555105    -0.150538
C      9.716439     2.505551    28.216275    -0.010329
C     10.739189     3.438727    28.100397    -0.094281
C     10.792023     4.281840    26.995936    -0.136271
C      9.821999     4.191655    26.009163     0.158435
C      8.797647     3.256680    26.122325    -0.140133
C      8.746578     2.415549    27.226786    -0.101590
C     10.196294     8.808535    20.854406     0.080138
C     11.373612     8.459605    21.505314    -0.145202
C     11.361516     7.474113    22.487560    -0.131994
C     10.169930     6.839594    22.817993     0.145927
C      8.992666     7.188585    22.166180    -0.130482
C      9.006987     8.172095    21.183933    -0.147117
C      2.934304    10.675270    11.541170    -0.015776
C      3.467064     9.414633    11.782431    -0.103281
C      4.353011     9.226798    12.837102    -0.139788
C      4.704433    10.297620    13.650510     0.164543
C      4.171781    11.558379    13.407438    -0.133614
C      3.285834    11.746213    12.352768    -0.097460
C     17.500711    10.903952    11.647090    -0.014634
C     16.852332    12.030315    12.135497    -0.094401
C     16.076449    11.943092    13.285223    -0.148106
C     15.951115    10.727463    13.947447     0.167091
C     16.599331     9.600918    13.461756    -0.145086
C     17.375214     9.688141    12.312030    -0.098578
C     11.463992    10.177935    19.025254     0.081959
C     11.847876    11.433002    18.572154    -0.148190
C     12.854404    11.550730    17.617066    -0.125936
C     13.476991    10.408850    17.123680     0.140365
C     13.093134     9.153813    17.576328    -0.124673
C     12.084381     9.038066    18.531415    -0.151603
C      9.129238     9.997867    18.815226     0.085438
C      8.589860    11.197329    18.363935    -0.155597
C      7.685610    11.198898    17.309265    -0.118773
C      7.320899    10.001187    16.703169     0.144475
C      7.860223     8.801664    17.155365    -0.134127
C      8.762249     8.802077    18.210035    -0.144845
C     10.185195    10.027762    19.902939    -0.032735
C     10.295326    -1.695181    29.422130     0.573560
C      9.601894     1.602118    29.422130     0.543075
C      1.950539    10.820476    10.383749     0.570388
C     -1.527161    11.005530    10.460699     0.575954
C      9.372177    13.979089    24.026564    -0.112121
C      9.195216    14.667243    24.990704    -0.133162
C      9.955467     5.877737    23.890769    -0.117853
C      9.902038     5.119055    24.859436    -0.127678
C     15.249485    10.616105    15.190872    -0.138340
C     14.331206    10.503391    15.983006    -0.105560
C      6.377180     9.945011    15.593729    -0.119880
C      5.584125    10.084847    14.692959    -0.113176
O      5.849085    18.403931    15.480567    -0.515987
O      3.592696    17.846035    15.349299    -0.539445
O      4.223224    15.145469    15.168240    -0.509641
O      6.464479    15.811783    15.720470    -0.493624
O     13.329172     6.986776    35.627936    -0.548941
O     13.461017     4.783388    35.066652    -0.527614
O     16.018129     6.861299    35.342768    -0.542002
O     16.175379     4.583418    35.211500    -0.528977
O     16.252242     6.407503    38.112974    -0.515984
O     15.957889     4.101880    37.981706    -0.539438
O     13.202681     4.417233    37.800647    -0.509631
O     13.606473     6.720307    38.352878    -0.493620
O      6.761107    15.567012    12.995528    -0.548945
O      4.557194    15.444251    12.434245    -0.527626
O      6.326822    18.223631    12.710360    -0.542007
O      4.045986    18.117529    12.579092    -0.528986
O     -1.312584    10.364084     7.151841    -0.515982
O     -1.018231    12.669707     7.283109    -0.539437
O      1.736977    12.354354     7.464168    -0.509627
O      1.333185    10.051280     6.911937    -0.493619
O      8.178551     1.204575    32.269287    -0.548951
O     10.382464     1.327336    32.830570    -0.527628
O      8.612836    -1.452044    32.554455    -0.542013
O     10.893672    -1.345942    32.685723    -0.528988
O      9.090573    -1.632344    29.784248    -0.515992
O     11.346962    -1.074448    29.915516    -0.539446
O     10.716434     1.626118    30.096575    -0.509645
O      8.475179     0.959804    29.544345    -0.493630
O      1.610486     9.784811     9.636879    -0.548940
O      1.478641    11.988199    10.198163    -0.527610
O     -1.078471     9.910288     9.922047    -0.542000
O     -1.235721    12.188169    10.053315    -0.528975

The following XYZ coordinates are in angstroms. Other properties are in atomic units.
The sperically averaged electron density of each atom fit to a function of the form exp(a - br)
eigen_1, eigen_2 and eigen_3 are the three eigenvalues of traceless quadrupole moment tensor
  atom number  atomic symbol              X              Y              Z     net charge C6 coefficient C8 coefficient C10 coefficient fluctuating dipole atomic polarizability isotropic forcefield polarizability              a              b squared Pearson coefficient          <r^3>          <r^4>         wp_QDO          m_QDO          q_QDO       dipole_x       dipole_y       dipole_z         dipole            Qxy            Qxz            Qyz     Q(x^2-y^2)  Q(3z^2 - R^2)        eigen_1        eigen_2        eigen_3 static polarizability      alpha(xx)      alpha(xy)      alpha(xz)      alpha(yy)      alpha(yz)      alpha(zz) atomic spin moment
            1             Cu       6.512671      17.023669      14.235784       0.871549      52.150537 0.76304150E+03  0.19371348E+05                                12.243847                            9.580540       0.959020       2.241294                    0.996128      39.925931      96.830368       0.534849       0.451090      -1.111880       0.134267       0.028786       0.006158       0.137456      -0.025661      -0.022921       0.001439      -0.163963       0.174198      -0.117803       0.053648       0.064155             17.232282       8.028546      -1.956778      -1.459017      20.453666      -0.551039      23.214635          -0.657058
            2             Cu       3.887518      16.605825      13.825232       0.843258      52.455024 0.78584917E+03  0.20104286E+05                                12.312336                            9.736278       1.013973       2.246739                    0.996596      40.487783      98.674920       0.529272       0.452354      -1.110744      -0.138205      -0.023261      -0.031426       0.143629      -0.027461      -0.030798      -0.005109      -0.156065       0.167446      -0.116294       0.054813       0.061481             17.356428       8.326471      -2.145461      -1.760678      21.318823       0.958264      22.423990           0.646767
            3             Cu      14.804748       6.907732      36.868192       0.871597      52.144485 0.76294392E+03  0.19368172E+05                                12.242702                            9.579752       0.959227       2.241368                    0.996129      39.924752      96.824454       0.534888       0.451073      -1.111895       0.013133       0.136686       0.006159       0.137454      -0.006224       0.004068      -0.022601       0.171331       0.174173      -0.117786       0.053640       0.064146             17.230414      20.734307      -0.483543      -0.379282       7.744955      -1.512592      23.211979          -0.657075
            4             Cu      14.691980       4.251926      36.457640       0.843298      52.448536 0.78574313E+03  0.20100817E+05                                12.311129                            9.735453       1.014167       2.246809                    0.996597      40.486507      98.668695       0.529310       0.452338      -1.110758      -0.007192      -0.139971      -0.031428       0.143636      -0.008877      -0.001528      -0.031171       0.164437       0.167398      -0.116257       0.054793       0.061463             17.354427      21.634810      -0.602322       1.154484       8.007178      -1.638399      22.421292           0.646736
            5             Cu       0.134910       9.863855       8.396623       0.871575      52.146758 0.76298196E+03  0.19369405E+05                                12.243116                            9.580046       0.959175       2.241348                    0.996128      39.925285      96.826854       0.534874       0.451079      -1.111890      -0.013133      -0.136691      -0.006160       0.137459      -0.006224       0.004068      -0.022601       0.171332       0.174173      -0.117786       0.053640       0.064146             17.231045      20.735088      -0.483560      -0.379325       7.745199      -1.512638      23.212848           0.659963
            6             Cu       0.247678      12.519661       8.807175       0.843269      52.451275 0.78579101E+03  0.20102379E+05                                12.311627                            9.735816       1.014117       2.246789                    0.996597      40.487153      98.671598       0.529294       0.452344      -1.110753       0.007192       0.139978       0.031428       0.143643      -0.008877      -0.001528      -0.031172       0.164450       0.167409      -0.116265       0.054798       0.061467             17.355182      21.635793      -0.602341       1.154516       8.007486      -1.638471      22.422268          -0.643882
            7             Cu       8.426987      -0.252082      31.029031       0.871565      52.147483 0.76299450E+03  0.19369816E+05                                12.243257                            9.580152       0.959066       2.241311                    0.996128      39.925444      96.827669       0.534869       0.451081      -1.111888      -0.134257      -0.028784      -0.006156       0.137446      -0.025660      -0.022921       0.001439      -0.163959       0.174194      -0.117799       0.053646       0.064153             17.231287       8.028179      -1.956642      -1.458924      20.452470      -0.550984      23.213210          -0.657049
            8             Cu      11.052140       0.165762      31.439583       0.843259      52.454338 0.78583831E+03  0.20103924E+05                                12.312176                            9.736168       1.013978       2.246738                    0.996596      40.487821      98.674554       0.529279       0.452350      -1.110748       0.138193       0.023258       0.031425       0.143617      -0.027463      -0.030799      -0.005109      -0.156066       0.167450      -0.116296       0.054813       0.061483             17.356138       8.326363      -2.145428      -1.760638      21.318449       0.958256      22.423600           0.646724
            9              H       8.494149       0.071893      17.377162       0.123334       1.097279 0.78899897E+01  0.75542766E+02                                 1.626515                            1.542786      -0.890741       2.463657                    0.999073       3.130788       8.066758       0.565488       1.131269      -0.747067       0.040301      -0.003811      -0.010830       0.041904       0.003174      -0.000264       0.006888       0.026018      -0.021298      -0.015480      -0.001475       0.016954              1.656371       1.916901      -0.147317      -0.255659       1.491316       0.208983       1.560894          -0.000222
           10              H       8.002699       1.455046      19.174176       0.126299       1.157072 0.82930649E+01  0.80505927E+02                                 1.700513                            1.595852      -0.841146       2.489294                    0.999384       3.142597       8.189335       0.547888       1.151600      -0.742744       0.029080       0.016401       0.016834       0.037390       0.003792       0.000540       0.011859       0.022930      -0.013383      -0.019151       0.004418       0.014733              1.751663       1.766741       0.267870       0.259447       1.733913       0.387165       1.754336           0.000101
           11              H       4.089140       0.680516      18.698895       0.124332       1.177335 0.84912809E+01  0.82948201E+02                                 1.726984                            1.620441      -0.832674       2.494193                    0.999458       3.147656       8.237941       0.540689       1.159644      -0.741185      -0.036671       0.003365       0.009732       0.038089       0.003026      -0.000423       0.012438       0.023582      -0.012469      -0.019884       0.005527       0.014358              1.758482       2.151472      -0.126809      -0.242227       1.523053       0.190426       1.600921          -0.000077
           12              H       4.580591      -0.702637      16.901882       0.124521       1.113346 0.79187474E+01  0.75918335E+02                                 1.646648                            1.548351      -0.883453       2.468406                    0.999133       3.130729       8.082794       0.562733       1.135307      -0.746095      -0.031544      -0.020323      -0.020186       0.042609       0.006110       0.003371       0.008173       0.024481      -0.016915      -0.016169      -0.001564       0.017733              1.714798       1.736415       0.240700       0.251955       1.678897       0.390063       1.729084           0.000307
           13              H       6.955103       5.532691      24.366050       0.108051       1.038123 0.76536769E+01  0.75696996E+02                                 1.797835                            1.694230      -1.457880       2.180567                    0.992518       4.000734      11.941171       0.440344       1.406390      -0.679721       0.028164       0.013578       0.014494       0.034462       0.000504       0.002975       0.006983       0.003716      -0.015792      -0.010192       0.003046       0.007146              1.905505       2.075922       0.242871       0.304596       1.699443       0.237076       1.941151           0.000001
           14              H       7.221719       3.955359      22.686725       0.119287       1.279121 0.97467568E+01  0.99968011E+02                                 1.921828                            1.810353      -1.014744       2.404364                    0.997570       3.492407       9.812440       0.473595       1.260950      -0.715547       0.034917      -0.011194      -0.011426       0.038407      -0.003856      -0.002027       0.008421       0.013663      -0.012366      -0.012964       0.001660       0.011305              1.969768       2.290746      -0.189939      -0.165530       1.788067       0.260902       1.830491           0.000002
           15              H       3.229831       3.710977      22.283868       0.120848       1.182978 0.84429582E+01  0.82216250E+02                                 1.719446                            1.604950      -0.798375       2.505577                    0.999606       3.143382       8.167512       0.549773       1.144089      -0.744979      -0.032213      -0.013974      -0.015439       0.038358       0.000275       0.001340       0.013796       0.021485      -0.016863      -0.020636       0.006863       0.013773              1.765739       2.007657       0.285897       0.302456       1.617983       0.300765       1.671577           0.000005
           16              H       2.963215       5.288310      23.963193       0.116611       1.197670 0.88230871E+01  0.87452207E+02                                 1.765545                            1.662603      -1.018725       2.394581                    0.997916       3.357691       8.996391       0.525978       1.174865      -0.735117      -0.037021       0.008267       0.005071       0.038271       0.000333       0.003831       0.008747       0.023736      -0.034364      -0.018173      -0.000016       0.018189              1.852782       2.191680      -0.245795      -0.309537       1.624358       0.222926       1.742308           0.000003
           17              H       3.550555      13.270601      16.499025       0.125422       1.116764 0.79624112E+01  0.76806781E+02                                 1.679471                            1.575542      -0.853568       2.480380                    0.999385       3.189879       8.390288       0.543131       1.169086      -0.737128      -0.030938      -0.002113      -0.027746       0.041611       0.009643       0.010911      -0.002582       0.014551      -0.002744      -0.015816      -0.001294       0.017110              1.764526       1.736009       0.021606       0.461661       1.461197      -0.086220       2.096372           0.000259
           18              H       3.460653      11.866329      18.345830       0.125996       1.151638 0.84446386E+01  0.82440658E+02                                 1.706121                            1.620423      -0.824941       2.498193                    0.999464       3.142348       8.241561       0.538070       1.166022      -0.739616      -0.029281      -0.025592       0.000666       0.038894       0.012546       0.008734      -0.006034       0.008618      -0.003128      -0.018567       0.003723       0.014844              1.727347       1.860923       0.388003      -0.021039       1.753579      -0.162289       1.567541          -0.000068
           19              H       6.792385      13.573202      19.807883       0.119158       1.105207 0.78414456E+01  0.76180209E+02                                 1.733753                            1.613282      -0.867374       2.472277                    0.998894       3.360539       9.193550       0.506529       1.244675      -0.717773       0.026998       0.003483       0.025009       0.036966       0.012561       0.005618      -0.006042       0.003690       0.007338      -0.017353       0.005866       0.011487              1.822242       1.845232      -0.058320       0.537044       1.523796      -0.110993       2.097698           0.000103
           20              H       6.880062      14.979456      17.961079       0.125086       1.053455 0.75756324E+01  0.71772894E+02                                 1.579493                            1.509883      -0.868058       2.473799                    0.999348       3.085790       7.899508       0.572882       1.128494      -0.747802       0.031273       0.027359      -0.002555       0.041629       0.011871       0.008544      -0.002925       0.008347      -0.014400      -0.015607      -0.000828       0.016434              1.610929       1.571233       0.308435      -0.005778       1.803072      -0.173235       1.458483          -0.000308
           21              H       2.768470       7.886886      23.981299       0.117274       1.206475 0.88709936E+01  0.88091958E+02                                 1.779149                            1.670836      -1.036977       2.388015                    0.997634       3.360602       9.027954       0.522655       1.180121      -0.733915      -0.035128      -0.015347       0.004534       0.038601       0.003802       0.006242      -0.007495       0.022117      -0.033531      -0.017886      -0.000312       0.018198              1.878390       2.117880       0.350284      -0.265972       1.774424      -0.306956       1.742867           0.000003
           22              H       2.790793       9.528813      22.342713       0.121266       1.155869 0.82230278E+01  0.79504201E+02                                 1.687917                            1.579807      -0.784025       2.512506                    0.999704       3.120522       8.064675       0.556596       1.138171      -0.746356      -0.034541       0.008453      -0.017097       0.039456       0.003666       0.004384      -0.012441       0.019100      -0.017846      -0.019710       0.006139       0.013571              1.738419       2.056007      -0.197481       0.338526       1.507761      -0.257425       1.651490           0.000010
           23              H       6.744568      10.008098      22.876838       0.118977       1.038451 0.72564856E+01  0.69776501E+02                                 1.713021                            1.587088      -1.047043       2.387894                    0.996927       3.509888       9.841301       0.489347       1.301687      -0.703348       0.031905       0.015964      -0.006663       0.036293       0.003376       0.006215      -0.010013       0.012802      -0.008248      -0.015862       0.005060       0.010802              1.807455       2.051858       0.428378      -0.284154       1.767522      -0.331284       1.602985           0.000001
           24              H       6.722245       8.366170      24.515424       0.119333       1.124478 0.84937632E+01  0.84545204E+02                                 1.782349                            1.702167      -1.005916       2.404516                    0.997983       3.499393       9.827347       0.481041       1.279191      -0.709824       0.033918      -0.006126       0.014304       0.037317       0.004991       0.005315      -0.006482       0.016658      -0.034346      -0.016503       0.000596       0.015907              1.864817       1.976410      -0.189041       0.298523       1.662799      -0.330419       1.955242           0.000001
           25              H      11.707844       8.073416      34.025561       0.126297       1.128364 0.80588097E+01  0.77677360E+02                                 1.667446                            1.567129      -0.911528       2.457049                    0.998892       3.155050       8.193940       0.556048       1.142800      -0.744132       0.008779       0.033577       0.023610       0.041975      -0.002783       0.006263       0.007078      -0.024393      -0.014591      -0.015412      -0.001536       0.016948              1.731345       1.515933       0.148973       0.292997       1.829654       0.373624       1.848449          -0.000319
           26              H      10.230399       8.389979      32.264760       0.122177       1.196964 0.87208982E+01  0.85753467E+02                                 1.743284                            1.639928      -0.833061       2.490131                    0.999439       3.187836       8.368047       0.538637       1.156431      -0.741768      -0.013718       0.035296      -0.004472       0.038131      -0.004562       0.010212       0.006146      -0.024117      -0.012874      -0.019316       0.003159       0.016158              1.775599       1.570978      -0.301933       0.191640       2.162438      -0.123690       1.593382           0.000101
           27              H      10.532897       4.497051      31.309673       0.122179       0.977021 0.68421286E+01  0.65051158E+02                                 1.670592                            1.562785      -0.941478       2.441465                    0.998015       3.450897       9.727835       0.481286       1.338563      -0.696102      -0.009599      -0.031401      -0.020898       0.038922      -0.002550       0.011257       0.004622      -0.013000      -0.010214      -0.016410       0.006316       0.010095              1.750078       1.408464       0.158216       0.252410       1.912071       0.413395       1.929700          -0.000070
           28              H      12.010343       4.180488      33.070474       0.122717       1.148556 0.85919949E+01  0.85397439E+02                                 1.782738                            1.693579      -1.012330       2.408896                    0.997448       3.403867       9.417488       0.492274       1.251838      -0.716777       0.015513      -0.039110       0.005107       0.042383      -0.008378       0.005917       0.004221      -0.020035      -0.016871      -0.015352      -0.000711       0.016063              1.838627       1.686242      -0.215028       0.182085       2.129635      -0.168437       1.700004           0.000208
           29              H      -1.995897       3.926748      33.572913       0.124789       1.128001 0.80918133E+01  0.78012779E+02                                 1.663472                            1.567650      -0.902117       2.461278                    0.998957       3.143770       8.144243       0.557831       1.138895      -0.745365      -0.003401      -0.037262       0.018661       0.041812      -0.006037      -0.005882      -0.005336      -0.027469      -0.010180      -0.016909      -0.000620       0.017529              1.710807       1.493232       0.086134      -0.206627       1.897596      -0.371816       1.741592           0.000261
           30              H      -0.701837       4.071662      31.653685       0.125336       1.174213 0.84818779E+01  0.82780712E+02                                 1.716932                            1.613978      -0.834160       2.491630                    0.999405       3.153658       8.232753       0.544922       1.151687      -0.742935       0.016555      -0.031201      -0.011623       0.037184      -0.006860      -0.011043      -0.003826      -0.022744      -0.009445      -0.019858       0.004962       0.014896              1.752717       1.701521      -0.310441      -0.289174       1.902820       0.204455       1.653810          -0.000079
           31              H      -1.578216       7.983212      31.359464       0.123735       1.187343 0.86220472E+01  0.84579604E+02                                 1.737701                            1.633560      -0.856496       2.481711                    0.999260       3.175433       8.338250       0.537972       1.160623      -0.740752       0.002645       0.033863      -0.015981       0.037538      -0.006367      -0.010467      -0.003651      -0.024143      -0.010300      -0.019519       0.004082       0.015438              1.768290       1.533871       0.062737      -0.199402       2.008088      -0.358138       1.762911           0.000098
           32              H      -2.872276       7.838297      33.278692       0.124629       1.133414 0.81443474E+01  0.78699316E+02                                 1.673451                            1.576307      -0.894194       2.463450                    0.999007       3.155717       8.202566       0.554032       1.144080      -0.744018      -0.018881       0.034971       0.013779       0.042063      -0.007342      -0.006997      -0.001852      -0.023069      -0.020090      -0.015971      -0.001052       0.017023              1.725843       1.703143      -0.308111      -0.325489       1.813491       0.216319       1.660894          -0.000259
           33              H       3.509743       4.576112      26.362228       0.117982       1.152877 0.84734221E+01  0.83137370E+02                                 1.719642                            1.627833      -0.990464       2.408413                    0.998193       3.322061       8.854333       0.532324       1.172714      -0.735491       0.015020      -0.034551      -0.008657       0.038656      -0.002534      -0.007129      -0.001534      -0.023142      -0.038149      -0.017217      -0.001006       0.018223              1.804734       1.809153      -0.290023      -0.352756       1.852451       0.256554       1.752597           0.000001
           34              H       1.828823       4.382082      27.951023       0.121583       1.156620 0.83279438E+01  0.80832141E+02                                 1.692389                            1.593126      -0.813630       2.499711                    0.999532       3.141591       8.153999       0.552161       1.142862      -0.745054      -0.008960      -0.036370       0.011923       0.039309      -0.001071      -0.011378       0.000319      -0.020527      -0.024426      -0.018595       0.004154       0.014441              1.732331       1.615563       0.247186      -0.259880       1.994369      -0.249742       1.587062           0.000001
           35              H       1.428563       8.380247      28.018920       0.119848       1.184919 0.85561064E+01  0.83649210E+02                                 1.724245                            1.618027      -0.831264       2.491124                    0.999391       3.170662       8.271981       0.546002       1.147431      -0.743961      -0.016858       0.033705       0.012153       0.039597      -0.002519      -0.012032      -0.001493      -0.020519      -0.025740      -0.019606       0.004752       0.014854              1.765146       1.753955      -0.316305      -0.326489       1.915581       0.199637       1.625903           0.000005
           36              H       3.109483       8.574277      26.430125       0.116985       1.177391 0.86800102E+01  0.85669734E+02                                 1.744457                            1.648213      -0.992486       2.406651                    0.998271       3.338493       8.921433       0.528763       1.173648      -0.735422       0.007062       0.037065      -0.007421       0.038455      -0.002738      -0.007249       0.001152      -0.022776      -0.037941      -0.017042      -0.001133       0.018175              1.833726       1.688165       0.239119      -0.304976       2.033741      -0.354814       1.779270           0.000003
           37              H       6.105126       4.771080      26.498023       0.112380       1.145100 0.87963998E+01  0.88157775E+02                                 1.783604                            1.715209      -1.112290       2.347116                    0.996546       3.579725      10.024234       0.487293       1.254181      -0.714708      -0.008848      -0.034719      -0.011311       0.037572       0.002866       0.006954       0.000836      -0.026665      -0.029252      -0.016139      -0.002466       0.018604              1.848535       1.690818       0.081625       0.225862       1.963931       0.292926       1.890856           0.000001
           38              H       7.615867       4.769583      28.258824       0.114325       1.190517 0.87294789E+01  0.87585379E+02                                 1.849004                            1.722273      -1.217892       2.300386                    0.994971       3.629251      10.269839       0.479089       1.274227      -0.709725       0.012671      -0.031137       0.014480       0.036603       0.001947       0.010740      -0.004180      -0.010480      -0.003722      -0.014666       0.005363       0.009304              1.938143       1.775207      -0.491211       0.276615       2.263267      -0.280336       1.775954           0.000001
           39              H       7.324566       8.769139      28.512307       0.122036       1.180609 0.85524752E+01  0.83725895E+02                                 1.731372                            1.627091      -0.831027       2.493021                    0.999427       3.168474       8.311005       0.538983       1.160816      -0.740734       0.009034       0.034256       0.014638       0.038333      -0.002282       0.010941       0.002398      -0.023638      -0.015804      -0.018668       0.003876       0.014793              1.765624       1.506753       0.158064       0.244213       2.072542       0.300746       1.717577           0.000006
           40              H       5.815591       8.772617      26.751506       0.115097       1.172053 0.86366870E+01  0.85084692E+02                                 1.733618                            1.639803      -0.989940       2.406011                    0.998157       3.337941       8.894328       0.532518       1.167528      -0.736824      -0.011973       0.035389      -0.007644       0.038134      -0.002109       0.008805       0.004382      -0.023809      -0.030574      -0.018102       0.000390       0.017713              1.825174       1.642133      -0.291555       0.256971       2.028728      -0.325209       1.804662           0.000003
           41              H      -2.262434       6.923967      40.009570       0.123344       1.097242 0.78896534E+01  0.75538610E+02                                 1.626466                            1.542742      -0.890701       2.463677                    0.999073       3.130727       8.066505       0.565503       1.131254      -0.747071      -0.008425       0.039594      -0.010830       0.041904       0.000114       0.006873       0.000530      -0.026781      -0.021296      -0.015480      -0.001474       0.016954              1.656319       1.530615      -0.192082       0.237019       1.877497      -0.229881       1.560844          -0.000222
           42              H      -0.831890       6.595061      41.806583       0.126308       1.157047 0.82928442E+01  0.80503278E+02                                 1.700495                            1.595836      -0.841120       2.489311                    0.999385       3.142538       8.189165       0.547888       1.151607      -0.742742       0.012944       0.030775       0.016835       0.037391       0.001069       0.011718       0.001902      -0.024055      -0.013381      -0.019151       0.004418       0.014733              1.751644       1.673046       0.257009       0.354706       1.827571       0.302302       1.754315           0.000099
           43              H      -1.150606       2.618347      41.331303       0.124344       1.177302 0.84909847E+01  0.82944651E+02                                 1.726962                            1.620421      -0.832631       2.494219                    0.999458       3.147581       8.237734       0.540688       1.159656      -0.741183       0.007566      -0.036040       0.009733       0.038091       0.000249       0.012404       0.001011      -0.024341      -0.012467      -0.019884       0.005527       0.014357              1.758459       1.560377      -0.195327       0.217047       2.114100      -0.218685       1.600899          -0.000081
           44              H      -2.581150       2.947253      39.534289       0.124531       1.113310 0.79184151E+01  0.75914275E+02                                 1.646605                            1.548313      -0.883405       2.468431                    0.999133       3.130663       8.082550       0.562744       1.135299      -0.746097      -0.016554      -0.033675      -0.020185       0.042609       0.003147       0.007730       0.004290      -0.026627      -0.016914      -0.016169      -0.001563       0.017732              1.714751       1.624548       0.227729       0.358437       1.790671       0.295185       1.729034           0.000303
           45              H       6.050694       9.067902       1.733642       0.108054       1.038123 0.76536836E+01  0.75697099E+02                                 1.797836                            1.694231      -1.457902       2.180559                    0.992518       4.000734      11.941184       0.440343       1.406392      -0.679721       0.010244       0.029540       0.014495       0.034463       0.000066       0.006593       0.003759      -0.003848      -0.015798      -0.010192       0.003046       0.007146              1.905507       1.648873       0.193364       0.200422       2.126495       0.329869       1.941152          -0.000000
           46              H       4.453153       9.151107       0.054318       0.119284       1.279152 0.97470436E+01  0.99971654E+02                                 1.921855                            1.810377      -1.014759       2.404354                    0.997569       3.492448       9.812579       0.473594       1.260945      -0.715547      -0.015140       0.033396      -0.011424       0.038406      -0.005316       0.008599      -0.001043      -0.011536      -0.012366      -0.012964       0.001660       0.011304              1.969797       1.838212      -0.242410       0.278235       2.240663      -0.134389       1.830516           0.000001
           47              H       1.958648       2.113723      44.916276       0.120854       1.182945 0.84426559E+01  0.82212410E+02                                 1.719397                            1.604907      -0.798363       2.505582                    0.999606       3.143346       8.167322       0.549789       1.144068      -0.744984      -0.010171      -0.033609      -0.015436       0.038358      -0.002190       0.013550       0.002919      -0.021042      -0.016866      -0.020635       0.006862       0.013773              1.765688       1.557701       0.233732       0.263923       2.067832       0.335065       1.671530           0.000003
           48              H       6.267620       5.074428       1.330786       0.116616       1.197669 0.88230859E+01  0.87452339E+02                                 1.765558                            1.662615      -1.018751       2.394573                    0.997916       3.357678       8.996413       0.525970       1.174882      -0.735113       0.012475      -0.035824       0.005073       0.038272      -0.002391       0.008246       0.004813      -0.023258      -0.034369      -0.018173      -0.000017       0.018190              1.852797       1.688124      -0.304175       0.257091       2.127945      -0.281810       1.742322           0.000002
           49              H      11.417746       3.533140      39.131433       0.125431       1.116728 0.79620832E+01  0.76802710E+02                                 1.679423                            1.575500      -0.853541       2.480396                    0.999385       3.189819       8.390039       0.543144       1.169072      -0.737131       0.001462      -0.030977      -0.027746       0.041612       0.007723      -0.003822       0.010541      -0.018578      -0.002745      -0.015816      -0.001294       0.017110              1.764473       1.459858      -0.010401      -0.138799       1.737259       0.448642       2.096302           0.000257
           50              H      10.033167       3.282130      40.978237       0.126007       1.151600 0.84442843E+01  0.82436334E+02                                 1.706085                            1.620390      -0.824915       2.498210                    0.999464       3.142276       8.241329       0.538075       1.166025      -0.739616      -0.022050      -0.032033       0.000667       0.038895       0.011227      -0.006999       0.007981      -0.014129      -0.003128      -0.018567       0.003723       0.014844              1.727311       1.666202       0.365424      -0.158780       1.948222      -0.039585       1.567507          -0.000071
           51              H      11.345025       6.788250      42.440291       0.119165       1.105186 0.78412505E+01  0.76177749E+02                                 1.733722                            1.613256      -0.867378       2.472278                    0.998894       3.360490       9.193346       0.506537       1.244664      -0.717776       0.000350       0.027220       0.025010       0.036967       0.011805      -0.006648       0.004885      -0.009338       0.007339      -0.017352       0.005865       0.011486              1.822208       1.541372      -0.093539      -0.172090       1.827595       0.520678       2.097656           0.000102
           52              H      12.731828       7.037280      40.593486       0.125096       1.053411 0.75752226E+01  0.71767857E+02                                 1.579429                            1.509826      -0.868021       2.473818                    0.999349       3.085726       7.899214       0.572904       1.128469      -0.747808       0.023575       0.034216      -0.002554       0.041629       0.010601      -0.003889       0.008150      -0.013558      -0.014399      -0.015607      -0.000828       0.016435              1.610862       1.729360       0.326753      -0.171403       1.644802      -0.025686       1.458424          -0.000308
           53              H       8.871335       5.180214       1.348891       0.117280       1.206477 0.88710352E+01  0.88092695E+02                                 1.779174                            1.670858      -1.037005       2.388008                    0.997634       3.360591       9.028015       0.522642       1.180146      -0.733909      -0.011200      -0.036662       0.004536       0.038602       0.001171      -0.008163       0.005338      -0.023268      -0.033535      -0.017885      -0.000313       0.018198              1.878418       1.698864       0.301714      -0.274293       2.193498      -0.299557       1.742892           0.000003
           54              H       7.788339       2.347552      44.975120       0.121269       1.155870 0.82230317E+01  0.79504236E+02                                 1.687918                            1.579807      -0.784019       2.512507                    0.999704       3.120511       8.064642       0.556596       1.138171      -0.746356       0.012373      -0.033339      -0.017094       0.039456       0.001384      -0.012862       0.002921      -0.020271      -0.017847      -0.019709       0.006138       0.013571              1.738420       1.560210      -0.254958      -0.294697       2.003560       0.306633       1.651492           0.000006
           55              H      10.520573       9.374127       0.244430       0.118976       1.038452 0.72564834E+01  0.69776347E+02                                 1.713010                            1.587077      -1.047023       2.387901                    0.996927       3.509875       9.841196       0.489354       1.301670      -0.703352       0.012183       0.033532      -0.006661       0.036293       0.001822      -0.010662       0.005021      -0.014008      -0.008247      -0.015862       0.005059       0.010802              1.807442       1.673277       0.384490      -0.296356       2.146075      -0.320412       1.602975           0.000001
           56              H       8.892139       9.162879       1.883016       0.119338       1.124475 0.84937337E+01  0.84544852E+02                                 1.782346                            1.702164      -1.005949       2.404503                    0.997983       3.499384       9.827324       0.481041       1.279191      -0.709824      -0.009992       0.032986       0.014306       0.037317       0.002953      -0.007050       0.004533      -0.018500      -0.034351      -0.016503       0.000596       0.015907              1.864813       1.710200      -0.219899      -0.362594       1.929002       0.258486       1.955238           0.000001
           57              H       8.027221      14.081600      11.393154       0.126293       1.128382 0.80589819E+01  0.77679574E+02                                 1.667479                            1.567158      -0.911559       2.457037                    0.998892       3.155073       8.194077       0.556036       1.142817      -0.744128       0.032342       0.012587       0.023612       0.041976       0.000081       0.006311       0.007035       0.025020      -0.014592      -0.015411      -0.001537       0.016948              1.731382       1.791447       0.180913       0.337409       1.554207       0.334086       1.848492          -0.000319
           58              H       8.511812      12.650436       9.632353       0.122164       1.197022 0.87214427E+01  0.85760278E+02                                 1.743352                            1.639988      -0.833081       2.490116                    0.999439       3.187920       8.368376       0.538622       1.156444      -0.741765       0.036640      -0.009562      -0.004469       0.038130      -0.001682       0.004931       0.010852       0.025565      -0.012874      -0.019317       0.003159       0.016158              1.775670       2.223765      -0.226283      -0.144943       1.509802       0.176134       1.593444           0.000103
           59              H       4.609946      12.502637       8.677265       0.122163       0.977075 0.68425933E+01  0.65056601E+02                                 1.670641                            1.562829      -0.941460       2.441458                    0.998015       3.451016       9.728208       0.481285       1.338546      -0.696105      -0.030085      -0.013150      -0.020895       0.038918      -0.000996       0.003295       0.011715       0.013825      -0.010214      -0.016412       0.006316       0.010095              1.750131       1.869254       0.211634       0.381593       1.451379       0.298349       1.929761          -0.000081
           60              H       4.125356      13.933801      10.438066       0.122711       1.148594 0.85923623E+01  0.85402136E+02                                 1.782787                            1.693623      -1.012366       2.408874                    0.997448       3.403946       9.417812       0.492264       1.251849      -0.716774      -0.040634       0.010908       0.005110       0.042382      -0.005864       0.003511       0.006364       0.023338      -0.016873      -0.015352      -0.000711       0.016063              1.838680       2.173011      -0.158614      -0.188294       1.642975       0.161488       1.700054           0.000198
           61              H       5.486177      -0.008485      10.940506       0.124783       1.128043 0.80922103E+01  0.78017804E+02                                 1.663538                            1.567709      -0.902156       2.461260                    0.998956       3.143827       8.144535       0.557808       1.138924      -0.745358      -0.036621      -0.007670       0.018663       0.041812      -0.002736      -0.004624      -0.006456       0.029502      -0.010179      -0.016908      -0.000621       0.017529              1.710879       1.872606       0.130114      -0.345571       1.518361      -0.248089       1.741670           0.000264
           62              H       5.481111       1.293655       9.021278       0.125321       1.174276 0.84824601E+01  0.82787897E+02                                 1.717000                            1.614039      -0.834198       2.491605                    0.999405       3.153760       8.233121       0.544909       1.151694      -0.742933      -0.032899       0.012852      -0.011621       0.037183      -0.004077      -0.002531      -0.011411       0.025281      -0.009446      -0.019859       0.004962       0.014897              1.752789       1.971253      -0.279197       0.236406       1.633235      -0.263725       1.653878          -0.000078
           63              H       9.467557       0.873536       8.727056       0.123722       1.187409 0.86226521E+01  0.84587083E+02                                 1.737768                            1.633619      -0.856538       2.481683                    0.999260       3.175545       8.338640       0.537961       1.160625      -0.740751       0.033333       0.006526      -0.015979       0.037536      -0.003436      -0.002420      -0.010819       0.026417      -0.010302      -0.019520       0.004082       0.015439              1.768360       1.987525       0.115323      -0.332810       1.554571      -0.239334       1.762983           0.000099
           64              H       9.472623      -0.428603      10.646284       0.124622       1.133449 0.81446729E+01  0.78703398E+02                                 1.673501                            1.576350      -0.894241       2.463428                    0.999006       3.155772       8.202809       0.554017       1.144097      -0.744014       0.036912      -0.014728       0.013781       0.042063      -0.004508      -0.001034      -0.007163       0.025817      -0.020093      -0.015970      -0.001053       0.017023              1.725896       1.882574      -0.287331       0.252373       1.634168      -0.298431       1.660947          -0.000259
           65              H       5.497225       5.535307       3.729821       0.117975       1.152898 0.84736088E+01  0.83139574E+02                                 1.719653                            1.627843      -0.990449       2.408413                    0.998193       3.322106       8.854443       0.532327       1.172703      -0.735494      -0.036050       0.010942      -0.008655       0.038655       0.000181      -0.000702      -0.007260       0.023688      -0.038144      -0.017218      -0.001005       0.018223              1.804747       1.918238      -0.277381       0.295472       1.743391      -0.320872       1.752612           0.000001
           66              H       5.498050       3.843226       5.318616       0.121577       1.156647 0.83282105E+01  0.80835534E+02                                 1.692432                            1.593165      -0.813647       2.499703                    0.999532       3.141630       8.154193       0.552147       1.142881      -0.745050      -0.035095      -0.013089       0.011926       0.039309       0.001307       0.001626      -0.011267       0.020472      -0.024426      -0.018595       0.004155       0.014440              1.732377       1.932846       0.283969      -0.218160       1.677181      -0.286922       1.587102           0.000001
           67              H       9.515710       3.906033       5.386513       0.119843       1.184961 0.85565146E+01  0.83654449E+02                                 1.724313                            1.618086      -0.831280       2.491118                    0.999391       3.170710       8.272249       0.545979       1.147461      -0.743954       0.035421      -0.012865       0.012157       0.039597      -0.000105      -0.000096      -0.012125       0.021127      -0.025738      -0.019606       0.004753       0.014854              1.765217       1.985882      -0.289443       0.235917       1.683803      -0.301348       1.625966           0.000003
           68              H       9.514884       5.598114       3.797718       0.116978       1.177410 0.86801769E+01  0.85671722E+02                                 1.744467                            1.648222      -0.992467       2.406653                    0.998271       3.338534       8.921537       0.528765       1.173638      -0.735424       0.036004       0.011283      -0.007419       0.038453      -0.000060       0.001979      -0.007070       0.023425      -0.037936      -0.017042      -0.001132       0.018174              1.833738       1.974464       0.272309      -0.317337       1.747466      -0.343811       1.779284           0.000002
           69              H       5.392027       8.135877       3.865615       0.112372       1.145117 0.87965608E+01  0.88159706E+02                                 1.783615                            1.715218      -1.112259       2.347125                    0.996546       3.579759      10.024315       0.487295       1.254171      -0.714710      -0.033468      -0.012788      -0.011309       0.037571       0.005839       0.000030       0.007005       0.024646      -0.029246      -0.016139      -0.002464       0.018603              1.848546       1.941648       0.110702       0.264972       1.713123       0.258093       1.890868           0.000000
           70              H       5.216573       9.636395       5.626417       0.114322       1.190505 0.87293714E+01  0.87583988E+02                                 1.848988                            1.722260      -1.217847       2.300406                    0.994972       3.629232      10.269750       0.479091       1.274224      -0.709726      -0.032388       0.009001       0.014482       0.036602       0.003093      -0.005388       0.010187       0.009312      -0.003721      -0.014666       0.005362       0.009304              1.938125       2.369148      -0.422348      -0.310319       1.669288       0.242489       1.775939           0.000001
           71              H       9.223067       9.807596       5.879899       0.122033       1.180647 0.85528330E+01  0.83730459E+02                                 1.731427                            1.627140      -0.831045       2.493014                    0.999427       3.168520       8.311238       0.538966       1.160837      -0.740729       0.032987       0.012918       0.014642       0.038333       0.000482       0.001123       0.011145       0.024055      -0.015801      -0.018668       0.003876       0.014792              1.765682       2.028949       0.218601       0.270634       1.550464       0.277235       1.717632           0.000006
           72              H       9.400286       8.309059       4.119098       0.115091       1.172071 0.86368509E+01  0.85086634E+02                                 1.733628                            1.639812      -0.989920       2.406015                    0.998157       3.337979       8.894420       0.532521       1.167518      -0.736827       0.036532      -0.007819      -0.007641       0.038133       0.000671       0.003338       0.009252       0.024143      -0.030568      -0.018102       0.000390       0.017712              1.825185       2.090312      -0.239603      -0.352641       1.580570       0.217816       1.804674           0.000002
           73              H      17.202092       9.847620       5.255245       0.123342       1.097234 0.78895757E+01  0.75537653E+02                                 1.626456                            1.542733      -0.890707       2.463676                    0.999073       3.130714       8.066451       0.565506       1.131252      -0.747071       0.008425      -0.039594       0.010831       0.041905       0.000114       0.006872       0.000530      -0.026781      -0.021297      -0.015479      -0.001475       0.016954              1.656308       1.530606      -0.192081       0.237016       1.877486      -0.229879       1.560834           0.000229
           74              H      15.771548      10.176526       3.458232       0.126305       1.157032 0.82926957E+01  0.80501289E+02                                 1.700459                            1.595805      -0.841124       2.489307                    0.999385       3.142535       8.189067       0.547903       1.151583      -0.742748      -0.012943      -0.030776      -0.016834       0.037390       0.001069       0.011718       0.001902      -0.024056      -0.013383      -0.019151       0.004418       0.014733              1.751606       1.673011       0.257000       0.354693       1.827531       0.302292       1.754276          -0.000090
           75              H      16.090264      14.153240       3.933512       0.124344       1.177297 0.84909269E+01  0.82943856E+02                                 1.726947                            1.620408      -0.832630       2.494218                    0.999458       3.147577       8.237683       0.540694       1.159645      -0.741185      -0.007566       0.036040      -0.009731       0.038090       0.000248       0.012404       0.001012      -0.024340      -0.012468      -0.019883       0.005527       0.014357              1.758444       1.560363      -0.195325       0.217043       2.114083      -0.218682       1.600885           0.000080
           76              H      17.520808      13.824334       5.730526       0.124530       1.113274 0.79180774E+01  0.75910036E+02                                 1.646550                            1.548264      -0.883406       2.468432                    0.999133       3.130620       8.082319       0.562762       1.135276      -0.746102       0.016554       0.033675       0.020186       0.042609       0.003147       0.007729       0.004291      -0.026627      -0.016914      -0.016168      -0.001564       0.017733              1.714690       1.624492       0.227717       0.358416       1.790609       0.295170       1.728971          -0.000304
           77              H       8.888964       7.703685      43.531173       0.108051       1.038127 0.76537220E+01  0.75697571E+02                                 1.797841                            1.694236      -1.457896       2.180560                    0.992518       4.000745      11.941223       0.440343       1.406391      -0.679721      -0.010245      -0.029540      -0.014494       0.034462       0.000066       0.006594       0.003759      -0.003848      -0.015794      -0.010191       0.003046       0.007146              1.905511       1.648877       0.193366       0.200423       2.126501       0.329870       1.941156           0.000000
           78              H      10.486505       7.620480      45.210497       0.119286       1.279127 0.97468057E+01  0.99968544E+02                                 1.921827                            1.810352      -1.014747       2.404362                    0.997570       3.492405       9.812406       0.473598       1.260942      -0.715548       0.015140      -0.033396       0.011425       0.038406      -0.005317       0.008599      -0.001044      -0.011536      -0.012366      -0.012964       0.001659       0.011305              1.969767       1.838185      -0.242404       0.278227       2.240627      -0.134386       1.830489           0.000002
           79              H      12.981010      14.657864       0.348539       0.120862       1.182901 0.84422585E+01  0.82207500E+02                                 1.719347                            1.604864      -0.798342       2.505596                    0.999606       3.143285       8.167088       0.549800       1.144060      -0.744986       0.010171       0.033609       0.015438       0.038358      -0.002190       0.013549       0.002920      -0.021041      -0.016863      -0.020635       0.006862       0.013772              1.765635       1.557657       0.233722       0.263910       2.067767       0.335050       1.671480           0.000003
           80              H       8.672038      11.697159      43.934029       0.116617       1.197642 0.88228190E+01  0.87448748E+02                                 1.765505                            1.662568      -1.018725       2.394583                    0.997916       3.357643       8.996175       0.525990       1.174851      -0.735120      -0.012475       0.035824      -0.005072       0.038271      -0.002391       0.008247       0.004813      -0.023259      -0.034366      -0.018173      -0.000017       0.018190              1.852737       1.688072      -0.304160       0.257075       2.127875      -0.281795       1.742266           0.000002
           81              H       3.521912      13.238447       6.133382       0.125430       1.116712 0.79619311E+01  0.76800897E+02                                 1.679411                            1.575488      -0.853532       2.480404                    0.999385       3.189788       8.389946       0.543144       1.169077      -0.737130      -0.001461       0.030977       0.027748       0.041613       0.007723      -0.003821       0.010542      -0.018578      -0.002745      -0.015816      -0.001294       0.017110              1.764459       1.459847      -0.010401      -0.138796       1.737248       0.448639       2.096283          -0.000253
           82              H       4.906491      13.489457       4.286578       0.126006       1.151548 0.84437828E+01  0.82429937E+02                                 1.706005                            1.620319      -0.824894       2.498220                    0.999465       3.142226       8.241032       0.538100       1.165991      -0.739624       0.022051       0.032034      -0.000665       0.038895       0.011227      -0.006999       0.007981      -0.014131      -0.003130      -0.018567       0.003722       0.014845              1.727228       1.666124       0.365397      -0.158766       1.948124      -0.039583       1.567434           0.000084
           83              H       3.594633       9.983337       2.824524       0.119160       1.105198 0.78413645E+01  0.76179191E+02                                 1.733740                            1.613272      -0.867373       2.472279                    0.998894       3.360520       9.193471       0.506532       1.244671      -0.717774      -0.000350      -0.027221      -0.025009       0.036967       0.011806      -0.006648       0.004885      -0.009339       0.007338      -0.017353       0.005866       0.011487              1.822227       1.541389      -0.093541      -0.172094       1.827613       0.520685       2.097680          -0.000099
           84              H       2.207830       9.734307       4.671329       0.125089       1.053432 0.75754163E+01  0.71770254E+02                                 1.579461                            1.509855      -0.868032       2.473813                    0.999348       3.085754       7.899354       0.572892       1.128484      -0.747805      -0.023575      -0.034216       0.002555       0.041630       0.010601      -0.003889       0.008151      -0.013558      -0.014400      -0.015607      -0.000828       0.016435              1.610896       1.729398       0.326763      -0.171409       1.644836      -0.025687       1.458453           0.000315
           85              H       6.068323      11.591373      43.915924       0.117281       1.206446 0.88707168E+01  0.88088401E+02                                 1.779111                            1.670802      -1.036977       2.388019                    0.997634       3.360549       9.027730       0.522665       1.180109      -0.733918       0.011200       0.036662      -0.004535       0.038602       0.001171      -0.008164       0.005338      -0.023270      -0.033532      -0.017886      -0.000312       0.018198              1.878347       1.698801       0.301696      -0.274274       2.193413      -0.299538       1.742825           0.000003
           86              H       7.151319      14.424035       0.289695       0.121282       1.155756 0.82220041E+01  0.79491409E+02                                 1.687762                            1.579672      -0.783998       2.512521                    0.999704       3.120389       8.064045       0.556642       1.138118      -0.746369      -0.012374       0.033338       0.017096       0.039457       0.001383      -0.012862       0.002923      -0.020271      -0.017845      -0.019709       0.006138       0.013571              1.738254       1.560069      -0.254920      -0.294650       2.003356       0.306588       1.651337           0.000010
           87              H       4.419085       7.397460      45.020385       0.118978       1.038446 0.72564363E+01  0.69775879E+02                                 1.713013                            1.587080      -1.047046       2.387894                    0.996927       3.509872       9.841232       0.489349       1.301684      -0.703349      -0.012184      -0.033532       0.006663       0.036294       0.001822      -0.010662       0.005021      -0.014007      -0.008247      -0.015861       0.005060       0.010802              1.807446       1.673281       0.384491      -0.296357       2.146078      -0.320413       1.602978           0.000001
           88              H       6.047519       7.608708      43.381799       0.119334       1.124478 0.84937670E+01  0.84545252E+02                                 1.782350                            1.702168      -1.005932       2.404510                    0.997983       3.499387       9.827331       0.481041       1.279191      -0.709824       0.009991      -0.032987      -0.014304       0.037317       0.002953      -0.007051       0.004534      -0.018500      -0.034347      -0.016503       0.000596       0.015907              1.864816       1.710204      -0.219900      -0.362596       1.929005       0.258487       1.955241           0.000001
           89              H       6.912437       2.689987      33.871661       0.126300       1.128320 0.80584035E+01  0.77672236E+02                                 1.667380                            1.567071      -0.911546       2.457043                    0.998892       3.154996       8.193657       0.556070       1.142772      -0.744139      -0.032342      -0.012587      -0.023612       0.041976       0.000082       0.006311       0.007034       0.025020      -0.014592      -0.015411      -0.001538       0.016949              1.731274       1.791339       0.180897       0.337379       1.554113       0.334049       1.848369          -0.000321
           90              H       6.427846       4.121151      35.632462       0.122172       1.196927 0.87205354E+01  0.85748646E+02                                 1.743212                            1.639864      -0.833061       2.490126                    0.999439       3.187811       8.367805       0.538664       1.156389      -0.741778      -0.036640       0.009561       0.004469       0.038130      -0.001682       0.004930       0.010851       0.025565      -0.012874      -0.019316       0.003158       0.016158              1.775524       2.223567      -0.226255      -0.144925       1.509688       0.176108       1.593317           0.000101
           91              H      10.329712       4.268950      36.587550       0.122166       0.977066 0.68425203E+01  0.65055757E+02                                 1.670635                            1.562823      -0.941472       2.441456                    0.998015       3.450996       9.728152       0.481284       1.338550      -0.696104       0.030086       0.013150       0.020895       0.038919      -0.000996       0.003295       0.011715       0.013825      -0.010214      -0.016411       0.006316       0.010095              1.750125       1.869246       0.211634       0.381592       1.451373       0.298348       1.929755          -0.000070
           92              H      10.814302       2.837786      34.826749       0.122713       1.148582 0.85922477E+01  0.85400581E+02                                 1.782764                            1.693602      -1.012367       2.408875                    0.997448       3.403916       9.417659       0.492272       1.251836      -0.716777       0.040634      -0.010908      -0.005109       0.042382      -0.005864       0.003512       0.006363       0.023338      -0.016873      -0.015351      -0.000712       0.016063              1.838655       2.172978      -0.158610      -0.188289       1.642954       0.161484       1.700032           0.000208
           93              H       9.453481      16.780072      34.324309       0.124787       1.127968 0.80915034E+01  0.78008807E+02                                 1.663413                            1.567599      -0.902148       2.461263                    0.998957       3.143747       8.144051       0.557853       1.138865      -0.745372       0.036621       0.007669      -0.018663       0.041812      -0.002735      -0.004624      -0.006456       0.029504      -0.010180      -0.016908      -0.000622       0.017530              1.710745       1.872457       0.130097      -0.345528       1.518250      -0.248054       1.741529           0.000261
           94              H       9.458547      15.477932      36.243537       0.125327       1.174219 0.84819121E+01  0.82780881E+02                                 1.716910                            1.613959      -0.834185       2.491611                    0.999405       3.153692       8.232753       0.544938       1.151655      -0.742942       0.032900      -0.012851       0.011621       0.037183      -0.004077      -0.002530      -0.011411       0.025282      -0.009446      -0.019858       0.004961       0.014897              1.752695       1.971145      -0.279176       0.236389       1.633150      -0.263700       1.653790          -0.000079
           95              H       5.472101      15.898051      36.537759       0.123735       1.187324 0.86218498E+01  0.84576830E+02                                 1.737642                            1.633508      -0.856512       2.481697                    0.999260       3.175445       8.338126       0.537999       1.160576      -0.740763      -0.033333      -0.006526       0.015979       0.037536      -0.003436      -0.002421      -0.010818       0.026417      -0.010302      -0.019520       0.004081       0.015438              1.768229       1.987374       0.115311      -0.332775       1.554463      -0.239303       1.762850           0.000098
           96              H       5.467035      17.200190      34.618531       0.124631       1.133378 0.81440062E+01  0.78694894E+02                                 1.673382                            1.576246      -0.894230       2.463433                    0.999007       3.155694       8.202345       0.554060       1.144040      -0.744028      -0.036911       0.014728      -0.013781       0.042063      -0.004508      -0.001034      -0.007162       0.025818      -0.020093      -0.015970      -0.001054       0.017024              1.725768       1.882433      -0.287297       0.252343       1.634049      -0.298391       1.660823          -0.000261
           97              H       9.442433      11.236280      41.534994       0.117977       1.152888 0.84735081E+01  0.83138295E+02                                 1.719640                            1.627831      -0.990461       2.408410                    0.998193       3.322079       8.854340       0.532331       1.172700      -0.735495       0.036050      -0.010942       0.008656       0.038656       0.000181      -0.000702      -0.007259       0.023688      -0.038147      -0.017217      -0.001006       0.018223              1.804731       1.918224      -0.277377       0.295467       1.743374      -0.320865       1.752594           0.000002
           98              H       9.441608      12.928361      39.946199       0.121584       1.156577 0.83275419E+01  0.80827005E+02                                 1.692318                            1.593065      -0.813632       2.499711                    0.999532       3.141556       8.153760       0.552186       1.142829      -0.745062       0.035096       0.013089      -0.011924       0.039309       0.001307       0.001627      -0.011266       0.020472      -0.024426      -0.018594       0.004154       0.014440              1.732257       1.932709       0.283941      -0.218139       1.677066      -0.286889       1.586997           0.000001
           99              H       5.423948      12.865554      39.878302       0.119855       1.184864 0.85556053E+01  0.83642847E+02                                 1.724167                            1.617959      -0.831258       2.491129                    0.999392       3.170605       8.271683       0.546025       1.147401      -0.743968      -0.035422       0.012865      -0.012155       0.039597      -0.000105      -0.000097      -0.012124       0.021127      -0.025739      -0.019605       0.004752       0.014854              1.765064       1.985703      -0.289406       0.235888       1.683658      -0.301304       1.625830           0.000005
          100              H       5.424774      11.173473      41.467097       0.116982       1.177391 0.86799925E+01  0.85669344E+02                                 1.744440                            1.648198      -0.992477       2.406651                    0.998271       3.338495       8.921369       0.528773       1.173629      -0.735427      -0.036005      -0.011282       0.007420       0.038454      -0.000060       0.001979      -0.007069       0.023425      -0.037939      -0.017042      -0.001133       0.018175              1.833707       1.974435       0.272302      -0.317328       1.747435      -0.343799       1.779250           0.000003
          101              H       9.547631       8.635710      41.399200       0.112375       1.145111 0.87965097E+01  0.88159096E+02                                 1.783612                            1.715216      -1.112283       2.347117                    0.996546       3.579743      10.024276       0.487294       1.254176      -0.714709       0.033469       0.012788       0.011310       0.037571       0.005840       0.000030       0.007004       0.024646      -0.029249      -0.016139      -0.002465       0.018604              1.848542       1.941645       0.110702       0.264970       1.713119       0.258092       1.890864           0.000002
          102              H       9.723085       7.135192      39.638398       0.114324       1.190514 0.87294502E+01  0.87584933E+02                                 1.848993                            1.722264      -1.217878       2.300391                    0.994972       3.629240      10.269765       0.479093       1.274219      -0.709727       0.032388      -0.009001      -0.014481       0.036602       0.003094      -0.005388       0.010187       0.009311      -0.003721      -0.014666       0.005362       0.009304              1.938130       2.369155      -0.422351      -0.310322       1.669292       0.242491       1.775944           0.000001
          103              H       5.716591       6.963991      39.384916       0.122039       1.180558 0.85520006E+01  0.83719845E+02                                 1.731297                            1.627026      -0.831022       2.493025                    0.999427       3.168419       8.310712       0.539005       1.160787      -0.740741      -0.032988      -0.012918      -0.014640       0.038333       0.000482       0.001123       0.011144       0.024055      -0.015802      -0.018668       0.003876       0.014792              1.765546       2.028784       0.218577       0.270605       1.550353       0.277200       1.717501           0.000006
          104              H       5.539372       8.462528      41.145717       0.115095       1.172051 0.86366501E+01  0.85084099E+02                                 1.733603                            1.639789      -0.989930       2.406014                    0.998157       3.337937       8.894258       0.532526       1.167513      -0.736828      -0.036532       0.007819       0.007643       0.038134       0.000671       0.003339       0.009251       0.024143      -0.030572      -0.018102       0.000390       0.017713              1.825157       2.090282      -0.239597      -0.352632       1.580545       0.217808       1.804643           0.000003
          105              H       6.445509      16.699694      27.887653       0.123340       1.097221 0.78894409E+01  0.75535785E+02                                 1.626412                            1.542694      -0.890731       2.463660                    0.999073       3.130731       8.066375       0.565529       1.131214      -0.747080      -0.040301       0.003811       0.010829       0.041904       0.003174      -0.000264       0.006888       0.026020      -0.021298      -0.015480      -0.001475       0.016955              1.656262       1.916769      -0.147299      -0.255630       1.491224       0.208958       1.560794          -0.000223
          106              H       6.936959      15.316541      26.090639       0.126304       1.157022 0.82925996E+01  0.80500070E+02                                 1.700444                            1.595791      -0.841129       2.489305                    0.999385       3.142527       8.189014       0.547908       1.151576      -0.742749      -0.029080      -0.016401      -0.016836       0.037391       0.003792       0.000540       0.011859       0.022930      -0.013381      -0.019151       0.004418       0.014733              1.751590       1.766670       0.267856       0.259434       1.733840       0.387139       1.754261           0.000100
          107              H      10.850518      16.091071      26.565920       0.124340       1.177288 0.84908388E+01  0.82942580E+02                                 1.726915                            1.620380      -0.832661       2.494201                    0.999458       3.147599       8.237655       0.540710       1.159617      -0.741191       0.036671      -0.003365      -0.009733       0.038090       0.003027      -0.000424       0.012438       0.023582      -0.012468      -0.019884       0.005527       0.014357              1.758410       2.151377      -0.126802      -0.242213       1.522995       0.190412       1.600857          -0.000080
          108              H      10.359067      17.474224      28.362933       0.124518       1.113314 0.79184333E+01  0.75914202E+02                                 1.646575                            1.548287      -0.883461       2.468398                    0.999133       3.130710       8.082557       0.562765       1.135259      -0.746106       0.031544       0.020322       0.020185       0.042608       0.006110       0.003371       0.008173       0.024482      -0.016916      -0.016169      -0.001564       0.017733              1.714718       1.736336       0.240683       0.251937       1.678818       0.390032       1.729000           0.000304
          109              H       7.984555      11.238896      20.898765       0.108054       1.038113 0.76535908E+01  0.75695972E+02                                 1.797828                            1.694224      -1.457894       2.180564                    0.992518       4.000716      11.941125       0.440343       1.406396      -0.679720      -0.028164      -0.013578      -0.014495       0.034463       0.000504       0.002975       0.006982       0.003715      -0.015795      -0.010191       0.003046       0.007146              1.905497       2.075914       0.242868       0.304594       1.699435       0.237073       1.941141           0.000002
          110              H       7.717939      12.816228      22.578090       0.119283       1.279137 0.97469132E+01  0.99970051E+02                                 1.921848                            1.810371      -1.014749       2.404361                    0.997570       3.492426       9.812526       0.473592       1.260954      -0.715546      -0.034917       0.011194       0.011424       0.038406      -0.003856      -0.002027       0.008421       0.013662      -0.012366      -0.012964       0.001660       0.011304              1.969790       2.290775      -0.189943      -0.165533       1.788084       0.260906       1.830509           0.000003
          111              H      11.709827      13.060610      22.980947       0.120849       1.182960 0.84427877E+01  0.82213977E+02                                 1.719406                            1.604915      -0.798381       2.505572                    0.999606       3.143378       8.167407       0.549790       1.144062      -0.744985       0.032214       0.013973       0.015436       0.038357       0.000275       0.001339       0.013796       0.021486      -0.016866      -0.020635       0.006862       0.013773              1.765697       2.007606       0.285887       0.302446       1.617946       0.300754       1.671538           0.000005
          112              H      11.976443      11.483277      21.301622       0.116611       1.197677 0.88231599E+01  0.87453164E+02                                 1.765558                            1.662615      -1.018749       2.394571                    0.997916       3.357698       8.996440       0.525974       1.174871      -0.735115       0.037022      -0.008267      -0.005072       0.038271       0.000333       0.003831       0.008746       0.023736      -0.034368      -0.018173      -0.000016       0.018189              1.852796       2.191700      -0.245798      -0.309540       1.624368       0.222928       1.742320           0.000003
          113              H      11.389103       3.500986      28.765790       0.125416       1.116778 0.79625203E+01  0.76807967E+02                                 1.679470                            1.575541      -0.853585       2.480368                    0.999385       3.189906       8.390320       0.543138       1.169069      -0.737132       0.030938       0.002113       0.027745       0.041610       0.009644       0.010911      -0.002582       0.014551      -0.002745      -0.015816      -0.001293       0.017109              1.764525       1.736009       0.021607       0.461661       1.461196      -0.086219       2.096370           0.000257
          114              H      11.479005       4.905258      26.918985       0.125995       1.151633 0.84445815E+01  0.82439859E+02                                 1.706106                            1.620409      -0.824957       2.498185                    0.999464       3.142344       8.241505       0.538077       1.166010      -0.739619       0.029281       0.025592      -0.000668       0.038894       0.012546       0.008734      -0.006034       0.008618      -0.003128      -0.018567       0.003723       0.014844              1.727332       1.860906       0.387999      -0.021039       1.753563      -0.162287       1.567526          -0.000071
          115              H       8.147273       3.198385      25.456932       0.119163       1.105186 0.78412478E+01  0.76177715E+02                                 1.733723                            1.613255      -0.867383       2.472276                    0.998894       3.360492       9.193351       0.506537       1.244665      -0.717776      -0.026998      -0.003483      -0.025011       0.036967       0.012560       0.005618      -0.006041       0.003689       0.007339      -0.017352       0.005865       0.011486              1.822209       1.845199      -0.058318       0.537032       1.523769      -0.110988       2.097658           0.000102
          116              H       8.059596       1.792131      27.303736       0.125089       1.053425 0.75753381E+01  0.71769194E+02                                 1.579439                            1.509835      -0.868048       2.473804                    0.999348       3.085753       7.899286       0.572904       1.128465      -0.747809      -0.031272      -0.027359       0.002554       0.041629       0.011871       0.008544      -0.002924       0.008347      -0.014400      -0.015607      -0.000828       0.016435              1.610872       1.571181       0.308418      -0.005778       1.803003      -0.173223       1.458433          -0.000309
          117              H      12.171188       8.884701      21.283516       0.117275       1.206488 0.88711235E+01  0.88093689E+02                                 1.779174                            1.670858      -1.037002       2.388005                    0.997633       3.360613       9.028046       0.522647       1.180135      -0.733912       0.035128       0.015347      -0.004535       0.038601       0.003802       0.006242      -0.007495       0.022116      -0.033533      -0.017886      -0.000312       0.018198              1.878418       2.117914       0.350293      -0.265978       1.774449      -0.306963       1.742891           0.000003
          118              H      12.148865       7.242774      22.922102       0.121265       1.155862 0.82229535E+01  0.79503157E+02                                 1.687893                            1.579786      -0.784031       2.512500                    0.999704       3.120527       8.064623       0.556608       1.138151      -0.746361       0.034541      -0.008452       0.017094       0.039455       0.003666       0.004383      -0.012440       0.019100      -0.017848      -0.019710       0.006138       0.013571              1.738393       2.055974      -0.197476       0.338519       1.507740      -0.257420       1.651467           0.000008
          119              H       8.195090       6.763489      22.387977       0.118976       1.038447 0.72564386E+01  0.69775843E+02                                 1.713007                            1.587075      -1.047025       2.387901                    0.996927       3.509868       9.841187       0.489352       1.301675      -0.703351      -0.031906      -0.015964       0.006662       0.036293       0.003376       0.006215      -0.010013       0.012803      -0.008248      -0.015862       0.005059       0.010802              1.807439       2.051840       0.428374      -0.284151       1.767506      -0.331279       1.602971           0.000001
          120              H       8.217413       8.405417      20.749391       0.119336       1.124466 0.84936444E+01  0.84543744E+02                                 1.782338                            1.702157      -1.005926       2.404514                    0.997983       3.499369       9.827270       0.481041       1.279193      -0.709823      -0.033918       0.006127      -0.014305       0.037318       0.004991       0.005315      -0.006481       0.016659      -0.034349      -0.016503       0.000596       0.015907              1.864804       1.976399      -0.189039       0.298520       1.662787      -0.330414       1.955227           0.000002
          121              H       3.231814       8.698171      11.239254       0.126285       1.128395 0.80590838E+01  0.77680721E+02                                 1.667484                            1.567162      -0.911546       2.457039                    0.998892       3.155093       8.194110       0.556039       1.142809      -0.744130      -0.008779      -0.033577      -0.023610       0.041975      -0.002783       0.006263       0.007078      -0.024393      -0.014592      -0.015413      -0.001535       0.016948              1.731387       1.515966       0.148979       0.293009       1.829700       0.373639       1.848495           0.000327
          122              H       4.709259       8.381608      13.000055       0.122171       1.196938 0.87206527E+01  0.85750225E+02                                 1.743235                            1.639886      -0.833070       2.490125                    0.999439       3.187829       8.367917       0.538655       1.156404      -0.741774       0.013718      -0.035296       0.004471       0.038131      -0.004562       0.010212       0.006146      -0.024118      -0.012875      -0.019317       0.003158       0.016158              1.775548       1.570936      -0.301918       0.191631       2.162368      -0.123684       1.593340          -0.000087
          123              H       4.406761      12.274536      13.955142       0.122175       0.977024 0.68421555E+01  0.65051462E+02                                 1.670594                            1.562787      -0.941469       2.441467                    0.998015       3.450905       9.727854       0.481287       1.338561      -0.696102       0.009599       0.031401       0.020897       0.038921      -0.002550       0.011258       0.004622      -0.013001      -0.010213      -0.016410       0.006316       0.010095              1.750080       1.408466       0.158216       0.252410       1.912073       0.413395       1.929702           0.000082
          124              H       2.929315      12.591099      12.194341       0.122714       1.148561 0.85920494E+01  0.85398239E+02                                 1.782755                            1.693594      -1.012329       2.408897                    0.997448       3.403883       9.417591       0.492267       1.251852      -0.716774      -0.015513       0.039110      -0.005107       0.042383      -0.008378       0.005918       0.004221      -0.020035      -0.016871      -0.015352      -0.000711       0.016063              1.838645       1.686258      -0.215031       0.182088       2.129657      -0.168440       1.700020          -0.000195
          125              H      16.935555      12.844839      11.691902       0.124780       1.128016 0.80919478E+01  0.78014414E+02                                 1.663490                            1.567666      -0.902130       2.461271                    0.998957       3.143793       8.144325       0.557827       1.138899      -0.745364       0.003402       0.037262      -0.018661       0.041812      -0.006038      -0.005882      -0.005336      -0.027468      -0.010180      -0.016909      -0.000621       0.017529              1.710826       1.493248       0.086136      -0.206631       1.897619      -0.371823       1.741612          -0.000262
          126              H      15.641495      12.699925      13.611130       0.125332       1.174186 0.84816239E+01  0.82777419E+02                                 1.716885                            1.613938      -0.834163       2.491627                    0.999405       3.153639       8.232600       0.544939       1.151664      -0.742940      -0.016555       0.031201       0.011623       0.037184      -0.006861      -0.011043      -0.003826      -0.022744      -0.009446      -0.019858       0.004961       0.014896              1.752669       1.701475      -0.310427      -0.289160       1.902765       0.204446       1.653766           0.000081
          127              H      16.517874       8.788375      13.905351       0.123732       1.187350 0.86221121E+01  0.84580374E+02                                 1.737704                            1.633563      -0.856506       2.481705                    0.999260       3.175452       8.338298       0.537973       1.160618      -0.740753      -0.002645      -0.033863       0.015981       0.037537      -0.006366      -0.010467      -0.003651      -0.024143      -0.010301      -0.019519       0.004081       0.015438              1.768293       1.533875       0.062737      -0.199403       2.008091      -0.358138       1.762915          -0.000093
          128              H      17.811934       8.933290      11.986123       0.124620       1.133436 0.81445486E+01  0.78701816E+02                                 1.673481                            1.576333      -0.894207       2.463444                    0.999007       3.155748       8.202699       0.554024       1.144090      -0.744016       0.018881      -0.034971      -0.013779       0.042063      -0.007342      -0.006997      -0.001853      -0.023069      -0.020090      -0.015971      -0.001052       0.017023              1.725875       1.703175      -0.308120      -0.325499       1.813525       0.216325       1.660925           0.000263
          129              H      11.429915      12.195475      18.902587       0.117977       1.152881 0.84734489E+01  0.83137608E+02                                 1.719637                            1.627829      -0.990453       2.408415                    0.998193       3.322072       8.854329       0.532329       1.172704      -0.735494      -0.015021       0.034551       0.008656       0.038656      -0.002534      -0.007130      -0.001534      -0.023142      -0.038146      -0.017217      -0.001006       0.018223              1.804728       1.809147      -0.290022      -0.352754       1.852445       0.256553       1.752592           0.000002
          130              H      13.110835      12.389505      17.313792       0.121581       1.156597 0.83277298E+01  0.80829392E+02                                 1.692349                            1.593092      -0.813632       2.499710                    0.999532       3.141581       8.153889       0.552176       1.142842      -0.745059       0.008960       0.036370      -0.011924       0.039309      -0.001070      -0.011378       0.000318      -0.020527      -0.024427      -0.018595       0.004154       0.014441              1.732289       1.615526       0.247175      -0.259869       1.994316      -0.249731       1.587025           0.000006
          131              H      13.511095       8.391340      17.245895       0.119845       1.184935 0.85562609E+01  0.83651171E+02                                 1.724268                            1.618047      -0.831272       2.491121                    0.999391       3.170684       8.272084       0.545995       1.147439      -0.743959       0.016858      -0.033705      -0.012155       0.039597      -0.002518      -0.012032      -0.001492      -0.020519      -0.025739      -0.019606       0.004752       0.014854              1.765170       1.753979      -0.316311      -0.326496       1.915608       0.199640       1.625924           0.000006
          132              H      11.830175       8.197310      18.834690       0.116979       1.177396 0.86800491E+01  0.85670119E+02                                 1.744453                            1.648209      -0.992477       2.406652                    0.998271       3.338508       8.921441       0.528768       1.173637      -0.735425      -0.007062      -0.037065       0.007420       0.038454      -0.002738      -0.007250       0.001152      -0.022777      -0.037939      -0.017042      -0.001133       0.018175              1.833721       1.688162       0.239118      -0.304975       2.033734      -0.354812       1.779266           0.000002
          133              H       8.834532      12.000507      18.766792       0.112375       1.145103 0.87964304E+01  0.88158122E+02                                 1.783605                            1.715209      -1.112267       2.347124                    0.996546       3.579734      10.024248       0.487294       1.254178      -0.714709       0.008848       0.034719       0.011310       0.037571       0.002866       0.006955       0.000837      -0.026665      -0.029248      -0.016139      -0.002465       0.018604              1.848535       1.690818       0.081625       0.225862       1.963932       0.292926       1.890856           0.000001
          134              H       7.323791      12.002004      17.005991       0.114325       1.190500 0.87293296E+01  0.87583535E+02                                 1.848990                            1.722261      -1.217871       2.300397                    0.994972       3.629227      10.269761       0.479089       1.274232      -0.709725      -0.012672       0.031137      -0.014481       0.036603       0.001947       0.010739      -0.004180      -0.010480      -0.003721      -0.014666       0.005362       0.009304              1.938127       1.775193      -0.491205       0.276611       2.263248      -0.280332       1.775940           0.000001
          135              H       7.615092       8.002448      16.752508       0.122033       1.180589 0.85522894E+01  0.83723460E+02                                 1.731334                            1.627059      -0.831037       2.493016                    0.999427       3.168468       8.310906       0.538996       1.160795      -0.740739      -0.009034      -0.034256      -0.014640       0.038333      -0.002282       0.010941       0.002399      -0.023638      -0.015802      -0.018668       0.003876       0.014793              1.765585       1.506723       0.158058       0.244204       2.072492       0.300734       1.717539           0.000009
          136              H       9.124067       7.998970      18.513309       0.115091       1.172064 0.86367737E+01  0.85085651E+02                                 1.733618                            1.639803      -0.989929       2.406012                    0.998157       3.337962       8.894352       0.532523       1.167516      -0.736827       0.011973      -0.035389       0.007643       0.038133      -0.002109       0.008805       0.004382      -0.023810      -0.030571      -0.018103       0.000390       0.017712              1.825174       1.642133      -0.291555       0.256971       2.028728      -0.325209       1.804661           0.000002
          137              C       6.586315      -0.453017      16.961631      -0.017372      40.114437 0.42288812E+03  0.97883562E+04                                10.219290                            6.792723       0.017086       2.014089                    0.999263      26.845290      74.439511       0.646738       0.409160      -1.078194      -0.016447       0.023975       0.029733       0.041586       0.008602       0.001805       0.002537       0.010312      -0.001127      -0.010028      -0.000897       0.010926             16.038956      10.307373      -2.432047      -3.198730      17.258729      12.947335      20.550764           0.000328
          138              C       7.612279       0.192642      17.644225      -0.096808      35.007476 0.41129844E+03  0.95343323E+04                                 9.387769                            6.784710       0.043572       1.987284                    0.999693      28.867476      82.346236       0.629558       0.419698      -1.062356      -0.015587       0.008308       0.009937       0.020266      -0.002182      -0.008954      -0.006709       0.044020      -0.041534      -0.022384      -0.008362       0.030746             13.054177       8.832795      -0.785294      -1.339957      13.982520       9.676700      16.347216           0.000702
          139              C       7.317555       1.021802      18.721527      -0.151738      36.697590 0.42614321E+03  0.99775087E+04                                 9.698368                            6.909207       0.132268       2.014079                    0.999643      29.497066      84.871211       0.622741       0.420080      -1.060932       0.003798      -0.013085      -0.017398       0.022098       0.015141       0.013507       0.012948       0.022447      -0.014700      -0.020305      -0.010197       0.030502             13.572822       9.959997      -2.068343      -2.912393      13.967666       9.709174      16.790804           0.000554
          140              C       5.996921       1.205364      19.115331       0.165054      47.082326 0.40012691E+03  0.92049831E+04                                11.597852                            6.809994      -0.345206       1.912418                    0.998522      26.128884      74.073445       0.612567       0.434637      -1.053879      -0.009574       0.019202       0.028366       0.035566      -0.007881      -0.012172       0.034146      -0.009633       0.041031      -0.029345      -0.015225       0.044570             20.215495      11.217677      -2.087790      -2.934024      21.942703      17.726922      27.486104          -0.000190
          141              C       4.971011       0.559767      18.431833      -0.150309      37.211113 0.42241460E+03  0.98659123E+04                                 9.769978                            6.864424       0.178286       2.028498                    0.999722      29.414663      84.457609       0.626913       0.418312      -1.062330       0.006434      -0.012468      -0.016790       0.021880      -0.003222      -0.013692       0.008954       0.049694      -0.044094      -0.025994      -0.010468       0.036463             13.962311       9.789346      -0.306768      -0.788660      14.627130      10.362073      17.470457          -0.000452
          142              C       5.265464      -0.269698      17.359057      -0.087466      34.820235 0.40778127E+03  0.94350860E+04                                 9.362519                            6.765659       0.000160       1.976253                    0.999641      28.730886      81.952364       0.628873       0.420944      -1.061281       0.010519       0.010134       0.012226       0.019049       0.017242       0.017820       0.002236       0.020211      -0.021374      -0.021903      -0.009053       0.030956             12.856084       9.836733      -1.879654      -2.537873      13.049238       8.952820      15.682282          -0.000681
          143              C       4.932506       5.568691      24.331649       0.081487      36.813019 0.45242771E+03  0.10727864E+05                                 9.880797                            7.212599      -0.287381       1.916487                    0.998755      27.299440      78.453926       0.599068       0.431187      -1.056465      -0.001026       0.020914       0.003286       0.021195      -0.002472      -0.002561       0.012920      -0.039611       0.061941      -0.030349       0.001003       0.029345             13.515347      12.188639      -1.190475      -1.228388      12.976346       7.841670      15.381055          -0.000038
          144              C       6.207655       5.168349      23.949614      -0.153759      38.077755 0.47548888E+03  0.11504442E+05                                10.070975                            7.389018      -0.174890       1.911952                    0.998620      30.730974      91.496414       0.587918       0.430590      -1.048678      -0.004157      -0.013065      -0.025706       0.029134       0.009740       0.012908      -0.013619      -0.010318       0.004618      -0.024637       0.007831       0.016805             13.515098      11.664577      -1.234766      -1.010795      12.977244       8.275941      15.903474           0.000009
          145              C       6.367278       4.223351      22.944735      -0.134866      37.234553 0.42854303E+03  0.10076282E+05                                 9.855232                            6.930242       0.114140       2.010884                    0.999490      29.601294      86.144688       0.619821       0.420275      -1.057810      -0.005123       0.019692       0.010443       0.022871      -0.017682      -0.013393      -0.009561       0.000014       0.003037      -0.027486       0.009547       0.017940             13.944570      10.021042       0.755947       1.067612      14.649843      10.170335      17.162824          -0.000020
          146              C       5.251941       3.678910      22.318722       0.149345      46.208379 0.38295014E+03  0.87112484E+04                                11.372051                            6.626637      -0.354734       1.910236                    0.998593      25.908478      72.968878       0.626170       0.430007      -1.057004       0.000200      -0.016166      -0.027249       0.031684      -0.002306      -0.001101       0.035502      -0.021341       0.022425      -0.028352      -0.014456       0.042808             19.046528      11.939122      -2.474121      -2.797830      20.271482      16.047797      24.928981           0.000005
          147              C       3.977279       4.075320      22.700305      -0.128538      35.326789 0.40883150E+03  0.94576288E+04                                 9.372428                            6.716260       0.217776       2.043909                    0.999813      28.938755      82.314479       0.639921       0.413754      -1.066746       0.000476       0.024363       0.014063       0.028135       0.013394       0.014039       0.015649       0.031230      -0.015649      -0.025352      -0.007414       0.032766             12.334269      10.780993      -1.824063      -2.112506      12.320907       7.975327      13.900908          -0.000019
          148              C       3.817385       5.020013      23.709710      -0.150541      36.538398 0.44629427E+03  0.10586358E+05                                 9.677405                            7.093201      -0.025744       1.958688                    0.999457      30.035580      87.406757       0.610782       0.422761      -1.057681       0.003003      -0.012504      -0.027918       0.030738      -0.005025      -0.006553      -0.008405       0.040754      -0.056359      -0.025379      -0.005632       0.031011             12.689050      10.644658      -0.589181      -0.935075      12.610522       8.129940      14.811970           0.000008
          149              C       5.223219      14.266036      17.048540      -0.010326      38.296461 0.43301072E+03  0.10085896E+05                                 9.908339                            6.889816       0.064467       2.027696                    0.999354      26.986339      75.158560       0.639650       0.411100      -1.076515      -0.012050      -0.018154       0.029379       0.036577      -0.006304       0.006924      -0.004067       0.019453      -0.016204      -0.010380      -0.006638       0.017018             14.407984       8.299116       0.767839       2.288268      14.965993      -9.950445      19.958843           0.000759
          150              C       4.200469      13.332860      17.164418      -0.094278      33.332310 0.41797858E+03  0.97431001E+04                                 9.108835                            6.878373       0.040195       1.988715                    0.999673      28.965484      83.268123       0.619034       0.424472      -1.057746       0.009568      -0.001324       0.020520       0.022679      -0.003699       0.016673       0.006889       0.019256      -0.019869      -0.020485      -0.002005       0.022490             11.790049       7.858707       1.382555       1.478173      11.724928      -6.628445      15.786513          -0.000688
          151              C       4.147635      12.489747      18.268879      -0.136271      34.686834 0.41733926E+03  0.97229812E+04                                 9.333031                            6.839338       0.171682       2.032742                    0.999628      29.127709      83.670015       0.625498       0.420310      -1.060517       0.003292       0.009107      -0.017241       0.019774       0.018204       0.001512      -0.000816       0.001714      -0.044428      -0.015399      -0.010236       0.025635             12.631016       8.650663       0.350256       2.851812      11.030334      -7.290606      18.212052          -0.000479
          152              C       5.117659      12.579932      19.255652       0.158432      42.331468 0.40147136E+03  0.92563177E+04                                10.815595                            6.843555      -0.365935       1.906105                    0.998177      26.260016      74.861229       0.607271       0.437462      -1.050735       0.001357      -0.025020       0.026169       0.036230       0.007034       0.002590      -0.032597      -0.019143       0.051906      -0.029181      -0.013627       0.042808             17.210934       9.653170       1.057831       1.998114      16.870230     -12.730594      25.109403          -0.000141
          153              C       6.142011      13.514907      19.142490      -0.140137      34.691776 0.43088745E+03  0.10128043E+05                                 9.359536                            6.979266       0.123715       2.018364                    0.999223      29.357529      84.949190       0.614692       0.423923      -1.057319       0.004398       0.009411      -0.021898       0.024237       0.000983       0.013987       0.003090       0.031643       0.017448      -0.019135      -0.004828       0.023963             12.338873       8.466028       1.026281       1.685005      12.804555      -7.110803      15.746037           0.000556
          154              C       6.193080      14.356038      18.038029      -0.101589      33.581317 0.41052712E+03  0.95086502E+04                                 9.107654                            6.777249       0.133215       2.019098                    0.999725      28.712536      81.776888       0.630279       0.419562      -1.062815      -0.006880      -0.019284       0.009137       0.022421       0.006944      -0.008070       0.006266       0.016440      -0.079302      -0.029343       0.004748       0.024595             12.064958       7.679272       0.009911       2.791854      12.202823      -7.131760      16.312780           0.000743
          155              C       4.743364       7.963052      24.410409       0.080137      38.145927 0.44612085E+03  0.10539978E+05                                10.133356                            7.155617      -0.294045       1.914739                    0.998899      27.237076      78.101752       0.602346       0.430401      -1.057076       0.003767      -0.022087       0.000495       0.022411      -0.003901      -0.004985      -0.017245      -0.035081       0.062787      -0.029521      -0.003130       0.032650             15.070572      11.661341       1.381691      -0.459693      16.378608     -10.419162      17.171766          -0.000033
          156              C       3.566046       8.311982      23.759501      -0.145205      37.004809 0.44422623E+03  0.10525870E+05                                 9.773392                            7.078383      -0.035183       1.956467                    0.999408      29.959724      87.160208       0.611163       0.422956      -1.057479       0.003356       0.013061      -0.029022       0.032002       0.010000      -0.003611       0.005039       0.035656      -0.054412      -0.021531      -0.008083       0.029615             13.332046      10.470718       0.559286       0.070079      14.236304      -9.201926      15.289116           0.000006
          157              C       3.578142       9.297474      22.777255      -0.131992      36.456345 0.41267355E+03  0.95694650E+04                                 9.576052                            6.753386       0.209307       2.039216                    0.999784      29.069046      82.801592       0.637320       0.414446      -1.066233       0.004564      -0.021200       0.013310       0.025444      -0.007623       0.019058      -0.009953       0.041497      -0.023049      -0.023752      -0.012042       0.035793             13.032619      10.850196       2.107914      -1.276880      13.995094      -8.912021      14.252567          -0.000011
          158              C       4.769728       9.931993      22.446822       0.145931      44.723027 0.39151648E+03  0.89514608E+04                                11.112013                            6.695810      -0.341294       1.911578                    0.998518      26.090381      73.559362       0.623842       0.429425      -1.057840      -0.003536       0.016655      -0.028017       0.032785       0.000220       0.008646      -0.038698      -0.015379       0.015004      -0.035207      -0.009241       0.044448             18.296343      11.792758       2.929284      -2.109328      20.162632     -15.258159      22.933640           0.000005
          159              C       5.946992       9.583002      23.098635      -0.130480      37.547787 0.43023899E+03  0.10106256E+05                                 9.895615                            6.952893       0.165976       2.030998                    0.999586      29.252427      84.542830       0.618832       0.421359      -1.059210       0.001065      -0.022966       0.013678       0.026751       0.015744      -0.005205       0.005021       0.001514      -0.002119      -0.018366       0.002245       0.016122             14.283634      10.406509       0.841410       0.251777      15.742857     -10.605950      16.701536          -0.000020
          160              C       5.932671       8.599492      24.080882      -0.147118      37.298988 0.44414106E+03  0.10532373E+05                                 9.846811                            7.076030       0.018665       1.977740                    0.999455      29.872913      87.186639       0.610958       0.422756      -1.056698      -0.000484       0.013645      -0.028494       0.031596      -0.001556       0.013884       0.009326       0.016240      -0.022492      -0.019989       0.000475       0.019513             13.996041      10.236313       1.987909      -1.003581      15.500624     -10.122391      16.251185           0.000007
          161              C      12.005354       6.096317      33.723645      -0.015775      39.402312 0.44172637E+03  0.10338108E+05                                10.083856                            6.955700       0.044934       2.020135                    0.999324      27.171405      75.802371       0.637175       0.410733      -1.076983      -0.025887      -0.004277      -0.031459       0.040964      -0.009992       0.008474      -0.001385      -0.014736      -0.023111      -0.015476      -0.001892       0.017368             14.914139      15.297730      -1.035849      11.219267      10.060519      -0.188511      19.384167           0.000252
          162              C      11.472594       7.356954      33.482384      -0.103283      33.722639 0.41435306E+03  0.96277382E+04                                 9.132751                            6.810193       0.027501       1.980831                    0.999659      29.036830      83.062240       0.628019       0.419739      -1.061799      -0.011608      -0.010836      -0.013211       0.020657       0.010766      -0.008943       0.020952      -0.026877      -0.021088      -0.028616      -0.001132       0.029748             11.902384      11.372206      -1.691534       7.599736       9.467683      -0.777516      14.867262           0.000760
          163              C      10.586647       7.544789      32.427713      -0.139786      36.003212 0.41816402E+03  0.97420065E+04                                 9.564085                            6.838522       0.172176       2.031133                    0.999625      29.159828      83.621216       0.626896       0.419381      -1.061649       0.008520      -0.006861       0.015857       0.019264      -0.012363       0.007312      -0.001726      -0.032314      -0.036307      -0.019807      -0.007006       0.026813             13.096314      11.954668      -0.349095       8.868437       9.737478       1.014366      17.596797           0.000585
          164              C      10.235225       6.473967      31.614305       0.164546      43.365547 0.36529944E+03  0.82318327E+04                                10.917394                            6.505695      -0.359315       1.913413                    0.998658      25.634366      72.417944       0.625589       0.434480      -1.051770      -0.018456       0.000367      -0.016538       0.024785       0.000286       0.017203      -0.004185       0.014587       0.028607      -0.014811      -0.009039       0.023850             17.849115      16.991325      -2.142947      14.474097      10.930286      -1.407338      25.625733          -0.000093
          165              C      10.767877       5.213208      31.857377      -0.133612      35.859010 0.43475711E+03  0.10237217E+05                                 9.581032                            7.003043       0.196735       2.045398                    0.999375      29.163816      84.338663       0.614912       0.423017      -1.058364       0.005540      -0.002192       0.017983       0.018944       0.005590       0.008423       0.014194      -0.011892      -0.000311      -0.013552      -0.007411       0.020963             13.010946      11.413223      -2.038373       8.158995      10.730966      -1.408642      16.888647          -0.000441
          166              C      11.653824       5.025374      32.912047      -0.097458      34.443087 0.42920079E+03  0.10102696E+05                                 9.380188                            7.010587      -0.101509       1.942862                    0.999462      29.482425      86.042027       0.605968       0.429417      -1.051397      -0.014204       0.016658      -0.008551       0.023502      -0.016315      -0.010215      -0.000975      -0.020521      -0.067335      -0.027329      -0.003494       0.030823             12.529878      11.544612       0.011261       7.972475       9.618483       0.575047      16.426538          -0.000850
          167              C      -2.561053       5.867635      33.617725      -0.014630      40.034865 0.42919119E+03  0.99652789E+04                                10.196291                            6.839953       0.033979       2.017784                    0.999147      26.948003      74.699250       0.645328       0.408777      -1.079073       0.022554       0.000921      -0.030821       0.038203       0.003186      -0.005719      -0.001635      -0.017872      -0.000588      -0.011906       0.001583       0.010323             15.686257      16.448693       0.169257     -12.495201       9.468087      -1.699479      21.141989           0.000540
          168              C      -1.912674       4.741272      33.129318      -0.094399      34.653732 0.41011838E+03  0.95025741E+04                                 9.314193                            6.773262       0.015972       1.978632                    0.999641      28.883322      82.441015       0.630168       0.419486      -1.062219       0.002506       0.015900      -0.016980       0.023397       0.003513       0.005355      -0.017762      -0.036614      -0.040909      -0.023752      -0.008322       0.032075             12.655947      12.816416      -0.672221      -8.791681       8.754178      -0.724050      16.397248          -0.000800
          169              C      -1.136791       4.828495      31.979592      -0.148102      36.493406 0.42291586E+03  0.98805437E+04                                 9.655360                            6.879431       0.155389       2.023450                    0.999608      29.337769      84.249153       0.624736       0.419645      -1.061486      -0.011108       0.002556       0.016331       0.019915      -0.015171      -0.013853       0.006542      -0.024458      -0.031485      -0.023512      -0.005050       0.028561             13.425713      12.889570       0.881329      -9.231058       9.634713      -2.643474      17.752855          -0.000438
          170              C      -1.011457       6.044124      31.317368       0.167092      45.704171 0.38335609E+03  0.87393602E+04                                11.388728                            6.673963      -0.372382       1.905735                    0.998697      25.956410      73.637965       0.616641       0.435709      -1.051532       0.017207      -0.000293      -0.024135       0.029642       0.001776      -0.024027      -0.001426       0.015312       0.046049      -0.017714      -0.015277       0.032991             19.799504      20.902470       0.784846     -17.143136      10.607185      -2.506705      27.888856          -0.000121
          171              C      -1.659673       7.170669      31.803059      -0.145083      36.685787 0.41964722E+03  0.97895958E+04                                 9.710762                            6.854401       0.150844       2.022744                    0.999611      29.297860      84.195943       0.625374       0.419842      -1.060883      -0.010098      -0.002180       0.016618       0.019567      -0.000009      -0.006077      -0.014840      -0.035196      -0.016666      -0.019320      -0.007948       0.027268             13.777588      14.365301      -1.124370     -10.110860       9.128979      -0.183482      17.838483           0.000568
          172              C      -2.435556       7.083446      32.952785      -0.098576      34.762596 0.41231387E+03  0.95668367E+04                                 9.342122                            6.793301       0.033411       1.983982                    0.999641      28.932446      82.656929       0.628928       0.419725      -1.061998       0.012605      -0.012915      -0.012604       0.022013      -0.015594       0.001309       0.013589      -0.027221      -0.052633      -0.024006      -0.008330       0.032336             12.711000      12.481980       0.371206      -8.763258       8.948864      -1.884942      16.702156           0.000746
          173              C       3.475666       6.593652      26.239561       0.081960      37.986171 0.44933327E+03  0.10637514E+05                                10.141625                            7.191029      -0.308012       1.909836                    0.998798      27.305402      78.439603       0.599501       0.431564      -1.056106       0.025261       0.002612       0.005911       0.026075       0.003977      -0.017291      -0.000336       0.037048       0.058839      -0.028807      -0.003600       0.032407             15.289462      18.900856       0.820461     -10.901447      10.836546      -1.297119      16.130984          -0.000030
          174              C       3.091782       5.338585      26.692661      -0.148187      37.587597 0.44499581E+03  0.10545037E+05                                 9.901657                            7.084998      -0.024899       1.960221                    0.999485      29.925216      86.965765       0.611025       0.423014      -1.057807      -0.008921      -0.000197       0.031368       0.032613      -0.012076       0.006183       0.009168      -0.034065      -0.045961      -0.023525      -0.006104       0.029628             14.222986      17.294474       1.217566     -10.581933       9.783977      -1.178937      15.590507           0.000006
          175              C       2.085254       5.220857      27.647749      -0.125933      36.771940 0.41200123E+03  0.95567289E+04                                 9.711567                            6.767050       0.182951       2.033442                    0.999751      29.005066      82.822560       0.633525       0.416804      -1.063970       0.023368       0.004661      -0.009017       0.025477       0.010250      -0.003955      -0.009608      -0.033374      -0.031174      -0.015090      -0.012497       0.027587             14.169804      17.546021      -0.234038     -11.018156       9.318519       0.123850      15.644872          -0.000017
          176              C       1.462667       6.362737      28.141135       0.140366      47.387189 0.38766243E+03  0.88537579E+04                                11.631062                            6.685627      -0.375688       1.902348                    0.998430      26.150120      74.023509       0.620255       0.432376      -1.054563      -0.008725      -0.002960       0.025206       0.026837       0.002071      -0.032587      -0.004555       0.021193       0.004070      -0.027496      -0.011423       0.038920             20.984069      25.655373       1.649180     -19.129059      10.977599      -2.140108      26.319236           0.000004
          177              C       1.846524       7.617774      27.688487      -0.124670      36.935114 0.41273130E+03  0.95813293E+04                                 9.748470                            6.776818       0.174296       2.030503                    0.999780      29.041703      83.057379       0.632313       0.417268      -1.063293       0.024293       0.001448      -0.008297       0.025712      -0.017454      -0.006734       0.010005      -0.027064      -0.019606      -0.019107      -0.010232       0.029338             14.232259      17.026970       1.902050     -10.794793       9.916724      -2.536611      15.753084          -0.000015
          178              C       2.855277       7.733521      26.733400      -0.151600      37.883285 0.44472935E+03  0.10539878E+05                                 9.957133                            7.083070      -0.016402       1.962505                    0.999457      29.984001      87.215254       0.610925       0.423037      -1.057518      -0.010112      -0.001938       0.030813       0.032488       0.003118       0.004997      -0.007145      -0.043379      -0.047243      -0.020991      -0.009794       0.030785             14.300899      17.435051       0.328612     -10.656485       9.793922      -1.249091      15.673724           0.000007
          179              C       5.810420       6.773720      26.449589       0.085436      36.103962 0.43930395E+03  0.10361465E+05                                 9.797924                            7.131640      -0.299238       1.916023                    0.998867      27.203459      78.493162       0.598143       0.434155      -1.052500      -0.019843      -0.002980      -0.005181       0.020723       0.000912       0.009584      -0.004529       0.042354       0.057889      -0.031307       0.005366       0.025941             13.675060      13.632655      -1.342806       8.377043      10.950449      -0.669977      16.442076          -0.000027
          180              C       6.349798       5.574258      26.900880      -0.155595      37.017710 0.46274182E+03  0.11119136E+05                                 9.896536                            7.300870      -0.151246       1.920323                    0.999003      30.574738      90.689115       0.590109       0.431958      -1.047949       0.010655       0.000797       0.023575       0.025883       0.015342      -0.013657       0.009227      -0.022658      -0.029349      -0.028514       0.004390       0.024124             13.358221      13.718762      -2.326847       8.774258      10.048305      -1.117805      16.307595           0.000003
          181              C       7.254048       5.572689      27.955550      -0.118772      35.386860 0.43309373E+03  0.10222764E+05                                 9.560391                            7.029708      -0.013845       1.972426                    0.999208      29.623213      86.722833       0.606451       0.427882      -1.051783      -0.019093       0.008087      -0.017807       0.027332      -0.003088       0.000669      -0.021716       0.001422       0.003269      -0.021976      -0.000003       0.021978             12.652007      12.200619      -1.090441       8.141413      10.065849       0.502050      15.689552          -0.000019
          182              C       7.618759       6.770400      28.561646       0.144476      44.221423 0.39482985E+03  0.90558208E+04                                11.079932                            6.749880      -0.299111       1.927322                    0.998662      26.140977      74.073974       0.617127       0.432726      -1.054702       0.020758      -0.002715       0.022843       0.030985      -0.004395       0.035003      -0.003996       0.014405       0.036737      -0.028820      -0.013908       0.042728             17.942619      17.759546      -1.860438      14.686420      11.072624      -1.099051      24.995689           0.000000
          183              C       7.079435       7.969923      28.109450      -0.134126      35.904148 0.41388375E+03  0.96165230E+04                                 9.523921                            6.779340       0.182643       2.030944                    0.999756      29.166382      83.499928       0.633051       0.416416      -1.063644      -0.017280      -0.000387      -0.016015       0.023563       0.010519      -0.000002       0.015403      -0.031404      -0.023235      -0.018607      -0.010185       0.028792             13.059472      12.600637      -2.163077       8.948213      10.324317      -1.822815      16.253461          -0.000011
          184              C       6.177409       7.969510      27.054780      -0.144843      35.228912 0.43881835E+03  0.10360105E+05                                 9.438087                            7.026167       0.041862       1.983152                    0.999509      29.734527      86.189685       0.614955       0.421875      -1.058752       0.013362      -0.003351       0.028469       0.031627      -0.005842      -0.001674      -0.006765      -0.033860      -0.055119      -0.019927      -0.008055       0.027982             12.450073      11.736266      -0.575560       8.000765       9.764699      -0.365148      15.849253           0.000006
          185              C       4.754463       6.743825      25.361876      -0.032736      42.074914 0.42902837E+03  0.10111134E+05                                11.767963                            7.759544      -0.523065       1.851330                    0.994029      28.488564      83.557100       0.493827       0.526281      -0.997933       0.004059       0.001930       0.001121       0.004632      -0.001517      -0.001733      -0.000446       0.000231       0.000115      -0.002517       0.000382       0.002135             18.638166      14.625332      -0.051779      -2.193767      13.470328      -2.733452      27.818839           0.000000
          186              C       4.644332      18.466768      15.842685       0.573560      25.624308 0.27826903E+03  0.59047238E+04                                 8.140302                            5.922306      -0.017346       2.041949                    0.999735      22.841098      64.253788       0.610693       0.472659      -1.021746       0.010938      -0.031888      -0.047277       0.058065      -0.001289       0.027929      -0.099886      -0.047637      -0.008704      -0.095436      -0.019375       0.114811             11.563763       7.822052      -1.659137      -2.482138      12.434657       8.151108      14.434579          -0.000901
          187              C       5.337764      15.169469      15.842685       0.543075      25.891881 0.30453610E+03  0.65980973E+04                                 8.146486                            6.179248      -0.002891       2.037601                    0.999698      23.450887      66.285636       0.601260       0.470180      -1.024854       0.006243       0.034284      -0.049735       0.060728      -0.032249      -0.025613       0.099691      -0.034114      -0.053310      -0.097973      -0.021462       0.119435             10.870777       7.040843       0.629586       1.026932      11.437119      -6.762859      14.134368           0.001303
          188              C      12.989119       5.951111      34.881066       0.570387      25.839257 0.29126861E+03  0.62518058E+04                                 8.200681                            6.074818      -0.018450       2.040837                    0.999626      23.096099      65.354247       0.600607       0.475121      -1.020373       0.041849      -0.003853       0.048748       0.064363       0.018820      -0.096790      -0.007098       0.029331      -0.031592      -0.093847      -0.011947       0.105794             11.330181      12.459008      -0.682298       7.952336       7.119522      -0.109132      14.412015          -0.000317
          189              C      16.466819       5.766057      34.804116       0.575953      26.030741 0.28213904E+03  0.60036540E+04                                 8.230819                            5.963538      -0.024003       2.041586                    0.999652      22.813316      64.129586       0.608944       0.472690      -1.022392      -0.036625      -0.002327       0.050023       0.062041      -0.009905       0.103442       0.001628       0.050709      -0.029486      -0.095906      -0.020002       0.115907             11.627786      12.335785       0.564564      -8.475798       7.220230      -0.819633      15.327344           0.000448
          190              C       5.567481       2.792498      21.238251      -0.112131      98.772814 0.51133995E+03  0.12446394E+05                                17.594793                            7.546516       0.292861       2.033366                    0.999735      30.746906      88.241818       0.602501       0.417652      -1.069642      -0.009800       0.076881       0.099463       0.126094       0.021573       0.031030      -0.047284       0.073689      -0.130050      -0.088315       0.020049       0.068266             34.243712      11.347737      -5.515697      -6.514083      39.974328      34.916206      51.409072          -0.000097
          191              C       5.744442       2.104344      20.274111      -0.133153     104.214239 0.54394514E+03  0.13432000E+05                                18.231300                            7.789669       0.317179       2.036392                    0.999854      31.260541      90.052160       0.592934       0.418325      -1.070343       0.028475      -0.073133      -0.104286       0.130518       0.015789       0.017840      -0.040867       0.083988      -0.143555      -0.080290       0.010418       0.069872             36.285841      11.967676      -6.286973      -7.490223      42.114535      37.046658      54.775311           0.000019
          192              C       4.984191      10.893850      21.374046      -0.117864      91.775826 0.54417828E+03  0.13424264E+05                                16.784436                            7.754762       0.478953       2.087050                    0.999652      31.049248      89.074507       0.599142       0.414407      -1.074058       0.005609      -0.081171       0.095977       0.125825      -0.009332       0.023088       0.045494       0.114837      -0.137476      -0.089276       0.004837       0.084439             31.585674      10.771245       2.571534      -2.987830      36.342445     -31.867494      47.643331          -0.000094
          193              C       5.037620      11.652532      20.405379      -0.127668      91.366761 0.56287819E+03  0.14006054E+05                                16.784877                            7.913322       0.457171       2.079703                    0.999802      31.319668      90.296165       0.590025       0.417191      -1.072055       0.017366       0.074228      -0.101294       0.126775       0.019663       0.033503       0.054420       0.080214      -0.123235      -0.087117       0.002904       0.084213             31.227431      10.411587       0.618079      -0.743128      33.596054     -30.841641      49.674652           0.000020
          194              C      -0.309827       6.155482      30.073943      -0.138335     102.063148 0.53650313E+03  0.13221883E+05                                18.045545                            7.741742       0.303987       2.030862                    0.999844      31.386663      90.755363       0.593265       0.418925      -1.068406      -0.087014      -0.009422       0.088548       0.124503      -0.017145       0.040535       0.007378      -0.063198      -0.160275      -0.078039       0.015290       0.062749             36.734966      45.255208       4.001025     -38.118300      11.172945      -4.537963      53.776747           0.000016
          195              C       0.608452       6.268196      29.281809      -0.105552     103.581610 0.52283402E+03  0.12794743E+05                                18.199291                            7.635627       0.337779       2.046604                    0.999848      30.840977      88.696808       0.598524       0.418174      -1.069504       0.095164       0.013268      -0.075385       0.122128      -0.005534       0.055707       0.006866      -0.071274      -0.098540      -0.082728       0.030085       0.052644             37.730973      49.172426       4.410032     -39.789899      11.379288      -4.646636      52.641206          -0.000076
          196              C       8.562478       6.826576      29.671086      -0.119868      95.577477 0.53555388E+03  0.13175522E+05                                17.247118                            7.729719       0.371001       2.055251                    0.999791      31.002743      89.188000       0.595094       0.418365      -1.070152      -0.085523       0.009279      -0.093044       0.126718      -0.011946      -0.050801      -0.016617      -0.080540      -0.111937      -0.083780       0.021866       0.061914             32.421448      34.806069      -3.399877      32.424323      10.538092      -4.095618      51.920182          -0.000086
          197              C       9.355533       6.686740      30.571856      -0.113174      91.745316 0.49912837E+03  0.12089581E+05                                16.776350                            7.472660       0.327494       2.048759                    0.999779      30.522230      87.704296       0.602751       0.419536      -1.067235       0.074786      -0.012813       0.090679       0.118236       0.017688      -0.054201       0.034782      -0.089510      -0.109388      -0.094933       0.020985       0.073948             31.424967      33.139114      -4.073911      31.175292      10.508860      -5.100847      50.626927           0.000006
          198              C      -2.564157       4.968378      39.594039      -0.017371      40.114101 0.42288760E+03  0.97883315E+04                                10.219184                            6.792694       0.017109       2.014095                    0.999263      26.845307      74.439277       0.646743       0.409157      -1.078197       0.025713      -0.013577       0.029733       0.041588       0.007193       0.002319       0.002084      -0.013977      -0.001123      -0.010031      -0.000895       0.010927             16.038621      17.722539      -1.572357      13.229168       9.843061      -1.686470      20.550262           0.000327
          199              C      -2.040937       6.061867      40.276632      -0.096806      35.007135 0.41129634E+03  0.95342583E+04                                 9.387664                            6.784669       0.043603       1.987293                    0.999693      28.867367      82.345443       0.629565       0.419695      -1.062359       0.010051      -0.014528       0.009936       0.020268      -0.007159      -0.005635      -0.009666      -0.041861      -0.041534      -0.022386      -0.008362       0.030748             13.053941      14.093608      -0.175365       9.766379       8.721330      -0.216691      16.346883           0.000701
          200              C      -1.183355       5.864585      41.353935      -0.151731      36.696771 0.42613483E+03  0.99772506E+04                                 9.698177                            6.909110       0.132296       2.014091                    0.999643      29.496757      84.869704       0.622750       0.420077      -1.060936      -0.013435       0.002267      -0.017397       0.022097       0.012171       0.011307       0.014908      -0.028775      -0.014688      -0.020304      -0.010196       0.030499             13.572448      14.387269      -1.554993       9.979590       9.539784      -1.774894      16.790290           0.000551
          201              C      -0.848937       4.573874      41.747739       0.165059      47.081744 0.40012453E+03  0.92049044E+04                                11.597717                            6.809956      -0.345200       1.912419                    0.998522      26.128765      74.072744       0.612572       0.434635      -1.053882       0.020178      -0.007299       0.028366       0.035567      -0.006570       0.035317      -0.008158       0.012978       0.041028      -0.029344      -0.015221       0.044565             20.215105      22.277646      -0.805579      17.946429      10.882134      -0.873149      27.485534          -0.000191
          202              C      -1.372103       3.480446      41.064240      -0.150303      37.210349 0.42240675E+03  0.98656744E+04                                 9.769820                            6.864347       0.178322       2.028514                    0.999722      29.414334      84.456195       0.626919       0.418311      -1.062332      -0.013124       0.004954      -0.016791       0.021880      -0.008820       0.010471      -0.012572      -0.046897      -0.044081      -0.025992      -0.010468       0.036460             13.961987      14.632784       0.254745      10.383636       9.783169       0.409810      17.470008          -0.000457
          203              C      -2.229957       3.677424      39.991464      -0.087463      34.819771 0.40777730E+03  0.94349606E+04                                 9.362398                            6.765606       0.000199       1.976266                    0.999641      28.730729      81.951464       0.628879       0.420941      -1.061284       0.008860       0.011616       0.012226       0.019050       0.014473       0.000168       0.017959      -0.027570      -0.021376      -0.021905      -0.009054       0.030959             12.855821      13.436348      -1.462308       9.185233       9.449205      -1.490011      15.681909          -0.000685
          204              C       6.319364       7.062905       1.699241       0.081489      36.812977 0.45242685E+03  0.10727844E+05                                 9.880814                            7.212610      -0.287433       1.916472                    0.998755      27.299421      78.454021       0.599065       0.431189      -1.056463       0.020882       0.001387       0.003296       0.021186       0.002126       0.013117      -0.001057       0.039688       0.061938      -0.030347       0.001014       0.029332             13.515370      13.238219      -1.068832       7.930955      11.926790      -0.317261      15.381100          -0.000039
          205              C       5.774847       8.283470       1.317206      -0.153757      38.077731 0.47548819E+03  0.11504424E+05                                10.070982                            7.389021      -0.174911       1.911946                    0.998620      30.730950      91.496415       0.587916       0.430591      -1.048677      -0.012506      -0.005634      -0.025696       0.029128       0.010664      -0.015015       0.011249       0.005598       0.004621      -0.024635       0.007827       0.016809             13.515097      13.242285      -1.051900       8.337269      11.399520      -0.051112      15.903486           0.000003
          206              C       4.817755       8.333211       0.312327      -0.134868      37.234553 0.42854361E+03  0.10076298E+05                                 9.855206                            6.930231       0.114158       2.010887                    0.999490      29.601407      86.144975       0.619824       0.420273      -1.057811       0.020146      -0.002824       0.010450       0.022870      -0.017214      -0.007958      -0.014404       0.008069       0.003035      -0.027485       0.009547       0.017938             13.944488      14.415401       1.265328       9.979641      10.255353       2.231611      17.162709          -0.000027
          207              C       1.693941       4.118689      44.951130       0.149342      46.208174 0.38295079E+03  0.87112568E+04                                11.371967                            6.626615      -0.354709       1.910242                    0.998593      25.908503      72.968640       0.626176       0.430003      -1.057008      -0.016084      -0.001663      -0.027244       0.031681       0.000196       0.035398       0.002993       0.021833       0.022437      -0.028356      -0.014459       0.042816             19.046316      20.726724      -1.455349      16.262989      11.483520      -0.931217      24.928705           0.000004
          208              C       4.945926       5.942065       0.067897      -0.128537      35.326496 0.40882926E+03  0.94575520E+04                                 9.372335                            6.716216       0.217822       2.043922                    0.999813      28.938675      82.313794       0.639927       0.413751      -1.066749       0.024141       0.003277       0.014071       0.028134       0.009468       0.013923       0.015743      -0.036538      -0.015657      -0.025350      -0.007415       0.032764             12.334109      12.717589      -1.599521       8.165392      10.384007      -1.180049      13.900732          -0.000023
          209              C       5.902746       5.892020       1.077303      -0.150535      36.538045 0.44628990E+03  0.10586231E+05                                 9.677350                            7.093173      -0.025766       1.958685                    0.999457      30.035407      87.406213       0.610782       0.422761      -1.057680      -0.012775       0.001539      -0.027908       0.030731      -0.009550      -0.007596      -0.007475      -0.037360      -0.056353      -0.025377      -0.005625       0.031002             12.688954      12.719092      -0.348707       8.183434      10.535904       0.007318      14.811866           0.000006
          210              C      12.213945       5.309305      39.680947      -0.010326      38.296281 0.43301105E+03  0.10085897E+05                                 9.908264                            6.889795       0.064484       2.027700                    0.999354      26.986377      75.158440       0.639655       0.411098      -1.076518      -0.016650      -0.014058       0.029379       0.036578      -0.008359      -0.004841       0.006411      -0.016054      -0.016193      -0.010383      -0.006634       0.017017             14.407761      14.701676       1.510072     -10.147508       8.563113       1.127207      19.958494           0.000756
          211              C      11.404750       4.185900      39.796825      -0.094273      33.331947 0.41797532E+03  0.97429967E+04                                 9.108749                            6.878339       0.040213       1.988722                    0.999673      28.965312      83.267269       0.619037       0.424471      -1.057748      -0.002420       0.009353       0.020519       0.022680      -0.005803       0.004926       0.017355      -0.017058      -0.019873      -0.020487      -0.002005       0.022492             11.789870      11.357179       1.788122      -6.754393       8.226197       0.705038      15.786233          -0.000692
          212              C      10.573330       4.036330      40.901287      -0.136266      34.686265 0.41733323E+03  0.97227956E+04                                 9.332900                            6.839273       0.171709       2.032754                    0.999628      29.127440      83.668762       0.625503       0.420309      -1.060520       0.008666       0.004317      -0.017241       0.019774       0.017524      -0.000985       0.001406      -0.009998      -0.044420      -0.015396      -0.010237       0.025633             12.630770      10.918413       0.613163      -7.570281       8.762233       1.993280      18.211663          -0.000485
          213              C      10.551213       5.010286      41.888060       0.158437      42.331092 0.40146995E+03  0.92562664E+04                                10.815488                            6.843521      -0.365930       1.906105                    0.998178      26.259934      74.860639       0.607276       0.437459      -1.050738      -0.025011      -0.001533       0.026170       0.036232       0.009038      -0.032676      -0.001181       0.015411       0.051904      -0.029180      -0.013624       0.042804             17.210656      16.532225       1.855290     -12.875710       9.990778       0.518856      25.108966          -0.000141
          214              C      11.362010       6.135490      41.774898      -0.140128      34.691150 0.43088039E+03  0.10127824E+05                                 9.359391                            6.979191       0.123723       2.018371                    0.999223      29.357246      84.947846       0.614698       0.423921      -1.057321       0.008842       0.005454      -0.021898       0.024237      -0.002663       0.001460       0.014248      -0.031247       0.017453      -0.019133      -0.004825       0.023959             12.338605      12.511935       1.495304      -7.257290       8.758222       0.854963      15.745657           0.000551
          215              C      12.191665       6.283079      40.670436      -0.101589      33.581201 0.41052775E+03  0.95086560E+04                                 9.107597                            6.777237       0.133241       2.019105                    0.999725      28.712488      81.776359       0.630283       0.419560      -1.062818      -0.018366      -0.009054       0.009138       0.022423       0.004881       0.007158      -0.007293      -0.019186      -0.079300      -0.029344       0.004747       0.024597             12.064823      12.140409       0.527058      -7.405665       7.741469       1.952042      16.312591           0.000743
          216              C       8.719577       7.150741       1.778002       0.080139      38.145838 0.44611962E+03  0.10539945E+05                                10.133361                            7.155623      -0.294094       1.914725                    0.998899      27.237019      78.101676       0.602343       0.430403      -1.057074      -0.022364       0.001198       0.000506       0.022402       0.000213      -0.016543      -0.006937       0.035930       0.062787      -0.029518      -0.003119       0.032637             15.070570      15.999877       1.884652     -10.296885      12.040040      -1.656463      17.171793          -0.000035
          217              C       9.201759       6.021435       1.127094      -0.145199      37.004407 0.44422112E+03  0.10525721E+05                                 9.773331                            7.078348      -0.035202       1.956465                    0.999408      29.959522      87.159562       0.611164       0.422957      -1.057478       0.012594       0.004833      -0.029012       0.031995       0.005653       0.005423      -0.003005      -0.039270      -0.054403      -0.021529      -0.008076       0.029605             13.331944      14.058253       0.975186      -9.148683      10.648560      -0.990019      15.289018           0.000006
          218              C      10.179302       6.146935       0.144847      -0.131989      36.455954 0.41266958E+03  0.95693383E+04                                 9.575936                            6.753319       0.209360       2.039232                    0.999784      29.068938      82.800805       0.637328       0.414442      -1.066237      -0.021579       0.002091       0.013319       0.025444      -0.012168      -0.012076       0.017781      -0.036917      -0.023056      -0.023749      -0.012044       0.035793             13.032432      13.470922       2.411696      -8.705545      11.374000      -2.294585      14.252372          -0.000015
          219              C       7.960955       4.359750      45.079229       0.145929      44.722751 0.39151653E+03  0.89514468E+04                                11.111901                            6.695772      -0.341259       1.911587                    0.998518      26.090371      73.558863       0.623851       0.429420      -1.057845       0.016954      -0.001595      -0.028013       0.032783       0.001973      -0.039444       0.004131       0.014873       0.015015      -0.035212      -0.009245       0.044457             18.296088      19.381171       3.808949     -14.913496      12.573781      -3.852275      22.933313           0.000003
          220              C      10.190149       8.532906       0.466228      -0.130480      37.547486 0.43023637E+03  0.10106165E+05                                 9.895507                            6.952836       0.166040       2.031016                    0.999586      29.252370      84.542170       0.618841       0.421355      -1.059214      -0.022932      -0.001588       0.013684       0.026751       0.015152       0.005591      -0.004591      -0.008687      -0.002119      -0.018368       0.002246       0.016122             14.283429      15.479335       1.429503     -10.564193      10.669665      -0.971224      16.701289          -0.000021
          221              C       9.214830       8.405425       1.448474      -0.147116      37.298816 0.44413889E+03  0.10532309E+05                                 9.846785                            7.076018       0.018645       1.977736                    0.999455      29.872809      87.186272       0.610958       0.422757      -1.056697       0.013616       0.001091      -0.028483       0.031589      -0.003373       0.007667       0.014861      -0.015082      -0.022485      -0.019985       0.000483       0.019503             13.995986      14.975920       2.537367      -9.939422      10.760905      -2.162560      16.251134           0.000007
          222              C       6.029014      14.149460      11.091238      -0.015767      39.402354 0.44172297E+03  0.10338022E+05                                10.083939                            6.955716       0.044892       2.020126                    0.999324      27.171235      75.802201       0.637168       0.410738      -1.076979      -0.001269      -0.026206      -0.031456       0.040961      -0.008039      -0.002350       0.008245       0.018908      -0.023119      -0.015461      -0.001901       0.017362             14.914415      10.367019      -1.607513      -1.479267      14.991642      11.123246      19.384586           0.000248
          223              C       7.342615      13.765411      10.849976      -0.103281      33.722655 0.41435082E+03  0.96276827E+04                                 9.132798                            6.810197       0.027486       1.980831                    0.999659      29.036710      83.062152       0.628015       0.419742      -1.061796      -0.009427      -0.012781      -0.013205       0.020654       0.013551       0.021842      -0.006472       0.021226      -0.021083      -0.028614      -0.001127       0.029741             11.902524       9.879954      -1.864560      -1.647515      10.960135       7.459814      14.867483           0.000759
          224              C       7.631220      12.906988       9.795306      -0.139789      36.003737 0.41816808E+03  0.97421382E+04                                 9.564216                            6.838574       0.172161       2.031126                    0.999625      29.160021      83.622300       0.626890       0.419384      -1.061646      -0.007799       0.007667       0.015863       0.019267      -0.008340      -0.002551       0.007064       0.037116      -0.036317      -0.019809      -0.007006       0.026815             13.096584       9.846884      -0.593491      -0.013646      11.845676       8.926509      17.597191           0.000581
          225              C       6.607990      12.434594       8.981897       0.164539      43.366333 0.36530278E+03  0.82319387E+04                                10.917564                            6.505745      -0.359349       1.913402                    0.998658      25.634572      72.419004       0.625583       0.434483      -1.051766       0.002489      -0.018295      -0.016531       0.024782      -0.001393      -0.006142       0.016611      -0.014339       0.028608      -0.014815      -0.009041       0.023857             17.849538      11.501095      -2.779518      -3.064836      16.421133      14.216182      25.626387          -0.000093
          226              C       5.294281      12.818522       9.224969      -0.133624      35.860234 0.43477140E+03  0.10237648E+05                                 9.581257                            7.003158       0.196722       2.045382                    0.999376      29.164458      84.341190       0.614906       0.423017      -1.058363      -0.002813       0.005245       0.017990       0.018949       0.006804       0.013134       0.010004       0.009027      -0.000321      -0.013558      -0.007413       0.020971             13.011363      11.206611      -2.062465      -2.338946      10.938233       7.942864      16.889244          -0.000445
          227              C       5.005676      13.676945      10.279639      -0.097464      34.443735 0.42920738E+03  0.10102903E+05                                 9.380340                            7.010658      -0.101558       1.942843                    0.999462      29.482737      86.043540       0.605962       0.429419      -1.051394       0.018183      -0.012191      -0.008546       0.023501      -0.013537       0.000202      -0.010255       0.027431      -0.067337      -0.027327      -0.003493       0.030820             12.530182       9.641589      -0.209418      -0.346911      11.521968       7.985951      16.426990          -0.000851
          228              C       7.479232      -0.346380      10.985318      -0.014625      40.035018 0.42918885E+03  0.99652222E+04                                10.196381                            6.839966       0.033947       2.017777                    0.999147      26.947882      74.699177       0.645322       0.408781      -1.079069      -0.001682       0.022511      -0.030816       0.038199       0.005147      -0.000966      -0.005856       0.015935      -0.000599      -0.011894       0.001574       0.010320             15.686587       9.522022      -0.633726      -0.249311      16.395238     -12.608167      21.142502           0.000540
          229              C       6.285699       0.167981      10.496911      -0.094400      34.654114 0.41012032E+03  0.95026447E+04                                 9.314311                            6.773301       0.015941       1.978623                    0.999641      28.883411      82.441784       0.630162       0.419489      -1.062216       0.015505       0.004323      -0.016974       0.023392       0.007605      -0.018262       0.003274       0.034024      -0.040895      -0.023750      -0.008319       0.032069             12.656232       8.961938      -1.119057       0.293141      12.609072      -8.816879      16.397685          -0.000797
          230              C       6.282996       0.948746       9.347184      -0.148108      36.494343 0.42292482E+03  0.98808205E+04                                 9.655568                            6.879524       0.155364       2.023437                    0.999608      29.338168      84.251012       0.624729       0.419648      -1.061483       0.003820      -0.010735       0.016337       0.019918      -0.011975       0.008090      -0.013007       0.030759      -0.031495      -0.023515      -0.005050       0.028566             13.426142       9.476446       0.485671      -1.562956      13.048490      -9.474479      17.753491          -0.000435
          231              C       7.476105       1.213230       8.684960       0.167085      45.704883 0.38335854E+03  0.87394409E+04                                11.388877                            6.673996      -0.372389       1.905732                    0.998696      25.956586      73.638861       0.616637       0.435710      -1.051530      -0.002272       0.017062      -0.024131       0.029641      -0.000023       0.001350      -0.024037      -0.015723       0.046062      -0.017718      -0.015281       0.033000             19.799949      10.564303      -0.413629      -0.515939      20.946027     -17.318243      27.889517          -0.000120
          232              C       8.669800       0.699053       9.170652      -0.145088      36.686705 0.41965577E+03  0.97898590E+04                                 9.710962                            6.854488       0.150815       2.022730                    0.999611      29.298254      84.197745       0.625367       0.419844      -1.060880      -0.001004      -0.010277       0.016624       0.019569       0.004018      -0.014040      -0.007746       0.034274      -0.016679      -0.019322      -0.007949       0.027271             13.778015       9.455832      -1.693571       0.982077      14.039113     -10.065158      17.839101           0.000570
          233              C       8.672503      -0.081713      10.320378      -0.098577      34.762936 0.41231536E+03  0.95668920E+04                                 9.342227                            6.793335       0.033377       1.983972                    0.999641      28.932521      82.657578       0.628922       0.419728      -1.061995      -0.014279       0.011036      -0.012599       0.022010      -0.012064       0.013349       0.002864       0.033623      -0.052629      -0.024004      -0.008327       0.032330             12.711261       8.910891      -0.042794      -0.863277      12.520340      -8.922301      16.702551           0.000746
          234              C       7.505268       5.733785       3.607153       0.081956      37.986437 0.44933567E+03  0.10637582E+05                                10.141652                            7.191029      -0.307963       1.909849                    0.998798      27.305509      78.439857       0.599503       0.431561      -1.056108      -0.000315       0.025404       0.005924       0.026087      -0.000366       0.001658      -0.017229      -0.037891       0.058834      -0.028809      -0.003612       0.032422             15.289592      10.755785      -0.123765      -0.033142      18.981851     -10.978451      16.131140          -0.000030
          235              C       6.302756       5.207928       4.060254      -0.148193      37.588167 0.44500187E+03  0.10545219E+05                                 9.901759                            7.085043      -0.024887       1.960220                    0.999485      29.925488      86.966782       0.611024       0.423014      -1.057807       0.000835      -0.008876       0.031380       0.032622      -0.007861       0.008399       0.007195       0.038702      -0.045965      -0.023527      -0.006111       0.029638             14.223224       9.605097       0.326155       0.047472      17.473785     -10.647548      15.590790           0.000006
          236              C       6.301716       4.194539       5.015342      -0.125936      36.772535 0.41200613E+03  0.95568879E+04                                 9.711730                            6.767126       0.182892       2.033424                    0.999751      29.005249      82.823753       0.633515       0.416808      -1.063965       0.001940       0.023756      -0.009005       0.025479       0.013798      -0.009092      -0.005041       0.027792      -0.031167      -0.015093      -0.012495       0.027588             14.170148       9.481319      -1.169002       1.391860      17.383843     -10.930939      15.645280          -0.000017
          237              C       7.507693       3.707586       5.508728       0.140369      47.387890 0.38766387E+03  0.88538182E+04                                11.631258                            6.685686      -0.375730       1.902335                    0.998430      26.150200      74.024375       0.620245       0.432382      -1.054557      -0.001936      -0.009004       0.025212       0.026842      -0.000409      -0.000772      -0.032888      -0.021575       0.004056      -0.027492      -0.011419       0.038911             20.984611      10.795125      -0.073523       0.076921      25.838762     -19.248842      26.319946           0.000004
          238              C       8.710179       4.233412       5.056080      -0.124673      36.935705 0.41273609E+03  0.95814869E+04                                 9.748636                            6.776894       0.174237       2.030485                    0.999780      29.041876      83.058602       0.632303       0.417273      -1.063288      -0.001360       0.024305      -0.008285       0.025714      -0.013895       0.010720      -0.005544       0.034325      -0.019597      -0.019106      -0.010233       0.029339             14.232609       9.576033       1.038307      -1.276709      17.368295     -11.015429      15.753498          -0.000016
          239              C       8.708994       5.248783       4.100992      -0.151606      37.883834 0.44473528E+03  0.10540057E+05                                 9.957231                            7.083112      -0.016385       1.962505                    0.999457      29.984283      87.216307       0.610923       0.423037      -1.057518      -0.000764      -0.010260       0.030826       0.032498       0.008000      -0.007676       0.004138       0.040818      -0.047247      -0.020993      -0.009803       0.030796             14.301131       9.820145      -0.554161      -0.013651      17.409246     -10.729675      15.674002           0.000006
          240              C       7.415282       8.073742       3.817182       0.085436      36.104015 0.43930481E+03  0.10361486E+05                                 9.797911                            7.131630      -0.299206       1.916031                    0.998867      27.203491      78.493128       0.598146       0.434153      -1.052502      -0.000676      -0.020066      -0.005168       0.020732      -0.003959      -0.005604       0.009011      -0.041646       0.057907      -0.031309       0.005354       0.025955             13.675059      11.293183      -1.613996      -1.630147      13.289951       8.244184      16.442042          -0.000026
          241              C       6.161688       8.471409       4.268472      -0.155598      37.017843 0.46274387E+03  0.11119191E+05                                 9.896528                            7.300864      -0.151194       1.920335                    0.999003      30.574846      90.689288       0.590112       0.431956      -1.047951      -0.000432       0.010664       0.023588       0.025890       0.017526       0.010746      -0.012502       0.015050      -0.029349      -0.028518       0.004390       0.024127             13.358224      10.629290      -2.684975      -2.120713      13.137807       8.587181      16.307574           0.000003
          242              C       6.056002       9.369464       5.323142      -0.118776      35.386935 0.43309412E+03  0.10222770E+05                                 9.560390                            7.029700      -0.013809       1.972436                    0.999208      29.623212      86.722684       0.606453       0.427881      -1.051785       0.010232      -0.018046      -0.017794       0.027331      -0.003176      -0.021650      -0.001832       0.000026       0.003274      -0.021978      -0.000002       0.021980             12.652037      10.343594      -1.305683      -0.438766      11.922911       8.145127      15.689608          -0.000014
          243              C       7.203747       9.869669       5.929238       0.144481      44.221604 0.39482862E+03  0.90557947E+04                                11.080002                            6.749891      -0.299159       1.927307                    0.998662      26.140967      74.074198       0.617123       0.432729      -1.054699      -0.005086       0.020297       0.022852       0.030985      -0.005925      -0.007997       0.034301      -0.012010       0.036731      -0.028812      -0.013905       0.042717             17.942822      11.587000      -2.576057      -2.783004      17.245493      14.462380      24.995972           0.000002
          244              C       8.457395       9.472063       5.477043      -0.134126      35.904459 0.41388561E+03  0.96165885E+04                                 9.524012                            6.779374       0.182585       2.030927                    0.999756      29.166482      83.500637       0.633046       0.416419      -1.063641       0.001605      -0.017221      -0.016000       0.023561       0.013830       0.015305       0.001778       0.025750      -0.023218      -0.018602      -0.010188       0.028790             13.059665      10.849478      -2.366143      -2.841172      12.075808       8.678967      16.253711          -0.000010
          245              C       8.560857       8.575990       4.422372      -0.144848      35.229337 0.43882356E+03  0.10360258E+05                                 9.438153                            7.026198       0.041871       1.983150                    0.999509      29.734761      86.190461       0.614955       0.421873      -1.058753      -0.004870       0.012873       0.028483       0.031634      -0.001816      -0.006529      -0.002441       0.035651      -0.055117      -0.019928      -0.008063       0.027991             12.450211       9.922567      -0.785836      -1.284068      11.578631       7.905636      15.849436           0.000005
          246              C       7.507183       7.021367       2.729468      -0.032734      42.074907 0.42902768E+03  0.10111115E+05                                11.767972                            7.759545      -0.523066       1.851330                    0.994029      28.488573      83.557154       0.493826       0.526282      -0.997933       0.001450       0.004254       0.001128       0.004633      -0.001501      -0.000243      -0.001776       0.000531       0.000117      -0.002527       0.000399       0.002128             18.638217      13.497452      -0.182529      -2.462622      14.598268      -2.494015      27.818931           0.000000
          247              C      16.453393       5.218000      38.475093       0.573559      25.624496 0.27827236E+03  0.59048057E+04                                 8.140312                            5.922329      -0.017334       2.041951                    0.999735      22.841136      64.253715       0.610695       0.472657      -1.021748      -0.032934       0.007193      -0.047281       0.058068       0.004196      -0.102439       0.016242       0.046957      -0.008715      -0.095441      -0.019369       0.114810             11.563698      12.752977      -1.087491       8.382604       7.503669      -1.526980      14.434449          -0.000901
          248              C      13.098177       5.527122      38.475093       0.543073      25.892104 0.30453967E+03  0.65981891E+04                                 8.146515                            6.179279      -0.002884       2.037601                    0.999698      23.450945      66.285719       0.601260       0.470179      -1.024855       0.033335       0.010151      -0.049739       0.060731      -0.027490       0.101979      -0.013961       0.047961      -0.053318      -0.097977      -0.021457       0.119435             10.870759      11.234748       1.115775      -6.836051       7.243211       0.241350      14.134316           0.001302
          249              C       5.771491      15.109960      12.248659       0.570389      25.839085 0.29126516E+03  0.62517190E+04                                 8.200673                            6.074793      -0.018466       2.040835                    0.999626      23.096047      65.354238       0.600606       0.475123      -1.020371      -0.008647       0.041124       0.048745       0.064359       0.014963       0.004091      -0.096961      -0.037182      -0.031574      -0.093837      -0.011961       0.105798             11.330252       7.346396      -1.274998      -1.024177      12.232226       7.886987      14.412134          -0.000316
          250              C       5.187197      18.543215      12.171709       0.575954      26.030555 0.28213561E+03  0.60035711E+04                                 8.230817                            5.963518      -0.024019       2.041583                    0.999652      22.813290      64.129755       0.608942       0.472692      -1.022389       0.001906      -0.036644       0.050022       0.062037      -0.015444      -0.010296       0.102938      -0.044850      -0.029469      -0.095897      -0.020014       0.115910             11.627879       7.158891      -0.035569       0.161842      12.397238      -8.513940      15.327510           0.000448
          251              C       0.777090       4.330055      43.870659      -0.112108      98.769264 0.51132514E+03  0.12445927E+05                                17.594336                            7.546375       0.292871       2.033371                    0.999735      30.746476      88.239813       0.602511       0.417648      -1.069645       0.077493      -0.000882       0.099463       0.126090       0.012573      -0.050551       0.025380      -0.081607      -0.130055      -0.088325       0.020057       0.068269             34.242650      40.855231      -2.094801      35.432869      10.465203      -2.449923      51.407516          -0.000097
          252              C       0.073136       4.426596      42.906518      -0.133160     104.211982 0.54393965E+03  0.13431806E+05                                18.230935                            7.789573       0.317237       2.036410                    0.999854      31.260486      90.051279       0.592945       0.418319      -1.070349      -0.075929       0.019863      -0.104287       0.130520       0.005761      -0.042643       0.013014      -0.088987      -0.143542      -0.080282       0.010411       0.069871             36.284901      43.151889      -2.671723      37.661674      10.928896      -3.174240      54.773918           0.000016
          253              C       8.891717       4.683547      44.006453      -0.117843      91.772743 0.54416311E+03  0.13423782E+05                                16.784032                            7.754631       0.478965       2.087056                    0.999652      31.048848      89.072688       0.599150       0.414404      -1.074060      -0.081272      -0.003775       0.095977       0.125821      -0.022226       0.042541       0.028174      -0.107527      -0.137487      -0.089287       0.004843       0.084444             31.584761      35.413962       5.428211     -31.310450      11.698354      -6.637442      47.641967          -0.000096
          254              C       9.639199       4.823986      43.037786      -0.127672      91.364777 0.56287136E+03  0.14005818E+05                                16.784537                            7.913217       0.457239       2.079725                    0.999802      31.319589      90.295212       0.590036       0.417185      -1.072060       0.071738       0.025798      -0.101295       0.126778       0.009966       0.050193       0.039545      -0.087090      -0.123226      -0.087110       0.002899       0.084211             31.226623      33.146308       3.253621     -30.550020      10.860200      -4.289615      49.673360           0.000015
          255              C       7.505926       1.923016       7.441536      -0.138330     102.068444 0.53652175E+03  0.13222491E+05                                18.046286                            7.741958       0.303890       2.030829                    0.999844      31.387016      90.757664       0.593246       0.418934      -1.068397       0.000662      -0.087514       0.088552       0.124501      -0.009461       0.002661       0.041122       0.069362      -0.160308      -0.078051       0.015299       0.062753             36.736861      10.710014      -0.003680      -0.118312      45.721022     -38.389422      53.779547           0.000017
          256              C       7.512148       2.848167       6.649401      -0.105575     103.586504 0.52285216E+03  0.12795317E+05                                18.199889                            7.635787       0.337775       2.046601                    0.999848      30.841479      88.699127       0.598514       0.418177      -1.069500       0.002221       0.096069      -0.075382       0.122134       0.002764       0.000405       0.056114       0.071920      -0.098525      -0.082715       0.030072       0.052642             37.732551      10.871910      -0.029998      -0.033769      49.682319     -40.062081      52.643423          -0.000076
          257              C       7.150876      10.813580       7.038679      -0.119900      95.582743 0.53557976E+03  0.13176333E+05                                17.247741                            7.729921       0.370982       2.055238                    0.999791      31.003497      89.191075       0.595084       0.418367      -1.070150       0.019073      -0.083902      -0.093034       0.126723      -0.002420      -0.010652      -0.052362       0.083870      -0.111921      -0.083764       0.021854       0.061910             32.422855      11.638154      -6.085987      -7.802558      33.707974      31.738485      51.922436          -0.000084
          258              C       6.920647      11.585257       7.939449      -0.113168      91.748412 0.49913874E+03  0.12089921E+05                                16.776806                            7.472792       0.327409       2.048728                    0.999778      30.522535      87.706115       0.602737       0.419542      -1.067229      -0.021331       0.072800       0.090688       0.118234       0.027453       0.040793      -0.049842       0.079040      -0.109406      -0.094940       0.020992       0.073949             31.426031      11.741303      -6.554744      -8.657193      31.908142      30.381647      50.628649           0.000011
          259              C      17.503815      11.803209       5.670776      -0.017370      40.113832 0.42288456E+03  0.97882404E+04                                10.219139                            6.792669       0.017113       2.014097                    0.999263      26.845182      74.438774       0.646745       0.409157      -1.078198      -0.025714       0.013577      -0.029731       0.041587       0.007194       0.002313       0.002084      -0.013975      -0.001127      -0.010029      -0.000897       0.010926             16.038535      17.722457      -1.572345      13.229097       9.842998      -1.686457      20.550150          -0.000313
          260              C      16.980595      10.709720       4.988183      -0.096806      35.006860 0.41129275E+03  0.95341515E+04                                 9.387612                            6.784638       0.043606       1.987297                    0.999693      28.867214      82.344824       0.629566       0.419695      -1.062360      -0.010053       0.014526      -0.009933       0.020267      -0.007157      -0.005635      -0.009667      -0.041854      -0.041532      -0.022385      -0.008359       0.030745             13.053855      14.093523      -0.175367       9.766305       8.721278      -0.216695      16.346766          -0.000687
          261              C      16.123013      10.907002       3.910880      -0.151736      36.696801 0.42613583E+03  0.99772736E+04                                 9.698168                            6.909111       0.132297       2.014089                    0.999643      29.496780      84.869595       0.622751       0.420076      -1.060937       0.013432      -0.002267       0.017402       0.022099       0.012173       0.011305       0.014906      -0.028778      -0.014698      -0.020303      -0.010197       0.030500             13.572425      14.387258      -1.555009       9.979568       9.539762      -1.774912      16.790254          -0.000536
          262              C      15.788595      12.197713       3.517076       0.165056      47.081555 0.40012374E+03  0.92048780E+04                                11.597674                            6.809942      -0.345182       1.912426                    0.998522      26.128728      74.072509       0.612574       0.434634      -1.053882      -0.020180       0.007299      -0.028364       0.035567      -0.006570       0.035321      -0.008159       0.012982       0.041032      -0.029346      -0.015224       0.044570             20.214983      22.277519      -0.805577      17.946301      10.882085      -0.873148      27.485345           0.000195
          263              C      16.311761      13.291141       4.200575      -0.150304      37.210066 0.42240434E+03  0.98655946E+04                                 9.769735                            6.864305       0.178334       2.028517                    0.999722      29.414265      84.455629       0.626924       0.418308      -1.062335       0.013123      -0.004955       0.016794       0.021882      -0.008821       0.010468      -0.012568      -0.046897      -0.044088      -0.025989      -0.010469       0.036459             13.961821      14.632601       0.254737      10.383472       9.783095       0.409798      17.469766           0.000462
          264              C      17.169615      13.094163       5.273351      -0.087461      34.819316 0.40777202E+03  0.94347963E+04                                 9.362292                            6.765548       0.000211       1.976272                    0.999641      28.730488      81.950271       0.628885       0.420940      -1.061286      -0.008862      -0.011615      -0.012224       0.019049       0.014471       0.000166       0.017959      -0.027564      -0.021372      -0.021905      -0.009050       0.030955             12.855642      13.436162      -1.462310       9.185078       9.449092      -1.490016      15.681673           0.000691
          265              C       8.620294       9.708682      43.565574       0.081489      36.812963 0.45242753E+03  0.10727859E+05                                 9.880784                            7.212598      -0.287399       1.916482                    0.998755      27.299436      78.453910       0.599068       0.431187      -1.056465      -0.020888      -0.001388      -0.003290       0.021191       0.002126       0.013125      -0.001057       0.039689       0.061942      -0.030347       0.001006       0.029341             13.515284      13.238156      -1.068816       7.930887      11.926723      -0.317249      15.380973           0.000040
          266              C       9.164811       8.488117      43.947609      -0.153759      38.077748 0.47548901E+03  0.11504447E+05                                10.070973                            7.389021      -0.174901       1.911948                    0.998620      30.730986      91.496485       0.587917       0.430591      -1.048678       0.012501       0.005633       0.025703       0.029132       0.010663      -0.015015       0.011251       0.005590       0.004622      -0.024636       0.007829       0.016807             13.515058      13.242255      -1.051881       8.337232      11.399499      -0.051096      15.903421          -0.000002
          267              C      10.121903       8.438376      44.952488      -0.134869      37.234463 0.42854266E+03  0.10076268E+05                                 9.855197                            6.930230       0.114149       2.010885                    0.999490      29.601325      86.144671       0.619823       0.420274      -1.057811      -0.020151       0.002822      -0.010444       0.022871      -0.017214      -0.007956      -0.014406       0.008074       0.003039      -0.027486       0.009547       0.017939             13.944458      14.415386       1.265351       9.979617      10.255325       2.231626      17.162663           0.000033
          268              C      13.245717      12.652898       0.313685       0.149344      46.207873 0.38294853E+03  0.87111922E+04                                11.371921                            6.626599      -0.354713       1.910242                    0.998593      25.908410      72.968319       0.626176       0.430004      -1.057008       0.016082       0.001663       0.027248       0.031684       0.000197       0.035394       0.002994       0.021828       0.022429      -0.028354      -0.014456       0.042810             19.046183      20.726591      -1.455311      16.262857      11.483449      -0.931182      24.928507          -0.000001
          269              C       9.993732      10.829522      45.196918      -0.128537      35.326227 0.40882682E+03  0.94574752E+04                                 9.372275                            6.716193       0.217821       2.043924                    0.999813      28.938528      82.313111       0.639929       0.413750      -1.066750      -0.024145      -0.003277      -0.014065       0.028135       0.009466       0.013924       0.015746      -0.036532      -0.015645      -0.025348      -0.007415       0.032763             12.333992      12.717471      -1.599503       8.165283      10.383930      -1.180037      13.900575           0.000032
          270              C       9.036912      10.879567      44.187512      -0.150538      36.538048 0.44629124E+03  0.10586260E+05                                 9.677320                            7.093168      -0.025744       1.958689                    0.999457      30.035419      87.405941       0.610785       0.422760      -1.057683       0.012770      -0.001541       0.027915       0.030736      -0.009552      -0.007596      -0.007475      -0.037370      -0.056353      -0.025378      -0.005630       0.031007             12.688872      12.719013      -0.348670       8.183351      10.535860       0.007352      14.811742          -0.000001
          271              C       2.725713      11.462282       5.583868      -0.010325      38.296136 0.43300912E+03  0.10085843E+05                                 9.908254                            6.889790       0.064487       2.027703                    0.999354      26.986286      75.158196       0.639653       0.411099      -1.076517       0.016653       0.014055      -0.029375       0.036575      -0.008361      -0.004837       0.006410      -0.016053      -0.016200      -0.010380      -0.006638       0.017017             14.407742      14.701642       1.510052     -10.147490       8.563104       1.127230      19.958480          -0.000744
          272              C       3.534908      12.585687       5.467990      -0.094270      33.331569 0.41797053E+03  0.97428554E+04                                 9.108682                            6.878304       0.040207       1.988725                    0.999673      28.965088      83.266451       0.619038       0.424471      -1.057748       0.002428      -0.009356      -0.020514       0.022678      -0.005803       0.004926       0.017353      -0.017055      -0.019876      -0.020486      -0.002003       0.022489             11.789755      11.357051       1.788092      -6.754288       8.226148       0.705062      15.786067           0.000701
          273              C       4.366328      12.735257       4.363528      -0.136264      34.686060 0.41733153E+03  0.97227370E+04                                 9.332854                            6.839258       0.171716       2.032758                    0.999628      29.127289      83.667996       0.625505       0.420308      -1.060521      -0.008660      -0.004321       0.017248       0.019778       0.017523      -0.000982       0.001408      -0.010001      -0.044425      -0.015397      -0.010237       0.025634             12.630687      10.918326       0.613125      -7.570214       8.762173       1.993294      18.211562           0.000495
          274              C       4.388445      11.761301       3.376755       0.158432      42.331154 0.40147076E+03  0.92562913E+04                                10.815505                            6.843532      -0.365934       1.906105                    0.998177      26.259965      74.860799       0.607275       0.437460      -1.050737       0.025017       0.001530      -0.026166       0.036233       0.009039      -0.032680      -0.001181       0.015416       0.051911      -0.029184      -0.013626       0.042810             17.210675      16.532258       1.855299     -12.875732       9.990781       0.518835      25.108986           0.000146
          275              C       3.577648      10.636097       3.489917      -0.140134      34.691555 0.43088595E+03  0.10127995E+05                                 9.359487                            6.979252       0.123693       2.018358                    0.999223      29.357451      84.948827       0.614693       0.423923      -1.057319      -0.008836      -0.005459       0.021903       0.024241      -0.002661       0.001459       0.014249      -0.031255       0.017448      -0.019136      -0.004827       0.023962             12.338748      12.512088       1.495314      -7.257400       8.758298       0.854969      15.745858          -0.000545
          276              C       2.747993      10.488508       4.594379      -0.101589      33.581173 0.41052651E+03  0.95086274E+04                                 9.107617                            6.777241       0.133216       2.019100                    0.999725      28.712455      81.776473       0.630280       0.419562      -1.062816       0.018372       0.009049      -0.009134       0.022424       0.004879       0.007155      -0.007294      -0.019186      -0.079299      -0.029343       0.004746       0.024597             12.064858      12.140448       0.527065      -7.405699       7.741486       1.952044      16.312640          -0.000729
          277              C       6.220081       9.620846      43.486813       0.080139      38.145888 0.44612116E+03  0.10539984E+05                                10.133339                            7.155615      -0.294061       1.914734                    0.998899      27.237067      78.101665       0.602347       0.430400      -1.057076       0.022370      -0.001198      -0.000500       0.022407       0.000214      -0.016553      -0.006938       0.035931       0.062788      -0.029519      -0.003127       0.032646             15.070504      15.999850       1.884671     -10.296839      12.039979      -1.656482      17.171683           0.000033
          278              C       5.737899      10.750152      44.137721      -0.145202      37.004395 0.44422291E+03  0.10525761E+05                                 9.773290                            7.078345      -0.035181       1.956469                    0.999408      29.959550      87.159297       0.611167       0.422955      -1.057481      -0.012591      -0.004835       0.029019       0.032000       0.005654       0.005422      -0.003005      -0.039282      -0.054405      -0.021530      -0.008081       0.029611             13.331837      14.058141       0.975179      -9.148561      10.648519      -0.990015      15.288850           0.000001
          279              C       4.760356      10.624652      45.119968      -0.131991      36.455761 0.41266914E+03  0.95693112E+04                                 9.575885                            6.753315       0.209360       2.039233                    0.999784      29.068771      82.799844       0.637330       0.414442      -1.066238       0.021583      -0.002091      -0.013312       0.025445      -0.012168      -0.012077       0.017784      -0.036911      -0.023045      -0.023748      -0.012044       0.035792             13.032333      13.470844       2.411738      -8.705460      11.373899      -2.294639      14.252258           0.000031
          280              C       6.978703      12.411837       0.185586       0.145930      44.722562 0.39151478E+03  0.89513982E+04                                11.111882                            6.695764      -0.341264       1.911586                    0.998518      26.090298      73.558658       0.623850       0.429421      -1.057844      -0.016952       0.001595       0.028018       0.032786       0.001974      -0.039439       0.004132       0.014868       0.015009      -0.035209      -0.009240       0.044450             18.296044      19.381157       3.808906     -14.913482      12.573690      -3.852236      22.933284           0.000000
          281              C       4.749509       8.238681      44.798587      -0.130481      37.547508 0.43023658E+03  0.10106178E+05                                 9.895543                            6.952860       0.165996       2.031005                    0.999586      29.252338      84.542297       0.618836       0.421358      -1.059212       0.022935       0.001586      -0.013679       0.026752       0.015152       0.005588      -0.004592      -0.008679      -0.002114      -0.018367       0.002247       0.016120             14.283485      15.479417       1.429514     -10.564248      10.669682      -0.971236      16.701356           0.000026
          282              C       5.724828       8.366162      43.816341      -0.147118      37.298835 0.44413935E+03  0.10532320E+05                                 9.846778                            7.076013       0.018663       1.977740                    0.999455      29.872844      87.186330       0.610959       0.422756      -1.056698      -0.013612      -0.001092       0.028491       0.031594      -0.003372       0.007667       0.014863      -0.015093      -0.022488      -0.019987       0.000478       0.019509             13.995967      14.975927       2.537378      -9.939412      10.760884      -2.162568      16.251092          -0.000003
          283              C       8.910644       2.622127      34.173577      -0.015769      39.402299 0.44172360E+03  0.10338037E+05                                10.083911                            6.955713       0.044884       2.020122                    0.999324      27.171268      75.802214       0.637169       0.410737      -1.076980       0.001269       0.026206       0.031455       0.040961      -0.008039      -0.002349       0.008244       0.018910      -0.023119      -0.015461      -0.001901       0.017362             14.914310      10.366951      -1.607470      -1.479224      14.991513      11.123136      19.384466           0.000250
          284              C       7.597043       3.006176      34.414839      -0.103281      33.722335 0.41434906E+03  0.96276144E+04                                 9.132689                            6.810161       0.027498       1.980834                    0.999659      29.036596      83.061221       0.628021       0.419739      -1.061800       0.009427       0.012781       0.013205       0.020654       0.013552       0.021841      -0.006473       0.021228      -0.021080      -0.028614      -0.001126       0.029740             11.902300       9.879836      -1.864525      -1.647487      10.959902       7.459589      14.867162           0.000758
          285              C       7.308438       3.864599      35.469509      -0.139787      36.003126 0.41816360E+03  0.97419801E+04                                 9.564024                            6.838493       0.172193       2.031135                    0.999625      29.159800      83.620659       0.626901       0.419378      -1.061652       0.007798      -0.007669      -0.015862       0.019268      -0.008338      -0.002552       0.007062       0.037118      -0.036316      -0.019807      -0.007008       0.026815             13.096226       9.846655      -0.593446      -0.013610      11.845332       8.926186      17.596692           0.000584
          286              C       8.331668       4.336993      36.282918       0.164541      43.365894 0.36530165E+03  0.82318942E+04                                10.917433                            6.505706      -0.359324       1.913409                    0.998658      25.634493      72.418335       0.625590       0.434479      -1.051770      -0.002490       0.018294       0.016534       0.024784      -0.001393      -0.006141       0.016613      -0.014336       0.028613      -0.014815      -0.009044       0.023859             17.849223      11.500942      -2.779484      -3.064806      16.420813      14.215865      25.625913          -0.000092
          287              C       9.645377       3.953065      36.039846      -0.133624      35.859925 0.43476830E+03  0.10237551E+05                                 9.581183                            7.003122       0.196725       2.045385                    0.999375      29.164337      84.340591       0.614909       0.423016      -1.058365       0.002814      -0.005247      -0.017988       0.018948       0.006804       0.013134       0.010003       0.009027      -0.000319      -0.013557      -0.007412       0.020969             13.011218      11.206492      -2.062410      -2.338880      10.938095       7.942744      16.889066          -0.000442
          288              C       9.933982       3.094642      34.985176      -0.097465      34.443628 0.42920659E+03  0.10102876E+05                                 9.380311                            7.010648      -0.101552       1.942846                    0.999462      29.482694      86.043254       0.605963       0.429419      -1.051395      -0.018182       0.012191       0.008546       0.023500      -0.013537       0.000203      -0.010257       0.027431      -0.067332      -0.027327      -0.003493       0.030820             12.530117       9.641528      -0.209390      -0.346876      11.521896       7.985895      16.426927          -0.000849
          289              C       7.460426      17.117967      34.279497      -0.014625      40.034805 0.42918808E+03  0.99651962E+04                                10.196325                            6.839953       0.033939       2.017773                    0.999147      26.947872      74.699027       0.645324       0.408780      -1.079070       0.001682      -0.022512       0.030815       0.038199       0.005146      -0.000966      -0.005855       0.015935      -0.000597      -0.011893       0.001573       0.010320             15.686408       9.521917      -0.633711      -0.249310      16.395050     -12.607983      21.142259           0.000539
          290              C       8.653959      16.603606      34.767904      -0.094401      34.653852 0.41011942E+03  0.95026018E+04                                 9.314223                            6.773280       0.015948       1.978625                    0.999641      28.883298      82.440886       0.630166       0.419487      -1.062219      -0.015505      -0.004324       0.016973       0.023392       0.007606      -0.018262       0.003276       0.034027      -0.040892      -0.023751      -0.008319       0.032070             12.656041       8.961820      -1.119083       0.293198      12.608893      -8.816693      16.397411          -0.000800
          291              C       8.656662      15.822841      35.917631      -0.148109      36.493799 0.42292093E+03  0.98806864E+04                                 9.655402                            6.879456       0.155377       2.023440                    0.999608      29.338014      84.249814       0.624738       0.419643      -1.061488      -0.003820       0.010736      -0.016337       0.019918      -0.011974       0.008091      -0.013006       0.030762      -0.031494      -0.023515      -0.005051       0.028566             13.425810       9.476271       0.485645      -1.562905      13.048148      -9.474155      17.753011          -0.000438
          292              C       7.463553      15.558357      36.579855       0.167087      45.704542 0.38335848E+03  0.87394294E+04                                11.388780                            6.673979      -0.372388       1.905732                    0.998697      25.956545      73.638434       0.616641       0.435708      -1.051532       0.002272      -0.017061       0.024131       0.029640      -0.000023       0.001350      -0.024038      -0.015721       0.046067      -0.017719      -0.015281       0.033001             19.799660      10.564167      -0.413616      -0.515936      20.945693     -17.317934      27.889118          -0.000120
          293              C       6.269858      16.072534      36.094163      -0.145089      36.686153 0.41965230E+03  0.97897334E+04                                 9.710786                            6.854419       0.150831       2.022734                    0.999611      29.298083      84.196374       0.625377       0.419839      -1.060886       0.001004       0.010278      -0.016624       0.019570       0.004018      -0.014040      -0.007744       0.034274      -0.016676      -0.019320      -0.007950       0.027271             13.777654       9.455640      -1.693528       0.982058      14.038724     -10.064803      17.838598           0.000568
          294              C       6.267155      16.853300      34.944437      -0.098578      34.762720 0.41231537E+03  0.95668763E+04                                 9.342147                            6.793322       0.033381       1.983972                    0.999641      28.932451      82.656858       0.628926       0.419726      -1.061997       0.014279      -0.011038       0.012599       0.022010      -0.012064       0.013349       0.002866       0.033624      -0.052625      -0.024004      -0.008326       0.032330             12.711067       8.910788      -0.042753      -0.863312      12.520134      -8.922094      16.702278           0.000744
          295              C       7.434390      11.037802      41.657662       0.081955      37.986384 0.44933626E+03  0.10637598E+05                                10.141634                            7.191035      -0.307989       1.909841                    0.998798      27.305517      78.439861       0.599503       0.431561      -1.056108       0.000315      -0.025398      -0.005917       0.026080      -0.000366       0.001658      -0.017223      -0.037887       0.058834      -0.028808      -0.003608       0.032416             15.289478      10.755755      -0.123759      -0.033149      18.981691     -10.978324      16.130988          -0.000030
          296              C       8.636902      11.563659      41.204561      -0.148191      37.587836 0.44499929E+03  0.10545135E+05                                 9.901672                            7.085011      -0.024889       1.960220                    0.999485      29.925374      86.966158       0.611027       0.423012      -1.057808      -0.000834       0.008881      -0.031373       0.032617      -0.007859       0.008398       0.007196       0.038695      -0.045966      -0.023526      -0.006108       0.029634             14.223008       9.605026       0.326156       0.047465      17.473482     -10.647314      15.590515           0.000006
          297              C       8.637942      12.577048      40.249473      -0.125936      36.772068 0.41200336E+03  0.95567796E+04                                 9.711553                            6.767046       0.182932       2.033436                    0.999751      29.005140      82.822457       0.633529       0.416801      -1.063973      -0.001939      -0.023752       0.009011       0.025477       0.013799      -0.009090      -0.005037       0.027794      -0.031170      -0.015092      -0.012496       0.027588             14.169798       9.481113      -1.168993       1.391840      17.383401     -10.930610      15.644881          -0.000017
          298              C       7.431965      13.064001      39.756087       0.140371      47.387245 0.38766159E+03  0.88537348E+04                                11.631078                            6.685624      -0.375716       1.902338                    0.998430      26.150101      74.023471       0.620254       0.432377      -1.054562       0.001936       0.009006      -0.025210       0.026840      -0.000409      -0.000772      -0.032890      -0.021576       0.004063      -0.027493      -0.011421       0.038914             20.984146      10.794910      -0.073525       0.076921      25.838172     -19.248357      26.319355           0.000003
          299              C       6.229479      12.538175      40.208735      -0.124672      36.935170 0.41273263E+03  0.95813593E+04                                 9.748465                            6.776824       0.174281       2.030498                    0.999780      29.041680      83.057067       0.632314       0.417268      -1.063294       0.001359      -0.024301       0.008291       0.025712      -0.013896       0.010717      -0.005540       0.034328      -0.019599      -0.019107      -0.010232       0.029338             14.232269       9.575825       1.038319      -1.276711      17.367869     -11.015107      15.753113          -0.000015
          300              C       6.230664      11.522804      41.163823      -0.151604      37.883457 0.44473244E+03  0.10539963E+05                                 9.957132                            7.083077      -0.016389       1.962505                    0.999457      29.984148      87.215558       0.610927       0.423035      -1.057520       0.000762       0.010266      -0.030819       0.032493       0.007998      -0.007674       0.004139       0.040811      -0.047248      -0.020992      -0.009799       0.030792             14.300890       9.820066      -0.554153      -0.013653      17.408908     -10.729414      15.673697           0.000007
          301              C       7.524376       8.697845      41.447633       0.085434      36.104000 0.43930547E+03  0.10361506E+05                                 9.797906                            7.131638      -0.299224       1.916026                    0.998867      27.203512      78.493223       0.598145       0.434153      -1.052502       0.000676       0.020060       0.005175       0.020728      -0.003958      -0.005603       0.009005      -0.041645       0.057896      -0.031306       0.005359       0.025948             13.675004      11.293188      -1.614009      -1.630171      13.289851       8.244112      16.441973          -0.000027
          302              C       8.777970       8.300178      40.996343      -0.155598      37.017816 0.46274378E+03  0.11119191E+05                                 9.896534                            7.300873      -0.151228       1.920326                    0.999003      30.574836      90.689350       0.590110       0.431957      -1.047950       0.000434      -0.010670      -0.023581       0.025886       0.017527       0.010742      -0.012502       0.015042      -0.029347      -0.028515       0.004390       0.024125             13.358205      10.629301      -2.684991      -2.120748      13.137755       8.587147      16.307557           0.000004
          303              C       8.883656       7.402123      39.941673      -0.118777      35.386924 0.43309480E+03  0.10222790E+05                                 9.560380                            7.029703      -0.013826       1.972431                    0.999208      29.623258      86.722811       0.606453       0.427880      -1.051785      -0.010231       0.018040       0.017801       0.027331      -0.003172      -0.021650      -0.001834       0.000028       0.003274      -0.021976      -0.000003       0.021979             12.651991      10.343587      -1.305704      -0.438798      11.922842       8.145065      15.689543          -0.000018
          304              C       7.735911       6.901918      39.335577       0.144480      44.221279 0.39482841E+03  0.90557760E+04                                11.079894                            6.749860      -0.299132       1.927315                    0.998662      26.140935      74.073714       0.617130       0.432725      -1.054703       0.005086      -0.020303      -0.022848       0.030986      -0.005926      -0.007999       0.034306      -0.012010       0.036736      -0.028816      -0.013906       0.042722             17.942556      11.586854      -2.575987      -2.782924      17.245205      14.462115      24.995609           0.000000
          305              C       6.482263       7.299524      39.787772      -0.134126      35.903974 0.41388233E+03  0.96164708E+04                                 9.523865                            6.779316       0.182640       2.030944                    0.999756      29.166285      83.499259       0.633055       0.416415      -1.063646      -0.001606       0.017214       0.016007       0.023562       0.013831       0.015304       0.001773       0.025755      -0.023224      -0.018606      -0.010186       0.028791             13.059385      10.849288      -2.366107      -2.841131      12.075519       8.678711      16.253347          -0.000011
          306              C       6.378801       8.195597      40.842443      -0.144845      35.228950 0.43882001E+03  0.10360147E+05                                 9.438065                            7.026165       0.041871       1.983153                    0.999509      29.734589      86.189683       0.614957       0.421873      -1.058754       0.004868      -0.012881      -0.028475       0.031630      -0.001815      -0.006528      -0.002442       0.035642      -0.055118      -0.019927      -0.008059       0.027986             12.450020       9.922503      -0.785823      -1.284048      11.578400       7.905431      15.849159           0.000006
          307              C       7.432475       9.750220      42.535347      -0.032736      42.074918 0.42902883E+03  0.10111148E+05                                11.767966                            7.759553      -0.523070       1.851328                    0.994029      28.488612      83.557292       0.493826       0.526282      -0.997933      -0.001450      -0.004254      -0.001124       0.004633      -0.001502      -0.000244      -0.001774       0.000493       0.000116      -0.002520       0.000389       0.002132             18.638136      13.497446      -0.182522      -2.462640      14.598195      -2.494009      27.818767           0.000000
          308              C      -1.513735      11.553587       6.789722       0.573562      25.624370 0.27827093E+03  0.59047670E+04                                 8.140282                            5.922311      -0.017337       2.041951                    0.999735      22.841078      64.253487       0.610696       0.472657      -1.021748       0.032932      -0.007193       0.047281       0.058066       0.004195      -0.102438       0.016242       0.046963      -0.008709      -0.095438      -0.019374       0.114811             11.563644      12.752919      -1.087479       8.382561       7.503639      -1.526962      14.434375           0.000928
          309              C       1.841481      11.244465       6.789722       0.543077      25.891919 0.30453723E+03  0.65981227E+04                                 8.146476                            6.179253      -0.002871       2.037608                    0.999698      23.450848      66.285364       0.601261       0.470179      -1.024856      -0.033331      -0.010153       0.049740       0.060729      -0.027492       0.101978      -0.013961       0.047965      -0.053317      -0.097976      -0.021460       0.119436             10.870698      11.234680       1.115759      -6.836013       7.243176       0.241361      14.134239          -0.001275
          310              C       9.168167       1.661627      33.016156       0.570390      25.839185 0.29126678E+03  0.62517621E+04                                 8.200692                            6.074811      -0.018476       2.040831                    0.999626      23.096096      65.354405       0.600605       0.475123      -1.020371       0.008647      -0.041124      -0.048746       0.064359       0.014962       0.004089      -0.096959      -0.037186      -0.031568      -0.093833      -0.011964       0.105797             11.330241       7.346413      -1.274975      -1.024150      12.232186       7.886952      14.412123          -0.000317
          311              C       9.752461      -1.771628      33.093106       0.575956      26.030663 0.28213729E+03  0.60036128E+04                                 8.230831                            5.963534      -0.024030       2.041580                    0.999652      22.813308      64.129737       0.608942       0.472692      -1.022390      -0.001906       0.036643      -0.050024       0.062039      -0.015444      -0.010296       0.102936      -0.044853      -0.029464      -0.095894      -0.020016       0.115910             11.627849       7.158911      -0.035561       0.161837      12.397193      -8.513882      15.327444           0.000448
          312              C      14.162568      12.441532       1.394156      -0.112124      98.769691 0.51132871E+03  0.12446035E+05                                17.594373                            7.546400       0.292900       2.033380                    0.999735      30.746587      88.240196       0.602510       0.417648      -1.069645      -0.077500       0.000882      -0.099462       0.126093       0.012572      -0.050545       0.025379      -0.081606      -0.130047      -0.088318       0.020052       0.068266             34.242634      40.855240      -2.094772      35.432837      10.465207      -2.449890      51.407455           0.000105
          313              C      14.866522      12.344991       2.358297      -0.133154     104.210853 0.54393400E+03  0.13431636E+05                                18.230842                            7.789551       0.317221       2.036406                    0.999854      31.260280      90.050686       0.592944       0.418321      -1.070347       0.075923      -0.019863       0.104289       0.130518       0.005763      -0.042651       0.013015      -0.088985      -0.143553      -0.080290       0.010419       0.069871             36.284606      43.151559      -2.671688      37.661338      10.928826      -3.174198      54.773432          -0.000009
          314              C       6.047941      12.088040       1.258362      -0.117856      91.772757 0.54416385E+03  0.13423800E+05                                16.784016                            7.754624       0.479009       2.087071                    0.999652      31.048887      89.072707       0.599152       0.414403      -1.074062       0.081280       0.003773      -0.095975       0.125825      -0.022221       0.042536       0.028172      -0.107525      -0.137473      -0.089278       0.004839       0.084440             31.584698      35.413901       5.428157     -31.310386      11.698320      -6.637376      47.641874           0.000104
          315              C       5.300459      11.947601       2.227029      -0.127664      91.364181 0.56286618E+03  0.14005666E+05                                16.784526                            7.913212       0.457200       2.079716                    0.999802      31.319371      90.294700       0.590032       0.417188      -1.072057      -0.071730      -0.025803       0.101298       0.126776       0.009966       0.050202       0.039547      -0.087087      -0.123237      -0.087120       0.002906       0.084214             31.226571      33.146265       3.253614     -30.549962      10.860189      -4.289605      49.673258          -0.000012
          316              C       7.433732      14.848571      37.823279      -0.138329     102.064499 0.53650782E+03  0.13222034E+05                                18.045715                            7.741790       0.303928       2.030841                    0.999844      31.386775      90.755950       0.593261       0.418927      -1.068404      -0.000662       0.087516      -0.088550       0.124502      -0.009461       0.002661       0.041123       0.069363      -0.160298      -0.078050       0.015299       0.062751             36.735394      10.709660      -0.003666      -0.118324      45.719138     -38.387762      53.777384           0.000016
          317              C       7.427510      13.923420      38.615414      -0.105571     103.583131 0.52284146E+03  0.12794964E+05                                18.199400                            7.635652       0.337790       2.046605                    0.999848      30.841274      88.697640       0.598527       0.418171      -1.069506      -0.002221      -0.096065       0.075385       0.122132       0.002764       0.000405       0.056118       0.071918      -0.098527      -0.082718       0.030076       0.052642             37.731259      10.871603      -0.029997      -0.033769      49.680576     -40.060602      52.641597          -0.000075
          318              C       7.788782       5.958007      38.226136      -0.119889      95.578615 0.53556153E+03  0.13175746E+05                                17.247170                            7.729734       0.371026       2.055255                    0.999791      31.003063      89.188776       0.595099       0.418361      -1.070156      -0.019070       0.083895       0.093040       0.126722      -0.002418      -0.010654      -0.052367       0.083871      -0.111927      -0.083770       0.021858       0.061912             32.421576      11.637746      -6.085704      -7.802202      33.706594      31.737131      51.920389          -0.000087
          319              C       8.019011       5.186330      37.325366      -0.113171      91.745819 0.49912965E+03  0.12089621E+05                                16.776400                            7.472669       0.327456       2.048744                    0.999779      30.522319      87.704622       0.602750       0.419536      -1.067235       0.021335      -0.072806      -0.090684       0.118235       0.027456       0.040794      -0.049842       0.079043      -0.109401      -0.094941       0.020991       0.073950             31.425092      11.741021      -6.554562      -8.656963      31.907137      30.380641      50.627119           0.000006
          320              C       8.353343      17.224604      28.303184      -0.017375      40.114603 0.42289098E+03  0.97884387E+04                                10.219305                            6.792741       0.017073       2.014082                    0.999263      26.845416      74.439924       0.646738       0.409160      -1.078195       0.016447      -0.023974      -0.029736       0.041587       0.008601       0.001803       0.002542       0.010313      -0.001124      -0.010030      -0.000895       0.010926             16.038933      10.307345      -2.432049      -3.198725      17.258723      12.947308      20.550732           0.000326
          321              C       7.327379      16.578945      27.620590      -0.096812      35.007609 0.41130235E+03  0.95344336E+04                                 9.387762                            6.784734       0.043566       1.987279                    0.999693      28.867565      82.346195       0.629559       0.419697      -1.062358       0.015588      -0.008306      -0.009939       0.020267      -0.002182      -0.008952      -0.006709       0.044029      -0.041537      -0.022386      -0.008364       0.030750             13.054127       8.832734      -0.785247      -1.339895      13.982493       9.676648      16.347154           0.000701
          322              C       7.622103      15.749785      26.543288      -0.151735      36.696975 0.42613733E+03  0.99773189E+04                                 9.698198                            6.909123       0.132278       2.014083                    0.999643      29.496846      84.869856       0.622751       0.420076      -1.060937      -0.003798       0.013088       0.017394       0.022097       0.015139       0.013509       0.012949       0.022446      -0.014690      -0.020305      -0.010197       0.030502             13.572510       9.959804      -2.068269      -2.912295      13.967337       9.708891      16.790389           0.000553
          323              C       8.942737      15.566223      26.149484       0.165057      47.082040 0.40012599E+03  0.92049495E+04                                11.597779                            6.809975      -0.345219       1.912413                    0.998522      26.128829      74.073048       0.612570       0.434636      -1.053881       0.009574      -0.019200      -0.028366       0.035566      -0.007880      -0.012170       0.034143      -0.009630       0.041028      -0.029343      -0.015222       0.044566             20.215303      11.217568      -2.087766      -2.933988      21.942495      17.726731      27.485845          -0.000190
          324              C       9.968647      16.211820      26.832982      -0.150309      37.210720 0.42241147E+03  0.98658048E+04                                 9.769855                            6.864368       0.178287       2.028499                    0.999722      29.414543      84.456672       0.626921       0.418308      -1.062334      -0.006434       0.012470       0.016787       0.021879      -0.003221      -0.013695       0.008953       0.049691      -0.044088      -0.025993      -0.010469       0.036462             13.962077       9.789205      -0.306759      -0.788638      14.626881      10.361856      17.470146          -0.000455
          325              C       9.674194      17.041285      27.905758      -0.087468      34.820311 0.40778401E+03  0.94351558E+04                                 9.362503                            6.765672       0.000149       1.976247                    0.999641      28.730972      81.952368       0.628875       0.420943      -1.061283      -0.010520      -0.010133      -0.012229       0.019050       0.017245       0.017820       0.002236       0.020216      -0.021379      -0.021905      -0.009055       0.030961             12.856019       9.836705      -1.879670      -2.537885      13.049169       8.952737      15.682183          -0.000683
          326              C      10.007152      11.202896      20.933166       0.081486      36.812946 0.45242684E+03  0.10727841E+05                                 9.880798                            7.212603      -0.287405       1.916481                    0.998755      27.299409      78.453904       0.599067       0.431188      -1.056464       0.001026      -0.020907      -0.003292       0.021190      -0.002470      -0.002560       0.012913      -0.039611       0.061936      -0.030347       0.001011       0.029337             13.515323      12.188661      -1.190481      -1.228392      12.976296       7.841631      15.381013          -0.000038
          327              C       8.732003      11.603238      21.315201      -0.153759      38.077600 0.47548700E+03  0.11504387E+05                                10.070960                            7.389014      -0.174913       1.911947                    0.998620      30.730883      91.496160       0.587916       0.430592      -1.048677       0.004155       0.013071       0.025699       0.029130       0.009740       0.012905      -0.013620      -0.010326       0.004618      -0.024635       0.007827       0.016808             13.515050      11.664579      -1.234784      -1.010815      12.977173       8.275881      15.903398           0.000010
          328              C       8.572380      12.548236      22.320080      -0.134867      37.234406 0.42854192E+03  0.10076249E+05                                 9.855194                            6.930226       0.114149       2.010887                    0.999490      29.601276      86.144575       0.619823       0.420274      -1.057810       0.005124      -0.019688      -0.010450       0.022870      -0.017681      -0.013391      -0.009564       0.000017       0.003033      -0.027485       0.009547       0.017938             13.944467      10.021030       0.755926       1.067592      14.649702      10.170214      17.162668          -0.000020
          329              C       9.687717      13.092677      22.946093       0.149342      46.208133 0.38294971E+03  0.87112284E+04                                11.371973                            6.626613      -0.354714       1.910242                    0.998593      25.908457      72.968565       0.626175       0.430004      -1.057007      -0.000200       0.016169       0.027245       0.031682      -0.002307      -0.001103       0.035505      -0.021345       0.022432      -0.028354      -0.014459       0.042813             19.046327      11.939046      -2.474078      -2.797779      20.271238      16.047582      24.928696           0.000005
          330              C      10.962379      12.696267      22.564510      -0.128541      35.326820 0.40883289E+03  0.94576611E+04                                 9.372405                            6.716257       0.217787       2.043910                    0.999813      28.938813      82.314421       0.639924       0.413752      -1.066748      -0.000476      -0.024359      -0.014070       0.028134       0.013396       0.014036       0.015645       0.031234      -0.015659      -0.025350      -0.007415       0.032765             12.334213      10.780959      -1.824061      -2.112501      12.320842       7.975271      13.900839          -0.000019
          331              C      11.122273      11.751574      21.555105      -0.150538      36.538223 0.44629213E+03  0.10586297E+05                                 9.677377                            7.093188      -0.025762       1.958684                    0.999457      30.035507      87.406555       0.610782       0.422761      -1.057680      -0.003002       0.012509       0.027911       0.030733      -0.005025      -0.006552      -0.008405       0.040743      -0.056358      -0.025378      -0.005628       0.031005             12.688985      10.644651      -0.589184      -0.935073      12.610430       8.129866      14.811875           0.000008
          332              C       9.716439       2.505551      28.216275      -0.010329      38.296563 0.43301289E+03  0.10085956E+05                                 9.908334                            6.889821       0.064459       2.027691                    0.999354      26.986438      75.158796       0.639652       0.411099      -1.076516       0.012051       0.018152      -0.029381       0.036578      -0.006302       0.006925      -0.004071       0.019452      -0.016198      -0.010383      -0.006634       0.017017             14.407933       8.299108       0.767835       2.288269      14.965930      -9.950379      19.958762           0.000756
          333              C      10.739189       3.438727      28.100397      -0.094281      33.332426 0.41798073E+03  0.97431581E+04                                 9.108829                            6.878376       0.040194       1.988711                    0.999673      28.965615      83.268400       0.619036       0.424470      -1.057748      -0.009566       0.001320      -0.020522       0.022681      -0.003699       0.016675       0.006890       0.019261      -0.019869      -0.020487      -0.002007       0.022494             11.790019       7.858703       1.382554       1.478174      11.724891      -6.628407      15.786463          -0.000691
          334              C      10.792023       4.281840      26.995936      -0.136271      34.686693 0.41733781E+03  0.97229296E+04                                 9.332967                            6.839302       0.171681       2.032741                    0.999628      29.127685      83.669603       0.625503       0.420307      -1.060520      -0.003289      -0.009109       0.017236       0.019771       0.018203       0.001509      -0.000818       0.001714      -0.044426      -0.015398      -0.010236       0.025635             12.630903       8.650605       0.350255       2.851791      11.030226      -7.290514      18.211878          -0.000483
          335              C       9.821999       4.191655      26.009163       0.158435      42.331158 0.40146963E+03  0.92562572E+04                                10.815500                            6.843516      -0.365929       1.906106                    0.998178      26.259935      74.860634       0.607276       0.437459      -1.050738      -0.001355       0.025018      -0.026171       0.036230       0.007034       0.002590      -0.032594      -0.019138       0.051903      -0.029179      -0.013625       0.042804             17.210719       9.653086       1.057811       1.998113      16.869987     -12.730382      25.109085          -0.000141
          336              C       8.797647       3.256680      26.122325      -0.140133      34.691233 0.43088072E+03  0.10127833E+05                                 9.359405                            6.979191       0.123733       2.018373                    0.999223      29.357271      84.947911       0.614699       0.423920      -1.057321      -0.004396      -0.009414       0.021895       0.024235       0.000981       0.013985       0.003092       0.031636       0.017453      -0.019133      -0.004826       0.023959             12.338650       8.465919       1.026260       1.684995      12.804291      -7.110611      15.745739           0.000553
          337              C       8.746578       2.415549      27.226786      -0.101590      33.581241 0.41052733E+03  0.95086465E+04                                 9.107613                            6.777237       0.133231       2.019102                    0.999725      28.712513      81.776513       0.630282       0.419561      -1.062817       0.006882       0.019282      -0.009140       0.022421       0.006946      -0.008069       0.006269       0.016440      -0.079301      -0.029344       0.004748       0.024596             12.064868       7.679241       0.009890       2.791863      12.202697      -7.131662      16.312665           0.000742
          338              C      10.196294       8.808535      20.854406       0.080138      38.145783 0.44611924E+03  0.10539933E+05                                10.133345                            7.155616      -0.294073       1.914732                    0.998899      27.237011      78.101609       0.602344       0.430402      -1.057074      -0.003766       0.022081      -0.000501       0.022406      -0.003902      -0.004985      -0.017237      -0.035078       0.062787      -0.029519      -0.003122       0.032642             15.070524      11.661344       1.381686      -0.459684      16.378527     -10.419103      17.171700          -0.000033
          339              C      11.373612       8.459605      21.505314      -0.145202      37.004614 0.44422350E+03  0.10525793E+05                                 9.773366                            7.078367      -0.035202       1.956463                    0.999408      29.959637      87.159994       0.611163       0.422957      -1.057478      -0.003353      -0.013065       0.029015       0.031997       0.009997      -0.003611       0.005040       0.035646      -0.054409      -0.021530      -0.008078       0.029609             13.331989      10.470708       0.559301       0.070071      14.236222      -9.201865      15.289037           0.000006
          340              C      11.361516       7.474113      22.487560      -0.131994      36.456397 0.41267486E+03  0.95694965E+04                                 9.576037                            6.753382       0.209317       2.039216                    0.999784      29.069112      82.801601       0.637322       0.414444      -1.066234      -0.004563       0.021196      -0.013317       0.025444      -0.007624       0.019055      -0.009950       0.041502      -0.023059      -0.023750      -0.012044       0.035794             13.032583      10.850166       2.107918      -1.276883      13.995054      -8.911989      14.252529          -0.000013
          341              C      10.169930       6.839594      22.817993       0.145927      44.722872 0.39151643E+03  0.89514511E+04                                11.111949                            6.695788      -0.341275       1.911582                    0.998518      26.090380      73.559102       0.623847       0.429422      -1.057843       0.003537      -0.016658       0.028013       0.032783       0.000220       0.008645      -0.038703      -0.015383       0.015009      -0.035210      -0.009244       0.044454             18.296182      11.792690       2.929265      -2.109308      20.162437     -15.257990      22.933418           0.000005
          342              C       8.992666       7.188585      22.166180      -0.130482      37.547526 0.43023670E+03  0.10106179E+05                                 9.895536                            6.952854       0.166016       2.031010                    0.999586      29.252352      84.542273       0.618837       0.421357      -1.059212      -0.001064       0.022963      -0.013683       0.026751       0.015744      -0.005204       0.005024       0.001519      -0.002122      -0.018367       0.002245       0.016122             14.283472      10.406433       0.841408       0.251774      15.742662     -10.605791      16.701320          -0.000020
          343              C       9.006987       8.172095      21.183933      -0.147117      37.298728 0.44413810E+03  0.10532284E+05                                 9.846765                            7.076009       0.018656       1.977740                    0.999455      29.872766      87.186079       0.610958       0.422756      -1.056698       0.000484      -0.013649       0.028487       0.031592      -0.001557       0.013881       0.009327       0.016231      -0.022490      -0.019987       0.000480       0.019507             13.995939      10.236277       1.987903      -1.003579      15.500494     -10.122287      16.251047           0.000007
          344              C       2.934304      10.675270      11.541170      -0.015776      39.402279 0.44172575E+03  0.10338092E+05                                10.083861                            6.955702       0.044935       2.020136                    0.999324      27.171371      75.802313       0.637174       0.410734      -1.076983       0.025888       0.004278       0.031457       0.040964      -0.009992       0.008474      -0.001385      -0.014733      -0.023111      -0.015475      -0.001892       0.017367             14.914151      15.297752      -1.035840      11.219281      10.060531      -0.188500      19.384169          -0.000235
          345              C       3.467064       9.414633      11.782431      -0.103281      33.722513 0.41435078E+03  0.96276757E+04                                 9.132735                            6.810177       0.027495       1.980831                    0.999659      29.036777      83.062151       0.628019       0.419740      -1.061798       0.011611       0.010837       0.013209       0.020658       0.010765      -0.008943       0.020953      -0.026877      -0.021090      -0.028616      -0.001132       0.029748             11.902361      11.372176      -1.691495       7.599719       9.467673      -0.777464      14.867236          -0.000743
          346              C       4.353011       9.226798      12.837102      -0.139788      36.003342 0.41816550E+03  0.97420483E+04                                 9.564120                            6.838545       0.172163       2.031129                    0.999625      29.159826      83.621198       0.626893       0.419383      -1.061648      -0.008516       0.006862      -0.015859       0.019264      -0.012363       0.007311      -0.001726      -0.032313      -0.036310      -0.019807      -0.007006       0.026813             13.096382      11.954744      -0.349059       8.868517       9.737471       1.014401      17.596932          -0.000561
          347              C       4.704433      10.297620      13.650510       0.164543      43.365616 0.36529914E+03  0.82318278E+04                                10.917423                            6.505701      -0.359325       1.913411                    0.998658      25.634363      72.418043       0.625587       0.434481      -1.051768       0.018458      -0.000366       0.016535       0.024784       0.000287       0.017202      -0.004186       0.014590       0.028606      -0.014812      -0.009037       0.023849             17.849182      16.991402      -2.142959      14.474174      10.930298      -1.407359      25.625847           0.000097
          348              C       4.171781      11.558379      13.407438      -0.133614      35.859124 0.43475832E+03  0.10237255E+05                                 9.581062                            7.003059       0.196730       2.045396                    0.999375      29.163859      84.338903       0.614910       0.423018      -1.058364      -0.005537       0.002193      -0.017986       0.018946       0.005590       0.008423       0.014194      -0.011892      -0.000314      -0.013553      -0.007411       0.020964             13.011002      11.413278      -2.038387       8.159046      10.730997      -1.408662      16.888731           0.000451
          349              C       3.285834      11.746213      12.352768      -0.097460      34.443161 0.42920152E+03  0.10102721E+05                                 9.380212                            7.010597      -0.101524       1.942857                    0.999462      29.482454      86.042251       0.605967       0.429418      -1.051396       0.014207      -0.016657       0.008549       0.023503      -0.016315      -0.010213      -0.000975      -0.020521      -0.067339      -0.027329      -0.003495       0.030824             12.529919      11.544654       0.011259       7.972508       9.618513       0.575042      16.426588           0.000861
          350              C      17.500711      10.903952      11.647090      -0.014634      40.034933 0.42919143E+03  0.99652872E+04                                10.196310                            6.839958       0.033981       2.017785                    0.999147      26.948004      74.699289       0.645328       0.408778      -1.079072      -0.022552      -0.000921       0.030822       0.038202       0.003186      -0.005719      -0.001635      -0.017871      -0.000590      -0.011906       0.001583       0.010323             15.686309      16.448766       0.169269     -12.495261       9.468111      -1.699495      21.142051          -0.000527
          351              C      16.852332      12.030315      12.135497      -0.094401      34.653746 0.41011813E+03  0.95025695E+04                                 9.314202                            6.773264       0.015963       1.978629                    0.999641      28.883327      82.441102       0.630167       0.419487      -1.062219      -0.002504      -0.015899       0.016981       0.023397       0.003512       0.005355      -0.017763      -0.036612      -0.040913      -0.023753      -0.008322       0.032075             12.655969      12.816442      -0.672204      -8.791700       8.754198      -0.724077      16.397266           0.000808
          352              C      16.076449      11.943092      13.285223      -0.148106      36.493489 0.42291672E+03  0.98805645E+04                                 9.655375                            6.879439       0.155384       2.023448                    0.999608      29.337760      84.249015       0.624736       0.419645      -1.061486       0.011107      -0.002556      -0.016331       0.019915      -0.015172      -0.013852       0.006541      -0.024457      -0.031490      -0.023512      -0.005050       0.028562             13.425758      12.889629       0.881371      -9.231113       9.634711      -2.643516      17.752934           0.000445
          353              C      15.951115      10.727463      13.947447       0.167091      45.704099 0.38335456E+03  0.87393171E+04                                11.388723                            6.673951      -0.372383       1.905736                    0.998697      25.956359      73.637796       0.616641       0.435709      -1.051532      -0.017207       0.000293       0.024134       0.029642       0.001777      -0.024026      -0.001426       0.015315       0.046047      -0.017713      -0.015277       0.032991             19.799521      20.902520       0.784851     -17.143177      10.607165      -2.506700      27.888878           0.000123
          354              C      16.599331       9.600918      13.461756      -0.145086      36.685865 0.41964753E+03  0.97896051E+04                                 9.710780                            6.854404       0.150837       2.022742                    0.999611      29.297875      84.196003       0.625374       0.419842      -1.060883       0.010097       0.002180      -0.016618       0.019567      -0.000008      -0.006076      -0.014839      -0.035193      -0.016671      -0.019317      -0.007949       0.027266             13.777643      14.365381      -1.124372     -10.110931       9.128982      -0.183477      17.838564          -0.000558
          355              C      17.375214       9.688141      12.312030      -0.098578      34.762599 0.41231312E+03  0.95668183E+04                                 9.342133                            6.793299       0.033402       1.983980                    0.999641      28.932439      82.657003       0.628927       0.419726      -1.061997      -0.012604       0.012916       0.012605       0.022013      -0.015594       0.001309       0.013589      -0.027218      -0.052637      -0.024006      -0.008330       0.032335             12.711032      12.482027       0.371199      -8.763299       8.948877      -1.884934      16.702192          -0.000735
          356              C      11.463992      10.177935      19.025254       0.081959      37.986193 0.44933356E+03  0.10637523E+05                                10.141626                            7.191029      -0.307990       1.909842                    0.998798      27.305419      78.439648       0.599501       0.431563      -1.056107      -0.025267      -0.002612      -0.005918       0.026082       0.003978      -0.017297      -0.000337       0.037051       0.058838      -0.028809      -0.003605       0.032414             15.289466      18.900893       0.820451     -10.901460      10.836527      -1.297108      16.130979           0.000031
          357              C      11.847876      11.433002      18.572154      -0.148190      37.587723 0.44499758E+03  0.10545089E+05                                 9.901676                            7.085012      -0.024897       1.960220                    0.999485      29.925295      86.966035       0.611025       0.423014      -1.057807       0.008916       0.000195      -0.031375       0.032618      -0.012078       0.006182       0.009170      -0.034072      -0.045961      -0.023525      -0.006107       0.029633             14.223012      17.294526       1.217549     -10.581954       9.783986      -1.178920      15.590525          -0.000001
          358              C      12.854404      11.550730      17.617066      -0.125936      36.772222 0.41200488E+03  0.95568327E+04                                 9.711613                            6.767080       0.182924       2.033434                    0.999751      29.005178      82.822900       0.633524       0.416804      -1.063970      -0.023372      -0.004662       0.009011       0.025479       0.010251      -0.003956      -0.009610      -0.033371      -0.031175      -0.015090      -0.012498       0.027588             14.169888      17.546158      -0.234066     -11.018242       9.318536       0.123877      15.644969           0.000027
          359              C      13.476991      10.408850      17.123680       0.140365      47.387361 0.38766247E+03  0.88537663E+04                                11.631125                            6.685648      -0.375703       1.902344                    0.998430      26.150123      74.023748       0.620251       0.432379      -1.054560       0.008723       0.002960      -0.025208       0.026838       0.002070      -0.032585      -0.004555       0.021193       0.004064      -0.027495      -0.011422       0.038916             20.984225      25.655600       1.649208     -19.129230      10.977646      -2.140136      26.319428          -0.000001
          360              C      13.093134       9.153813      17.576328      -0.124673      36.935348 0.41273346E+03  0.95814002E+04                                 9.748538                            6.776854       0.174265       2.030493                    0.999780      29.041783      83.057930       0.632308       0.417271      -1.063291      -0.024297      -0.001447       0.008291       0.025713      -0.017453      -0.006737       0.010008      -0.027062      -0.019603      -0.019106      -0.010233       0.029339             14.232381      17.027139       1.902064     -10.794906       9.916787      -2.536629      15.753217           0.000028
          361              C      12.084381       9.038066      18.531415      -0.151603      37.883503 0.44473186E+03  0.10539953E+05                                 9.957173                            7.083090      -0.016401       1.962503                    0.999457      29.984108      87.215653       0.610924       0.423037      -1.057518       0.010107       0.001939      -0.030820       0.032493       0.003119       0.004995      -0.007146      -0.043387      -0.047244      -0.020992      -0.009799       0.030790             14.300974      17.435173       0.328610     -10.656561       9.793944      -1.249092      15.673804          -0.000000
          362              C       9.129238       9.997867      18.815226       0.085438      36.103886 0.43930325E+03  0.10361442E+05                                 9.797900                            7.131628      -0.299216       1.916029                    0.998867      27.203425      78.492969       0.598144       0.434154      -1.052501       0.019848       0.002981       0.005175       0.020728       0.000911       0.009591      -0.004529       0.042358       0.057897      -0.031310       0.005361       0.025949             13.675013      13.632637      -1.342806       8.377013      10.950412      -0.669972      16.441990           0.000027
          363              C       8.589860      11.197329      18.363935      -0.155597      37.017645 0.46274127E+03  0.11119115E+05                                 9.896509                            7.300856      -0.151218       1.920331                    0.999003      30.574719      90.688925       0.590111       0.431957      -1.047950      -0.010651      -0.000798      -0.023580       0.025887       0.015341      -0.013657       0.009231      -0.022664      -0.029353      -0.028516       0.004390       0.024126             13.358172      13.718728      -2.326842       8.774217      10.048279      -1.117792      16.307510          -0.000001
          364              C       7.685610      11.198898      17.309265      -0.118773      35.386749 0.43309241E+03  0.10222724E+05                                 9.560374                            7.029701      -0.013843       1.972428                    0.999208      29.623128      86.722520       0.606451       0.427882      -1.051783       0.019097      -0.008086       0.017802       0.027331      -0.003090       0.000670      -0.021717       0.001426       0.003273      -0.021977      -0.000002       0.021979             12.651978      12.200601      -1.090430       8.141394      10.065821       0.502062      15.689514           0.000020
          365              C       7.320899      10.001187      16.703169       0.144475      44.221360 0.39482836E+03  0.90557812E+04                                11.079938                            6.749877      -0.299129       1.927317                    0.998662      26.140927      74.073894       0.617126       0.432728      -1.054700      -0.020754       0.002715      -0.022845       0.030984      -0.004395       0.034998      -0.003996       0.014404       0.036734      -0.028815      -0.013907       0.042722             17.942637      17.759583      -1.860444      14.686450      11.072611      -1.099060      24.995716           0.000003
          366              C       7.860223       8.801664      17.155365      -0.134127      35.904332 0.41388592E+03  0.96165864E+04                                 9.523966                            6.779370       0.182604       2.030932                    0.999756      29.166420      83.500098       0.633048       0.416418      -1.063643       0.017284       0.000388       0.016009       0.023562       0.010518      -0.000000       0.015407      -0.031400      -0.023227      -0.018606      -0.010186       0.028792             13.059550      12.600740      -2.163118       8.948292      10.324345      -1.822866      16.253565           0.000028
          367              C       8.762249       8.802077      18.210035      -0.144845      35.229029 0.43882009E+03  0.10360154E+05                                 9.438093                            7.026172       0.041868       1.983152                    0.999509      29.734617      86.189907       0.614956       0.421874      -1.058753      -0.013357       0.003354      -0.028475       0.031631      -0.005845      -0.001674      -0.006766      -0.033868      -0.055122      -0.019929      -0.008059       0.027988             12.450077      11.736290      -0.575572       8.000771       9.764705      -0.365165      15.849237           0.000002
          368              C      10.185195      10.027762      19.902939      -0.032735      42.074853 0.42902820E+03  0.10111128E+05                                11.767946                            7.759539      -0.523063       1.851332                    0.994029      28.488539      83.556999       0.493827       0.526281      -0.997934      -0.004058      -0.001929      -0.001124       0.004632      -0.001520      -0.001736      -0.000446       0.000195       0.000116      -0.002523       0.000392       0.002132             18.638113      14.625331      -0.051786      -2.193770      13.470272      -2.733433      27.818736           0.000000
          369              C      10.295326      -1.695181      29.422130       0.573560      25.624504 0.27827134E+03  0.59047845E+04                                 8.140344                            5.922334      -0.017355       2.041945                    0.999735      22.841161      64.253999       0.610692       0.472660      -1.021745      -0.010939       0.031890       0.047278       0.058068      -0.001287       0.027929      -0.099885      -0.047632      -0.008708      -0.095437      -0.019371       0.114808             11.563802       7.822093      -1.659134      -2.482138      12.434705       8.151126      14.434607          -0.000901
          370              C       9.601894       1.602118      29.422130       0.543075      25.892027 0.30453820E+03  0.65981539E+04                                 8.146516                            6.179272      -0.002900       2.037596                    0.999698      23.450951      66.285867       0.601259       0.470180      -1.024854      -0.006242      -0.034288       0.049735       0.060731      -0.032247      -0.025612       0.099690      -0.034110      -0.053312      -0.097974      -0.021458       0.119432             10.870795       7.040875       0.629590       1.026943      11.437129      -6.762848      14.134381           0.001302
          371              C       1.950539      10.820476      10.383749       0.570388      25.839133 0.29126700E+03  0.62517622E+04                                 8.200655                            6.074800      -0.018441       2.040841                    0.999626      23.096032      65.354001       0.600608       0.475121      -1.020373      -0.041849       0.003853      -0.048748       0.064363       0.018820      -0.096791      -0.007097       0.029328      -0.031599      -0.093849      -0.011945       0.105793             11.330143      12.458981      -0.682294       7.952315       7.119497      -0.109131      14.411953           0.000345
          372              C      -1.527161      11.005530      10.460699       0.575954      26.030674 0.28213804E+03  0.60036291E+04                                 8.230810                            5.963529      -0.024002       2.041586                    0.999652      22.813302      64.129585       0.608944       0.472690      -1.022392       0.036626       0.002327      -0.050021       0.062040      -0.009905       0.103442       0.001628       0.050707      -0.029487      -0.095906      -0.020001       0.115907             11.627783      12.335796       0.564570      -8.475810       7.220219      -0.819636      15.327334          -0.000420
          373              C       9.372177      13.979089      24.026564      -0.112121      98.770618 0.51133114E+03  0.12446115E+05                                17.594503                            7.546430       0.292847       2.033362                    0.999735      30.746670      88.240653       0.602507       0.417650      -1.069644       0.009797      -0.076876      -0.099464       0.126091       0.021573       0.031032      -0.047291       0.073689      -0.130059      -0.088324       0.020056       0.068268             34.243014      11.347535      -5.515557      -6.513922      39.973478      34.915438      51.408029          -0.000097
          374              C       9.195216      14.667243      24.990704      -0.133162     104.212776 0.54394207E+03  0.13431885E+05                                18.231037                            7.789596       0.317214       2.036401                    0.999854      31.260566      90.051664       0.592944       0.418320      -1.070348      -0.028477       0.073138       0.104285       0.130520       0.015788       0.017839      -0.040862       0.083987      -0.143543      -0.080283       0.010413       0.069870             36.285166      11.967479      -6.286828      -7.490055      42.113723      37.045913      54.774295           0.000018
          375              C       9.955467       5.877737      23.890769      -0.117853      91.774314 0.54417093E+03  0.13424031E+05                                16.784241                            7.754703       0.478926       2.087043                    0.999652      31.049050      89.073642       0.599145       0.414406      -1.074058      -0.005610       0.081164      -0.095979       0.125821      -0.009336       0.023087       0.045500       0.114841      -0.137490      -0.089284       0.004842       0.084443             31.585198      10.771118       2.571498      -2.987787      36.341870     -31.866965      47.642606          -0.000095
          376              C       9.902038       5.119055      24.859436      -0.127678      91.366055 0.56287776E+03  0.14006023E+05                                16.784707                            7.913273       0.457209       2.079713                    0.999802      31.319751      90.295967       0.590032       0.417186      -1.072059      -0.017367      -0.074235       0.101291       0.126777       0.019662       0.033503       0.054414       0.080218      -0.123223      -0.087110       0.002901       0.084210             31.227002      10.411478       0.618062      -0.743106      33.595552     -30.841163      49.673978           0.000018
          377              C      15.249485      10.616105      15.190872      -0.138340     102.064721 0.53650927E+03  0.13222082E+05                                18.045764                            7.741810       0.303949       2.030849                    0.999844      31.386792      90.756108       0.593259       0.418928      -1.068403       0.087013       0.009421      -0.088549       0.124503      -0.017144       0.040536       0.007379      -0.063194      -0.160284      -0.078041       0.015294       0.062748             36.735481      45.255899       4.001083     -38.118872      11.173080      -4.538022      53.777466          -0.000009
          378              C      14.331206      10.503391      15.983006      -0.105560     103.582555 0.52283716E+03  0.12794844E+05                                18.199413                            7.635657       0.337768       2.046601                    0.999848      30.841065      88.697258       0.598522       0.418175      -1.069503      -0.095168      -0.013269       0.075383       0.122129      -0.005534       0.055705       0.006866      -0.071272      -0.098536      -0.082726       0.030084       0.052642             37.731269      49.172857       4.410083     -39.790231      11.379367      -4.646686      52.641583           0.000083
          379              C       6.377180       9.945011      15.593729      -0.119880      95.578920 0.53556129E+03  0.13175755E+05                                17.247291                            7.729779       0.370975       2.055241                    0.999791      31.002960      89.188906       0.595091       0.418366      -1.070151       0.085528      -0.009279       0.093040       0.126719      -0.011947      -0.050798      -0.016616      -0.080536      -0.111928      -0.083776       0.021865       0.061911             32.421793      34.806449      -3.399924      32.424687      10.538195      -4.095673      51.920733           0.000095
          380              C       5.584125      10.084847      14.692959      -0.113176      91.746327 0.49913239E+03  0.12089711E+05                                16.776504                            7.472710       0.327450       2.048743                    0.999779      30.522337      87.704935       0.602746       0.419539      -1.067233      -0.074781       0.012813      -0.090681       0.118234       0.017687      -0.054204       0.034782      -0.089505      -0.109389      -0.094935       0.020989       0.073946             31.425276      33.139443      -4.073963      31.175615      10.508957      -5.100912      50.627429          -0.000002
          381              O       5.849085      18.403931      15.480567      -0.515987      31.838998 0.47807914E+03  0.11176185E+05                                 8.045974                            6.749563       0.327016       2.148584                    0.998938      27.267922      71.009165       0.733212       0.357341      -1.138698      -0.013922       0.018515       0.007659       0.024398      -0.034611      -0.027452      -0.048130       0.011463      -0.017443      -0.075383       0.029668       0.045715              9.855401       8.361065      -2.465042      -3.517615       9.921648       4.278233      11.283490          -0.049520
          382              O       3.592696      17.846035      15.349299      -0.539445      33.067573 0.50877078E+03  0.12056562E+05                                 8.236255                            6.934329       0.385584       2.159503                    0.999067      27.758247      72.316605       0.729267       0.354420      -1.143268      -0.002894       0.019894       0.012596       0.023724       0.034821       0.040602      -0.006213      -0.028491      -0.001151      -0.061316       0.013838       0.047479             10.479378       6.734109       0.616282       0.520662      12.175548       6.066199      12.528479           0.060503
          383              O       4.223224      15.145469      15.168240      -0.509641      32.485843 0.50707367E+03  0.12014494E+05                                 8.151052                            6.963267       0.405442       2.175746                    0.998817      27.392301      71.516696       0.720917       0.358580      -1.139161      -0.003794      -0.022988       0.014237       0.027304      -0.031046       0.033564       0.032711       0.031162      -0.007051      -0.066454       0.023468       0.042985             10.032647       7.148428      -1.150220       2.885322       9.908600      -3.877497      13.040912           0.057406
          384              O       6.464479      15.811783      15.720470      -0.493624      29.960071 0.46078338E+03  0.10661443E+05                                 7.669499                            6.596487       0.345799       2.161109                    0.998958      26.909990      69.468940       0.747527       0.354128      -1.142519       0.001879      -0.013120       0.014822       0.019884       0.028872      -0.039333       0.020086      -0.004862      -0.062485      -0.062967       0.019577       0.043390              9.049385       6.594796       1.507953      -0.870204      10.585243      -4.073041       9.968116          -0.056474
          385              O      13.329172       6.986776      35.627936      -0.548941      33.859099 0.52651128E+03  0.12599378E+05                                 8.363770                            7.069763       0.284062       2.119555                    0.998950      28.155576      73.998826       0.719004       0.355986      -1.140645      -0.008036      -0.015992      -0.011077       0.021048       0.044919      -0.007513       0.047699       0.031354       0.057473      -0.077364       0.019151       0.058213             10.362830      10.937430       1.114712       5.228506       6.950751       1.985516      13.200310          -0.061507
          386              O      13.461017       4.783388      35.066652      -0.527614      33.461374 0.52524913E+03  0.12576598E+05                                 8.353151                            7.112952       0.317851       2.142684                    0.998809      27.692358      73.086523       0.708178       0.361215      -1.135142      -0.004097       0.019914      -0.007401       0.021636      -0.023059      -0.038373      -0.043228       0.020856      -0.041164      -0.073613       0.029151       0.044462             10.257478      12.206971      -2.323512       4.788106       7.700559      -2.043956      10.864903           0.053018
          387              O      16.018129       6.861299      35.342768      -0.542002      33.626320 0.51487339E+03  0.12258620E+05                                 8.357917                            7.006485       0.296639       2.127742                    0.998954      27.948669      73.394132       0.719505       0.357545      -1.138805       0.006864      -0.016537      -0.014624       0.023118      -0.041538       0.020453       0.048004       0.031211       0.030673      -0.079053       0.030415       0.048638             10.363079      11.266104      -1.438313      -5.563976       6.958263       1.700361      12.864869          -0.056232
          388              O      16.175379       4.583418      35.211500      -0.528977      32.339682 0.49828580E+03  0.11764739E+05                                 8.122993                            6.883799       0.297320       2.132624                    0.998925      27.631365      72.213177       0.727433       0.356623      -1.139756       0.012384       0.018284      -0.000486       0.022089       0.034783       0.031861      -0.043450       0.021392      -0.039822      -0.076019       0.032990       0.043029              9.965956      10.668661       2.058347      -4.766234       7.650546      -2.756924      11.578663           0.057996
          389              O      16.252242       6.407503      38.112974      -0.515984      31.838099 0.47806430E+03  0.11175741E+05                                 8.045779                            6.749427       0.327027       2.148587                    0.998938      27.267798      71.008317       0.733225       0.357338      -1.138702       0.020002      -0.011696       0.007661       0.024404      -0.035000      -0.044649      -0.032811       0.004678      -0.017455      -0.075380       0.029666       0.045715              9.855085      10.464523      -2.221077       4.654576       7.817662      -3.001464      11.283071          -0.049519
          390              O      15.957889       4.101880      37.981706      -0.539438      33.066023 0.50874441E+03  0.12055764E+05                                 8.235930                            6.934101       0.385616       2.159516                    0.999067      27.757968      72.315016       0.729288       0.354415      -1.143273       0.020102      -0.000588       0.012599       0.023731       0.037155      -0.010848       0.039617       0.011796      -0.001163      -0.061315       0.013835       0.047479             10.478843      11.961757       1.222360       5.965431       6.947026       1.215737      12.527745           0.060497
          391              O      13.202681       4.417233      37.800647      -0.509631      32.484658 0.50705253E+03  0.12013855E+05                                 8.150809                            6.963091       0.405452       2.175753                    0.998817      27.392039      71.515369       0.720932       0.358577      -1.139165      -0.022406      -0.006418       0.014237       0.027312      -0.033787       0.028629       0.037109      -0.016135      -0.007065      -0.066455       0.023467       0.042988             10.032267      10.134703      -0.803963      -4.183662       6.921721       2.419566      13.040376           0.057400
          392              O      13.606473       6.720307      38.352878      -0.493620      29.959139 0.46076727E+03  0.10660966E+05                                 7.669294                            6.596338       0.345815       2.161115                    0.998958      26.909848      69.467999       0.747542       0.354124      -1.142523      -0.013255       0.000358       0.014824       0.019889       0.028660       0.024481      -0.036756      -0.008481      -0.062493      -0.062964       0.019575       0.043389              9.049080      10.186986       1.924374      -3.945498       6.992548      -1.333397       9.967704          -0.056472
          393              O       6.761107      15.567012      12.995528      -0.548945      33.860162 0.52652974E+03  0.12599943E+05                                 8.363984                            7.069916       0.284038       2.119545                    0.998950      28.155775      73.999944       0.718991       0.355989      -1.140641      -0.014967      -0.009817      -0.011066       0.021044       0.040146       0.048252      -0.001973      -0.051080       0.057482      -0.077374       0.019156       0.058218             10.363169       6.748742       0.629099       1.370220      11.139994       5.422643      13.200772          -0.061503
          394              O       4.557194      15.444251      12.434245      -0.527626      33.462890 0.52527600E+03  0.12577418E+05                                 8.353454                            7.113168       0.317828       2.142671                    0.998810      27.692747      73.088363       0.708162       0.361218      -1.135138       0.020257      -0.001768      -0.007388       0.021635      -0.024834      -0.038528      -0.043100      -0.009758      -0.041171      -0.073622       0.029153       0.044469             10.257961       8.292134      -2.777517      -2.581868      11.616268       4.521249      10.865481           0.053019
          395              O       6.326822      18.223631      12.710360      -0.542007      33.627563 0.51489455E+03  0.12259263E+05                                 8.358171                            7.006662       0.296618       2.127733                    0.998954      27.948902      73.395418       0.719490       0.357549      -1.138801      -0.017222       0.004909      -0.014612       0.023113      -0.044012       0.045334       0.025847      -0.011381       0.030674      -0.079061       0.030418       0.048643             10.363490       7.344626      -1.892995       2.329836      10.880397      -5.331504      12.865447          -0.056229
          396              O       4.045986      18.117529      12.579092      -0.528986      32.341634 0.49832015E+03  0.11765777E+05                                 8.123405                            6.884100       0.297272       2.132604                    0.998925      27.631794      72.215466       0.727406       0.356629      -1.139748       0.016742       0.014402      -0.000473       0.022089       0.031413      -0.046837       0.026648      -0.036747      -0.039819      -0.076028       0.032997       0.043031              9.966586       7.219973       1.658600      -2.189846      11.100302      -5.052494      11.579484           0.057996
          397              O      -1.312584      10.364084       7.151841      -0.515982      31.838316 0.47806818E+03  0.11175858E+05                                 8.045828                            6.749465       0.327022       2.148586                    0.998938      27.267816      71.008516       0.733221       0.357339      -1.138701      -0.020001       0.011695      -0.007657       0.024401      -0.035002      -0.044650      -0.032813       0.004677      -0.017457      -0.075383       0.029668       0.045715              9.855147      10.464604      -2.221085       4.654625       7.817695      -3.001472      11.283143           0.049741
          398              O      -1.018231      12.669707       7.283109      -0.539437      33.066147 0.50874655E+03  0.12055829E+05                                 8.235956                            6.934121       0.385615       2.159515                    0.999067      27.757968      72.315100       0.729286       0.354415      -1.143273      -0.020099       0.000588      -0.012593       0.023726       0.037157      -0.010849       0.039621       0.011797      -0.001165      -0.061319       0.013837       0.047482             10.478872      11.961788       1.222361       5.965454       6.947049       1.215736      12.527779          -0.060223
          399              O       1.736977      12.354354       7.464168      -0.509627      32.484666 0.50705242E+03  0.12013854E+05                                 8.150822                            6.963099       0.405453       2.175755                    0.998817      27.391954      71.515191       0.720930       0.358578      -1.139164       0.022408       0.006419      -0.014231       0.027310      -0.033787       0.028631       0.037111      -0.016133      -0.007069      -0.066458       0.023469       0.042989             10.032282      10.134727      -0.803964      -4.183684       6.921733       2.419571      13.040384          -0.057142
          400              O       1.333185      10.051280       6.911937      -0.493619      29.959388 0.46077163E+03  0.10661096E+05                                 7.669355                            6.596384       0.345827       2.161119                    0.998958      26.909843      69.468160       0.747537       0.354126      -1.142521       0.013258      -0.000360      -0.014819       0.019887       0.028660       0.024481      -0.036758      -0.008478      -0.062502      -0.062967       0.019576       0.043390              9.049161      10.187083       1.924382      -3.945565       6.992586      -1.333401       9.967815           0.056730
          401              O       8.178551       1.204575      32.269287      -0.548951      33.859589 0.52652027E+03  0.12599648E+05                                 8.363839                            7.069813       0.284028       2.119539                    0.998950      28.155824      73.999662       0.719003       0.355985      -1.140646       0.014971       0.009816       0.011062       0.021044       0.040146       0.048254      -0.001975      -0.051077       0.057478      -0.077374       0.019156       0.058219             10.362933       6.748656       0.629121       1.370234      11.139697       5.422445      13.200447          -0.061499
          402              O      10.382464       1.327336      32.830570      -0.527628      33.462946 0.52527738E+03  0.12577458E+05                                 8.353448                            7.113166       0.317814       2.142664                    0.998810      27.692865      73.088658       0.708163       0.361217      -1.135139      -0.020259       0.001766       0.007384       0.021635      -0.024834      -0.038527      -0.043101      -0.009759      -0.041173      -0.073622       0.029152       0.044470             10.257932       8.292129      -2.777503      -2.581859      11.616211       4.521214      10.865456           0.053007
          403              O       8.612836      -1.452044      32.554455      -0.542013      33.626771 0.51488173E+03  0.12258867E+05                                 8.357972                            7.006524       0.296610       2.127727                    0.998954      27.948925      73.394915       0.719506       0.357544      -1.138807       0.017225      -0.004909       0.014609       0.023113      -0.044010       0.045336       0.025848      -0.011380       0.030667      -0.079061       0.030418       0.048643             10.363167       7.344488      -1.892940       2.329776      10.880029      -5.331237      12.864984          -0.056226
          404              O      10.893672      -1.345942      32.685723      -0.528988      32.341135 0.49831140E+03  0.11765508E+05                                 8.123274                            6.884001       0.297260       2.132598                    0.998925      27.631820      72.215141       0.727418       0.356625      -1.139752      -0.016744      -0.014402       0.000468       0.022091       0.031413      -0.046837       0.026650      -0.036745      -0.039823      -0.076028       0.032997       0.043031              9.966377       7.219879       1.658576      -2.189809      11.100052      -5.052322      11.579199           0.057987
          405              O       9.090573      -1.632344      29.784248      -0.515992      31.838394 0.47806925E+03  0.11175886E+05                                 8.045823                            6.749456       0.327005       2.148578                    0.998938      27.267931      71.008767       0.733225       0.357337      -1.138703       0.013924      -0.018514      -0.007663       0.024401      -0.034609      -0.027451      -0.048129       0.011463      -0.017441      -0.075379       0.029667       0.045713              9.855161       8.360934      -2.464967      -3.517519       9.921383       4.278052      11.283165          -0.049522
          406              O      11.346962      -1.074448      29.915516      -0.539446      33.067094 0.50876220E+03  0.12056299E+05                                 8.236135                            6.934239       0.385573       2.159498                    0.999067      27.758246      72.316253       0.729278       0.354417      -1.143271       0.002892      -0.019894      -0.012600       0.023726       0.034820       0.040599      -0.006213      -0.028489      -0.001149      -0.061313       0.013837       0.047476             10.479188       6.734023       0.616298       0.520684      12.175328       6.066046      12.528213           0.060497
          407              O      10.716434       1.626118      30.096575      -0.509645      32.485861 0.50707399E+03  0.12014501E+05                                 8.151040                            6.963258       0.405433       2.175740                    0.998817      27.392394      71.516894       0.720920       0.358579      -1.139162       0.003793       0.022986      -0.014242       0.027305      -0.031046       0.033561       0.032709       0.031160      -0.007050      -0.066451       0.023468       0.042982             10.032620       7.148425      -1.150219       2.885325       9.908556      -3.877468      13.040881           0.057398
          408              O       8.475179       0.959804      29.544345      -0.493630      29.959526 0.46077417E+03  0.10661167E+05                                 7.669361                            6.596386       0.345789       2.161103                    0.998958      26.909997      69.468558       0.747540       0.354124      -1.142523      -0.001876       0.013120      -0.014826       0.019886       0.028872      -0.039331       0.020086      -0.004859      -0.062479      -0.062965       0.019576       0.043389              9.049176       6.594707       1.507939      -0.870189      10.584986      -4.072879       9.967836          -0.056475
          409              O       1.610486       9.784811       9.636879      -0.548940      33.859236 0.52651353E+03  0.12599449E+05                                 8.363807                            7.069790       0.284070       2.119559                    0.998950      28.155528      73.998810       0.719001       0.355988      -1.140644       0.008038       0.015990       0.011080       0.021049       0.044918      -0.007512       0.047699       0.031359       0.057474      -0.077364       0.019151       0.058213             10.362882      10.937508       1.114713       5.228556       6.950773       1.985519      13.200366           0.061790
          410              O       1.478641      11.988199      10.198163      -0.527610      33.461374 0.52524857E+03  0.12576585E+05                                 8.353168                            7.112962       0.317860       2.142690                    0.998809      27.692236      73.086266       0.708176       0.361216      -1.135141       0.004099      -0.019911       0.007404       0.021635      -0.023059      -0.038372      -0.043228       0.020858      -0.041164      -0.073613       0.029151       0.044462             10.257506      12.207024      -2.323515       4.788140       7.700566      -2.043957      10.864927          -0.052785
          411              O      -1.078471       9.910288       9.922047      -0.542000      33.626673 0.51487929E+03  0.12258802E+05                                 8.357999                            7.006543       0.296635       2.127742                    0.998954      27.948680      73.394401       0.719499       0.357547      -1.138803      -0.006863       0.016536       0.014627       0.023119      -0.041540       0.020451       0.048003       0.031211       0.030680      -0.079053       0.030414       0.048640             10.363199      11.266250      -1.438319      -5.564080       6.958319       1.700371      12.865029           0.056488
          412              O      -1.235721      12.188169      10.053315      -0.528975      32.340045 0.49829196E+03  0.11764928E+05                                 8.123083                            6.883864       0.297323       2.132626                    0.998925      27.631364      72.213450       0.727426       0.356625      -1.139753      -0.012382      -0.018283       0.000489       0.022086       0.034783       0.031860      -0.043450       0.021393      -0.039816      -0.076019       0.032990       0.043029              9.966086      10.668825       2.058379      -4.766340       7.650619      -2.756956      11.578815          -0.057739

******************************************************
Auxiliary information for the entire system
The total spin magnetic moment of the unit cell is   0.001895
The total net atomic charge of the unit cell is   0.000002
Accuracy of reproducing the electrostatic potential in the unit cell:
  The inner radius (bohr) =    5.0000
  The outer radius (bohr) =   12.0000
  Valid grid points have density less than (e/(bohr^3)) =    0.0001
  The number of valid grid points were=      3242814
  The rms potential error without charges in kcal/mol is=      2.69439
  The rms potential error with partial charges in kcal/mol is=      0.65386
  The RRMSE value at monopole order=      0.24268
  The rms potential error with partial charges and cloud penetration in kcal/mol is=      0.66265
  The RRMSE value at monopole order with cloud penetration is=      0.24594
  The rms potential error with partial charges and atomic dipoles in kcal/mol is=      0.15396
  The RRMSE value at dipole order=      0.05714
  The rms potential error with partial charges, atomic dipoles and cloud penetration in kcal/mol is=      0.15334
  The RRMSE value at dipole order with cloud penetration=      0.05691

******************************************************
The electron densities and ab initio electrostatic potential were computed in VASP using the PBE functional and
projector augmented wave method. See the main text of the journal article for a description of computational details.
The atomic charges, dipoles, and quadrupoles were computed with the DDEC6 method as described in
(a) T. A. Manz and N. Gabaldon Limas, RSC Adv. 6 (2016) 47771-47801 DOI: 10.1039/c6ra04656h
(b) N. Gabaldon Limas and T. A. Manz, RSC Adv. 8 (2018) 2678-2707 DOI: 10.1039/c7ra11829e.
For each atom in the material, the electron cloud parameters were fit to the spherically averaged atom-in-material
electron density using radial positions for which this density was between 10^-4 and 10^-2 electrons per cubic bohr.
The polarizabilities, dispersion coefficients, and quantum Drude oscillator (QDO) parameters were fit using the MCLF method.
The magnetic structure of the system was optimized in VASP from the default ferromagnetic initial guess using spin polarization.
The atomic spin moments (ASMs) were computed on this optimized magnetic structure using the DDEC6 partition as inputs
to the method of T. A. Manz and D. S. Sholl, J. Chem. Theory Comput. 7 (2011) 4146-4164 DOI: 10.1021/ct200539n.
The RMSE and RRMSE were computed using a uniform grid with Ewald summation.
