# Supplementary material for: A collection of forcefield precursors for metal–organic frameworks
Source: RSC Adv. 2019 Nov 13;9(63):36492–507. doi: 10.1039/c9ra07327b (PMC9075174; doi:10.1039/c9ra07327b)
Supplement: RA-009-C9RA07327B-s5185 [file RA-009-C9RA07327B-s5185.xyz]

  155
jmolscript: load "" {1 1 1} spacegroup "x,y,z" unitcell [{     11.970000     0.000000     0.000000 }, {     -2.987164    16.065651     0.000000 }, {     -3.809009    -5.850132    14.879836 }]
Cd    -1.820890    11.970632     5.841080     1.107419
Cd     6.994657    -1.779401     9.065391     1.100324
Cd     4.082357    -2.935133     7.447953     1.168404
N     -1.436879    -0.380507     7.020455    -0.339850
N      6.344483    10.545396     7.874558    -0.346087
C      4.277946     5.158911     0.867346     0.024994
C      3.319922     6.130787     1.527118    -0.022892
C      1.711942     9.948183     4.499811    -0.042817
C      1.011712     9.185880     3.536639    -0.062719
C      1.657400     8.178506     2.809015    -0.234156
C      1.008995    10.970443     5.303174     0.588983
C      5.692174     5.850851     0.772561    -0.005056
C      6.855888     7.008626     2.663491     0.265531
C      7.261786     8.171964     1.972025    -0.217301
C      7.778661     9.281996     2.677180    -0.072769
C      7.933842     9.246765     4.080944    -0.052265
C      7.552597     8.072833     4.754405    -0.095412
C      7.029839     6.974425     4.054011    -0.195929
C     -3.326531    10.344231     4.822555     0.529026
C     -0.021636    -1.041036    14.308153    -0.014285
C      0.819630    -2.316359    12.373774     0.266016
C      1.935280    -2.970400    11.852385    -0.191164
C      2.000574    -3.310217    10.505611    -0.052259
C      0.960122    -3.008437     9.627700    -0.071798
C     -0.187939    -2.369904    10.146858    -0.101261
C     -0.261264    -2.028857    11.512976    -0.210920
C     -1.914665    12.667787     8.194623     0.545109
C      4.347369     3.865460     1.738560    -0.013546
C      2.986899     1.983221     2.548023     0.261148
C      1.772829     1.267938     2.542815    -0.213791
C      1.592779     0.128033     3.355701    -0.096990
C      2.622224    -0.315259     4.210250    -0.057363
C      3.828234     0.410102     4.216797    -0.067469
C      4.021592     1.517228     3.386353    -0.224992
C      2.482946    -1.529183     5.078190     0.568044
C     -1.678866    -0.212705     5.588420    -0.192689
C      3.022413     7.906093     3.047093     0.236896
C      3.062766     9.677956     4.720479    -0.076809
C      3.702196     8.672841     4.002229    -0.209311
C      0.896492     5.050865    14.019335     0.024742
C      1.853233     4.077691    13.355099    -0.022458
C      3.447698     0.256084    10.389845    -0.043907
C      4.151717     1.019546    11.345577    -0.060502
C      3.511253     2.032181    12.066357    -0.233919
C      4.138224    -0.772764     9.589757     0.589365
C     -0.518103     4.359990    14.114268    -0.006373
C     -1.687579     3.202741    12.225273     0.265059
C     -2.093615     2.040817    12.919269    -0.217440
C     -2.621302     0.934509    12.216494    -0.075021
C     -2.791590     0.974791    10.815409    -0.050811
C     -2.407713     2.145512    10.138674    -0.097098
C     -1.869179     3.238518    10.835645    -0.194563
C      8.459889    -0.119846    10.082130     0.530323
C      5.198771    11.253456     0.577933    -0.015505
C      4.368911    12.535436     2.514990     0.268348
C      3.258132    13.191022     3.044712    -0.191607
C      3.200135    13.524981     4.393718    -0.051641
C      4.240223    13.207457     5.269992    -0.073369
C      5.393885    12.596653     4.736698    -0.099313
C      5.458437    12.255621     3.368497    -0.215974
C      7.107380    -2.487100     6.710062     0.533364
C      0.824399     6.342404    13.146038    -0.012811
C      2.179389     8.227226    12.339402     0.264084
C      3.385443     8.947638    12.367524    -0.209813
C      3.563549    10.099430    11.583655    -0.100755
C      2.551821    10.527208    10.707679    -0.061353
C      1.345265     9.803001    10.674497    -0.064836
C      1.148331     8.691250    11.495864    -0.225930
C      2.700465    11.738074     9.851195     0.560161
C      6.863145    10.444056     9.237253    -0.184088
C      2.145980     2.306580    11.829767     0.237241
C      2.099074     0.535197    10.159654    -0.077124
C      1.463048     1.543951    10.873143    -0.209577
O      1.651838    11.729707     6.108173    -0.589150
O     -0.246275    11.025002     5.179522    -0.565096
O      6.375618     5.826355     2.043597    -0.223715
O     -3.205122    11.532246     4.385832    -0.576695
O     -2.721354    10.138916     5.918901    -0.603457
O      0.850245    -2.029692    13.751944    -0.214342
O     -0.767312    12.147274     7.603299    -0.602209
O     -2.856487    12.705753     7.428312    -0.587607
O      3.099653     3.142888     1.733501    -0.231507
O     -1.462585    13.710060     4.873444    -0.598342
O      3.363913    -1.729707     5.983777    -0.585050
O      3.804220     6.950671     2.370804    -0.106718
O      3.497664    -1.482274     8.742796    -0.585974
O      5.387209    -0.895030     9.763851    -0.570196
O     -1.200130     4.383333    12.842489    -0.224263
O      8.456245    -1.337776    10.447430    -0.568478
O      7.741989     0.109717     9.061820    -0.601531
O      4.324550    12.240356     1.138605    -0.215483
O      5.965778    -1.937416     7.292161    -0.604422
O      8.044648    -2.559948     7.486641    -0.590181
O      2.070977     7.063372    13.144550    -0.231703
O      6.627878    -3.487709    10.066655    -0.591420
O      1.827665    11.918349     8.929687    -0.591407
O      1.368156     3.263199    12.507097    -0.108487
H      2.265858     6.056437     1.303920     0.053817
H     -0.040774     9.358209     3.343499     0.118424
H      1.077039     7.638076     2.074249     0.111323
H      6.330055     5.313810     0.038985     0.085352
H      5.557670     6.880931     0.379585     0.066836
H      7.238255     8.213518     0.891749     0.105541
H      8.113200    10.145055     2.116508     0.111298
H      7.673551     7.994333     5.826497     0.088604
H      6.756174     6.079433     4.599060     0.122953
H     -0.008891    -0.122456    13.680224     0.063314
H     -1.060826    -1.438019    14.335532     0.079997
H      2.765914    -3.216848    12.499657     0.127886
H      2.871269    -3.812617    10.152215     0.113929
H     -1.031908    -2.155970     9.504644     0.082720
H     -1.163712    -1.572930    11.893453     0.115391
H      5.156499     3.205750     1.353767     0.072473
H      4.596890     4.157667     2.782678     0.070221
H      0.962491     1.598947     1.900304     0.118811
H      0.642301    -0.393190     3.318650     0.099436
H      4.639615     0.117693     4.861242     0.116481
H      4.989388     1.996989     3.418940     0.110757
H      3.620030    10.230270     5.463429     0.091177
H      4.745312     8.485002     4.194775     0.102362
H      2.907628     4.149705    13.576065     0.053931
H      5.203447     0.836384    11.531129     0.117121
H      4.096975     2.570994    12.793385     0.110945
H     -1.154886     4.901400    14.845315     0.085887
H     -0.384380     3.330800    14.509477     0.067940
H     -2.061427     1.998037    13.999396     0.105488
H     -2.954529     0.071303    12.778357     0.111710
H     -2.532950     2.221529     9.067177     0.091744
H     -1.589223     4.129874    10.288811     0.123498
H      6.235081    11.655362     0.547429     0.081226
H      5.191230    10.336087     1.206457     0.063988
H      2.419119    13.434253     2.403986     0.128054
H      2.328879    14.022617     4.751876     0.114272
H      6.241533    12.387307     5.374597     0.080742
H      6.357069    11.797884     2.986085     0.115889
H      0.571108     6.048267    12.103556     0.070805
H      0.017427     7.002506    13.533508     0.072051
H      4.193135     8.615055    13.002596     0.120512
H      4.491966    10.646953    11.654334     0.102480
H      0.537418    10.096528    10.015766     0.118695
H      0.188499     8.201755    11.450034     0.112473
H      1.537273    -0.016825     9.417597     0.094027
H      0.419519     1.734830    10.676134     0.102228
H     -0.922207    -1.267742     7.185770     0.330703
H     -2.344444    -0.424861     7.529643     0.329499
H     -1.351392    -1.117554     5.027450     0.152318
H     -1.114839     0.665039     5.204520     0.128785
H      9.206929    -0.051797     5.394089     0.139992
H      6.965519    11.165662     7.308678     0.338075
H      5.378998    10.946065     7.889289     0.344951
H     -4.442137    11.303488     9.466700     0.143879
H     -4.528886     9.502788     9.365518     0.131463
H      6.028204    10.448057     9.965473     0.132082
H      6.309306     9.597879     7.433966     0.330230
H     -0.868064     0.410609     7.399147     0.333752

The following XYZ coordinates are in angstroms. Other properties are in atomic units.
The sperically averaged electron density of each atom fit to a function of the form exp(a - br)
eigen_1, eigen_2 and eigen_3 are the three eigenvalues of traceless quadrupole moment tensor
  atom number  atomic symbol              X              Y              Z     net charge C6 coefficient C8 coefficient C10 coefficient fluctuating dipole atomic polarizability isotropic forcefield polarizability              a              b squared Pearson coefficient          <r^3>          <r^4>         wp_QDO          m_QDO          q_QDO       dipole_x       dipole_y       dipole_z         dipole            Qxy            Qxz            Qyz     Q(x^2-y^2)  Q(3z^2 - R^2)        eigen_1        eigen_2        eigen_3 static polarizability      alpha(xx)      alpha(xy)      alpha(xz)      alpha(yy)      alpha(yz)      alpha(zz) atomic spin moment
            1             Cd      -1.820890      11.970632       5.841080       1.107419     162.280562 0.30550157E+04  0.10707114E+06                                23.362522                           17.752901       0.327739       1.881006                    0.997277      72.557517     190.958567       0.451742       0.386862      -1.183869       0.024123      -0.038506      -0.026870       0.052788      -0.013320       0.003904       0.004669      -0.067893       0.165088      -0.064167       0.008632       0.055535             31.502149      36.158998       9.514205       3.949245      29.080685      10.849044      29.266764           0.001069
            2             Cd       6.994657      -1.779401       9.065391       1.100324     162.479830 0.30590299E+04  0.10729239E+06                                23.494213                           17.858145       0.336295       1.880527                    0.997413      72.836857     192.030828       0.446684       0.390949      -1.180263      -0.031325       0.033836       0.037901       0.059688      -0.025770       0.012249       0.009488      -0.065842       0.159725      -0.070177       0.014587       0.055591             31.665845      36.090689       9.728252       3.478690      29.547979      10.784502      29.358868           0.000756
            3             Cd       4.082357      -2.935133       7.447953       1.168404     123.230643 0.20860891E+04  0.67281555E+05                                21.155530                           15.956612       0.284860       1.869426                    0.997864      71.736592     188.513028       0.414919       0.457699      -1.121304      -0.003126       0.001648      -0.006171       0.007111      -0.000003      -0.026237      -0.010496      -0.102666      -0.097462      -0.060470      -0.008271       0.068741             28.110329      27.692484      -1.902163       1.697744      22.186228       4.101418      34.452273           0.000635
            4              N      -1.436879      -0.380507       7.020455      -0.339850      23.744482 0.38879036E+03  0.87099862E+04                                 6.669211                            6.118357       0.196932       2.163146                    0.993218      25.456526      66.854716       0.757214       0.361065      -1.125457      -0.021263       0.016191      -0.160186       0.162400       0.013303       0.016120      -0.001761       0.009677       0.088556      -0.030970      -0.004452       0.035422              6.941766       6.809151      -0.013167       0.174116       5.624124      -0.081427       8.392024           0.000048
            5              N       6.344483      10.545396       7.874558      -0.346087      23.710137 0.39095412E+03  0.87726259E+04                                 6.632028                            6.104994       0.241799       2.171026                    0.994341      25.686798      67.564417       0.763530       0.357500      -1.127994       0.055025      -0.009663       0.152716       0.162614       0.008583       0.024825       0.009668      -0.000080       0.072751      -0.025715      -0.014135       0.039849              6.890922       6.900978      -0.090831       0.588915       5.689788       0.055020       8.082001           0.000068
            6              C       4.277946       5.158911       0.867346       0.024994      38.027972 0.47689255E+03  0.11540755E+05                                10.647659                            7.852986      -0.669383       1.800665                    0.996095      28.660044      85.190767       0.521930       0.484931      -1.018520       0.011821      -0.022857       0.001118       0.025758       0.021841       0.009845       0.014278       0.034526       0.029030      -0.034499       0.001332       0.033167             14.391538       9.438478       0.832799      -0.855999      17.463141       2.597123      16.272994           0.003280
            7              C       3.319922       6.130787       1.527118      -0.022892      36.736802 0.45227227E+03  0.10750724E+05                                 9.691116                            7.130862       0.105240       2.007943                    0.999017      29.246877      84.860655       0.611157       0.421614      -1.059697       0.061573       0.009601       0.077901       0.099760      -0.005477       0.000593       0.044117      -0.000452      -0.034324      -0.048003       0.005383       0.042620             12.690732       9.101927      -2.877095      -1.471101      17.161531       8.027655      11.808739           0.644345
            8              C       1.711942       9.948183       4.499811      -0.042817      41.375236 0.46365217E+03  0.11024762E+05                                10.449526                            7.187558      -0.149514       1.949691                    0.998930      28.083949      79.945858       0.616492       0.417832      -1.068363       0.019177      -0.037898      -0.024568       0.049067       0.008544      -0.013368      -0.012492      -0.011277       0.004407      -0.016416      -0.007254       0.023670             13.956203      14.643895      -5.410864      -3.388738      14.632506       8.156377      12.592207           0.039510
            9              C       1.011712       9.185880       3.536639      -0.062719      37.860871 0.47671637E+03  0.11440738E+05                                 9.728381                            7.232332      -0.022069       1.953494                    0.999419      29.750163      85.724034       0.620275       0.411460      -1.070009       0.035565      -0.017335       0.008875       0.040548       0.004586      -0.000323      -0.019742       0.028168      -0.012973      -0.028476       0.010355       0.018122             11.739425      11.935266      -3.171309      -1.534252      12.250201       6.578459      11.032808          -0.009153
           10              C       1.657400       8.178506       2.809015      -0.234156      41.046573 0.54968625E+03  0.13673033E+05                                10.174608                            7.709246       0.115309       1.974173                    0.999796      32.311830      94.853690       0.607318       0.405453      -1.073722      -0.016598       0.024349       0.027050       0.040001       0.018457       0.028529       0.023407       0.007816       0.018568      -0.026237      -0.021954       0.048192             12.122517      12.761271      -4.130659      -1.927304      12.628443       6.207008      10.977838           0.036586
           11              C       1.008995      10.970443       5.303174       0.588983      26.455090 0.25269175E+03  0.52488066E+04                                 8.201223                            5.641557       0.088599       2.088140                    0.999685      22.379849      62.854539       0.624307       0.472322      -1.019100      -0.031237       0.041486       0.042340       0.067004       0.012989      -0.012771      -0.079192      -0.065680       0.099163      -0.055272      -0.051166       0.106439             10.718752      12.475995      -2.860521      -2.088604      10.459686       5.413975       9.220576           0.003265
           12              C       5.692174       5.850851       0.772561      -0.005056      29.817527 0.45145530E+03  0.10726170E+05                                 8.386261                            7.032697      -0.219242       1.928608                    0.997251      28.659067      83.128004       0.627503       0.410828      -1.066613       0.006221      -0.028892       0.100079       0.104352       0.008887       0.035465      -0.004070       0.023231       0.066376      -0.033908      -0.014558       0.048466              9.709385       9.103839       2.250732       1.199684       9.665943       2.458157      10.358373           0.008645
           13              C       6.855888       7.008626       2.663491       0.265531      33.216024 0.39579481E+03  0.90945492E+04                                 9.221262                            6.826688      -0.151863       1.959881                    0.999463      26.041558      74.153695       0.603690       0.441551      -1.048116      -0.013550      -0.050558      -0.025513       0.058229       0.009511       0.014600       0.035937      -0.023718      -0.025810      -0.035858      -0.010827       0.046685             11.232185       8.016817       4.580432       3.326698      13.020529       3.736334      12.659211          -0.000113
           14              C       7.261786       8.171964       1.972025      -0.217301      39.736422 0.55663191E+03  0.13909171E+05                                10.034489                            7.817728       0.027261       1.955881                    0.999594      32.176126      95.113623       0.595318       0.411741      -1.068073       0.021826       0.023982       0.020811       0.038531      -0.010391      -0.010754       0.016526       0.026711       0.093884      -0.035038      -0.004591       0.039629             11.699823       8.038068       4.378345       2.387714      13.906617       2.943857      13.154784           0.003638
           15              C       7.778661       9.281996       2.677180      -0.072769      36.910893 0.49288901E+03  0.11964070E+05                                 9.619482                            7.395953      -0.016390       1.955402                    0.999493      30.311905      88.712537       0.606326       0.416170      -1.063747      -0.003698      -0.040965       0.013185       0.043193       0.000448      -0.009816      -0.020463       0.007399      -0.043888      -0.029514       0.008743       0.020771             11.401949       8.137411       3.731782       3.446379      12.295041       3.536639      13.773393           0.000156
           16              C       7.933842       9.246765       4.080944      -0.052265      43.504027 0.49796731E+03  0.12075021E+05                                10.864877                            7.500450      -0.126506       1.949560                    0.998979      28.882280      83.502673       0.596230       0.423648      -1.062821       0.004203      -0.039059      -0.030194       0.049547      -0.009723       0.013754       0.001380       0.007313      -0.083948      -0.032185       0.005636       0.026549             14.437198      11.595078       7.319877       5.369273      16.731079       5.543200      14.985438           0.000093
           17              C       7.552597       8.072833       4.754405      -0.095412      37.584932 0.49804875E+03  0.12114815E+05                                 9.679412                            7.402789       0.021851       1.954539                    0.999453      30.842381      90.213843       0.610254       0.412620      -1.066556       0.024874      -0.020708      -0.044775       0.055248      -0.005310       0.015892      -0.023669       0.045365       0.049208      -0.040722       0.002655       0.038067             11.210737       8.144966       4.567039       2.462001      13.867025       2.579584      11.620221           0.000742
           18              C       7.029839       6.974425       4.054011      -0.195929      39.333477 0.51759761E+03  0.12678021E+05                                 9.899484                            7.500539      -0.008042       1.951600                    0.999705      31.253965      90.934639       0.613512       0.407590      -1.072707       0.025104       0.021579       0.013357       0.035697       0.009628      -0.012302      -0.026746      -0.009644      -0.089824      -0.042693       0.004376       0.038317             11.504423       7.839061       3.741452       3.157719      13.338810       2.795043      13.335398          -0.000117
           19              C      -3.326531      10.344231       4.822555       0.529026      27.906270 0.28704046E+03  0.61639704E+04                                 8.615802                            6.012651      -0.125743       1.993873                    0.999328      23.902214      68.569944       0.603905       0.472302      -1.017681       0.054003       0.024134       0.003381       0.059247      -0.037639      -0.061087       0.014149       0.086862      -0.052749      -0.056919      -0.042511       0.099430             11.535564      11.088740       5.725197       5.372663      13.121663       4.552453      10.396290           0.000020
           20              C      -0.021636      -1.041036      14.308153      -0.014285      32.383789 0.45784847E+03  0.10934087E+05                                 8.916999                            7.083391      -0.269863       1.907406                    0.997007      29.089095      85.041469       0.624099       0.410953      -1.064805       0.077655      -0.074895       0.010701       0.108416      -0.007817      -0.021868       0.018644      -0.015232       0.022999      -0.026368      -0.008438       0.034807             11.305182       7.148318      -0.350066      -0.658114       9.443998       3.583019      17.323230           0.013595
           21              C       0.819630      -2.316359      12.373774       0.266016      34.938814 0.37943890E+03  0.86246236E+04                                 9.540368                            6.664277      -0.079185       1.987456                    0.999539      25.662084      72.606310       0.613921       0.438930      -1.049993      -0.001751       0.013663       0.057420       0.059049       0.010915      -0.017469       0.012806      -0.026806       0.121832      -0.042812      -0.003697       0.046509             12.615109       9.690481      -2.750741      -1.875780       7.739874       5.097571      20.414973           0.000390
           22              C       1.935280      -2.970400      11.852385      -0.191164      38.570623 0.50141104E+03  0.12196118E+05                                 9.805516                            7.378299       0.067674       1.981904                    0.999703      30.871869      89.791907       0.618484       0.407146      -1.071967       0.010746       0.001907      -0.034588       0.036269       0.013189       0.015974      -0.023426       0.029317       0.001079      -0.039402       0.014363       0.025039             11.827333      10.777774      -3.578491      -2.585784       7.942680       3.684697      16.761545           0.000470
           23              C       2.000574      -3.310217      10.505611      -0.052259      37.465685 0.49774783E+03  0.12173122E+05                                 9.976779                            7.605284      -0.281206       1.882871                    0.998841      30.315938      90.542619       0.574726       0.435765      -1.046273      -0.015408       0.046843       0.011209       0.050570       0.019439      -0.013165      -0.003019      -0.006293      -0.103717      -0.037968      -0.000648       0.038616             11.987745      11.819432      -3.072682      -0.655632       7.513923       2.563071      16.629881           0.000287
           24              C       0.960122      -3.008437       9.627700      -0.071798      42.344812 0.50227433E+03  0.12223095E+05                                10.609549                            7.509711      -0.234885       1.909290                    0.998857      29.336320      85.363082       0.597763       0.421053      -1.062941       0.011573       0.030626       0.043683       0.054590       0.009926       0.001007       0.009565      -0.002282       0.034788      -0.017014      -0.000215       0.017229             13.627671      12.350246      -2.576867      -1.013837       7.746866       4.362263      20.785900           0.000342
           25              C      -0.187939      -2.369904      10.146858      -0.101261      41.365715 0.54647124E+03  0.13638477E+05                                10.451096                            7.836637      -0.074675       1.924339                    0.999527      31.587622      94.350893       0.582350       0.421428      -1.058305       0.025395       0.003217       0.047243       0.053732       0.004096       0.010164      -0.008825       0.046393      -0.061210      -0.028149      -0.007233       0.035382             12.686858      13.090414      -2.726652      -0.720088       7.822250       3.893270      17.147910           0.000322
           26              C      -0.261264      -2.028857      11.512976      -0.210920      40.498144 0.55871962E+03  0.14010291E+05                                10.242290                            7.877783      -0.179144       1.896279                    0.998817      32.305645      96.468411       0.586418       0.416529      -1.062263       0.003612      -0.013349      -0.043084       0.045249       0.008254      -0.027896      -0.002757       0.010470      -0.040286      -0.031531      -0.000694       0.032225             12.174143      11.230041      -2.232152       0.647999       7.299699       3.390227      17.992688           0.000166
           27              C      -1.914665      12.667787       8.194623       0.545109      27.895446 0.28742042E+03  0.61767896E+04                                 8.566502                            6.035498      -0.157849       1.985612                    0.999333      23.781949      68.345272       0.599682       0.475269      -1.015658       0.015373      -0.014837      -0.063086       0.066606       0.030709      -0.008826      -0.037165      -0.123416      -0.184373      -0.070055      -0.038198       0.108253             11.079866      10.162870      -0.871497      -0.572640       5.926538       3.777109      17.150191           0.000103
           28              C       4.347369       3.865460       1.738560      -0.013546      32.032769 0.44160162E+03  0.10444224E+05                                 8.808353                            6.894481      -0.277412       1.903875                    0.997130      28.969535      84.096728       0.641589       0.403649      -1.070310      -0.098422      -0.007578      -0.038837       0.106078       0.037041      -0.005089      -0.001965       0.009466      -0.050541      -0.029215      -0.016966       0.046181             11.277369       7.449755       2.841728      -1.361456      16.803227      -4.089797       9.579124           0.040030
           29              C       2.986899       1.983221       2.548023       0.261148      38.349777 0.39482401E+03  0.90678135E+04                                10.196830                            6.812840      -0.167237       1.954527                    0.999506      26.103590      74.342701       0.604955       0.440843      -1.048405       0.003707       0.043493      -0.038229       0.058024       0.012000      -0.013298      -0.030534      -0.060404       0.023671      -0.038213      -0.014312       0.052525             14.294330      10.621696       4.848555      -1.244562      20.670130      -9.353710      11.591164          -0.000089
           30              C       1.772829       1.267938       2.542815      -0.213791      44.097423 0.53968628E+03  0.13361444E+05                                10.682974                            7.636910      -0.058382       1.923645                    0.999684      32.043671      93.814566       0.610476       0.405252      -1.073965       0.007000      -0.033836       0.008600       0.035607      -0.017699       0.041567      -0.015355       0.009604       0.016357      -0.038027      -0.016167       0.054194             13.384444      11.974528       3.978189      -0.241307      16.872407      -7.472456      11.306398           0.000233
           31              C       1.592779       0.128033       3.355701      -0.096990      41.470636 0.51194825E+03  0.12534787E+05                                10.357818                            7.512278      -0.088008       1.917723                    0.999477      31.097481      91.160723       0.605155       0.413379      -1.066416       0.044799       0.005642      -0.027339       0.052785       0.024333       0.014985       0.012968       0.008957      -0.054154      -0.024773      -0.015702       0.040475             12.839994      11.499594       1.770695       0.824006      15.374418      -7.527577      11.645968          -0.000122
           32              C       2.622224      -0.315259       4.210250      -0.057363      43.418684 0.48596586E+03  0.11690890E+05                                10.765542                            7.349859      -0.155123       1.937349                    0.998959      28.714782      82.195889       0.610774       0.416854      -1.069085       0.011789       0.027771      -0.036940       0.047694       0.005677       0.004913       0.007067      -0.031526       0.033569      -0.022758       0.003616       0.019142             14.319771      10.959936       1.498201       0.803663      18.819562      -9.731100      13.179815           0.000421
           33              C       3.828234       0.410102       4.216797      -0.067469      39.654965 0.48010742E+03  0.11573412E+05                                10.134310                            7.310247      -0.000078       1.962331                    0.999555      29.994385      87.378556       0.608732       0.417404      -1.063336      -0.025663       0.017069      -0.023039       0.038480      -0.013769       0.016012       0.015718       0.009767       0.046423      -0.032576       0.006259       0.026316             12.796682      10.199520       1.777404       0.347826      17.089503      -7.952605      11.101022           0.000109
           34              C       4.021592       1.517228       3.386353      -0.224992      43.084497 0.53894585E+03  0.13339277E+05                                10.554194                            7.640325       0.045440       1.955891                    0.999785      32.015252      93.734967       0.609269       0.406172      -1.073297      -0.006317      -0.033239       0.018467       0.038546       0.027433       0.002318       0.004141       0.032954      -0.058303      -0.023769      -0.018217       0.041986             13.467953       9.481056       1.464235       0.546399      18.721661      -9.185220      12.201141           0.000691
           35              C       2.482946      -1.529183       5.078190       0.568044      27.020618 0.27109883E+03  0.57227469E+04                                 8.283322                            5.812336       0.109594       2.080381                    0.999634      22.996907      64.804524       0.620903       0.467310      -1.023298       0.004224      -0.060221       0.024065       0.064989      -0.042572      -0.052059       0.058616       0.015265       0.052514      -0.060786      -0.043602       0.104388             10.579024       9.005717       1.900740       1.264756      12.955786      -5.329728       9.775568           0.000106
           36              C      -1.678866      -0.212705       5.588420      -0.192689      25.086804 0.41390113E+03  0.94900899E+04                                 7.042981                            6.437132       0.885405       2.278526                    0.999675      28.112786      76.555278       0.711562       0.375422      -1.106162       0.023569      -0.024459       0.137946       0.142066       0.002636       0.039292      -0.031265       0.018082       0.424043      -0.087366      -0.065265       0.152631              7.279386       7.324623       0.340630      -0.006916       6.224849      -0.370266       8.288684           0.000012
           37              C       3.022413       7.906093       3.047093       0.236896      35.927598 0.39033841E+03  0.89531798E+04                                 9.779813                            6.801781      -0.047191       1.997620                    0.999455      26.062072      74.555337       0.600807       0.444463      -1.044633       0.025866      -0.046763      -0.027519       0.060109      -0.033532      -0.025748       0.043967      -0.058323      -0.033761      -0.043906      -0.034793       0.078699             12.928652      11.113016      -3.955404      -1.888780      15.455857       8.360695      12.217082           0.007485
           38              C       3.062766       9.677956       4.720479      -0.076809      38.199435 0.49542852E+03  0.12075350E+05                                 9.942183                            7.475994      -0.153834       1.909743                    0.999388      30.674227      90.794750       0.594017       0.423047      -1.056398      -0.014163      -0.009710      -0.031292       0.035694       0.023734      -0.004200      -0.003510      -0.023932       0.029427      -0.031558       0.007926       0.023633             12.104792      13.224831      -3.780779      -1.729092      12.630063       6.084345      10.459482           0.001390
           39              C       3.702196       8.672841       4.002229      -0.209311      42.552989 0.54192883E+03  0.13489494E+05                                10.565184                            7.739453      -0.052988       1.931950                    0.999602      32.163755      95.772975       0.593667       0.414486      -1.063293      -0.022992       0.027039       0.008500       0.036497      -0.007773      -0.004669      -0.027709       0.041760      -0.075306      -0.046547       0.011713       0.034833             13.020248      12.512742      -3.054702      -0.989351      14.390996       7.544221      12.157006           0.024665
           40              C       0.896492       5.050865      14.019335       0.024742      38.141087 0.47837790E+03  0.11583148E+05                                10.660535                            7.859836      -0.673825       1.798662                    0.996125      28.678264      85.207214       0.522352       0.484269      -1.019093      -0.010857       0.021163       0.000563       0.023792       0.022451       0.009663       0.014680       0.033208       0.030569      -0.034887       0.001517       0.033370             14.416434       9.450783       0.853111      -0.838596      17.472822       2.615258      16.325697           0.003240
           41              C       1.853233       4.077691      13.355099      -0.022458      36.747865 0.45242245E+03  0.10754333E+05                                 9.692642                            7.131469       0.106618       2.008306                    0.999010      29.243033      84.827662       0.611254       0.421546      -1.059824      -0.061927      -0.009655      -0.079762       0.101441      -0.005757       0.001271       0.045376      -0.001203      -0.035114      -0.049295       0.005300       0.043995             12.697363       9.097001      -2.878437      -1.478112      17.151553       8.042154      11.843536           0.644438
           42              C       3.447698       0.256084      10.389845      -0.043907      41.306251 0.46290721E+03  0.11004755E+05                                10.443762                            7.184270      -0.147199       1.950717                    0.998953      28.085182      79.991620       0.616193       0.418122      -1.067972      -0.020501       0.038022       0.024169       0.049498       0.007445      -0.013380      -0.013379      -0.009336       0.008622      -0.016010      -0.007781       0.023791             13.959061      14.525096      -5.399210      -3.292107      14.795075       8.192738      12.557011           0.039403
           43              C       4.151717       1.019546      11.345577      -0.060502      37.803283 0.47416819E+03  0.11367458E+05                                 9.726472                            7.217652      -0.015550       1.956460                    0.999425      29.703487      85.620424       0.620132       0.411994      -1.069369      -0.034379       0.016725      -0.009915       0.039496       0.004672      -0.001559      -0.019936       0.029646      -0.008126      -0.028908       0.009965       0.018943             11.759648      11.959063      -3.223156      -1.547351      12.362410       6.585669      10.957471          -0.009052
           44              C       3.511253       2.032181      12.066357      -0.233919      40.988677 0.54752197E+03  0.13607524E+05                                10.166975                            7.694596       0.115331       1.974331                    0.999816      32.294014      94.800608       0.607753       0.405510      -1.073546       0.016241      -0.023939      -0.027259       0.039748       0.018985       0.028738       0.024455       0.010599       0.017724      -0.027282      -0.022141       0.049423             12.129692      12.761312      -4.152414      -1.921272      12.719987       6.212128      10.907776           0.036665
           45              C       4.138224      -0.772764       9.589757       0.589365      26.420945 0.25304117E+03  0.52589736E+04                                 8.201208                            5.648289       0.089224       2.087944                    0.999704      22.401454      62.975363       0.623336       0.472796      -1.018633       0.031635      -0.039435      -0.043223       0.066514       0.019478      -0.019024      -0.077165      -0.060016       0.079312      -0.055876      -0.048080       0.103956             10.730038      12.358345      -3.049676      -1.921379      10.474000       5.432297       9.357768           0.003228
           46              C      -0.518103       4.359990      14.114268      -0.006373      29.820124 0.45141282E+03  0.10724920E+05                                 8.387285                            7.033141      -0.212501       1.930782                    0.997211      28.660296      83.130914       0.627379       0.410919      -1.066553      -0.005640       0.029456      -0.101491       0.105830       0.008976       0.035632      -0.004096       0.021882       0.067545      -0.034159      -0.014413       0.048572              9.709712       9.111200       2.259457       1.204021       9.672327       2.442355      10.345608           0.008757
           47              C      -1.687579       3.202741      12.225273       0.265059      33.237881 0.39602394E+03  0.91012614E+04                                 9.224672                            6.828737      -0.147804       1.960926                    0.999469      26.049616      74.186016       0.603581       0.441561      -1.048095       0.014233       0.050649       0.026404       0.058865       0.010664       0.014990       0.035657      -0.024015      -0.027488      -0.035741      -0.011437       0.047178             11.234607       8.083389       4.615476       3.364746      12.987064       3.692988      12.633369          -0.000118
           48              C      -2.093615       2.040817      12.919269      -0.217440      39.766543 0.55708440E+03  0.13923606E+05                                10.040868                            7.822254       0.025868       1.955399                    0.999557      32.184012      95.154329       0.594979       0.411883      -1.067958      -0.022223      -0.023726      -0.019976       0.038155      -0.010074      -0.009559       0.017355       0.025484       0.090988      -0.034405      -0.004211       0.038616             11.709859       8.113075       4.418271       2.454167      13.846690       2.901284      13.169812           0.003661
           49              C      -2.621302       0.934509      12.216494      -0.075021      36.894502 0.49269346E+03  0.11955088E+05                                 9.609809                            7.390005       0.001399       1.961065                    0.999560      30.296817      88.578887       0.607276       0.415665      -1.064340       0.006028       0.040977      -0.012719       0.043327       0.002240      -0.009093      -0.020764       0.003682      -0.045376      -0.029082       0.006829       0.022253             11.392287       8.212476       3.762276       3.525173      12.199468       3.487366      13.764917           0.000160
           50              C      -2.791590       0.974791      10.815409      -0.050811      43.420521 0.49553291E+03  0.12000089E+05                                10.847929                            7.480325      -0.134225       1.947859                    0.998953      28.819053      83.237787       0.597303       0.423448      -1.063052      -0.002198       0.039021       0.030775       0.049745      -0.010254       0.013805       0.002219       0.007489      -0.088144      -0.033616       0.006104       0.027512             14.418722      11.683797       7.354914       5.440812      16.631628       5.498145      14.940741           0.000094
           51              C      -2.407713       2.145512      10.138674      -0.097098      37.535001 0.49813292E+03  0.12114706E+05                                 9.668323                            7.403238       0.023824       1.955649                    0.999479      30.814905      90.060636       0.610392       0.412600      -1.066804      -0.021989       0.021186       0.045917       0.055143      -0.005413       0.013564      -0.024073       0.041807       0.054889      -0.039994       0.003229       0.036765             11.187715       8.219593       4.619092       2.509469      13.787813       2.514534      11.555739           0.000721
           52              C      -1.869179       3.238518      10.835645      -0.194563      39.301630 0.51717538E+03  0.12665845E+05                                 9.896536                            7.499937      -0.004877       1.952623                    0.999689      31.236554      90.895001       0.613199       0.407858      -1.072468      -0.024747      -0.022286      -0.012155       0.035452       0.009724      -0.012924      -0.025960      -0.011077      -0.086516      -0.041412       0.003279       0.038133             11.497065       7.943132       3.806667       3.204269      13.257588       2.726336      13.290476          -0.000111
           53              C       8.459889      -0.119846      10.082130       0.530323      27.977271 0.28619551E+03  0.61383643E+04                                 8.621193                            5.998958      -0.096124       2.003687                    0.999468      23.820988      68.188927       0.605614       0.471542      -1.018578      -0.057025      -0.024199       0.001260       0.061960      -0.025574      -0.070436       0.008560       0.088087      -0.013770      -0.058701      -0.041782       0.100483             11.552305      11.310111       5.494638       5.512148      13.189405       4.604408      10.157398           0.000027
           54              C       5.198771      11.253456       0.577933      -0.015505      32.415264 0.45860584E+03  0.10956941E+05                                 8.927202                            7.092645      -0.271513       1.907056                    0.996940      29.098907      85.094761       0.623230       0.411347      -1.064526      -0.077963       0.074335      -0.010199       0.108203      -0.009873      -0.021382       0.018019      -0.014365       0.021196      -0.025144      -0.009660       0.034803             11.314548       7.129942      -0.330409      -0.617246       9.454720       3.578916      17.358983           0.013345
           55              C       4.368911      12.535436       2.514990       0.268348      34.895996 0.37943197E+03  0.86260866E+04                                 9.538480                            6.668337      -0.084064       1.986081                    0.999531      25.662097      72.658829       0.613047       0.439473      -1.049467       0.002178      -0.015248      -0.058139       0.060145       0.010520      -0.016842       0.012788      -0.027246       0.125726      -0.042976      -0.004503       0.047479             12.592083       9.658309      -2.707007      -1.810410       7.732147       5.114174      20.385793           0.000403
           56              C       3.258132      13.191022       3.044712      -0.191607      38.610677 0.50269840E+03  0.12236408E+05                                 9.813294                            7.388726       0.063056       1.980243                    0.999672      30.905337      89.949502       0.617869       0.407252      -1.071798      -0.011406      -0.002616       0.034819       0.036733       0.012425       0.015247      -0.022713       0.030353      -0.001054      -0.038336       0.013613       0.024723             11.817607      10.757913      -3.554488      -2.558400       7.917628       3.653845      16.777279           0.000463
           57              C       3.200135      13.524981       4.393718      -0.051641      37.504425 0.49973796E+03  0.12238158E+05                                 9.989934                            7.625931      -0.287420       1.880163                    0.998805      30.387337      90.917654       0.573136       0.436390      -1.045542       0.015838      -0.047692      -0.011724       0.051603       0.019135      -0.013407      -0.002072      -0.005231      -0.100205      -0.037090      -0.000482       0.037572             11.977162      11.792601      -3.055323      -0.662005       7.483686       2.490388      16.655199           0.000271
           58              C       4.240223      13.207457       5.269992      -0.073369      42.654353 0.50893903E+03  0.12436484E+05                                10.682585                            7.576138      -0.261425       1.899301                    0.998798      29.547298      86.388424       0.592670       0.422923      -1.060883      -0.010710      -0.030168      -0.041586       0.052480       0.007725       0.003235       0.012517       0.008773       0.042314      -0.018852      -0.001919       0.020771             13.691189      12.395684      -2.613991      -1.184242       7.681252       4.239202      20.996631           0.000329
           59              C       5.393885      12.596653       4.736698      -0.099313      41.302348 0.54810534E+03  0.13698557E+05                                10.455730                            7.859464      -0.108551       1.912939                    0.999504      31.693325      94.938849       0.579885       0.422623      -1.056855      -0.024186       0.000320      -0.047124       0.052969       0.001161       0.013104      -0.005587       0.045707      -0.048109      -0.023291      -0.010995       0.034286             12.659550      13.150459      -2.692010      -0.801326       7.659601       3.785830      17.168590           0.000319
           60              C       5.458437      12.255621       3.368497      -0.215974      40.734249 0.56443590E+03  0.14194653E+05                                10.289903                            7.923040      -0.182660       1.893888                    0.998759      32.476092      97.228720       0.583977       0.417062      -1.061553      -0.003725       0.012916       0.042499       0.044574       0.005502      -0.028863      -0.000731       0.012671      -0.040054      -0.032075      -0.000277       0.032351             12.213095      11.287500      -2.214281       0.664084       7.298014       3.385085      18.053771           0.000161
           61              C       7.107380      -2.487100       6.710062       0.533364      28.160748 0.29483768E+03  0.63761045E+04                                 8.607944                            6.105337      -0.130498       1.989704                    0.999479      24.058873      69.338147       0.597401       0.474097      -1.016377      -0.015680       0.012033       0.060761       0.063895       0.031382      -0.008773      -0.033631      -0.101788      -0.186126      -0.069583      -0.028758       0.098341             11.090026      10.041680      -0.979653      -0.614673       5.956894       3.699123      17.271505           0.000115
           62              C       0.824399       6.342404      13.146038      -0.012811      31.950993 0.43969289E+03  0.10386982E+05                                 8.790038                            6.877595      -0.274925       1.905244                    0.997214      28.914602      83.866162       0.642704       0.403418      -1.070550       0.097850       0.007484       0.039536       0.105801       0.037205      -0.006071      -0.002112       0.009324      -0.052613      -0.029254      -0.017562       0.046816             11.261915       7.440568       2.852851      -1.360353      16.796900      -4.068867       9.548275           0.039803
           63              C       2.179389       8.227226      12.339402       0.264084      38.114106 0.39121948E+03  0.89640211E+04                                10.157708                            6.782521      -0.164992       1.956308                    0.999483      25.999455      73.947911       0.606220       0.440954      -1.048390      -0.004800      -0.044263       0.036380       0.057496       0.011663      -0.014406      -0.030204      -0.060815       0.018704      -0.038267      -0.014203       0.052470             14.264267      10.504385       4.849479      -1.177727      20.779426      -9.301283      11.508991          -0.000096
           64              C       3.385443       8.947638      12.367524      -0.209813      43.445003 0.52733939E+03  0.12979815E+05                                10.574608                            7.544666      -0.053126       1.927970                    0.999721      31.792430      92.793284       0.614762       0.404782      -1.074329      -0.007025       0.033375      -0.010428       0.035665      -0.019710       0.039691      -0.012425       0.007088       0.015134      -0.037989      -0.013679       0.051668             13.274304      11.758286       3.944967      -0.162578      16.968861      -7.376979      11.095765           0.000261
           65              C       3.563549      10.099430      11.583655      -0.100755      41.183154 0.50470088E+03  0.12310143E+05                                10.298291                            7.448977      -0.052448       1.929237                    0.999482      30.986865      90.585213       0.609097       0.412278      -1.067407      -0.044925      -0.005430       0.028880       0.053682       0.021320       0.016488       0.017035       0.008479      -0.061221      -0.029794      -0.011201       0.040996             12.806114      11.191302       1.857253       0.887170      15.587373      -7.517995      11.639667          -0.000127
           66              C       2.551821      10.527208      10.707679      -0.061353      43.541407 0.48550345E+03  0.11682322E+05                                10.791982                            7.348962      -0.165426       1.932936                    0.998996      28.790399      82.544449       0.610209       0.417149      -1.068407      -0.016261      -0.028738       0.039653       0.051601       0.003076       0.007093       0.008608      -0.039004       0.032373      -0.026307       0.004071       0.022236             14.397194      10.906827       1.596254       0.808140      18.976541      -9.799562      13.308214           0.000444
           67              C       1.345265       9.803001      10.674497      -0.064836      39.567061 0.47955954E+03  0.11552099E+05                                10.113603                            7.301628       0.010038       1.966173                    0.999553      29.911498      86.988281       0.609901       0.416896      -1.064103       0.024798      -0.015071       0.024641       0.038070      -0.012947       0.014781       0.015949       0.008671       0.046978      -0.031416       0.005561       0.025855             12.776261      10.110299       1.811972       0.385995      17.163059      -7.911710      11.055424           0.000127
           68              C       1.148331       8.691250      11.495864      -0.225930      42.881637 0.53606491E+03  0.13247135E+05                                10.514703                            7.614673       0.051488       1.958502                    0.999800      31.947534      93.392510       0.611062       0.405617      -1.073913       0.005057       0.033073      -0.018265       0.038118       0.026948       0.003605       0.006780       0.031677      -0.056708      -0.024923      -0.016488       0.041412             13.423245       9.392933       1.533520       0.546705      18.762010      -9.118827      12.114793           0.000696
           69              C       2.700465      11.738074       9.851195       0.560161      27.250939 0.27414163E+03  0.58066135E+04                                 8.336189                            5.847628       0.099219       2.073552                    0.999625      23.198800      65.612049       0.618219       0.467752      -1.022446      -0.010608       0.064251      -0.018709       0.067755      -0.042356      -0.049868       0.055740       0.015205       0.047290      -0.058361      -0.042076       0.100436             10.664298       8.965221       2.037533       1.153402      13.225720      -5.356462       9.801953           0.000122
           70              C       6.863145      10.444056       9.237253      -0.184088      25.416288 0.41512875E+03  0.95299344E+04                                 7.173762                            6.497430       0.914886       2.294016                    0.999562      27.942728      76.260330       0.699628       0.381357      -1.101296      -0.044816       0.022017      -0.130175       0.139423      -0.022174       0.078715      -0.009378       0.025600       0.370756      -0.095000      -0.060323       0.155323              7.480399       7.816674       0.465294       0.421703       6.326017      -0.214717       8.298505           0.000011
           71              C       2.145980       2.306580      11.829767       0.237241      35.988679 0.39040383E+03  0.89552265E+04                                 9.791603                            6.803004      -0.051034       1.996506                    0.999457      26.063565      74.566537       0.600655       0.444548      -1.044563      -0.025615       0.047294       0.027423       0.060372      -0.033946      -0.025699       0.044256      -0.058441      -0.034302      -0.043906      -0.035296       0.079203             12.960859      11.126467      -3.988804      -1.908409      15.521130       8.388830      12.234979           0.007105
           72              C       2.099074       0.535197      10.159654      -0.077124      38.143377 0.49500557E+03  0.12062637E+05                                 9.934943                            7.474314      -0.164673       1.906570                    0.999374      30.665612      90.764417       0.593896       0.423218      -1.056277       0.016322       0.010066       0.028978       0.034748       0.023366      -0.004820      -0.004385      -0.024692       0.033768      -0.032136       0.008239       0.023897             12.100718      13.185665      -3.837951      -1.722101      12.723866       6.069062      10.392622           0.001310
           73              C       1.463048       1.543951      10.873143      -0.209577      42.594505 0.54271317E+03  0.13513477E+05                                10.569145                            7.743192      -0.047274       1.932982                    0.999625      32.193954      95.868846       0.593756       0.414287      -1.063454       0.022059      -0.027113      -0.009148       0.036130      -0.008478      -0.004877      -0.027313       0.042481      -0.073011      -0.046088       0.011046       0.035041             13.023829      12.509020      -3.094642      -0.964926      14.455591       7.521025      12.106876           0.024750
           74              O       1.651838      11.729707       6.108173      -0.589150      43.346068 0.63269554E+03  0.15873668E+05                                 9.909400                            7.861018       0.014249       2.047553                    0.996081      28.541748      77.153008       0.666545       0.366264      -1.131009      -0.045989      -0.009667      -0.012095       0.048526       0.052797       0.012283      -0.008343      -0.082044       0.104291      -0.086032       0.036226       0.049806             12.082093       9.432734       1.166303       0.517444      12.812003       7.031397      14.001540           0.003315
           75              O      -0.246275      11.025002       5.179522      -0.565096      40.982751 0.53295056E+03  0.12787777E+05                                 9.459710                            7.123176       0.310854       2.159378                    0.997440      27.226843      71.571625       0.715000       0.357019      -1.140221       0.027113       0.011461       0.036490       0.046883      -0.000814      -0.007330      -0.064092       0.064085      -0.039213      -0.083931       0.036168       0.047764             11.955996      21.108973      -3.616493      -2.544184       7.801054       2.056776       6.957962           0.006918
           76              O       6.375618       5.826355       2.043597      -0.223715      29.393337 0.35593329E+03  0.77296291E+04                                 7.731675                            5.845172       0.093184       2.135086                    0.998502      23.425962      58.810220       0.783536       0.359963      -1.136544      -0.042636       0.123009      -0.104575       0.166988       0.065770       0.110125       0.076841      -0.037027       0.203197      -0.122179      -0.061162       0.183341              9.561678       8.051503       3.815002       4.247697      10.326781       4.589302      10.306750          -0.000689
           77              O      -3.205122      11.532246       4.385832      -0.576695      34.024335 0.52393741E+03  0.12544195E+05                                 8.397076                            7.075351       0.416048       2.177547                    0.996594      27.969505      73.946752       0.713995       0.358301      -1.136823       0.032702      -0.010692       0.014271       0.037248       0.002343      -0.049420      -0.007713      -0.052776      -0.245149      -0.102808       0.034529       0.068278              9.754901      10.306362       2.996968       2.406454      11.916574       0.856319       7.041767           0.000033
           78              O      -2.721354      10.138916       5.918901      -0.603457      33.241731 0.52000288E+03  0.12441687E+05                                 8.243870                            7.017793       0.410620       2.155340                    0.998615      28.633192      75.977620       0.720785       0.355162      -1.137940       0.051373       0.024861      -0.049474       0.075531      -0.021653       0.045188       0.045052       0.132898       0.154043      -0.112719       0.018887       0.093832              9.686207      10.679745       2.722056       3.972228       7.891154       1.918310      10.487722          -0.000019
           79              O       0.850245      -2.029692      13.751944      -0.214342      33.622756 0.37447021E+03  0.82267970E+04                                 8.515582                            6.000688       0.218284       2.181531                    0.998955      23.267387      58.535370       0.773173       0.360592      -1.137326      -0.127511       0.092426      -0.066985       0.171139      -0.068995      -0.062757       0.097565      -0.041603       0.241736      -0.112956      -0.061635       0.174591             11.699377       6.046184      -1.912397      -3.106629       8.507177       6.399068      20.544770           0.001132
           80              O      -0.767312      12.147274       7.603299      -0.602209      42.411425 0.63597489E+03  0.15958709E+05                                 9.768878                            7.792785       0.064437       2.061624                    0.996421      28.692271      77.283575       0.681666       0.358077      -1.138692      -0.002622      -0.023915       0.003876       0.024369      -0.037431      -0.062359       0.031466      -0.000750      -0.129985      -0.081884      -0.010625       0.092510             12.183055      16.459516      -1.473757      -2.976070       7.376456       2.719090      12.713192           0.000067
           81              O      -2.856487      12.705753       7.428312      -0.587607      37.325172 0.56859282E+03  0.13869681E+05                                 8.819073                            7.334289       0.469933       2.191118                    0.996618      28.043194      74.399298       0.707775       0.354769      -1.141687       0.058635      -0.024475       0.006873       0.063909       0.041075       0.048698      -0.027890      -0.082889      -0.008053      -0.091867       0.030773       0.061095             10.338399      12.240390       0.009061       2.692775       6.390408       1.862897      12.384399           0.000162
           82              O       3.099653       3.142888       1.733501      -0.231507      36.365890 0.39493031E+03  0.87982781E+04                                 9.036112                            6.177439       0.108212       2.132085                    0.998911      23.840730      60.528878       0.758754       0.362350      -1.135192       0.157000      -0.031523       0.079239       0.178666       0.126136      -0.025329      -0.085703      -0.046259      -0.193836      -0.127585      -0.060120       0.187705             12.965201       8.475341       5.997621      -2.760251      20.222862      -8.278293      10.197399           0.005025
           83              O      -1.462585      13.710060       4.873444      -0.598342      37.560825 0.55154561E+03  0.13344735E+05                                 8.878155                            7.216537       0.419349       2.168794                    0.998677      28.212739      74.415229       0.714941       0.354085      -1.142847       0.054014      -0.016610      -0.001314       0.056526       0.050222      -0.031920       0.045532      -0.015560      -0.090187      -0.087460       0.018917       0.068543             10.475886      11.374944       5.456615      -0.464298      13.597272      -1.829632       6.455443           0.000323
           84              O       3.363913      -1.729707       5.983777      -0.585050      43.941097 0.62397179E+03  0.15593629E+05                                 9.978627                            7.782388       0.032570       2.051114                    0.996173      28.501829      76.782993       0.673336       0.363992      -1.133272      -0.023585      -0.006064      -0.016971       0.029682      -0.044575       0.009523       0.036119       0.057264       0.131793      -0.085184       0.028197       0.056987             12.130754      11.674348      -2.610066       5.036907       9.473163      -4.643995      15.244751           0.000044
           85              O       3.804220       6.950671       2.370804      -0.106718      33.448379 0.34701243E+03  0.75361594E+04                                 8.608220                            5.895280      -0.205765       2.060231                    0.997044      22.590120      57.907184       0.750941       0.375574      -1.117392      -0.133612      -0.021787      -0.034589       0.139726      -0.027785      -0.026678       0.079542      -0.092765       0.007779      -0.061811      -0.053366       0.115177             11.790926       7.300428      -3.085176      -2.220075      16.377414       8.867828      11.694936           0.120623
           86              O       3.497664      -1.482274       8.742796      -0.585974      42.756888 0.62415118E+03  0.15604688E+05                                 9.818016                            7.803710       0.035797       2.054624                    0.996228      28.464389      76.785926       0.669572       0.365884      -1.131409       0.043464       0.012114       0.009429       0.046096       0.055326       0.010882      -0.007363      -0.072768       0.113385      -0.086490       0.038965       0.047525             11.979427       9.227042       1.063224       0.653695      12.374037       6.997790      14.337203           0.003362
           87              O       5.387209      -0.895030       9.763851      -0.570196      41.494917 0.54276510E+03  0.13086417E+05                                 9.555743                            7.200981       0.240705       2.135192                    0.996977      27.379649      72.212449       0.709079       0.358264      -1.138916      -0.024542      -0.006823      -0.039803       0.047256       0.000342      -0.008213      -0.067276       0.059007      -0.063552      -0.087581       0.036873       0.050708             12.096765      21.247833      -3.934942      -2.384265       8.062039       2.025420       6.980424           0.006900
           88              O      -1.200130       4.383333      12.842489      -0.224263      29.443944 0.35626111E+03  0.77381817E+04                                 7.738919                            5.846808       0.095178       2.135639                    0.998514      23.430959      58.819589       0.783673       0.359833      -1.136697       0.041843      -0.122414       0.105262       0.166781       0.065468       0.110146       0.076050      -0.035793       0.204796      -0.121918      -0.060980       0.182898              9.572781       8.104892       3.853872       4.267096      10.323047       4.575221      10.290405          -0.000687
           89              O       8.456245      -1.337776      10.447430      -0.568478      33.393064 0.51420156E+03  0.12241578E+05                                 8.264328                            6.993740       0.548181       2.225877                    0.996995      27.662394      72.696437       0.721249       0.356711      -1.139196      -0.033104       0.005378      -0.008480       0.034593      -0.005298      -0.055236      -0.001907      -0.063799      -0.227079      -0.103652       0.033398       0.070253              9.545889      10.032035       2.377046       2.413620      11.800246       0.960736       6.805385           0.000034
           90              O       7.741989       0.109717       9.061820      -0.601531      32.982767 0.51189908E+03  0.12197004E+05                                 8.191558                            6.948953       0.416498       2.157462                    0.998584      28.542696      75.523843       0.726694       0.353741      -1.139342      -0.056606      -0.022895       0.056648       0.083291      -0.010762       0.043222       0.032813       0.150751       0.138575      -0.108132       0.014407       0.093726              9.662497      11.329902       2.562948       4.087518       7.832528       1.794686       9.825061          -0.000010
           91              O       4.324550      12.240356       1.138605      -0.215483      33.647290 0.37555119E+03  0.82561711E+04                                 8.519134                            6.009349       0.222940       2.182921                    0.999015      23.282190      58.585114       0.772644       0.360593      -1.137370       0.128656      -0.091545       0.065349       0.170890      -0.068921      -0.061085       0.098542      -0.041761       0.239309      -0.112827      -0.061285       0.174112             11.688540       6.018238      -1.877377      -3.021422       8.510886       6.417116      20.536496           0.001056
           92              O       5.965778      -1.937416       7.292161      -0.604422      42.695412 0.64598335E+03  0.16278233E+05                                 9.818859                            7.863559       0.043862       2.052025                    0.996333      28.885181      78.045041       0.677130       0.358962      -1.137642       0.000324       0.024391      -0.003860       0.024696      -0.043166      -0.060503       0.037504      -0.001926      -0.124694      -0.079837      -0.018790       0.098627             12.218770      16.337955      -1.558888      -2.933490       7.489621       2.806397      12.828735           0.000048
           93              O       8.044648      -2.559948       7.486641      -0.590181      36.642055 0.56921266E+03  0.13883007E+05                                 8.679490                            7.329572       0.506739       2.201691                    0.996901      28.076508      74.385240       0.709550       0.353927      -1.142824      -0.048981       0.017076      -0.005621       0.052176       0.041157       0.050645      -0.032519      -0.057868       0.019086      -0.090615       0.040253       0.050362             10.067119      11.731059      -0.075436       2.625306       6.333993       1.684278      12.136306           0.000112
           94              O       2.070977       7.063372      13.144550      -0.231703      36.431516 0.39405024E+03  0.87741489E+04                                 9.046980                            6.170051       0.110293       2.132639                    0.998929      23.835437      60.508221       0.759269       0.362291      -1.135190      -0.157576       0.031001      -0.077539       0.178335       0.125167      -0.025683      -0.084811      -0.048345      -0.194902      -0.126009      -0.060934       0.186943             13.013354       8.472596       6.022198      -2.757374      20.405024      -8.301148      10.162442           0.005125
           95              O       6.627878      -3.487709      10.066655      -0.591420      37.156042 0.54337250E+03  0.13104339E+05                                 8.820279                            7.167912       0.459823       2.183545                    0.998844      28.120027      74.167276       0.716258       0.354584      -1.141893      -0.056174       0.022403       0.003859       0.060599       0.050324      -0.033391       0.040755      -0.004593      -0.108706      -0.086719       0.017701       0.069018             10.408423      11.038843       5.368758      -0.503209      13.736948      -1.828317       6.449478           0.000252
           96              O       1.827665      11.918349       8.929687      -0.591407      44.046170 0.63213081E+03  0.15849374E+05                                 9.997386                            7.833467      -0.012416       2.032544                    0.996145      28.703180      77.459434       0.671071       0.364026      -1.133214       0.018389       0.006470       0.024131       0.031021      -0.041265       0.012420       0.035142       0.056962       0.137694      -0.083616       0.026335       0.057281             12.133398      11.648980      -2.520654       4.981031       9.462851      -4.649773      15.288363           0.000056
           97              O       1.368156       3.263199      12.507097      -0.108487      33.498188 0.34712472E+03  0.75392581E+04                                 8.614907                            5.894669      -0.202437       2.060904                    0.997044      22.609688      57.961143       0.751274       0.375374      -1.117533       0.132672       0.020519       0.034358       0.138576      -0.027114      -0.026933       0.078989      -0.092321       0.009141      -0.061897      -0.052503       0.114400             11.809552       7.301638      -3.093042      -2.225060      16.397479       8.890798      11.729538           0.121095
           98              H       2.265858       6.056437       1.303920       0.053817       2.247487 0.21290560E+02  0.26152462E+03                                 2.585106                            2.495559      -1.324890       2.147654                    0.997353       4.747767      13.901076       0.454570       1.096932      -0.752098      -0.063744      -0.014916      -0.016670       0.067555      -0.000097       0.018947       0.030374       0.043724      -0.037437      -0.046855       0.008269       0.038586              2.606489       3.049348      -0.123004       0.148844       2.425888       0.263889       2.344232           0.018027
           99              H      -0.040774       9.358209       3.343499       0.118424       1.607757 0.12914269E+02  0.14064519E+03                                 2.136265                            1.996779      -1.250703       2.254372                    0.997273       3.835370      10.734776       0.485769       1.157768      -0.738593      -0.053120       0.005301      -0.009158       0.054164      -0.001258       0.011454       0.007033       0.027959      -0.026284      -0.018524      -0.004076       0.022600              2.204597       3.102113      -0.293838       0.046977       1.768793       0.148808       1.742885          -0.000439
          100              H       1.077039       7.638076       2.074249       0.111323       1.816117 0.15230278E+02  0.17219727E+03                                 2.284875                            2.144885      -1.299592       2.215676                    0.997243       3.989117      11.236140       0.478252       1.132743      -0.745459      -0.036388      -0.017101      -0.027327       0.048614      -0.000536       0.016957       0.017992       0.023919      -0.021014      -0.029309       0.002526       0.026783              2.338398       2.188671       0.157374       0.273802       2.293569       0.658404       2.532955           0.002245
          101              H       6.330055       5.313810       0.038985       0.085352       1.987508 0.17839058E+02  0.20992711E+03                                 2.454122                            2.342502      -1.144820       2.277707                    0.997698       4.153378      11.954293       0.451222       1.153505      -0.741720       0.033428      -0.028662      -0.030689       0.053673      -0.012261      -0.002199       0.002363       0.024476       0.002117      -0.017774       0.000288       0.017486              2.546239       2.318575      -0.248247      -0.455850       2.404775       0.680457       2.915368           0.000668
          102              H       5.557670       6.880931       0.379585       0.066836       1.591890 0.14432802E+02  0.16526508E+03                                 2.267661                            2.217346      -1.606507       2.050532                    0.992226       4.921995      15.195545       0.418724       1.277461      -0.704723      -0.009243       0.042219      -0.017088       0.046474      -0.003648       0.010124      -0.005694      -0.010266       0.005989      -0.012978      -0.000668       0.013647              2.311799       1.919604       0.084068       0.077996       2.901936      -0.225849       2.113857           0.004685
          103              H       7.238255       8.213518       0.891749       0.105541       1.753353 0.14642138E+02  0.16581204E+03                                 2.293658                            2.144483      -1.623335       2.062129                    0.994843       4.377134      12.808777       0.459222       1.177802      -0.729827       0.011550       0.001428      -0.040138       0.041791       0.011482      -0.009702       0.001761      -0.025388       0.026645      -0.024386       0.010356       0.014030              2.376989       1.860879       0.099450       0.196913       1.943661       0.135223       3.326427           0.006376
          104              H       8.113200      10.145055       2.116508       0.111298       1.878970 0.16343796E+02  0.18829812E+03                                 2.358942                            2.244636      -1.418173       2.180168                    0.993903       4.002263      11.423787       0.459878       1.156032      -0.740800       0.019983       0.040595      -0.028447       0.053446       0.011152      -0.005069      -0.011417      -0.016777       0.033113      -0.019486      -0.002801       0.022287              2.374961       2.158035       0.275523      -0.047441       2.683954      -0.339590       2.282894          -0.000014
          105              H       7.673551       7.994333       5.826497       0.088604       2.049118 0.17476199E+02  0.20337683E+03                                 2.411356                            2.247701      -1.427343       2.138118                    0.996748       4.202542      11.794653       0.485501       1.084080      -0.757862       0.014289      -0.015667       0.044456       0.049254       0.004673      -0.001343      -0.014469      -0.023086       0.052161      -0.021216      -0.005373       0.026589              2.460558       1.956721       0.065365       0.257154       2.064278       0.087533       3.360675           0.000053
          106              H       6.756174       6.079433       4.599060       0.122953       1.749028 0.14349793E+02  0.15876115E+03                                 2.191409                            2.057181      -1.207810       2.274925                    0.997330       3.699052      10.080239       0.500584       1.105938      -0.755055      -0.009793      -0.036955       0.023487       0.044869       0.011270       0.002067      -0.008300      -0.024731       0.030632      -0.022609       0.004383       0.018226              2.230346       1.806309       0.275973      -0.036296       2.804262      -0.480432       2.080467           0.000046
          107              H      -0.008891      -0.122456      13.680224       0.063314       1.592259 0.14379610E+02  0.16452944E+03                                 2.267002                            2.213453      -1.621767       2.042312                    0.991001       4.948687      15.279770       0.418972       1.277688      -0.704583       0.011210       0.038270      -0.030222       0.050036       0.003436      -0.006342      -0.009813      -0.007154      -0.003827      -0.010347      -0.003885       0.014232              2.311046       1.811381      -0.027485       0.067621       2.608664      -0.417175       2.513094           0.003844
          108              H      -1.060826      -1.438019      14.335532       0.079997       2.002261 0.18834261E+02  0.22575525E+03                                 2.498043                            2.430777      -1.358010       2.183540                    0.993234       4.383763      12.936611       0.434354       1.176449      -0.734519      -0.044851      -0.029124       0.002372       0.053530       0.006160      -0.000110       0.014861       0.013058      -0.039353      -0.023131       0.006160       0.016971              2.547775       2.849478       0.348712      -0.029871       2.262782      -0.015571       2.531065          -0.001070
          109              H       2.765914      -3.216848      12.499657       0.127886       1.711154 0.14505721E+02  0.16211008E+03                                 2.226442                            2.123676      -1.206061       2.285402                    0.997003       3.741354      10.496479       0.470075       1.165920      -0.739682       0.038316      -0.010251       0.021875       0.045296      -0.011669       0.007167       0.000707       0.030124       0.017323      -0.022272       0.002898       0.019374              2.247890       2.480515      -0.367412       0.445025       1.919313      -0.116635       2.343841           0.000022
          110              H       2.871269      -3.812617      10.152215       0.113929       1.342034 0.10093298E+02  0.10681769E+03                                 2.113538                            1.922877      -1.725557       2.040242                    0.990705       4.487187      13.787781       0.421303       1.373730      -0.684733       0.043742      -0.016667      -0.015101       0.049185      -0.006498       0.006987       0.006321       0.015634      -0.001607      -0.014964       0.002546       0.012419              2.276817       2.767434      -0.708949      -0.453098       2.112012       0.226036       1.951004           0.000021
          111              H      -1.031908      -2.155970       9.504644       0.082720       1.599200 0.12949407E+02  0.14440410E+03                                 2.270343                            2.100433      -1.631870       2.045369                    0.993813       4.760351      14.533158       0.429910       1.277613      -0.704257      -0.043065       0.007151      -0.018496       0.047411      -0.006877       0.010000      -0.000425       0.025295       0.000974      -0.014911      -0.004408       0.019319              2.396474       2.849865      -0.220174       0.668041       1.876511      -0.044864       2.463045           0.000002
          112              H      -1.163712      -1.572930      11.893453       0.115391       1.817401 0.15275514E+02  0.17643485E+03                                 2.425535                            2.247645      -1.853978       1.967317                    0.991808       4.631928      14.104768       0.427589       1.240197      -0.713898      -0.038991       0.012677       0.011058       0.042465      -0.008090      -0.006347       0.000960       0.016400       0.020320      -0.015021       0.001259       0.013762              2.533714       2.976636      -0.619289      -0.303078       2.206417       0.388866       2.418088          -0.000148
          113              H       5.156499       3.205750       1.353767       0.072473       2.253941 0.21772588E+02  0.26853415E+03                                 2.633249                            2.557351      -1.404654       2.151821                    0.993316       4.462331      13.026410       0.440874       1.126424      -0.748274       0.033112      -0.028731      -0.023644       0.049809      -0.000859      -0.004648       0.006786       0.005580      -0.055316      -0.020734       0.007415       0.013320              2.681191       2.558714      -0.384976      -0.402400       2.936192       0.019939       2.548668           0.005873
          114              H       4.596890       4.157667       2.782678       0.070221       2.110645 0.20071566E+02  0.24371990E+03                                 2.544909                            2.470888      -1.451134       2.123048                    0.994772       4.545579      13.371087       0.442222       1.140660      -0.742412       0.002719       0.018983       0.049275       0.052875      -0.000659      -0.001726       0.007446       0.003406       0.044902      -0.011303      -0.005923       0.017225              2.589867       2.006288       0.256960       0.197085       2.813114       0.095482       2.950198          -0.000158
          115              H       0.962491       1.598947       1.900304       0.118811       1.898551 0.15774665E+02  0.17877865E+03                                 2.316243                            2.158340      -1.272956       2.241062                    0.996569       3.835377      10.592521       0.488022       1.107417      -0.754493      -0.034086       0.010594      -0.029125       0.046069       0.006728       0.014453      -0.014837       0.016300      -0.023320      -0.027021       0.007312       0.019709              2.369330       2.612109      -0.230312       0.601582       2.099312      -0.433274       2.396571           0.000007
          116              H       0.642301      -0.393190       3.318650       0.099436       1.933953 0.15957236E+02  0.18236410E+03                                 2.363363                            2.178231      -1.470069       2.134985                    0.995296       4.126477      11.650577       0.480665       1.115017      -0.749093      -0.042165      -0.027811      -0.012028       0.051924       0.009566       0.016210      -0.006061       0.026633      -0.031333      -0.023707      -0.003268       0.026975              2.469033       3.125228       0.703499      -0.129211       2.318649      -0.215874       1.963222          -0.000013
          117              H       4.639615       0.117693       4.861242       0.116481       1.664503 0.13396667E+02  0.14784113E+03                                 2.221067                            2.059075      -1.355849       2.211529                    0.994920       3.941186      11.252240       0.467659       1.186803      -0.731062       0.040370      -0.010122       0.034337       0.053956       0.006209       0.015377      -0.005218       0.021857      -0.010814      -0.018946      -0.003262       0.022208              2.324081       2.436205      -0.451986       0.549390       2.277344      -0.501356       2.258694          -0.000018
          118              H       4.989388       1.996989       3.418940       0.110757       1.790819 0.15094397E+02  0.16971063E+03                                 2.229642                            2.107430      -1.387543       2.174644                    0.996810       3.971575      11.034360       0.493732       1.103372      -0.752885       0.046074       0.011524       0.009381       0.048411       0.009075       0.014402      -0.010606       0.031457      -0.035001      -0.027213      -0.000405       0.027618              2.274436       2.489011       0.532105      -0.050125       2.490123      -0.365011       1.844173           0.000210
          119              H       3.620030      10.230270       5.463429       0.091177       1.735363 0.14678726E+02  0.16718419E+03                                 2.324765                            2.185236      -1.514473       2.106739                    0.995292       4.482610      13.377108       0.440818       1.219944      -0.719745       0.021732       0.025648       0.029385       0.044650       0.000470       0.012106       0.010205       0.015959       0.009019      -0.016821      -0.002036       0.018858              2.410741       2.274116       0.323330       0.423067       2.390662       0.680580       2.567445          -0.000095
          120              H       4.745312       8.485002       4.194775       0.102362       1.751345 0.14760146E+02  0.16928534E+03                                 2.374184                            2.213936      -1.796328       1.986177                    0.991840       4.713275      14.373878       0.428851       1.245291      -0.712073       0.038614      -0.001078       0.007008       0.039260       0.000213       0.004104       0.010923       0.010583      -0.013577      -0.015092       0.004590       0.010502              2.440855       3.433469      -0.342182       0.173938       1.983287       0.124466       1.905810           0.000143
          121              H       2.907628       4.149705      13.576065       0.053931       2.243774 0.21243374E+02  0.26076433E+03                                 2.580972                            2.491791      -1.321938       2.148798                    0.997379       4.741381      13.871318       0.455250       1.096052      -0.752353       0.063793       0.014698       0.016426       0.067494      -0.000022       0.019083       0.030596       0.043803      -0.036644      -0.047039       0.008276       0.038763              2.602054       3.043687      -0.124438       0.146608       2.421452       0.263794       2.341023           0.018058
          122              H       5.203447       0.836384      11.531129       0.117121       1.621388 0.13033347E+02  0.14229308E+03                                 2.148930                            2.006234      -1.242092       2.256307                    0.997374       3.856914      10.814614       0.484440       1.158080      -0.738414       0.053270      -0.006112       0.008191       0.054241      -0.001392       0.010816       0.006981       0.029190      -0.025013      -0.018386      -0.004196       0.022583              2.220799       3.128248      -0.307616       0.036686       1.786255       0.152405       1.747893          -0.000443
          123              H       4.096975       2.570994      12.793385       0.110945       1.810099 0.15165953E+02  0.17131294E+03                                 2.281252                            2.141628      -1.309465       2.212512                    0.997267       3.983714      11.220975       0.478119       1.134096      -0.745131       0.037156       0.016804       0.026889       0.048846      -0.000582       0.017067       0.017948       0.024402      -0.021787      -0.029480       0.002478       0.027002              2.333984       2.191184       0.161963       0.274162       2.294083       0.656206       2.516686           0.002260
          124              H      -1.154886       4.901400      14.845315       0.085887       1.990370 0.17880556E+02  0.21051787E+03                                 2.455509                            2.344552      -1.150031       2.275469                    0.997690       4.153947      11.955158       0.451262       1.152842      -0.741896      -0.033135       0.028714       0.030178       0.053227      -0.012433      -0.002125       0.002456       0.024071       0.001171      -0.017615       0.000011       0.017604              2.546374       2.318620      -0.247211      -0.452573       2.409414       0.679003       2.911086           0.000670
          125              H      -0.384380       3.330800      14.509477       0.067940       1.583293 0.14325402E+02  0.16373351E+03                                 2.260181                            2.209739      -1.598193       2.054826                    0.992233       4.904997      15.130412       0.419246       1.278222      -0.704600       0.009416      -0.041804       0.016919       0.046070      -0.003535       0.010019      -0.005917      -0.010776       0.006269      -0.013065      -0.000689       0.013754              2.304177       1.913540       0.085318       0.077702       2.890906      -0.230077       2.108087           0.004613
          126              H      -2.061427       1.998037      13.999396       0.105488       1.749752 0.14598720E+02  0.16525213E+03                                 2.292690                            2.142782      -1.592523       2.075184                    0.994569       4.385516      12.844483       0.458777       1.179431      -0.729334      -0.010781      -0.001546       0.039911       0.041371       0.011618      -0.009572       0.001639      -0.025171       0.027166      -0.024371       0.010254       0.014117              2.376926       1.861951       0.100278       0.209058       1.941867       0.131041       3.326959           0.006418
          127              H      -2.954529       0.071303      12.778357       0.111710       1.854959 0.16088455E+02  0.18455903E+03                                 2.337916                            2.226737      -1.396437       2.191661                    0.994068       3.963439      11.274831       0.461988       1.155725      -0.741126      -0.019620      -0.040564       0.028136       0.053122       0.012178      -0.003969      -0.010847      -0.017572       0.030966      -0.020253      -0.001326       0.021580              2.352331       2.138933       0.273506      -0.049192       2.654145      -0.342182       2.263913          -0.000009
          128              H      -2.532950       2.221529       9.067177       0.091744       1.996788 0.16959560E+02  0.19581207E+03                                 2.370753                            2.215475      -1.421882       2.146774                    0.996448       4.127047      11.522252       0.488800       1.085301      -0.757948      -0.013087       0.014681      -0.045835       0.049877       0.005926      -0.000182      -0.012800      -0.024148       0.057864      -0.023294      -0.003077       0.026372              2.416168       1.926267       0.068678       0.269278       2.029085       0.076263       3.293151           0.000051
          129              H      -1.589223       4.129874      10.288811       0.123498       1.744616 0.14303176E+02  0.15814031E+03                                 2.189719                            2.055502      -1.208404       2.275830                    0.997356       3.691551      10.061359       0.500105       1.107731      -0.754636       0.010204       0.036439      -0.023879       0.044745       0.011645       0.002072      -0.008149      -0.024346       0.030285      -0.022675       0.004608       0.018067              2.228585       1.811069       0.282112      -0.039683       2.793900      -0.483008       2.080785           0.000047
          130              H       6.235081      11.655362       0.547429       0.081226       1.989425 0.18690596E+02  0.22366416E+03                                 2.490209                            2.423800      -1.357076       2.185265                    0.993157       4.372281      12.903284       0.434241       1.178696      -0.733973       0.044691       0.029149      -0.002533       0.053417       0.006003      -0.000262       0.014675       0.013035      -0.040061      -0.023090       0.006269       0.016821              2.539616       2.830220       0.351636      -0.031348       2.261146      -0.017877       2.527481          -0.001068
          131              H       5.191230      10.336087       1.206457       0.063988       1.584142 0.14277321E+02  0.16306801E+03                                 2.259522                            2.205865      -1.615655       2.045692                    0.991064       4.933734      15.220094       0.419606       1.278034      -0.704535      -0.011178      -0.038222       0.030301       0.050041       0.003218      -0.006280      -0.009820      -0.006886      -0.003106      -0.010289      -0.003771       0.014060              2.303283       1.805630      -0.030963       0.071860       2.599889      -0.419102       2.504329           0.003835
          132              H       2.419119      13.434253       2.403986       0.128054       1.722407 0.14632027E+02  0.16386982E+03                                 2.236184                            2.132910      -1.209143       2.283272                    0.996865       3.749740      10.529814       0.469072       1.165928      -0.739711      -0.038826       0.009741      -0.021684       0.045525      -0.011616       0.007166       0.000966       0.030577       0.016814      -0.022384       0.002902       0.019482              2.257070       2.499781      -0.370025       0.446865       1.927379      -0.115906       2.344050           0.000025
          133              H       2.328879      14.022617       4.751876       0.114272       1.356694 0.10240082E+02  0.10875360E+03                                 2.126306                            1.934848      -1.650993       2.061106                    0.990359       4.515678      13.895869       0.420673       1.370950      -0.685139      -0.043741       0.015974       0.015537       0.049090      -0.006873       0.007081       0.005948       0.015097      -0.000112      -0.014867       0.002538       0.012329              2.288848       2.777899      -0.703199      -0.461696       2.118400       0.226545       1.970244           0.000022
          134              H       6.241533      12.387307       5.374597       0.080742       1.578681 0.12796020E+02  0.14250546E+03                                 2.265249                            2.098950      -1.632647       2.045801                    0.993334       4.791288      14.697410       0.425980       1.291102      -0.701246       0.041281      -0.006312       0.019190       0.045958      -0.008020       0.010120       0.001445       0.026010       0.001752      -0.016752      -0.002925       0.019678              2.387894       2.853016      -0.211530       0.663008       1.860482      -0.048940       2.450185           0.000002
          135              H       6.357069      11.797884       2.986085       0.115889       1.808428 0.15205976E+02  0.17562261E+03                                 2.428671                            2.251160      -1.751330       2.002927                    0.990694       4.637408      14.171413       0.424336       1.249769      -0.711751       0.038788      -0.013329      -0.011073       0.042483      -0.008395      -0.005800       0.001113       0.017184       0.020401      -0.015477       0.001889       0.013588              2.536062       2.970553      -0.618201      -0.306808       2.215653       0.392373       2.421979          -0.000144
          136              H       0.571108       6.048267      12.103556       0.070805       2.101197 0.19938581E+02  0.24168014E+03                                 2.536224                            2.461720      -1.446816       2.125102                    0.994897       4.535099      13.324408       0.443348       1.139762      -0.742628      -0.002682      -0.019021      -0.048795       0.052440      -0.000600      -0.001653       0.007503       0.003344       0.046089      -0.011456      -0.006136       0.017593              2.581695       2.002747       0.259338       0.198918       2.806762       0.099148       2.935576          -0.000193
          137              H       0.017427       7.002506      13.533508       0.072051       2.258518 0.21835821E+02  0.26948800E+03                                 2.636561                            2.560981      -1.406860       2.151100                    0.993256       4.463158      13.029656       0.440617       1.126353      -0.748345      -0.033189       0.028477       0.024103       0.049934      -0.000822      -0.004793       0.006847       0.005614      -0.055251      -0.020783       0.007418       0.013365              2.684079       2.560106      -0.383065      -0.404194       2.940031       0.022529       2.552101           0.005856
          138              H       4.193135       8.615055      13.002596       0.120512       1.857350 0.15317363E+02  0.17238005E+03                                 2.287712                            2.130956      -1.268259       2.247916                    0.996595       3.787601      10.434976       0.489561       1.111722      -0.753516       0.034358      -0.010454       0.027400       0.045172       0.006263       0.014709      -0.013794       0.015329      -0.026343      -0.026324       0.006627       0.019697              2.340934       2.573844      -0.233062       0.593701       2.084769      -0.432342       2.364190           0.000007
          139              H       4.491966      10.646953      11.654334       0.102480       1.877102 0.15306186E+02  0.17297645E+03                                 2.314807                            2.132323      -1.408110       2.168209                    0.995661       4.028900      11.282785       0.486537       1.113961      -0.749855       0.040546       0.029637       0.014059       0.052154       0.010313       0.015216      -0.004962       0.024709      -0.029547      -0.022268      -0.003563       0.025831              2.417318       3.002915       0.692043      -0.098675       2.301925      -0.185914       1.947114          -0.000013
          140              H       0.537418      10.096528      10.015766       0.118695       1.664739 0.13421173E+02  0.14807600E+03                                 2.215797                            2.056813      -1.352297       2.213065                    0.994952       3.928473      11.189090       0.469658       1.182035      -0.732309      -0.041199       0.010317      -0.035012       0.055042       0.006225       0.016169      -0.005166       0.021852      -0.010610      -0.019361      -0.003529       0.022890              2.316915       2.411636      -0.443960       0.546249       2.272901      -0.500577       2.266207          -0.000018
          141              H       0.188499       8.201755      11.450034       0.112473       1.766225 0.14824826E+02  0.16595185E+03                                 2.211530                            2.090660      -1.388556       2.177345                    0.996764       3.938793      10.923941       0.494886       1.105627      -0.752404      -0.045619      -0.012286      -0.009981       0.048287       0.009029       0.014767      -0.010187       0.030565      -0.034426      -0.026833      -0.000573       0.027406              2.255292       2.459492       0.535422      -0.039396       2.478501      -0.352279       1.827884           0.000200
          142              H       1.537273      -0.016825       9.417597       0.094027       1.754914 0.14906245E+02  0.17013771E+03                                 2.330061                            2.193473      -1.521672       2.105022                    0.995343       4.436819      13.180559       0.443350       1.210396      -0.722397      -0.022181      -0.026004      -0.030702       0.045944       0.000856       0.013239       0.010779       0.015219       0.010606      -0.017352      -0.002884       0.020236              2.413481       2.281847       0.319987       0.409244       2.402453       0.674445       2.556144          -0.000089
          143              H       0.419519       1.734830      10.676134       0.102228       1.759967 0.14843140E+02  0.17038246E+03                                 2.378773                            2.217878      -1.781588       1.993053                    0.991917       4.696280      14.302491       0.429365       1.242741      -0.712829      -0.038836       0.001100      -0.007517       0.039572       0.000257       0.004635       0.010981       0.010447      -0.013927      -0.015256       0.004306       0.010949              2.446009       3.439029      -0.352926       0.175522       1.991968       0.120798       1.907031           0.000144
          144              H      -0.922207      -1.267742       7.185770       0.330703       0.670691 0.46531944E+01  0.41163868E+02                                 1.439555                            1.398293      -1.391023       2.317840                    0.997466       2.991575       8.807091       0.439405       1.575710      -0.652232       0.015356      -0.024691      -0.007499       0.030029       0.000110       0.001347       0.002082       0.008827      -0.001192      -0.005151       0.000156       0.004996              1.458441       1.437192      -0.336000       0.103208       1.651976      -0.128391       1.286154           0.000000
          145              H      -2.344444      -0.424861       7.529643       0.329499       0.744940 0.52215302E+01  0.47495154E+02                                 1.531692                            1.469716      -1.598797       2.214453                    0.995743       3.138266       9.338497       0.434065       1.551316      -0.655422      -0.030825      -0.005015       0.005450       0.031702       0.003157       0.000839      -0.005605       0.009675       0.011047      -0.009937       0.003707       0.006231              1.571497       1.910427       0.052054      -0.384669       1.233723       0.023563       1.570340           0.000002
          146              H      -1.351392      -1.117554       5.027450       0.152318       1.342932 0.11183709E+02  0.11872006E+03                                 1.982926                            1.929505      -1.065054       2.360080                    0.996669       3.707675      10.598436       0.462201       1.248353      -0.717335       0.012462      -0.039027      -0.028396       0.049848      -0.010544       0.001896       0.006335      -0.028335       0.043512      -0.025282       0.006808       0.018474              1.996749       1.844767      -0.156516      -0.177773       2.213713       0.415217       1.931766           0.000000
          147              H      -1.114839       0.665039       5.204520       0.128785       1.446310 0.11677184E+02  0.12184524E+03                                 1.873799                            1.805954      -0.971609       2.376270                    0.999295       3.455631       8.937718       0.560440       1.047385      -0.770789       0.021583       0.031342      -0.020751       0.043345       0.013845       0.004913      -0.006889      -0.013120       0.032224      -0.022552       0.007903       0.014649              1.896574       1.854262       0.416721      -0.277574       2.088399      -0.359341       1.747061           0.000013
          148              H       9.206929      -0.051797       5.394089       0.139992       1.386282 0.11189415E+02  0.11618162E+03                                 1.871448                            1.810034      -0.871399       2.439838                    0.999295       3.383939       8.895957       0.537253       1.097987      -0.757392      -0.045223       0.002462      -0.012648       0.047022      -0.004979       0.003402      -0.004088       0.037726       0.026072      -0.024256       0.007202       0.017055              1.901955       2.559874      -0.075695       0.237212       1.540341      -0.043395       1.605650           0.000002
          149              H       6.965519      11.165662       7.308678       0.338075       0.663154 0.46460623E+01  0.41528137E+02                                 1.484044                            1.440938      -1.780341       2.146291                    0.992374       3.188361       9.771578       0.408895       1.675858      -0.635408       0.026070       0.022335      -0.011208       0.036113       0.007706      -0.005455      -0.007973       0.001068       0.021519      -0.011647      -0.003654       0.015301              1.509579       1.568043       0.248185      -0.214084       1.430777      -0.211962       1.529917           0.000002
          150              H       5.378998      10.946065       7.889289       0.344951       0.682419 0.47180292E+01  0.41585766E+02                                 1.439561                            1.398939      -1.172619       2.460663                    0.998837       2.669967       7.666139       0.446739       1.555493      -0.659003      -0.038698       0.013211       0.010354       0.042181      -0.003051       0.003108       0.001369       0.025539      -0.019141      -0.010683      -0.006008       0.016692              1.463945       1.852427      -0.267686       0.018021       1.280171      -0.017374       1.259237           0.000020
          151              H      -4.442137      11.303488       9.466700       0.143879       1.313435 0.10402295E+02  0.10853948E+03                                 1.946168                            1.848389      -1.197852       2.279752                    0.997050       3.803741      10.811030       0.476605       1.231654      -0.719117       0.024554       0.032610       0.014226       0.043228       0.005479       0.007602      -0.001550      -0.003267       0.020441      -0.011876       0.001254       0.010621              2.012604       2.176882       0.681606       0.209820       2.215034       0.227727       1.645895           0.000008
          152              H      -4.528886       9.502788       9.365518       0.131463       1.306982 0.10386911E+02  0.10486047E+03                                 1.726088                            1.684890      -0.812237       2.452901                    0.999620       3.278659       8.239327       0.591960       1.024916      -0.777898       0.026183      -0.032114       0.011430       0.042983      -0.014485       0.010773      -0.000323      -0.012816       0.015433      -0.021480       0.004348       0.017132              1.727308       1.691235      -0.381559       0.096493       2.002767      -0.141033       1.487921           0.000006
          153              H       6.028204      10.448057       9.965473       0.132082       1.361102 0.10631740E+02  0.11021939E+03                                 1.899394                            1.794520      -1.203062       2.270224                    0.998344       3.711257      10.112883       0.520151       1.135856      -0.742617      -0.026284       0.007132       0.032597       0.042477      -0.001331       0.002115       0.001016       0.022800       0.053361      -0.020405       0.002313       0.018092              1.960905       2.320293       0.061842      -0.663692       1.471838      -0.081856       2.090584          -0.000003
          154              H       6.309306       9.597879       7.433966       0.330230       0.806033 0.57648171E+01  0.52340875E+02                                 1.505716                            1.467660      -0.983166       2.541262                    0.999836       2.514098       6.852776       0.481453       1.401189      -0.690423      -0.000568      -0.041210      -0.007509       0.041893       0.004890       0.002239       0.003711      -0.021696      -0.013094      -0.010110      -0.004845       0.014955              1.512722       1.251104       0.016612       0.016853       1.780541       0.346331       1.506521           0.000121
          155              H      -0.868064       0.410609       7.399147       0.333752       0.725537 0.50217344E+01  0.43804107E+02                                 1.375856                            1.348482      -0.910947       2.584995                    0.999906       2.343125       6.147603       0.517103       1.357899      -0.699735       0.026477       0.034973       0.006255       0.044309       0.011911       0.005672       0.003947      -0.005704      -0.018497      -0.010621      -0.006592       0.017213              1.383367       1.352783       0.254256       0.152333       1.464026       0.203945       1.333293           0.000142

******************************************************
Auxiliary information for the entire system
The total spin magnetic moment of the unit cell is   2.000095
The total net atomic charge of the unit cell is   -0.000002
Accuracy of reproducing the electrostatic potential in the unit cell:
  The inner radius (bohr) =    5.0000
  The outer radius (bohr) =   12.0000
  Valid grid points have density less than (e/(bohr^3)) =    0.0001
  The number of valid grid points were=       186202
  The rms potential error without charges in kcal/mol is=      6.39788
  The rms potential error with partial charges in kcal/mol is=      1.34709
  The RRMSE value at monopole order=      0.21055
  The rms potential error with partial charges and cloud penetration in kcal/mol is=      1.34510
  The RRMSE value at monopole order with cloud penetration is=      0.21024
  The rms potential error with partial charges and atomic dipoles in kcal/mol is=      0.42063
  The RRMSE value at dipole order=      0.06575
  The rms potential error with partial charges, atomic dipoles and cloud penetration in kcal/mol is=      0.41455
  The RRMSE value at dipole order with cloud penetration=      0.06480

******************************************************
The electron densities and ab initio electrostatic potential were computed in VASP using the PBE functional and
projector augmented wave method. See the main text of the journal article for a description of computational details.
The atomic charges, dipoles, and quadrupoles were computed with the DDEC6 method as described in
(a) T. A. Manz and N. Gabaldon Limas, RSC Adv. 6 (2016) 47771-47801 DOI: 10.1039/c6ra04656h
(b) N. Gabaldon Limas and T. A. Manz, RSC Adv. 8 (2018) 2678-2707 DOI: 10.1039/c7ra11829e.
For each atom in the material, the electron cloud parameters were fit to the spherically averaged atom-in-material
electron density using radial positions for which this density was between 10^-4 and 10^-2 electrons per cubic bohr.
The polarizabilities, dispersion coefficients, and quantum Drude oscillator (QDO) parameters were fit using the MCLF method.
The magnetic structure of the system was optimized in VASP from the default ferromagnetic initial guess using spin polarization.
The atomic spin moments (ASMs) were computed on this optimized magnetic structure using the DDEC6 partition as inputs
to the method of T. A. Manz and D. S. Sholl, J. Chem. Theory Comput. 7 (2011) 4146-4164 DOI: 10.1021/ct200539n.
The RMSE and RRMSE were computed using a uniform grid with Ewald summation.
