# Supplementary material for: A collection of forcefield precursors for metal–organic frameworks
Source: RSC Adv. 2019 Nov 13;9(63):36492–507. doi: 10.1039/c9ra07327b (PMC9075174; doi:10.1039/c9ra07327b)
Supplement: RA-009-C9RA07327B-s5186 [file RA-009-C9RA07327B-s5186.xyz]

   49
jmolscript: load "" {1 1 1} spacegroup "x,y,z" unitcell [{      5.069600     0.000000     0.000000 }, {      2.183894     9.356612     0.000000 }, {      0.981568    -0.031448    12.494263 }]
Co     5.044902     0.976128     7.453453     1.190373
Co     3.190160     8.349036     5.040810     1.191290
Co     2.534800     0.000000     0.000000     0.765751
P      5.731228     7.341639     6.962178     1.324286
P      4.759120     9.028569     9.330841     1.292795
P      2.503834     1.983525     5.532085     1.324279
P      3.475942     0.296595     3.163422     1.292848
H      6.628556     5.824379     5.992249     0.428879
H      7.268868     7.926326     9.158295     0.387727
H      3.999593     4.042063     7.803917     0.103915
H      2.159425     2.593223     9.464404     0.121845
H      6.929133     4.860954    10.331506     0.137751
H      3.787934     6.264351     8.882172     0.129741
H      4.509938     6.377828    10.265286     0.131261
H      1.606506     3.500785     6.502014     0.428879
H      0.966194     1.398838     3.335968     0.387728
H      4.235469     5.283101     4.690346     0.103913
H      6.075637     6.731941     3.029859     0.121851
H      1.305929     4.464210     2.162757     0.137751
H      4.447128     3.060813     3.612091     0.129742
H      3.725124     2.947336     2.228977     0.131261
C      4.771209     3.957500     8.316181     0.104160
C      1.469341     3.171110     9.232011    -0.050091
C      6.383591     4.423673     9.718038    -0.116931
C      4.654618     6.244547     9.315722    -0.132853
C      5.495677     7.409855     8.780968    -0.190640
C      3.463853     5.367664     4.178082     0.104172
C      1.696121     6.154054     3.262252    -0.050072
C      1.851471     4.901491     2.776225    -0.116941
C      3.580444     3.080617     3.178541    -0.132856
C      2.739385     1.915309     3.713295    -0.190642
N      5.250643     4.915478     9.114565     0.087712
N      5.531133     2.872999     8.343669    -0.329102
N      2.984419     4.409686     3.379698     0.087701
N      2.703929     6.452165     4.150594    -0.329135
O      6.682768     8.435361     6.541996    -0.794858
O      4.387256     7.283183     6.320848    -0.749158
O      6.472641     5.953372     6.786884    -0.687781
O      3.603751     0.715698     8.954638    -0.781281
O      3.411286     9.193512     8.667270    -0.748780
O      4.583314     8.919511    10.838773    -0.722230
O      6.784422     7.324007     9.431919    -0.520015
O      1.552294     0.889803     5.952267    -0.794846
O      3.847806     2.041981     6.173415    -0.749146
O      1.762421     3.371792     5.707379    -0.687772
O      4.631311     8.609466     3.539625    -0.781414
O      4.823776     0.131652     3.826993    -0.748805
O      3.651748     0.405653     1.655490    -0.722254
O      1.450640     2.001157     3.062344    -0.520007

The following XYZ coordinates are in angstroms. Other properties are in atomic units.
The sperically averaged electron density of each atom fit to a function of the form exp(a - br)
eigen_1, eigen_2 and eigen_3 are the three eigenvalues of traceless quadrupole moment tensor
  atom number  atomic symbol              X              Y              Z     net charge C6 coefficient C8 coefficient C10 coefficient fluctuating dipole atomic polarizability isotropic forcefield polarizability              a              b squared Pearson coefficient          <r^3>          <r^4>         wp_QDO          m_QDO          q_QDO       dipole_x       dipole_y       dipole_z         dipole            Qxy            Qxz            Qyz     Q(x^2-y^2)  Q(3z^2 - R^2)        eigen_1        eigen_2        eigen_3 static polarizability      alpha(xx)      alpha(xy)      alpha(xz)      alpha(yy)      alpha(yz)      alpha(zz) atomic spin moment
            1             Co       5.044902       0.976128       7.453453       1.190373      77.230281 0.15016605E+04  0.44836661E+05                                14.843025                           12.746082       0.701929       2.140293                    0.996106      41.505485     106.685255       0.505629       0.405707      -1.149811      -0.020986      -0.075352      -0.032909       0.084860      -0.122273       0.006551      -0.047754       0.092927       0.365514      -0.195761       0.055168       0.140594             16.732352      18.194344      -0.198790       0.010775      17.833045      -0.768944      14.169668           3.002518
            2             Co       3.190160       8.349036       5.040810       1.191290      77.223946 0.15014867E+04  0.44828721E+05                                14.840384                           12.743928       0.702534       2.140618                    0.996102      41.494167     106.641577       0.505772       0.405617      -1.149912       0.020986       0.075339       0.032896       0.084844      -0.122227       0.006580      -0.047777       0.092891       0.365457      -0.195704       0.055103       0.140600             16.729291      18.190823      -0.198913       0.010793      17.829745      -0.768799      14.167306           3.003343
            3             Co       2.534800       0.000000       0.000000       0.765751     172.329297 0.33032085E+04  0.12017534E+06                                24.128223                           18.090368       0.191172       1.861608                    0.999889      52.654970     149.653884       0.453144       0.371527      -1.174777       0.000003       0.000001       0.000011       0.000012       0.159369       0.128062       0.065077       0.391053      -0.010563      -0.252106      -0.065272       0.317378             30.547765      17.450509       1.289991      11.386486      13.849070       5.714216      60.343716           2.433837
            4              P       5.731228       7.341639       6.962178       1.324286      56.447621 0.10356381E+04  0.30093519E+05                                12.868884                           11.066007       0.096299       1.836305                    0.998908      48.708037     153.087804       0.475375       0.443410      -1.053014       0.033326      -0.019618      -0.096724       0.104168      -0.031994       0.022637      -0.026226      -0.061945      -0.204985      -0.077004      -0.008801       0.085805             14.210233      16.641333       0.954749       0.157950      14.236081      -0.393856      11.753284           0.011035
            5              P       4.759120       9.028569       9.330841       1.292795      67.755937 0.11264567E+04  0.33362165E+05                                13.946200                           11.079721       0.188702       1.854014                    0.998654      49.861401     157.202456       0.506048       0.408672      -1.076821      -0.063757       0.103278       0.062581       0.136556       0.023809      -0.006281      -0.028620       0.012324      -0.087917      -0.045276      -0.001239       0.046514             16.060410      17.321654      -0.603232       0.567025      13.817049      -0.528483      17.042527           0.010134
            6              P       2.503834       1.983525       5.532085       1.324279      56.447563 0.10356409E+04  0.30093553E+05                                12.868763                           11.065931       0.096386       1.836335                    0.998908      48.707412     153.084570       0.475383       0.443402      -1.053020      -0.033333       0.019617       0.096724       0.104170      -0.032001       0.022631      -0.026236      -0.061931      -0.204977      -0.077000      -0.008807       0.085807             14.210079      16.641186       0.954702       0.157921      14.235853      -0.393917      11.753199           0.011035
            7              P       3.475942       0.296595       3.163422       1.292848      67.752546 0.11263860E+04  0.33359510E+05                                13.945669                           11.079315       0.188718       1.854036                    0.998654      49.859243     157.193714       0.506062       0.408667      -1.076825       0.063754      -0.103291      -0.062580       0.136565       0.023818      -0.006272      -0.028612       0.012323      -0.087932      -0.045274      -0.001243       0.046517             16.059782      17.320969      -0.603127       0.567009      13.816562      -0.528463      17.041815           0.010139
            8              H       6.628556       5.824379       5.992249       0.428879       0.339963 0.20102434E+01  0.14693840E+02                                 0.973772                            0.969482      -1.328460       2.418774                    0.999762       2.389460       6.803507       0.477922       1.753324      -0.623101       0.002348      -0.010762      -0.012508       0.016667      -0.004625       0.004986       0.004426      -0.003479       0.010423      -0.009953       0.003074       0.006880              0.970899       0.904355      -0.031434      -0.090293       0.927366       0.075570       1.080975          -0.000031
            9              H       7.268868       7.926326       9.158295       0.387727       0.391062 0.23054731E+01  0.17452888E+02                                 1.067965                            1.035358      -1.314800       2.394081                    0.998720       2.648389       7.693866       0.464030       1.743622      -0.623473       0.011310       0.011305      -0.004034       0.016492      -0.000916       0.007138      -0.002331       0.009735      -0.005518      -0.006959      -0.003386       0.010345              1.086096       1.229121       0.200776      -0.054405       1.125021      -0.051641       0.904147          -0.000130
           10              H       3.999593       4.042063       7.803917       0.103915       0.949226 0.68107360E+01  0.65142659E+02                                 1.669605                            1.584222      -1.171743       2.321781                    0.995522       3.719164      10.764207       0.463410       1.381876      -0.685659      -0.039751       0.000833      -0.032825       0.051558      -0.006794       0.017593       0.001034      -0.003208      -0.013685      -0.020855       0.003448       0.017407              1.690821       2.094996      -0.008922       0.422915       1.406836       0.024370       1.570631          -0.000100
           11              H       2.159425       2.593223       9.464404       0.121845       1.053421 0.73993884E+01  0.72163929E+02                                 1.789353                            1.651386      -1.121710       2.353133                    0.996402       3.667492      10.674409       0.454411       1.382079      -0.686499       0.033865      -0.027358       0.013582       0.045604      -0.000748       0.017442       0.006082       0.005116      -0.013348      -0.019359       0.000620       0.018740              1.844376       2.033152      -0.580230       0.163034       2.055630      -0.158338       1.444346          -0.000214
           12              H       6.929133       4.860954      10.331506       0.137751       1.027806 0.73647950E+01  0.70569006E+02                                 1.664495                            1.578433      -0.867782       2.482813                    0.999602       3.245267       8.871446       0.503883       1.268595      -0.713024       0.032745       0.017401       0.028603       0.046831      -0.008377       0.021596       0.011351       0.011318      -0.021453      -0.029349       0.005201       0.024149              1.674663       1.691051       0.260072       0.335524       1.585754       0.257269       1.747182           0.000152
           13              H       3.787934       6.264351       8.882172       0.129741       0.918294 0.68706320E+01  0.66324684E+02                                 1.684394                            1.625597      -1.353835       2.242370                    0.992277       3.852662      11.462645       0.439914       1.442315      -0.673603      -0.029077       0.005634      -0.019208       0.035302      -0.000623       0.009867       0.002561      -0.008403       0.001525      -0.012411       0.003631       0.008780              1.713794       2.187820      -0.098338       0.260811       1.490654      -0.013229       1.462907           0.000084
           14              H       4.509938       6.377828      10.265286       0.131261       1.088363 0.85815513E+01  0.85849393E+02                                 1.775455                            1.734709      -0.847779       2.488982                    0.998421       3.450022       9.791278       0.465603       1.314979      -0.703216      -0.004913       0.008008       0.034720       0.035969      -0.002598      -0.006303      -0.004113       0.002171       0.025985      -0.009882      -0.001959       0.011841              1.781983       1.542465      -0.033764      -0.144094       1.591566       0.174472       2.211918          -0.000013
           15              H       1.606506       3.500785       6.502014       0.428879       0.339961 0.20102228E+01  0.14693629E+02                                 0.973763                            0.969472      -1.328431       2.418787                    0.999762       2.389431       6.803375       0.477929       1.753307      -0.623103      -0.002348       0.010762       0.012507       0.016666      -0.004625       0.004986       0.004425      -0.003480       0.010421      -0.009953       0.003074       0.006879              0.970889       0.904346      -0.031433      -0.090292       0.927357       0.075569       1.080965          -0.000031
           16              H       0.966194       1.398838       3.335968       0.387728       0.391060 0.23054587E+01  0.17452746E+02                                 1.067961                            1.035354      -1.314811       2.394077                    0.998720       2.648377       7.693816       0.464032       1.743618      -0.623474      -0.011310      -0.011306       0.004033       0.016493      -0.000916       0.007138      -0.002330       0.009734      -0.005521      -0.006958      -0.003386       0.010344              1.086092       1.229116       0.200776      -0.054405       1.125017      -0.051641       0.904143          -0.000130
           17              H       4.235469       5.283101       4.690346       0.103913       0.949231 0.68107822E+01  0.65143215E+02                                 1.669611                            1.584227      -1.171747       2.321779                    0.995522       3.719179      10.764262       0.463409       1.381876      -0.685659       0.039751      -0.000832       0.032825       0.051559      -0.006793       0.017593       0.001034      -0.003207      -0.013685      -0.020855       0.003448       0.017407              1.690828       2.095005      -0.008921       0.422918       1.406841       0.024371       1.570637          -0.000100
           18              H       6.075637       6.731941       3.029859       0.121851       1.053350 0.73987644E+01  0.72156238E+02                                 1.789269                            1.651315      -1.121613       2.353188                    0.996403       3.667333      10.673787       0.454422       1.382076      -0.686500      -0.033868       0.027360      -0.013581       0.045607      -0.000752       0.017442       0.006082       0.005119      -0.013355      -0.019360       0.000621       0.018739              1.844287       2.033050      -0.580187       0.163022       2.055524      -0.158328       1.444287          -0.000214
           19              H       1.305929       4.464210       2.162757       0.137751       1.027803 0.73647678E+01  0.70568660E+02                                 1.664490                            1.578428      -0.867778       2.482815                    0.999602       3.245261       8.871416       0.503885       1.268592      -0.713025      -0.032745      -0.017401      -0.028603       0.046831      -0.008377       0.021595       0.011351       0.011319      -0.021452      -0.029349       0.005200       0.024148              1.674658       1.691048       0.260071       0.335524       1.585748       0.257267       1.747179           0.000152
           20              H       4.447128       3.060813       3.612091       0.129742       0.918291 0.68706067E+01  0.66324384E+02                                 1.684391                            1.625595      -1.353838       2.242370                    0.992277       3.852653      11.462616       0.439914       1.442317      -0.673603       0.029078      -0.005634       0.019208       0.035302      -0.000623       0.009867       0.002561      -0.008403       0.001525      -0.012411       0.003631       0.008780              1.713791       2.187815      -0.098338       0.260810       1.490652      -0.013229       1.462905           0.000087
           21              H       3.725124       2.947336       2.228977       0.131261       1.088356 0.85814722E+01  0.85848365E+02                                 1.775445                            1.734699      -0.847766       2.488988                    0.998421       3.450005       9.791202       0.465605       1.314976      -0.703216       0.004913      -0.008008      -0.034719       0.035968      -0.002598      -0.006303      -0.004112       0.002170       0.025983      -0.009881      -0.001958       0.011840              1.781973       1.542456      -0.033763      -0.144092       1.591556       0.174470       2.211905          -0.000013
           22              C       4.771209       3.957500       8.316181       0.104160      24.765419 0.32847905E+03  0.72415951E+04                                 7.529808                            6.169775       0.300315       2.121582                    0.999269      25.899446      73.473965       0.639318       0.434573      -1.046847       0.035622      -0.028001       0.014867       0.047687       0.011739       0.008881      -0.022480       0.009767       0.056856      -0.033072       0.002573       0.030498              8.165006       8.517614      -0.554308       2.234303      10.144807       1.582031       5.832596          -0.002719
           23              C       1.469341       3.171110       9.232011      -0.050091      29.656380 0.41081168E+03  0.96017202E+04                                 8.509074                            6.895180       0.026826       1.986431                    0.999357      29.300754      86.296160       0.603838       0.433990      -1.044559      -0.055610      -0.040201      -0.041751       0.080322      -0.002484       0.029149      -0.002213       0.029395      -0.074902      -0.038030      -0.002421       0.040452              9.169640       9.415072      -2.771251       2.013326      11.869551       0.846527       6.224297          -0.000384
           24              C       6.383591       4.423673       9.718038      -0.116931      27.973885 0.39752327E+03  0.91281048E+04                                 7.930952                            6.606370       0.410550       2.112484                    0.999790      28.449982      80.519070       0.647878       0.411713      -1.068494      -0.030391       0.047381      -0.022839       0.060747      -0.024835       0.054639       0.015539       0.016420      -0.106716      -0.075542       0.013686       0.061856              8.352499       7.965422      -0.580204       2.374307      10.353509       1.682508       6.738567           0.001439
           25              C       4.654618       6.244547       9.315722      -0.132853      28.116343 0.41357049E+03  0.97122823E+04                                 8.340858                            6.956237      -0.469387       1.856170                    0.995957      29.390753      87.645432       0.594434       0.438763      -1.038500       0.093882      -0.010293      -0.026792       0.098171      -0.022221       0.006872       0.007176       0.001514      -0.088825      -0.033408      -0.003630       0.037038              9.221929       8.331150      -0.390077      -0.706628      12.851131       0.194965       6.483506           0.001074
           26              C       5.495677       7.409855       8.780968      -0.190640      30.960276 0.52563244E+03  0.12897681E+05                                 9.249017                            8.254282      -0.301792       1.897340                    0.995617      30.370644      87.844866       0.513534       0.486080      -1.028638       0.094754      -0.130106       0.141744       0.214470       0.051271       0.050342      -0.041853       0.129978      -0.195814      -0.117102      -0.005079       0.122181             10.040987      10.116184       0.956291      -0.623809      11.474916      -0.020110       8.531862           0.006795
           27              C       3.463853       5.367664       4.178082       0.104172      24.765339 0.32847762E+03  0.72415609E+04                                 7.529806                            6.169774       0.300287       2.121572                    0.999269      25.899463      73.474175       0.639316       0.434574      -1.046845      -0.035624       0.028006      -0.014868       0.047691       0.011743       0.008879      -0.022483       0.009774       0.056863      -0.033078       0.002577       0.030501              8.165003       8.517616      -0.554279       2.234314      10.144777       1.582043       5.832616          -0.002716
           28              C       1.696121       6.154054       3.262252      -0.050072      29.655890 0.41080476E+03  0.96015105E+04                                 8.508971                            6.895120       0.026859       1.986444                    0.999357      29.300404      86.294688       0.603841       0.433990      -1.044559       0.055612       0.040202       0.041755       0.080327      -0.002489       0.029140      -0.002216       0.029405      -0.074908      -0.038025      -0.002426       0.040450              9.169515       9.414934      -2.771184       2.013291      11.869364       0.846525       6.224246          -0.000384
           29              C       1.851471       4.901491       2.776225      -0.116941      27.973918 0.39752405E+03  0.91281257E+04                                 7.930950                            6.606373       0.410551       2.112484                    0.999790      28.450018      80.519146       0.647879       0.411713      -1.068495       0.030395      -0.047380       0.022840       0.060748      -0.024833       0.054639       0.015542       0.016423      -0.106709      -0.075542       0.013687       0.061855              8.352494       7.965430      -0.580180       2.374324      10.353460       1.682510       6.738591           0.001441
           30              C       3.580444       3.080617       3.178541      -0.132856      28.116434 0.41357179E+03  0.97123195E+04                                 8.340871                            6.956246      -0.469382       1.856171                    0.995957      29.390797      87.645567       0.594434       0.438763      -1.038500      -0.093882       0.010294       0.026792       0.098171      -0.022220       0.006872       0.007174       0.001514      -0.088830      -0.033408      -0.003629       0.037038              9.221943       8.331155      -0.390072      -0.706629      12.851154       0.194962       6.483520           0.001073
           31              C       2.739385       1.915309       3.713295      -0.190642      30.960655 0.52564058E+03  0.12897917E+05                                 9.249026                            8.254292      -0.301778       1.897343                    0.995617      30.370667      87.844745       0.513539       0.486074      -1.028642      -0.094755       0.130109      -0.141742       0.214471       0.051270       0.050342      -0.041852       0.129978      -0.195814      -0.117101      -0.005080       0.122181             10.040993      10.116172       0.956298      -0.623802      11.474947      -0.020122       8.531862           0.006794
           32              N       5.250643       4.915478       9.114565       0.087712      26.793605 0.32125782E+03  0.68560551E+04                                 7.452260                            5.700285       0.173974       2.153707                    0.998717      22.385256      57.221467       0.756684       0.379289      -1.112624       0.022112       0.041968       0.011058       0.048709      -0.037866       0.047025       0.036828      -0.073325      -0.165818      -0.100624       0.018017       0.082607              8.531693       6.785722      -2.344627       0.997245      13.707922       1.531538       5.101433           0.000854
           33              N       5.531133       2.872999       8.343669      -0.329102      39.199679 0.60709622E+03  0.15252956E+05                                 9.600960                            7.958134       0.048362       2.009789                    0.998591      29.964772      84.225494       0.623180       0.391198      -1.099555       0.023800       0.127883       0.122500       0.178680      -0.032529       0.028439      -0.073108       0.135360      -0.008177      -0.115023       0.014208       0.100815             10.575908       9.568336      -0.341753       2.061322      14.660509       2.563577       7.498880           0.033483
           34              N       2.984419       4.409686       3.379698       0.087701      26.793846 0.32126084E+03  0.68561407E+04                                 7.452317                            5.700325       0.173954       2.153699                    0.998717      22.385376      57.221994       0.756679       0.379291      -1.112622      -0.022113      -0.041966      -0.011060       0.048708      -0.037867       0.047023       0.036828      -0.073329      -0.165820      -0.100624       0.018015       0.082609              8.531759       6.785762      -2.344628       0.997256      13.708037       1.531561       5.101477           0.000856
           35              N       2.703929       6.452165       4.150594      -0.329135      39.201626 0.60713338E+03  0.15254089E+05                                 9.601174                            7.958312       0.048557       2.009831                    0.998592      29.965662      84.227944       0.623182       0.391191      -1.099562      -0.023803      -0.127904      -0.122513       0.178705      -0.032527       0.028429      -0.073125       0.135389      -0.008158      -0.115049       0.014230       0.100819             10.576149       9.568537      -0.341746       2.061355      14.660852       2.563653       7.499057           0.033486
           36              O       6.682768       8.435361       6.541996      -0.794858      54.844598 0.10208396E+04  0.28883439E+05                                11.628176                           10.047516      -0.481240       1.835152                    0.996566      33.153528      95.363575       0.583745       0.370844      -1.126804       0.022573       0.046028      -0.015464       0.053547       0.005551       0.028035      -0.027071       0.030704      -0.035323      -0.046743       0.007543       0.039201             13.102989      14.772754       5.317039      -2.736502      14.856340      -1.161784       9.679874           0.049042
           37              O       4.387256       7.283183       6.320848      -0.749158      46.945978 0.84051605E+03  0.22569687E+05                                10.392938                            9.077783      -0.185888       1.961395                    0.994041      30.784393      85.225920       0.620414       0.367659      -1.133428      -0.074059      -0.016382      -0.009537       0.076446       0.008568      -0.025542       0.013705      -0.003375      -0.016058      -0.034484       0.010451       0.024033             11.397910      16.594954      -0.972742       4.724760       8.078102      -0.592914       9.520673           0.040197
           38              O       6.472641       5.953372       6.786884      -0.687781      31.628805 0.59664701E+03  0.14814524E+05                                 8.131890                            7.732405      -0.504898       1.907697                    0.993833      28.103328      76.637235       0.656437       0.375788      -1.118978       0.018615      -0.022962       0.071010       0.076917      -0.036750      -0.002801       0.034290      -0.044331      -0.026781      -0.046199      -0.015429       0.061628              8.459355       7.008064      -2.034441      -1.166663      11.170444       0.899662       7.199557           0.004024
           39              O       3.603751       0.715698       8.954638      -0.781281      48.448495 0.88347138E+03  0.24075446E+05                                10.706053                            9.346612      -0.168687       1.941895                    0.996044      32.156079      90.352771       0.606146       0.370806      -1.128438       0.024541       0.061858       0.019730       0.069412      -0.011493       0.010187       0.001050       0.024469      -0.065602      -0.024634      -0.004718       0.029352             11.689470      13.947605       3.444698      -3.632932      11.827577      -2.189997       9.293229           0.044975
           40              O       3.411286       9.193512       8.667270      -0.748780      52.251257 0.86932099E+03  0.23567830E+05                                11.288024                            9.278867      -0.339792       1.912157                    0.994543      31.028955      86.641488       0.608311       0.371399      -1.129259      -0.048209      -0.003748      -0.002066       0.048398       0.025191      -0.003640       0.010346      -0.001967       0.045618      -0.034752       0.012529       0.022223             12.900403      19.281494      -1.918729       4.877487       9.463213      -1.636481       9.956502           0.042338
           41              O       4.583314       8.919511      10.838773      -0.722230      51.965322 0.80647465E+03  0.21526613E+05                                11.334321                            8.935550      -0.224003       1.936663                    0.995968      31.363397      87.812132       0.618071       0.371264      -1.125745      -0.044049      -0.004207       0.017119       0.047446       0.007318       0.010601      -0.006691       0.008114       0.109986      -0.028653      -0.010563       0.039216             13.422539       8.097834       0.174866       1.740843       7.450835       1.157747      24.718947           0.034741
           42              O       6.784422       7.324007       9.431919      -0.520015      29.433106 0.51572502E+03  0.12436093E+05                                 7.898607                            7.281303      -0.454173       1.919916                    0.995090      27.596025      75.922216       0.658884       0.385506      -1.103899      -0.126911      -0.002052      -0.065140       0.142667       0.058717       0.072722      -0.023112       0.205483      -0.277493      -0.133681      -0.046474       0.180155              8.244960      11.661452       1.431221       0.905267       7.375999      -0.170642       5.697431           0.003371
           43              O       1.552294       0.889803       5.952267      -0.794846      54.843536 0.10208170E+04  0.28882625E+05                                11.628015                           10.047401      -0.481235       1.835159                    0.996566      33.153134      95.361984       0.583749       0.370844      -1.126805      -0.022588      -0.046005       0.015494       0.053542       0.005545       0.028020      -0.027078       0.030736      -0.035296      -0.046740       0.007540       0.039200             13.102788      14.772597       5.316884      -2.736556      14.855964      -1.161828       9.679805           0.049042
           44              O       3.847806       2.041981       6.173415      -0.749146      46.942263 0.84043598E+03  0.22567024E+05                                10.392462                            9.077392      -0.186078       1.961362                    0.994039      30.783031      85.221476       0.620423       0.367662      -1.133424       0.074071       0.016360       0.009549       0.076455       0.008560      -0.025535       0.013698      -0.003368      -0.016062      -0.034470       0.010443       0.024027             11.397360      16.594094      -0.972739       4.724499       8.077754      -0.592916       9.520233           0.040190
           45              O       1.762421       3.371792       5.707379      -0.687772      31.628380 0.59663695E+03  0.14814202E+05                                 8.131798                            7.732330      -0.504868       1.907710                    0.993833      28.103108      76.636288       0.656442       0.375787      -1.118980      -0.018618       0.022963      -0.071012       0.076919      -0.036748      -0.002805       0.034287      -0.044337      -0.026789      -0.046195      -0.015434       0.061629              8.459249       7.007971      -2.034389      -1.166650      11.170284       0.899636       7.199494           0.004024
           46              O       4.631311       8.609466       3.539625      -0.781414      48.451693 0.88354248E+03  0.24077937E+05                                10.706714                            9.347164      -0.168966       1.941803                    0.996044      32.156842      90.356789       0.606109       0.370820      -1.128424      -0.024538      -0.061890      -0.019770       0.069450      -0.011501       0.010227       0.001073       0.024446      -0.065588      -0.024656      -0.004700       0.029356             11.690213      13.948491       3.444971      -3.633161      11.828333      -2.190159       9.293816           0.044975
           47              O       4.823776       0.131652       3.826993      -0.748805      52.253513 0.86936626E+03  0.23569321E+05                                11.288265                            9.279069      -0.339622       1.912196                    0.994544      31.029657      86.643411       0.608309       0.371396      -1.129264       0.048206       0.003762       0.002052       0.048396       0.025201      -0.003652       0.010357      -0.001962       0.045611      -0.034767       0.012537       0.022229             12.900686      19.281996      -1.918724       4.877563       9.463375      -1.636480       9.956689           0.042341
           48              O       3.651748       0.405653       1.655490      -0.722254      51.961849 0.80641118E+03  0.21524478E+05                                11.333854                            8.935222      -0.224066       1.936666                    0.995967      31.362138      87.807479       0.618080       0.371266      -1.125745       0.044055       0.004203      -0.017135       0.047456       0.007324       0.010592      -0.006697       0.008119       0.109953      -0.028654      -0.010550       0.039203             13.421961       8.097518       0.174864       1.740724       7.450567       1.157667      24.717799           0.034737
           49              O       1.450640       2.001157       3.062344      -0.520007      29.432805 0.51571804E+03  0.12435876E+05                                 7.898531                            7.281237      -0.454140       1.919928                    0.995090      27.595890      75.921559       0.658890       0.385504      -1.103901       0.126911       0.002050       0.065140       0.142667       0.058720       0.072723      -0.023109       0.205480      -0.277507      -0.133682      -0.046475       0.180157              8.244877      11.661310       1.431218       0.905256       7.375930      -0.170640       5.697392           0.003371

******************************************************
Auxiliary information for the entire system
The total spin magnetic moment of the unit cell is   9.000002
The total net atomic charge of the unit cell is   0.000001
Accuracy of reproducing the electrostatic potential in the unit cell:
  The inner radius (bohr) =    5.0000
  The outer radius (bohr) =   12.0000
  Valid grid points have density less than (e/(bohr^3)) =    0.0001
  The number of valid grid points were=         2385
  The rms potential error without charges in kcal/mol is=      3.59999
  The rms potential error with partial charges in kcal/mol is=      0.52555
  The RRMSE value at monopole order=      0.14599
  The rms potential error with partial charges and cloud penetration in kcal/mol is=      0.52140
  The RRMSE value at monopole order with cloud penetration is=      0.14483
  The rms potential error with partial charges and atomic dipoles in kcal/mol is=      0.44433
  The RRMSE value at dipole order=      0.12343
  The rms potential error with partial charges, atomic dipoles and cloud penetration in kcal/mol is=      0.43143
  The RRMSE value at dipole order with cloud penetration=      0.11984

******************************************************
The electron densities and ab initio electrostatic potential were computed in VASP using the PBE functional and
projector augmented wave method. See the main text of the journal article for a description of computational details.
The atomic charges, dipoles, and quadrupoles were computed with the DDEC6 method as described in
(a) T. A. Manz and N. Gabaldon Limas, RSC Adv. 6 (2016) 47771-47801 DOI: 10.1039/c6ra04656h
(b) N. Gabaldon Limas and T. A. Manz, RSC Adv. 8 (2018) 2678-2707 DOI: 10.1039/c7ra11829e.
For each atom in the material, the electron cloud parameters were fit to the spherically averaged atom-in-material
electron density using radial positions for which this density was between 10^-4 and 10^-2 electrons per cubic bohr.
The polarizabilities, dispersion coefficients, and quantum Drude oscillator (QDO) parameters were fit using the MCLF method.
The magnetic structure of the system was optimized in VASP from the default ferromagnetic initial guess using spin polarization.
The atomic spin moments (ASMs) were computed on this optimized magnetic structure using the DDEC6 partition as inputs
to the method of T. A. Manz and D. S. Sholl, J. Chem. Theory Comput. 7 (2011) 4146-4164 DOI: 10.1021/ct200539n.
The RMSE and RRMSE were computed using a uniform grid with Ewald summation.
