# Supplementary material for: A collection of forcefield precursors for metal–organic frameworks
Source: RSC Adv. 2019 Nov 13;9(63):36492–507. doi: 10.1039/c9ra07327b (PMC9075174; doi:10.1039/c9ra07327b)
Supplement: RA-009-C9RA07327B-s5187 [file RA-009-C9RA07327B-s5187.xyz]

  352
jmolscript: load "" {1 1 1} spacegroup "x,y,z" unitcell [{     12.075100     0.000000     0.000000 }, {      0.000000    18.970500     0.000000 }, {      0.000000     0.000000    19.478300 }]
Co     7.815488    15.419033    16.320283     1.003355
Co     1.777938    13.036717     3.158017     1.002870
Co     4.259612     3.551467     6.581133     1.003169
Co    10.297162     5.933783    12.897167     1.002947
Co     4.259612     3.551467     3.158017     1.002829
Co    10.297162     5.933783    16.320283     1.003040
Co     7.815488    15.419033    12.897167     1.002577
Co     1.777938    13.036717     6.581133     1.002972
Co     4.918309    12.434783     4.869575     0.968744
Co    10.955859    16.020967    14.608725     0.968809
Co     7.156791     6.535717    14.608725     0.968666
Co     1.119241     2.949533     4.869575     0.968730
H      6.758433    12.308060     0.779132     0.128533
H      7.840362    13.101027    18.350506     0.093198
H      5.497793    16.244439    18.210263     0.095448
H      4.249228    15.470443     0.525914     0.123239
H      4.185230     7.846199     6.795979     0.128899
H      4.491937    10.151115     6.731700     0.078630
H      9.680608    13.596157     6.540813     0.126841
H      7.346491    13.563907     6.523283     0.086254
H      7.981641     0.257999    17.386331     0.052271
H      8.293179    18.674560    15.952728     0.045538
H      5.611299     0.049323    16.591616     0.105929
H      6.347880     0.201087    15.175544     0.107493
H      7.117064     2.274563    15.656658     0.096951
H      7.051858     2.031741    17.240243     0.075763
H      5.308214     3.486778    16.597459     0.141107
H      4.752759     2.392180    15.570953     0.139632
H      4.676686     2.122799    17.146747     0.131654
H      8.759278    17.460448    16.950017     0.374386
H      0.720883    16.147690    18.699168     0.128507
H      1.802812    15.354723     1.127794     0.093183
H     11.535343    12.211311     1.268037     0.095435
H     10.286778    12.985307    18.952386     0.123230
H     10.222780     1.639051    12.682321     0.128897
H     10.529487    18.304635    12.746600     0.078634
H      3.643058    14.859593    12.937487     0.126838
H      1.308941    14.891842    12.955017     0.086244
H      1.944091     9.227251     2.091969     0.052264
H      2.255629     9.781190     3.525572     0.045535
H     11.648849     9.435927     2.886684     0.105933
H      0.310330     9.284163     4.302756     0.107495
H      1.079514     7.210687     3.821642     0.096954
H      1.014308     7.453509     2.238057     0.075762
H     11.345764     5.998472     2.880841     0.141110
H     10.790309     7.093070     3.907347     0.139644
H     10.714236     7.362451     2.331553     0.131681
H      2.721728    10.995302     2.528283     0.374394
H      5.316667     6.662440    10.518282     0.128496
H      4.234738     5.869473     8.611356     0.093188
H      6.577307     2.726061     8.471113     0.095437
H      7.825872     3.500057    10.265064     0.123234
H      7.889870    11.124301    16.535129     0.128891
H      7.583163     8.819385    16.470850     0.078630
H      2.394492     5.374343    16.279963     0.126821
H      4.728609     5.406592    16.262433     0.086247
H      4.093459    18.712501     7.647181     0.052264
H      3.781921     0.295940     6.213578     0.045529
H      6.463801    18.921177     6.852466     0.105929
H      5.727220    18.769413     5.436394     0.107487
H      4.958036    16.695937     5.917508     0.096948
H      5.023242    16.938759     7.501093     0.075770
H      6.766886    15.483722     6.858309     0.141111
H      7.322341    16.578320     5.831803     0.139643
H      7.398414    16.847701     7.407597     0.131669
H      3.315822     1.510052     7.210867     0.374393
H     11.354217     2.822810     8.960018     0.128492
H     10.272288     3.615777    10.866944     0.093179
H      0.539757     6.759189    11.007187     0.095427
H      1.788322     5.985193     9.213236     0.123226
H      1.852320    17.331449     2.943171     0.128894
H      1.545613     0.665865     3.007450     0.078633
H      8.432042     4.110907     3.198337     0.126826
H     10.766159     4.078658     3.215867     0.086241
H     10.131009     9.743249    11.831119     0.052269
H      9.819471     9.189310    13.264722     0.045531
H      0.426251     9.534573    12.625834     0.105933
H     11.764770     9.686337    14.041906     0.107489
H     10.995586    11.759813    13.560792     0.096945
H     11.060792    11.516991    11.977207     0.075767
H      0.729336    12.972028    12.619991     0.141104
H      1.284791    11.877430    13.646497     0.139632
H      1.360864    11.608049    12.070703     0.131661
H      9.353372     7.975198    12.267433     0.374400
H      5.316667     6.662440    18.699168     0.128493
H      4.234738     5.869473     1.127794     0.093168
H      6.577307     2.726061     1.268037     0.095415
H      7.825872     3.500057    18.952386     0.123219
H      7.889870    11.124301    12.682321     0.128901
H      7.583163     8.819385    12.746600     0.078631
H      2.394492     5.374343    12.937487     0.126825
H      4.728609     5.406592    12.955017     0.086242
H      4.093459    18.712501     2.091969     0.052261
H      3.781921     0.295940     3.525572     0.045534
H      6.463801    18.921177     2.886684     0.105933
H      5.727220    18.769413     4.302756     0.107494
H      4.958036    16.695937     3.821642     0.096955
H      5.023242    16.938759     2.238057     0.075757
H      6.766886    15.483722     2.880841     0.141108
H      7.322341    16.578320     3.907347     0.139654
H      7.398414    16.847701     2.331553     0.131684
H      3.315822     1.510052     2.528283     0.374409
H     11.354217     2.822810     0.779132     0.128518
H     10.272288     3.615777    18.350506     0.093185
H      0.539757     6.759189    18.210263     0.095431
H      1.788322     5.985193     0.525914     0.123229
H      1.852320    17.331449     6.795979     0.128903
H      1.545613     0.665865     6.731700     0.078630
H      8.432042     4.110907     6.540813     0.126823
H     10.766159     4.078658     6.523283     0.086243
H     10.131009     9.743249    17.386331     0.052269
H      9.819471     9.189310    15.952728     0.045538
H      0.426251     9.534573    16.591616     0.105932
H     11.764770     9.686337    15.175544     0.107496
H     10.995586    11.759813    15.656658     0.096951
H     11.060792    11.516991    17.240243     0.075756
H      0.729336    12.972028    16.597459     0.141103
H      1.284791    11.877430    15.570953     0.139641
H      1.360864    11.608049    17.146747     0.131663
H      9.353372     7.975198    16.950017     0.374400
H      6.758433    12.308060     8.960018     0.128473
H      7.840362    13.101027    10.866944     0.093163
H      5.497793    16.244439    11.007187     0.095409
H      4.249228    15.470443     9.213236     0.123213
H      4.185230     7.846199     2.943171     0.128897
H      4.491937    10.151115     3.007450     0.078627
H      9.680608    13.596157     3.198337     0.126835
H      7.346491    13.563907     3.215867     0.086239
H      7.981641     0.257999    11.831119     0.052266
H      8.293179    18.674560    13.264722     0.045532
H      5.611299     0.049323    12.625834     0.105932
H      6.347880     0.201087    14.041906     0.107490
H      7.117064     2.274563    13.560792     0.096951
H      7.051858     2.031741    11.977207     0.075761
H      5.308214     3.486778    12.619991     0.141102
H      4.752759     2.392180    13.646497     0.139634
H      4.676686     2.122799    12.070703     0.131657
H      8.759278    17.460448    12.267433     0.374411
H      0.720883    16.147690    10.518282     0.128485
H      1.802812    15.354723     8.611356     0.093181
H     11.535343    12.211311     8.471113     0.095427
H     10.286778    12.985307    10.265064     0.123227
H     10.222780     1.639051    16.535129     0.128893
H     10.529487    18.304635    16.470850     0.078623
H      3.643058    14.859593    16.279963     0.126818
H      1.308941    14.891842    16.262433     0.086238
H      1.944091     9.227251     7.647181     0.052262
H      2.255629     9.781190     6.213578     0.045532
H     11.648849     9.435927     6.852466     0.105932
H      0.310330     9.284163     5.436394     0.107491
H      1.079514     7.210687     5.917508     0.096951
H      1.014308     7.453509     7.501093     0.075763
H     11.345764     5.998472     6.858309     0.141105
H     10.790309     7.093070     5.831803     0.139637
H     10.714236     7.362451     7.407597     0.131661
H      2.721728    10.995302     7.210867     0.374391
H      3.950973    14.800784     4.869575     0.379337
H      9.988523    13.654966    14.608725     0.379343
H      8.124127     4.169716    14.608725     0.379333
H      2.086577     5.315534     4.869575     0.379329
C      5.369797    13.783965     0.843410     0.030686
C      6.457763    13.104821     0.356453    -0.172324
C      7.115856    13.599951    18.706959     0.093020
C      5.738088    15.419222    18.613463     0.084817
C      4.997884    14.975313     0.216209    -0.156448
C      4.586123    13.285041     2.033535     0.587846
C      4.475032     8.269241     5.997369    -0.161363
C      4.641668     9.652190     5.936986     0.060495
C      9.215716    13.123792     5.861020    -0.184648
C      7.819835    13.108615     5.837647     0.029772
C      7.645953    18.600575    16.698747     0.075824
C      6.432406     0.375616    16.147511    -0.224283
C      6.580930     1.874285    16.383198    -0.109375
C      5.204368     2.526871    16.427998    -0.429643
C     11.407347    14.671785    18.634890     0.030634
C      0.420213    15.350929    19.121847    -0.172318
C      1.078306    14.855799     0.771341     0.092959
C     11.775638    13.036528     0.864837     0.084760
C     11.035434    13.480437    19.262091    -0.156463
C     10.623673    15.170709    17.444765     0.587900
C     10.512582     1.216009    13.480931    -0.161365
C     10.679218    18.803560    13.541314     0.060511
C      3.178166    15.331958    13.617280    -0.184642
C      1.782285    15.347134    13.640653     0.029817
C      1.608403     9.855175     2.779553     0.075811
C      0.394856     9.109634     3.330789    -0.224284
C      0.543380     7.610965     3.095102    -0.109368
C     11.241918     6.958379     3.050302    -0.429658
C      6.705303     5.186535    10.582560     0.030647
C      5.617337     5.865679    10.095603    -0.172317
C      4.959244     5.370549     8.967809     0.092985
C      6.337012     3.551278     8.874313     0.084782
C      7.077216     3.995187     9.955359    -0.156449
C      7.488977     5.685459    11.772685     0.587861
C      7.600068    10.701259    15.736519    -0.161375
C      7.433432     9.318310    15.676136     0.060481
C      2.859384     5.846708    15.600170    -0.184656
C      4.255265     5.861885    15.576797     0.029754
C      4.429147     0.369925     6.959597     0.075815
C      5.642694    18.594884     6.408361    -0.224286
C      5.494171    17.096215     6.644048    -0.109368
C      6.870732    16.443629     6.688848    -0.429656
C      0.667753     4.298715     8.895740     0.030614
C     11.654887     3.619571     9.382697    -0.172318
C     10.996794     4.114701    10.510491     0.092942
C      0.299462     5.933972    10.603987     0.084746
C      1.039666     5.490063     9.522941    -0.156454
C      1.451427     3.799791     7.705615     0.587896
C      1.562518    17.754491     3.741781    -0.161365
C      1.395882     0.166940     3.802164     0.060503
C      8.896934     3.638542     3.878130    -0.184652
C     10.292815     3.623365     3.901503     0.029771
C     10.466697     9.115325    12.518703     0.075799
C     11.680244     9.860866    13.069939    -0.224284
C     11.531721    11.359535    12.834252    -0.109374
C      0.833182    12.012121    12.789452    -0.429649
C      6.705303     5.186535    18.634890     0.030590
C      5.617337     5.865679    19.121847    -0.172325
C      4.959244     5.370549     0.771341     0.092904
C      6.337012     3.551278     0.864837     0.084703
C      7.077216     3.995187    19.262091    -0.156461
C      7.488977     5.685459    17.444765     0.587884
C      7.600068    10.701259    13.480931    -0.161364
C      7.433432     9.318310    13.541314     0.060493
C      2.859384     5.846708    13.617280    -0.184657
C      4.255265     5.861885    13.640653     0.029754
C      4.429147     0.369925     2.779553     0.075797
C      5.642694    18.594884     3.330789    -0.224288
C      5.494171    17.096215     3.095102    -0.109363
C      6.870732    16.443629     3.050302    -0.429668
C      0.667753     4.298715     0.843410     0.030641
C     11.654887     3.619571     0.356453    -0.172336
C     10.996794     4.114701    18.706959     0.092967
C      0.299462     5.933972    18.613463     0.084756
C      1.039666     5.490063     0.216209    -0.156453
C      1.451427     3.799791     2.033535     0.587840
C      1.562518    17.754491     5.997369    -0.161357
C      1.395882     0.166940     5.936986     0.060497
C      8.896934     3.638542     5.861020    -0.184665
C     10.292815     3.623365     5.837647     0.029745
C     10.466697     9.115325    16.698747     0.075802
C     11.680244     9.860866    16.147511    -0.224281
C     11.531721    11.359535    16.383198    -0.109373
C      0.833182    12.012121    16.427998    -0.429650
C      5.369797    13.783965     8.895740     0.030549
C      6.457763    13.104821     9.382697    -0.172324
C      7.115856    13.599951    10.510491     0.092865
C      5.738088    15.419222    10.603987     0.084670
C      4.997884    14.975313     9.522941    -0.156461
C      4.586123    13.285041     7.705615     0.587886
C      4.475032     8.269241     3.741781    -0.161363
C      4.641668     9.652190     3.802164     0.060492
C      9.215716    13.123792     3.878130    -0.184677
C      7.819835    13.108615     3.901503     0.029729
C      7.645953    18.600575    12.518703     0.075779
C      6.432406     0.375616    13.069939    -0.224286
C      6.580930     1.874285    12.834252    -0.109373
C      5.204368     2.526871    12.789452    -0.429648
C     11.407347    14.671785    10.582560     0.030621
C      0.420213    15.350929    10.095603    -0.172338
C      1.078306    14.855799     8.967809     0.092948
C     11.775638    13.036528     8.874313     0.084738
C     11.035434    13.480437     9.955359    -0.156462
C     10.623673    15.170709    11.772685     0.587848
C     10.512582     1.216009    15.736519    -0.161369
C     10.679218    18.803560    15.676136     0.060481
C      3.178166    15.331958    15.600170    -0.184677
C      1.782285    15.347134    15.576797     0.029704
C      1.608403     9.855175     6.959597     0.075809
C      0.394856     9.109634     6.408361    -0.224283
C      0.543380     7.610965     6.644048    -0.109375
C     11.241918     6.958379     6.688848    -0.429651
C      4.743099     7.538877     4.869575     0.028617
C      4.540238     6.038310     4.869575     0.637799
C      9.920902    12.438957     4.869575     0.009012
C     11.458062    12.452236     4.869575     0.623478
C     10.780649     1.946373    14.608725     0.028612
C     10.577788     3.446940    14.608725     0.637800
C      3.883352    16.016793    14.608725     0.009013
C      5.420512    16.003514    14.608725     0.623483
C      7.332001    11.431623    14.608725     0.028620
C      7.534862    12.932190    14.608725     0.637801
C      2.154198     6.531543    14.608725     0.008999
C      0.617038     6.518264    14.608725     0.623494
C      1.294451    17.024127     4.869575     0.028628
C      1.497312    15.523560     4.869575     0.637787
C      8.191748     2.953707     4.869575     0.008987
C      6.654588     2.966986     4.869575     0.623481
N      6.774131    14.743873    18.108976    -0.217054
N      0.736581    13.711877     1.369324    -0.216921
N      5.300969     4.226627     8.369826    -0.217005
N     11.338519     5.258623    11.108474    -0.216936
N      5.300969     4.226627     1.369324    -0.216904
N     11.338519     5.258623    18.108976    -0.216970
N      6.774131    14.743873    11.108474    -0.216854
N      0.736581    13.711877     8.369826    -0.216934
N      4.985809    10.300982     4.869575    -0.195048
N      7.114649    12.467413     4.869575    -0.182261
N     11.023359    18.154768    14.608725    -0.195048
N      1.077099    15.988337    14.608725    -0.182322
N      7.089291     8.669519    14.608725    -0.195016
N      4.960451     6.503087    14.608725    -0.182259
N      1.051741     0.815731     4.869575    -0.195034
N     10.998001     2.982163     4.869575    -0.182282
O      5.159690    12.467413     2.800980    -0.567091
O      3.424498    13.727054     2.150404    -0.549739
O      4.452089     5.486269     3.821642    -0.571624
O     11.995404    12.442751     5.964255    -0.553977
O      7.973189    17.344728    17.253878    -0.491302
O     11.197240    15.988337    16.677320    -0.567069
O      9.462048    14.728696    17.327896    -0.549766
O     10.489639     3.998981    15.656658    -0.571651
O      5.957854    16.012999    13.514045    -0.553856
O      1.935639    11.111022     2.224422    -0.491262
O      6.915410     6.503087    12.540130    -0.567070
O      8.650602     5.243446    11.889554    -0.549744
O      7.623011    13.484231    13.560792    -0.571586
O      0.079696     6.527749    15.703405    -0.553987
O      4.101911     1.625772     7.514728    -0.491279
O      0.877860     2.982163     6.938170    -0.567082
O      2.613052     4.241804     7.588746    -0.549761
O      1.585461    14.971519     5.917508    -0.571697
O      6.117246     2.957501     3.774895    -0.553901
O     10.139461     7.859478    11.963572    -0.491255
O      6.915410     6.503087    16.677320    -0.567084
O      8.650602     5.243446    17.327896    -0.549768
O      7.623011    13.484231    15.656658    -0.571768
O      0.079696     6.527749    13.514045    -0.553960
O      4.101911     1.625772     2.224422    -0.491248
O      0.877860     2.982163     2.800980    -0.567087
O      2.613052     4.241804     2.150404    -0.549726
O      1.585461    14.971519     3.821642    -0.571688
O      6.117246     2.957501     5.964255    -0.553983
O     10.139461     7.859478    17.253878    -0.491244
O      5.159690    12.467413     6.938170    -0.567105
O      3.424498    13.727054     7.588746    -0.549749
O      4.452089     5.486269     5.917508    -0.571698
O     11.995404    12.442751     3.774895    -0.553993
O      7.973189    17.344728    11.963572    -0.491220
O     11.197240    15.988337    12.540130    -0.567066
O      9.462048    14.728696    11.889554    -0.549693
O     10.489639     3.998981    13.560792    -0.571650
O      5.957854    16.012999    15.703405    -0.554036
O      1.935639    11.111022     7.514728    -0.491273
O      2.801423    12.374457     4.869575    -0.895896
O      4.769665    14.569344     4.869575    -0.789884
O      8.838973    16.081293    14.608725    -0.896107
O     10.807215    13.886406    14.608725    -0.789818
O      9.273677     6.596043    14.608725    -0.896023
O      7.305436     4.401156    14.608725    -0.789866
O      3.236127     2.889207     4.869575    -0.896071
O      1.267885     5.084094     4.869575    -0.789881

The following XYZ coordinates are in angstroms. Other properties are in atomic units.
The sperically averaged electron density of each atom fit to a function of the form exp(a - br)
eigen_1, eigen_2 and eigen_3 are the three eigenvalues of traceless quadrupole moment tensor
  atom number  atomic symbol              X              Y              Z     net charge C6 coefficient C8 coefficient C10 coefficient fluctuating dipole atomic polarizability isotropic forcefield polarizability              a              b squared Pearson coefficient          <r^3>          <r^4>         wp_QDO          m_QDO          q_QDO       dipole_x       dipole_y       dipole_z         dipole            Qxy            Qxz            Qyz     Q(x^2-y^2)  Q(3z^2 - R^2)        eigen_1        eigen_2        eigen_3 static polarizability      alpha(xx)      alpha(xy)      alpha(xz)      alpha(yy)      alpha(yz)      alpha(zz) atomic spin moment
            1             Co       7.815488      15.419033      16.320283       1.003355      86.846052 0.16809562E+04  0.51610044E+05                                15.955004                           13.375607       0.869733       2.159084                    0.994425      44.695980     116.386175       0.499835       0.399118      -1.154873       0.026458      -0.009129      -0.047489       0.055123      -0.034359       0.003738      -0.037222      -0.029058      -0.095757      -0.052178      -0.012811       0.064989             18.837924      20.767894      -0.416068       0.129788      17.206799      -0.137490      18.539078           3.017101
            2             Co       1.777938      13.036717       3.158017       1.002870      86.817577 0.16803046E+04  0.51588068E+05                                15.955955                           13.376497       0.869208       2.158858                    0.994434      44.690057     116.390847       0.499594       0.399326      -1.154654       0.026475       0.009122       0.047404       0.055057       0.034962      -0.003261      -0.037053      -0.030027      -0.095527      -0.052276      -0.013131       0.065408             18.838987      20.769075       0.416061      -0.129839      17.207713      -0.137461      18.540173           3.014812
            3             Co       4.259612       3.551467       6.581133       1.003169      86.842722 0.16808820E+04  0.51607910E+05                                15.955592                           13.376098       0.869811       2.159075                    0.994427      44.695825     116.391180       0.499775       0.399165      -1.154823      -0.026492       0.009111      -0.047475       0.055124      -0.035108      -0.003396       0.037291      -0.029960      -0.096066      -0.052550      -0.013185       0.065735             18.838638      20.768737      -0.416076      -0.129863      17.207364       0.137528      18.539815           3.015966
            4             Co      10.297162       5.933783      12.897167       1.002947      86.822252 0.16804129E+04  0.51591775E+05                                15.955849                           13.376394       0.869411       2.158923                    0.994433      44.691350     116.391331       0.499630       0.399295      -1.154688      -0.026499      -0.009101       0.047420       0.055079       0.035334       0.003151       0.037189      -0.030591      -0.096250      -0.052617      -0.013328       0.065945             18.838876      20.768914       0.416049       0.129776      17.207577       0.137509      18.540137           3.014773
            5             Co       4.259612       3.551467       3.158017       1.002829      86.798296 0.16798545E+04  0.51572176E+05                                15.955739                           13.376374       0.868809       2.158734                    0.994437      44.684628     116.384565       0.499489       0.399426      -1.154551      -0.026479       0.009103       0.047386       0.055041      -0.035496       0.003008      -0.037572      -0.030266      -0.096019      -0.053017      -0.013113       0.066130             18.838708      20.768686      -0.416013       0.129701      17.207286      -0.137573      18.540151           3.014145
            6             Co      10.297162       5.933783      16.320283       1.003040      86.819412 0.16803418E+04  0.51589024E+05                                15.955536                           13.376134       0.869275       2.158898                    0.994432      44.689854     116.386640       0.499634       0.399296      -1.154687      -0.026477      -0.009109      -0.047425       0.055074       0.034885      -0.003321      -0.037135      -0.030065      -0.095965      -0.052373      -0.013098       0.065471             18.838510      20.768570       0.416066      -0.129853      17.207186      -0.137539      18.539775           3.015069
            7             Co       7.815488      15.419033      12.897167       1.002577      86.799924 0.16799061E+04  0.51574616E+05                                15.956453                           13.376984       0.868922       2.158725                    0.994440      44.687338     116.395954       0.499450       0.399450      -1.154524       0.026503      -0.009079       0.047374       0.055038      -0.036078      -0.002837       0.037475      -0.031478      -0.096335      -0.053136      -0.013651       0.066787             18.839517      20.769438      -0.415967      -0.129493      17.208058       0.137569      18.541055           3.013532
            8             Co       1.777938      13.036717       6.581133       1.002972      86.808196 0.16800803E+04  0.51579820E+05                                15.955477                           13.376126       0.869048       2.158830                    0.994435      44.686120     116.381729       0.499568       0.399358      -1.154624       0.026479       0.009127      -0.047397       0.055054       0.034888       0.003296       0.037227      -0.029678      -0.095655      -0.052434      -0.012956       0.065390             18.838411      20.768431       0.416070       0.129929      17.207175       0.137473      18.539627           3.015066
            9             Co       4.918309      12.434783       4.869575       0.968744      86.768048 0.17434953E+04  0.54086344E+05                                16.046371                           13.651529       0.832809       2.135280                    0.993484      45.884814     120.574239       0.492568       0.400842      -1.152241      -0.065360       0.055988       0.000002       0.086061       0.008017       0.000022       0.000036      -0.075406       0.353958      -0.097539      -0.020447       0.117986             19.017575      20.742260       3.164384       0.000001      19.386508       0.000006      16.923957           2.893786
           10             Co      10.955859      16.020967      14.608725       0.968809      86.793392 0.17441141E+04  0.54108430E+05                                16.046616                           13.651675       0.833347       2.135440                    0.993479      45.892965     120.584968       0.492706       0.400708      -1.152378      -0.065416      -0.056028       0.000043       0.086130      -0.007990       0.000196       0.000276      -0.075843       0.353467      -0.097666      -0.020158       0.117823             19.017893      20.742802      -3.164419       0.000016      19.386842       0.000001      16.924036           2.894085
           11             Co       7.156791       6.535717      14.608725       0.968666      86.773806 0.17436380E+04  0.54091607E+05                                16.046594                           13.651701       0.832769       2.135261                    0.993482      45.887664     120.580681       0.492588       0.400819      -1.152263       0.065390      -0.055996       0.000006       0.086089       0.007960      -0.000024       0.000036      -0.075668       0.354020      -0.097666      -0.020341       0.118007             19.017850      20.742686       3.164416      -0.000010      19.386736       0.000002      16.924129           2.893105
           12             Co       1.119241       2.949533       4.869575       0.968730      86.765594 0.17434315E+04  0.54084021E+05                                16.046276                           13.651437       0.832657       2.135239                    0.993483      45.884518     120.574174       0.492560       0.400851      -1.152231       0.065388       0.055988       0.000011       0.086083      -0.007994      -0.000069      -0.000122      -0.075536       0.354118      -0.097625      -0.020415       0.118040             19.017479      20.742422      -3.164349       0.000033      19.386250       0.000011      16.923765           2.893235
           13              H       6.758433      12.308060       0.779132       0.128533       1.325912 0.10313386E+02  0.10680727E+03                                 1.925911                            1.829746      -1.272944       2.279676                    0.995247       3.526732       9.812913       0.485842       1.217339      -0.725097       0.010955      -0.032639       0.016865       0.038337      -0.010704      -0.010080      -0.005743      -0.014622      -0.028217      -0.020444       0.002773       0.017672              1.936061       1.693569      -0.236635       0.020325       2.163275      -0.370859       1.951341           0.000383
           14              H       7.840362      13.101027      18.350506       0.093198       1.228644 0.86153398E+01  0.86284616E+02                                 1.897852                            1.713765      -1.224093       2.289460                    0.994916       3.725349      10.583630       0.478392       1.278384      -0.708093       0.036301      -0.025164      -0.017290       0.047434      -0.016627      -0.008689      -0.006138      -0.009079      -0.015434      -0.021553       0.001737       0.019815              2.017927       2.378117      -0.438817      -0.539099       1.764331       0.280264       1.911334           0.000322
           15              H       5.497793      16.244439      18.210263       0.095448       1.265825 0.93435066E+01  0.94762146E+02                                 1.891452                            1.754978      -1.019408       2.387201                    0.997354       3.577263       9.972938       0.488558       1.236132      -0.719589      -0.011473       0.043927      -0.018519       0.049032      -0.008875      -0.010421      -0.006732      -0.017583      -0.027998      -0.020880       0.003488       0.017392              1.941813       1.549943      -0.124551       0.022803       2.268714      -0.514987       2.006782           0.000314
           16              H       4.249228      15.470443       0.525914       0.123239       1.108153 0.81207583E+01  0.79976723E+02                                 1.760863                            1.659894      -1.103008       2.354698                    0.997166       3.521939       9.856993       0.488814       1.272317      -0.710365      -0.030450       0.017945       0.012390       0.037453      -0.014370      -0.006784      -0.006278       0.000092      -0.014299      -0.018294       0.001533       0.016761              1.805062       2.076857      -0.267757      -0.319928       1.626380       0.175598       1.711949           0.000299
           17              H       4.185230       7.846199       6.795979       0.128899       1.060294 0.78673172E+01  0.77022185E+02                                 1.721230                            1.643463      -1.099116       2.362182                    0.996914       3.516306       9.876081       0.485951       1.287433      -0.706862      -0.017190      -0.019524       0.028357       0.038481       0.004871      -0.009244      -0.001993      -0.011374       0.039494      -0.016343      -0.000497       0.016841              1.745482       1.459604       0.063793      -0.153223       1.826751      -0.405845       1.950092           0.000203
           18              H       4.491937      10.151115       6.731700       0.078630       1.355662 0.10303970E+02  0.10737214E+03                                 1.983755                            1.844369      -1.218782       2.276909                    0.994170       3.867632      11.023433       0.474785       1.238004      -0.717434      -0.007310       0.022409       0.039494       0.045993       0.002091      -0.011589       0.002196      -0.004678       0.057925      -0.016592      -0.006608       0.023199              2.041819       1.694364      -0.049135      -0.122472       2.227735       0.593431       2.203359           0.000093
           19              H       9.680608      13.596157       6.540813       0.126841       1.116377 0.85134058E+01  0.84807854E+02                                 1.771312                            1.703004      -1.094770       2.358677                    0.997220       3.524953       9.909985       0.481298       1.277496      -0.709907       0.024621       0.034327       0.017465       0.045712       0.001420       0.003660       0.019036       0.004391      -0.018495      -0.022133       0.004455       0.017678              1.781632       1.910776       0.125788       0.380889       1.484384       0.280257       1.949735          -0.000587
           20              H       7.346491      13.563907       6.523283       0.086254       1.172750 0.86057549E+01  0.87162409E+02                                 1.902870                            1.758690      -1.431490       2.173825                    0.992147       4.152560      12.318451       0.448688       1.347787      -0.690796      -0.025521       0.033531       0.023644       0.048318       0.005420      -0.005105       0.017742       0.016406       0.007876      -0.023963       0.008515       0.015448              1.978976       2.072166      -0.344309      -0.540163       1.756327       0.366195       2.108435          -0.002045
           21              H       7.981641       0.257999      17.386331       0.052271       1.245129 0.99812768E+01  0.10110294E+03                                 1.738975                            1.703829      -0.781534       2.457114                    0.998790       3.591641       9.442484       0.554410       1.090679      -0.755776       0.003186       0.017366       0.030217       0.034998       0.001830       0.005241      -0.002962      -0.000846       0.015969      -0.007357      -0.000840       0.008197              1.751623       1.456986       0.002230       0.122751       2.000801       0.377393       1.797082           0.001464
           22              H       8.293179      18.674560      15.952728       0.045538       1.062866 0.87265325E+01  0.88467589E+02                                 1.770405                            1.759407      -1.248430       2.246202                    0.992695       4.219299      12.418030       0.454194       1.330217      -0.694841       0.014664       0.000579      -0.038799       0.041482      -0.006783      -0.005518      -0.008137      -0.011714       0.018229      -0.015473       0.002727       0.012746              1.772398       1.869330      -0.066892      -0.356474       1.556442      -0.097658       1.891421           0.000038
           23              H       5.611299       0.049323      16.591616       0.105929       1.149761 0.91007536E+01  0.90885954E+02                                 1.721342                            1.687842      -0.611189       2.559633                    0.999954       3.412229       9.170438       0.522479       1.173863      -0.735434      -0.015503      -0.004003       0.013971       0.021250      -0.000695      -0.002316      -0.004061      -0.003516       0.002917      -0.004823      -0.000537       0.005360              1.719984       1.860774       0.198645      -0.333030       1.688056      -0.139852       1.611124           0.000120
           24              H       6.347880       0.201087      15.175544       0.107493       0.979511 0.62006487E+01  0.57465114E+02                                 1.663231                            1.464961      -0.710872       2.521105                    0.999800       3.520076       9.766856       0.509205       1.297915      -0.702148       0.002332       0.000165      -0.029602       0.029694      -0.005340       0.001280       0.002574      -0.006704      -0.006824      -0.006540      -0.001180       0.007721              1.742638       1.153119      -0.004881       0.031929       1.267006       0.106932       2.807789          -0.000001
           25              H       7.117064       2.274563      15.656658       0.096951       0.935392 0.72256028E+01  0.69642464E+02                                 1.612847                            1.594911      -0.841129       2.454976                    0.997327       3.721768      10.564583       0.481367       1.320171      -0.698488       0.007740       0.016213      -0.028015       0.033281       0.000896      -0.007991      -0.001136       0.004339      -0.000952      -0.007111      -0.002173       0.009283              1.613986       1.463114       0.148580      -0.255916       1.578298      -0.230520       1.800545           0.000647
           26              H       7.051858       2.031741      17.240243       0.075763       1.097969 0.86420577E+01  0.86118389E+02                                 1.717190                            1.680281      -0.811224       2.451291                    0.998290       3.761837      10.460447       0.501706       1.225118      -0.719829       0.004058       0.005975       0.023943       0.025008       0.002380       0.005005      -0.000152      -0.005156       0.010335      -0.007352       0.001280       0.006072              1.731021       1.511267       0.004228       0.288010       1.630177       0.271138       2.051618           0.000029
           27              H       5.308214       3.486778      16.597459       0.141107       0.957834 0.69983144E+01  0.67263152E+02                                 1.680747                            1.599208      -1.201576       2.312123                    0.994973       3.643010      10.503100       0.465023       1.370401      -0.688416       0.010671       0.019043      -0.001181       0.021861      -0.000870      -0.001203       0.000416      -0.006816      -0.025391      -0.008622       0.000854       0.007769              1.717461       1.336433      -0.056801       0.025012       2.424944       0.172024       1.391005          -0.000076
           28              H       4.752759       2.392180      15.570953       0.139632       1.010665 0.76854729E+01  0.74225454E+02                                 1.630300                            1.592209      -0.801563       2.496390                    0.999309       3.327607       9.050560       0.512700       1.236975      -0.719521       0.002864      -0.003133      -0.017460       0.017968      -0.003556       0.000185       0.002690       0.001168       0.003556      -0.004999       0.000898       0.004101              1.619743       1.444467      -0.026853       0.274051       1.352301       0.093615       2.062459           0.000002
           29              H       4.676686       2.122799      17.146747       0.131654       1.107202 0.84993883E+01  0.82813947E+02                                 1.625800                            1.590063      -0.907486       2.429588                    0.999485       3.242895       8.398759       0.563531       1.115507      -0.750518       0.000021      -0.008291       0.012932       0.015362      -0.004872      -0.002059      -0.005693       0.003574       0.009490      -0.009509       0.002947       0.006563              1.618751       1.562834       0.118520      -0.370569       1.481699      -0.203325       1.811719          -0.000069
           30              H       8.759278      17.460448      16.950017       0.374386       0.480418 0.30173813E+01  0.23921493E+02                                 1.128847                            1.104889      -1.513841       2.291259                    0.997222       2.588506       7.182816       0.509225       1.517183      -0.659308       0.026009       0.008888      -0.008219       0.028688      -0.001538       0.001056      -0.001949       0.016471      -0.017785      -0.007578      -0.003852       0.011430              1.145781       1.299990      -0.080829      -0.075700       1.167692      -0.082098       0.969662          -0.000128
           31              H       0.720883      16.147690      18.699168       0.128507       1.326025 0.10314531E+02  0.10682253E+03                                 1.926059                            1.829878      -1.272959       2.279664                    0.995246       3.526905       9.813682       0.485810       1.217380      -0.725088       0.010956       0.032639      -0.016865       0.038337       0.010701       0.010084      -0.005744      -0.014620      -0.028208      -0.020446       0.002779       0.017668              1.936212       1.693690       0.236665      -0.020326       2.163451      -0.370904       1.951493           0.000360
           32              H       1.802812      15.354723       1.127794       0.093183       1.228688 0.86157077E+01  0.86289106E+02                                 1.897882                            1.713791      -1.224080       2.289453                    0.994918       3.725435      10.583877       0.478393       1.278368      -0.708096       0.036299       0.025162       0.017289       0.047430       0.016629       0.008689      -0.006142      -0.009084      -0.015433      -0.021557       0.001739       0.019818              2.017961       2.378155       0.438821       0.539112       1.764357       0.280268       1.911370           0.000328
           33              H      11.535343      12.211311       1.268037       0.095435       1.265884 0.93440320E+01  0.94768620E+02                                 1.891489                            1.755011      -1.019443       2.387170                    0.997354       3.577370       9.973232       0.488562       1.236108      -0.719594      -0.011471      -0.043921       0.018519       0.049027       0.008877       0.010426      -0.006731      -0.017580      -0.027996      -0.020883       0.003493       0.017391              1.941853       1.549971       0.124552      -0.022801       2.268759      -0.515002       2.006830           0.000342
           34              H      10.286778      12.985307      18.952386       0.123230       1.108175 0.81209695E+01  0.79979254E+02                                 1.760879                            1.659909      -1.102950       2.354717                    0.997166       3.521991       9.857138       0.488815       1.272307      -0.710367      -0.030448      -0.017944      -0.012390       0.037451       0.014368       0.006787      -0.006280       0.000093      -0.014297      -0.018296       0.001538       0.016758              1.805077       2.076872       0.267757       0.319931       1.626395       0.175598       1.711966           0.000304
           35              H      10.222780       1.639051      12.682321       0.128897       1.060300 0.78673610E+01  0.77022659E+02                                 1.721231                            1.643463      -1.099131       2.362175                    0.996914       3.516311       9.876072       0.485953       1.287425      -0.706864      -0.017189       0.019523      -0.028358       0.038481      -0.004871       0.009244      -0.001993      -0.011370       0.039496      -0.016342      -0.000499       0.016841              1.745482       1.459603      -0.063794       0.153223       1.826750      -0.405847       1.950094           0.000177
           36              H      10.529487      18.304635      12.746600       0.078634       1.355631 0.10303690E+02  0.10736851E+03                                 1.983730                            1.844347      -1.218726       2.276942                    0.994170       3.867568      11.023217       0.474786       1.238009      -0.717433      -0.007312      -0.022414      -0.039493       0.045995      -0.002089       0.011587       0.002199      -0.004683       0.057918      -0.016591      -0.006605       0.023196              2.041791       1.694342       0.049133       0.122468       2.227702       0.593419       2.203330           0.000072
           37              H       3.643058      14.859593      12.937487       0.126838       1.116376 0.85133671E+01  0.84807261E+02                                 1.771304                            1.702994      -1.094795       2.358665                    0.997220       3.524925       9.909852       0.481303       1.277486      -0.709909       0.024623      -0.034333      -0.017464       0.045717      -0.001421      -0.003662       0.019039       0.004392      -0.018507      -0.022138       0.004456       0.017681              1.781624       1.910765      -0.125792      -0.380894       1.484377       0.280260       1.949730          -0.000654
           38              H       1.308941      14.891842      12.955017       0.086244       1.172779 0.86060185E+01  0.87165768E+02                                 1.902904                            1.758719      -1.431468       2.173832                    0.992147       4.152615      12.318673       0.448684       1.347789      -0.690796      -0.025521      -0.033533      -0.023641       0.048319      -0.005422       0.005108       0.017742       0.016406       0.007873      -0.023964       0.008517       0.015448              1.979012       2.072202       0.344321       0.540179       1.756359       0.366210       2.108477          -0.002071
           39              H       1.944091       9.227251       2.091969       0.052264       1.245185 0.99818847E+01  0.10111089E+03                                 1.739048                            1.703897      -0.781600       2.457083                    0.998789       3.591729       9.442875       0.554390       1.090700      -0.755770       0.003187      -0.017370      -0.030217       0.034999      -0.001832      -0.005240      -0.002959      -0.000843       0.015969      -0.007357      -0.000839       0.008196              1.751697       1.457041      -0.002231      -0.122760       2.000890       0.377418       1.797162           0.001474
           40              H       2.255629       9.781190       3.525572       0.045535       1.062894 0.87268273E+01  0.88471381E+02                                 1.770438                            1.759439      -1.248469       2.246179                    0.992695       4.219382      12.418356       0.454189       1.330219      -0.694841       0.014664      -0.000583       0.038799       0.041481       0.006782       0.005516      -0.008138      -0.011711       0.018230      -0.015471       0.002725       0.012746              1.772432       1.869367       0.066895       0.356489       1.556467      -0.097656       1.891461           0.000056
           41              H      11.648849       9.435927       2.886684       0.105933       1.149809 0.91012496E+01  0.90892289E+02                                 1.721398                            1.687895      -0.611242       2.559609                    0.999954       3.412305       9.170759       0.522467       1.173874      -0.735431      -0.015502       0.004004      -0.013971       0.021250       0.000695       0.002318      -0.004062      -0.003513       0.002918      -0.004825      -0.000536       0.005360              1.720041       1.860837      -0.198656       0.333045       1.688112      -0.139859       1.611175           0.000164
           42              H       0.310330       9.284163       4.302756       0.107495       0.979509 0.62006375E+01  0.57465065E+02                                 1.663238                            1.464967      -0.710891       2.521098                    0.999800       3.520087       9.766936       0.509199       1.297928      -0.702146       0.002333      -0.000164       0.029602       0.029695       0.005340      -0.001280       0.002575      -0.006705      -0.006823      -0.006541      -0.001180       0.007722              1.742645       1.153124       0.004881      -0.031928       1.267011       0.106932       2.807801           0.000019
           43              H       1.079514       7.210687       3.821642       0.096954       0.935373 0.72254209E+01  0.69640298E+02                                 1.612830                            1.594895      -0.841120       2.454985                    0.997327       3.721720      10.564428       0.481367       1.320178      -0.698487       0.007741      -0.016214       0.028016       0.033282      -0.000895       0.007991      -0.001137       0.004339      -0.000952      -0.007111      -0.002173       0.009284              1.613968       1.463098      -0.148577       0.255911       1.578281      -0.230517       1.800525           0.000673
           44              H       1.014308       7.453509       2.238057       0.075762       1.097967 0.86420444E+01  0.86118248E+02                                 1.717191                            1.680282      -0.811202       2.451301                    0.998290       3.761833      10.460445       0.501705       1.225121      -0.719828       0.004059      -0.005974      -0.023942       0.025008      -0.002379      -0.005005      -0.000152      -0.005155       0.010335      -0.007352       0.001279       0.006072              1.731022       1.511268      -0.004228      -0.288011       1.630179       0.271138       2.051620           0.000050
           45              H      11.345764       5.998472       2.880841       0.141110       0.957840 0.69983749E+01  0.67263851E+02                                 1.680749                            1.599211      -1.201613       2.312107                    0.994973       3.643023      10.503133       0.465025       1.370394      -0.688417       0.010671      -0.019043       0.001183       0.021861       0.000869       0.001202       0.000416      -0.006815      -0.025392      -0.008623       0.000854       0.007769              1.717462       1.336437       0.056806      -0.025012       2.424941       0.172025       1.391010          -0.000042
           46              H      10.790309       7.093070       3.907347       0.139644       1.010641 0.76852401E+01  0.74222537E+02                                 1.630262                            1.592175      -0.801569       2.496391                    0.999309       3.327556       9.050338       0.512711       1.236959      -0.719524       0.002865       0.003133       0.017460       0.017969       0.003555      -0.000184       0.002690       0.001169       0.003553      -0.004998       0.000897       0.004101              1.619704       1.444439       0.026851      -0.274040       1.352276       0.093613       2.062398           0.000065
           47              H      10.714236       7.362451       2.331553       0.131681       1.107120 0.84985248E+01  0.82802921E+02                                 1.625666                            1.589938      -0.907453       2.429602                    0.999485       3.242777       8.398152       0.563580       1.115445      -0.750533       0.000021       0.008292      -0.012930       0.015361       0.004869       0.002059      -0.005694       0.003576       0.009484      -0.009508       0.002946       0.006562              1.618616       1.562705      -0.118505       0.370518       1.481585      -0.203299       1.811557          -0.000002
           48              H       2.721728      10.995302       2.528283       0.374394       0.480403 0.30172475E+01  0.23920150E+02                                 1.128820                            1.104863      -1.513812       2.291277                    0.997223       2.588429       7.182544       0.509232       1.517181      -0.659309       0.026007      -0.008886       0.008220       0.028686       0.001537      -0.001054      -0.001952       0.016471      -0.017802      -0.007584      -0.003849       0.011433              1.145754       1.299961       0.080824       0.075700       1.167660      -0.082095       0.969640          -0.000122
           49              H       5.316667       6.662440      10.518282       0.128496       1.326037 0.10314667E+02  0.10682463E+03                                 1.926103                            1.829916      -1.272980       2.279658                    0.995247       3.526919       9.813851       0.485793       1.217414      -0.725081      -0.010955       0.032641       0.016865       0.038339      -0.010703       0.010081       0.005744      -0.014617      -0.028212      -0.020444       0.002775       0.017669              1.936257       1.693726      -0.236674      -0.020327       2.163506       0.370920       1.951539           0.000286
           50              H       4.234738       5.869473       8.611356       0.093188       1.228664 0.86155237E+01  0.86286885E+02                                 1.897867                            1.713779      -1.224036       2.289476                    0.994918       3.725403      10.583796       0.478392       1.278378      -0.708094      -0.036300       0.025165      -0.017287       0.047432      -0.016630       0.008689       0.006141      -0.009084      -0.015433      -0.021557       0.001739       0.019818              2.017943       2.378135      -0.438816       0.539104       1.764343      -0.280264       1.911352           0.000305
           51              H       6.577307       2.726061       8.471113       0.095437       1.265848 0.93437168E+01  0.94764712E+02                                 1.891464                            1.754989      -1.019385       2.387201                    0.997354       3.577319       9.973083       0.488561       1.236120      -0.719592       0.011473      -0.043925      -0.018518       0.049030      -0.008878       0.010424       0.006732      -0.017579      -0.028000      -0.020883       0.003491       0.017392              1.941826       1.549953      -0.124550      -0.022802       2.268726       0.514989       2.006798           0.000299
           52              H       7.825872       3.500057      10.265064       0.123234       1.108168 0.81208947E+01  0.79978339E+02                                 1.760872                            1.659902      -1.103011       2.354691                    0.997165       3.521975       9.857085       0.488816       1.272308      -0.710367       0.030450      -0.017945       0.012389       0.037453      -0.014370       0.006784       0.006278       0.000091      -0.014299      -0.018294       0.001534       0.016761              1.805071       2.076868      -0.267758       0.319930       1.626388      -0.175599       1.711957           0.000273
           53              H       7.889870      11.124301      16.535129       0.128891       1.060318 0.78675306E+01  0.77024671E+02                                 1.721243                            1.643475      -1.099131       2.362170                    0.996914       3.516343       9.876158       0.485954       1.287417      -0.706865       0.017190       0.019525       0.028355       0.038480       0.004871       0.009244       0.001993      -0.011376       0.039492      -0.016344      -0.000496       0.016840              1.745495       1.459614       0.063794       0.153224       1.826767       0.405849       1.950106           0.000205
           54              H       7.583163       8.819385      16.470850       0.078630       1.355676 0.10304086E+02  0.10737334E+03                                 1.983741                            1.844357      -1.218783       2.276903                    0.994170       3.867643      11.023358       0.474796       1.237974      -0.717440       0.007310      -0.022409       0.039492       0.045991       0.002091       0.011589      -0.002196      -0.004679       0.057925      -0.016592      -0.006607       0.023199              2.041804       1.694353      -0.049134       0.122469       2.227719      -0.593423       2.203339           0.000089
           55              H       2.394492       5.374343      16.279963       0.126821       1.116426 0.85138790E+01  0.84813771E+02                                 1.771367                            1.703054      -1.094828       2.358643                    0.997220       3.525048       9.910332       0.481290       1.277499      -0.709906      -0.024621      -0.034330       0.017464       0.045714       0.001419      -0.003660      -0.019038       0.004393      -0.018499      -0.022136       0.004457       0.017679              1.781688       1.910842       0.125795      -0.380909       1.484424      -0.280271       1.949799          -0.000634
           56              H       4.728609       5.406592      16.262433       0.086247       1.172771 0.86059730E+01  0.87165306E+02                                 1.902905                            1.758722      -1.431526       2.173807                    0.992146       4.152634      12.318782       0.448680       1.347800      -0.690793       0.025521      -0.033533       0.023642       0.048319       0.005421       0.005106      -0.017744       0.016408       0.007875      -0.023966       0.008517       0.015449              1.979014       2.072211      -0.344319       0.540176       1.756359      -0.366204       2.108472          -0.002066
           57              H       4.093459      18.712501       7.647181       0.052264       1.245136 0.99813775E+01  0.10110446E+03                                 1.739006                            1.703857      -0.781555       2.457110                    0.998790       3.591649       9.442605       0.554395       1.090705      -0.755769      -0.003187      -0.017368       0.030219       0.035000       0.001831      -0.005240       0.002960      -0.000845       0.015969      -0.007357      -0.000840       0.008197              1.751655       1.457009       0.002231      -0.122755       2.000839      -0.377405       1.797117           0.001427
           58              H       3.781921       0.295940       6.213578       0.045529       1.062901 0.87269012E+01  0.88472296E+02                                 1.770445                            1.759445      -1.248473       2.246176                    0.992695       4.219400      12.418411       0.454189       1.330217      -0.694841      -0.014665      -0.000581      -0.038797       0.041480      -0.006783       0.005517       0.008139      -0.011712       0.018228      -0.015473       0.002725       0.012747              1.772438       1.869375      -0.066894       0.356489       1.556474       0.097660       1.891465           0.000052
           59              H       6.463801      18.921177       6.852466       0.105929       1.149797 0.91011325E+01  0.90890863E+02                                 1.721390                            1.687888      -0.611221       2.559618                    0.999954       3.412296       9.170734       0.522466       1.173878      -0.735430       0.015502       0.004003       0.013974       0.021251      -0.000695       0.002318       0.004062      -0.003516       0.002920      -0.004825      -0.000536       0.005361              1.720033       1.860827       0.198653       0.333044       1.688104       0.139858       1.611168           0.000133
           60              H       5.727220      18.769413       5.436394       0.107487       0.979531 0.62007977E+01  0.57466919E+02                                 1.663261                            1.464985      -0.710890       2.521094                    0.999799       3.520136       9.767102       0.509197       1.297926      -0.702146      -0.002333      -0.000165      -0.029602       0.029695      -0.005340      -0.001280      -0.002574      -0.006705      -0.006819      -0.006541      -0.001180       0.007721              1.742671       1.153136      -0.004881      -0.031929       1.267026      -0.106935       2.807851           0.000016
           61              H       4.958036      16.695937       5.917508       0.096948       0.935379 0.72254789E+01  0.69640943E+02                                 1.612833                            1.594898      -0.841103       2.454990                    0.997327       3.721726      10.564425       0.481369       1.320171      -0.698489      -0.007741      -0.016214      -0.028014       0.033281       0.000896       0.007991       0.001137       0.004338      -0.000952      -0.007112      -0.002172       0.009283              1.613971       1.463102       0.148579       0.255914       1.578284       0.230517       1.800526           0.000666
           62              H       5.023242      16.938759       7.501093       0.075770       1.097935 0.86417218E+01  0.86114269E+02                                 1.717162                            1.680255      -0.811195       2.451311                    0.998290       3.761769      10.460236       0.501707       1.225127      -0.719827      -0.004059      -0.005975       0.023944       0.025010       0.002379      -0.005005       0.000153      -0.005155       0.010335      -0.007352       0.001280       0.006072              1.730992       1.511245       0.004229      -0.288004       1.630151      -0.271132       2.051582           0.000027
           63              H       6.766886      15.483722       6.858309       0.141111       0.957831 0.69982988E+01  0.67263012E+02                                 1.680748                            1.599209      -1.201603       2.312113                    0.994973       3.643014      10.503137       0.465021       1.370406      -0.688415      -0.010672      -0.019042      -0.001180       0.021861      -0.000870       0.001203      -0.000416      -0.006815      -0.025389      -0.008622       0.000854       0.007768              1.717462       1.336435      -0.056801      -0.025012       2.424942      -0.172024       1.391007          -0.000058
           64              H       7.322341      16.578320       5.831803       0.139643       1.010668 0.76855081E+01  0.74225793E+02                                 1.630291                            1.592202      -0.801564       2.496386                    0.999309       3.327616       9.050550       0.512707       1.236958      -0.719524      -0.002866       0.003132      -0.017458       0.017967      -0.003556      -0.000185      -0.002689       0.001169       0.003559      -0.004999       0.000898       0.004101              1.619733       1.444461      -0.026853      -0.274047       1.352297      -0.093614       2.062440           0.000059
           65              H       7.398414      16.847701       7.407597       0.131669       1.107173 0.84991096E+01  0.82810591E+02                                 1.625773                            1.590038      -0.907458       2.429607                    0.999485       3.242851       8.398625       0.563535       1.115509      -0.750518      -0.000022       0.008291       0.012934       0.015363      -0.004872       0.002059       0.005693       0.003574       0.009489      -0.009509       0.002946       0.006562              1.618722       1.562807       0.118516       0.370557       1.481676       0.203318       1.811684          -0.000050
           66              H       3.315822       1.510052       7.210867       0.374393       0.480404 0.30172679E+01  0.23920405E+02                                 1.128832                            1.104875      -1.513876       2.291250                    0.997222       2.588462       7.182701       0.509223       1.517203      -0.659305      -0.026009      -0.008887      -0.008218       0.028688      -0.001536      -0.001055       0.001953       0.016474      -0.017790      -0.007583      -0.003849       0.011432              1.145766       1.299972      -0.080828       0.075698       1.167676       0.082097       0.969651          -0.000137
           67              H      11.354217       2.822810       8.960018       0.128492       1.326060 0.10314882E+02  0.10682730E+03                                 1.926114                            1.829927      -1.272982       2.279651                    0.995246       3.526960       9.813955       0.485796       1.217403      -0.725083      -0.010956      -0.032639      -0.016865       0.038338       0.010703      -0.010081       0.005744      -0.014616      -0.028211      -0.020444       0.002776       0.017668              1.936268       1.693736       0.236676       0.020326       2.163518       0.370922       1.951550           0.000319
           68              H      10.272288       3.615777      10.866944       0.093179       1.228692 0.86157541E+01  0.86289610E+02                                 1.897879                            1.713789      -1.224018       2.289475                    0.994919       3.725449      10.583889       0.478397       1.278359      -0.708098      -0.036299      -0.025163       0.017286       0.047429       0.016630      -0.008689       0.006143      -0.009086      -0.015433      -0.021558       0.001740       0.019819              2.017957       2.378148       0.438817      -0.539109       1.764354      -0.280265       1.911367           0.000293
           69              H       0.539757       6.759189      11.007187       0.095427       1.265892 0.93441144E+01  0.94769725E+02                                 1.891502                            1.755023      -1.019410       2.387182                    0.997354       3.577399       9.973348       0.488558       1.236114      -0.719593       0.011473       0.043922       0.018517       0.049027       0.008878      -0.010427       0.006731      -0.017579      -0.027997      -0.020885       0.003494       0.017391              1.941866       1.549982       0.124551       0.022799       2.268772       0.515004       2.006844           0.000282
           70              H       1.788322       5.985193       9.213236       0.123226       1.108183 0.81210420E+01  0.79980178E+02                                 1.760890                            1.659919      -1.102985       2.354700                    0.997165       3.522015       9.857231       0.488813       1.272310      -0.710366       0.030449       0.017945      -0.012389       0.037452       0.014369      -0.006786       0.006280       0.000091      -0.014298      -0.018296       0.001536       0.016760              1.805090       2.076890       0.267761      -0.319936       1.626405      -0.175601       1.711976           0.000276
           71              H       1.852320      17.331449       2.943171       0.128894       1.060329 0.78676213E+01  0.77025693E+02                                 1.721245                            1.643476      -1.099187       2.362145                    0.996913       3.516353       9.876158       0.485958       1.287404      -0.706868       0.017191      -0.019524      -0.028356       0.038481      -0.004871      -0.009244       0.001993      -0.011371       0.039496      -0.016342      -0.000499       0.016841              1.745497       1.459614      -0.063794      -0.153225       1.826765       0.405851       1.950112           0.000226
           72              H       1.545613       0.665865       3.007450       0.078633       1.355689 0.10304187E+02  0.10737451E+03                                 1.983743                            1.844357      -1.218790       2.276902                    0.994170       3.867635      11.023296       0.474800       1.237963      -0.717443       0.007313       0.022410      -0.039491       0.045992      -0.002089      -0.011589      -0.002195      -0.004681       0.057922      -0.016591      -0.006607       0.023198              2.041805       1.694352       0.049134      -0.122470       2.227718      -0.593426       2.203346           0.000121
           73              H       8.432042       4.110907       3.198337       0.126826       1.116401 0.85136510E+01  0.84811004E+02                                 1.771349                            1.703038      -1.094821       2.358653                    0.997220       3.525008       9.910218       0.481289       1.277509      -0.709904      -0.024623       0.034329      -0.017465       0.045715      -0.001421       0.003660      -0.019037       0.004392      -0.018500      -0.022134       0.004456       0.017679              1.781669       1.910819      -0.125792       0.380902       1.484411      -0.280266       1.949778          -0.000565
           74              H      10.766159       4.078658       3.215867       0.086241       1.172787 0.86060991E+01  0.87166847E+02                                 1.902917                            1.758731      -1.431522       2.173806                    0.992147       4.152657      12.318843       0.448681       1.347794      -0.690795       0.025522       0.033531      -0.023641       0.048317      -0.005420      -0.005105      -0.017744       0.016408       0.007876      -0.023965       0.008516       0.015449              1.979027       2.072225       0.344324      -0.540183       1.756370      -0.366210       2.108487          -0.002031
           75              H      10.131009       9.743249      11.831119       0.052269       1.245155 0.99815890E+01  0.10110725E+03                                 1.739030                            1.703880      -0.781582       2.457097                    0.998789       3.591680       9.442748       0.554388       1.090711      -0.755767      -0.003188       0.017370      -0.030219       0.035001      -0.001832       0.005240       0.002959      -0.000843       0.015969      -0.007356      -0.000839       0.008195              1.751679       1.457027      -0.002231       0.122758       2.000867      -0.377412       1.797143           0.001427
           76              H       9.819471       9.189310      13.264722       0.045531       1.062912 0.87270163E+01  0.88473741E+02                                 1.770454                            1.759454      -1.248470       2.246173                    0.992696       4.219427      12.418504       0.454189       1.330213      -0.694842      -0.014664       0.000584       0.038797       0.041480       0.006783      -0.005516       0.008138      -0.011711       0.018228      -0.015472       0.002726       0.012747              1.772447       1.869385       0.066895      -0.356493       1.556481       0.097658       1.891476           0.000026
           77              H       0.426251       9.534573      12.625834       0.105933       1.149785 0.91010222E+01  0.90889542E+02                                 1.721384                            1.687882      -0.611229       2.559619                    0.999954       3.412274       9.170682       0.522465       1.173885      -0.735429       0.015503      -0.004003      -0.013974       0.021252       0.000695      -0.002318       0.004062      -0.003514       0.002921      -0.004824      -0.000536       0.005361              1.720028       1.860821      -0.198653      -0.333042       1.688099       0.139858       1.611162           0.000095
           78              H      11.764770       9.686337      14.041906       0.107489       0.979527 0.62007822E+01  0.57466718E+02                                 1.663255                            1.464981      -0.710890       2.521094                    0.999799       3.520125       9.767055       0.509199       1.297923      -0.702147      -0.002332       0.000165       0.029602       0.029694       0.005340       0.001280      -0.002574      -0.006704      -0.006820      -0.006541      -0.001179       0.007721              1.742663       1.153134       0.004881       0.031929       1.267023      -0.106934       2.807831          -0.000001
           79              H      10.995586      11.759813      13.560792       0.096945       0.935413 0.72258193E+01  0.69645119E+02                                 1.612874                            1.594937      -0.841162       2.454957                    0.997327       3.721837      10.564845       0.481361       1.320174      -0.698487      -0.007740       0.016212       0.028014       0.033279      -0.000895      -0.007991       0.001136       0.004342      -0.000950      -0.007110      -0.002174       0.009284              1.614013       1.463137      -0.148585      -0.255923       1.578326       0.230528       1.800575           0.000656
           80              H      11.060792      11.516991      11.977207       0.075767       1.097951 0.86418929E+01  0.86116428E+02                                 1.717181                            1.680273      -0.811199       2.451306                    0.998290       3.761805      10.460375       0.501703       1.225129      -0.719827      -0.004059       0.005974      -0.023944       0.025009      -0.002379       0.005005       0.000152      -0.005154       0.010336      -0.007351       0.001279       0.006073              1.731011       1.511260      -0.004228       0.288008       1.630168      -0.271135       2.051606           0.000020
           81              H       0.729336      12.972028      12.619991       0.141104       0.957854 0.69984921E+01  0.67265221E+02                                 1.680762                            1.599221      -1.201589       2.312112                    0.994973       3.643043      10.503190       0.465025       1.370389      -0.688418      -0.010670       0.019042       0.001181       0.021859       0.000870      -0.001202      -0.000416      -0.006816      -0.025391      -0.008622       0.000854       0.007769              1.717476       1.336444       0.056803       0.025012       2.424968      -0.172027       1.391017          -0.000077
           82              H       1.284791      11.877430      13.646497       0.139632       1.010655 0.76853854E+01  0.74224410E+02                                 1.630291                            1.592201      -0.801537       2.496402                    0.999309       3.327593       9.050515       0.512700       1.236977      -0.719521      -0.002864      -0.003133       0.017459       0.017967       0.003557       0.000185      -0.002689       0.001168       0.003556      -0.005000       0.000898       0.004102              1.619733       1.444461       0.026852       0.274048       1.352296      -0.093615       2.062443           0.000006
           83              H       1.360864      11.608049      12.070703       0.131661       1.107160 0.84989659E+01  0.82808785E+02                                 1.625758                            1.590024      -0.907455       2.429609                    0.999485       3.242825       8.398519       0.563538       1.115507      -0.750518      -0.000020      -0.008292      -0.012933       0.015363       0.004872      -0.002059       0.005694       0.003574       0.009489      -0.009509       0.002946       0.006563              1.618708       1.562794      -0.118516      -0.370554       1.481663       0.203317       1.811668          -0.000128
           84              H       9.353372       7.975198      12.267433       0.374400       0.480389 0.30171483E+01  0.23919208E+02                                 1.128809                            1.104853      -1.513780       2.291299                    0.997223       2.588395       7.182465       0.509228       1.517202      -0.659305      -0.026008       0.008885       0.008219       0.028686       0.001537       0.001053       0.001954       0.016472      -0.017800      -0.007585      -0.003848       0.011433              1.145742       1.299945       0.080823      -0.075698       1.167649       0.082094       0.969632          -0.000149
           85              H       5.316667       6.662440      18.699168       0.128493       1.326101 0.10315273E+02  0.10683211E+03                                 1.926126                            1.829938      -1.273012       2.279627                    0.995246       3.527035       9.814122       0.485804       1.217372      -0.725089      -0.010957       0.032636      -0.016865       0.038336      -0.010703      -0.010082      -0.005744      -0.014616      -0.028211      -0.020445       0.002776       0.017668              1.936280       1.693747      -0.236677       0.020325       2.163529      -0.370923       1.951564           0.000358
           86              H       4.234738       5.869473       1.127794       0.093168       1.228727 0.86160415E+01  0.86293131E+02                                 1.897904                            1.713810      -1.224007       2.289472                    0.994920       3.725519      10.584096       0.478397       1.278348      -0.708100      -0.036298       0.025160       0.017284       0.047427      -0.016631      -0.008687      -0.006144      -0.009089      -0.015428      -0.021559       0.001740       0.019819              2.017985       2.378183      -0.438823      -0.539119       1.764376       0.280269       1.911397           0.000328
           87              H       6.577307       2.726061       1.268037       0.095415       1.265938 0.93445199E+01  0.94774640E+02                                 1.891525                            1.755042      -1.019431       2.387160                    0.997354       3.577478       9.973533       0.488564       1.236088      -0.719598       0.011472      -0.043917       0.018516       0.049022      -0.008878      -0.010429      -0.006730      -0.017575      -0.027999      -0.020886       0.003496       0.017390              1.941890       1.550000      -0.124552       0.022798       2.268799      -0.515013       2.006872           0.000334
           88              H       7.825872       3.500057      18.952386       0.123219       1.108226 0.81214312E+01  0.79984881E+02                                 1.760924                            1.659949      -1.103018       2.354676                    0.997165       3.522096       9.857476       0.488813       1.272296      -0.710369       0.030448      -0.017943      -0.012389       0.037451      -0.014369      -0.006785      -0.006279       0.000092      -0.014297      -0.018295       0.001536       0.016760              1.805125       2.076932      -0.267768      -0.319945       1.626435       0.175604       1.712009           0.000298
           89              H       7.889870      11.124301      12.682321       0.128901       1.060293 0.78673085E+01  0.77022152E+02                                 1.721235                            1.643468      -1.099162       2.362165                    0.996913       3.516313       9.876135       0.485947       1.287441      -0.706860       0.017188       0.019522      -0.028360       0.038482       0.004872      -0.009244      -0.001993      -0.011367       0.039498      -0.016341      -0.000501       0.016842              1.745487       1.459607       0.063793      -0.153223       1.826753      -0.405848       1.950101           0.000182
           90              H       7.583163       8.819385      12.746600       0.078631       1.355636 0.10303720E+02  0.10736883E+03                                 1.983727                            1.844344      -1.218733       2.276933                    0.994170       3.867584      11.023241       0.474789       1.238002      -0.717435       0.007310      -0.022409      -0.039494       0.045993       0.002090      -0.011588       0.002196      -0.004680       0.057922      -0.016591      -0.006607       0.023198              2.041789       1.694342      -0.049135      -0.122469       2.227700       0.593418       2.203327           0.000057
           91              H       2.394492       5.374343      12.937487       0.126825       1.116442 0.85140387E+01  0.84815730E+02                                 1.771379                            1.703065      -1.094855       2.358627                    0.997220       3.525079       9.910429       0.481290       1.277492      -0.709908      -0.024623      -0.034331      -0.017462       0.045714       0.001419       0.003661       0.019039       0.004393      -0.018506      -0.022137       0.004458       0.017680              1.781701       1.910857       0.125796       0.380913       1.484433       0.280274       1.949812          -0.000666
           92              H       4.728609       5.406592      12.955017       0.086242       1.172814 0.86063493E+01  0.87169980E+02                                 1.902939                            1.758751      -1.431534       2.173796                    0.992146       4.152714      12.319038       0.448681       1.347786      -0.690796       0.025521      -0.033532      -0.023639       0.048317       0.005422      -0.005106       0.017744       0.016407       0.007873      -0.023966       0.008517       0.015449              1.979051       2.072252      -0.344329      -0.540190       1.756390       0.366214       2.108511          -0.002079
           93              H       4.093459      18.712501       2.091969       0.052261       1.245214 0.99821942E+01  0.10111485E+03                                 1.739078                            1.703926      -0.781652       2.457057                    0.998789       3.591776       9.443052       0.554384       1.090704      -0.755769      -0.003187      -0.017369      -0.030216       0.034998       0.001831       0.005239      -0.002960      -0.000842       0.015967      -0.007356      -0.000839       0.008195              1.751728       1.457065       0.002232       0.122764       2.000924       0.377427       1.797195           0.001469
           94              H       3.781921       0.295940       3.525572       0.045534       1.062904 0.87269362E+01  0.88472822E+02                                 1.770453                            1.759452      -1.248500       2.246163                    0.992696       4.219424      12.418531       0.454186       1.330223      -0.694840      -0.014666      -0.000584       0.038798       0.041481      -0.006783      -0.005517      -0.008140      -0.011711       0.018226      -0.015473       0.002725       0.012748              1.772446       1.869384      -0.066896      -0.356494       1.556478      -0.097654       1.891477           0.000054
           95              H       6.463801      18.921177       2.886684       0.105933       1.149827 0.91014435E+01  0.90894807E+02                                 1.721423                            1.687919      -0.611259       2.559601                    0.999954       3.412339       9.170912       0.522460       1.173882      -0.735429       0.015502       0.004004      -0.013973       0.021250      -0.000695      -0.002318      -0.004062      -0.003512       0.002920      -0.004825      -0.000536       0.005361              1.720067       1.860865       0.198660      -0.333052       1.688138      -0.139863       1.611199           0.000159
           96              H       5.727220      18.769413       4.302756       0.107494       0.979521 0.62007267E+01  0.57466171E+02                                 1.663259                            1.464983      -0.710915       2.521086                    0.999799       3.520127       9.767111       0.509193       1.297938      -0.702143      -0.002333      -0.000165       0.029603       0.029695      -0.005340       0.001280       0.002575      -0.006703      -0.006821      -0.006541      -0.001180       0.007721              1.742669       1.153136      -0.004881       0.031929       1.267025       0.106934       2.807845           0.000017
           97              H       4.958036      16.695937       3.821642       0.096955       0.935367 0.72253674E+01  0.69639677E+02                                 1.612827                            1.594892      -0.841134       2.454980                    0.997327       3.721709      10.564401       0.481366       1.320182      -0.698486      -0.007742      -0.016212       0.028017       0.033282       0.000895      -0.007991      -0.001137       0.004341      -0.000953      -0.007111      -0.002173       0.009284              1.613964       1.463095       0.148577      -0.255911       1.578278      -0.230516       1.800520           0.000669
           98              H       5.023242      16.938759       2.238057       0.075757       1.097975 0.86421130E+01  0.86118958E+02                                 1.717188                            1.680279      -0.811170       2.451312                    0.998290       3.761832      10.460386       0.501711       1.225107      -0.719832      -0.004060      -0.005973      -0.023940       0.025006       0.002379       0.005004      -0.000152      -0.005155       0.010335      -0.007351       0.001279       0.006072              1.731019       1.511266       0.004228       0.288011       1.630175       0.271137       2.051615           0.000046
           99              H       6.766886      15.483722       2.880841       0.141108       0.957860 0.69985535E+01  0.67265954E+02                                 1.680765                            1.599225      -1.201635       2.312093                    0.994972       3.643068      10.503271       0.465026       1.370384      -0.688419      -0.010671      -0.019042       0.001186       0.021860      -0.000869      -0.001201       0.000416      -0.006816      -0.025392      -0.008623       0.000854       0.007769              1.717480       1.336449      -0.056810       0.025012       2.424969       0.172027       1.391023          -0.000046
          100              H       7.322341      16.578320       3.907347       0.139654       1.010627 0.76851105E+01  0.74221002E+02                                 1.630249                            1.592163      -0.801572       2.496394                    0.999309       3.327530       9.050262       0.512712       1.236962      -0.719524      -0.002865       0.003134       0.017460       0.017969      -0.003555       0.000184       0.002689       0.001169       0.003550      -0.004997       0.000896       0.004100              1.619690       1.444429      -0.026851       0.274036       1.352268       0.093612       2.062374           0.000065
          101              H       7.398414      16.847701       2.331553       0.131684       1.107107 0.84983883E+01  0.82801096E+02                                 1.625637                            1.589911      -0.907451       2.429599                    0.999485       3.242767       8.398047       0.563594       1.115425      -0.750538      -0.000021       0.008295      -0.012929       0.015361      -0.004868      -0.002058      -0.005695       0.003576       0.009482      -0.009507       0.002945       0.006563              1.618587       1.562677       0.118501      -0.370506       1.481562      -0.203293       1.811521          -0.000006
          102              H       3.315822       1.510052       2.528283       0.374409       0.480369 0.30169831E+01  0.23917580E+02                                 1.128781                            1.104826      -1.513791       2.291305                    0.997223       2.588317       7.182210       0.509232       1.517211      -0.659304      -0.026008      -0.008883       0.008221       0.028686      -0.001538       0.001052      -0.001954       0.016472      -0.017800      -0.007586      -0.003847       0.011433              1.145713       1.299915      -0.080818      -0.075698       1.167615      -0.082090       0.969609          -0.000126
          103              H      11.354217       2.822810       0.779132       0.128518       1.325965 0.10313914E+02  0.10681406E+03                                 1.925957                            1.829788      -1.272961       2.279659                    0.995247       3.526827       9.813225       0.485838       1.217333      -0.725098      -0.010956      -0.032637       0.016865       0.038336       0.010705       0.010080      -0.005744      -0.014617      -0.028217      -0.020444       0.002773       0.017671              1.936108       1.693609       0.236643      -0.020323       2.163327      -0.370870       1.951389           0.000383
          104              H      10.272288       3.615777      18.350506       0.093185       1.228691 0.86157261E+01  0.86289260E+02                                 1.897878                            1.713786      -1.224068       2.289457                    0.994918       3.725436      10.583848       0.478397       1.278358      -0.708098      -0.036300      -0.025162      -0.017286       0.047431       0.016629       0.008688      -0.006141      -0.009084      -0.015431      -0.021556       0.001739       0.019817              2.017956       2.378151       0.438821       0.539109       1.764353       0.280267       1.911363           0.000315
          105              H       0.539757       6.759189      18.210263       0.095431       1.265892 0.93441084E+01  0.94769585E+02                                 1.891497                            1.755017      -1.019437       2.387170                    0.997354       3.577388       9.973291       0.488561       1.236108      -0.719594       0.011474       0.043921      -0.018518       0.049027       0.008878       0.010426      -0.006731      -0.017578      -0.027998      -0.020884       0.003493       0.017391              1.941860       1.549977       0.124553      -0.022801       2.268768      -0.515003       2.006836           0.000317
          106              H       1.788322       5.985193       0.525914       0.123229       1.108195 0.81211476E+01  0.79981471E+02                                 1.760900                            1.659927      -1.103051       2.354669                    0.997165       3.522033       9.857294       0.488812       1.272307      -0.710367       0.030450       0.017944       0.012387       0.037452       0.014371       0.006782      -0.006277       0.000091      -0.014300      -0.018293       0.001532       0.016762              1.805101       2.076904       0.267764       0.319938       1.626413       0.175602       1.711985           0.000303
          107              H       1.852320      17.331449       6.795979       0.128903       1.060280 0.78671801E+01  0.77020511E+02                                 1.721216                            1.643450      -1.099132       2.362180                    0.996914       3.516272       9.875966       0.485952       1.287435      -0.706862       0.017190      -0.019525       0.028358       0.038483      -0.004872       0.009244      -0.001993      -0.011371       0.039497      -0.016342      -0.000500       0.016842              1.745467       1.459593      -0.063792       0.153221       1.826733      -0.405840       1.950077           0.000200
          108              H       1.545613       0.665865       6.731700       0.078630       1.355653 0.10303866E+02  0.10737061E+03                                 1.983732                            1.844348      -1.218760       2.276917                    0.994170       3.867607      11.023280       0.474793       1.237990      -0.717437       0.007312       0.022408       0.039493       0.045993      -0.002091       0.011589       0.002196      -0.004679       0.057926      -0.016592      -0.006608       0.023200              2.041795       1.694346       0.049136       0.122470       2.227705       0.593421       2.203333           0.000090
          109              H       8.432042       4.110907       6.540813       0.126823       1.116426 0.85138933E+01  0.84813986E+02                                 1.771369                            1.703057      -1.094812       2.358650                    0.997220       3.525064       9.910395       0.481289       1.277501      -0.709906      -0.024621       0.034328       0.017463       0.045712      -0.001419      -0.003659       0.019037       0.004394      -0.018500      -0.022135       0.004458       0.017677              1.781690       1.910847      -0.125793      -0.380907       1.484426       0.280269       1.949797          -0.000599
          110              H      10.766159       4.078658       6.523283       0.086243       1.172807 0.86062858E+01  0.87169188E+02                                 1.902934                            1.758746      -1.431563       2.173784                    0.992146       4.152702      12.318998       0.448681       1.347788      -0.690796       0.025521       0.033531       0.023641       0.048317      -0.005421       0.005105       0.017744       0.016409       0.007874      -0.023966       0.008517       0.015449              1.979045       2.072247       0.344328       0.540189       1.756385       0.366213       2.108504          -0.002045
          111              H      10.131009       9.743249      17.386331       0.052269       1.245181 0.99818317E+01  0.10111003E+03                                 1.739027                            1.703878      -0.781605       2.457077                    0.998789       3.591726       9.442795       0.554401       1.090682      -0.755775      -0.003186       0.017368       0.030216       0.034997      -0.001830      -0.005240      -0.002961      -0.000842       0.015970      -0.007356      -0.000840       0.008197              1.751675       1.457026      -0.002230      -0.122757       2.000862       0.377409       1.797138           0.001464
          112              H       9.819471       9.189310      15.952728       0.045538       1.062888 0.87267777E+01  0.88470766E+02                                 1.770433                            1.759434      -1.248473       2.246178                    0.992695       4.219374      12.418331       0.454189       1.330220      -0.694840      -0.014664       0.000583      -0.038799       0.041482       0.006783       0.005517      -0.008138      -0.011712       0.018228      -0.015472       0.002726       0.012747              1.772426       1.869362       0.066894       0.356485       1.556463      -0.097656       1.891453           0.000029
          113              H       0.426251       9.534573      16.591616       0.105932       1.149782 0.91009861E+01  0.90889059E+02                                 1.721379                            1.687877      -0.611219       2.559623                    0.999954       3.412265       9.170641       0.522466       1.173882      -0.735430       0.015503      -0.004004       0.013972       0.021251       0.000695       0.002317      -0.004062      -0.003514       0.002918      -0.004824      -0.000536       0.005360              1.720022       1.860816      -0.198653       0.333040       1.688094      -0.139857       1.611157           0.000126
          114              H      11.764770       9.686337      15.175544       0.107496       0.979510 0.62006432E+01  0.57465114E+02                                 1.663236                            1.464966      -0.710888       2.521099                    0.999800       3.520085       9.766921       0.509201       1.297925      -0.702146      -0.002332       0.000164      -0.029602       0.029694       0.005340      -0.001280       0.002574      -0.006704      -0.006823      -0.006541      -0.001180       0.007721              1.742643       1.153123       0.004881      -0.031929       1.267010       0.106932       2.807798          -0.000001
          115              H      10.995586      11.759813      15.656658       0.096951       0.935397 0.72256613E+01  0.69643219E+02                                 1.612857                            1.594921      -0.841163       2.454960                    0.997327       3.721796      10.564702       0.481363       1.320176      -0.698487      -0.007741       0.016211      -0.028016       0.033281      -0.000895       0.007991      -0.001136       0.004342      -0.000953      -0.007110      -0.002173       0.009284              1.613996       1.463122      -0.148582       0.255919       1.578309      -0.230524       1.800557           0.000657
          116              H      11.060792      11.516991      17.240243       0.075756       1.097987 0.86422279E+01  0.86120362E+02                                 1.717196                            1.680287      -0.811202       2.451295                    0.998290       3.761859      10.460466       0.501711       1.225102      -0.719833      -0.004058       0.005972       0.023941       0.025006      -0.002380      -0.005004      -0.000152      -0.005156       0.010336      -0.007351       0.001280       0.006072              1.731026       1.511272      -0.004228      -0.288012       1.630182       0.271138       2.051625           0.000037
          117              H       0.729336      12.972028      16.597459       0.141103       0.957850 0.69984599E+01  0.67264878E+02                                 1.680762                            1.599221      -1.201565       2.312124                    0.994973       3.643046      10.503218       0.465023       1.370396      -0.688417      -0.010669       0.019042      -0.001185       0.021859       0.000870       0.001202       0.000415      -0.006816      -0.025392      -0.008622       0.000854       0.007769              1.717477       1.336444       0.056804      -0.025012       2.424970       0.172025       1.391017          -0.000065
          118              H       1.284791      11.877430      15.570953       0.139641       1.010637 0.76852296E+01  0.74222650E+02                                 1.630285                            1.592195      -0.801546       2.496405                    0.999309       3.327562       9.050463       0.512695       1.236993      -0.719517      -0.002864      -0.003134      -0.017460       0.017969       0.003556      -0.000185       0.002689       0.001167       0.003553      -0.004999       0.000898       0.004101              1.619727       1.444456       0.026852      -0.274046       1.352291       0.093614       2.062434           0.000014
          119              H       1.360864      11.608049      17.146747       0.131663       1.107176 0.84991199E+01  0.82810551E+02                                 1.625761                            1.590027      -0.907473       2.429594                    0.999485       3.242859       8.398584       0.563545       1.115491      -0.750522      -0.000021      -0.008294       0.012930       0.015362       0.004871       0.002059      -0.005694       0.003573       0.009488      -0.009509       0.002945       0.006564              1.618711       1.562796      -0.118516       0.370554       1.481667      -0.203318       1.811671          -0.000053
          120              H       9.353372       7.975198      16.950017       0.374400       0.480391 0.30171596E+01  0.23919297E+02                                 1.128807                            1.104851      -1.513795       2.291293                    0.997223       2.588394       7.182440       0.509232       1.517190      -0.659307      -0.026007       0.008884      -0.008220       0.028686       0.001537      -0.001054      -0.001951       0.016470      -0.017797      -0.007582      -0.003849       0.011431              1.145740       1.299945       0.080822       0.075699       1.167645      -0.082093       0.969630          -0.000140
          121              H       6.758433      12.308060       8.960018       0.128473       1.326150 0.10315783E+02  0.10683908E+03                                 1.926208                            1.830011      -1.273011       2.279626                    0.995246       3.527118       9.814542       0.485782       1.217409      -0.725081       0.010956      -0.032637      -0.016865       0.038336      -0.010704       0.010082       0.005745      -0.014611      -0.028208      -0.020444       0.002777       0.017667              1.936364       1.693814      -0.236692      -0.020325       2.163627       0.370950       1.951650           0.000330
          122              H       7.840362      13.101027      10.866944       0.093163       1.228744 0.86162019E+01  0.86295067E+02                                 1.897912                            1.713819      -1.223953       2.289487                    0.994921       3.725565      10.584218       0.478400       1.278337      -0.708102       0.036296      -0.025160       0.017281       0.047424      -0.016632       0.008688       0.006148      -0.009092      -0.015431      -0.021562       0.001741       0.019820              2.017992       2.378188      -0.438819       0.539120       1.764381      -0.280267       1.911407           0.000302
          123              H       5.497793      16.244439      11.007187       0.095409       1.265975 0.93448814E+01  0.94779294E+02                                 1.891565                            1.755078      -1.019429       2.387153                    0.997354       3.577560       9.973838       0.488558       1.236091      -0.719597      -0.011472       0.043915       0.018514       0.049020      -0.008880       0.010433       0.006730      -0.017574      -0.027997      -0.020890       0.003500       0.017390              1.941932       1.550032      -0.124554      -0.022796       2.268846       0.515026       2.006917           0.000280
          124              H       4.249228      15.470443       9.213236       0.123213       1.108236 0.81215266E+01  0.79986114E+02                                 1.760940                            1.659963      -1.103024       2.354671                    0.997165       3.522129       9.857610       0.488809       1.272302      -0.710368      -0.030449       0.017944      -0.012388       0.037451      -0.014370       0.006785       0.006279       0.000091      -0.014298      -0.018295       0.001535       0.016761              1.805143       2.076954      -0.267772       0.319950       1.626449      -0.175606       1.712024           0.000276
          125              H       4.185230       7.846199       2.943171       0.128897       1.060321 0.78675447E+01  0.77024821E+02                                 1.721242                            1.643473      -1.099181       2.362151                    0.996913       3.516343       9.876149       0.485956       1.287412      -0.706866      -0.017190      -0.019524      -0.028358       0.038482       0.004871       0.009245       0.001993      -0.011371       0.039496      -0.016342      -0.000499       0.016842              1.745494       1.459612       0.063794       0.153225       1.826761       0.405851       1.950111           0.000228
          126              H       4.491937      10.151115       3.007450       0.078627       1.355697 0.10304261E+02  0.10737541E+03                                 1.983745                            1.844360      -1.218803       2.276892                    0.994169       3.867653      11.023332       0.474802       1.237957      -0.717444      -0.007310       0.022409      -0.039492       0.045991       0.002091       0.011589      -0.002196      -0.004680       0.057922      -0.016592      -0.006606       0.023199              2.041808       1.694355      -0.049136       0.122472       2.227720      -0.593426       2.203350           0.000123
          127              H       9.680608      13.596157       3.198337       0.126835       1.116470 0.85143283E+01  0.84819404E+02                                 1.771409                            1.703094      -1.094888       2.358609                    0.997219       3.525148       9.910695       0.481286       1.277491      -0.709907       0.024623       0.034328      -0.017461       0.045712       0.001419      -0.003661      -0.019038       0.004392      -0.018504      -0.022136       0.004457       0.017679              1.781731       1.910894       0.125797      -0.380919       1.484455      -0.280278       1.949844          -0.000562
          128              H       7.346491      13.563907       3.215867       0.086239       1.172849 0.86066654E+01  0.87173948E+02                                 1.902970                            1.758777      -1.431561       2.173778                    0.992146       4.152797      12.319323       0.448680       1.347777      -0.690797      -0.025521       0.033532      -0.023639       0.048317       0.005422       0.005106      -0.017745       0.016409       0.007872      -0.023967       0.008518       0.015449              1.979084       2.072292      -0.344336       0.540202       1.756415      -0.366221       2.108544          -0.002033
          129              H       7.981641       0.257999      11.831119       0.052266       1.245221 0.99822804E+01  0.10111599E+03                                 1.739087                            1.703935      -0.781671       2.457049                    0.998789       3.591789       9.443112       0.554381       1.090706      -0.755768       0.003187       0.017370      -0.030217       0.034999       0.001831      -0.005239       0.002958      -0.000839       0.015969      -0.007355      -0.000840       0.008195              1.751737       1.457072       0.002231      -0.122765       2.000936      -0.377430       1.797204           0.001424
          130              H       8.293179      18.674560      13.264722       0.045532       1.062917 0.87270703E+01  0.88474411E+02                                 1.770458                            1.759457      -1.248463       2.246174                    0.992696       4.219441      12.418547       0.454189       1.330210      -0.694842       0.014665       0.000584       0.038797       0.041480      -0.006784       0.005517       0.008138      -0.011710       0.018225      -0.015473       0.002727       0.012746              1.772451       1.869390      -0.066897       0.356497       1.556481       0.097654       1.891482           0.000033
          131              H       5.611299       0.049323      12.625834       0.105932       1.149801 0.91011929E+01  0.90891770E+02                                 1.721408                            1.687905      -0.611259       2.559606                    0.999954       3.412301       9.170813       0.522458       1.173894      -0.735427      -0.015504      -0.004003      -0.013975       0.021253      -0.000695       0.002318       0.004062      -0.003510       0.002923      -0.004824      -0.000536       0.005361              1.720051       1.860847       0.198657       0.333047       1.688123       0.139861       1.611183           0.000089
          132              H       6.347880       0.201087      14.041906       0.107490       0.979532 0.62008214E+01  0.57467190E+02                                 1.663261                            1.464987      -0.710906       2.521087                    0.999799       3.520138       9.767110       0.509197       1.297925      -0.702146       0.002332       0.000165       0.029602       0.029695      -0.005340      -0.001280      -0.002575      -0.006702      -0.006819      -0.006542      -0.001179       0.007720              1.742670       1.153138      -0.004881      -0.031929       1.267028      -0.106935       2.807843          -0.000001
          133              H       7.117064       2.274563      13.560792       0.096951       0.935394 0.72256363E+01  0.69642900E+02                                 1.612853                            1.594917      -0.841146       2.454968                    0.997327       3.721782      10.564647       0.481364       1.320175      -0.698488       0.007740       0.016212       0.028016       0.033281       0.000895       0.007991       0.001137       0.004340      -0.000952      -0.007111      -0.002173       0.009284              1.613991       1.463118       0.148581       0.255918       1.578305       0.230523       1.800551           0.000644
          134              H       7.051858       2.031741      11.977207       0.075761       1.097971 0.86420750E+01  0.86118559E+02                                 1.717188                            1.680280      -0.811190       2.451304                    0.998290       3.761834      10.460420       0.501708       1.225114      -0.719830       0.004058       0.005972      -0.023942       0.025007       0.002380      -0.005004       0.000152      -0.005156       0.010336      -0.007352       0.001280       0.006072              1.731019       1.511266       0.004227      -0.288010       1.630176      -0.271137       2.051615           0.000008
          135              H       5.308214       3.486778      12.619991       0.141102       0.957868 0.69986205E+01  0.67266732E+02                                 1.680774                            1.599232      -1.201600       2.312105                    0.994973       3.643077      10.503294       0.465025       1.370382      -0.688419       0.010671       0.019042       0.001184       0.021860      -0.000870       0.001202      -0.000416      -0.006816      -0.025392      -0.008623       0.000854       0.007769              1.717490       1.336452      -0.056805      -0.025013       2.424991      -0.172028       1.391026          -0.000091
          136              H       4.752759       2.392180      13.646497       0.139634       1.010651 0.76853493E+01  0.74223997E+02                                 1.630290                            1.592200      -0.801564       2.496394                    0.999309       3.327582       9.050490       0.512699       1.236981      -0.719520       0.002864      -0.003134       0.017460       0.017969      -0.003556      -0.000185      -0.002690       0.001168       0.003553      -0.004998       0.000897       0.004101              1.619733       1.444460      -0.026852      -0.274048       1.352295      -0.093615       2.062442          -0.000007
          137              H       4.676686       2.122799      12.070703       0.131657       1.107176 0.84991076E+01  0.82810352E+02                                 1.625757                            1.590023      -0.907484       2.429589                    0.999485       3.242859       8.398564       0.563547       1.115487      -0.750523       0.000020      -0.008294      -0.012930       0.015362      -0.004871       0.002058       0.005695       0.003573       0.009487      -0.009509       0.002945       0.006564              1.618707       1.562792       0.118516       0.370553       1.481664       0.203317       1.811667          -0.000153
          138              H       8.759278      17.460448      12.267433       0.374411       0.480359 0.30169002E+01  0.23916754E+02                                 1.128766                            1.104812      -1.513677       2.291361                    0.997224       2.588275       7.182064       0.509235       1.517214      -0.659304       0.026008       0.008881       0.008222       0.028686      -0.001537      -0.001051       0.001958       0.016476      -0.017808      -0.007591      -0.003845       0.011436              1.145697       1.299897      -0.080816       0.075697       1.167598       0.082088       0.969597          -0.000143
          139              H       0.720883      16.147690      10.518282       0.128485       1.326056 0.10314843E+02  0.10682668E+03                                 1.926100                            1.829916      -1.272965       2.279656                    0.995247       3.526960       9.813907       0.485801       1.217393      -0.725085       0.010955       0.032638       0.016865       0.038337       0.010703      -0.010083       0.005746      -0.014614      -0.028209      -0.020446       0.002779       0.017667              1.936254       1.693726       0.236672       0.020325       2.163500       0.370915       1.951535           0.000294
          140              H       1.802812      15.354723       8.611356       0.093181       1.228678 0.86156234E+01  0.86288027E+02                                 1.897870                            1.713781      -1.224058       2.289463                    0.994918       3.725423      10.583819       0.478395       1.278366      -0.708096       0.036300       0.025162      -0.017287       0.047430       0.016629      -0.008688       0.006141      -0.009084      -0.015431      -0.021556       0.001738       0.019817              2.017948       2.378141       0.438816      -0.539105       1.764345      -0.280264       1.911357           0.000305
          141              H      11.535343      12.211311       8.471113       0.095427       1.265881 0.93439961E+01  0.94768072E+02                                 1.891479                            1.755002      -1.019447       2.387165                    0.997354       3.577369       9.973188       0.488566       1.236101      -0.719596      -0.011473      -0.043921      -0.018517       0.049026       0.008877      -0.010425       0.006731      -0.017576      -0.028000      -0.020883       0.003493       0.017390              1.941842       1.549964       0.124550       0.022800       2.268745       0.514997       2.006817           0.000309
          142              H      10.286778      12.985307      10.265064       0.123227       1.108210 0.81212894E+01  0.79983165E+02                                 1.760909                            1.659936      -1.103066       2.354657                    0.997165       3.522066       9.857384       0.488814       1.272299      -0.710368      -0.030450      -0.017945       0.012386       0.037451       0.014371      -0.006782       0.006278       0.000089      -0.014300      -0.018293       0.001531       0.016762              1.805110       2.076915       0.267766      -0.319938       1.626422      -0.175603       1.711992           0.000284
          143              H      10.222780       1.639051      16.535129       0.128893       1.060311 0.78674581E+01  0.77023795E+02                                 1.721237                            1.643469      -1.099137       2.362170                    0.996914       3.516328       9.876110       0.485955       1.287419      -0.706865      -0.017190       0.019524       0.028357       0.038481      -0.004871      -0.009245       0.001993      -0.011373       0.039495      -0.016343      -0.000499       0.016841              1.745489       1.459608      -0.063794      -0.153224       1.826759       0.405849       1.950101           0.000202
          144              H      10.529487      18.304635      16.470850       0.078623       1.355680 0.10304124E+02  0.10737369E+03                                 1.983734                            1.844351      -1.218812       2.276885                    0.994169       3.867652      11.023333       0.474801       1.237962      -0.717443      -0.007310      -0.022407       0.039493       0.045991      -0.002093      -0.011589      -0.002198      -0.004679       0.057925      -0.016593      -0.006606       0.023200              2.041795       1.694348       0.049136      -0.122470       2.227707      -0.593418       2.203330           0.000102
          145              H       3.643058      14.859593      16.279963       0.126818       1.116501 0.85145907E+01  0.84822566E+02                                 1.771434                            1.703113      -1.094865       2.358613                    0.997219       3.525188       9.910799       0.481287       1.277482      -0.709909       0.024619      -0.034330       0.017460       0.045711      -0.001415       0.003662      -0.019040       0.004395      -0.018503      -0.022140       0.004460       0.017680              1.781758       1.910926      -0.125805       0.380935       1.484473      -0.280288       1.949874          -0.000628
          146              H       1.308941      14.891842      16.262433       0.086238       1.172834 0.86065622E+01  0.87172754E+02                                 1.902966                            1.758777      -1.431572       2.173775                    0.992146       4.152783      12.319323       0.448675       1.347792      -0.690795      -0.025521      -0.033537       0.023636       0.048319      -0.005424      -0.005109      -0.017745       0.016408       0.007866      -0.023969       0.008520       0.015449              1.979079       2.072285       0.344333      -0.540197       1.756413      -0.366218       2.108538          -0.002059
          147              H       1.944091       9.227251       7.647181       0.052262       1.245206 0.99821066E+01  0.10111368E+03                                 1.739065                            1.703914      -0.781619       2.457071                    0.998789       3.591769       9.443002       0.554388       1.090697      -0.755771       0.003187      -0.017367       0.030218       0.034999      -0.001831       0.005239       0.002960      -0.000841       0.015969      -0.007355      -0.000841       0.008196              1.751715       1.457054      -0.002231       0.122762       2.000911      -0.377423       1.797179           0.001430
          148              H       2.255629       9.781190       6.213578       0.045532       1.062905 0.87269341E+01  0.88472666E+02                                 1.770444                            1.759444      -1.248446       2.246186                    0.992695       4.219399      12.418389       0.454191       1.330211      -0.694842       0.014664      -0.000581      -0.038797       0.041480       0.006783      -0.005516       0.008137      -0.011711       0.018229      -0.015471       0.002726       0.012746              1.772437       1.869373       0.066896      -0.356491       1.556471       0.097656       1.891467           0.000053
          149              H      11.648849       9.435927       6.852466       0.105932       1.149794 0.91011118E+01  0.90890702E+02                                 1.721396                            1.687894      -0.611239       2.559614                    0.999954       3.412287       9.170744       0.522461       1.173889      -0.735428      -0.015502       0.004005       0.013974       0.021251       0.000695      -0.002318       0.004062      -0.003515       0.002920      -0.004825      -0.000536       0.005361              1.720039       1.860835      -0.198655      -0.333045       1.688111       0.139859       1.611172           0.000139
          150              H       0.310330       9.284163       5.436394       0.107491       0.979519 0.62007131E+01  0.57465929E+02                                 1.663247                            1.464975      -0.710889       2.521097                    0.999799       3.520107       9.766999       0.509199       1.297926      -0.702146       0.002333      -0.000164      -0.029602       0.029694       0.005340       0.001280      -0.002575      -0.006705      -0.006820      -0.006542      -0.001180       0.007722              1.742655       1.153129       0.004881       0.031929       1.267017      -0.106934       2.807818           0.000019
          151              H       1.079514       7.210687       5.917508       0.096951       0.935383 0.72255191E+01  0.69641467E+02                                 1.612839                            1.594904      -0.841130       2.454978                    0.997327       3.721747      10.564515       0.481367       1.320174      -0.698488       0.007740      -0.016213      -0.028016       0.033281      -0.000895      -0.007991       0.001137       0.004339      -0.000952      -0.007111      -0.002173       0.009284              1.613977       1.463108      -0.148579      -0.255915       1.578290       0.230519       1.800534           0.000670
          152              H       1.014308       7.453509       7.501093       0.075763       1.097970 0.86420632E+01  0.86118363E+02                                 1.717183                            1.680275      -0.811197       2.451301                    0.998290       3.761829      10.460382       0.501711       1.225108      -0.719831       0.004058      -0.005973       0.023942       0.025007      -0.002380       0.005004       0.000153      -0.005156       0.010337      -0.007352       0.001280       0.006072              1.731013       1.511262      -0.004228       0.288009       1.630171      -0.271135       2.051606           0.000028
          153              H      11.345764       5.998472       6.858309       0.141105       0.957857 0.69985258E+01  0.67265653E+02                                 1.680768                            1.599226      -1.201600       2.312108                    0.994973       3.643062      10.503267       0.465023       1.370391      -0.688418       0.010671      -0.019042      -0.001183       0.021860       0.000869      -0.001203      -0.000416      -0.006816      -0.025392      -0.008623       0.000854       0.007769              1.717483       1.336448       0.056803       0.025013       2.424979      -0.172026       1.391021          -0.000057
          154              H      10.790309       7.093070       5.831803       0.139637       1.010663 0.76854705E+01  0.74225487E+02                                 1.630303                            1.592213      -0.801579       2.496384                    0.999309       3.327610       9.050596       0.512697       1.236981      -0.719519       0.002865       0.003134      -0.017460       0.017969       0.003555       0.000185      -0.002690       0.001168       0.003555      -0.004998       0.000898       0.004101              1.619745       1.444471       0.026853       0.274051       1.352305      -0.093615       2.062459           0.000060
          155              H      10.714236       7.362451       7.407597       0.131661       1.107190 0.84992654E+01  0.82812428E+02                                 1.625784                            1.590048      -0.907484       2.429589                    0.999485       3.242882       8.398702       0.563536       1.115502      -0.750519       0.000021       0.008293       0.012931       0.015362       0.004871      -0.002058       0.005694       0.003573       0.009489      -0.009509       0.002945       0.006564              1.618734       1.562817      -0.118518      -0.370562       1.481686       0.203322       1.811698          -0.000056
          156              H       2.721728      10.995302       7.210867       0.374391       0.480400 0.30172305E+01  0.23919999E+02                                 1.128821                            1.104864      -1.513788       2.291289                    0.997223       2.588425       7.182546       0.509229       1.517191      -0.659307       0.026007      -0.008884      -0.008220       0.028686       0.001537       0.001053       0.001953       0.016469      -0.017801      -0.007584      -0.003848       0.011432              1.145755       1.299962       0.080825      -0.075700       1.167661       0.082095       0.969641          -0.000134
          157              H       3.950973      14.800784       4.869575       0.379337       0.440357 0.28595466E+01  0.22832973E+02                                 1.150174                            1.148946      -1.657872       2.224796                    0.996529       2.832637       8.437112       0.443106       1.731143      -0.624919      -0.021357       0.009866       0.000001       0.023526      -0.003182       0.000001       0.000000       0.006931      -0.013853      -0.004618      -0.002396       0.007014              1.153109       1.333260      -0.043226       0.000000       1.106090      -0.000000       1.019978           0.000525
          158              H       9.988523      13.654966      14.608725       0.379343       0.440392 0.28598564E+01  0.22836116E+02                                 1.150237                            1.149008      -1.657972       2.224733                    0.996528       2.832826       8.437861       0.443093       1.731143      -0.624918      -0.021358      -0.009865      -0.000001       0.023526       0.003184      -0.000002      -0.000001       0.006933      -0.013859      -0.004620      -0.002397       0.007016              1.153172       1.333335       0.043228      -0.000000       1.106150      -0.000000       1.020031           0.000524
          159              H       8.124127       4.169716      14.608725       0.379333       0.440383 0.28597630E+01  0.22835129E+02                                 1.150213                            1.148984      -1.657896       2.224770                    0.996529       2.832750       8.437523       0.443102       1.731128      -0.624921       0.021357      -0.009866       0.000001       0.023525      -0.003183       0.000000      -0.000000       0.006930      -0.013860      -0.004620      -0.002395       0.007015              1.153148       1.333309      -0.043229      -0.000000       1.106126       0.000000       1.020010           0.000509
          160              H       2.086577       5.315534       4.869575       0.379329       0.440372 0.28596683E+01  0.22834196E+02                                 1.150200                            1.148970      -1.657924       2.224763                    0.996529       2.832705       8.437371       0.443101       1.731144      -0.624919       0.021357       0.009867      -0.000001       0.023526       0.003182       0.000001       0.000000       0.006931      -0.013859      -0.004620      -0.002395       0.007015              1.153135       1.333294       0.043228       0.000000       1.106112       0.000000       1.019998           0.000536
          161              C       5.369797      13.783965       0.843410       0.030686      36.143931 0.42198800E+03  0.97903946E+04                                 9.584147                            6.875729       0.008676       2.017769                    0.999330      26.607998      74.564024       0.628402       0.420115      -1.068024       0.022819       0.018958      -0.033002       0.044377       0.007054       0.029535       0.016519       0.008577      -0.015880      -0.031992      -0.005609       0.037600             11.988904      11.768458      -0.197920      -6.578883       8.799600      -3.477026      15.398655           0.002354
          162              C       6.457763      13.104821       0.356453      -0.172324      34.775525 0.43938471E+03  0.10367172E+05                                 9.238265                            6.974994       0.131362       2.008117                    0.999736      29.858092      86.259029       0.625197       0.415216      -1.063961      -0.009419       0.014367       0.002399       0.017346       0.002084       0.012315      -0.001141      -0.031676      -0.045759      -0.024638       0.001034       0.023604             10.826787      10.740444      -1.062706      -5.577813       7.875271      -2.076827      13.864644           0.000947
          163              C       7.115856      13.599951      18.706959       0.093020      29.174719 0.34632435E+03  0.77119817E+04                                 8.340371                            6.265438       0.123868       2.049645                    0.999663      26.293069      74.187449       0.647101       0.425061      -1.056023      -0.026419       0.046110      -0.010159       0.054104      -0.001411       0.026150       0.029657       0.020275      -0.033548      -0.045059       0.007063       0.037995              9.760778       9.558959      -1.180959      -4.629311       7.711175      -1.934696      12.012200          -0.003470
          164              C       5.738088      15.419222      18.613463       0.084817      28.160683 0.33516910E+03  0.73930320E+04                                 8.064125                            6.114641       0.255205       2.093559                    0.999670      26.048514      72.836557       0.663802       0.418321      -1.061643       0.039625      -0.037185      -0.007894       0.054910       0.005718       0.035052       0.012702      -0.035326      -0.032743      -0.046961       0.010442       0.036519              9.333630       8.513926      -0.837514      -4.094400       7.640583      -2.269791      11.846379          -0.002233
          165              C       4.997884      14.975313       0.216209      -0.156448      34.362974 0.45413054E+03  0.10791859E+05                                 9.201099                            7.131413       0.155554       2.022656                    0.999720      29.557737      85.385382       0.613746       0.419954      -1.062130       0.010114      -0.016811       0.010625       0.022311      -0.004205       0.005006       0.019356       0.011335      -0.020704      -0.025298       0.010353       0.014945             10.597743       9.565641      -0.353421      -4.608780       8.591984      -2.999003      13.635603           0.000968
          166              C       4.586123      13.285041       2.033535       0.587846      24.246641 0.24957308E+03  0.51853525E+04                                 7.802151                            5.647404      -0.016240       2.052844                    0.999489      22.616355      64.228028       0.615169       0.479216      -1.012009      -0.025384      -0.010201       0.057885       0.064024       0.025557       0.031705       0.068151      -0.092280      -0.051175      -0.067488      -0.038603       0.106091              9.498044      10.969958      -0.295930      -2.718148       6.492406      -3.141836      11.031768          -0.005712
          167              C       4.475032       8.269241       5.997369      -0.161363      33.082138 0.44781334E+03  0.10614114E+05                                 8.974361                            7.075933       0.113963       2.006400                    0.999686      29.705962      85.955235       0.616336       0.419278      -1.061599      -0.004329      -0.007061      -0.025138       0.026468       0.010959       0.004318      -0.020672       0.040140       0.013123      -0.036066       0.015258       0.020808             10.296568       5.194475       0.294557      -0.849438      16.968964       0.310983       8.726264           0.001215
          168              C       4.641668       9.652190       5.936986       0.060495      27.339258 0.34384642E+03  0.76780234E+04                                 8.033403                            6.280681       0.008062       2.006901                    0.999568      27.018691      77.486727       0.637589       0.430210      -1.048056       0.028194       0.006674      -0.054767       0.061958       0.000276       0.006660       0.029404       0.083096       0.023448      -0.058557       0.018821       0.039737              9.178064       4.911622       0.798929      -0.911481      14.316384       0.107881       8.306185          -0.005353
          169              C       9.215716      13.123792       5.861020      -0.184648      35.942042 0.47884588E+03  0.11568035E+05                                 9.468870                            7.273016       0.047110       1.964301                    0.999779      31.143682      91.666719       0.612037       0.414252      -1.062349       0.013155       0.035443      -0.079903       0.088395       0.024426       0.027751       0.027907      -0.031219      -0.056934      -0.042035      -0.015508       0.057543             11.063982      18.377294      -1.277897      -0.386147       5.540181       1.686123       9.274471           0.001847
          170              C       7.819835      13.108615       5.837647       0.029772      31.358731 0.39928390E+03  0.92756332E+04                                 8.880472                            6.800314      -0.143791       1.939411                    0.999494      28.656553      84.424865       0.607067       0.434318      -1.043290      -0.020020      -0.005140      -0.095298       0.097514       0.003170      -0.029773       0.015849      -0.065285      -0.065831      -0.053474       0.006007       0.047467             10.335483      16.177277      -0.629291      -1.020144       5.526681       1.882474       9.302490           0.015976
          171              C       7.645953      18.600575      16.698747       0.075824      22.962885 0.32192337E+03  0.70464932E+04                                 7.108486                            5.987573       0.163032       2.084191                    0.999182      25.671539      72.068547       0.670047       0.417619      -1.059548      -0.098276      -0.125095       0.034593       0.162800       0.018773      -0.020763      -0.042735      -0.090311       0.030610      -0.057108      -0.019205       0.076313              7.860234       6.832661      -2.823496       0.640501      10.946435      -1.256112       5.801604           0.002259
          172              C       6.432406       0.375616      16.147511      -0.224283      27.581048 0.43815826E+03  0.10319714E+05                                 7.982992                            6.959363       0.098599       2.034146                    0.997346      28.991282      83.381219       0.627379       0.414514      -1.065576       0.057803       0.053974       0.029337       0.084351      -0.039434       0.004958      -0.017001      -0.024478      -0.028423      -0.038021      -0.012636       0.050657              8.603721       7.140548      -1.668864       0.333075      11.396593       0.186009       7.274023           0.000162
          173              C       6.580930       1.874285      16.383198      -0.109375      25.437117 0.42472518E+03  0.99870532E+04                                 7.724337                            6.986162      -0.230433       1.926661                    0.998398      28.872565      84.657465       0.604472       0.430924      -1.048808      -0.110029      -0.027906      -0.014398       0.114422      -0.024857       0.004304       0.011021      -0.060360      -0.061231      -0.033767      -0.016672       0.050439              8.257987       7.099868      -1.647113      -0.204389      11.104340       0.837982       6.569753           0.001019
          174              C       5.204368       2.526871      16.427998      -0.429643      25.194613 0.43725366E+03  0.10294793E+05                                 7.259011                            6.746437       0.344198       2.067155                    0.998998      31.614661      90.959485       0.666462       0.390343      -1.081523       0.098241      -0.035648      -0.017614       0.105983      -0.036730      -0.013643      -0.005726       0.024177      -0.039207      -0.038574      -0.007663       0.046237              7.399321       7.219772      -1.583573      -0.344172       8.352406       0.394735       6.625784           0.000064
          175              C      11.407347      14.671785      18.634890       0.030634      36.144828 0.42199843E+03  0.97906885E+04                                 9.584240                            6.875770       0.008726       2.017779                    0.999330      26.608424      74.565207       0.628406       0.420110      -1.068028       0.022821      -0.018963       0.032996       0.044374      -0.007047      -0.029512       0.016498       0.008583      -0.015855      -0.031961      -0.005608       0.037569             11.989033      11.768654       0.197961       6.578989       8.799688      -3.477028      15.398758           0.002306
          176              C       0.420213      15.350929      19.121847      -0.172318      34.775649 0.43938576E+03  0.10367213E+05                                 9.238265                            6.974976       0.131330       2.008101                    0.999736      29.858379      86.260201       0.625200       0.415213      -1.063962      -0.009413      -0.014373      -0.002394       0.017347      -0.002072      -0.012311      -0.001146      -0.031684      -0.045761      -0.024636       0.001029       0.023607             10.826782      10.740464       1.062766       5.577781       7.875318      -2.076821      13.864563           0.000967
          177              C       1.078306      14.855799       0.771341       0.092959      29.176190 0.34634452E+03  0.77125444E+04                                 8.340659                            6.265630       0.123778       2.049607                    0.999664      26.293817      74.190151       0.647089       0.425062      -1.056022      -0.026416      -0.046101       0.010161       0.054095       0.001417      -0.026133       0.029633       0.020277      -0.033505      -0.045027       0.007059       0.037968              9.761140       9.559291       1.180991       4.629515       7.711445      -1.934804      12.012683          -0.003518
          178              C      11.775638      13.036528       0.864837       0.084760      28.161995 0.33518752E+03  0.73935444E+04                                 8.064396                            6.114825       0.255155       2.093534                    0.999670      26.049240      72.839255       0.663789       0.418323      -1.061641       0.039612       0.037181       0.007899       0.054900      -0.005717      -0.035034       0.012689      -0.035319      -0.032686      -0.046935       0.010439       0.036497              9.333958       8.514201       0.837540       4.094561       7.640840      -2.269897      11.846833          -0.002243
          179              C      11.035434      13.480437      19.262091      -0.156463      34.363877 0.45414506E+03  0.10792300E+05                                 9.201269                            7.131532       0.155539       2.022641                    0.999720      29.558373      85.387862       0.613740       0.419955      -1.062128       0.010120       0.016811      -0.010621       0.022312       0.004217      -0.004996       0.019352       0.011338      -0.020709      -0.025295       0.010356       0.014938             10.597941       9.565768       0.353400       4.608857       8.592169      -2.999116      13.635885           0.001011
          180              C      10.623673      15.170709      17.444765       0.587900      24.246078 0.24956558E+03  0.51851739E+04                                 7.802119                            5.647383      -0.016322       2.052825                    0.999489      22.616143      64.227940       0.615158       0.479227      -1.012000      -0.025382       0.010199      -0.057882       0.064020      -0.025544      -0.031719       0.068159      -0.092285      -0.051206      -0.067513      -0.038585       0.106099              9.498005      10.969901       0.295912       2.718163       6.492381      -3.141817      11.031733          -0.005710
          181              C      10.512582       1.216009      13.480931      -0.161365      33.081886 0.44780918E+03  0.10613986E+05                                 8.974297                            7.075890       0.113980       2.006407                    0.999686      29.705814      85.954555       0.616340       0.419276      -1.061600      -0.004324       0.007059       0.025138       0.026466      -0.010956      -0.004320      -0.020673       0.040158       0.013128      -0.036072       0.015260       0.020812             10.296484       5.194440      -0.294555       0.849434      16.968787       0.310961       8.726225           0.001109
          182              C      10.679218      18.803560      13.541314       0.060511      27.338884 0.34384096E+03  0.76778728E+04                                 8.033346                            6.280647       0.007983       2.006881                    0.999568      27.018422      77.485861       0.637588       0.430212      -1.048054       0.028186      -0.006679       0.054772       0.061960      -0.000262      -0.006662       0.029403       0.083096       0.023434      -0.058556       0.018819       0.039737              9.177992       4.911586      -0.798918       0.911467      14.316269       0.107857       8.306121          -0.005447
          183              C       3.178166      15.331958      13.617280      -0.184642      35.940522 0.47882190E+03  0.11567268E+05                                 9.468490                            7.272751       0.047229       1.964350                    0.999779      31.142690      91.661956       0.612061       0.414243      -1.062359       0.013140      -0.035448       0.079913       0.088404      -0.024425      -0.027759       0.027931      -0.031246      -0.057015      -0.042067      -0.015505       0.057572             11.063506      18.376407       1.277805       0.386086       5.539989       1.686078       9.274123           0.001852
          184              C       1.782285      15.347134      13.640653       0.029817      31.357357 0.39926273E+03  0.92750197E+04                                 8.880238                            6.800154      -0.143835       1.939410                    0.999494      28.655717      84.421885       0.607072       0.434320      -1.043288      -0.020015       0.005140       0.095301       0.097516      -0.003171       0.029779       0.015849      -0.065334      -0.065906      -0.053498       0.005998       0.047500             10.335180      16.176711       0.629274       1.020080       5.526563       1.882446       9.302265           0.016104
          185              C       1.608403       9.855175       2.779553       0.075811      22.963012 0.32192713E+03  0.70465840E+04                                 7.108426                            5.987534       0.163085       2.084198                    0.999183      25.671750      72.068782       0.670062       0.417609      -1.059557      -0.098275       0.125084      -0.034588       0.162790      -0.018773       0.020761      -0.042735      -0.090314       0.030590      -0.057106      -0.019207       0.076313              7.860151       6.832609       2.823418      -0.640488      10.946254      -1.256064       5.801590           0.002301
          186              C       0.394856       9.109634       3.330789      -0.224284      27.581310 0.43816446E+03  0.10319912E+05                                 7.983078                            6.959439       0.098505       2.034113                    0.997345      28.991616      83.382816       0.627371       0.414517      -1.065573       0.057806      -0.053974      -0.029336       0.084352       0.039434      -0.004954      -0.016999      -0.024475      -0.028419      -0.038023      -0.012632       0.050655              8.603808       7.140643       1.668849      -0.333080      11.396682       0.186004       7.274098           0.000212
          187              C       0.543380       7.610965       3.095102      -0.109368      25.436974 0.42472228E+03  0.99869699E+04                                 7.724316                            6.986143      -0.230438       1.926662                    0.998398      28.872460      84.657143       0.604472       0.430924      -1.048807      -0.110028       0.027906       0.014400       0.114422       0.024861      -0.004307       0.011019      -0.060355      -0.061235      -0.033769      -0.016670       0.050439              8.257961       7.099823       1.647096       0.204366      11.104324       0.837965       6.569737           0.001060
          188              C      11.241918       6.958379       3.050302      -0.429658      25.195066 0.43726483E+03  0.10295111E+05                                 7.259097                            6.746534       0.344173       2.067140                    0.998998      31.614945      90.960238       0.666456       0.390345      -1.081523       0.098243       0.035649       0.017619       0.105986       0.036723       0.013647      -0.005731       0.024179      -0.039220      -0.038573      -0.007660       0.046233              7.399404       7.219857       1.583653       0.344144       8.352555       0.394768       6.625800           0.000195
          189              C       6.705303       5.186535      10.582560       0.030647      36.144934 0.42200080E+03  0.97907614E+04                                 9.584277                            6.875802       0.008716       2.017776                    0.999330      26.608489      74.565556       0.628403       0.420112      -1.068027      -0.022818      -0.018960      -0.033007       0.044380       0.007047      -0.029520      -0.016504       0.008578      -0.015883      -0.031974      -0.005603       0.037577             11.989079      11.768674      -0.197955       6.579002       8.799727       3.477056      15.398836           0.002227
          190              C       5.617337       5.865679      10.095603      -0.172317      34.775386 0.43938107E+03  0.10367081E+05                                 9.238236                            6.974948       0.131332       2.008107                    0.999736      29.858190      86.259734       0.625200       0.415214      -1.063960       0.009421      -0.014366       0.002393       0.017346       0.002074      -0.012313       0.001149      -0.031681      -0.045765      -0.024639       0.001032       0.023607             10.826747      10.740382      -1.062745       5.577726       7.875333       2.076875      13.864525           0.000833
          191              C       4.959244       5.370549       8.967809       0.092985      29.175873 0.34633999E+03  0.77124243E+04                                 8.340618                            6.265601       0.123790       2.049615                    0.999664      26.293709      74.189945       0.647088       0.425064      -1.056020       0.026423      -0.046113      -0.010161       0.054109      -0.001426      -0.026136      -0.029640       0.020269      -0.033547      -0.045041       0.007075       0.037966              9.761087       9.559228      -1.180962       4.629477       7.711410       1.934819      12.012622          -0.003602
          192              C       6.337012       3.551278       8.874313       0.084782      28.161818 0.33518483E+03  0.73934734E+04                                 8.064365                            6.114805       0.255139       2.093530                    0.999670      26.049192      72.839169       0.663789       0.418323      -1.061640      -0.039626       0.037189      -0.007895       0.054914       0.005708      -0.035039      -0.012689      -0.035325      -0.032742      -0.046947       0.010452       0.036495              9.333920       8.514182      -0.837534       4.094551       7.640797       2.269873      11.846780          -0.002338
          193              C       7.077216       3.995187       9.955359      -0.156449      34.363417 0.45413690E+03  0.10792053E+05                                 9.201174                            7.131459       0.155532       2.022642                    0.999720      29.558069      85.386645       0.613744       0.419954      -1.062129      -0.010115       0.016816       0.010622       0.022314      -0.004213      -0.005002      -0.019356       0.011339      -0.020716      -0.025300       0.010358       0.014942             10.597831       9.565712      -0.353422       4.608817       8.592067       2.999044      13.635713           0.000923
          194              C       7.488977       5.685459      11.772685       0.587861      24.246655 0.24957306E+03  0.51853566E+04                                 7.802175                            5.647421      -0.016253       2.052840                    0.999489      22.616393      64.228353       0.615165       0.479219      -1.012007       0.025391       0.010210       0.057880       0.064024       0.025555      -0.031709      -0.068147      -0.092275      -0.051185      -0.067492      -0.038595       0.106087              9.498076      10.969997      -0.295919       2.718187       6.492420       3.141842      11.031812          -0.005791
          195              C       7.600068      10.701259      15.736519      -0.161375      33.082592 0.44781993E+03  0.10614312E+05                                 8.974437                            7.075983       0.113953       2.006392                    0.999686      29.706273      85.956399       0.616334       0.419277      -1.061599       0.004331       0.007063      -0.025140       0.026470       0.010960      -0.004314       0.020674       0.040133       0.013111      -0.036064       0.015254       0.020809             10.296665       5.194511       0.294561       0.849438      16.969164      -0.310983       8.726319           0.001171
          196              C       7.433432       9.318310      15.676136       0.060481      27.339761 0.34385353E+03  0.76782236E+04                                 8.033506                            6.280754       0.008073       2.006900                    0.999568      27.019013      77.487908       0.637584       0.430211      -1.048055      -0.028191      -0.006676      -0.054769       0.061960       0.000274      -0.006657      -0.029405       0.083089       0.023444      -0.058555       0.018822       0.039732              9.178193       4.911676       0.798940       0.911484      14.316639      -0.107867       8.306263          -0.005421
          197              C       2.859384       5.846708      15.600170      -0.184656      35.942301 0.47884773E+03  0.11568086E+05                                 9.468872                            7.272993       0.047118       1.964300                    0.999779      31.143870      91.667157       0.612043       0.414248      -1.062352      -0.013156      -0.035447      -0.079911       0.088404       0.024423      -0.027756      -0.027929      -0.031219      -0.056979      -0.042054      -0.015507       0.057561             11.064008      18.377393      -1.277892       0.386126       5.540185      -1.686128       9.274448           0.001791
          198              C       4.255265       5.861885      15.576797       0.029754      31.359495 0.39929432E+03  0.92759377E+04                                 8.880606                            6.800393      -0.143807       1.939400                    0.999494      28.657013      84.426569       0.607065       0.434316      -1.043291       0.020023       0.005137      -0.095303       0.097519       0.003171       0.029778      -0.015866      -0.065286      -0.065871      -0.053487       0.006006       0.047481             10.335663      16.177645      -0.629298       1.020131       5.526755      -1.882495       9.302590           0.015927
          199              C       4.429147       0.369925       6.959597       0.075815      22.962935 0.32192443E+03  0.70465157E+04                                 7.108442                            5.987535       0.163091       2.084205                    0.999183      25.671637      72.068601       0.670058       0.417613      -1.059554       0.098273       0.125087       0.034595       0.162792       0.018770       0.020762       0.042737      -0.090305       0.030599      -0.057103      -0.019209       0.076312              7.860181       6.832630      -2.823453      -0.640492      10.946322       1.256092       5.801591           0.002252
          200              C       5.642694      18.594884       6.408361      -0.224286      27.581306 0.43816346E+03  0.10319878E+05                                 7.983056                            6.959413       0.098561       2.034130                    0.997345      28.991571      83.382496       0.627375       0.414515      -1.065575      -0.057806      -0.053976       0.029339       0.084355      -0.039434      -0.004952       0.017001      -0.024477      -0.028399      -0.038027      -0.012625       0.050652              8.603794       7.140619      -1.668874      -0.333074      11.396671      -0.186013       7.274091           0.000184
          201              C       5.494171      17.096215       6.644048      -0.109368      25.436876 0.42471986E+03  0.99868941E+04                                 7.724290                            6.986119      -0.230413       1.926672                    0.998398      28.872304      84.656481       0.604474       0.430924      -1.048808       0.110028       0.027904      -0.014397       0.114421      -0.024858      -0.004302      -0.011019      -0.060362      -0.061239      -0.033765      -0.016676       0.050441              8.257937       7.099822      -1.647104       0.204388      11.104291      -0.837984       6.569698           0.001039
          202              C       6.870732      16.443629       6.688848      -0.429656      25.194946 0.43726200E+03  0.10295041E+05                                 7.259088                            6.746516       0.344196       2.067149                    0.998998      31.614948      90.960598       0.666455       0.390345      -1.081522      -0.098246       0.035648      -0.017610       0.105986      -0.036728       0.013644       0.005725       0.024180      -0.039189      -0.038573      -0.007660       0.046233              7.399396       7.219841      -1.583615       0.344172       8.352522      -0.394753       6.625826           0.000146
          203              C       0.667753       4.298715       8.895740       0.030614      36.145433 0.42200648E+03  0.97909260E+04                                 9.584354                            6.875840       0.008728       2.017776                    0.999330      26.608713      74.566307       0.628402       0.420111      -1.068028      -0.022820       0.018961       0.033004       0.044379      -0.007047       0.029512      -0.016499       0.008582      -0.015870      -0.031963      -0.005605       0.037568             11.989192      11.768827       0.197961      -6.579094       8.799794       3.477078      15.398954           0.002208
          204              C      11.654887       3.619571       9.382697      -0.172318      34.775700 0.43938561E+03  0.10367220E+05                                 9.238297                            6.974987       0.131300       2.008092                    0.999736      29.858434      86.260716       0.625198       0.415214      -1.063960       0.009417       0.014371      -0.002393       0.017347      -0.002069       0.012316       0.001149      -0.031679      -0.045766      -0.024640       0.001035       0.023605             10.826822      10.740493       1.062771      -5.577784       7.875373       2.076859      13.864600           0.000848
          205              C      10.996794       4.114701      10.510491       0.092942      29.176837 0.34635329E+03  0.77127956E+04                                 8.340805                            6.265728       0.123747       2.049593                    0.999664      26.294222      74.191782       0.647081       0.425065      -1.056019       0.026420       0.046108       0.010161       0.054104       0.001427       0.026128      -0.029627       0.020273      -0.033526      -0.045025       0.007071       0.037954              9.761321       9.559459       1.180990      -4.629616       7.711578       1.934867      12.012925          -0.003660
          206              C       0.299462       5.933972      10.603987       0.084746      28.162663 0.33519664E+03  0.73938041E+04                                 8.064547                            6.114928       0.255109       2.093515                    0.999670      26.049668      72.841007       0.663779       0.418325      -1.061638      -0.039619      -0.037186       0.007897       0.054908      -0.005706       0.035028      -0.012684      -0.035322      -0.032708      -0.046933       0.010449       0.036484              9.334142       8.514379       0.837551      -4.094668       7.640971       2.269942      11.847075          -0.002381
          207              C       1.039666       5.490063       9.522941      -0.156454      34.363739 0.45414212E+03  0.10792214E+05                                 9.201237                            7.131501       0.155528       2.022637                    0.999720      29.558329      85.387707       0.613742       0.419954      -1.062129      -0.010119      -0.016814      -0.010621       0.022314       0.004219       0.004997      -0.019354       0.011337      -0.020715      -0.025298       0.010358       0.014940             10.597906       9.565769       0.353410      -4.608852       8.592141       2.999091      13.635809           0.000929
          208              C       1.451427       3.799791       7.705615       0.587896      24.246185 0.24956688E+03  0.51852010E+04                                 7.802098                            5.647366      -0.016289       2.052833                    0.999489      22.616161      64.227726       0.615165       0.479221      -1.012004       0.025391      -0.010201      -0.057879       0.064021      -0.025548       0.031716      -0.068153      -0.092277      -0.051197      -0.067505      -0.038587       0.106092              9.497986      10.969904       0.295910      -2.718162       6.492362       3.141805      11.031691          -0.005730
          209              C       1.562518      17.754491       3.741781      -0.161365      33.082268 0.44781584E+03  0.10614174E+05                                 8.974314                            7.075905       0.113964       2.006394                    0.999686      29.706182      85.955523       0.616345       0.419272      -1.061604       0.004338      -0.007061       0.025140       0.026471      -0.010958       0.004318       0.020672       0.040150       0.013118      -0.036068       0.015256       0.020812             10.296497       5.194451      -0.294545      -0.849436      16.968789      -0.310982       8.726251           0.001264
          210              C       1.395882       0.166940       3.802164       0.060503      27.339152 0.34384494E+03  0.76779672E+04                                 8.033310                            6.280619       0.008037       2.006890                    0.999568      27.018680      77.486084       0.637601       0.430203      -1.048062      -0.028180       0.006679       0.054773       0.061959      -0.000269       0.006657      -0.029403       0.083083       0.023441      -0.058551       0.018822       0.039729              9.177946       4.911568      -0.798909      -0.911468      14.316170      -0.107870       8.306100          -0.005315
          211              C       8.896934       3.638542       3.878130      -0.184652      35.942633 0.47885330E+03  0.11568264E+05                                 9.468970                            7.273065       0.047064       1.964282                    0.999779      31.144033      91.668068       0.612036       0.414251      -1.062349      -0.013158       0.035449       0.079910       0.088404      -0.024428       0.027756      -0.027915      -0.031218      -0.056955      -0.042045      -0.015507       0.057553             11.064129      18.377593       1.277914      -0.386157       5.540235      -1.686145       9.274560           0.001955
          212              C      10.292815       3.623365       3.901503       0.029771      31.359087 0.39928781E+03  0.92757495E+04                                 8.880524                            6.800330      -0.143846       1.939390                    0.999494      28.656829      84.425874       0.607069       0.434315      -1.043291       0.020026      -0.005132       0.095301       0.097518      -0.003169      -0.029775      -0.015855      -0.065273      -0.065854      -0.053477       0.006009       0.047467             10.335566      16.177466       0.629304      -1.020138       5.526716      -1.882488       9.302517           0.016092
          213              C      10.466697       9.115325      12.518703       0.075799      22.963170 0.32192966E+03  0.70466497E+04                                 7.108436                            5.987540       0.163138       2.084211                    0.999183      25.671858      72.069018       0.670066       0.417606      -1.059559       0.098274      -0.125080      -0.034593       0.162786      -0.018768      -0.020765       0.042737      -0.090308       0.030586      -0.057104      -0.019209       0.076312              7.860166       6.832612       2.823427       0.640484      10.946290       1.256080       5.801597           0.002239
          214              C      11.680244       9.860866      13.069939      -0.224284      27.581296 0.43816372E+03  0.10319890E+05                                 7.983068                            6.959428       0.098527       2.034119                    0.997345      28.991592      83.382697       0.627372       0.414517      -1.065573      -0.057805       0.053977      -0.029340       0.084355       0.039433       0.004953       0.017000      -0.024470      -0.028395      -0.038026      -0.012625       0.050651              8.603801       7.140625       1.668856       0.333077      11.396696      -0.186005       7.274082           0.000139
          215              C      11.531721      11.359535      12.834252      -0.109374      25.437135 0.42472561E+03  0.99870714E+04                                 7.724350                            6.986171      -0.230449       1.926656                    0.998398      28.872629      84.657837       0.604471       0.430925      -1.048807       0.110028      -0.027910       0.014397       0.114422       0.024861       0.004303      -0.011019      -0.060351      -0.061226      -0.033765      -0.016671       0.050436              8.257999       7.099867       1.647103      -0.204396      11.104379      -0.837963       6.569752           0.001018
          216              C       0.833182      12.012121      12.789452      -0.429649      25.194706 0.43725597E+03  0.10294859E+05                                 7.259026                            6.746454       0.344212       2.067157                    0.998998      31.614725      90.959653       0.666461       0.390343      -1.081523      -0.098238      -0.035650       0.017613       0.105981       0.036732      -0.013641       0.005728       0.024178      -0.039212      -0.038575      -0.007664       0.046239              7.399333       7.219782       1.583585      -0.344173       8.352446      -0.394748       6.625772           0.000027
          217              C       6.705303       5.186535      18.634890       0.030590      36.146210 0.42201635E+03  0.97912221E+04                                 9.584506                            6.875930       0.008673       2.017752                    0.999330      26.609122      74.567954       0.628396       0.420112      -1.068026      -0.022822      -0.018965       0.033006       0.044384       0.007046       0.029511       0.016496       0.008588      -0.015862      -0.031959      -0.005608       0.037567             11.989398      11.768996      -0.197964      -6.579212       8.799944      -3.477164      15.399255           0.002217
          218              C       5.617337       5.865679      19.121847      -0.172325      34.776550 0.43939822E+03  0.10367601E+05                                 9.238454                            6.975091       0.131260       2.008070                    0.999736      29.859025      86.263000       0.625192       0.415215      -1.063958       0.009412      -0.014378      -0.002397       0.017351       0.002064       0.012314      -0.001154      -0.031674      -0.045768      -0.024638       0.001036       0.023603             10.827016      10.740695      -1.062791      -5.577916       7.875488      -2.076883      13.864866           0.000964
          219              C       4.959244       5.370549       0.771341       0.092904      29.177734 0.34636544E+03  0.77131389E+04                                 8.340983                            6.265843       0.123731       2.049579                    0.999664      26.294747      74.193776       0.647074       0.425065      -1.056018       0.026411      -0.046109       0.010156       0.054100      -0.001429       0.026123       0.029619       0.020279      -0.033507      -0.045015       0.007069       0.037946              9.761547       9.559687      -1.181019      -4.629752       7.711733      -1.934909      12.013219          -0.003582
          220              C       6.337012       3.551278       0.864837       0.084703      28.163506 0.33520875E+03  0.73941384E+04                                 8.064696                            6.115029       0.255135       2.093513                    0.999670      26.050224      72.842911       0.663775       0.418324      -1.061638      -0.039612       0.037186       0.007901       0.054903       0.005703       0.035022       0.012677      -0.035319      -0.032689      -0.046924       0.010451       0.036473              9.334321       8.514531      -0.837570      -4.094753       7.641112      -2.270000      11.847321          -0.002314
          221              C       7.077216       3.995187      19.262091      -0.156461      34.364342 0.45415176E+03  0.10792513E+05                                 9.201362                            7.131588       0.155480       2.022615                    0.999720      29.558799      85.389654       0.613736       0.419955      -1.062127      -0.010119       0.016819      -0.010620       0.022317      -0.004223       0.004999       0.019353       0.011343      -0.020711      -0.025299       0.010361       0.014938             10.598049       9.565882      -0.353430      -4.608898       8.592271      -2.999145      13.635995           0.001002
          222              C       7.488977       5.685459      17.444765       0.587884      24.246422 0.24956982E+03  0.51852752E+04                                 7.802141                            5.647389      -0.016281       2.052832                    0.999489      22.616289      64.228082       0.615165       0.479220      -1.012006       0.025386       0.010203      -0.057885       0.064025       0.025548       0.031714       0.068149      -0.092274      -0.051193      -0.067500      -0.038587       0.106086              9.498046      10.969945      -0.295905      -2.718203       6.492399      -3.141839      11.031793          -0.005744
          223              C       7.600068      10.701259      13.480931      -0.161364      33.081994 0.44781143E+03  0.10614061E+05                                 8.974345                            7.075929       0.113954       2.006400                    0.999686      29.705871      85.955029       0.616335       0.419279      -1.061598       0.004320       0.007057       0.025134       0.026461       0.010953       0.004326      -0.020669       0.040169       0.013138      -0.036073       0.015262       0.020812             10.296532       5.194465       0.294546      -0.849435      16.968831       0.311005       8.726300           0.001120
          224              C       7.433432       9.318310      13.541314       0.060493      27.339111 0.34384486E+03  0.76779773E+04                                 8.033378                            6.280671       0.008101       2.006916                    0.999568      27.018552      77.486185       0.637589       0.430210      -1.048056      -0.028194      -0.006674       0.054765       0.061957       0.000270       0.006661       0.029399       0.083089       0.023449      -0.058551       0.018818       0.039733              9.178028       4.911605       0.798915      -0.911475      14.316314       0.107876       8.306165          -0.005475
          225              C       2.859384       5.846708      13.617280      -0.184657      35.942594 0.47885166E+03  0.11568204E+05                                 9.468912                            7.273014       0.047116       1.964297                    0.999779      31.144056      91.667799       0.612043       0.414247      -1.062353      -0.013157      -0.035447       0.079915       0.088409       0.024425       0.027760       0.027931      -0.031219      -0.057007      -0.042063      -0.015504       0.057567             11.064064      18.377500      -1.277904      -0.386138       5.540207       1.686139       9.274485           0.001764
          226              C       4.255265       5.861885      13.640653       0.029754      31.359752 0.39929720E+03  0.92760251E+04                                 8.880654                            6.800418      -0.143819       1.939393                    0.999494      28.657208      84.427344       0.607064       0.434316      -1.043290       0.020025       0.005135       0.095307       0.097524       0.003170      -0.029781       0.015865      -0.065289      -0.065892      -0.053491       0.006006       0.047485             10.335728      16.177758      -0.629310      -1.020141       5.526787       1.882514       9.302639           0.015928
          227              C       4.429147       0.369925       2.779553       0.075797      22.963276 0.32193279E+03  0.70467341E+04                                 7.108444                            5.987557       0.163106       2.084197                    0.999183      25.672017      72.069504       0.670067       0.417605      -1.059560       0.098272       0.125078      -0.034590       0.162783       0.018766      -0.020764      -0.042739      -0.090309       0.030581      -0.057102      -0.019211       0.076314              7.860165       6.832627      -2.823407       0.640490      10.946245      -1.256055       5.801622           0.002299
          228              C       5.642694      18.594884       3.330789      -0.224288      27.581538 0.43816908E+03  0.10320060E+05                                 7.983147                            6.959494       0.098443       2.034091                    0.997345      28.991865      83.383991       0.627366       0.414519      -1.065570      -0.057808      -0.053978      -0.029337       0.084357      -0.039433       0.004951      -0.017003      -0.024465      -0.028407      -0.038025      -0.012627       0.050652              8.603886       7.140709      -1.668866       0.333082      11.396778       0.186013       7.274172           0.000204
          229              C       5.494171      17.096215       3.095102      -0.109363      25.436888 0.42471990E+03  0.99868987E+04                                 7.724296                            6.986120      -0.230442       1.926661                    0.998398      28.872380      84.656815       0.604474       0.430924      -1.048807       0.110027       0.027909       0.014401       0.114421      -0.024863       0.004308       0.011018      -0.060345      -0.061234      -0.033768      -0.016668       0.050436              8.257945       7.099806      -1.647101      -0.204363      11.104318       0.837961       6.569709           0.001057
          230              C       6.870732      16.443629       3.050302      -0.429668      25.195356 0.43727112E+03  0.10295296E+05                                 7.259155                            6.746588       0.344164       2.067132                    0.998998      31.615186      90.961074       0.666453       0.390345      -1.081523      -0.098243       0.035651       0.017626       0.105988      -0.036720      -0.013647      -0.005737       0.024172      -0.039228      -0.038573      -0.007656       0.046229              7.399467       7.219915      -1.583697      -0.344146       8.352666       0.394779       6.625821           0.000187
          231              C       0.667753       4.298715       0.843410       0.030641      36.145127 0.42200366E+03  0.97908543E+04                                 9.584343                            6.875845       0.008668       2.017757                    0.999330      26.608628      74.566295       0.628398       0.420114      -1.068024      -0.022819       0.018959      -0.033011       0.044383      -0.007052      -0.029529       0.016508       0.008582      -0.015877      -0.031981      -0.005609       0.037590             11.989161      11.768719       0.197939       6.579040       8.799786      -3.477106      15.398978           0.002286
          232              C      11.654887       3.619571       0.356453      -0.172336      34.776485 0.43939902E+03  0.10367611E+05                                 9.238456                            6.975121       0.131305       2.008089                    0.999736      29.858778      86.261871       0.625188       0.415218      -1.063958       0.009417       0.014372       0.002399       0.017349      -0.002073      -0.012317      -0.001150      -0.031666      -0.045768      -0.024640       0.001040       0.023600             10.827015      10.740711       1.062752       5.577961       7.875424      -2.076842      13.864909           0.000954
          233              C      10.996794       4.114701      18.706959       0.092967      29.176174 0.34634432E+03  0.77125417E+04                                 8.340654                            6.265626       0.123793       2.049610                    0.999664      26.293893      74.190459       0.647090       0.425062      -1.056022       0.026416       0.046112      -0.010157       0.054105       0.001424      -0.026137       0.029636       0.020283      -0.033529      -0.045037       0.007068       0.037969              9.761129       9.559317       1.181001       4.629515       7.711431      -1.934774      12.012640          -0.003557
          234              C       0.299462       5.933972      18.613463       0.084756      28.162227 0.33519115E+03  0.73936426E+04                                 8.064412                            6.114837       0.255191       2.093539                    0.999670      26.049479      72.839959       0.663791       0.418320      -1.061643      -0.039616      -0.037189      -0.007899       0.054907      -0.005706      -0.035036       0.012686      -0.035318      -0.032726      -0.046942       0.010453       0.036489              9.333973       8.514230       0.837545       4.094571       7.640851      -2.269896      11.846838          -0.002296
          235              C       1.039666       5.490063       0.216209      -0.156453      34.363638 0.45414134E+03  0.10792194E+05                                 9.201234                            7.131507       0.155501       2.022631                    0.999720      29.558285      85.387649       0.613740       0.419955      -1.062127      -0.010111      -0.016820       0.010617       0.022313       0.004214      -0.005010       0.019356       0.011340      -0.020712      -0.025302       0.010360       0.014942             10.597889       9.565764       0.353437       4.608822       8.592131      -2.999067      13.635771           0.000984
          236              C       1.451427       3.799791       2.033535       0.587840      24.246735 0.24957441E+03  0.51853845E+04                                 7.802157                            5.647406      -0.016196       2.052856                    0.999489      22.616396      64.228072       0.615171       0.479214      -1.012011       0.025385      -0.010212       0.057887       0.064028      -0.025558      -0.031704       0.068141      -0.092266      -0.051174      -0.067480      -0.038598       0.106078              9.498057      10.969956       0.295921       2.718177       6.492409      -3.141846      11.031804          -0.005714
          237              C       1.562518      17.754491       5.997369      -0.161357      33.081970 0.44781112E+03  0.10614046E+05                                 8.974326                            7.075914       0.113953       2.006398                    0.999686      29.705863      85.954821       0.616337       0.419277      -1.061599       0.004331      -0.007062      -0.025138       0.026468      -0.010955      -0.004323      -0.020672       0.040151       0.013120      -0.036069       0.015259       0.020810             10.296514       5.194459      -0.294537       0.849435      16.968831       0.311005       8.726253           0.001215
          238              C       1.395882       0.166940       5.936986       0.060497      27.339156 0.34384561E+03  0.76779931E+04                                 8.033355                            6.280654       0.008130       2.006922                    0.999568      27.018637      77.486251       0.637594       0.430207      -1.048059      -0.028186       0.006675      -0.054769       0.061957      -0.000272      -0.006657       0.029402       0.083087       0.023456      -0.058552       0.018823       0.039729              9.178000       4.911597      -0.798903       0.911476      14.316267       0.107882       8.306136          -0.005364
          239              C       8.896934       3.638542       5.861020      -0.184665      35.943231 0.47886128E+03  0.11568511E+05                                 9.469081                            7.273130       0.047080       1.964282                    0.999779      31.144395      91.669508       0.612032       0.414252      -1.062348      -0.013163       0.035446      -0.079912       0.088406      -0.024426      -0.027758       0.027920      -0.031209      -0.056966      -0.042050      -0.015505       0.057555             11.064287      18.377960       1.277937       0.386136       5.540291       1.686151       9.274610           0.001838
          240              C      10.292815       3.623365       5.837647       0.029745      31.359885 0.39929904E+03  0.92760720E+04                                 8.880634                            6.800396      -0.143788       1.939401                    0.999494      28.657348      84.427584       0.607070       0.434312      -1.043294       0.020027      -0.005138      -0.095306       0.097523      -0.003169       0.029778       0.015871      -0.065264      -0.065861      -0.053482       0.006010       0.047472             10.335714      16.177762       0.629313       1.020141       5.526777       1.882508       9.302603           0.015956
          241              C      10.466697       9.115325      16.698747       0.075802      22.963229 0.32193108E+03  0.70466921E+04                                 7.108477                            5.987579       0.163092       2.084197                    0.999183      25.671900      72.069317       0.670059       0.417610      -1.059556       0.098276      -0.125083       0.034589       0.162790      -0.018770       0.020763      -0.042736      -0.090311       0.030590      -0.057105      -0.019208       0.076313              7.860210       6.832651       2.823450      -0.640496      10.946358      -1.256090       5.801620           0.002265
          242              C      11.680244       9.860866      16.147511      -0.224281      27.581136 0.43816069E+03  0.10319799E+05                                 7.983042                            6.959409       0.098520       2.034120                    0.997345      28.991449      83.382179       0.627373       0.414517      -1.065573      -0.057806       0.053975       0.029337       0.084353       0.039433      -0.004954      -0.017001      -0.024474      -0.028420      -0.038022      -0.012632       0.050654              8.603772       7.140602       1.668847      -0.333077      11.396652       0.186005       7.274061           0.000163
          243              C      11.531721      11.359535      16.383198      -0.109373      25.437138 0.42472553E+03  0.99870651E+04                                 7.724340                            6.986162      -0.230444       1.926656                    0.998398      28.872625      84.657703       0.604472       0.430924      -1.048808       0.110028      -0.027912      -0.014400       0.114423       0.024861      -0.004305       0.011019      -0.060346      -0.061223      -0.033766      -0.016669       0.050434              8.257988       7.099861       1.647100       0.204385      11.104359       0.837960       6.569744           0.001034
          244              C       0.833182      12.012121      16.427998      -0.429650      25.194776 0.43725760E+03  0.10294907E+05                                 7.259043                            6.746468       0.344211       2.067156                    0.998998      31.614772      90.959842       0.666460       0.390343      -1.081523      -0.098238      -0.035651      -0.017620       0.105983       0.036729       0.013643      -0.005734       0.024165      -0.039223      -0.038575      -0.007659       0.046235              7.399352       7.219802       1.583596       0.344172       8.352477       0.394741       6.625777           0.000095
          245              C       5.369797      13.783965       8.895740       0.030549      36.146976 0.42202677E+03  0.97915255E+04                                 9.584631                            6.876007       0.008700       2.017756                    0.999330      26.609513      74.569312       0.628394       0.420111      -1.068026       0.022821       0.018963       0.033011       0.044387       0.007042      -0.029502      -0.016488       0.008580      -0.015855      -0.031949      -0.005604       0.037553             11.989559      11.769147      -0.197977       6.579301       8.800070       3.477223      15.399460           0.002118
          246              C       6.457763      13.104821       9.382697      -0.172324      34.776744 0.43940023E+03  0.10367675E+05                                 9.238507                            6.975114       0.131232       2.008059                    0.999736      29.859213      86.264064       0.625189       0.415216      -1.063956      -0.009419       0.014374      -0.002391       0.017350       0.002057      -0.012314       0.001160      -0.031677      -0.045767      -0.024639       0.001036       0.023603             10.827078      10.740737      -1.062806       5.577929       7.875565       2.076925      13.864931           0.000889
          247              C       7.115856      13.599951      10.510491       0.092865      29.179080 0.34638382E+03  0.77136618E+04                                 8.341281                            6.266044       0.123642       2.049543                    0.999664      26.295506      74.196814       0.647057       0.425070      -1.056014      -0.026416       0.046109       0.010162       0.054103      -0.001438      -0.026110      -0.029604       0.020277      -0.033508      -0.044999       0.007076       0.037923              9.761912       9.560019      -1.181031       4.629962       7.712000       1.935023      12.013719          -0.003732
          248              C       5.738088      15.419222      10.603987       0.084670      28.164746 0.33522580E+03  0.73946224E+04                                 8.064979                            6.115221       0.255035       2.093473                    0.999671      26.050972      72.845978       0.663757       0.418329      -1.061633       0.039617      -0.037186       0.007902       0.054906       0.005697      -0.035007      -0.012667      -0.035320      -0.032686      -0.046908       0.010455       0.036454              9.334661       8.514851      -0.837600       4.094942       7.641368       2.270087      11.847764          -0.002454
          249              C       4.997884      14.975313       9.522941      -0.156461      34.364599 0.45415548E+03  0.10792628E+05                                 9.201401                            7.131608       0.155477       2.022609                    0.999720      29.559035      85.390578       0.613736       0.419954      -1.062127       0.010119      -0.016822      -0.010617       0.022318      -0.004230      -0.004997      -0.019355       0.011342      -0.020723      -0.025303       0.010364       0.014939             10.598089       9.565928      -0.353441       4.608908       8.592319       2.999164      13.636021           0.000953
          250              C       4.586123      13.285041       7.705615       0.587886      24.246181 0.24956689E+03  0.51851967E+04                                 7.802086                            5.647352      -0.016235       2.052847                    0.999489      22.616088      64.227306       0.615168       0.479219      -1.012006      -0.025385      -0.010204      -0.057885       0.064024       0.025543      -0.031714      -0.068152      -0.092280      -0.051204      -0.067505      -0.038585       0.106090              9.497977      10.969870      -0.295904       2.718182       6.492355       3.141814      11.031706          -0.005740
          251              C       4.475032       8.269241       3.741781      -0.161363      33.082090 0.44781254E+03  0.10614080E+05                                 8.974300                            7.075894       0.113959       2.006396                    0.999686      29.706023      85.955080       0.616343       0.419274      -1.061602      -0.004330      -0.007058       0.025140       0.026469       0.010957      -0.004319       0.020673       0.040156       0.013126      -0.036071       0.015259       0.020813             10.296477       5.194442       0.294549       0.849438      16.968726      -0.310992       8.726264           0.001267
          252              C       4.641668       9.652190       3.802164       0.060492      27.339257 0.34384661E+03  0.76780148E+04                                 8.033331                            6.280634       0.008087       2.006904                    0.999568      27.018772      77.486431       0.637600       0.430203      -1.048062       0.028190       0.006674       0.054768       0.061958       0.000275      -0.006657      -0.029405       0.083089       0.023446      -0.058555       0.018822       0.039732              9.177968       4.911580       0.798913       0.911476      14.316195      -0.107875       8.306129          -0.005305
          253              C       9.215716      13.123792       3.878130      -0.184677      35.944091 0.47887416E+03  0.11568905E+05                                 9.469214                            7.273214       0.047023       1.964256                    0.999779      31.144984      91.671715       0.612030       0.414250      -1.062349       0.013163       0.035451       0.079921       0.088416       0.024424      -0.027764      -0.027928      -0.031212      -0.057005      -0.042065      -0.015500       0.057565             11.064445      18.378221      -1.277959       0.386153       5.540359      -1.686182       9.274755           0.001919
          254              C       7.819835      13.108615       3.901503       0.029729      31.360801 0.39931223E+03  0.92764656E+04                                 8.880824                            6.800523      -0.143832       1.939377                    0.999494      28.657967      84.430112       0.607062       0.434313      -1.043292      -0.020026      -0.005132       0.095313       0.097530       0.003171       0.029785      -0.015873      -0.065275      -0.065887      -0.053494       0.006012       0.047481             10.335945      16.178162      -0.629319       1.020156       5.526878      -1.882544       9.302795           0.016050
          255              C       7.645953      18.600575      12.518703       0.075779      22.963490 0.32193685E+03  0.70468348E+04                                 7.108431                            5.987549       0.163215       2.084225                    0.999184      25.672188      72.069699       0.670076       0.417598      -1.059566      -0.098273      -0.125071      -0.034590       0.162779       0.018762       0.020769       0.042734      -0.090306       0.030570      -0.057102      -0.019207       0.076308              7.860150       6.832607      -2.823404      -0.640480      10.946234       1.256045       5.801610           0.002257
          256              C       6.432406       0.375616      13.069939      -0.224286      27.581503 0.43816870E+03  0.10320049E+05                                 7.983140                            6.959494       0.098443       2.034090                    0.997345      28.991846      83.383928       0.627365       0.414520      -1.065570       0.057806       0.053980      -0.029340       0.084358      -0.039434      -0.004953       0.017001      -0.024461      -0.028387      -0.038027      -0.012622       0.050649              8.603876       7.140705      -1.668877      -0.333083      11.396775      -0.186012       7.274148           0.000133
          257              C       6.580930       1.874285      12.834252      -0.109373      25.437086 0.42472467E+03  0.99870411E+04                                 7.724334                            6.986158      -0.230429       1.926662                    0.998398      28.872595      84.657638       0.604472       0.430924      -1.048807      -0.110028      -0.027911       0.014399       0.114422      -0.024861      -0.004305      -0.011016      -0.060350      -0.061224      -0.033766      -0.016669       0.050435              8.257984       7.099857      -1.647109       0.204384      11.104357      -0.837965       6.569739           0.001003
          258              C       5.204368       2.526871      12.789452      -0.429648      25.194770 0.43725676E+03  0.10294882E+05                                 7.259037                            6.746459       0.344187       2.067148                    0.998998      31.614779      90.959806       0.666461       0.390343      -1.081524       0.098239      -0.035653       0.017621       0.105983      -0.036725       0.013644       0.005734       0.024170      -0.039228      -0.038573      -0.007660       0.046233              7.399351       7.219790      -1.583605       0.344165       8.352483      -0.394748       6.625779          -0.000017
          259              C      11.407347      14.671785      10.582560       0.030621      36.145437 0.42200790E+03  0.97909798E+04                                 9.584394                            6.875880       0.008693       2.017762                    0.999330      26.608793      74.566924       0.628396       0.420114      -1.068024       0.022816      -0.018957      -0.033014       0.044383      -0.007053       0.029526      -0.016501       0.008577      -0.015885      -0.031976      -0.005607       0.037583             11.989204      11.768764       0.197980      -6.579043       8.799848       3.477107      15.399000           0.002260
          260              C       0.420213      15.350929      10.095603      -0.172338      34.776105 0.43939310E+03  0.10367443E+05                                 9.238373                            6.975051       0.131309       2.008093                    0.999736      29.858707      86.261725       0.625194       0.415215      -1.063959      -0.009420      -0.014367       0.002395       0.017346      -0.002069       0.012307       0.001157      -0.031668      -0.045767      -0.024631       0.001031       0.023600             10.826900      10.740583       1.062782      -5.577843       7.875420       2.076851      13.864696           0.000845
          261              C       1.078306      14.855799       8.967809       0.092948      29.176358 0.34634713E+03  0.77126188E+04                                 8.340698                            6.265658       0.123805       2.049612                    0.999664      26.293930      74.190601       0.647087       0.425063      -1.056021      -0.026414      -0.046106      -0.010160       0.054099       0.001421       0.026135      -0.029634       0.020281      -0.033520      -0.045033       0.007065       0.037968              9.761180       9.559347       1.180987      -4.629538       7.711475       1.934819      12.012719          -0.003583
          262              C      11.775638      13.036528       8.874313       0.084738      28.162364 0.33519358E+03  0.73937045E+04                                 8.064421                            6.114847       0.255229       2.093548                    0.999670      26.049535      72.839985       0.663793       0.418318      -1.061644       0.039612       0.037183      -0.007900       0.054901      -0.005710       0.035034      -0.012686      -0.035318      -0.032721      -0.046938       0.010448       0.036491              9.333975       8.514231       0.837546      -4.094568       7.640859       2.269900      11.846837          -0.002313
          263              C      11.035434      13.480437       9.955359      -0.156462      34.364057 0.45414868E+03  0.10792416E+05                                 9.201311                            7.131570       0.155472       2.022616                    0.999720      29.558589      85.388832       0.613737       0.419956      -1.062127       0.010112       0.016820       0.010615       0.022312       0.004217       0.005010      -0.019353       0.011333      -0.020723      -0.025300       0.010360       0.014941             10.597963       9.565819       0.353450      -4.608825       8.592218       2.999102      13.635854           0.000944
          264              C      10.623673      15.170709      11.772685       0.587848      24.246870 0.24957600E+03  0.51854360E+04                                 7.802255                            5.647474      -0.016275       2.052832                    0.999489      22.616506      64.228916       0.615158       0.479222      -1.012004      -0.025391       0.010237       0.057878       0.064027      -0.025558       0.031708      -0.068139      -0.092273      -0.051216      -0.067490      -0.038592       0.106082              9.498169      10.970082       0.295922      -2.718230       6.492476       3.141884      11.031947          -0.005790
          265              C      10.512582       1.216009      15.736519      -0.161369      33.082289 0.44781406E+03  0.10614137E+05                                 8.974387                            7.075944       0.113942       2.006393                    0.999686      29.706026      85.955510       0.616335       0.419278      -1.061598      -0.004327       0.007059      -0.025142       0.026470      -0.010956       0.004316       0.020675       0.040151       0.013121      -0.036070       0.015258       0.020812             10.296605       5.194483      -0.294555      -0.849439      16.969038      -0.310970       8.726295           0.001170
          266              C      10.679218      18.803560      15.676136       0.060481      27.339726 0.34385315E+03  0.76782110E+04                                 8.033482                            6.280740       0.008172       2.006928                    0.999569      27.019057      77.487953       0.637587       0.430209      -1.048056       0.028190      -0.006671      -0.054769       0.061958      -0.000273       0.006656      -0.029406       0.083104       0.023459      -0.058563       0.018827       0.039736              9.178161       4.911662      -0.798924      -0.911482      14.316589      -0.107851       8.306233          -0.005384
          267              C       3.178166      15.331958      15.600170      -0.184677      35.942503 0.47884702E+03  0.11568056E+05                                 9.468861                            7.272950       0.047152       1.964309                    0.999779      31.143966      91.667178       0.612050       0.414243      -1.062356       0.013153      -0.035445      -0.079921       0.088412      -0.024420       0.027764      -0.027951      -0.031232      -0.057050      -0.042081      -0.015502       0.057583             11.064027      18.377535       1.277860      -0.386045       5.540178      -1.686127       9.274370           0.001754
          268              C       1.782285      15.347134      15.576797       0.029704      31.360908 0.39931403E+03  0.92765175E+04                                 8.880845                            6.800544      -0.143779       1.939393                    0.999494      28.658025      84.430321       0.607060       0.434314      -1.043291      -0.020019       0.005145      -0.095314       0.097530      -0.003169      -0.029790      -0.015895      -0.065314      -0.065952      -0.053517       0.005998       0.047519             10.335965      16.178230       0.629293      -1.020086       5.526886      -1.882534       9.302780           0.015870
          269              C       1.608403       9.855175       6.959597       0.075809      22.963065 0.32192807E+03  0.70466095E+04                                 7.108431                            5.987538       0.163109       2.084203                    0.999183      25.671827      72.069018       0.670063       0.417608      -1.059557      -0.098277       0.125085       0.034590       0.162791      -0.018769      -0.020764       0.042731      -0.090298       0.030598      -0.057101      -0.019204       0.076305              7.860158       6.832620       2.823425       0.640493      10.946261       1.256063       5.801594           0.002267
          270              C       0.394856       9.109634       6.408361      -0.224283      27.581235 0.43816301E+03  0.10319870E+05                                 7.983061                            6.959426       0.098511       2.034116                    0.997345      28.991564      83.382637       0.627372       0.414517      -1.065573       0.057805      -0.053973       0.029338       0.084352       0.039434       0.004952       0.016999      -0.024482      -0.028402      -0.038026      -0.012627       0.050653              8.603790       7.140637       1.668855       0.333081      11.396652      -0.186010       7.274082           0.000192
          271              C       0.543380       7.610965       6.644048      -0.109375      25.437100 0.42472509E+03  0.99870494E+04                                 7.724329                            6.986156      -0.230417       1.926666                    0.998398      28.872568      84.657438       0.604473       0.430923      -1.048808      -0.110029       0.027909      -0.014399       0.114423       0.024859       0.004304      -0.011016      -0.060354      -0.061223      -0.033765      -0.016670       0.050436              8.257975       7.099864       1.647109      -0.204382      11.104337      -0.837970       6.569725           0.001042
          272              C      11.241918       6.958379       6.688848      -0.429651      25.194881 0.43725982E+03  0.10294978E+05                                 7.259071                            6.746492       0.344181       2.067145                    0.998998      31.614919      90.960499       0.666458       0.390344      -1.081522       0.098242       0.035652      -0.017619       0.105986       0.036725      -0.013645       0.005731       0.024170      -0.039211      -0.038573      -0.007658       0.046231              7.399383       7.219829       1.583605      -0.344169       8.352508      -0.394742       6.625811           0.000145
          273              C       4.743099       7.538877       4.869575       0.028617      32.587702 0.38889078E+03  0.88270356E+04                                 8.903891                            6.557542       0.097307       2.049412                    0.999267      26.039307      71.826401       0.650778       0.414654      -1.073116       0.030026       0.051936       0.000003       0.059991       0.008222      -0.000002      -0.000005       0.087772      -0.060926      -0.034495      -0.020309       0.054804             10.962649       4.868640      -0.756707      -0.000001      19.785688      -0.000060       8.233620           0.000669
          274              C       4.540238       6.038310       4.869575       0.637799      20.120660 0.19877942E+03  0.39097081E+04                                 6.909325                            5.060806       0.008648       2.089650                    0.999446      21.061025      58.588724       0.644516       0.483169      -1.007844      -0.010158      -0.058105       0.000002       0.058987      -0.033160      -0.000003       0.000003       0.163430      -0.160718      -0.061400      -0.053573       0.114973              8.258033       3.991117       0.197835       0.000001      12.345741       0.000013       8.437241          -0.006238
          275              C       9.920902      12.438957       4.869575       0.009012      37.410026 0.43264697E+03  0.10107949E+05                                 9.889575                            6.976534      -0.022103       1.998938                    0.999287      27.230761      76.760848       0.621441       0.421868      -1.066125      -0.070673       0.000542      -0.000003       0.070675       0.049979      -0.000002       0.000001      -0.040833      -0.172729      -0.057576      -0.025200       0.082776             12.792074      23.714458      -4.849957       0.000045       6.746008      -0.000018       7.915755           0.031564
          276              C      11.458062      12.452236       4.869575       0.623478      22.061683 0.22344525E+03  0.45143969E+04                                 7.323424                            5.342021       0.155331       2.125184                    0.999663      21.690951      60.677828       0.633003       0.478929      -1.012499       0.066228       0.008657      -0.000001       0.066791      -0.033352       0.000001      -0.000001      -0.178578      -0.146245      -0.070941      -0.048748       0.119689              8.845200      13.190829      -1.109945       0.000028       4.295083      -0.000005       9.049687          -0.008580
          277              C      10.780649       1.946373      14.608725       0.028612      32.587620 0.38888932E+03  0.88269939E+04                                 8.903880                            6.557533       0.097326       2.049420                    0.999267      26.039238      71.826165       0.650778       0.414654      -1.073115       0.030031      -0.051939       0.000001       0.059996      -0.008224      -0.000001       0.000001       0.087775      -0.060931      -0.034496      -0.020310       0.054806             10.962646       4.868634       0.756704      -0.000001      19.785706      -0.000014       8.233598           0.000527
          278              C      10.577788       3.446940      14.608725       0.637800      20.120607 0.19877908E+03  0.39096939E+04                                 6.909259                            5.060763       0.008732       2.089675                    0.999446      21.060985      58.588268       0.644528       0.483162      -1.007850      -0.010158       0.058103       0.000002       0.058984       0.033157      -0.000002      -0.000001       0.163430      -0.160709      -0.061401      -0.053570       0.114970              8.257952       3.991086      -0.197836      -0.000002      12.345618      -0.000004       8.437151          -0.006345
          279              C       3.883352      16.016793      14.608725       0.009013      37.407367 0.43261220E+03  0.10106945E+05                                 9.889279                            6.976381      -0.022087       1.998965                    0.999287      27.229232      76.756099       0.621430       0.421884      -1.066114      -0.070694      -0.000463       0.000010       0.070696      -0.050015       0.000002       0.000013      -0.040943      -0.172907      -0.057636      -0.025225       0.082860             12.791636      23.713541       4.849779       0.000047       6.745829      -0.000004       7.915539           0.031498
          280              C       5.420512      16.003514      14.608725       0.623483      22.060935 0.22343744E+03  0.45141987E+04                                 7.323287                            5.341950       0.155348       2.125203                    0.999663      21.690420      60.676038       0.633004       0.478933      -1.012497       0.066226      -0.008663       0.000029       0.066790       0.033345      -0.000008       0.000021      -0.178604      -0.146261      -0.070947      -0.048754       0.119701              8.845004      13.190465       1.109900      -0.000060       4.295008      -0.000017       9.049539          -0.008652
          281              C       7.332001      11.431623      14.608725       0.028620      32.587844 0.38889186E+03  0.88270717E+04                                 8.903937                            6.557565       0.097301       2.049411                    0.999267      26.039320      71.826629       0.650775       0.414656      -1.073114      -0.030029      -0.051937       0.000005       0.059993       0.008223       0.000007       0.000010       0.087775      -0.060924      -0.034497      -0.020308       0.054805             10.962723       4.868661      -0.756702       0.000001      19.785856       0.000071       8.233652           0.000537
          282              C       7.534862      12.932190      14.608725       0.637801      20.120616 0.19877907E+03  0.39096981E+04                                 6.909293                            5.060783       0.008692       2.089663                    0.999446      21.061052      58.588711       0.644522       0.483166      -1.007846       0.010155       0.058104       0.000013       0.058985      -0.033157       0.000010      -0.000009       0.163420      -0.160725      -0.061394      -0.053575       0.114968              8.257996       3.991105       0.197842      -0.000005      12.345698      -0.000030       8.437184          -0.006324
          283              C       2.154198       6.531543      14.608725       0.008999      37.409762 0.43264268E+03  0.10107828E+05                                 9.889573                            6.976533      -0.022076       1.998951                    0.999287      27.230514      76.760171       0.621436       0.421873      -1.066122       0.070680      -0.000522      -0.000000       0.070682       0.049988       0.000000       0.000000      -0.040855      -0.172769      -0.057590      -0.025206       0.082795             12.792077      23.714469      -4.849958      -0.000019       6.746009       0.000005       7.915754           0.031473
          284              C       0.617038       6.518264      14.608725       0.623494      22.061439 0.22344228E+03  0.45143283E+04                                 7.323416                            5.342019       0.155266       2.125169                    0.999663      21.690840      60.677742       0.632997       0.478935      -1.012494      -0.066228      -0.008663       0.000001       0.066792      -0.033350       0.000000       0.000002      -0.178596      -0.146239      -0.070949      -0.048746       0.119695              8.845189      13.190811      -1.109941      -0.000003       4.295081      -0.000000       9.049676          -0.008646
          285              C       1.294451      17.024127       4.869575       0.028628      32.587871 0.38889319E+03  0.88271048E+04                                 8.903918                            6.557560       0.097267       2.049397                    0.999267      26.039413      71.826768       0.650778       0.414654      -1.073116      -0.030020       0.051937       0.000003       0.059989      -0.008226      -0.000002      -0.000001       0.087780      -0.060924      -0.034500      -0.020308       0.054808             10.962683       4.868654       0.756717       0.000000      19.785754       0.000009       8.233641           0.000655
          286              C       1.497312      15.523560       4.869575       0.637787      20.120842 0.19878186E+03  0.39097605E+04                                 6.909295                            5.060786       0.008714       2.089664                    0.999446      21.061166      58.588783       0.644529       0.483159      -1.007851       0.010164      -0.058099      -0.000004       0.058981       0.033156      -0.000001       0.000001       0.163420      -0.160724      -0.061393      -0.053575       0.114968              8.257991       3.991101      -0.197829       0.000005      12.345674      -0.000004       8.437200          -0.006254
          287              C       8.191748       2.953707       4.869575       0.008987      37.410626 0.43265461E+03  0.10108164E+05                                 9.889628                            6.976558      -0.022050       1.998951                    0.999287      27.231088      76.761703       0.621445       0.421864      -1.066129       0.070671       0.000556       0.000005       0.070673      -0.049973      -0.000002      -0.000006      -0.040802      -0.172695      -0.057565      -0.025194       0.082759             12.792169      23.714682       4.849987      -0.000060       6.746039      -0.000008       7.915787           0.031562
          288              C       6.654588       2.966986       4.869575       0.623481      22.061701 0.22344493E+03  0.45143962E+04                                 7.323475                            5.342051       0.155280       2.125169                    0.999663      21.690980      60.678272       0.632995       0.478935      -1.012494      -0.066228       0.008661       0.000017       0.066792       0.033350       0.000003      -0.000011      -0.178596      -0.146230      -0.070951      -0.048743       0.119694              8.845275      13.190968       1.109956       0.000010       4.295111       0.000010       9.049746          -0.008558
          289              N       6.774131      14.743873      18.108976      -0.217054      37.570337 0.51160351E+03  0.12297993E+05                                 9.393807                            7.340425      -0.119159       1.988104                    0.998631      27.650198      75.670217       0.645157       0.394948      -1.098489      -0.084168      -0.058514       0.127738       0.163784      -0.039110       0.053628       0.040281      -0.017700      -0.129990      -0.099083       0.037238       0.061845             10.852969      10.748358      -2.159533      -4.077831       9.327237      -2.067584      12.483311           0.031542
          290              N       0.736581      13.711877       1.369324      -0.216921      37.563430 0.51149325E+03  0.12294686E+05                                 9.392799                            7.339717      -0.119355       1.988100                    0.998629      27.646903      75.659281       0.645176       0.394957      -1.098483      -0.084145       0.058509      -0.127683       0.163728       0.039126      -0.053593       0.040262      -0.017710      -0.130005      -0.099054       0.037190       0.061864             10.851705      10.747128       2.159420       4.077142       9.326390      -2.067288      12.481597           0.031579
          291              N       5.300969       4.226627       8.369826      -0.217005      37.568501 0.51157373E+03  0.12297086E+05                                 9.393468                            7.340176      -0.119060       1.988144                    0.998632      27.649423      75.667249       0.645173       0.394944      -1.098493       0.084167       0.058520       0.127743       0.163790      -0.039128      -0.053612      -0.040276      -0.017712      -0.130060      -0.099085       0.037210       0.061875             10.852548      10.747945      -2.159496       4.077590       9.326968       2.067506      12.482731           0.031541
          292              N      11.338519       5.258623      11.108474      -0.216936      37.564447 0.51150901E+03  0.12295139E+05                                 9.392854                            7.339745      -0.119156       1.988149                    0.998630      27.647504      75.660736       0.645188       0.394948      -1.098491       0.084154      -0.058517      -0.127716       0.163760       0.039139       0.053594      -0.040266      -0.017718      -0.130068      -0.099071       0.037183       0.061887             10.851780      10.747208       2.159426      -4.077188       9.326448       2.067312      12.481683           0.031543
          293              N       5.300969       4.226627       1.369324      -0.216904      37.561702 0.51146461E+03  0.12293831E+05                                 9.392551                            7.339530      -0.119521       1.988067                    0.998627      27.646107      75.656713       0.645182       0.394959      -1.098481       0.084143       0.058513      -0.127692       0.163735      -0.039152       0.053579       0.040251      -0.017704      -0.130037      -0.099050       0.037156       0.061894             10.851403      10.746843      -2.159394      -4.076984       9.326194      -2.067230      12.481173           0.031577
          294              N      11.338519       5.258623      18.108976      -0.216970      37.565632 0.51152865E+03  0.12295740E+05                                 9.393083                            7.339914      -0.119273       1.988108                    0.998629      27.648018      75.662773       0.645176       0.394951      -1.098488       0.084159      -0.058519       0.127720       0.163767       0.039130      -0.053602       0.040267      -0.017706      -0.130026      -0.099067       0.037196       0.061871             10.852059      10.747490       2.159458       4.077333       9.326630      -2.067373      12.482056           0.031541
          295              N       6.774131      14.743873      11.108474      -0.216854      37.559941 0.51143556E+03  0.12292938E+05                                 9.392184                            7.339257      -0.119300       1.988144                    0.998628      27.645402      75.653769       0.645204       0.394952      -1.098487      -0.084142      -0.058515      -0.127695       0.163737      -0.039167      -0.053564      -0.040249      -0.017729      -0.130114      -0.099055       0.037131       0.061924             10.850946      10.746409      -2.159352       4.076765       9.325890       2.067113      12.480539           0.031557
          296              N       0.736581      13.711877       8.369826      -0.216934      37.563308 0.51149174E+03  0.12294639E+05                                 9.392783                            7.339708      -0.119442       1.988078                    0.998628      27.646855      75.659102       0.645177       0.394957      -1.098483      -0.084144       0.058512       0.127688       0.163732       0.039131       0.053586      -0.040259      -0.017703      -0.129998      -0.099047       0.037180       0.061867             10.851676      10.747111       2.159415      -4.077120       9.326375       2.067289      12.481541           0.031544
          297              N       4.985809      10.300982       4.869575      -0.195048      32.884776 0.46358531E+03  0.10933459E+05                                 8.708648                            7.051444      -0.075052       2.006080                    0.999020      27.414504      75.683666       0.645685       0.402214      -1.087398      -0.008644      -0.159094       0.000001       0.159329      -0.053149       0.000002      -0.000001       0.137780       0.140935      -0.110498       0.046978       0.063520              9.971082       5.969010       2.580661      -0.000002      14.256275      -0.000003       9.687961           0.028504
          298              N       7.114649      12.467413       4.869575      -0.182261      34.594261 0.50193342E+03  0.12044588E+05                                 9.027726                            7.341210       0.046939       2.048132                    0.998851      27.530651      76.026940       0.633928       0.402643      -1.089893       0.157836       0.047247      -0.000000       0.164756      -0.063525      -0.000001      -0.000000      -0.115146       0.065127      -0.096587       0.021709       0.074878             10.399946      15.722348       3.751515      -0.000059       6.880249      -0.000022       8.597243          -0.018565
          299              N      11.023359      18.154768      14.608725      -0.195048      32.885647 0.46359978E+03  0.10933878E+05                                 8.708744                            7.051512      -0.074935       2.006101                    0.999021      27.415081      75.685360       0.645688       0.402210      -1.087402      -0.008662       0.159100      -0.000006       0.159335       0.053173       0.000018      -0.000002       0.137799       0.140867      -0.110509       0.046956       0.063554              9.971209       5.969065      -2.580678      -0.000003      14.256546       0.000008       9.688015           0.028429
          300              N       1.077099      15.988337      14.608725      -0.182322      34.596436 0.50196939E+03  0.12045668E+05                                 9.028058                            7.341452       0.047119       2.048167                    0.998853      27.531757      76.030688       0.633920       0.402641      -1.089894       0.157888      -0.047178       0.000003       0.164785       0.063555      -0.000005       0.000019      -0.115273       0.065037      -0.096637       0.021679       0.074958             10.400350      15.723041      -3.751669       0.000065       6.880487      -0.000019       8.597521          -0.018652
          301              N       7.089291       8.669519      14.608725      -0.195016      32.883781 0.46356867E+03  0.10932962E+05                                 8.708459                            7.051304      -0.075029       2.006096                    0.999020      27.414010      75.681800       0.645693       0.402213      -1.087399       0.008653       0.159095       0.000000       0.159330      -0.053156      -0.000002      -0.000001       0.137776       0.140926      -0.110499       0.046975       0.063524              9.970852       5.968884       2.580578       0.000001      14.255908       0.000011       9.687765           0.028386
          302              N       4.960451       6.503087      14.608725      -0.182259      34.594183 0.50193157E+03  0.12044526E+05                                 9.027685                            7.341178       0.047083       2.048176                    0.998852      27.530637      76.026712       0.633932       0.402641      -1.089895      -0.157847      -0.047237       0.000000       0.164764      -0.063534       0.000002       0.000001      -0.115178       0.065115      -0.096602       0.021705       0.074897             10.399897      15.722263       3.751489       0.000015       6.880222       0.000008       8.597206          -0.018670
          303              N       1.051741       0.815731       4.869575      -0.195034      32.884349 0.46357900E+03  0.10933265E+05                                 8.708550                            7.051378      -0.075078       2.006075                    0.999020      27.414320      75.682821       0.645691       0.402213      -1.087400       0.008662      -0.159099      -0.000001       0.159335       0.053157      -0.000008       0.000002       0.137777       0.140943      -0.110504       0.046981       0.063523              9.970956       5.968951      -2.580608       0.000001      14.256061       0.000009       9.687855           0.028485
          304              N      10.998001       2.982163       4.869575      -0.182282      34.595304 0.50195065E+03  0.12045115E+05                                 9.027931                            7.341353       0.047003       2.048142                    0.998852      27.531110      76.028764       0.633919       0.402645      -1.089891      -0.157838       0.047260       0.000002       0.164761       0.063537       0.000001      -0.000009      -0.115149       0.065140      -0.096599       0.021713       0.074886             10.400218      15.722863      -3.751615      -0.000014       6.880387       0.000007       8.597403          -0.018624
          305              O       5.159690      12.467413       2.800980      -0.567091      41.761580 0.63801714E+03  0.16065476E+05                                 9.727813                            7.963249      -0.070138       2.015734                    0.996139      28.777206      78.324328       0.652627       0.372717      -1.124347      -0.010272       0.022704      -0.002631       0.025058      -0.002875       0.051661      -0.002042      -0.079499       0.028649      -0.075814       0.033552       0.042261             11.086334       8.915704      -0.843261       1.505990      10.091163      -4.868590      14.252136           0.038013
          306              O       3.424498      13.727054       2.150404      -0.549739      44.648838 0.62996153E+03  0.15807344E+05                                10.169831                            7.898953      -0.021373       2.032140                    0.996846      28.532402      77.442846       0.657211       0.371412      -1.125687       0.029048       0.014216       0.021708       0.038950      -0.010537       0.003574       0.050818       0.016435      -0.107808      -0.069606       0.024386       0.045220             12.112648      20.334020      -1.097576      -3.401909       7.060056      -0.594501       8.943868           0.041943
          307              O       4.452089       5.486269       3.821642      -0.571624      40.307566 0.57636915E+03  0.14162215E+05                                 9.453574                            7.546154       0.129446       2.082390                    0.997508      28.236591      76.147980       0.672812       0.370495      -1.124987      -0.012325      -0.007662       0.042104       0.044535      -0.011990       0.020467       0.033594       0.108687      -0.025837      -0.072033       0.007582       0.064450             10.970178       6.137632       0.081870      -0.098260      13.081818       5.809375      13.691083           0.035316
          308              O      11.995404      12.442751       5.964255      -0.553977      40.273127 0.59423706E+03  0.14671265E+05                                 9.408263                            7.629679       0.142223       2.097032                    0.996135      27.861813      74.619483       0.675327       0.367353      -1.130601      -0.001788      -0.009142      -0.030885       0.032259      -0.033895       0.033195      -0.001807      -0.096825       0.006574      -0.073214       0.012499       0.060715             10.760569      12.795744      -0.072101       5.126852       6.296361       0.094227      13.189602           0.040213
          309              O       7.973189      17.344728      17.253878      -0.491302      26.531162 0.40057323E+03  0.90095356E+04                                 7.155921                            6.180923       0.054196       2.098605                    0.997927      25.822076      67.175076       0.761429       0.357648      -1.132099      -0.091891       0.099918      -0.034899       0.140162      -0.078096       0.011463      -0.037810       0.039508      -0.326170      -0.118464      -0.020708       0.139172              7.956589       5.999173      -0.626237      -0.307646      12.189521      -1.945228       5.681072           0.026604
          310              O      11.197240      15.988337      16.677320      -0.567069      41.761931 0.63802483E+03  0.16065693E+05                                 9.727783                            7.963229      -0.069860       2.015814                    0.996141      28.777541      78.324888       0.652638       0.372711      -1.124353      -0.010259      -0.022688       0.002651       0.025040       0.002903      -0.051645      -0.002037      -0.079534       0.028666      -0.075813       0.033555       0.042258             11.086291       8.915695       0.843278      -1.505972      10.091127      -4.868560      14.252052           0.038002
          311              O       9.462048      14.728696      17.327896      -0.549766      44.653821 0.63004181E+03  0.15809883E+05                                10.170593                            7.899482      -0.021445       2.032087                    0.996848      28.534165      77.449254       0.657185       0.371415      -1.125684       0.029051      -0.014254      -0.021700       0.038962       0.010545      -0.003558       0.050791       0.016406      -0.107760      -0.069568       0.024354       0.045214             12.113627      20.335725       1.097607       3.402312       7.060529      -0.594571       8.944628           0.041959
          312              O      10.489639       3.998981      15.656658      -0.571651      40.310633 0.57641954E+03  0.14163786E+05                                 9.454088                            7.546532       0.129450       2.082366                    0.997510      28.237779      76.152490       0.672788       0.370499      -1.124982      -0.012358       0.007680      -0.042102       0.044545       0.011979      -0.020475       0.033600       0.108680      -0.025933      -0.072031       0.007568       0.064463             10.970815       6.137949      -0.081879       0.098262      13.082726       5.809766      13.691769           0.035210
          313              O       5.957854      16.012999      13.514045      -0.553856      40.267623 0.59414331E+03  0.14668336E+05                                 9.407367                            7.629021       0.142345       2.097106                    0.996134      27.859732      74.611766       0.675365       0.367348      -1.130608      -0.001785       0.009089       0.030857       0.032217       0.033905      -0.033204      -0.001807      -0.096860       0.006613      -0.073241       0.012512       0.060729             10.759460      12.794153       0.072102      -5.126191       6.295802       0.094208      13.188426           0.040189
          314              O       1.935639      11.111022       2.224422      -0.491262      26.529279 0.40053772E+03  0.90085471E+04                                 7.155664                            6.180717       0.053560       2.098449                    0.997921      25.820643      67.170878       0.761429       0.357656      -1.132091      -0.091877      -0.099894       0.034906       0.140138       0.078097      -0.011466      -0.037826       0.039423      -0.326279      -0.118501      -0.020684       0.139185              7.956287       5.998984       0.626188       0.307648      12.189005      -1.945157       5.680873           0.026643
          315              O       6.915410       6.503087      12.540130      -0.567070      41.760960 0.63800598E+03  0.16065121E+05                                 9.727707                            7.963172      -0.070103       2.015750                    0.996139      28.776984      78.323478       0.652632       0.372717      -1.124347       0.010277      -0.022699      -0.002635       0.025056      -0.002882      -0.051653       0.002036      -0.079501       0.028673      -0.075808       0.033551       0.042257             11.086205       8.915587      -0.843248      -1.505939      10.091052       4.868530      14.251976           0.037910
          316              O       8.650602       5.243446      11.889554      -0.549744      44.649886 0.62997876E+03  0.15807888E+05                                10.169986                            7.899060      -0.021381       2.032132                    0.996846      28.532787      77.444222       0.657207       0.371412      -1.125687      -0.029050      -0.014199       0.021691       0.038936      -0.010541      -0.003565      -0.050808       0.016431      -0.107793      -0.069593       0.024376       0.045217             12.112851      20.334366      -1.097572       3.402010       7.060149       0.594519       8.944039           0.041886
          317              O       7.623011      13.484231      13.560792      -0.571586      40.306735 0.57635436E+03  0.14161796E+05                                 9.453577                            7.546154       0.129142       2.082310                    0.997507      28.236020      76.146913       0.672797       0.370504      -1.124977       0.012304       0.007683       0.042093       0.044522      -0.011991      -0.020474      -0.033607       0.108649      -0.025806      -0.072034       0.007602       0.064432             10.970182       6.137626       0.081889       0.098260      13.081818      -5.809375      13.691104           0.035280
          318              O       0.079696       6.527749      15.703405      -0.553987      40.274537 0.59426265E+03  0.14672048E+05                                 9.408433                            7.629809       0.142373       2.097063                    0.996136      27.862498      74.621599       0.675326       0.367350      -1.130604       0.001790       0.009147      -0.030892       0.032267      -0.033904      -0.033192       0.001815      -0.096839       0.006535      -0.073216       0.012482       0.060733             10.760775      12.796035      -0.072096      -5.126940       6.296466      -0.094239      13.189823           0.040139
          319              O       4.101911       1.625772       7.514728      -0.491279      26.530835 0.40056664E+03  0.90093590E+04                                 7.155914                            6.180917       0.053946       2.098541                    0.997925      25.821642      67.174052       0.761421       0.357653      -1.132093       0.091870      -0.099899      -0.034898       0.140135      -0.078101      -0.011473       0.037814       0.039457      -0.326208      -0.118475      -0.020706       0.139181              7.956584       5.999161      -0.626233       0.307640      12.189522       1.945239       5.681070           0.026536
          320              O       0.877860       2.982163       6.938170      -0.567082      41.761015 0.63800742E+03  0.16065175E+05                                 9.727756                            7.963207      -0.070161       2.015737                    0.996138      28.776893      78.323406       0.652627       0.372719      -1.124345       0.010257       0.022699       0.002637       0.025048       0.002885       0.051655       0.002045      -0.079501       0.028690      -0.075811       0.033542       0.042268             11.086267       8.915676       0.843271       1.505970      10.091091       4.868554      14.252033           0.037973
          321              O       2.613052       4.241804       7.588746      -0.549761      44.653126 0.63002857E+03  0.15809463E+05                                10.170473                            7.899387      -0.021416       2.032100                    0.996847      28.533897      77.448226       0.657191       0.371414      -1.125685      -0.029058       0.014227      -0.021695       0.038955       0.010542       0.003554      -0.050802       0.016413      -0.107770      -0.069580       0.024358       0.045221             12.113494      20.335522       1.097591      -3.402274       7.060454       0.594567       8.944508           0.041931
          322              O       1.585461      14.971519       5.917508      -0.571697      40.310404 0.57641560E+03  0.14163654E+05                                 9.454013                            7.546474       0.129593       2.082410                    0.997510      28.237760      76.152132       0.672795       0.370496      -1.124985       0.012354      -0.007686      -0.042091       0.044534       0.011992       0.020469      -0.033602       0.108692      -0.025899      -0.072040       0.007578       0.064462             10.970716       6.137899      -0.081874      -0.098253      13.082575      -5.809713      13.691674           0.035262
          323              O       6.117246       2.957501       3.774895      -0.553901      40.270215 0.59418625E+03  0.14669701E+05                                 9.407870                            7.629382       0.142108       2.097022                    0.996133      27.860525      74.615323       0.675336       0.367356      -1.130599       0.001795      -0.009099       0.030868       0.032232       0.033900       0.033195       0.001792      -0.096811       0.006606      -0.073217       0.012514       0.060703             10.760098      12.795079       0.072115       5.126570       6.296111      -0.094212      13.189105           0.040228
          324              O      10.139461       7.859478      11.963572      -0.491255      26.529453 0.40054080E+03  0.90086371E+04                                 7.155717                            6.180760       0.053557       2.098449                    0.997921      25.820635      67.171017       0.761422       0.357658      -1.132089       0.091864       0.099886       0.034902       0.140122       0.078104       0.011471       0.037820       0.039407      -0.326272      -0.118495      -0.020694       0.139189              7.956354       5.999010       0.626202      -0.307645      12.189131       1.945184       5.680922           0.026556
          325              O       6.915410       6.503087      16.677320      -0.567084      41.761579 0.63801655E+03  0.16065455E+05                                 9.727809                            7.963239      -0.070090       2.015751                    0.996139      28.777174      78.324186       0.652629       0.372717      -1.124347       0.010265      -0.022707       0.002639       0.025059      -0.002883       0.051647      -0.002042      -0.079501       0.028681      -0.075803       0.033545       0.042258             11.086339       8.915660      -0.843246       1.505930      10.091173      -4.868623      14.252185           0.037937
          326              O       8.650602       5.243446      17.327896      -0.549768      44.650868 0.62999440E+03  0.15808381E+05                                10.170143                            7.899161      -0.021384       2.032126                    0.996846      28.533102      77.445366       0.657202       0.371413      -1.125687      -0.029054      -0.014224      -0.021687       0.038946      -0.010537       0.003569       0.050802       0.016419      -0.107788      -0.069585       0.024373       0.045212             12.113068      20.334754      -1.097566      -3.402138       7.060240      -0.594537       8.944211           0.041900
          327              O       7.623011      13.484231      15.656658      -0.571768      40.316133 0.57651279E+03  0.14166638E+05                                 9.454817                            7.547063       0.129929       2.082459                    0.997514      28.240310      76.160606       0.672775       0.370492      -1.124988       0.012398       0.007696      -0.042125       0.044581      -0.011967       0.020484       0.033580       0.108691      -0.026012      -0.072012       0.007529       0.064483             10.971715       6.138391       0.081888      -0.098294      13.083991       5.810315      13.692764           0.035187
          328              O       0.079696       6.527749      13.514045      -0.553960      40.273790 0.59424931E+03  0.14671630E+05                                 9.408300                            7.629709       0.142427       2.097083                    0.996137      27.862228      74.620540       0.675333       0.367349      -1.130606       0.001789       0.009137       0.030890       0.032262      -0.033905       0.033195      -0.001820      -0.096839       0.006543      -0.073219       0.012483       0.060736             10.760609      12.795805      -0.072101       5.126838       6.296382       0.094233      13.189638           0.040142
          329              O       4.101911       1.625772       2.224422      -0.491248      26.528248 0.40051896E+03  0.90080083E+04                                 7.155455                            6.180551       0.053646       2.098494                    0.997920      25.820020      67.168545       0.761444       0.357654      -1.132095       0.091854      -0.099889       0.034890       0.140116      -0.078113       0.011464      -0.037842       0.039410      -0.326265      -0.118505      -0.020694       0.139199              7.956045       5.998818      -0.626171      -0.307645      12.188591      -1.945108       5.680725           0.026641
          330              O       0.877860       2.982163       2.800980      -0.567087      41.761334 0.63801196E+03  0.16065310E+05                                 9.727771                            7.963214      -0.070157       2.015731                    0.996138      28.777089      78.323876       0.652629       0.372717      -1.124347       0.010283       0.022710      -0.002639       0.025069       0.002870      -0.051648      -0.002038      -0.079482       0.028660      -0.075796       0.033547       0.042249             11.086288       8.915619       0.843239      -1.505936      10.091118      -4.868587      14.252127           0.038015
          331              O       2.613052       4.241804       2.150404      -0.549726      44.647054 0.62993360E+03  0.15806489E+05                                10.169670                            7.898848      -0.021646       2.032076                    0.996843      28.531568      77.440543       0.657206       0.371419      -1.125681      -0.029037       0.014183       0.021678       0.038913       0.010540      -0.003572       0.050790       0.016481      -0.107803      -0.069587       0.024399       0.045189             12.112448      20.333645       1.097549       3.401850       7.059946      -0.594502       8.943752           0.041941
          332              O       1.585461      14.971519       3.821642      -0.571688      40.311207 0.57642882E+03  0.14164074E+05                                 9.454168                            7.546588       0.129462       2.082366                    0.997510      28.238035      76.153392       0.672786       0.370499      -1.124982       0.012359      -0.007685       0.042109       0.044553       0.011985      -0.020474       0.033603       0.108665      -0.025914      -0.072030       0.007577       0.064453             10.970904       6.137990      -0.081863       0.098279      13.082857       5.809825      13.691866           0.035288
          333              O       6.117246       2.957501       5.964255      -0.553983      40.276722 0.59429813E+03  0.14673161E+05                                 9.408794                            7.630070       0.142324       2.097031                    0.996138      27.863301      74.624652       0.675309       0.367353      -1.130600       0.001793      -0.009153      -0.030904       0.032280       0.033908      -0.033185      -0.001819      -0.096808       0.006495      -0.073197       0.012466       0.060731             10.761225      12.796703       0.072088      -5.127201       6.296692       0.094259      13.190280           0.040216
          334              O      10.139461       7.859478      17.253878      -0.491244      26.529048 0.40053345E+03  0.90084225E+04                                 7.155609                            6.180673       0.053613       2.098467                    0.997921      25.820549      67.170418       0.761434       0.357655      -1.132093       0.091871       0.099891      -0.034903       0.140131       0.078105      -0.011465      -0.037820       0.039426      -0.326250      -0.118490      -0.020697       0.139187              7.956226       5.998940       0.626192       0.307641      12.188905      -1.945153       5.680835           0.026604
          335              O       5.159690      12.467413       6.938170      -0.567105      41.761882 0.63802127E+03  0.16065609E+05                                 9.727879                            7.963288      -0.070103       2.015748                    0.996138      28.777198      78.324424       0.652624       0.372719      -1.124345      -0.010259       0.022704       0.002649       0.025054      -0.002879      -0.051651       0.002033      -0.079497       0.028677      -0.075805       0.033551       0.042253             11.086429       8.915696      -0.843231      -1.505927      10.091240       4.868684      14.252350           0.037991
          336              O       3.424498      13.727054       7.588746      -0.549749      44.648670 0.62995743E+03  0.15807233E+05                                10.169897                            7.898987      -0.021609       2.032080                    0.996843      28.532105      77.442313       0.657201       0.371418      -1.125682       0.029051       0.014230      -0.021679       0.038942      -0.010536      -0.003570      -0.050795       0.016438      -0.107806      -0.069585       0.024383       0.045202             12.112760      20.334224      -1.097551       3.402035       7.060087       0.594512       8.943970           0.041937
          337              O       4.452089       5.486269       5.917508      -0.571698      40.313724 0.57647040E+03  0.14165342E+05                                 9.454487                            7.546818       0.129736       2.082422                    0.997513      28.239184      76.156984       0.672781       0.370495      -1.124986      -0.012371      -0.007693      -0.042114       0.044562      -0.011970      -0.020484      -0.033586       0.108687      -0.025969      -0.072019       0.007543       0.064476             10.971308       6.138191       0.081881       0.098273      13.083425      -5.810079      13.692309           0.035242
          338              O      11.995404      12.442751       3.774895      -0.553993      40.273947 0.59425196E+03  0.14671712E+05                                 9.408324                            7.629727       0.142446       2.097088                    0.996136      27.862282      74.620731       0.675332       0.367349      -1.130606      -0.001777      -0.009143       0.030890       0.032264      -0.033897      -0.033199       0.001814      -0.096837       0.006549      -0.073218       0.012491       0.060727             10.760638      12.795874      -0.072103      -5.126860       6.296400      -0.094232      13.189640           0.040200
          339              O       7.973189      17.344728      11.963572      -0.491220      26.527511 0.40050500E+03  0.90076274E+04                                 7.155395                            6.180504       0.053317       2.098410                    0.997918      25.819360      67.166860       0.761434       0.357661      -1.132088      -0.091844       0.099857       0.034905       0.140089      -0.078116      -0.011471       0.037840       0.039345      -0.326325      -0.118520      -0.020687       0.139207              7.955976       5.998760      -0.626174       0.307652      12.188492       1.945087       5.680675           0.026567
          340              O      11.197240      15.988337      12.540130      -0.567066      41.762430 0.63803288E+03  0.16065938E+05                                 9.727806                            7.963246      -0.069871       2.015799                    0.996142      28.777854      78.325705       0.652641       0.372708      -1.124356      -0.010303      -0.022681      -0.002676       0.025054       0.002874       0.051636       0.002015      -0.079497       0.028613      -0.075790       0.033570       0.042220             11.086318       8.915595       0.843229       1.505904      10.091155       4.868614      14.252203           0.038000
          341              O       9.462048      14.728696      11.889554      -0.549693      44.645442 0.62990968E+03  0.15805729E+05                                10.169405                            7.898670      -0.021613       2.032096                    0.996843      28.531077      77.438673       0.657217       0.371416      -1.125684       0.029033      -0.014152       0.021663       0.038890       0.010541       0.003568      -0.050806       0.016477      -0.107821      -0.069604       0.024399       0.045205             12.112086      20.332990       1.097550      -3.401700       7.059775       0.594473       8.943491           0.041900
          342              O      10.489639       3.998981      13.560792      -0.571650      40.310822 0.57642239E+03  0.14163883E+05                                 9.454138                            7.546568       0.129394       2.082348                    0.997510      28.237825      76.152835       0.672783       0.370501      -1.124980      -0.012344       0.007683       0.042103       0.044543       0.011977       0.020476      -0.033602       0.108676      -0.025925      -0.072031       0.007570       0.064461             10.970875       6.137976      -0.081876      -0.098275      13.082813      -5.809802      13.691835           0.035222
          343              O       5.957854      16.012999      15.703405      -0.554036      40.278094 0.59432632E+03  0.14674037E+05                                 9.409017                            7.630271       0.142264       2.097004                    0.996138      27.863916      74.626855       0.675298       0.367355      -1.130598      -0.001783       0.009175      -0.030917       0.032299       0.033904       0.033187       0.001813      -0.096794       0.006467      -0.073190       0.012464       0.060726             10.761462      12.797034       0.072072       5.127259       6.296841      -0.094277      13.190511           0.040197
          344              O       1.935639      11.111022       7.514728      -0.491273      26.529257 0.40053736E+03  0.90085331E+04                                 7.155647                            6.180703       0.053714       2.098497                    0.997922      25.820629      67.170726       0.761432       0.357655      -1.132093      -0.091871      -0.099888      -0.034902       0.140129       0.078107       0.011463       0.037835       0.039428      -0.326279      -0.118507      -0.020689       0.139196              7.956268       5.998974       0.626193      -0.307645      12.188975       1.945160       5.680856           0.026557
          345              O       2.801423      12.374457       4.869575      -0.895896      62.256225 0.14588794E+04  0.44577778E+05                                12.280245                           11.647423       0.245899       1.991567                    0.998433      37.212682     106.843043       0.574825       0.348716      -1.158474       0.001972      -0.025545       0.000010       0.025621       0.039449       0.000009      -0.000013      -0.086931      -0.167624      -0.055875      -0.030760       0.086635             13.489673      16.157757      -0.803090       0.000044      11.298707      -0.000012      13.012554           0.307167
          346              O       4.769665      14.569344       4.869575      -0.789884      35.133435 0.74991492E+03  0.19446521E+05                                 8.284093                            8.316592       0.482867       2.180211                    0.991468      30.233206      80.559200       0.682914       0.345868      -1.158227       0.050290       0.017845       0.000018       0.053362      -0.016890       0.000008       0.000005       0.046099      -0.057349      -0.019117      -0.019017       0.038133              8.498705       8.589897       0.176561       0.000003      10.192010      -0.000000       6.714208           0.135695
          347              O       8.838973      16.081293      14.608725      -0.896107      62.272089 0.14593398E+04  0.44595154E+05                                12.281844                           11.648855       0.246136       1.991573                    0.998435      37.218853     106.863078       0.574822       0.348691      -1.158499       0.001984       0.025567      -0.000022       0.025644      -0.039488       0.000054       0.000020      -0.086903      -0.167460      -0.055820      -0.030804       0.086624             13.491510      16.160064       0.803253       0.000002      11.300157      -0.000002      13.014309           0.306984
          348              O      10.807215      13.886406      14.608725      -0.789818      35.135464 0.74997035E+03  0.19448294E+05                                 8.284303                            8.316797       0.482753       2.180163                    0.991469      30.234427      80.562823       0.682919       0.345859      -1.158236       0.050323      -0.017791       0.000012       0.053376       0.016923       0.000009      -0.000011       0.046154      -0.057497      -0.019167      -0.019033       0.038200              8.498927       8.590111      -0.176594      -0.000011      10.192319      -0.000000       6.714351           0.135700
          349              O       9.273677       6.596043      14.608725      -0.896023      62.265349 0.14591439E+04  0.44587702E+05                                12.281079                           11.648168       0.246136       1.991600                    0.998434      37.216342     106.854362       0.574832       0.348697      -1.158494      -0.001997       0.025558      -0.000011       0.025636       0.039470      -0.000026       0.000013      -0.086880      -0.167505      -0.055835      -0.030776       0.086611             13.490637      16.158971      -0.803169      -0.000028      11.299468       0.000001      13.013472           0.306780
          350              O       7.305436       4.401156      14.608725      -0.789866      35.133857 0.74992503E+03  0.19446828E+05                                 8.284077                            8.316570       0.482830       2.180199                    0.991468      30.233595      80.560034       0.682925       0.345861      -1.158234      -0.050308      -0.017824       0.000009       0.053372      -0.016897      -0.000001      -0.000002       0.046116      -0.057494      -0.019165      -0.019004       0.038168              8.498692       8.589906       0.176563      -0.000001      10.191986       0.000005       6.714184           0.135510
          351              O       3.236127       2.889207       4.869575      -0.896071      62.265933 0.14591646E+04  0.44588645E+05                                12.281386                           11.648442       0.245910       1.991532                    0.998434      37.216243     106.855636       0.574809       0.348709      -1.158480      -0.001992      -0.025554      -0.000002       0.025631      -0.039480      -0.000014       0.000003      -0.086750      -0.167470      -0.055823      -0.030741       0.086564             13.491000      16.159447       0.803205       0.000023      11.299724       0.000018      13.013829           0.306871
          352              O       1.267885       5.084094       4.869575      -0.789881      35.133268 0.74990904E+03  0.19446308E+05                                 8.283994                            8.316491       0.482852       2.180211                    0.991468      30.233245      80.558862       0.682927       0.345862      -1.158233      -0.050304       0.017848      -0.000002       0.053376       0.016897       0.000001       0.000003       0.046108      -0.057462      -0.019154      -0.019006       0.038160              8.498602       8.589837      -0.176556       0.000010      10.191850       0.000005       6.714119           0.135559

******************************************************
Auxiliary information for the entire system
The total spin magnetic moment of the unit cell is   39.368319
The total net atomic charge of the unit cell is   0.000001
Accuracy of reproducing the electrostatic potential in the unit cell:
  The inner radius (bohr) =    5.0000
  The outer radius (bohr) =   12.0000
  Valid grid points have density less than (e/(bohr^3)) =    0.0001
  The number of valid grid points were=        79946
  The rms potential error without charges in kcal/mol is=      3.82899
  The rms potential error with partial charges in kcal/mol is=      1.64535
  The RRMSE value at monopole order=      0.42971
  The rms potential error with partial charges and cloud penetration in kcal/mol is=      1.63394
  The RRMSE value at monopole order with cloud penetration is=      0.42673
  The rms potential error with partial charges and atomic dipoles in kcal/mol is=      0.76590
  The RRMSE value at dipole order=      0.20003
  The rms potential error with partial charges, atomic dipoles and cloud penetration in kcal/mol is=      0.74091
  The RRMSE value at dipole order with cloud penetration=      0.19350

******************************************************
The electron densities and ab initio electrostatic potential were computed in VASP using the PBE functional and
projector augmented wave method. See the main text of the journal article for a description of computational details.
The atomic charges, dipoles, and quadrupoles were computed with the DDEC6 method as described in
(a) T. A. Manz and N. Gabaldon Limas, RSC Adv. 6 (2016) 47771-47801 DOI: 10.1039/c6ra04656h
(b) N. Gabaldon Limas and T. A. Manz, RSC Adv. 8 (2018) 2678-2707 DOI: 10.1039/c7ra11829e.
For each atom in the material, the electron cloud parameters were fit to the spherically averaged atom-in-material
electron density using radial positions for which this density was between 10^-4 and 10^-2 electrons per cubic bohr.
The polarizabilities, dispersion coefficients, and quantum Drude oscillator (QDO) parameters were fit using the MCLF method.
The magnetic structure of the system was optimized in VASP from the default ferromagnetic initial guess using spin polarization.
The atomic spin moments (ASMs) were computed on this optimized magnetic structure using the DDEC6 partition as inputs
to the method of T. A. Manz and D. S. Sholl, J. Chem. Theory Comput. 7 (2011) 4146-4164 DOI: 10.1021/ct200539n.
The RMSE and RRMSE were computed using a uniform grid with Ewald summation.
