# Supplementary material for: A collection of forcefield precursors for metal–organic frameworks
Source: RSC Adv. 2019 Nov 13;9(63):36492–507. doi: 10.1039/c9ra07327b (PMC9075174; doi:10.1039/c9ra07327b)
Supplement: RA-009-C9RA07327B-s5188 [file RA-009-C9RA07327B-s5188.xyz]

   76
jmolscript: load "" {1 1 1} spacegroup "x,y,z" unitcell [{      8.309000     0.000000     0.000000 }, {     -0.664920     9.326327     0.000000 }, {      0.000000     0.000000    16.158000 }]
Pr     3.628808     3.655734     9.800312     1.721361
Pr    -0.139228     5.670593     1.721312     1.721360
Pr     4.015272     5.670593     6.357688     1.721367
Pr     7.783308     3.655734    14.436688     1.721364
H      4.791640     9.011097    11.561049     0.121526
H      5.499839     7.177541    12.640403     0.103332
H      7.421761     0.172537    15.584391     0.091256
H      1.568625     3.789287     7.330885     0.480631
H      2.518753     4.844094     7.198389     0.315874
H      7.006940     0.315230     3.482049     0.121526
H      6.298741     2.148786     4.561403     0.103330
H      4.376819     9.153790     7.505391     0.091255
H      1.920955     5.537040    15.409885     0.480632
H      0.970827     4.482233    15.277389     0.315873
H      2.852440     0.315230     4.596951     0.121527
H      2.144241     2.148786     3.517597     0.103333
H      0.222319     9.153790     0.573609     0.091256
H      6.075455     5.537040     8.827115     0.480632
H      5.125327     4.482233     8.959611     0.315875
H      0.637140     9.011097    12.675951     0.121525
H      1.345339     7.177541    11.596597     0.103330
H      3.267261     0.172537     8.652609     0.091255
H      5.723125     3.789287     0.748115     0.480633
H      6.673253     4.844094     0.880611     0.315872
C      5.711558     2.284950    12.183132     0.582907
C      6.094132     0.997917    12.871463     0.094035
C      5.225501     9.102495    12.377028    -0.131014
C      5.610065     8.020641    13.023348    -0.095396
C      6.190695     8.151210    14.275593    -0.100543
C      7.040713     0.074611    14.742559     0.070349
C      6.742439     6.938787    15.018861     0.627731
C      6.087022     7.041377     4.104132     0.582914
C      5.704448     8.328410     4.792463     0.094047
C      6.573079     0.223832     4.298028    -0.131018
C      6.188515     1.305686     4.944348    -0.095389
C      5.607885     1.175117     6.196593    -0.100538
C      4.757867     9.251716     6.663559     0.070344
C      5.056141     2.387540     6.939861     0.627736
C      1.932522     7.041377     3.974868     0.582906
C      1.549948     8.328410     3.286537     0.094032
C      2.418579     0.223832     3.780972    -0.131015
C      2.034015     1.305686     3.134652    -0.095397
C      1.453385     1.175117     1.882407    -0.100543
C      0.603367     9.251716     1.415441     0.070349
C      0.901641     2.387540     1.139139     0.627730
C      1.557058     2.284950    12.053868     0.582915
C      1.939632     0.997917    11.365537     0.094047
C      1.071001     9.102495    11.859972    -0.131019
C      1.455565     8.020641    11.213652    -0.095388
C      2.036195     8.151210     9.961407    -0.100538
C      2.886213     0.074611     9.494441     0.070342
C      2.587939     6.938787     9.218139     0.627737
N      6.695699     1.184444    14.060692    -0.371095
N      5.102881     8.141883     5.981692    -0.371089
N      0.948381     8.141883     2.097308    -0.371095
N      2.541199     1.184444    10.176308    -0.371089
O      7.129967     7.097335    -0.019390    -0.617555
O      6.688221     5.834550    14.403241    -0.681599
O      5.011277     2.201013    11.189415    -0.638756
O      6.135627     3.329499    12.748662    -0.702460
O      2.398886     4.112910     7.608802    -0.870591
O      4.668613     2.228992     8.059610    -0.617559
O      5.110359     3.491777     6.324241    -0.681603
O      6.787303     7.125314     3.110415    -0.638757
O      5.662953     5.996828     4.669662    -0.702464
O      1.090694     5.213417    15.687802    -0.870595
O      0.514113     2.228992     0.019390    -0.617556
O      0.955859     3.491777     1.754759    -0.681598
O      2.632803     7.125314     4.968585    -0.638757
O      1.508453     5.996828     3.409338    -0.702460
O      5.245194     5.213417     8.549198    -0.870591
O      2.975467     7.097335     8.098390    -0.617559
O      2.533721     5.834550     9.833759    -0.681603
O      0.856777     2.201013    13.047585    -0.638757
O      1.981127     3.329499    11.488338    -0.702463
O      6.553386     4.112910     0.470198    -0.870595

The following XYZ coordinates are in angstroms. Other properties are in atomic units.
The sperically averaged electron density of each atom fit to a function of the form exp(a - br)
eigen_1, eigen_2 and eigen_3 are the three eigenvalues of traceless quadrupole moment tensor
  atom number  atomic symbol              X              Y              Z     net charge C6 coefficient C8 coefficient C10 coefficient fluctuating dipole atomic polarizability isotropic forcefield polarizability              a              b squared Pearson coefficient          <r^3>          <r^4>         wp_QDO          m_QDO          q_QDO       dipole_x       dipole_y       dipole_z         dipole            Qxy            Qxz            Qyz     Q(x^2-y^2)  Q(3z^2 - R^2)        eigen_1        eigen_2        eigen_3 static polarizability      alpha(xx)      alpha(xy)      alpha(xz)      alpha(yy)      alpha(yz)      alpha(zz) atomic spin moment
            1             Pr       3.628808       3.655734       9.800312       1.721361     303.790535 0.80394461E+04  0.35324165E+06                                30.506020                           24.895208       1.106764       1.943793                    0.999197     106.263459     297.375588       0.482196       0.289092      -1.293600      -0.107050       0.006552       0.068105       0.127047      -0.123121      -0.003608       0.138936      -0.386434       0.765689      -0.358907       0.024362       0.334546             35.874987      27.654154      -2.215419      -2.829327      40.040818     -14.363421      39.929989           0.126138
            2             Pr      -0.139228       5.670593       1.721312       1.721360     303.799372 0.80397059E+04  0.35325600E+06                                30.506550                           24.895561       1.106784       1.943791                    0.999197     106.265048     297.381487       0.482194       0.289091      -1.293601       0.107047      -0.006551       0.068108       0.127047      -0.123145       0.003635      -0.138935      -0.386532       0.765790      -0.358975       0.024391       0.334584             35.875691      27.654641      -2.215416       2.829412      40.041786      14.363853      39.930645           0.126143
            3             Pr       4.015272       5.670593       6.357688       1.721367     303.791337 0.80394606E+04  0.35324241E+06                                30.506045                           24.895204       1.106782       1.943797                    0.999197     106.263627     297.375996       0.482197       0.289092      -1.293600       0.107051      -0.006551      -0.068104       0.127047      -0.123125      -0.003612       0.138938      -0.386454       0.765708      -0.358921       0.024366       0.334555             35.875040      27.654216      -2.215426      -2.829340      40.040888     -14.363468      39.930017           0.126143
            4             Pr       7.783308       3.655734      14.436688       1.721364     303.796059 0.80396059E+04  0.35325046E+06                                30.506337                           24.895410       1.106786       1.943794                    0.999197     106.264523     297.379409       0.482195       0.289091      -1.293601      -0.107046       0.006551      -0.068108       0.127045      -0.123140       0.003629      -0.138932      -0.386503       0.765762      -0.358956       0.024385       0.334571             35.875419      27.654423      -2.215409       2.829389      40.041452      14.363702      39.930381           0.126128
            5              H       4.791640       9.011097      11.561049       0.121526       1.054499 0.75146722E+01  0.72847448E+02                                 1.732764                            1.619449      -1.015293       2.405526                    0.997555       3.460333       9.721680       0.482776       1.308747      -0.702842      -0.017063      -0.002021      -0.029141       0.033829      -0.000811       0.008908       0.002539      -0.013432       0.016409      -0.013796       0.003543       0.010253              1.785394       1.720146       0.017534       0.553196       1.460779       0.032185       2.175259          -0.000079
            6              H       5.499839       7.177541      12.640403       0.103332       1.199643 0.89882730E+01  0.91334855E+02                                 1.898728                            1.779721      -1.086242       2.354909                    0.996770       3.751935      10.874776       0.456128       1.321475      -0.699507      -0.003946      -0.031882      -0.014260       0.035148       0.001961       0.012837       0.004408      -0.023034       0.020351      -0.020868       0.005086       0.015782              1.930445       1.553301       0.091027       0.146649       2.511110       0.311049       1.726923           0.000926
            7              H       7.421761       0.172537      15.584391       0.091256       1.226767 0.85662039E+01  0.85959627E+02                                 1.917698                            1.725021      -1.279678       2.262825                    0.994317       3.794021      10.908854       0.468564       1.302661      -0.702395       0.015923       0.002097       0.039479       0.042621      -0.001987       0.002824       0.002308      -0.001786       0.039162      -0.009294      -0.004356       0.013651              2.024239       1.754271       0.068159       0.601131       1.646018       0.104656       2.672429          -0.000075
            8              H       1.568625       3.789287       7.330885       0.480631       0.421183 0.25616309E+01  0.19793195E+02                                 1.142558                            1.114413      -1.283280       2.540943                    0.999647       2.029834       5.844531       0.436013       1.818057      -0.620621      -0.025305      -0.019026      -0.001891       0.031716       0.006153       0.005212       0.002454       0.003215      -0.035779      -0.013282      -0.000287       0.013569              1.149284       1.324246       0.203373       0.079161       1.126156       0.033018       0.997451           0.002557
            9              H       2.518753       4.844094       7.198389       0.315874       0.789103 0.55543979E+01  0.51210333E+02                                 1.513978                            1.449832      -1.874944       2.016271                    0.997699       3.599114      10.714484       0.468118       1.419155      -0.671474       0.001103       0.000930       0.017564       0.017623       0.003349      -0.004756       0.009386       0.012977      -0.036011      -0.018343       0.004728       0.013615              1.543594       1.396931       0.204428      -0.069321       1.825442      -0.204088       1.408411           0.013604
           10              H       7.006940       0.315230       3.482049       0.121526       1.054501 0.75146894E+01  0.72847658E+02                                 1.732765                            1.619451      -1.015283       2.405529                    0.997555       3.460339       9.721700       0.482776       1.308747      -0.702842       0.017063       0.002021      -0.029140       0.033829      -0.000812      -0.008909      -0.002538      -0.013432       0.016408      -0.013796       0.003543       0.010253              1.785396       1.720147       0.017534      -0.553197       1.460780      -0.032185       2.175260          -0.000079
           11              H       6.298741       2.148786       4.561403       0.103330       1.199646 0.89883006E+01  0.91335252E+02                                 1.898735                            1.779727      -1.086239       2.354911                    0.996770       3.751944      10.874827       0.456126       1.321480      -0.699506       0.003947       0.031881      -0.014260       0.035147       0.001961      -0.012836      -0.004408      -0.023032       0.020349      -0.020867       0.005086       0.015781              1.930452       1.553306       0.091028      -0.146650       2.511122      -0.311052       1.726929           0.000926
           12              H       4.376819       9.153790       7.505391       0.091255       1.226769 0.85662120E+01  0.85959663E+02                                 1.917694                            1.725017      -1.279674       2.262826                    0.994317       3.794014      10.908804       0.468566       1.302655      -0.702396      -0.015923      -0.002097       0.039479       0.042621      -0.001987      -0.002824      -0.002309      -0.001787       0.039162      -0.009295      -0.004356       0.013651              2.024235       1.754267       0.068159      -0.601130       1.646014      -0.104656       2.672424          -0.000074
           13              H       1.920955       5.537040      15.409885       0.480632       0.421185 0.25616580E+01  0.19793494E+02                                 1.142570                            1.114425      -1.283286       2.540941                    0.999647       2.029860       5.844655       0.436006       1.818076      -0.620618       0.025305       0.019026      -0.001892       0.031716       0.006152      -0.005213      -0.002455       0.003215      -0.035780      -0.013283      -0.000286       0.013569              1.149297       1.324259       0.203375      -0.079161       1.126169      -0.033018       0.997461           0.002556
           14              H       0.970827       4.482233      15.277389       0.315873       0.789108 0.55544570E+01  0.51211049E+02                                 1.513988                            1.449843      -1.874935       2.016273                    0.997699       3.599148      10.714627       0.468115       1.419161      -0.671473      -0.001103      -0.000930       0.017565       0.017624       0.003349       0.004755      -0.009387       0.012978      -0.036014      -0.018345       0.004729       0.013616              1.543605       1.396942       0.204430       0.069321       1.825453       0.204087       1.408420           0.013601
           15              H       2.852440       0.315230       4.596951       0.121527       1.054497 0.75146636E+01  0.72847388E+02                                 1.732766                            1.619452      -1.015296       2.405525                    0.997555       3.460336       9.721709       0.482774       1.308753      -0.702841       0.017063       0.002021       0.029141       0.033830      -0.000812       0.008908       0.002539      -0.013432       0.016409      -0.013796       0.003543       0.010253              1.785397       1.720148       0.017534       0.553196       1.460782       0.032185       2.175261          -0.000079
           16              H       2.144241       2.148786       3.517597       0.103333       1.199649 0.89883324E+01  0.91335640E+02                                 1.898736                            1.779728      -1.086252       2.354904                    0.996770       3.751951      10.874845       0.456127       1.321477      -0.699507       0.003946       0.031882       0.014260       0.035149       0.001961       0.012838       0.004408      -0.023035       0.020351      -0.020869       0.005087       0.015783              1.930453       1.553307       0.091028       0.146650       2.511123       0.311051       1.726930           0.000926
           17              H       0.222319       9.153790       0.573609       0.091256       1.226767 0.85662034E+01  0.85959649E+02                                 1.917701                            1.725023      -1.279682       2.262824                    0.994317       3.794023      10.908874       0.468562       1.302665      -0.702394      -0.015923      -0.002097      -0.039479       0.042621      -0.001987       0.002824       0.002308      -0.001786       0.039162      -0.009294      -0.004357       0.013651              2.024242       1.754273       0.068159       0.601132       1.646020       0.104656       2.672433          -0.000075
           18              H       6.075455       5.537040       8.827115       0.480632       0.421181 0.25616208E+01  0.19793091E+02                                 1.142555                            1.114410      -1.283279       2.540944                    0.999647       2.029828       5.844504       0.436014       1.818053      -0.620621       0.025305       0.019026       0.001892       0.031716       0.006153       0.005212       0.002454       0.003215      -0.035779      -0.013282      -0.000287       0.013569              1.149280       1.324241       0.203371       0.079161       1.126152       0.033018       0.997448           0.002557
           19              H       5.125327       4.482233       8.959611       0.315875       0.789087 0.55542597E+01  0.51208758E+02                                 1.513962                            1.449818      -1.874933       2.016281                    0.997699       3.599072      10.714339       0.468119       1.419162      -0.671473      -0.001103      -0.000931      -0.017563       0.017622       0.003349      -0.004755       0.009386       0.012977      -0.036010      -0.018342       0.004728       0.013615              1.543578       1.396917       0.204425      -0.069320       1.825420      -0.204084       1.408396           0.013604
           20              H       0.637140       9.011097      12.675951       0.121525       1.054499 0.75146712E+01  0.72847404E+02                                 1.732761                            1.619446      -1.015279       2.405530                    0.997555       3.460331       9.721658       0.482778       1.308743      -0.702843      -0.017063      -0.002022       0.029140       0.033829      -0.000812      -0.008909      -0.002538      -0.013432       0.016409      -0.013796       0.003543       0.010253              1.785391       1.720143       0.017534      -0.553195       1.460776      -0.032185       2.175255          -0.000079
           21              H       1.345339       7.177541      11.596597       0.103330       1.199638 0.89882236E+01  0.91334221E+02                                 1.898723                            1.779717      -1.086228       2.354917                    0.996770       3.751922      10.874728       0.456128       1.321476      -0.699507      -0.003947      -0.031881       0.014260       0.035147       0.001961      -0.012836      -0.004408      -0.023031       0.020349      -0.020866       0.005085       0.015780              1.930440       1.553297       0.091027      -0.146648       2.511103      -0.311049       1.726919           0.000926
           22              H       3.267261       0.172537       8.652609       0.091255       1.226770 0.85662214E+01  0.85959776E+02                                 1.917695                            1.725018      -1.279674       2.262825                    0.994317       3.794016      10.908809       0.468566       1.302654      -0.702397       0.015923       0.002097      -0.039479       0.042620      -0.001987      -0.002824      -0.002309      -0.001787       0.039162      -0.009295      -0.004356       0.013651              2.024236       1.754268       0.068159      -0.601130       1.646014      -0.104655       2.672425          -0.000074
           23              H       5.723125       3.789287       0.748115       0.480633       0.421186 0.25616677E+01  0.19793588E+02                                 1.142572                            1.114427      -1.283286       2.540941                    0.999647       2.029865       5.844673       0.436006       1.818075      -0.620618      -0.025305      -0.019026       0.001892       0.031716       0.006152      -0.005213      -0.002455       0.003215      -0.035780      -0.013283      -0.000286       0.013569              1.149298       1.324261       0.203376      -0.079161       1.126171      -0.033018       0.997462           0.002557
           24              H       6.673253       4.844094       0.880611       0.315872       0.789124 0.55545953E+01  0.51212614E+02                                 1.514003                            1.449856      -1.874947       2.016263                    0.997699       3.599189      10.714760       0.468115       1.419151      -0.671475       0.001103       0.000930      -0.017566       0.017625       0.003349       0.004756      -0.009388       0.012978      -0.036017      -0.018346       0.004729       0.013617              1.543620       1.396955       0.204433       0.069322       1.825472       0.204090       1.408433           0.013602
           25              C       5.711558       2.284950      12.183132       0.582907      24.839683 0.24600337E+03  0.51215386E+04                                 7.958996                            5.655957      -0.242839       1.973114                    0.999150      23.233125      67.271187       0.603315       0.487643      -1.001956      -0.031647       0.081283      -0.036939       0.094725       0.000417      -0.085489       0.041122       0.132448      -0.028231      -0.098597      -0.029191       0.127788              9.453026       8.193426      -0.279474       4.675334      10.141128      -0.804329      10.024523           0.012132
           26              C       6.094132       0.997917      12.871463       0.094035      32.027861 0.38417484E+03  0.87656959E+04                                 8.960352                            6.654479      -0.069036       1.998505                    0.999459      26.294660      74.713673       0.621038       0.432246      -1.053272       0.034597      -0.051691       0.062889       0.088453      -0.000787      -0.009188      -0.006688       0.088983       0.000922      -0.045669      -0.000512       0.046182             10.508035       7.091840      -1.549868       3.530033      14.449303      -2.286173       9.982961           0.010778
           27              C       5.225501       9.102495      12.377028      -0.131014      30.201158 0.38538423E+03  0.88457786E+04                                 8.500083                            6.604127       0.109918       2.019738                    0.999727      28.817795      83.524442       0.628776       0.424393      -1.052659       0.010109       0.004225       0.017465       0.020617       0.003044       0.004645       0.003588       0.071060       0.078974      -0.048976       0.019302       0.029674              9.444400       6.680374      -1.044149       3.200875      12.517736      -1.452852       9.135091           0.000062
           28              C       5.610065       8.020641      13.023348      -0.095396      31.838500 0.41105743E+03  0.96036349E+04                                 8.871748                            6.862080      -0.030681       1.962206                    0.999742      29.541104      86.831080       0.610285       0.429576      -1.047806       0.015680       0.025759       0.024201       0.038666       0.006317       0.003260       0.012517      -0.020430      -0.026138      -0.014197      -0.007644       0.021841              9.901361       6.749032      -1.496758       3.450972      12.355500      -2.097601      10.599550           0.009717
           29              C       6.190695       8.151210      14.275593      -0.100543      38.300189 0.45432954E+03  0.10729346E+05                                 9.842672                            7.068618       0.169205       2.052854                    0.999517      27.899391      78.692303       0.628890       0.412410      -1.073758      -0.024945       0.022923      -0.042557       0.054395       0.004497       0.006555       0.003561      -0.022021       0.043615      -0.020141       0.002901       0.017240             11.848623       7.118463      -2.228114       3.872663      16.080070      -3.628609      12.347337           0.005165
           30              C       7.040713       0.074611      14.742559       0.070349      28.833429 0.34772713E+03  0.78088559E+04                                 8.398440                            6.381910      -0.139731       1.957453                    0.999381      27.337804      79.364552       0.620959       0.439232      -1.039646      -0.012738       0.038422      -0.049150       0.063672       0.008870      -0.019924      -0.008233       0.152245       0.097067      -0.093222       0.022003       0.071219              9.513539       5.850759      -0.521346       2.760590      12.059868      -1.433327      10.629990           0.000490
           31              C       6.742439       6.938787      15.018861       0.627731      22.876349 0.23055310E+03  0.46953609E+04                                 7.423396                            5.393884      -0.053378       2.039592                    0.999230      22.171609      62.303180       0.635542       0.473220      -1.015377       0.015143      -0.058359       0.031536       0.068041       0.047572      -0.038852       0.015087       0.122231      -0.081097      -0.079478      -0.019807       0.099285              8.739111       5.084773      -1.580383       2.176833      11.275860      -1.122270       9.856701           0.003616
           32              C       6.087022       7.041377       4.104132       0.582914      24.839429 0.24600058E+03  0.51214723E+04                                 7.958992                            5.655957      -0.242887       1.973102                    0.999150      23.233007      67.271067       0.603309       0.487649      -1.001952       0.031645      -0.081278      -0.036937       0.094720       0.000415       0.085495      -0.041123       0.132457      -0.028233      -0.098601      -0.029195       0.127797              9.453018       8.193427      -0.279472      -4.675329      10.141119       0.804325      10.024506           0.012133
           33              C       5.704448       8.328410       4.792463       0.094047      32.027385 0.38416832E+03  0.87655140E+04                                 8.960303                            6.654449      -0.069064       1.998501                    0.999459      26.294362      74.712795       0.621035       0.432249      -1.053269      -0.034593       0.051687       0.062885       0.088446      -0.000788       0.009197       0.006689       0.089000       0.000912      -0.045676      -0.000518       0.046195             10.507971       7.091807      -1.549856      -3.530014      14.449198       2.286156       9.982910           0.010780
           34              C       6.573079       0.223832       4.298028      -0.131018      30.201034 0.38538276E+03  0.88457357E+04                                 8.500063                            6.604116       0.109923       2.019741                    0.999727      28.817702      83.524105       0.628776       0.424393      -1.052659      -0.010108      -0.004222       0.017465       0.020616       0.003043      -0.004643      -0.003588       0.071057       0.078962      -0.048972       0.019303       0.029669              9.444375       6.680360      -1.044149      -3.200864      12.517704       1.452853       9.135061           0.000062
           35              C       6.188515       1.305686       4.944348      -0.095389      31.838200 0.41105292E+03  0.96035055E+04                                 8.871712                            6.862056      -0.030682       1.962208                    0.999742      29.540893      86.830429       0.610284       0.429578      -1.047804      -0.015676      -0.025758       0.024196       0.038661       0.006320      -0.003254      -0.012516      -0.020414      -0.026142      -0.014197      -0.007637       0.021834              9.901318       6.749006      -1.496745      -3.450956      12.355441       2.097581      10.599507           0.009719
           36              C       5.607885       1.175117       6.196593      -0.100538      38.299635 0.45432298E+03  0.10729152E+05                                 9.842592                            7.068577       0.169202       2.052856                    0.999517      27.899137      78.691433       0.628890       0.412411      -1.073757       0.024944      -0.022921      -0.042550       0.054388       0.004498      -0.006549      -0.003559      -0.022008       0.043611      -0.020132       0.002898       0.017235             11.848506       7.118409      -2.228072      -3.872628      16.079867       3.628541      12.347243           0.005168
           37              C       4.757867       9.251716       6.663559       0.070344      28.833374 0.34772663E+03  0.78088388E+04                                 8.398425                            6.381904      -0.139730       1.957454                    0.999381      27.337746      79.364260       0.620960       0.439232      -1.039647       0.012738      -0.038423      -0.049149       0.063672       0.008869       0.019926       0.008233       0.152239       0.097057      -0.093217       0.021999       0.071218              9.513517       5.850750      -0.521342      -2.760585      12.059818       1.433322      10.629982           0.000490
           38              C       5.056141       2.387540       6.939861       0.627736      22.876172 0.23055118E+03  0.46953123E+04                                 7.423373                            5.393873      -0.053399       2.039588                    0.999230      22.171466      62.302726       0.635541       0.473222      -1.015375      -0.015142       0.058356       0.031535       0.068038       0.047573       0.038856      -0.015086       0.122237      -0.081105      -0.079481      -0.019810       0.099291              8.739078       5.084755      -1.580366      -2.176825      11.275794       1.122245       9.856685           0.003618
           39              C       1.932522       7.041377       3.974868       0.582906      24.839828 0.24600493E+03  0.51215797E+04                                 7.959018                            5.655968      -0.242837       1.973113                    0.999150      23.233248      67.271619       0.603316       0.487642      -1.001956       0.031648      -0.081285       0.036939       0.094727       0.000417      -0.085486       0.041123       0.132444      -0.028229      -0.098596      -0.029188       0.127784              9.453055       8.193454      -0.279481       4.675349      10.141165      -0.804339      10.024545           0.012133
           40              C       1.549948       8.328410       3.286537       0.094032      32.028073 0.38417752E+03  0.87657707E+04                                 8.960374                            6.654489      -0.069024       1.998507                    0.999459      26.294787      74.714043       0.621040       0.432244      -1.053273      -0.034598       0.051693      -0.062892       0.088456      -0.000787      -0.009184      -0.006687       0.088975       0.000926      -0.045666      -0.000510       0.046175             10.508067       7.091860      -1.549879       3.530043      14.449361      -2.286189       9.982980           0.010781
           41              C       2.418579       0.223832       3.780972      -0.131015      30.201322 0.38538662E+03  0.88458497E+04                                 8.500119                            6.604150       0.109911       2.019734                    0.999727      28.817908      83.524917       0.628774       0.424393      -1.052658      -0.010109      -0.004226      -0.017465       0.020618       0.003044       0.004646       0.003588       0.071063       0.078981      -0.048978       0.019302       0.029676              9.444443       6.680401      -1.044158       3.200887      12.517808      -1.452864       9.135119           0.000062
           42              C       2.034015       1.305686       3.134652      -0.095397      31.838633 0.41105935E+03  0.96036907E+04                                 8.871764                            6.862089      -0.030681       1.962205                    0.999742      29.541207      86.831428       0.610286       0.429575      -1.047806      -0.015681      -0.025760      -0.024203       0.038668       0.006317       0.003263       0.012518      -0.020437      -0.026137      -0.014196      -0.007647       0.021844              9.901381       6.749043      -1.496763       3.450977      12.355541      -2.097606      10.599559           0.009719
           43              C       1.453385       1.175117       1.882407      -0.100543      38.300305 0.45433089E+03  0.10729385E+05                                 9.842683                            7.068621       0.169211       2.052855                    0.999517      27.899451      78.692470       0.628891       0.412409      -1.073759       0.024946      -0.022924       0.042559       0.054397       0.004497       0.006557       0.003562      -0.022026       0.043619      -0.020144       0.002902       0.017242             11.848641       7.118471      -2.228122       3.872667      16.080109      -3.628620      12.347344           0.005166
           44              C       0.603367       9.251716       1.415441       0.070349      28.833495 0.34772793E+03  0.78088809E+04                                 8.398462                            6.381924      -0.139741       1.957450                    0.999381      27.337847      79.364795       0.620958       0.439233      -1.039645       0.012738      -0.038422       0.049149       0.063672       0.008871      -0.019924      -0.008233       0.152248       0.097069      -0.093224       0.022003       0.071220              9.513567       5.850774      -0.521349       2.760597      12.059911      -1.433337      10.630016           0.000490
           45              C       0.901641       2.387540       1.139139       0.627730      22.876434 0.23055403E+03  0.46953839E+04                                 7.423405                            5.393889      -0.053374       2.039593                    0.999230      22.171669      62.303349       0.635543       0.473219      -1.015377      -0.015143       0.058360      -0.031537       0.068043       0.047571      -0.038850       0.015088       0.122229      -0.081095      -0.079478      -0.019806       0.099283              8.739125       5.084779      -1.580388       2.176835      11.275885      -1.122275       9.856710           0.003617
           46              C       1.557058       2.284950      12.053868       0.582915      24.839337 0.24599959E+03  0.51214454E+04                                 7.958973                            5.655946      -0.242883       1.973104                    0.999150      23.232914      67.270695       0.603310       0.487649      -1.001952      -0.031644       0.081276       0.036936       0.094718       0.000416       0.085496      -0.041123       0.132459      -0.028233      -0.098602      -0.029197       0.127799              9.452992       8.193402      -0.279466      -4.675316      10.141087       0.804317      10.024488           0.012132
           47              C       1.939632       0.997917      11.365537       0.094047      32.027251 0.38416666E+03  0.87654674E+04                                 8.960289                            6.654444      -0.069069       1.998500                    0.999459      26.294283      74.712559       0.621034       0.432250      -1.053268       0.034592      -0.051685      -0.062884       0.088444      -0.000788       0.009200       0.006689       0.089004       0.000910      -0.045678      -0.000520       0.046198             10.507950       7.091794      -1.549849      -3.530009      14.449151       2.286147       9.982903           0.010780
           48              C       1.071001       9.102495      11.859972      -0.131019      30.200934 0.38538141E+03  0.88456950E+04                                 8.500040                            6.604102       0.109928       2.019744                    0.999727      28.817632      83.523795       0.628777       0.424393      -1.052659       0.010109       0.004221      -0.017465       0.020616       0.003044      -0.004642      -0.003588       0.071055       0.078957      -0.048970       0.019303       0.029667              9.444346       6.680342      -1.044142      -3.200857      12.517649       1.452843       9.135046           0.000062
           49              C       1.455565       8.020641      11.213652      -0.095388      31.838067 0.41105100E+03  0.96034480E+04                                 8.871688                            6.862042      -0.030675       1.962211                    0.999742      29.540795      86.830036       0.610284       0.429578      -1.047804       0.015675       0.025758      -0.024194       0.038659       0.006320      -0.003252      -0.012515      -0.020409      -0.026144      -0.014197      -0.007635       0.021832              9.901288       6.748989      -1.496738      -3.450948      12.355386       2.097572      10.599489           0.009718
           50              C       2.036195       8.151210       9.961407      -0.100538      38.299576 0.45432229E+03  0.10729132E+05                                 9.842587                            7.068576       0.169198       2.052855                    0.999517      27.899107      78.691353       0.628890       0.412412      -1.073757      -0.024943       0.022920       0.042549       0.054387       0.004499      -0.006548      -0.003559      -0.022005       0.043611      -0.020131       0.002897       0.017234             11.848497       7.118405      -2.228068      -3.872627      16.079843       3.628537      12.347244           0.005166
           51              C       2.886213       0.074611       9.494441       0.070342      28.833406 0.34772716E+03  0.78088534E+04                                 8.398429                            6.381907      -0.139730       1.957454                    0.999381      27.337767      79.364320       0.620960       0.439232      -1.039647      -0.012738       0.038423       0.049148       0.063672       0.008869       0.019925       0.008233       0.152237       0.097057      -0.093216       0.021999       0.071217              9.513520       5.850752      -0.521343      -2.760587      12.059820       1.433324      10.629989           0.000491
           52              C       2.587939       6.938787       9.218139       0.627737      22.876137 0.23055081E+03  0.46953033E+04                                 7.423371                            5.393871      -0.053403       2.039587                    0.999230      22.171440      62.302655       0.635541       0.473223      -1.015375       0.015142      -0.058355      -0.031534       0.068037       0.047573       0.038856      -0.015086       0.122237      -0.081106      -0.079481      -0.019811       0.099292              8.739074       5.084752      -1.580363      -2.176823      11.275786       1.122242       9.856682           0.003618
           53              N       6.695699       1.184444      14.060692      -0.371095      45.297267 0.63679950E+03  0.16204827E+05                                10.556984                            8.154006       0.046233       1.980331                    0.999386      31.332510      88.873585       0.614743       0.391535      -1.098410      -0.021049      -0.222325      -0.102408       0.245681      -0.017814       0.016412      -0.106887       0.180354       0.110141      -0.165411       0.057532       0.107879             12.137597       8.784914      -1.224727       4.377243      13.593665      -3.538747      14.034212           0.008237
           54              N       5.102881       8.141883       5.981692      -0.371089      45.296389 0.63678520E+03  0.16204362E+05                                10.556841                            8.153907       0.046273       1.980348                    0.999386      31.332130      88.872063       0.614748       0.391534      -1.098412       0.021048       0.222323      -0.102402       0.245676      -0.017817      -0.016406       0.106884       0.180364       0.110141      -0.165413       0.057539       0.107874             12.137422       8.784805      -1.224715      -4.377182      13.593420       3.538704      14.034041           0.008238
           55              N       0.948381       8.141883       2.097308      -0.371095      45.297513 0.63680337E+03  0.16204953E+05                                10.557026                            8.154033       0.046217       1.980325                    0.999386      31.332616      88.874020       0.614742       0.391535      -1.098410       0.021050       0.222326       0.102410       0.245682      -0.017813       0.016415      -0.106887       0.180350       0.110140      -0.165409       0.057529       0.107880             12.137649       8.784951      -1.224733       4.377261      13.593737      -3.538769      14.034260           0.008238
           56              N       2.541199       1.184444      10.176308      -0.371089      45.296236 0.63678267E+03  0.16204280E+05                                10.556815                            8.153890       0.046282       1.980352                    0.999386      31.332064      88.871794       0.614749       0.391534      -1.098412      -0.021048      -0.222322       0.102401       0.245675      -0.017818      -0.016405       0.106884       0.180365       0.110141      -0.165414       0.057540       0.107874             12.137390       8.784781      -1.224712      -4.377172      13.593374       3.538691      14.034015           0.008238
           57              O       7.129967       7.097335      -0.019390      -0.617555      42.433182 0.61011616E+03  0.15225031E+05                                 9.828815                            7.829780      -0.096415       2.008966                    0.993750      28.967829      79.045017       0.651392       0.376806      -1.118861      -0.013912       0.051383      -0.046342       0.070579       0.024246      -0.006606       0.033673       0.096172      -0.004567      -0.070211       0.015556       0.054655             11.170733       7.237596      -0.399373       3.834052       8.556919      -0.574091      17.717685           0.001528
           58              O       6.688221       5.834550      14.403241      -0.681599      46.357619 0.69073172E+03  0.17719478E+05                                10.331218                            8.232680       0.163580       2.066394                    0.996487      30.200441      82.630592       0.648874       0.367963      -1.129362      -0.050537       0.059537       0.008326       0.078536       0.014173      -0.024724       0.046999      -0.017594      -0.077464      -0.066254       0.015625       0.050629             11.854664       6.765106      -1.561948       0.488085      19.895115       3.180762       8.903770           0.000212
           59              O       5.011277       2.201013      11.189415      -0.638756      50.547893 0.67213291E+03  0.17177169E+05                                11.054648                            8.173158      -0.043102       1.999512                    0.996373      30.109518      83.045387       0.643063       0.372697      -1.122346       0.021985      -0.072882       0.063342       0.099032      -0.013551      -0.013921       0.076165       0.130002       0.055713      -0.117204       0.039638       0.077566             13.468313      14.422224      -1.005131       9.195754       8.193664      -1.779087      17.789051           0.010123
           60              O       6.135627       3.329499      12.748662      -0.702460      52.596044 0.79629082E+03  0.21281668E+05                                11.350015                            8.935794      -0.187639       1.918349                    0.997644      32.495760      92.370371       0.609461       0.376033      -1.117187      -0.050790      -0.046499      -0.040259       0.079766       0.044101      -0.030340       0.098902       0.084820      -0.202899      -0.152617       0.056127       0.096490             12.920783      10.664385       3.705629       4.265205      16.674374       4.770386      11.423589           0.005865
           61              O       2.398886       4.112910       7.608802      -0.870591      35.817859 0.70861696E+03  0.18556540E+05                                 8.931944                            8.460281      -0.531460       1.821583                    0.995488      33.145203      95.977432       0.617492       0.378782      -1.105397       0.022264      -0.059477       0.069597       0.094218       0.041130       0.006307       0.041623      -0.046277      -0.324154      -0.117018       0.008653       0.108365              9.172951       8.981483       1.088729       0.642266      10.107433      -1.280844       8.429937           0.021870
           62              O       4.668613       2.228992       8.059610      -0.617559      42.432780 0.61010948E+03  0.15224814E+05                                 9.828734                            7.829720      -0.096385       2.008976                    0.993750      28.967729      79.044474       0.651397       0.376804      -1.118863       0.013913      -0.051384      -0.046342       0.070579       0.024247       0.006608      -0.033672       0.096180      -0.004568      -0.070214       0.015554       0.054660             11.170641       7.237540      -0.399362      -3.834016       8.556824       0.574069      17.717560           0.001529
           63              O       5.110359       3.491777       6.324241      -0.681603      46.357277 0.69072641E+03  0.17719301E+05                                10.331150                            8.232634       0.163604       2.066401                    0.996488      30.200380      82.630214       0.648878       0.367962      -1.129363       0.050538      -0.059536       0.008325       0.078536       0.014174       0.024726      -0.047000      -0.017594      -0.077474      -0.066258       0.015628       0.050630             11.854573       6.765065      -1.561924      -0.488079      19.894931      -3.180758       8.903723           0.000213
           64              O       6.787303       7.125314       3.110415      -0.638757      50.548547 0.67214369E+03  0.17177523E+05                                11.054765                            8.173239      -0.043135       1.999500                    0.996373      30.109681      83.046183       0.643058       0.372698      -1.122344      -0.021983       0.072883       0.063340       0.099031      -0.013555       0.013922      -0.076167       0.130011       0.055722      -0.117210       0.039638       0.077572             13.468461      14.422400      -1.005145      -9.195868       8.193756       1.779115      17.789228           0.010124
           65              O       5.662953       5.996828       4.669662      -0.702464      52.596019 0.79629112E+03  0.21281677E+05                                11.350014                            8.935796      -0.187636       1.918351                    0.997643      32.495740      92.370317       0.609461       0.376033      -1.117187       0.050791       0.046499      -0.040253       0.079763       0.044101       0.030346      -0.098908       0.084825      -0.202891      -0.152624       0.056135       0.096490             12.920780      10.664407       3.705636      -4.265220      16.674336      -4.770389      11.423596           0.005865
           66              O       1.090694       5.213417      15.687802      -0.870595      35.818748 0.70864138E+03  0.18557357E+05                                 8.932125                            8.460455      -0.531500       1.821564                    0.995488      33.145681      95.979574       0.617482       0.378784      -1.105394      -0.022266       0.059475       0.069591       0.094213       0.041124      -0.006315      -0.041634      -0.046273      -0.324170      -0.117028       0.008661       0.108367              9.173141       8.981675       1.088745      -0.642284      10.107640       1.280863       8.430107           0.021866
           67              O       0.514113       2.228992       0.019390      -0.617556      42.433253 0.61011729E+03  0.15225066E+05                                 9.828825                            7.829786      -0.096416       2.008965                    0.993750      28.967864      79.045135       0.651392       0.376806      -1.118861       0.013912      -0.051383       0.046343       0.070580       0.024246      -0.006606       0.033674       0.096171      -0.004569      -0.070211       0.015556       0.054655             11.170745       7.237604      -0.399377       3.834058       8.556930      -0.574093      17.717703           0.001528
           68              O       0.955859       3.491777       1.754759      -0.681598      46.357801 0.69073432E+03  0.17719565E+05                                10.331251                            8.232701       0.163571       2.066391                    0.996487      30.200476      82.630780       0.648872       0.367964      -1.129361       0.050536      -0.059537      -0.008326       0.078536       0.014172      -0.024723       0.047000      -0.017593      -0.077462      -0.066253       0.015624       0.050629             11.854711       6.765128      -1.561958       0.488087      19.895212       3.180775       8.903792           0.000212
           69              O       2.632803       7.125314       4.968585      -0.638757      50.548398 0.67213997E+03  0.17177400E+05                                11.054730                            8.173209      -0.043124       1.999504                    0.996373      30.109653      83.045967       0.643060       0.372698      -1.122345      -0.021986       0.072883      -0.063343       0.099034      -0.013552      -0.013920       0.076168       0.129998       0.055710      -0.117205       0.039639       0.077567             13.468423      14.422354      -1.005147       9.195844       8.193727      -1.779111      17.789188           0.010124
           70              O       1.508453       5.996828       3.409338      -0.702460      52.596526 0.79629874E+03  0.21281941E+05                                11.350100                            8.935852      -0.187657       1.918343                    0.997643      32.495871      92.370941       0.609458       0.376034      -1.117185       0.050790       0.046499       0.040260       0.079766       0.044101      -0.030339       0.098902       0.084822      -0.202906      -0.152618       0.056126       0.096491             12.920888      10.664477       3.705665       4.265250      16.674516       4.770427      11.423672           0.005865
           71              O       5.245194       5.213417       8.549198      -0.870591      35.817868 0.70861769E+03  0.18556561E+05                                 8.931942                            8.460284      -0.531455       1.821585                    0.995488      33.145183      95.977315       0.617492       0.378782      -1.105398      -0.022264       0.059477      -0.069595       0.094216       0.041128       0.006311       0.041623      -0.046276      -0.324150      -0.117017       0.008653       0.108364              9.172948       8.981484       1.088724       0.642270      10.107421      -1.280835       8.429940           0.021871
           72              O       2.975467       7.097335       8.098390      -0.617559      42.432881 0.61011126E+03  0.15224870E+05                                 9.828753                            7.829733      -0.096388       2.008975                    0.993750      28.967758      79.044602       0.651396       0.376805      -1.118863      -0.013912       0.051384       0.046342       0.070579       0.024247       0.006607      -0.033672       0.096180      -0.004568      -0.070213       0.015554       0.054659             11.170664       7.237552      -0.399364      -3.834022       8.556842       0.574077      17.717598           0.001529
           73              O       2.533721       5.834550       9.833759      -0.681603      46.356977 0.69072151E+03  0.17719139E+05                                10.331096                            8.232597       0.163617       2.066406                    0.996488      30.200308      82.629871       0.648880       0.367961      -1.129364      -0.050538       0.059535      -0.008325       0.078535       0.014176       0.024726      -0.047000      -0.017593      -0.077477      -0.066259       0.015630       0.050629             11.854502       6.765030      -1.561907      -0.488076      19.894793      -3.180743       8.903684           0.000212
           74              O       0.856777       2.201013      13.047585      -0.638757      50.548154 0.67213819E+03  0.17177342E+05                                11.054699                            8.173198      -0.043115       1.999508                    0.996373      30.109581      83.045728       0.643061       0.372698      -1.122345       0.021982      -0.072882      -0.063339       0.099030      -0.013554       0.013922      -0.076164       0.130013       0.055723      -0.117208       0.039638       0.077571             13.468373      14.422292      -1.005135      -9.195795       8.193705       1.779100      17.789123           0.010123
           75              O       1.981127       3.329499      11.488338      -0.702463      52.595438 0.79628122E+03  0.21281338E+05                                11.349913                            8.935726      -0.187615       1.918359                    0.997644      32.495598      92.369622       0.609466       0.376032      -1.117188      -0.050790      -0.046499       0.040252       0.079762       0.044101       0.030347      -0.098908       0.084824      -0.202884      -0.152624       0.056136       0.096488             12.920656      10.664297       3.705593      -4.265166      16.674174      -4.770340      11.423495           0.005864
           76              O       6.553386       4.112910       0.470198      -0.870595      35.818811 0.70864261E+03  0.18557403E+05                                 8.932143                            8.460468      -0.531509       1.821561                    0.995488      33.145740      95.979858       0.617481       0.378785      -1.105394       0.022266      -0.059475      -0.069593       0.094214       0.041125      -0.006312      -0.041635      -0.046272      -0.324178      -0.117031       0.008663       0.108368              9.173160       8.981689       1.088750      -0.642281      10.107668       1.280873       8.430123           0.021867

******************************************************
Auxiliary information for the entire system
The total spin magnetic moment of the unit cell is   0.931489
The total net atomic charge of the unit cell is   0.000002
Accuracy of reproducing the electrostatic potential in the unit cell:
  The inner radius (bohr) =    5.0000
  The outer radius (bohr) =   12.0000
  Valid grid points have density less than (e/(bohr^3)) =    0.0001
  The number of valid grid points were=        14122
  The rms potential error without charges in kcal/mol is=      4.32125
  The rms potential error with partial charges in kcal/mol is=      1.73344
  The RRMSE value at monopole order=      0.40114
  The rms potential error with partial charges and cloud penetration in kcal/mol is=      1.72542
  The RRMSE value at monopole order with cloud penetration is=      0.39929
  The rms potential error with partial charges and atomic dipoles in kcal/mol is=      0.73573
  The RRMSE value at dipole order=      0.17026
  The rms potential error with partial charges, atomic dipoles and cloud penetration in kcal/mol is=      0.71158
  The RRMSE value at dipole order with cloud penetration=      0.16467

******************************************************
The electron densities and ab initio electrostatic potential were computed in VASP using the PBE functional and
projector augmented wave method. See the main text of the journal article for a description of computational details.
The atomic charges, dipoles, and quadrupoles were computed with the DDEC6 method as described in
(a) T. A. Manz and N. Gabaldon Limas, RSC Adv. 6 (2016) 47771-47801 DOI: 10.1039/c6ra04656h
(b) N. Gabaldon Limas and T. A. Manz, RSC Adv. 8 (2018) 2678-2707 DOI: 10.1039/c7ra11829e.
For each atom in the material, the electron cloud parameters were fit to the spherically averaged atom-in-material
electron density using radial positions for which this density was between 10^-4 and 10^-2 electrons per cubic bohr.
The polarizabilities, dispersion coefficients, and quantum Drude oscillator (QDO) parameters were fit using the MCLF method.
The magnetic structure of the system was optimized in VASP from the default ferromagnetic initial guess using spin polarization.
The atomic spin moments (ASMs) were computed on this optimized magnetic structure using the DDEC6 partition as inputs
to the method of T. A. Manz and D. S. Sholl, J. Chem. Theory Comput. 7 (2011) 4146-4164 DOI: 10.1021/ct200539n.
The RMSE and RRMSE were computed using a uniform grid with Ewald summation.
