# Supplementary material for: A collection of forcefield precursors for metal–organic frameworks
Source: RSC Adv. 2019 Nov 13;9(63):36492–507. doi: 10.1039/c9ra07327b (PMC9075174; doi:10.1039/c9ra07327b)
Supplement: RA-009-C9RA07327B-s5189 [file RA-009-C9RA07327B-s5189.xyz]

   68
jmolscript: load "" {1 1 1} spacegroup "x,y,z" unitcell [{      7.331000     0.000000     0.000000 }, {     -3.030018    11.508814     0.000000 }, {     -2.875374    -4.580324    14.886071 }]
Co    -3.648905     9.431763     4.985345     0.962127
Co     5.074513    -2.503273     9.900726     0.962102
Co     2.227813    -2.290162     7.443036     1.178328
Co     0.000000     0.000000     0.000000     0.820084
H      3.819125     1.013841     6.295319     0.124315
H     -2.498784     5.104281     5.247340     0.123618
H      2.970643     2.903785     2.139128     0.129740
H      2.114925     5.330643     5.753466     0.122169
H      4.863104     3.536078     3.319594     0.123341
H      1.051754     3.279758     5.891907     0.116539
H     -2.393517     5.914649     8.590752     0.124322
H      3.924392     1.824209     9.638731     0.123633
H     -1.545035     4.024705    12.746943     0.129721
H     -0.689317     1.597847     9.132605     0.122185
H     -3.437496     3.392412    11.566477     0.123336
H      0.373854     3.648732     8.994164     0.116550
C      4.549294     2.341244     4.951107    -0.007435
C     -0.848258     3.972783     5.573345     0.020846
C      3.650134     1.387729     5.461699    -0.119764
C     -1.578706     5.153050     5.376849    -0.150116
C      2.509810     0.982209     4.756100    -0.057082
C     -0.950223     6.405891     5.370894    -0.011831
C      2.242172     1.568349     3.498227     0.009921
C      0.457693     6.486203     5.506358    -0.039533
C      3.141435     2.524601     2.971260    -0.120578
C      1.189271     5.290246     5.679036    -0.073508
C      4.279754     2.908030     3.681325    -0.077951
C      0.554877     4.051075     5.741558    -0.088295
C      1.642592    -0.114134     5.338145     0.632265
C     -1.849816     7.614473     5.175887     0.598582
C      1.036052     1.242255     2.654186     0.603481
C      1.198881     7.814320     5.506358     0.612138
C     -1.514418     2.613766     5.684991     0.352794
C     -3.123686     4.587246     9.934964    -0.007435
C      2.273866     2.955707     9.312726     0.020857
C     -2.224526     5.540761     9.424372    -0.119751
C      3.004314     1.775440     9.509222    -0.150106
C     -1.084202     5.946281    10.129971    -0.057082
C      2.375831     0.522599     9.515177    -0.011818
C     -0.816564     5.360141    11.387844     0.009927
C      0.967915     0.442287     9.379713    -0.039519
C     -1.715827     4.403889    11.914811    -0.120563
C      0.236337     1.638244     9.207035    -0.073495
C     -2.854146     4.020460    11.204746    -0.077950
C      0.870731     2.877415     9.144513    -0.088279
C     -0.216984     7.042624     9.547926     0.632261
C      3.275424    -0.685983     9.710184     0.598584
C      0.389556     5.686235    12.231885     0.603480
C      0.226727    -0.885830     9.379713     0.612160
C      2.940026     4.314724     9.201080     0.352801
O      1.872688    -0.466279     6.534985    -0.574108
O     -2.289050     7.893959     4.028171    -0.463038
O      0.783530    -0.622198     4.558115    -0.535181
O     -2.267569     8.284736     6.203026    -0.582384
O      1.250317     0.467743     1.640445    -0.579291
O      0.611955     8.862060     5.935077    -0.594669
O     -0.046840     1.810738     2.916181    -0.528651
O      2.373121     7.801834     5.027026    -0.528628
O     -1.002236     1.743192     6.393567    -0.399146
O     -0.447080     7.394769     8.351086    -0.574094
O      3.714658    -0.965469    10.857900    -0.463035
O      0.642078     7.550688    10.327956    -0.535173
O      3.693177    -1.356246     8.683045    -0.582369
O      0.175291     6.460747    13.245626    -0.579301
O      0.813653    -1.933570     8.950994    -0.594668
O      1.472448     5.117752    11.969890    -0.528667
O     -0.947513    -0.873344     9.859045    -0.528618
O      2.427844     5.185298     8.492504    -0.399094

The following XYZ coordinates are in angstroms. Other properties are in atomic units.
The sperically averaged electron density of each atom fit to a function of the form exp(a - br)
eigen_1, eigen_2 and eigen_3 are the three eigenvalues of traceless quadrupole moment tensor
  atom number  atomic symbol              X              Y              Z     net charge C6 coefficient C8 coefficient C10 coefficient fluctuating dipole atomic polarizability isotropic forcefield polarizability              a              b squared Pearson coefficient          <r^3>          <r^4>         wp_QDO          m_QDO          q_QDO       dipole_x       dipole_y       dipole_z         dipole            Qxy            Qxz            Qyz     Q(x^2-y^2)  Q(3z^2 - R^2)        eigen_1        eigen_2        eigen_3 static polarizability      alpha(xx)      alpha(xy)      alpha(xz)      alpha(yy)      alpha(yz)      alpha(zz) atomic spin moment
            1             Co      -3.648905       9.431763       4.985345       0.962127     102.052106 0.21783110E+04  0.71074353E+05                                16.853420                           14.411649       0.609694       2.059278                    0.999001      45.426401     120.368249       0.525018       0.357552      -1.191792      -0.050266       0.054404      -0.018081       0.076245      -0.035805      -0.013803      -0.053488      -0.082665       0.110623      -0.082875      -0.002272       0.085147             19.778403      26.709893       5.882911      -0.925317      22.411806      -2.769304      10.213511           2.801828
            2             Co       5.074513      -2.503273       9.900726       0.962102     102.060004 0.21785061E+04  0.71082646E+05                                16.854713                           14.412660       0.609576       2.059228                    0.999001      45.426662     120.372443       0.524977       0.357570      -1.191771       0.050219      -0.054357       0.018093       0.076184      -0.035662      -0.013704      -0.053775      -0.082594       0.110943      -0.082813      -0.002627       0.085440             19.780038      26.712284       5.883522      -0.925419      22.413599      -2.769577      10.214232           2.801443
            3             Co       2.227813      -2.290162       7.443036       1.178328      83.639772 0.16340990E+04  0.49788905E+05                                15.578804                           13.247477       0.571724       2.095945                    0.995740      41.978432     108.684423       0.499152       0.402735      -1.152946      -0.000004      -0.000002      -0.000003       0.000006       0.104087      -0.046067      -0.064574       0.010769      -0.121361      -0.093176      -0.062366       0.155543             17.776525      14.245115      -2.075132      -0.116986      21.618366      -0.309731      17.466095           3.077733
            4             Co       0.000000       0.000000       0.000000       0.820084     172.330706 0.33907766E+04  0.12426062E+06                                24.572665                           18.666072      -0.060988       1.806058                    0.999590      51.544779     147.379490       0.433744       0.385335      -1.163267      -0.000004      -0.000017       0.000004       0.000018      -0.174480       0.049017      -0.024556       0.359802      -0.455162      -0.175797      -0.156845       0.332642             33.050254      20.702662       4.558785      15.608255      17.854590      12.172403      60.593510           2.583592
            5              H       3.819125       1.013841       6.295319       0.124315       0.979199 0.74361575E+01  0.72982216E+02                                 1.732130                            1.675362      -1.383253       2.233188                    0.992939       3.822973      11.348895       0.440898       1.415467      -0.678957       0.005198      -0.017303       0.037077       0.041244       0.001955       0.005589      -0.006636      -0.009569       0.034873      -0.013035      -0.002196       0.015230              1.745205       1.615746       0.070740       0.104931       1.632269      -0.289106       1.987600           0.000125
            6              H      -2.498784       5.104281       5.247340       0.123618       0.958737 0.69052152E+01  0.65941812E+02                                 1.659351                            1.577272      -1.054940       2.385845                    0.997328       3.524601      10.026982       0.474739       1.351038      -0.693014      -0.038282       0.002816      -0.005653       0.038800      -0.005356       0.001630      -0.002044       0.012223      -0.028802      -0.010085      -0.003064       0.013150              1.705804       2.229733       0.095355       0.119058       1.566455       0.067088       1.321225           0.000014
            7              H       2.970643       2.903785       2.139128       0.129740       1.046121 0.74688537E+01  0.70639430E+02                                 1.591605                            1.516358      -0.751502       2.537061                    0.999812       3.024639       7.782570       0.560960       1.154466      -0.742204      -0.005958       0.017925      -0.036098       0.040742       0.009108       0.005818      -0.012138       0.006100       0.015629      -0.019405       0.006328       0.013076              1.613427       1.399642      -0.009241       0.170548       1.402164      -0.265372       2.038474          -0.000024
            8              H       2.114925       5.330643       5.753466       0.122169       0.950388 0.67570358E+01  0.64318096E+02                                 1.665539                            1.572962      -1.039624       2.398966                    0.996976       3.519930      10.069070       0.468616       1.373130      -0.688704       0.039960       0.000763       0.005937       0.040406      -0.001185       0.002519      -0.000427       0.010686      -0.046802      -0.015825       0.002329       0.013497              1.720383       2.343478       0.035556       0.062528       1.495935      -0.006821       1.321735          -0.000027
            9              H       4.863104       3.536078       3.319594       0.123341       1.153980 0.84653938E+01  0.83486172E+02                                 1.765892                            1.664768      -0.885540       2.470368                    0.998914       3.297051       8.966214       0.505880       1.227698      -0.723219       0.027073       0.025995      -0.023257       0.044153       0.008279      -0.001018      -0.015142       0.000901       0.010391      -0.017001      -0.001054       0.018055              1.803086       1.944591       0.448867      -0.133882       1.856604      -0.128989       1.608062          -0.000019
           10              H       1.051754       3.279758       5.891907       0.116539       0.963065 0.69624907E+01  0.67207050E+02                                 1.712101                            1.619703      -1.277811       2.276818                    0.993830       3.786833      11.142517       0.449074       1.412985      -0.679368       0.022385      -0.029880       0.008571       0.038306      -0.003423       0.007280      -0.002741       0.002590      -0.039794      -0.015651       0.003118       0.012532              1.776267       1.792533      -0.423150       0.043560       2.149675      -0.042214       1.386594           0.000023
           11              H      -2.393517       5.914649       8.590752       0.124322       0.979178 0.74359580E+01  0.72979862E+02                                 1.732115                            1.675348      -1.383241       2.233198                    0.992939       3.822928      11.348778       0.440895       1.415483      -0.678954      -0.005197       0.017303      -0.037079       0.041246       0.001955       0.005590      -0.006637      -0.009569       0.034874      -0.013035      -0.002196       0.015231              1.745190       1.615732       0.070738       0.104930       1.632256      -0.289102       1.987583           0.000127
           12              H       3.924392       1.824209       9.638731       0.123633       0.958744 0.69052791E+01  0.65942598E+02                                 1.659356                            1.577278      -1.054937       2.385846                    0.997328       3.524620      10.027061       0.474739       1.351034      -0.693014       0.038281      -0.002817       0.005653       0.038799      -0.005356       0.001629      -0.002044       0.012222      -0.028802      -0.010085      -0.003064       0.013149              1.705811       2.229741       0.095357       0.119059       1.566461       0.067089       1.321229           0.000017
           13              H      -1.545035       4.024705      12.746943       0.129721       1.046185 0.74694649E+01  0.70647057E+02                                 1.591721                            1.516462      -0.751512       2.537060                    0.999812       3.024705       7.782986       0.560915       1.154528      -0.742190       0.005958      -0.017925       0.036100       0.040743       0.009108       0.005818      -0.012137       0.006101       0.015629      -0.019404       0.006329       0.013075              1.613547       1.399735      -0.009242       0.170570       1.402258      -0.265405       2.038646          -0.000028
           14              H      -0.689317       1.597847       9.132605       0.122185       0.950396 0.67571111E+01  0.64319029E+02                                 1.665547                            1.572970      -1.039641       2.398958                    0.996976       3.519956      10.069180       0.468616       1.373127      -0.688704      -0.039959      -0.000763      -0.005939       0.040405      -0.001185       0.002519      -0.000427       0.010686      -0.046803      -0.015826       0.002329       0.013497              1.720392       2.343491       0.035556       0.062529       1.495943      -0.006821       1.321741          -0.000025
           15              H      -3.437496       3.392412      11.566477       0.123336       1.154010 0.84656987E+01  0.83490206E+02                                 1.765951                            1.664820      -0.885558       2.470361                    0.998913       3.297100       8.966499       0.505860       1.227730      -0.723212      -0.027073      -0.025994       0.023258       0.044154       0.008279      -0.001018      -0.015142       0.000901       0.010392      -0.017001      -0.001054       0.018055              1.803147       1.944662       0.448891      -0.133887       1.856668      -0.128994       1.608112          -0.000017
           16              H       0.373854       3.648732       8.994164       0.116550       0.963053 0.69623755E+01  0.67205667E+02                                 1.712086                            1.619690      -1.277804       2.276825                    0.993830       3.786798      11.142395       0.449076       1.412985      -0.679368      -0.022386       0.029880      -0.008573       0.038307      -0.003423       0.007280      -0.002741       0.002590      -0.039795      -0.015651       0.003118       0.012533              1.776251       1.792517      -0.423144       0.043560       2.149654      -0.042213       1.386583           0.000023
           17              C       4.549294       2.341244       4.951107      -0.007435      38.317460 0.45928919E+03  0.10893948E+05                                 9.951492                            7.182984      -0.008233       2.003317                    0.999249      27.491595      78.132388       0.612988       0.421265      -1.066306      -0.010597      -0.025142      -0.022075       0.035096       0.000517       0.001639       0.002021       0.001598       0.000152      -0.002596      -0.000321       0.002917             12.494782      17.679727       5.877229       3.579655       9.921247      -0.544473       9.883371           0.002441
           18              C      -0.848258       3.972783       5.573345       0.020846      37.490473 0.45367429E+03  0.10721787E+05                                 9.790744                            7.138221      -0.046708       1.993879                    0.999110      27.184789      76.980987       0.615341       0.421179      -1.066951       0.015446       0.024936      -0.004197       0.029631       0.001622       0.009425      -0.000326      -0.022904       0.052740      -0.022569       0.002770       0.019799             12.236287      13.713762       2.523049       1.108336      17.811466       0.401709       5.183634           0.000279
           19              C       3.650134       1.387729       5.461699      -0.119764      36.818132 0.47964660E+03  0.11635037E+05                                 9.857828                            7.464724      -0.157268       1.915249                    0.999458      30.648055      91.488411       0.579592       0.435650      -1.045196      -0.012842       0.001299      -0.023342       0.026673      -0.034323      -0.021292       0.008349      -0.029396       0.052829      -0.048941       0.005674       0.043267             11.927110      16.162907       6.507684       1.664312      10.838311      -1.039923       8.780111           0.000480
           20              C      -1.578706       5.153050       5.376849      -0.150116      36.642468 0.46417628E+03  0.11119255E+05                                 9.654951                            7.252939       0.140842       2.016185                    0.999448      30.026276      87.811413       0.601640       0.424988      -1.056288       0.024474       0.016029       0.006278       0.029922      -0.010317      -0.002176       0.011165       0.063737       0.093363      -0.050462       0.016983       0.033479             11.602364      10.888434       0.870819       0.793386      18.818279       0.416324       5.100379           0.003283
           21              C       2.509810       0.982209       4.756100      -0.057082      38.919348 0.47091707E+03  0.11230059E+05                                 9.998762                            7.244207       0.181935       2.063762                    0.999258      27.876145      79.214548       0.614610       0.417896      -1.069374       0.026540       0.028168      -0.009788       0.039920      -0.008217       0.002880       0.013932       0.003131       0.030863      -0.019242       0.001017       0.018225             12.302246      13.427859       5.445665       1.569973      12.211700      -3.154651      11.267180           0.006182
           22              C      -0.950223       6.405891       5.370894      -0.011831      39.718845 0.46654537E+03  0.11100831E+05                                10.129941                            7.239941      -0.131966       1.964111                    0.998364      27.615763      78.408103       0.610994       0.421316      -1.067108       0.010664      -0.037615       0.013165       0.041254      -0.009069      -0.005531       0.002895       0.007992       0.117297      -0.029465      -0.010419       0.039884             12.583519      14.035027      -1.283256       0.944703      18.399717      -0.190578       5.315813           0.004156
           23              C       2.242172       1.568349       3.498227       0.009921      37.569850 0.46888382E+03  0.11180243E+05                                 9.847050                            7.294965      -0.173517       1.951294                    0.998717      27.545359      78.516480       0.603542       0.425611      -1.063471       0.028231       0.009692       0.020690       0.036318      -0.029295      -0.022321       0.029251      -0.021672      -0.026415      -0.030130      -0.026248       0.056378             11.702462      13.598366       3.631679       4.088700       8.762942      -1.311457      12.746078          -0.001638
           24              C       0.457693       6.486203       5.506358      -0.039533      38.668205 0.47255233E+03  0.11264869E+05                                 9.927223                            7.252447       0.047376       2.019231                    0.999013      27.787981      78.630686       0.615573       0.417398      -1.071018      -0.011433      -0.040770       0.013476       0.044435       0.003041      -0.014659      -0.001189       0.016831       0.089833      -0.023964      -0.011216       0.035180             12.218891      13.969104       1.711280       0.440274      17.553757      -0.197865       5.133812           0.003613
           25              C       3.141435       2.524601       2.971260      -0.120578      32.205386 0.42324734E+03  0.98751473E+04                                 8.792024                            6.875102       0.217381       2.048388                    0.999579      28.924658      82.594970       0.626847       0.418789      -1.063650       0.010846      -0.007924       0.014577       0.019822      -0.000340      -0.000918      -0.024525      -0.002948       0.035945      -0.022188      -0.007428       0.029616              9.859089      12.386934       3.780613       2.528955       7.695419      -0.671330       9.494914           0.002035
           26              C       1.189271       5.290246       5.679036      -0.073508      33.582509 0.43920022E+03  0.10402161E+05                                 9.234977                            7.130498      -0.057555       1.966473                    0.999281      29.155830      85.470275       0.595712       0.434119      -1.048095      -0.024552       0.004354       0.014037       0.028614      -0.004808      -0.001554       0.007995       0.029155       0.050714      -0.025200       0.006273       0.018926             10.813058      11.391447       0.420515       0.545829      16.115312      -0.180894       4.932416           0.000355
           27              C       4.279754       2.908030       3.681325      -0.077951      31.837717 0.42709271E+03  0.10016837E+05                                 8.821485                            6.974490       0.059339       2.002388                    0.999464      28.852781      83.401577       0.611454       0.427104      -1.055327      -0.005319      -0.030599      -0.017175       0.035490      -0.009101      -0.024503      -0.017540      -0.022486      -0.035172      -0.039775       0.014073       0.025702              9.858974      12.417412       3.262644       3.164928       7.538945      -0.358238       9.620566          -0.000407
           28              C       0.554877       4.051075       5.741558      -0.088295      33.812088 0.46287791E+03  0.11129592E+05                                 9.367576                            7.378044      -0.240604       1.907188                    0.997929      29.770349      88.497009       0.577625       0.441009      -1.041934      -0.004081       0.020271       0.003537       0.020978      -0.015479       0.002739       0.005560       0.005570       0.065649      -0.027406       0.004669       0.022737             10.925316      13.202258       1.529416       0.920585      14.436062       0.270463       5.137628           0.004009
           29              C       1.642592      -0.114134       5.338145       0.632265      22.493465 0.25237013E+03  0.52727326E+04                                 7.530989                            5.763445      -0.190278       2.001959                    0.999187      22.541895      64.780495       0.593951       0.493580      -1.001776      -0.035133      -0.039656       0.022965       0.057744      -0.078450      -0.017591       0.053672       0.009910      -0.035464      -0.085162      -0.020936       0.106098              8.700490       8.003340       3.214932       0.741179       9.462919      -2.251537       8.635210           0.000746
           30              C      -1.849816       7.614473       5.175887       0.598582      23.389969 0.27514126E+03  0.58535898E+04                                 7.717602                            5.993824      -0.308951       1.956018                    0.998880      22.911090      65.690030       0.587971       0.489647      -1.007279      -0.045630       0.031376       0.011582       0.056575       0.110678      -0.036637      -0.017695       0.044273      -0.137511      -0.092254      -0.051790       0.144044              8.927934       8.009984      -4.323702       0.997612      11.109955       0.003988       7.663862          -0.004988
           31              C       1.036052       1.242255       2.654186       0.603481      25.443147 0.27700897E+03  0.59138492E+04                                 8.127232                            6.011500      -0.447336       1.901136                    0.998726      23.377645      67.537027       0.586444       0.489219      -1.005702      -0.019521      -0.035517      -0.041359       0.057906       0.035173      -0.045350      -0.077849      -0.121930      -0.013863      -0.085198      -0.044825       0.130023              9.638306      10.661185      -0.434655       1.899327       6.791894       3.362699      11.461839          -0.003917
           32              C       1.198881       7.814320       5.506358       0.612138      25.870655 0.26362315E+03  0.55403315E+04                                 8.112169                            5.817708      -0.107445       2.019949                    0.999358      22.598097      64.073078       0.605344       0.481450      -1.013104       0.038463       0.050435      -0.004145       0.063563      -0.046172       0.069680      -0.040810       0.020738       0.266492      -0.092922      -0.044107       0.137029              9.838686      12.405551       1.147164      -2.567931      11.831690       0.830191       5.278817           0.001268
           33              C      -1.514418       2.613766       5.684991       0.352794      30.906532 0.34675922E+03  0.77268896E+04                                 8.972347                            6.512741      -0.295480       1.947809                    0.998290      24.416536      68.997683       0.599237       0.458702      -1.035728       0.025924      -0.037528       0.009853       0.046664      -0.025413      -0.083923       0.049561       0.047959       0.175262      -0.074030      -0.058742       0.132773             11.230933      13.738101       3.805539       3.671591      12.907091      -0.038389       7.047606           0.000073
           34              C      -3.123686       4.587246       9.934964      -0.007435      38.317888 0.45929489E+03  0.10894116E+05                                 9.951554                            7.183020      -0.008219       2.003319                    0.999249      27.491794      78.133066       0.612988       0.421263      -1.066307       0.010598       0.025141       0.022074       0.035095       0.000522       0.001639       0.002020       0.001605       0.000169      -0.002594      -0.000327       0.002921             12.494878      17.679864       5.877310       3.579663       9.921349      -0.544473       9.883422           0.002453
           35              C       2.273866       2.955707       9.312726       0.020857      37.490527 0.45367489E+03  0.10721804E+05                                 9.790744                            7.138218      -0.046693       1.993884                    0.999110      27.184809      76.981012       0.615342       0.421178      -1.066952      -0.015446      -0.024938       0.004195       0.029633       0.001623       0.009427      -0.000325      -0.022904       0.052734      -0.022569       0.002771       0.019798             12.236300      13.713789       2.523074       1.108346      17.811472       0.401730       5.183638           0.000286
           36              C      -2.224526       5.540761       9.424372      -0.119751      36.818102 0.47964534E+03  0.11634998E+05                                 9.857817                            7.464707      -0.157258       1.915254                    0.999458      30.647997      91.488179       0.579593       0.435649      -1.045197       0.012845      -0.001303       0.023338       0.026671      -0.034319      -0.021292       0.008348      -0.029393       0.052839      -0.048939       0.005675       0.043264             11.927112      16.162909       6.507708       1.664299      10.838337      -1.039921       8.780090           0.000494
           37              C       3.004314       1.775440       9.509222      -0.150106      36.642661 0.46417871E+03  0.11119331E+05                                 9.654988                            7.252959       0.140838       2.016183                    0.999448      30.026381      87.811861       0.601639       0.424988      -1.056287      -0.024474      -0.016029      -0.006283       0.029924      -0.010318      -0.002176       0.011165       0.063734       0.093367      -0.050462       0.016981       0.033480             11.602423      10.888487       0.870850       0.793391      18.818386       0.416342       5.100395           0.003286
           38              C      -1.084202       5.946281      10.129971      -0.057082      38.920059 0.47092524E+03  0.11230313E+05                                 9.998906                            7.244284       0.181909       2.063749                    0.999258      27.876435      79.215813       0.614605       0.417898      -1.069372      -0.026537      -0.028169       0.009785       0.039918      -0.008217       0.002880       0.013933       0.003133       0.030876      -0.019246       0.001017       0.018229             12.302459      13.428095       5.445810       1.569969      12.211955      -3.154724      11.267327           0.006186
           39              C       2.375831       0.522599       9.515177      -0.011818      39.719234 0.46654931E+03  0.11100955E+05                                10.130018                            7.239979      -0.131992       1.964101                    0.998364      27.615918      78.408809       0.610991       0.421316      -1.067107      -0.010662       0.037615      -0.013168       0.041255      -0.009065      -0.005528       0.002891       0.007992       0.117309      -0.029464      -0.010423       0.039887             12.583638      14.035173      -1.283274       0.944711      18.399897      -0.190572       5.315845           0.004161
           40              C      -0.816564       5.360141      11.387844       0.009927      37.570139 0.46888739E+03  0.11180352E+05                                 9.847104                            7.294993      -0.173525       1.951290                    0.998717      27.545478      78.516971       0.603541       0.425611      -1.063470      -0.028230      -0.009691      -0.020688       0.036316      -0.029295      -0.022323       0.029249      -0.021671      -0.026404      -0.030130      -0.026247       0.056377             11.702539      13.598458       3.631726       4.088692       8.763026      -1.311498      12.746133          -0.001625
           41              C       0.967915       0.442287       9.379713      -0.039519      38.668578 0.47255636E+03  0.11264995E+05                                 9.927293                            7.252480       0.047343       2.019219                    0.999013      27.788127      78.631318       0.615571       0.417398      -1.071018       0.011433       0.040768      -0.013483       0.044436       0.003039      -0.014656      -0.001189       0.016828       0.089839      -0.023963      -0.011217       0.035180             12.219001      13.969252       1.711319       0.440278      17.553911      -0.197866       5.133841           0.003616
           42              C      -1.715827       4.403889      11.914811      -0.120563      32.204925 0.42323835E+03  0.98748938E+04                                 8.791952                            6.875024       0.217397       2.048399                    0.999579      28.924427      82.594362       0.626851       0.418788      -1.063649      -0.010848       0.007927      -0.014571       0.019820      -0.000338      -0.000918      -0.024523      -0.002939       0.035949      -0.022188      -0.007425       0.029613              9.859023      12.386805       3.780567       2.528941       7.695361      -0.671371       9.494902           0.002039
           43              C       0.236337       1.638244       9.207035      -0.073495      33.582777 0.43920413E+03  0.10402281E+05                                 9.235034                            7.130535      -0.057575       1.966465                    0.999281      29.155985      85.470968       0.595710       0.434119      -1.048094       0.024553      -0.004355      -0.014047       0.028620      -0.004809      -0.001552       0.007996       0.029152       0.050714      -0.025199       0.006272       0.018926             10.813135      11.391536       0.420519       0.545838      16.115425      -0.180892       4.932445           0.000360
           44              C      -2.854146       4.020460      11.204746      -0.077950      31.837834 0.42709410E+03  0.10016883E+05                                 8.821510                            6.974496       0.059348       2.002390                    0.999464      28.852884      83.402064       0.611454       0.427104      -1.055326       0.005315       0.030602       0.017178       0.035494      -0.009099      -0.024504      -0.017541      -0.022482      -0.035155      -0.039773       0.014072       0.025702              9.859017      12.417488       3.262682       3.164945       7.538978      -0.358237       9.620586          -0.000402
           45              C       0.870731       2.877415       9.144513      -0.088279      33.812012 0.46287641E+03  0.11129546E+05                                 9.367563                            7.378033      -0.240604       1.907191                    0.997929      29.770273      88.496729       0.577625       0.441009      -1.041934       0.004082      -0.020273      -0.003543       0.020981      -0.015480       0.002741       0.005560       0.005570       0.065646      -0.027407       0.004671       0.022736             10.925309      13.202254       1.529425       0.920590      14.436047       0.270471       5.137625           0.004011
           46              C      -0.216984       7.042624       9.547926       0.632261      22.493934 0.25237587E+03  0.52728822E+04                                 7.531069                            5.763491      -0.190280       2.001953                    0.999187      22.542241      64.781674       0.593952       0.493577      -1.001778       0.035129       0.039654      -0.022969       0.057741      -0.078444      -0.017589       0.053669       0.009902      -0.035465      -0.085155      -0.020936       0.106091              8.700603       8.003449       3.215001       0.741175       9.463067      -2.251581       8.635292           0.000748
           47              C       3.275424      -0.685983       9.710184       0.598584      23.390488 0.27514828E+03  0.58537763E+04                                 7.717699                            5.993888      -0.308938       1.956016                    0.998880      22.911420      65.691170       0.587970       0.489645      -1.007280       0.045630      -0.031376      -0.011573       0.056573       0.110673      -0.036639      -0.017694       0.044272      -0.137523      -0.092248      -0.051793       0.144041              8.928062       8.010120      -4.323799       0.997626      11.110142       0.003985       7.663922          -0.004982
           48              C       0.389556       5.686235      12.231885       0.603480      25.443081 0.27700807E+03  0.59138312E+04                                 8.127242                            6.011507      -0.447337       1.901135                    0.998726      23.377691      67.537397       0.586441       0.489222      -1.005700       0.019522       0.035513       0.041361       0.057905       0.035173      -0.045347      -0.077851      -0.121923      -0.013853      -0.085193      -0.044829       0.130022              9.638317      10.661210      -0.434656       1.899322       6.791906       3.362697      11.461835          -0.003912
           49              C       0.226727      -0.885830       9.379713       0.612160      25.870866 0.26362516E+03  0.55403845E+04                                 8.112197                            5.817717      -0.107427       2.019953                    0.999358      22.598245      64.073564       0.605346       0.481448      -1.013105      -0.038459      -0.050434       0.004139       0.063559      -0.046168       0.069682      -0.040813       0.020743       0.266495      -0.092918      -0.044113       0.137031              9.838736      12.405640       1.147203      -2.567942      11.831740       0.830184       5.278829           0.001282
           50              C       2.940026       4.314724       9.201080       0.352801      30.906707 0.34676151E+03  0.77269505E+04                                 8.972374                            6.512759      -0.295447       1.947819                    0.998290      24.416558      68.997705       0.599237       0.458702      -1.035729      -0.025923       0.037528      -0.009856       0.046664      -0.025413      -0.083925       0.049560       0.047961       0.175277      -0.074031      -0.058746       0.132777             11.230977      13.738157       3.805570       3.671607      12.907147      -0.038375       7.047626           0.000076
           51              O       1.872688      -0.466279       6.534985      -0.574108      43.547612 0.67842389E+03  0.17314564E+05                                 9.928007                            8.181065      -0.031941       2.028099                    0.995617      28.857016      78.587224       0.648703       0.369956      -1.128563      -0.000293       0.047615      -0.023245       0.052987      -0.057503      -0.008065       0.006045       0.016350       0.078552      -0.071179       0.021827       0.049353             11.086191       6.858674      -0.565811       0.978734      12.195850      -4.864522      14.204048           0.048812
           52              O      -2.289050       7.893959       4.028171      -0.463038      25.452275 0.40355917E+03  0.90401911E+04                                 6.768129                            6.155339       0.611765       2.260169                    0.998419      26.218116      66.771779       0.776618       0.352069      -1.143267       0.005759      -0.011819      -0.007488       0.015130       0.068090       0.013632      -0.044264       0.042183       0.023298      -0.094182       0.022218       0.071964              6.988878       6.182725      -1.291716       1.525437       6.206700      -1.260711       8.577208           0.063666
           53              O       0.783530      -0.622198       4.558115      -0.535181      38.176097 0.60338182E+03  0.14967257E+05                                 9.143383                            7.713352       0.096076       2.081989                    0.995388      28.059968      75.544977       0.667776       0.369765      -1.127756       0.040461       0.014742      -0.014833       0.045546      -0.012634       0.017421       0.038772       0.016135      -0.030843      -0.052517       0.019763       0.032754             10.262155      11.218969       4.661583       1.995389      11.565081      -0.063861       8.002413           0.038126
           54              O      -2.267569       8.284736       6.203026      -0.582384      38.417164 0.67647968E+03  0.17274168E+05                                 9.097239                            8.120587       0.081064       2.043767                    0.998536      29.554846      80.838964       0.656164       0.365554      -1.130529      -0.020153      -0.060914      -0.001224       0.064173       0.027121      -0.045324       0.020082      -0.011292       0.058319      -0.065142       0.014522       0.050620              9.790348       8.997894      -1.667841       0.306101      10.870280       2.785025       9.502871           0.076728
           55              O       1.250317       0.467743       1.640445      -0.579291      43.222216 0.58442010E+03  0.14395136E+05                                 9.921635                            7.490220       0.250521       2.098061                    0.997431      29.264975      78.753109       0.690749       0.359994      -1.134267       0.013439       0.006423       0.054113       0.056126       0.006175      -0.014855       0.027885      -0.109987       0.113769      -0.076782       0.011602       0.065180             12.370182       7.328205       0.733330       2.508170       8.990629       6.416954      20.791710           0.029161
           56              O       0.611955       8.862060       5.935077      -0.594669      42.034300 0.64099274E+03  0.16131105E+05                                 9.655966                            7.909016       0.282185       2.112411                    0.998241      29.232651      79.090345       0.665077       0.365951      -1.131475       0.006958      -0.008699      -0.036022       0.037705      -0.079135       0.043234       0.017592      -0.044923       0.146529      -0.118869       0.047717       0.071152             11.023133      11.217506      -4.403172      -2.963591      14.326365       2.783259       7.525526           0.043084
           57              O      -0.046840       1.810738       2.916181      -0.528651      33.714191 0.52681482E+03  0.12628886E+05                                 8.318874                            7.154419       0.427163       2.169855                    0.997057      28.130162      74.389556       0.701257       0.364353      -1.132205       0.002943      -0.002012       0.022461       0.022742      -0.036983      -0.086624      -0.061546      -0.041509      -0.136906      -0.139501       0.062225       0.077276              8.974984      12.712037      -3.395429      -1.922783       6.988620       1.554236       7.224296           0.024419
           58              O       2.373121       7.801834       5.027026      -0.528628      38.556985 0.49621625E+03  0.11694838E+05                                 9.101364                            6.861566       0.450749       2.193275                    0.998619      27.314768      71.145539       0.730426       0.355801      -1.141277      -0.020942      -0.033583       0.010596       0.040972      -0.009963       0.005943      -0.018504       0.114519       0.075805      -0.074006       0.025740       0.048266             11.056593      19.153709       3.110968      -3.533895       7.929626      -0.601007       6.086444           0.025742
           59              O      -1.002236       1.743192       6.393567      -0.399146      28.317855 0.44601562E+03  0.10197895E+05                                 7.271996                            6.521138       0.904893       2.376728                    0.998023      25.346091      64.255530       0.749234       0.357543      -1.144046      -0.010675       0.046252      -0.035947       0.059543      -0.096923      -0.061339      -0.008794       0.030497       0.229164      -0.146401       0.031154       0.115246              7.760328       7.964855      -1.937988       2.033424       8.606216      -2.130422       6.709912           0.002029
           60              O      -0.447080       7.394769       8.351086      -0.574094      43.547651 0.67842359E+03  0.17314559E+05                                 9.928020                            8.181069      -0.031966       2.028092                    0.995617      28.857017      78.587305       0.648702       0.369956      -1.128562       0.000296      -0.047616       0.023244       0.052987      -0.057503      -0.008061       0.006045       0.016342       0.078562      -0.071179       0.021831       0.049348             11.086210       6.858687      -0.565813       0.978746      12.195876      -4.864529      14.204069           0.048800
           61              O       3.714658      -0.965469      10.857900      -0.463035      25.452231 0.40355831E+03  0.90401532E+04                                 6.768031                            6.155255       0.611898       2.260198                    0.998420      26.218529      66.772434       0.776639       0.352060      -1.143276      -0.005769       0.011823       0.007484       0.015135       0.068090       0.013634      -0.044268       0.042185       0.023338      -0.094190       0.022229       0.071961              6.988774       6.182646      -1.291697       1.525412       6.206615      -1.260692       8.577062           0.063660
           62              O       0.642078       7.550688      10.327956      -0.535173      38.176842 0.60339414E+03  0.14967654E+05                                 9.143532                            7.713450       0.096001       2.081963                    0.995387      28.060191      75.546066       0.667769       0.369766      -1.127753      -0.040442      -0.014739       0.014831       0.045528      -0.012625       0.017444       0.038770       0.016131      -0.030878      -0.052525       0.019766       0.032758             10.262354      11.219204       4.661729       1.995406      11.565338      -0.063887       8.002519           0.038109
           63              O       3.693177      -1.356246       8.683045      -0.582369      38.416976 0.67647546E+03  0.17274041E+05                                 9.097220                            8.120570       0.080977       2.043745                    0.998535      29.554734      80.838726       0.656163       0.365555      -1.130528       0.020171       0.060893       0.001237       0.064159       0.027122      -0.045325       0.020087      -0.011265       0.058279      -0.065140       0.014522       0.050618              9.790335       8.997903      -1.667855       0.306102      10.870279       2.785006       9.502823           0.076694
           64              O       0.175291       6.460747      13.245626      -0.579301      43.222766 0.58442849E+03  0.14395399E+05                                 9.921730                            7.490283       0.250504       2.098054                    0.997431      29.265108      78.753707       0.690744       0.359995      -1.134265      -0.013436      -0.006433      -0.054105       0.056118       0.006175      -0.014857       0.027884      -0.109985       0.113785      -0.076784       0.011604       0.065181             12.370305       7.328273       0.733336       2.508193       8.990714       6.417028      20.791927           0.029160
           65              O       0.813653      -1.933570       8.950994      -0.594668      42.035221 0.64100929E+03  0.16131625E+05                                 9.656090                            7.909105       0.282181       2.112402                    0.998242      29.233035      79.091633       0.665075       0.365950      -1.131476      -0.006957       0.008705       0.036012       0.037697      -0.079140       0.043236       0.017598      -0.044928       0.146539      -0.118878       0.047726       0.071152             11.023287      11.217711      -4.403240      -2.963647      14.326544       2.783289       7.525607           0.043082
           66              O       1.472448       5.117752      11.969890      -0.528667      33.715033 0.52683084E+03  0.12629376E+05                                 8.319047                            7.154557       0.427162       2.169854                    0.997057      28.130370      74.390600       0.701245       0.364356      -1.132202      -0.002942       0.002012      -0.022452       0.022733      -0.036986      -0.086622      -0.061548      -0.041499      -0.136903      -0.139501       0.062227       0.077274              8.975183      12.712338      -3.395523      -1.922836       6.988769       1.554280       7.224442           0.024420
           67              O      -0.947513      -0.873344       9.859045      -0.528618      38.557655 0.49622478E+03  0.11695089E+05                                 9.101449                            6.861607       0.450712       2.193257                    0.998619      27.315043      71.146410       0.730427       0.355799      -1.141279       0.020934       0.033563      -0.010618       0.040957      -0.009957       0.005957      -0.018515       0.114531       0.075806      -0.074014       0.025734       0.048280             11.056728      19.153976       3.111041      -3.533940       7.929717      -0.601020       6.086491           0.025727
           68              O       2.427844       5.185298       8.492504      -0.399094      28.316577 0.44599000E+03  0.10197153E+05                                 7.271750                            6.520927       0.904922       2.376752                    0.998023      25.345500      64.253332       0.749251       0.357540      -1.144049       0.010677      -0.046252       0.035937       0.059537      -0.096922      -0.061337      -0.008801       0.030497       0.229158      -0.146401       0.031160       0.115241              7.760055       7.964562      -1.937915       2.033335       8.605912      -2.130337       6.709693           0.002068

******************************************************
Auxiliary information for the entire system
The total spin magnetic moment of the unit cell is   12.004319
The total net atomic charge of the unit cell is   0.000001
Accuracy of reproducing the electrostatic potential in the unit cell:
  The inner radius (bohr) =    5.0000
  The outer radius (bohr) =   12.0000
  Valid grid points have density less than (e/(bohr^3)) =    0.0001
  The number of valid grid points were=        65992
  The rms potential error without charges in kcal/mol is=      3.86016
  The rms potential error with partial charges in kcal/mol is=      0.58542
  The RRMSE value at monopole order=      0.15166
  The rms potential error with partial charges and cloud penetration in kcal/mol is=      0.58240
  The RRMSE value at monopole order with cloud penetration is=      0.15087
  The rms potential error with partial charges and atomic dipoles in kcal/mol is=      0.46210
  The RRMSE value at dipole order=      0.11971
  The rms potential error with partial charges, atomic dipoles and cloud penetration in kcal/mol is=      0.45765
  The RRMSE value at dipole order with cloud penetration=      0.11856

******************************************************
The electron densities and ab initio electrostatic potential were computed in VASP using the PBE functional and
projector augmented wave method. See the main text of the journal article for a description of computational details.
The atomic charges, dipoles, and quadrupoles were computed with the DDEC6 method as described in
(a) T. A. Manz and N. Gabaldon Limas, RSC Adv. 6 (2016) 47771-47801 DOI: 10.1039/c6ra04656h
(b) N. Gabaldon Limas and T. A. Manz, RSC Adv. 8 (2018) 2678-2707 DOI: 10.1039/c7ra11829e.
For each atom in the material, the electron cloud parameters were fit to the spherically averaged atom-in-material
electron density using radial positions for which this density was between 10^-4 and 10^-2 electrons per cubic bohr.
The polarizabilities, dispersion coefficients, and quantum Drude oscillator (QDO) parameters were fit using the MCLF method.
The magnetic structure of the system was optimized in VASP from the default ferromagnetic initial guess using spin polarization.
The atomic spin moments (ASMs) were computed on this optimized magnetic structure using the DDEC6 partition as inputs
to the method of T. A. Manz and D. S. Sholl, J. Chem. Theory Comput. 7 (2011) 4146-4164 DOI: 10.1021/ct200539n.
The RMSE and RRMSE were computed using a uniform grid with Ewald summation.
