# Supplementary material for: A collection of forcefield precursors for metal–organic frameworks
Source: RSC Adv. 2019 Nov 13;9(63):36492–507. doi: 10.1039/c9ra07327b (PMC9075174; doi:10.1039/c9ra07327b)
Supplement: RA-009-C9RA07327B-s5190 [file RA-009-C9RA07327B-s5190.xyz]

  508
jmolscript: load "" {1 1 1} spacegroup "x,y,z" unitcell [{     28.174700     0.000000     0.000000 }, {     14.087350    24.400006     0.000000 }, {     14.087350     8.133335    23.004546 }]
H     46.112123    24.125912    22.380203     0.104997
H     33.032300    16.569719     1.635393     0.085268
H     37.917793    24.388782    12.530116     0.104997
H     36.405939    23.520467    10.682161     0.085271
H     46.606307    19.943101    18.817259     0.104998
H     19.943461    17.911393    18.614588     0.085268
H     38.411977    29.142228    15.286061     0.104996
H     23.317100     7.065103    15.076949     0.085270
H     48.293972    25.363155    15.286061     0.104997
H     22.634709    25.074259    15.076949     0.085268
H     36.230128    22.866221    18.817259     0.104997
H     33.714691    22.572771    18.614588     0.085271
H     44.424458    28.167855    12.530116     0.104998
H     30.341053     5.511311    10.682161     0.085268
H     40.099642    21.202792    22.380203     0.104996
H     26.008347    11.908342     1.635393     0.085270
H     43.949715    30.390695    18.817259     0.104997
H     30.865947     8.315847    18.614588     0.085268
H     40.080201    18.694634    15.286061     0.104997
H     38.572291    16.660649    15.076949     0.085271
H     40.574385    27.871313    22.380203     0.104998
H     25.483453    20.321952     1.635393     0.085268
H     44.443899    20.643381    12.530116     0.104996
H     17.777109    19.768234    10.682161     0.085270
H     30.356549    20.023295    16.225566     0.104997
H     31.864459    20.898442    18.073522     0.085271
H     26.487035    12.795363     6.375480     0.104997
H     25.483453    12.211390     4.115743     0.085268
H     25.992851    21.972043    13.469622     0.104996
H     24.484941    24.006027    13.678733     0.085270
H     29.862365    10.275981     9.938424     0.104998
H     30.865947     7.950823    10.141094     0.085268
H     23.830443    16.277894    16.225566     0.104998
H     22.318589    17.146209    18.073522     0.085268
H     32.024773    16.540764     6.375480     0.104996
H     33.032300    15.963623     4.115743     0.085270
H     24.324627    11.524448    13.469622     0.104997
H     23.317100     9.201567    13.678733     0.085268
H     32.518957    20.723576     9.938424     0.104997
H     34.030811    22.755283    10.141094     0.085271
H     30.337108    12.498822    16.225566     0.104996
H     30.341053    10.755360    18.073522     0.085270
H     26.012292    19.463885     6.375480     0.104998
H     26.008347    20.625000     4.115743     0.085268
H     34.206622    15.303521    13.469622     0.104997
H     36.722059    15.592417    13.678733     0.085271
H     22.142778    17.800455     9.938424     0.104997
H     19.627341    18.093906    10.141094     0.085268
H     24.324627    16.540764     6.375480     0.104997
H     23.317100    15.963623     4.115743     0.085268
H     32.518957    16.277894    16.225566     0.104997
H     34.030811    17.146209    18.073522     0.085271
H     23.830443    20.723576     9.938424     0.104998
H     22.318589    22.755283    10.141094     0.085268
H     32.024773    11.524448    13.469622     0.104996
H     33.032300     9.201567    13.678733     0.085270
H     22.142778    15.303521    13.469622     0.104997
H     19.627341    15.592417    13.678733     0.085268
H     34.206622    17.800455     9.938424     0.104997
H     36.722059    18.093906    10.141094     0.085271
H     26.012292    12.498822    16.225566     0.104998
H     26.008347    10.755360    18.073522     0.085268
H     30.337108    19.463885     6.375480     0.104996
H     30.341053    20.625000     4.115743     0.085270
H     26.487035    10.275981     9.938424     0.104997
H     25.483453     7.950823    10.141094     0.085268
H     30.356549    21.972043    13.469622     0.104997
H     31.864459    24.006027    13.678733     0.085271
H     29.862365    12.795363     6.375480     0.104998
H     30.865947    12.211390     4.115743     0.085268
H     25.992851    20.023295    16.225566     0.104996
H     24.484941    20.898442    18.073522     0.085270
H     40.080201    20.643381    12.530116     0.104997
H     38.572291    19.768234    10.682161     0.085271
H     43.949715    27.871313    22.380203     0.104997
H     30.865947    20.321952     1.635393     0.085268
H     44.443899    18.694634    15.286061     0.104996
H     17.777109    16.660649    15.076949     0.085270
H     40.574385    30.390695    18.817259     0.104998
H     25.483453     8.315847    18.614588     0.085268
H     46.606307    24.388782    12.530116     0.104998
H     19.943461    23.520467    10.682161     0.085268
H     38.411977    24.125912    22.380203     0.104996
H     23.317100    16.569719     1.635393     0.085270
H     46.112123    29.142228    15.286061     0.104997
H     33.032300     7.065103    15.076949     0.085268
H     37.917793    19.943101    18.817259     0.104997
H     36.405939    17.911393    18.614588     0.085271
H     40.099642    28.167855    12.530116     0.104996
H     26.008347     5.511311    10.682161     0.085270
H     44.424458    21.202792    22.380203     0.104998
H     30.341053    11.908342     1.635393     0.085268
H     36.230128    25.363155    15.286061     0.104997
H     33.714691    25.074259    15.076949     0.085271
H     48.293972    22.866221    18.817259     0.104997
H     22.634709    22.572771    18.614588     0.085268
H     32.488106    21.163345     5.527302     0.096659
H     35.880199    18.309114     7.663504     0.096669
H     20.468920    13.328259    14.707496     0.096691
H     23.861013    12.265639    18.110559     0.096720
H     26.866408    22.002705    18.110559     0.096659
H     29.482710    24.409034    14.707496     0.096669
H     26.090617     8.572047     7.663504     0.096691
H     30.258501    10.082570     5.527302     0.096720
H     34.572047    11.062475    14.707496     0.096659
H     33.796257    14.531423    18.110559     0.096669
H     21.777071    17.553852     5.527302     0.096691
H     22.552861    21.918607     7.663504     0.096720
H     36.640493    18.748070    21.092178     0.096669
H     21.777353    14.979489     0.223834     0.096659
H     19.709189    26.135253    10.645124     0.096721
H     34.572329     5.204196    14.048186     0.096691
H     21.793130    22.357563    21.092178     0.096691
H     32.488387    11.369996     0.223834     0.096721
H     23.861294     4.001031    10.645124     0.096659
H     34.556551    27.338417    14.048186     0.096669
H     26.090899     7.694623    21.092178     0.096721
H     30.258783    22.450771     0.223834     0.096691
H     40.954040    18.663971    10.645124     0.096669
H     15.395642    16.257642    14.048186     0.096659
H     23.861294    11.369996     0.223834     0.096659
H     34.556551    22.357563    21.092178     0.096669
H     21.793130    27.338417    14.048186     0.096691
H     32.488387     4.001031    10.645124     0.096721
H     15.395642    18.663971    10.645124     0.096659
H     40.954040    16.257642    14.048186     0.096669
H     30.258783     7.694623    21.092178     0.096691
H     26.090899    22.450771     0.223834     0.096721
H     21.777353     5.204196    14.048186     0.096659
H     36.640493    26.135253    10.645124     0.096669
H     34.572329    14.979489     0.223834     0.096691
H     19.709189    18.748070    21.092178     0.096721
H     33.796257    21.918607     7.663504     0.096669
H     34.572047    17.553852     5.527302     0.096659
H     22.552861    14.531423    18.110559     0.096721
H     21.777071    11.062475    14.707496     0.096691
H     20.468920    18.309114     7.663504     0.096691
H     23.861013    21.163345     5.527302     0.096721
H     32.488106    12.265639    18.110559     0.096659
H     35.880199    13.328259    14.707496     0.096669
H     30.258501     8.572047     7.663504     0.096721
H     26.090617    10.082570     5.527302     0.096691
H     29.482710    22.002705    18.110559     0.096669
H     26.866408    24.409034    14.707496     0.096659
C     45.845590    25.111022    22.888373    -0.078585
C     32.307647    17.292284     1.133204    -0.120824
C     33.350392    20.530165     5.921370    -0.117473
C     38.071627    23.338606    12.113964    -0.078586
C     37.233148    22.857112    11.100614    -0.120824
C     35.193018    19.043391     7.126808    -0.117432
C     46.452473    19.200690    17.965860    -0.078584
C     19.116252    18.084796    17.849687    -0.120824
C     21.156382    13.067016    15.578679    -0.117508
C     38.678510    29.949706    16.045441    -0.078586
C     24.041753     6.832489    15.925587    -0.120825
C     22.999008    12.426109    17.382235    -0.117510
C     48.860001    24.728593    16.045441    -0.078585
C     22.070933    24.562998    15.925587    -0.120824
C     27.436523    22.669232    17.382235    -0.117473
C     35.664099    23.370651    17.965860    -0.078586
C     34.278467    23.202453    17.849687    -0.120823
C     28.912877    23.944539    15.578679    -0.117432
C     43.438062    28.559719    12.113964    -0.078584
C     29.352966     5.126604    11.100614    -0.120824
C     27.070252     8.800269     7.126808    -0.117508
C     41.086038    20.941061    22.888373    -0.078586
C     26.996434    12.174627     1.133204    -0.120825
C     29.279148     9.652642     5.921370    -0.117510
C     44.669578    30.628677    17.965860    -0.078585
C     31.129381     7.512762    17.849687    -0.120824
C     34.454841    11.788456    15.578679    -0.117473
C     39.247639    18.521719    16.045441    -0.078586
C     38.411414    17.404524    15.925587    -0.120824
C     34.088570    13.704670    17.382235    -0.117432
C     39.854522    27.147934    22.888373    -0.078584
C     25.220019    19.333101     1.133204    -0.120824
C     21.894559    18.617204     5.921370    -0.117508
C     45.276461    21.301693    12.113964    -0.078586
C     17.937986    20.816296    11.100614    -0.120825
C     22.260830    20.956352     7.126808    -0.117510
C     31.189111    19.364983    16.641719    -0.078586
C     32.025336    19.850381    17.655069    -0.120824
C     36.348180    19.710325    21.628874    -0.117432
C     25.767172    13.518742     5.867309    -0.078585
C     25.220019    13.200241     4.617933    -0.120824
C     35.981909    22.049472    22.834312    -0.117473
C     25.160289    22.144957    12.710242    -0.078586
C     24.324064    23.262152    12.830095    -0.120825
C     48.175920    26.962006    11.373448    -0.117510
C     30.582228    10.038000    10.789822    -0.078583
C     31.129381     8.753909    10.905995    -0.120824
C     48.542191    28.878220    13.177004    -0.117509
C     23.984277    17.328071    16.641719    -0.078583
C     23.145798    17.809564    17.655069    -0.120824
C     49.280368    21.623285    21.628874    -0.117509
C     31.758240    15.555654     5.867309    -0.078586
C     32.307647    15.241057     4.617933    -0.120825
C     47.437742    20.136511    22.834312    -0.117510
C     24.591160    10.716970    12.710242    -0.078585
C     24.041753     9.434181    12.830095    -0.120824
C     37.086358    28.240567    11.373448    -0.117473
C     32.365123    21.465986    10.789822    -0.078586
C     33.203602    22.581880    10.905995    -0.120824
C     35.243732    27.599660    13.177004    -0.117432
C     29.350712    12.106957    16.641719    -0.078586
C     29.352966    11.140066    17.655069    -0.120825
C     41.157602    31.866408    21.628874    -0.117510
C     26.998688    19.725615     5.867309    -0.078583
C     26.996434    20.358714     4.617933    -0.120824
C     43.366498    31.014034    22.834312    -0.117509
C     34.772651    15.938084    12.710242    -0.078586
C     36.158283    16.103678    12.830095    -0.120824
C     41.523873    17.997444    11.373448    -0.117432
C     21.576749    17.296025    10.789822    -0.078585
C     20.191117    17.464223    10.905995    -0.120824
C     43.000227    16.722137    13.177004    -0.117473
C     24.591160    15.555654     5.867309    -0.078585
C     24.041753    15.241057     4.617933    -0.120824
C     37.086358    20.136511    22.834312    -0.117473
C     32.365123    17.328071    16.641719    -0.078586
C     33.203602    17.809564    17.655069    -0.120824
C     35.243732    21.623285    21.628874    -0.117432
C     23.984277    21.465986    10.789822    -0.078583
C     23.145798    22.581880    10.905995    -0.120824
C     49.280368    27.599660    13.177004    -0.117508
C     31.758240    10.716970    12.710242    -0.078586
C     32.307647     9.434181    12.830095    -0.120825
C     47.437742    28.240567    11.373448    -0.117510
C     21.576749    15.938084    12.710242    -0.078585
C     20.191117    16.103678    12.830095    -0.120824
C     43.000227    17.997444    11.373448    -0.117473
C     34.772651    17.296025    10.789822    -0.078586
C     36.158283    17.464223    10.905995    -0.120824
C     41.523873    16.722137    13.177004    -0.117432
C     26.998688    12.106957    16.641719    -0.078584
C     26.996434    11.140066    17.655069    -0.120824
C     43.366498    31.866408    21.628874    -0.117508
C     29.350712    19.725615     5.867309    -0.078586
C     29.352966    20.358714     4.617933    -0.120825
C     41.157602    31.014034    22.834312    -0.117510
C     25.767172    10.038000    10.789822    -0.078585
C     25.220019     8.753909    10.905995    -0.120824
C     35.981909    28.878220    13.177004    -0.117473
C     31.189111    22.144957    12.710242    -0.078586
C     32.025336    23.262152    12.830095    -0.120824
C     36.348180    26.962006    11.373448    -0.117432
C     30.582228    13.518742     5.867309    -0.078584
C     31.129381    13.200241     4.617933    -0.120824
C     48.542191    22.049472    22.834312    -0.117508
C     25.160289    19.364983    16.641719    -0.078586
C     24.324064    19.850381    17.655069    -0.120825
C     48.175920    19.710325    21.628874    -0.117510
C     39.247639    21.301693    12.113964    -0.078586
C     38.411414    20.816296    11.100614    -0.120824
C     34.088570    20.956352     7.126808    -0.117432
C     44.669578    27.147934    22.888373    -0.078585
C     31.129381    19.333101     1.133204    -0.120824
C     34.454841    18.617204     5.921370    -0.117473
C     45.276461    18.521719    16.045441    -0.078586
C     17.937986    17.404524    15.925587    -0.120825
C     22.260830    13.704670    17.382235    -0.117510
C     39.854522    30.628677    17.965860    -0.078583
C     25.220019     7.512762    17.849687    -0.120824
C     21.894559    11.788456    15.578679    -0.117508
C     46.452473    23.338606    12.113964    -0.078584
C     19.116252    22.857112    11.100614    -0.120824
C     21.156382    19.043391     7.126808    -0.117508
C     38.678510    25.111022    22.888373    -0.078586
C     24.041753    17.292284     1.133204    -0.120825
C     22.999008    20.530165     5.921370    -0.117510
C     45.845590    29.949706    16.045441    -0.078585
C     32.307647     6.832489    15.925587    -0.120824
C     33.350392    12.426109    17.382235    -0.117473
C     38.071627    19.200690    17.965860    -0.078586
C     37.233148    18.084796    17.849687    -0.120824
C     35.193018    13.067016    15.578679    -0.117432
C     41.086038    28.559719    12.113964    -0.078586
C     26.996434     5.126604    11.100614    -0.120825
C     29.279148     8.800269     7.126808    -0.117510
C     43.438062    20.941061    22.888373    -0.078584
C     29.352966    12.174627     1.133204    -0.120824
C     27.070252     9.652642     5.921370    -0.117508
C     35.664099    24.728593    16.045441    -0.078586
C     34.278467    24.562998    15.925587    -0.120824
C     28.912877    22.669232    17.382235    -0.117432
C     48.860001    23.370651    17.965860    -0.078585
C     22.070933    23.202453    17.849687    -0.120824
C     27.436523    23.944539    15.578679    -0.117473
C     44.387831    25.627326    20.958752     0.649930
C     44.994151    25.977385    22.278062    -0.023386
C     31.985046    18.466575     1.768589     0.145521
C     39.945244    23.062397    13.704038     0.649929
C     39.070138    22.557155    12.604191    -0.023386
C     37.392335    21.588474    10.598654     0.145521
C     44.578856    20.607757    17.175424     0.649929
C     45.453962    19.402397    17.065692    -0.023387
C     18.957065    17.188665    16.820924     0.145521
C     40.136269    28.302543    17.175424     0.649929
C     39.529949    29.663087    17.065692    -0.023387
C     24.364354     7.822967    16.820924     0.145521
C     46.704637    24.289718    17.175424     0.649930
C     48.186062    24.134534    17.065692    -0.023386
C     22.767412    23.788379    16.820924     0.145521
C     37.819463    24.289718    17.175424     0.649929
C     36.338038    24.134534    17.065692    -0.023386
C     33.581988    23.788379    16.820924     0.145521
C     42.262050    27.075222    13.704038     0.649929
C     42.262050    28.085708    12.604191    -0.023386
C     28.174700     5.623063    10.598654     0.145521
C     42.262050    21.945365    20.958752     0.649929
C     42.262050    21.245248    22.278062    -0.023387
C     28.174700    11.866862     1.768589     0.145521
C     44.387831    28.302543    17.175424     0.649930
C     44.994151    29.663087    17.065692    -0.023386
C     31.985046     7.822967    16.820924     0.145521
C     39.945244    20.607757    17.175424     0.649929
C     39.070138    19.402397    17.065692    -0.023386
C     37.392335    17.188665    16.820924     0.145521
C     40.136269    25.627326    20.958752     0.649929
C     39.529949    25.977385    22.278062    -0.023387
C     24.364354    18.466575     1.768589     0.145521
C     44.578856    23.062397    13.704038     0.649929
C     45.453962    22.557155    12.604191    -0.023386
C     18.957065    21.588474    10.598654     0.145521
C     30.491506    17.604279    15.051644     0.649929
C     31.366612    18.109522    16.151492    -0.023386
C     33.044415    19.078202    18.157028     0.145521
C     26.048919    15.039350     7.796931     0.649930
C     25.442599    14.689292     6.477620    -0.023386
C     24.364354    14.066766     3.982547     0.145521
C     25.857894    20.058919    11.580258     0.649929
C     24.982788    21.264280    11.689990    -0.023386
C     23.304985    23.478011    11.934758     0.145521
C     30.300481    12.364134    11.580258     0.649929
C     30.906801    11.003589    11.689990    -0.023386
C     31.985046     8.443703    11.934758     0.145521
C     25.857894    17.604279    15.051644     0.649929
C     24.982788    18.109522    16.151492    -0.023386
C     23.304985    19.078202    18.157028     0.145521
C     30.300481    15.039350     7.796931     0.649929
C     30.906801    14.689292     6.477620    -0.023386
C     31.985046    14.066766     3.982547     0.145521
C     26.048919    12.364134    11.580258     0.649930
C     25.442599    11.003589    11.689990    -0.023386
C     24.364354     8.443703    11.934758     0.145521
C     30.491506    20.058919    11.580258     0.649929
C     31.366612    21.264280    11.689990    -0.023386
C     33.044415    23.478011    11.934758     0.145521
C     28.174700    13.591454    15.051644     0.649929
C     28.174700    12.580968    16.151492    -0.023386
C     28.174700    10.643608    18.157028     0.145521
C     28.174700    18.721311     7.796931     0.649929
C     28.174700    19.421429     6.477620    -0.023386
C     28.174700    20.666480     3.982547     0.145521
C     32.617287    16.376959    11.580258     0.649929
C     34.098712    16.532143    11.689990    -0.023386
C     36.854762    16.878297    11.934758     0.145521
C     23.732113    16.376959    11.580258     0.649930
C     22.250688    16.532143    11.689990    -0.023386
C     19.494638    16.878297    11.934758     0.145521
C     32.542905    18.788655     3.038440    -0.088727
C     33.017649    19.062749     4.096650    -0.095288
C     33.669048    19.438834     5.298407     0.155549
C     36.541459    21.097221     9.568051    -0.088729
C     35.835683    20.689741     8.698479    -0.095289
C     35.071585    20.248589     7.588740     0.155549
C     19.807941    16.053252    16.701300    -0.088730
C     20.513717    15.097585    16.606982    -0.095294
C     21.277815    13.904262    16.560973     0.155586
C     23.806495     9.127554    16.701300    -0.088730
C     23.331751    10.216608    16.606982    -0.095294
C     22.680352    11.474997    16.560973     0.155586
C     24.176147    23.619206    16.701300    -0.088727
C     25.356667    23.485819    16.606982    -0.095288
C     26.772163    23.420752    16.560973     0.155549
C     32.173253    23.619206    16.701300    -0.088729
C     30.992733    23.485819    16.606982    -0.095289
C     29.577237    23.420752    16.560973     0.155550
C     28.174700     6.605569     9.568051    -0.088730
C     28.174700     7.420530     8.698479    -0.095294
C     28.174700     8.302834     7.588740     0.155586
C     28.174700    11.222701     3.038440    -0.088730
C     28.174700    10.674515     4.096650    -0.095294
C     28.174700     9.922344     5.298407     0.155586
C     32.542905     9.127554    16.701300    -0.088727
C     33.017649    10.216608    16.606982    -0.095288
C     33.669048    11.474997    16.560973     0.155549
C     36.541459    16.053252    16.701300    -0.088729
C     35.835683    15.097585    16.606982    -0.095289
C     35.071585    13.904262    16.560973     0.155549
C     23.806495    18.788655     3.038440    -0.088730
C     23.331751    19.062749     4.096650    -0.095294
C     22.680352    19.438834     5.298407     0.155586
C     19.807941    21.097221     9.568051    -0.088730
C     20.513717    20.689741     8.698479    -0.095294
C     21.277815    20.248589     7.588740     0.155586
C     33.895291    19.569455    19.187632    -0.088729
C     34.601067    19.976935    20.057204    -0.095289
C     35.365165    20.418087    21.166943     0.155550
C     23.806495    13.744686     2.712696    -0.088727
C     23.331751    13.470593     1.654487    -0.095288
C     22.680352    13.094507     0.452729     0.155549
C     22.454109    24.613425    12.054382    -0.088730
C     21.748333    25.569091    12.148701    -0.095294
C     20.984235    26.762414    12.194710     0.155586
C     32.542905     7.139116    12.054382    -0.088730
C     33.017649     6.050063    12.148701    -0.095294
C     33.669048     4.791673    12.194710     0.155586
C     22.454109    19.569455    19.187632    -0.088730
C     21.748333    19.976935    20.057204    -0.095294
C     20.984235    20.418087    21.166943     0.155586
C     32.542905    13.744686     2.712696    -0.088730
C     33.017649    13.470593     1.654487    -0.095294
C     33.669048    13.094507     0.452729     0.155586
C     23.806495     7.139116    12.054382    -0.088727
C     23.331751     6.050063    12.148701    -0.095288
C     22.680352     4.791673    12.194710     0.155549
C     33.895291    24.613425    12.054382    -0.088729
C     34.601067    25.569091    12.148701    -0.095289
C     35.365165    26.762414    12.194710     0.155550
C     28.174700     9.661101    19.187632    -0.088730
C     28.174700     8.846141    20.057204    -0.095294
C     28.174700     7.963836    21.166943     0.155586
C     28.174700    21.310640     2.712696    -0.088730
C     28.174700    21.858827     1.654487    -0.095294
C     28.174700    22.610998     0.452729     0.155586
C     38.263497    17.047471    12.054382    -0.088729
C     39.444017    17.180857    12.148701    -0.095289
C     40.859513    17.245924    12.194710     0.155550
C     18.085903    17.047471    12.054382    -0.088727
C     16.905383    17.180857    12.148701    -0.095288
C     15.489887    17.245924    12.194710     0.155549
O     44.759174    24.523144    20.441610    -0.591668
O     39.729990    24.256696    14.093735    -0.591668
O     44.794110    21.373266    18.171521    -0.591669
O     39.764926    27.446916    16.306772    -0.591668
O     46.149313    25.039123    16.306772    -0.591668
O     38.374787    23.720547    18.171521    -0.591668
O     43.403971    26.664489    14.093735    -0.591669
O     41.120129    22.175864    20.441610    -0.591668
O     43.617253    28.106204    18.171521    -0.591668
O     40.871910    20.713978    16.306772    -0.591668
O     40.906847    26.501009    20.441610    -0.591669
O     43.652190    22.278832    14.093735    -0.591668
O     29.564840    18.387844    14.661947    -0.591668
O     26.819497    14.165667     8.314073    -0.591668
O     26.784560    19.952698    12.448910    -0.591668
O     29.529903    12.560472    10.584162    -0.591669
O     25.642640    16.409980    14.661947    -0.591669
O     30.671824    16.143532     8.314073    -0.591668
O     25.677576    13.219760    12.448910    -0.591668
O     30.706760    19.293410    10.584162    -0.591668
O     29.316621    14.002187    14.661947    -0.591668
O     27.032779    18.490812     8.314073    -0.591669
O     32.061963    15.627553    12.448910    -0.591668
O     24.287437    16.946129    10.584162    -0.591668
O     25.677576    16.143532     8.314073    -0.591668
O     30.706760    16.409980    14.661947    -0.591668
O     25.642640    19.293410    10.584162    -0.591669
O     30.671824    13.219760    12.448910    -0.591668
O     24.287437    15.627553    12.448910    -0.591668
O     32.061963    16.946129    10.584162    -0.591668
O     27.032779    14.002187    14.661947    -0.591669
O     29.316621    18.490812     8.314073    -0.591668
O     26.819497    12.560472    10.584162    -0.591668
O     29.564840    19.952698    12.448910    -0.591668
O     29.529903    14.165667     8.314073    -0.591669
O     26.784560    18.387844    14.661947    -0.591668
O     40.871910    22.278832    14.093735    -0.591668
O     43.617253    26.501009    20.441610    -0.591668
O     43.652190    20.713978    16.306772    -0.591668
O     40.906847    28.106204    18.171521    -0.591669
O     44.794110    24.256696    14.093735    -0.591669
O     39.764926    24.523144    20.441610    -0.591668
O     44.759174    27.446916    16.306772    -0.591668
O     39.729990    21.373266    18.171521    -0.591668
O     41.120129    26.664489    14.093735    -0.591668
O     43.403971    22.175864    20.441610    -0.591669
O     38.374787    25.039123    16.306772    -0.591668
O     46.149313    23.720547    18.171521    -0.591668
O     43.902381    23.452960    16.583747    -1.078018
O     42.262050    26.294097    16.583747    -1.078018
O     42.262050    24.400006    19.262397    -1.078017
O     40.621719    23.452960    16.583747    -1.078018
O     26.534369    17.213716    12.171935    -1.078017
O     28.174700    14.372579    12.171935    -1.078017
O     29.815031    17.213716    12.171935    -1.078018
O     28.174700    16.266671     9.493286    -1.078017
O     42.262050    22.279483    18.003128    -0.896567
O     40.425623    25.460267    18.003128    -0.896566
O     44.098477    25.460267    18.003128    -0.896565
O     42.262050    24.400006    15.004255    -0.896566
O     28.174700    18.387194    10.752555    -0.896567
O     30.011127    15.206409    10.752555    -0.896567
O     28.174700    16.266670    13.751427    -0.896567
O     26.338273    15.206409    10.752555    -0.896567
Zr    44.014798    23.388056    18.684522     2.315596
Zr    40.509302    25.411955    15.822297     2.315595
Zr    44.014798    25.411955    15.822297     2.315595
Zr    40.509302    23.388056    18.684522     2.315595
Zr    42.262050    26.423905    18.684522     2.315595
Zr    42.262050    22.376107    15.822297     2.315595
Zr    28.174700    18.290570    12.933386     2.315595
Zr    28.174700    14.242771    10.071160     2.315596
Zr    26.421952    15.254721    12.933386     2.315596
Zr    29.927448    17.278620    10.071160     2.315595
Zr    29.927448    15.254721    12.933386     2.315595
Zr    26.421952    17.278620    10.071160     2.315596

The following XYZ coordinates are in angstroms. Other properties are in atomic units.
The sperically averaged electron density of each atom fit to a function of the form exp(a - br)
eigen_1, eigen_2 and eigen_3 are the three eigenvalues of traceless quadrupole moment tensor
  atom number  atomic symbol              X              Y              Z     net charge C6 coefficient C8 coefficient C10 coefficient fluctuating dipole atomic polarizability isotropic forcefield polarizability              a              b squared Pearson coefficient          <r^3>          <r^4>         wp_QDO          m_QDO          q_QDO       dipole_x       dipole_y       dipole_z         dipole            Qxy            Qxz            Qyz     Q(x^2-y^2)  Q(3z^2 - R^2)        eigen_1        eigen_2        eigen_3 static polarizability      alpha(xx)      alpha(xy)      alpha(xz)      alpha(yy)      alpha(yz)      alpha(zz) atomic spin moment
            1              H      46.112123      24.125912      22.380203       0.104997       1.785664 0.14902966E+02  0.16947618E+03                                 2.328273                            2.167182      -1.397479       2.156621                    0.994997       4.392255      12.871081       0.455744       1.181815      -0.729362       0.009141      -0.048869      -0.027606       0.056866      -0.010952       0.000811       0.010336      -0.028818      -0.012225      -0.017557      -0.005930       0.023487              2.470957       1.978695      -0.375459      -0.036247       2.921298       0.640638       2.512878           0.000049
            2              H      33.032300      16.569719       1.635393       0.085268       2.285349 0.19961396E+02  0.24244004E+03                                 2.671632                            2.454596      -1.525385       2.080410                    0.993712       4.679179      13.838522       0.445546       1.131880      -0.742647       0.031902      -0.030972       0.023745       0.050407      -0.014017       0.013116       0.002060       0.001475       0.000899      -0.020160       0.001801       0.018359              2.769570       2.537693      -0.698990       0.443312       2.950907      -0.328837       2.820108           0.000078
            3              H      37.917793      24.388782      12.530116       0.104997       1.785629 0.14902591E+02  0.16947101E+03                                 2.328255                            2.167165      -1.397474       2.156621                    0.994997       4.392207      12.870944       0.455742       1.181826      -0.729360      -0.005673       0.050870       0.024775       0.056866      -0.009118       0.002107       0.012128      -0.023747      -0.029358      -0.017555      -0.005931       0.023486              2.470939       2.045002      -0.090914       0.164958       3.227751       0.555722       2.140066           0.000049
            4              H      36.405939      23.520467      10.682161       0.085271       2.285282 0.19960649E+02  0.24242814E+03                                 2.671562                            2.454537      -1.525391       2.080412                    0.993711       4.679042      13.837930       0.445556       1.131868      -0.742651      -0.037270       0.027874      -0.019364       0.050407      -0.009837       0.016071      -0.000886      -0.006853      -0.008321      -0.020158       0.001799       0.018359              2.769494       3.173646      -0.581790       0.526140       2.874108      -0.076825       2.260728           0.000078
            5              H      46.606307      19.943101      18.817259       0.104998       1.785591 0.14902152E+02  0.16946393E+03                                 2.328174                            2.167096      -1.397418       2.156649                    0.994998       4.392110      12.870373       0.455763       1.181785      -0.729369       0.005673       0.040314       0.039702       0.056866       0.001052       0.009298       0.017776      -0.007768       0.018580      -0.017553      -0.005931       0.023484              2.470848       2.044939      -0.125209       0.140691       2.610121       0.774015       2.757482           0.000049
            6              H      19.943461      17.911393      18.614588       0.085268       2.285365 0.19961469E+02  0.24244064E+03                                 2.671629                            2.454589      -1.525390       2.080409                    0.993711       4.679114      13.838226       0.445550       1.131870      -0.742650       0.037269      -0.008965       0.032734       0.050407      -0.011874       0.014631       0.001696       0.000448       0.013584      -0.020160       0.001800       0.018359              2.769567       3.173740      -0.302120       0.723943       2.280646       0.133020       2.854316           0.000078
            7              H      38.411977      29.142228      15.286061       0.104996       1.785655 0.14902854E+02  0.16947437E+03                                 2.328254                            2.167166      -1.397498       2.156610                    0.994997       4.392224      12.870916       0.455749       1.181806      -0.729364      -0.009140      -0.042317      -0.036872       0.056867       0.002886       0.010594       0.014488      -0.017073       0.023008      -0.017555      -0.005930       0.023486              2.470935       1.978687       0.159325       0.341911       2.960882       0.626617       2.473235           0.000049
            8              H      23.317100       7.065103      15.076949       0.085270       2.285293 0.19960738E+02  0.24242998E+03                                 2.671588                            2.454555      -1.525400       2.080409                    0.993710       4.679108      13.838239       0.445550       1.131880      -0.742647      -0.031903       0.012063      -0.037116       0.050408      -0.007693       0.017588       0.001229      -0.000872      -0.006156      -0.020159       0.001799       0.018360              2.769526       2.537647      -0.184940       0.806766       2.627925      -0.214627       3.143008           0.000078
            9              H      48.293972      25.363155      15.286061       0.104997       1.785664 0.14902956E+02  0.16947605E+03                                 2.328273                            2.167182      -1.397479       2.156621                    0.994997       4.392255      12.871081       0.455744       1.181815      -0.729362      -0.032077       0.029075      -0.036872       0.056866      -0.008836       0.007249      -0.016421       0.003537       0.023009      -0.017557      -0.005930       0.023487              2.470957       2.577386      -0.504981       0.371724       2.362233      -0.609411       2.473251           0.000049
           10              H      22.634709      25.074259      15.076949       0.085268       2.285350 0.19961406E+02  0.24244019E+03                                 2.671632                            2.454597      -1.525385       2.080410                    0.993712       4.679179      13.838523       0.445546       1.131880      -0.742647       0.026398       0.021596      -0.037116       0.050407       0.003468      -0.007729      -0.015846       0.013762      -0.006151      -0.020160       0.001801       0.018359              2.769570       2.765572       0.053396      -0.589289       2.400077      -0.591367       3.143062           0.000078
           11              H      36.230128      22.866221      18.817259       0.104997       1.785630 0.14902602E+02  0.16947116E+03                                 2.328255                            2.167166      -1.397474       2.156621                    0.994997       4.392208      12.870945       0.455742       1.181826      -0.729360       0.032077      -0.025071       0.039702       0.056866      -0.003890       0.010747      -0.016941       0.002060       0.018579      -0.017555      -0.005931       0.023486              2.470939       2.577352      -0.182133       0.600000       2.077862      -0.508878       2.757604           0.000049
           12              H      33.714691      22.572771      18.614588       0.085271       2.285282 0.19960643E+02  0.24242804E+03                                 2.671562                            2.454537      -1.525391       2.080412                    0.993711       4.679042      13.837930       0.445556       1.131868      -0.742651      -0.026399      -0.027794       0.032734       0.050407       0.006130      -0.005848      -0.013519       0.020340       0.013582      -0.020158       0.001799       0.018359              2.769494       2.765501       0.537763      -0.246756       2.688740      -0.693420       2.854242           0.000078
           13              H      44.424458      28.167855      12.530116       0.104998       1.785591 0.14902143E+02  0.16946381E+03                                 2.328174                            2.167095      -1.397418       2.156649                    0.994998       4.392110      12.870372       0.455763       1.181785      -0.729370       0.046891      -0.020522       0.024775       0.056866      -0.005724       0.009448      -0.007888       0.027664      -0.029353      -0.017553      -0.005931       0.023484              2.470847       3.010668      -0.466656       0.398779       2.261877      -0.420697       2.139996           0.000049
           14              H      30.341053       5.511311      10.682161       0.085268       2.285365 0.19961476E+02  0.24244074E+03                                 2.671629                            2.454589      -1.525390       2.080409                    0.993711       4.679114      13.838225       0.445550       1.131869      -0.742650       0.042774       0.018340      -0.019363       0.050407       0.001950      -0.008803      -0.013476       0.020464      -0.008324      -0.020160       0.001800       0.018359              2.769567       3.452954       0.420629      -0.329611       2.594969      -0.417250       2.260779           0.000078
           15              H      40.099642      21.202792      22.380203       0.104996       1.785654 0.14902845E+02  0.16947425E+03                                 2.328253                            2.167165      -1.397497       2.156611                    0.994997       4.392224      12.870916       0.455749       1.181806      -0.729364      -0.046892       0.016519      -0.027606       0.056867      -0.007003       0.008546      -0.005870       0.033376      -0.012224      -0.017555      -0.005930       0.023486              2.470934       3.010786      -0.220419       0.572916       1.889171      -0.288924       2.512845           0.000049
           16              H      26.008347      11.908342       1.635393       0.085270       2.285293 0.19960739E+02  0.24243000E+03                                 2.671588                            2.454555      -1.525400       2.080409                    0.993710       4.679108      13.838240       0.445550       1.131880      -0.742647      -0.042774      -0.012143       0.023745       0.050408       0.007649      -0.004773      -0.012388       0.023540       0.000896      -0.020159       0.001799       0.018360              2.769527       3.452904       0.170557      -0.506397       2.035620      -0.219492       2.820056           0.000078
           17              H      43.949715      30.390695      18.817259       0.104997       1.785664 0.14902966E+02  0.16947619E+03                                 2.328274                            2.167183      -1.397479       2.156621                    0.994997       4.392255      12.871082       0.455744       1.181815      -0.729362      -0.037751      -0.015244       0.039702       0.056866       0.002837      -0.020047      -0.000836       0.005707       0.018578      -0.017557      -0.005930       0.023487              2.470958       2.360490       0.307363      -0.740704       2.294774      -0.265186       2.757610           0.000049
           18              H      30.865947       8.315847      18.614588       0.085268       2.285349 0.19961400E+02  0.24244010E+03                                 2.671632                            2.454596      -1.525385       2.080410                    0.993712       4.679179      13.838522       0.445546       1.131880      -0.742647      -0.010872       0.036759       0.032733       0.050407       0.005742      -0.008786       0.011823      -0.020790       0.013580      -0.020160       0.001801       0.018359              2.769569       2.242262      -0.235656      -0.477160       3.212118       0.560437       2.854329           0.000078
           19              H      40.080201      18.694634      15.286061       0.104997       1.785629 0.14902591E+02  0.16947101E+03                                 2.328256                            2.167166      -1.397474       2.156621                    0.994997       4.392207      12.870945       0.455742       1.181826      -0.729360       0.041218       0.013242      -0.036871       0.056866       0.005948      -0.017845       0.001931       0.013536       0.023005      -0.017555      -0.005931       0.023486              2.470940       2.853329       0.345640      -0.713628       2.086251      -0.017209       2.473238           0.000049
           20              H      38.572291      16.660649      15.076949       0.085271       2.285282 0.19960650E+02  0.24242815E+03                                 2.671562                            2.454538      -1.525391       2.080412                    0.993711       4.679042      13.837931       0.445555       1.131869      -0.742651       0.005505      -0.033661      -0.037116       0.050407       0.004224      -0.009858       0.014616      -0.012890      -0.006156      -0.020158       0.001799       0.018359              2.769495       2.445148       0.131567      -0.217484       2.720365       0.805984       3.142972           0.000078
           21              H      40.574385      27.871313      22.380203       0.104998       1.785591 0.14902142E+02  0.16946379E+03                                 2.328174                            2.167095      -1.397418       2.156649                    0.994998       4.392110      12.870372       0.455763       1.181785      -0.729370       0.037750       0.032350      -0.027606       0.056866       0.017951      -0.009356      -0.004466      -0.004562      -0.012227      -0.017553      -0.005930       0.023484              2.470847       2.360391       0.595858      -0.536646       2.539390      -0.351688       2.512759           0.000049
           22              H      25.483453      20.321952       1.635393       0.085268       2.285366 0.19961473E+02  0.24244070E+03                                 2.671629                            2.454589      -1.525390       2.080409                    0.993711       4.679114      13.838226       0.445550       1.131870      -0.742650       0.010871       0.043114       0.023745       0.050407       0.006368      -0.008343       0.010328      -0.025019       0.000899      -0.020160       0.001800       0.018359              2.769568       2.242277       0.528435       0.063127       3.246332       0.548344       2.820095           0.000078
           23              H      44.443899      20.643381      12.530116       0.104996       1.785654 0.14902847E+02  0.16947427E+03                                 2.328253                            2.167165      -1.397498       2.156610                    0.994997       4.392224      12.870915       0.455749       1.181805      -0.729364      -0.041218      -0.030349       0.024776       0.056867       0.014840      -0.011558      -0.004240      -0.003919      -0.029358      -0.017555      -0.005930       0.023486              2.470934       2.853313       0.557596      -0.563747       2.419422      -0.134998       2.140068           0.000049
           24              H      17.777109      19.768234      10.682161       0.085270       2.285293 0.19960742E+02  0.24243003E+03                                 2.671588                            2.454555      -1.525400       2.080409                    0.993710       4.679108      13.838239       0.445550       1.131880      -0.742647      -0.005504      -0.046213      -0.019363       0.050408       0.007887      -0.007268       0.014361      -0.013611      -0.008325      -0.020159       0.001799       0.018360              2.769526       2.445192       0.161218      -0.196541       3.602647       0.494064       2.260739           0.000078
           25              H      30.356549      20.023295      16.225566       0.104997       1.785629 0.14902593E+02  0.16947104E+03                                 2.328256                            2.167166      -1.397474       2.156621                    0.994997       4.392207      12.870945       0.455742       1.181826      -0.729360      -0.041218       0.030348      -0.024775       0.056866      -0.014841       0.011557      -0.004240      -0.003919      -0.029358      -0.017555      -0.005931       0.023486              2.470940       2.853330      -0.557602       0.563749       2.419423      -0.135003       2.140067           0.000049
           26              H      31.864459      20.898442      18.073522       0.085271       2.285282 0.19960642E+02  0.24242803E+03                                 2.671562                            2.454537      -1.525391       2.080412                    0.993711       4.679042      13.837930       0.445556       1.131868      -0.742651      -0.005505       0.046213       0.019364       0.050407      -0.007886       0.007268       0.014361      -0.013612      -0.008321      -0.020158       0.001799       0.018359              2.769494       2.445147      -0.161191       0.196538       3.602608       0.494064       2.260729           0.000078
           27              H      26.487035      12.795363       6.375480       0.104997       1.785664 0.14902963E+02  0.16947615E+03                                 2.328274                            2.167182      -1.397480       2.156621                    0.994997       4.392255      12.871082       0.455744       1.181815      -0.729362       0.037751      -0.032351       0.027606       0.056866      -0.017955       0.009357      -0.004466      -0.004561      -0.012225      -0.017557      -0.005930       0.023487              2.470958       2.360490      -0.595888       0.536687       2.539503      -0.351711       2.512881           0.000049
           28              H      25.483453      12.211390       4.115743       0.085268       2.285350 0.19961412E+02  0.24244029E+03                                 2.671633                            2.454597      -1.525385       2.080410                    0.993712       4.679179      13.838523       0.445546       1.131880      -0.742647       0.010872      -0.043114      -0.023745       0.050407      -0.006370       0.008342       0.010328      -0.025016       0.000899      -0.020160       0.001801       0.018359              2.769570       2.242262      -0.528422      -0.063126       3.246340       0.548338       2.820110           0.000078
           29              H      25.992851      21.972043      13.469622       0.104996       1.785654 0.14902848E+02  0.16947429E+03                                 2.328254                            2.167165      -1.397498       2.156610                    0.994997       4.392224      12.870917       0.455749       1.181806      -0.729364       0.041218      -0.013243       0.036872       0.056867      -0.005950       0.017844       0.001931       0.013536       0.023008      -0.017555      -0.005930       0.023486              2.470935       2.853313      -0.345640       0.713622       2.086256      -0.017205       2.473235           0.000049
           30              H      24.484941      24.006027      13.678733       0.085270       2.285293 0.19960742E+02  0.24243005E+03                                 2.671588                            2.454556      -1.525400       2.080409                    0.993710       4.679108      13.838241       0.445549       1.131880      -0.742647       0.005504       0.033660       0.037116       0.050408      -0.004224       0.009858       0.014617      -0.012888      -0.006156      -0.020159       0.001799       0.018360              2.769527       2.445193      -0.131561       0.217511       2.720379       0.805993       3.143008           0.000078
           31              H      29.862365      10.275981       9.938424       0.104998       1.785591 0.14902140E+02  0.16946377E+03                                 2.328174                            2.167095      -1.397418       2.156649                    0.994998       4.392110      12.870373       0.455763       1.181785      -0.729369      -0.037750       0.015244      -0.039702       0.056866      -0.002838       0.020043      -0.000836       0.005707       0.018580      -0.017553      -0.005931       0.023484              2.470847       2.360392      -0.307336       0.740663       2.294668      -0.265166       2.757482           0.000049
           32              H      30.865947       7.950823      10.141094       0.085268       2.285366 0.19961477E+02  0.24244076E+03                                 2.671629                            2.454590      -1.525390       2.080409                    0.993711       4.679114      13.838227       0.445550       1.131870      -0.742650      -0.010871      -0.036758      -0.032734       0.050407      -0.005743       0.008785       0.011823      -0.020790       0.013584      -0.020160       0.001800       0.018359              2.769568       2.242277       0.235662       0.477171       3.212110       0.560443       2.854316           0.000078
           33              H      23.830443      16.277894      16.225566       0.104998       1.785591 0.14902155E+02  0.16946397E+03                                 2.328175                            2.167096      -1.397418       2.156649                    0.994998       4.392110      12.870373       0.455763       1.181785      -0.729370      -0.005673      -0.050870      -0.024775       0.056866       0.009117      -0.002107       0.012127      -0.023746      -0.029353      -0.017553      -0.005931       0.023484              2.470848       2.044939       0.090908      -0.164945       3.227607       0.555702       2.139997           0.000049
           34              H      22.318589      17.146209      18.073522       0.085268       2.285365 0.19961473E+02  0.24244069E+03                                 2.671629                            2.454589      -1.525390       2.080409                    0.993711       4.679114      13.838226       0.445550       1.131870      -0.742650      -0.037269      -0.027873       0.019363       0.050407       0.009836      -0.016072      -0.000886      -0.006855      -0.008324      -0.020160       0.001800       0.018359              2.769568       3.173740       0.581833      -0.526155       2.874184      -0.076827       2.260779           0.000078
           35              H      32.024773      16.540764       6.375480       0.104996       1.785655 0.14902859E+02  0.16947444E+03                                 2.328254                            2.167166      -1.397498       2.156610                    0.994997       4.392224      12.870916       0.455749       1.181806      -0.729364       0.009140       0.048869       0.027606       0.056867       0.010951      -0.000810       0.010336      -0.028817      -0.012224      -0.017555      -0.005930       0.023486              2.470935       1.978688       0.375465       0.036243       2.921272       0.640622       2.512846           0.000049
           36              H      33.032300      15.963623       4.115743       0.085270       2.285294 0.19960744E+02  0.24243007E+03                                 2.671588                            2.454556      -1.525400       2.080409                    0.993710       4.679108      13.838239       0.445550       1.131880      -0.742647       0.031903       0.030972      -0.023745       0.050408       0.014018      -0.013115       0.002060       0.001479       0.000896      -0.020159       0.001800       0.018360              2.769527       2.537647       0.698980      -0.443285       2.950876      -0.328807       2.820058           0.000078
           37              H      24.324627      11.524448      13.469622       0.104997       1.785665 0.14902967E+02  0.16947620E+03                                 2.328274                            2.167182      -1.397479       2.156621                    0.994997       4.392255      12.871081       0.455744       1.181815      -0.729362      -0.009141       0.042317       0.036872       0.056866      -0.002887      -0.010596       0.014489      -0.017073       0.023009      -0.017557      -0.005930       0.023487              2.470958       1.978695      -0.159327      -0.341903       2.960926       0.626628       2.473251           0.000049
           38              H      23.317100       9.201567      13.678733       0.085268       2.285350 0.19961409E+02  0.24244023E+03                                 2.671633                            2.454597      -1.525385       2.080410                    0.993712       4.679179      13.838523       0.445546       1.131880      -0.742647      -0.031902      -0.012063       0.037116       0.050407       0.007693      -0.017588       0.001229      -0.000875      -0.006151      -0.020160       0.001801       0.018359              2.769570       2.537693       0.184963      -0.806784       2.627956      -0.214657       3.143062           0.000078
           39              H      32.518957      20.723576       9.938424       0.104997       1.785630 0.14902594E+02  0.16947104E+03                                 2.328255                            2.167165      -1.397474       2.156621                    0.994997       4.392208      12.870946       0.455742       1.181826      -0.729360       0.005673      -0.040315      -0.039702       0.056866      -0.001053      -0.009298       0.017778      -0.007768       0.018579      -0.017555      -0.005931       0.023486              2.470939       2.045002       0.125219      -0.140701       2.610212       0.774055       2.757604           0.000049
           40              H      34.030811      22.755283      10.141094       0.085271       2.285282 0.19960646E+02  0.24242809E+03                                 2.671562                            2.454537      -1.525391       2.080412                    0.993711       4.679042      13.837930       0.445556       1.131868      -0.742651       0.037270       0.008965      -0.032734       0.050407       0.011872      -0.014631       0.001695       0.000448       0.013582      -0.020158       0.001799       0.018359              2.769494       3.173646       0.302120      -0.723897       2.280594       0.133013       2.854242           0.000078
           41              H      30.337108      12.498822      16.225566       0.104996       1.785655 0.14902855E+02  0.16947440E+03                                 2.328254                            2.167166      -1.397498       2.156610                    0.994997       4.392224      12.870917       0.455749       1.181806      -0.729364       0.046892       0.020521      -0.024776       0.056867       0.005723      -0.009451      -0.007889       0.027664      -0.029358      -0.017555      -0.005930       0.023486              2.470935       3.010787       0.466678      -0.398785       2.261950      -0.420721       2.140069           0.000049
           42              H      30.341053      10.755360      18.073522       0.085270       2.285293 0.19960740E+02  0.24243002E+03                                 2.671588                            2.454556      -1.525400       2.080409                    0.993710       4.679108      13.838241       0.445549       1.131880      -0.742647       0.042774      -0.018340       0.019363       0.050408      -0.001950       0.008803      -0.013475       0.020466      -0.008325      -0.020159       0.001799       0.018360              2.769527       3.452904      -0.420583       0.329602       2.594936      -0.417241       2.260739           0.000078
           43              H      26.012292      19.463885       6.375480       0.104998       1.785591 0.14902143E+02  0.16946381E+03                                 2.328174                            2.167095      -1.397418       2.156649                    0.994998       4.392110      12.870373       0.455763       1.181785      -0.729369      -0.046891      -0.016517       0.027606       0.056866       0.007000      -0.008546      -0.005870       0.033373      -0.012227      -0.017553      -0.005931       0.023484              2.470848       3.010669       0.220420      -0.572895       1.889113      -0.288906       2.512760           0.000049
           44              H      26.008347      20.625000       4.115743       0.085268       2.285366 0.19961482E+02  0.24244083E+03                                 2.671629                            2.454590      -1.525390       2.080409                    0.993711       4.679114      13.838227       0.445550       1.131870      -0.742650      -0.042774       0.012143      -0.023745       0.050407      -0.007649       0.004773      -0.012389       0.023539       0.000899      -0.020160       0.001800       0.018359              2.769568       3.452955      -0.170552       0.506444       2.035654      -0.219502       2.820096           0.000078
           45              H      34.206622      15.303521      13.469622       0.104997       1.785630 0.14902598E+02  0.16947109E+03                                 2.328255                            2.167165      -1.397474       2.156621                    0.994997       4.392208      12.870945       0.455742       1.181826      -0.729360      -0.032077      -0.029075       0.036871       0.056866       0.008835      -0.007250      -0.016420       0.003535       0.023005      -0.017555      -0.005931       0.023486              2.470939       2.577353       0.504974      -0.371717       2.362227      -0.609416       2.473238           0.000049
           46              H      36.722059      15.592417      13.678733       0.085271       2.285282 0.19960651E+02  0.24242816E+03                                 2.671562                            2.454538      -1.525391       2.080412                    0.993711       4.679042      13.837931       0.445555       1.131868      -0.742651       0.026399      -0.021597       0.037116       0.050407      -0.003470       0.007729      -0.015845       0.013760      -0.006156      -0.020158       0.001799       0.018359              2.769495       2.765501      -0.053389       0.589260       2.400011      -0.591339       3.142972           0.000078
           47              H      22.142778      17.800455       9.938424       0.104997       1.785664 0.14902961E+02  0.16947612E+03                                 2.328273                            2.167182      -1.397479       2.156621                    0.994997       4.392255      12.871081       0.455744       1.181815      -0.729362       0.032077       0.025071      -0.039702       0.056866       0.003889      -0.010747      -0.016943       0.002060       0.018578      -0.017557      -0.005930       0.023487              2.470957       2.577385       0.182138      -0.600009       2.077877      -0.508876       2.757608           0.000049
           48              H      19.627341      18.093906      10.141094       0.085268       2.285350 0.19961408E+02  0.24244022E+03                                 2.671633                            2.454597      -1.525385       2.080410                    0.993712       4.679179      13.838523       0.445546       1.131880      -0.742647      -0.026398       0.027795      -0.032733       0.050407      -0.006131       0.005846      -0.013521       0.020340       0.013580      -0.020160       0.001801       0.018359              2.769570       2.765571      -0.537789       0.246772       2.688810      -0.693450       2.854328           0.000078
           49              H      24.324627      16.540764       6.375480       0.104997       1.785665 0.14902971E+02  0.16947625E+03                                 2.328274                            2.167183      -1.397479       2.156621                    0.994997       4.392255      12.871081       0.455744       1.181815      -0.729362      -0.009141       0.048869       0.027606       0.056866      -0.010952       0.000811       0.010336      -0.028818      -0.012225      -0.017557      -0.005930       0.023487              2.470958       1.978696      -0.375459      -0.036248       2.921298       0.640639       2.512880           0.000049
           50              H      23.317100      15.963623       4.115743       0.085268       2.285351 0.19961413E+02  0.24244030E+03                                 2.671633                            2.454597      -1.525385       2.080410                    0.993712       4.679179      13.838523       0.445546       1.131880      -0.742647      -0.031902       0.030972      -0.023745       0.050407      -0.014017       0.013116       0.002060       0.001475       0.000899      -0.020160       0.001801       0.018359              2.769571       2.537694      -0.698990       0.443312       2.950909      -0.328838       2.820110           0.000078
           51              H      32.518957      16.277894      16.225566       0.104997       1.785630 0.14902602E+02  0.16947117E+03                                 2.328256                            2.167166      -1.397474       2.156621                    0.994997       4.392207      12.870945       0.455742       1.181826      -0.729360       0.005673      -0.050870      -0.024775       0.056866      -0.009118       0.002107       0.012128      -0.023747      -0.029358      -0.017555      -0.005931       0.023486              2.470940       2.045003      -0.090914       0.164958       3.227751       0.555722       2.140067           0.000049
           52              H      34.030811      17.146209      18.073522       0.085271       2.285282 0.19960648E+02  0.24242811E+03                                 2.671562                            2.454537      -1.525391       2.080412                    0.993711       4.679042      13.837930       0.445556       1.131868      -0.742651       0.037270      -0.027874       0.019364       0.050407      -0.009837       0.016071      -0.000886      -0.006853      -0.008321      -0.020158       0.001799       0.018359              2.769494       3.173647      -0.581791       0.526141       2.874108      -0.076826       2.260729           0.000078
           53              H      23.830443      20.723576       9.938424       0.104998       1.785591 0.14902140E+02  0.16946376E+03                                 2.328174                            2.167095      -1.397418       2.156649                    0.994998       4.392110      12.870372       0.455763       1.181785      -0.729370      -0.005673      -0.040314      -0.039702       0.056866       0.001052       0.009298       0.017776      -0.007768       0.018580      -0.017553      -0.005931       0.023484              2.470847       2.044938      -0.125209       0.140691       2.610121       0.774015       2.757481           0.000049
           54              H      22.318589      22.755283      10.141094       0.085268       2.285365 0.19961469E+02  0.24244064E+03                                 2.671629                            2.454589      -1.525390       2.080409                    0.993711       4.679114      13.838226       0.445550       1.131870      -0.742650      -0.037269       0.008965      -0.032734       0.050407      -0.011874       0.014631       0.001696       0.000448       0.013584      -0.020160       0.001800       0.018359              2.769567       3.173740      -0.302120       0.723943       2.280646       0.133020       2.854316           0.000078
           55              H      32.024773      11.524448      13.469622       0.104996       1.785655 0.14902854E+02  0.16947437E+03                                 2.328254                            2.167166      -1.397498       2.156610                    0.994997       4.392224      12.870916       0.455749       1.181806      -0.729364       0.009140       0.042317       0.036872       0.056867       0.002886       0.010594       0.014488      -0.017073       0.023008      -0.017555      -0.005930       0.023486              2.470935       1.978687       0.159325       0.341911       2.960882       0.626617       2.473235           0.000049
           56              H      33.032300       9.201567      13.678733       0.085270       2.285293 0.19960741E+02  0.24243003E+03                                 2.671588                            2.454556      -1.525400       2.080409                    0.993710       4.679108      13.838241       0.445549       1.131880      -0.742647       0.031903      -0.012063       0.037116       0.050408      -0.007692       0.017588       0.001229      -0.000872      -0.006156      -0.020159       0.001799       0.018360              2.769527       2.537647      -0.184940       0.806766       2.627925      -0.214627       3.143008           0.000078
           57              H      22.142778      15.303521      13.469622       0.104997       1.785664 0.14902961E+02  0.16947611E+03                                 2.328273                            2.167182      -1.397480       2.156621                    0.994997       4.392255      12.871082       0.455744       1.181815      -0.729362       0.032077      -0.029075       0.036872       0.056866      -0.008836       0.007249      -0.016421       0.003537       0.023009      -0.017557      -0.005930       0.023487              2.470957       2.577386      -0.504982       0.371724       2.362234      -0.609411       2.473251           0.000049
           58              H      19.627341      15.592417      13.678733       0.085268       2.285350 0.19961408E+02  0.24244022E+03                                 2.671633                            2.454597      -1.525385       2.080410                    0.993712       4.679179      13.838523       0.445546       1.131880      -0.742647      -0.026398      -0.021596       0.037116       0.050407       0.003468      -0.007729      -0.015846       0.013762      -0.006151      -0.020160       0.001801       0.018359              2.769570       2.765572       0.053396      -0.589290       2.400077      -0.591367       3.143062           0.000078
           59              H      34.206622      17.800455       9.938424       0.104997       1.785629 0.14902596E+02  0.16947107E+03                                 2.328255                            2.167165      -1.397474       2.156621                    0.994997       4.392208      12.870945       0.455742       1.181826      -0.729360      -0.032077       0.025071      -0.039702       0.056866      -0.003890       0.010747      -0.016941       0.002060       0.018579      -0.017555      -0.005931       0.023486              2.470939       2.577352      -0.182134       0.600000       2.077862      -0.508878       2.757603           0.000049
           60              H      36.722059      18.093906      10.141094       0.085271       2.285282 0.19960650E+02  0.24242816E+03                                 2.671562                            2.454538      -1.525391       2.080412                    0.993711       4.679042      13.837931       0.445555       1.131868      -0.742651       0.026399       0.027794      -0.032734       0.050407       0.006130      -0.005848      -0.013519       0.020340       0.013582      -0.020158       0.001799       0.018359              2.769495       2.765501       0.537764      -0.246755       2.688741      -0.693420       2.854242           0.000078
           61              H      26.012292      12.498822      16.225566       0.104998       1.785591 0.14902149E+02  0.16946389E+03                                 2.328174                            2.167096      -1.397418       2.156649                    0.994998       4.392110      12.870373       0.455763       1.181785      -0.729369      -0.046891       0.020522      -0.024775       0.056866      -0.005724       0.009448      -0.007888       0.027664      -0.029353      -0.017553      -0.005931       0.023484              2.470848       3.010668      -0.466657       0.398779       2.261878      -0.420698       2.139997           0.000049
           62              H      26.008347      10.755360      18.073522       0.085268       2.285366 0.19961474E+02  0.24244071E+03                                 2.671629                            2.454590      -1.525390       2.080409                    0.993711       4.679114      13.838227       0.445550       1.131870      -0.742650      -0.042774      -0.018340       0.019363       0.050407       0.001950      -0.008803      -0.013476       0.020464      -0.008324      -0.020160       0.001800       0.018359              2.769568       3.452957       0.420628      -0.329612       2.594968      -0.417250       2.260779           0.000078
           63              H      30.337108      19.463885       6.375480       0.104996       1.785654 0.14902849E+02  0.16947431E+03                                 2.328254                            2.167166      -1.397497       2.156611                    0.994997       4.392224      12.870917       0.455749       1.181806      -0.729364       0.046892      -0.016519       0.027606       0.056867      -0.007003       0.008546      -0.005870       0.033376      -0.012224      -0.017555      -0.005930       0.023486              2.470935       3.010788      -0.220418       0.572917       1.889171      -0.288924       2.512847           0.000049
           64              H      30.341053      20.625000       4.115743       0.085270       2.285293 0.19960748E+02  0.24243014E+03                                 2.671589                            2.454556      -1.525400       2.080409                    0.993710       4.679108      13.838241       0.445549       1.131880      -0.742647       0.042774       0.012143      -0.023745       0.050408       0.007649      -0.004773      -0.012388       0.023540       0.000896      -0.020159       0.001799       0.018360              2.769527       3.452903       0.170558      -0.506397       2.035620      -0.219493       2.820058           0.000078
           65              H      26.487035      10.275981       9.938424       0.104997       1.785664 0.14902958E+02  0.16947608E+03                                 2.328273                            2.167182      -1.397479       2.156621                    0.994997       4.392255      12.871081       0.455744       1.181815      -0.729362       0.037751       0.015244      -0.039702       0.056866       0.002837      -0.020047      -0.000836       0.005707       0.018578      -0.017557      -0.005930       0.023487              2.470957       2.360490       0.307363      -0.740704       2.294773      -0.265186       2.757609           0.000049
           66              H      25.483453       7.950823      10.141094       0.085268       2.285350 0.19961411E+02  0.24244027E+03                                 2.671633                            2.454597      -1.525385       2.080410                    0.993712       4.679179      13.838523       0.445546       1.131880      -0.742647       0.010872      -0.036759      -0.032733       0.050407       0.005742      -0.008786       0.011823      -0.020790       0.013580      -0.020160       0.001801       0.018359              2.769570       2.242262      -0.235656      -0.477160       3.212120       0.560436       2.854329           0.000078
           67              H      30.356549      21.972043      13.469622       0.104997       1.785630 0.14902595E+02  0.16947105E+03                                 2.328255                            2.167165      -1.397474       2.156621                    0.994997       4.392208      12.870945       0.455742       1.181826      -0.729360      -0.041218      -0.013242       0.036871       0.056866       0.005948      -0.017845       0.001931       0.013536       0.023005      -0.017555      -0.005931       0.023486              2.470939       2.853329       0.345639      -0.713629       2.086250      -0.017209       2.473238           0.000049
           68              H      31.864459      24.006027      13.678733       0.085271       2.285282 0.19960652E+02  0.24242818E+03                                 2.671562                            2.454538      -1.525391       2.080412                    0.993711       4.679042      13.837930       0.445556       1.131868      -0.742651      -0.005505       0.033661       0.037116       0.050407       0.004224      -0.009858       0.014616      -0.012890      -0.006156      -0.020158       0.001799       0.018359              2.769495       2.445147       0.131568      -0.217484       2.720365       0.805984       3.142972           0.000078
           69              H      29.862365      12.795363       6.375480       0.104998       1.785591 0.14902146E+02  0.16946384E+03                                 2.328174                            2.167096      -1.397418       2.156649                    0.994998       4.392110      12.870373       0.455763       1.181785      -0.729369      -0.037750      -0.032350       0.027606       0.056866       0.017951      -0.009356      -0.004466      -0.004562      -0.012227      -0.017553      -0.005931       0.023484              2.470848       2.360392       0.595858      -0.536647       2.539391      -0.351689       2.512761           0.000049
           70              H      30.865947      12.211390       4.115743       0.085268       2.285366 0.19961480E+02  0.24244079E+03                                 2.671629                            2.454590      -1.525390       2.080409                    0.993711       4.679114      13.838226       0.445550       1.131870      -0.742650      -0.010871      -0.043114      -0.023745       0.050407       0.006368      -0.008343       0.010328      -0.025019       0.000899      -0.020160       0.001800       0.018359              2.769568       2.242277       0.528435       0.063128       3.246332       0.548344       2.820096           0.000078
           71              H      25.992851      20.023295      16.225566       0.104996       1.785654 0.14902850E+02  0.16947432E+03                                 2.328253                            2.167165      -1.397498       2.156610                    0.994997       4.392224      12.870916       0.455749       1.181806      -0.729364       0.041218       0.030349      -0.024776       0.056867       0.014840      -0.011558      -0.004240      -0.003919      -0.029358      -0.017555      -0.005930       0.023486              2.470935       2.853312       0.557596      -0.563747       2.419423      -0.134998       2.140069           0.000049
           72              H      24.484941      20.898442      18.073522       0.085270       2.285293 0.19960732E+02  0.24242989E+03                                 2.671588                            2.454555      -1.525400       2.080409                    0.993710       4.679108      13.838240       0.445550       1.131880      -0.742647       0.005504       0.046213       0.019363       0.050408       0.007887      -0.007268       0.014361      -0.013611      -0.008325      -0.020159       0.001799       0.018360              2.769526       2.445192       0.161218      -0.196541       3.602647       0.494065       2.260739           0.000078
           73              H      40.080201      20.643381      12.530116       0.104997       1.785629 0.14902590E+02  0.16947099E+03                                 2.328255                            2.167165      -1.397474       2.156621                    0.994997       4.392207      12.870944       0.455742       1.181826      -0.729360       0.041218      -0.030348       0.024775       0.056866      -0.014841       0.011557      -0.004240      -0.003919      -0.029358      -0.017555      -0.005931       0.023486              2.470940       2.853330      -0.557602       0.563749       2.419423      -0.135003       2.140066           0.000049
           74              H      38.572291      19.768234      10.682161       0.085271       2.285282 0.19960649E+02  0.24242814E+03                                 2.671562                            2.454538      -1.525391       2.080412                    0.993711       4.679041      13.837929       0.445555       1.131869      -0.742651       0.005505      -0.046213      -0.019364       0.050407      -0.007886       0.007268       0.014361      -0.013612      -0.008321      -0.020158       0.001799       0.018359              2.769495       2.445148      -0.161190       0.196538       3.602608       0.494064       2.260729           0.000078
           75              H      43.949715      27.871313      22.380203       0.104997       1.785664 0.14902960E+02  0.16947610E+03                                 2.328273                            2.167182      -1.397479       2.156621                    0.994997       4.392255      12.871081       0.455744       1.181815      -0.729362      -0.037751       0.032351      -0.027606       0.056866      -0.017955       0.009357      -0.004466      -0.004561      -0.012225      -0.017557      -0.005930       0.023487              2.470957       2.360490      -0.595888       0.536686       2.539503      -0.351711       2.512878           0.000049
           76              H      30.865947      20.321952       1.635393       0.085268       2.285350 0.19961405E+02  0.24244018E+03                                 2.671632                            2.454596      -1.525385       2.080410                    0.993712       4.679179      13.838522       0.445546       1.131880      -0.742647      -0.010872       0.043114       0.023745       0.050407      -0.006370       0.008342       0.010328      -0.025016       0.000899      -0.020160       0.001801       0.018359              2.769570       2.242262      -0.528422      -0.063126       3.246340       0.548337       2.820108           0.000078
           77              H      44.443899      18.694634      15.286061       0.104996       1.785654 0.14902848E+02  0.16947429E+03                                 2.328253                            2.167165      -1.397497       2.156610                    0.994997       4.392224      12.870916       0.455749       1.181806      -0.729364      -0.041218       0.013243      -0.036872       0.056867      -0.005950       0.017844       0.001931       0.013536       0.023008      -0.017555      -0.005930       0.023486              2.470934       2.853312      -0.345640       0.713622       2.086256      -0.017205       2.473234           0.000049
           78              H      17.777109      16.660649      15.076949       0.085270       2.285293 0.19960739E+02  0.24243000E+03                                 2.671588                            2.454555      -1.525400       2.080409                    0.993710       4.679108      13.838240       0.445550       1.131880      -0.742647      -0.005504      -0.033660      -0.037116       0.050408      -0.004224       0.009858       0.014617      -0.012888      -0.006156      -0.020159       0.001799       0.018360              2.769526       2.445193      -0.131561       0.217512       2.720379       0.805993       3.143008           0.000078
           79              H      40.574385      30.390695      18.817259       0.104998       1.785591 0.14902147E+02  0.16946386E+03                                 2.328174                            2.167095      -1.397418       2.156649                    0.994998       4.392110      12.870372       0.455763       1.181785      -0.729370       0.037750      -0.015244       0.039702       0.056866      -0.002838       0.020043      -0.000836       0.005707       0.018580      -0.017553      -0.005931       0.023484              2.470847       2.360391      -0.307336       0.740662       2.294669      -0.265166       2.757482           0.000049
           80              H      25.483453       8.315847      18.614588       0.085268       2.285365 0.19961467E+02  0.24244060E+03                                 2.671628                            2.454589      -1.525390       2.080409                    0.993711       4.679114      13.838225       0.445550       1.131869      -0.742650       0.010871       0.036758       0.032734       0.050407      -0.005743       0.008785       0.011823      -0.020790       0.013584      -0.020160       0.001800       0.018359              2.769567       2.242276       0.235662       0.477171       3.212109       0.560443       2.854316           0.000078
           81              H      46.606307      24.388782      12.530116       0.104998       1.785591 0.14902142E+02  0.16946379E+03                                 2.328173                            2.167095      -1.397418       2.156649                    0.994998       4.392110      12.870371       0.455763       1.181785      -0.729370       0.005673       0.050870       0.024775       0.056866       0.009117      -0.002107       0.012127      -0.023746      -0.029353      -0.017553      -0.005931       0.023484              2.470847       2.044938       0.090908      -0.164945       3.227606       0.555701       2.139995           0.000049
           82              H      19.943461      23.520467      10.682161       0.085268       2.285365 0.19961472E+02  0.24244068E+03                                 2.671629                            2.454589      -1.525390       2.080409                    0.993711       4.679114      13.838226       0.445550       1.131870      -0.742650       0.037269       0.027873      -0.019363       0.050407       0.009836      -0.016072      -0.000886      -0.006855      -0.008324      -0.020160       0.001800       0.018359              2.769567       3.173740       0.581833      -0.526155       2.874183      -0.076827       2.260779           0.000078
           83              H      38.411977      24.125912      22.380203       0.104996       1.785654 0.14902853E+02  0.16947436E+03                                 2.328253                            2.167165      -1.397498       2.156610                    0.994997       4.392224      12.870915       0.455749       1.181805      -0.729364      -0.009140      -0.048869      -0.027606       0.056867       0.010951      -0.000810       0.010336      -0.028817      -0.012224      -0.017555      -0.005930       0.023486              2.470934       1.978687       0.375465       0.036243       2.921271       0.640621       2.512844           0.000049
           84              H      23.317100      16.569719       1.635393       0.085270       2.285292 0.19960728E+02  0.24242983E+03                                 2.671587                            2.454555      -1.525400       2.080409                    0.993710       4.679108      13.838239       0.445550       1.131880      -0.742647      -0.031903      -0.030972       0.023745       0.050408       0.014018      -0.013115       0.002060       0.001479       0.000896      -0.020159       0.001799       0.018360              2.769526       2.537647       0.698980      -0.443285       2.950875      -0.328806       2.820056           0.000078
           85              H      46.112123      29.142228      15.286061       0.104997       1.785664 0.14902967E+02  0.16947620E+03                                 2.328274                            2.167183      -1.397479       2.156621                    0.994997       4.392255      12.871082       0.455744       1.181815      -0.729362       0.009141      -0.042317      -0.036872       0.056866      -0.002887      -0.010596       0.014489      -0.017073       0.023009      -0.017557      -0.005930       0.023487              2.470958       1.978696      -0.159328      -0.341903       2.960927       0.626628       2.473251           0.000049
           86              H      33.032300       7.065103      15.076949       0.085268       2.285350 0.19961406E+02  0.24244020E+03                                 2.671633                            2.454597      -1.525385       2.080410                    0.993712       4.679179      13.838523       0.445546       1.131880      -0.742647       0.031902       0.012063      -0.037116       0.050407       0.007693      -0.017588       0.001229      -0.000875      -0.006151      -0.020160       0.001801       0.018359              2.769570       2.537693       0.184962      -0.806784       2.627955      -0.214657       3.143063           0.000078
           87              H      37.917793      19.943101      18.817259       0.104997       1.785630 0.14902605E+02  0.16947119E+03                                 2.328256                            2.167166      -1.397474       2.156621                    0.994997       4.392208      12.870945       0.455742       1.181826      -0.729360      -0.005673       0.040315       0.039702       0.056866      -0.001053      -0.009298       0.017778      -0.007768       0.018579      -0.017555      -0.005931       0.023486              2.470940       2.045002       0.125219      -0.140701       2.610212       0.774054       2.757604           0.000049
           88              H      36.405939      17.911393      18.614588       0.085271       2.285282 0.19960646E+02  0.24242809E+03                                 2.671562                            2.454537      -1.525391       2.080412                    0.993711       4.679042      13.837930       0.445556       1.131868      -0.742651      -0.037270      -0.008965       0.032734       0.050407       0.011872      -0.014631       0.001695       0.000448       0.013582      -0.020158       0.001799       0.018359              2.769494       3.173647       0.302120      -0.723897       2.280594       0.133013       2.854242           0.000078
           89              H      40.099642      28.167855      12.530116       0.104996       1.785654 0.14902847E+02  0.16947428E+03                                 2.328253                            2.167165      -1.397498       2.156610                    0.994997       4.392224      12.870916       0.455749       1.181806      -0.729364      -0.046892      -0.020521       0.024776       0.056867       0.005723      -0.009451      -0.007889       0.027664      -0.029358      -0.017555      -0.005930       0.023486              2.470934       3.010787       0.466678      -0.398785       2.261948      -0.420720       2.140068           0.000049
           90              H      26.008347       5.511311      10.682161       0.085270       2.285293 0.19960743E+02  0.24243006E+03                                 2.671588                            2.454555      -1.525400       2.080409                    0.993710       4.679108      13.838239       0.445550       1.131880      -0.742647      -0.042774       0.018340      -0.019363       0.050408      -0.001950       0.008803      -0.013475       0.020466      -0.008325      -0.020159       0.001799       0.018360              2.769526       3.452902      -0.420583       0.329601       2.594937      -0.417241       2.260739           0.000078
           91              H      44.424458      21.202792      22.380203       0.104998       1.785590 0.14902141E+02  0.16946378E+03                                 2.328174                            2.167095      -1.397418       2.156649                    0.994998       4.392110      12.870372       0.455763       1.181785      -0.729370       0.046891       0.016517      -0.027606       0.056866       0.007000      -0.008546      -0.005870       0.033373      -0.012227      -0.017553      -0.005931       0.023484              2.470847       3.010668       0.220420      -0.572893       1.889113      -0.288905       2.512759           0.000049
           92              H      30.341053      11.908342       1.635393       0.085268       2.285366 0.19961472E+02  0.24244067E+03                                 2.671629                            2.454589      -1.525390       2.080409                    0.993711       4.679114      13.838225       0.445550       1.131869      -0.742650       0.042774      -0.012143       0.023745       0.050407      -0.007649       0.004773      -0.012389       0.023539       0.000899      -0.020160       0.001800       0.018359              2.769568       3.452956      -0.170551       0.506443       2.035653      -0.219502       2.820094           0.000078
           93              H      36.230128      25.363155      15.286061       0.104997       1.785629 0.14902586E+02  0.16947094E+03                                 2.328255                            2.167165      -1.397474       2.156621                    0.994997       4.392207      12.870944       0.455742       1.181826      -0.729360       0.032077       0.029075      -0.036871       0.056866       0.008835      -0.007250      -0.016420       0.003535       0.023005      -0.017555      -0.005931       0.023486              2.470939       2.577353       0.504974      -0.371717       2.362226      -0.609416       2.473238           0.000049
           94              H      33.714691      25.074259      15.076949       0.085271       2.285282 0.19960650E+02  0.24242815E+03                                 2.671562                            2.454537      -1.525391       2.080412                    0.993711       4.679042      13.837930       0.445556       1.131868      -0.742651      -0.026399       0.021597      -0.037116       0.050407      -0.003470       0.007729      -0.015845       0.013760      -0.006156      -0.020158       0.001799       0.018359              2.769495       2.765501      -0.053389       0.589260       2.400011      -0.591339       3.142972           0.000078
           95              H      48.293972      22.866221      18.817259       0.104997       1.785664 0.14902968E+02  0.16947621E+03                                 2.328273                            2.167183      -1.397480       2.156621                    0.994997       4.392255      12.871081       0.455744       1.181815      -0.729362      -0.032077      -0.025071       0.039702       0.056866       0.003889      -0.010747      -0.016943       0.002060       0.018578      -0.017557      -0.005930       0.023487              2.470957       2.577385       0.182138      -0.600009       2.077877      -0.508876       2.757609           0.000049
           96              H      22.634709      22.572771      18.614588       0.085268       2.285349 0.19961400E+02  0.24244011E+03                                 2.671632                            2.454596      -1.525385       2.080410                    0.993712       4.679179      13.838523       0.445546       1.131880      -0.742647       0.026398      -0.027795       0.032733       0.050407      -0.006131       0.005846      -0.013521       0.020340       0.013580      -0.020160       0.001801       0.018359              2.769570       2.765571      -0.537788       0.246773       2.688809      -0.693450       2.854328           0.000078
           97              H      32.488106      21.163345       5.527302       0.096659       2.274042 0.19594402E+02  0.23473738E+03                                 2.615696                            2.403114      -1.280606       2.205292                    0.995759       4.245894      12.106260       0.462602       1.105218      -0.753909      -0.045370       0.025711      -0.018660       0.055387      -0.021766       0.011183       0.007635      -0.005580      -0.012879      -0.027574       0.003370       0.024204              2.738538       3.221692      -0.458313       0.769800       2.396389      -0.151224       2.597532          -0.000011
           98              H      35.880199      18.309114       7.663504       0.096669       2.273918 0.19592694E+02  0.23471505E+03                                 2.615814                            2.403189      -1.281271       2.205109                    0.995750       4.245460      12.105520       0.462537       1.105383      -0.753871       0.030098      -0.034549       0.031098       0.055377      -0.014002       0.016674       0.000784      -0.024988      -0.024226      -0.027588       0.003358       0.024229              2.738629       2.673123      -0.479536       0.754838       2.555231      -0.401267       2.987533          -0.000011
           99              H      20.468920      13.328259      14.707496       0.096691       2.273446 0.19588738E+02  0.23465405E+03                                 2.615279                            2.402793      -1.279910       2.205549                    0.995742       4.245634      12.105370       0.462623       1.105243      -0.753900      -0.030076       0.017805      -0.042932       0.055360      -0.011055       0.018774       0.008348      -0.003506       0.039799      -0.027579       0.003351       0.024228              2.738024       2.672777      -0.551608       0.703478       2.686674      -0.447712       2.854620          -0.000011
          100              H      23.861013      12.265639      18.110559       0.096720       2.273055 0.19583214E+02  0.23457328E+03                                 2.615143                            2.402598      -1.280427       2.205472                    0.995750       4.244776      12.102875       0.462596       1.105375      -0.753871       0.045296      -0.009049       0.030452       0.055326      -0.003268       0.024278       0.008844      -0.002142      -0.002728      -0.027594       0.003355       0.024239              2.737939       3.220713      -0.572816       0.688598       2.479652      -0.180818       2.513452          -0.000011
          101              H      26.866408      22.002705      18.110559       0.096659       2.274041 0.19594396E+02  0.23473727E+03                                 2.615695                            2.403113      -1.280606       2.205292                    0.995759       4.245893      12.106254       0.462603       1.105218      -0.753909      -0.030499      -0.034780       0.030460       0.055387       0.000702      -0.004470      -0.025420       0.006782      -0.002663      -0.027574       0.003370       0.024204              2.738536       3.161756       0.607606      -0.500955       2.540066      -0.506017       2.513787          -0.000011
          102              H      29.482710      24.409034      14.707496       0.096669       2.273918 0.19592699E+02  0.23471511E+03                                 2.615814                            2.403189      -1.281271       2.205109                    0.995750       4.245459      12.105517       0.462537       1.105384      -0.753871       0.030467       0.017164      -0.042939       0.055377       0.003964      -0.002154      -0.020417       0.020949       0.039916      -0.027588       0.003358       0.024229              2.738629       3.161637       0.269778      -0.739803       2.198771      -0.385464       2.855478          -0.000011
          103              H      26.090617       8.572047       7.663504       0.096691       2.273447 0.19588749E+02  0.23465421E+03                                 2.615280                            2.402794      -1.279911       2.205549                    0.995742       4.245635      12.105372       0.462623       1.105242      -0.753900      -0.044952      -0.008776       0.031097       0.055360      -0.003767      -0.007656      -0.014841       0.036716      -0.024332      -0.027579       0.003351       0.024228              2.738024       2.999263       0.290881      -0.724553       2.228070      -0.452963       2.986738          -0.000011
          104              H      30.258501      10.082570       5.527302       0.096720       2.273055 0.19583207E+02  0.23457317E+03                                 2.615142                            2.402597      -1.280427       2.205472                    0.995750       4.244776      12.102871       0.462596       1.105374      -0.753872       0.044900       0.026380      -0.018682       0.055326       0.008503       0.001033      -0.013499       0.040528      -0.012911      -0.027594       0.003355       0.024239              2.737938       2.999090       0.586230      -0.515788       2.617664      -0.590854       2.597058          -0.000011
          105              H      34.572047      11.062475      14.707496       0.096659       2.274042 0.19594405E+02  0.23473742E+03                                 2.615696                            2.403114      -1.280606       2.205292                    0.995759       4.245893      12.106257       0.462602       1.105218      -0.753909      -0.000419      -0.034975      -0.042944       0.055387       0.007072      -0.016607       0.012073      -0.017359       0.039777      -0.027573       0.003370       0.024204              2.738538       2.205804       0.282151       0.036233       3.154609       0.833377       2.855200          -0.000011
          106              H      33.796257      14.531423      18.110559       0.096669       2.273917 0.19592692E+02  0.23471502E+03                                 2.615814                            2.403189      -1.281271       2.205109                    0.995750       4.245459      12.105518       0.462537       1.105384      -0.753871      -0.014871       0.043766       0.030495       0.055377       0.002560      -0.019807       0.016581      -0.004595      -0.002738      -0.027588       0.003358       0.024229              2.738629       2.169414      -0.034707      -0.187898       3.532454       0.686930       2.514019          -0.000011
          107              H      21.777071      17.553852       5.527302       0.096691       2.273445 0.19588733E+02  0.23465396E+03                                 2.615278                            2.402793      -1.279911       2.205549                    0.995742       4.245635      12.105371       0.462623       1.105242      -0.753900       0.000381      -0.052127      -0.018639       0.055360       0.013317      -0.012182       0.005879      -0.034948      -0.012859      -0.027579       0.003351       0.024228              2.738023       2.205492      -0.127873      -0.253707       3.411505       0.742029       2.597070          -0.000011
          108              H      22.552861      21.918607       7.663504       0.096720       2.273055 0.19583213E+02  0.23457327E+03                                 2.615143                            2.402598      -1.280427       2.205472                    0.995750       4.244776      12.102874       0.462596       1.105375      -0.753871       0.014811       0.043295       0.031099       0.055326       0.017812      -0.009015       0.014064      -0.011773      -0.024280      -0.027594       0.003355       0.024239              2.737939       2.168844       0.188464      -0.030061       3.058221       0.854089       2.986751          -0.000011
          109              H      36.640493      18.748070      21.092178       0.096669       2.273917 0.19592692E+02  0.23471501E+03                                 2.615814                            2.403189      -1.281271       2.205109                    0.995750       4.245459      12.105516       0.462537       1.105383      -0.753871       0.014871      -0.043340      -0.031098       0.055377      -0.017821       0.009016       0.014048      -0.011757      -0.024226      -0.027588       0.003358       0.024229              2.738628       2.169414      -0.188720       0.029911       3.058940       0.854342       2.987532          -0.000011
          110              H      21.777353      14.979489       0.223834       0.096659       2.274042 0.19594400E+02  0.23473735E+03                                 2.615696                            2.403114      -1.280606       2.205292                    0.995759       4.245893      12.106257       0.462602       1.105218      -0.753909       0.000419       0.052147       0.018660       0.055387      -0.013299       0.012203       0.005867      -0.034911      -0.012879      -0.027574       0.003370       0.024204              2.738538       2.205804       0.128211       0.253937       3.412277       0.742279       2.597533          -0.000011
          111              H      19.709189      26.135253      10.645124       0.096721       2.273053 0.19583193E+02  0.23457296E+03                                 2.615140                            2.402596      -1.280427       2.205472                    0.995750       4.244775      12.102869       0.462596       1.105374      -0.753872      -0.014811      -0.043752      -0.030452       0.055326      -0.002562       0.019798       0.016604      -0.004589      -0.002728      -0.027594       0.003355       0.024239              2.737936       2.168842       0.034480       0.187706       3.531517       0.686751       2.513450          -0.000011
          112              H      34.572329       5.204196      14.048186       0.096691       2.273446 0.19588742E+02  0.23465410E+03                                 2.615279                            2.402793      -1.279911       2.205549                    0.995742       4.245635      12.105372       0.462623       1.105242      -0.753900      -0.000381       0.034949       0.042932       0.055360      -0.007046       0.016616       0.012084      -0.017395       0.039799      -0.027579       0.003351       0.024228              2.738024       2.205493      -0.281822      -0.035990       3.153959       0.833086       2.854619          -0.000011
          113              H      21.793130      22.357563      21.092178       0.096691       2.273446 0.19588737E+02  0.23465402E+03                                 2.615279                            2.402793      -1.279911       2.205549                    0.995742       4.245635      12.105371       0.462623       1.105242      -0.753900       0.030076       0.034542      -0.031097       0.055360       0.014015      -0.016681       0.000790      -0.024883      -0.024332      -0.027579       0.003351       0.024228              2.738023       2.672776       0.479377      -0.754553       2.554555      -0.401000       2.986737          -0.000011
          114              H      32.488387      11.369996       0.223834       0.096721       2.273055 0.19583202E+02  0.23457309E+03                                 2.615141                            2.402596      -1.280427       2.205472                    0.995750       4.244776      12.102871       0.462597       1.105374      -0.753872      -0.045296      -0.025694       0.018682       0.055326       0.021800      -0.011174       0.007644      -0.005537      -0.012911      -0.027594       0.003355       0.024239              2.737937       3.220711       0.458277      -0.769589       2.396043      -0.151259       2.597058          -0.000011
          115              H      23.861294       4.001031      10.645124       0.096659       2.274040 0.19594385E+02  0.23473712E+03                                 2.615695                            2.403113      -1.280606       2.205292                    0.995759       4.245892      12.106253       0.462602       1.105218      -0.753909       0.045370       0.009023      -0.030460       0.055387       0.003288      -0.024249       0.008839      -0.002175      -0.002663      -0.027573       0.003370       0.024204              2.738536       3.221689       0.573002      -0.688701       2.480131      -0.180831       2.513787          -0.000011
          116              H      34.556551      27.338417      14.048186       0.096669       2.273918 0.19592697E+02  0.23471509E+03                                 2.615815                            2.403190      -1.281271       2.205109                    0.995750       4.245459      12.105519       0.462537       1.105384      -0.753870      -0.030098      -0.017803       0.042939       0.055377       0.011053      -0.018759       0.008343      -0.003608       0.039916      -0.027588       0.003358       0.024229              2.738630       2.673124       0.551823      -0.703724       2.687288      -0.447957       2.855478          -0.000011
          117              H      26.090899       7.694623      21.092178       0.096721       2.273055 0.19583204E+02  0.23457311E+03                                 2.615141                            2.402596      -1.280427       2.205472                    0.995750       4.244776      12.102871       0.462597       1.105374      -0.753872      -0.044900       0.008821      -0.031099       0.055326       0.003808       0.007672      -0.014839       0.036738      -0.024280      -0.027594       0.003355       0.024239              2.737937       2.999090      -0.290880       0.724632       2.227972      -0.453077       2.986749          -0.000011
          118              H      30.258783      22.450771       0.223834       0.096691       2.273446 0.19588736E+02  0.23465401E+03                                 2.615279                            2.402793      -1.279911       2.205549                    0.995742       4.245634      12.105368       0.462623       1.105242      -0.753900       0.044952      -0.026394       0.018639       0.055360      -0.008474      -0.001000      -0.013489       0.040540      -0.012859      -0.027579       0.003351       0.024228              2.738023       2.999263      -0.586155       0.515762       2.617736      -0.590730       2.597070          -0.000011
          119              H      40.954040      18.663971      10.645124       0.096669       2.273917 0.19592695E+02  0.23471505E+03                                 2.615814                            2.403189      -1.281271       2.205109                    0.995750       4.245460      12.105519       0.462537       1.105383      -0.753871      -0.030467       0.034762      -0.030495       0.055377      -0.000710       0.004456      -0.025444       0.006731      -0.002738      -0.027588       0.003358       0.024229              2.738629       3.161637      -0.607567       0.500950       2.540230      -0.506189       2.514018          -0.000011
          120              H      15.395642      16.257642      14.048186       0.096659       2.274042 0.19594401E+02  0.23473736E+03                                 2.615696                            2.403114      -1.280606       2.205292                    0.995759       4.245893      12.106257       0.462602       1.105218      -0.753909       0.030499      -0.017125       0.042945       0.055387      -0.003980       0.002152      -0.020418       0.020929       0.039777      -0.027573       0.003370       0.024204              2.738537       3.161758      -0.269770       0.739841       2.198656      -0.385310       2.855198          -0.000011
          121              H      23.861294      11.369996       0.223834       0.096659       2.274042 0.19594393E+02  0.23473723E+03                                 2.615696                            2.403113      -1.280606       2.205292                    0.995759       4.245893      12.106256       0.462602       1.105218      -0.753909       0.045370      -0.025711       0.018660       0.055387      -0.021766       0.011183       0.007635      -0.005580      -0.012879      -0.027573       0.003370       0.024204              2.738537       3.221691      -0.458313       0.769800       2.396388      -0.151224       2.597532          -0.000011
          122              H      34.556551      22.357563      21.092178       0.096669       2.273917 0.19592691E+02  0.23471500E+03                                 2.615814                            2.403189      -1.281271       2.205109                    0.995750       4.245459      12.105516       0.462537       1.105383      -0.753871      -0.030098       0.034549      -0.031098       0.055377      -0.014002       0.016674       0.000784      -0.024988      -0.024226      -0.027588       0.003358       0.024229              2.738628       2.673122      -0.479536       0.754837       2.555231      -0.401268       2.987532          -0.000011
          123              H      21.793130      27.338417      14.048186       0.096691       2.273446 0.19588736E+02  0.23465402E+03                                 2.615279                            2.402793      -1.279911       2.205549                    0.995742       4.245635      12.105373       0.462623       1.105243      -0.753900       0.030076      -0.017805       0.042932       0.055360      -0.011055       0.018774       0.008348      -0.003506       0.039799      -0.027579       0.003351       0.024228              2.738024       2.672777      -0.551608       0.703479       2.686674      -0.447712       2.854620          -0.000011
          124              H      32.488387       4.001031      10.645124       0.096721       2.273054 0.19583200E+02  0.23457305E+03                                 2.615140                            2.402596      -1.280427       2.205472                    0.995750       4.244776      12.102871       0.462597       1.105374      -0.753872      -0.045296       0.009049      -0.030452       0.055326      -0.003268       0.024278       0.008844      -0.002142      -0.002728      -0.027594       0.003355       0.024239              2.737936       3.220709      -0.572815       0.688597       2.479650      -0.180818       2.513450          -0.000011
          125              H      15.395642      18.663971      10.645124       0.096659       2.274041 0.19594395E+02  0.23473727E+03                                 2.615695                            2.403113      -1.280606       2.205292                    0.995759       4.245893      12.106254       0.462603       1.105218      -0.753909       0.030499       0.034780      -0.030460       0.055387       0.000702      -0.004470      -0.025420       0.006782      -0.002663      -0.027574       0.003370       0.024204              2.738536       3.161756       0.607606      -0.500955       2.540066      -0.506017       2.513787          -0.000011
          126              H      40.954040      16.257642      14.048186       0.096669       2.273917 0.19592691E+02  0.23471500E+03                                 2.615814                            2.403189      -1.281271       2.205109                    0.995750       4.245459      12.105518       0.462537       1.105384      -0.753871      -0.030467      -0.017164       0.042939       0.055377       0.003964      -0.002154      -0.020417       0.020949       0.039916      -0.027588       0.003358       0.024229              2.738629       3.161638       0.269778      -0.739803       2.198771      -0.385465       2.855478          -0.000011
          127              H      30.258783       7.694623      21.092178       0.096691       2.273446 0.19588739E+02  0.23465406E+03                                 2.615279                            2.402793      -1.279911       2.205549                    0.995742       4.245634      12.105369       0.462623       1.105243      -0.753900       0.044952       0.008776      -0.031097       0.055360      -0.003767      -0.007656      -0.014841       0.036716      -0.024332      -0.027579       0.003351       0.024228              2.738023       2.999263       0.290880      -0.724553       2.228069      -0.452962       2.986737          -0.000011
          128              H      26.090899      22.450771       0.223834       0.096721       2.273054 0.19583202E+02  0.23457308E+03                                 2.615141                            2.402597      -1.280427       2.205472                    0.995750       4.244775      12.102869       0.462596       1.105374      -0.753872      -0.044900      -0.026380       0.018682       0.055326       0.008503       0.001033      -0.013499       0.040528      -0.012911      -0.027594       0.003355       0.024239              2.737937       2.999090       0.586230      -0.515788       2.617664      -0.590854       2.597058          -0.000011
          129              H      21.777353       5.204196      14.048186       0.096659       2.274042 0.19594403E+02  0.23473739E+03                                 2.615696                            2.403114      -1.280606       2.205292                    0.995759       4.245893      12.106257       0.462602       1.105218      -0.753909       0.000419       0.034975       0.042944       0.055387       0.007072      -0.016607       0.012073      -0.017359       0.039777      -0.027574       0.003370       0.024204              2.738538       2.205804       0.282151       0.036233       3.154612       0.833377       2.855199          -0.000011
          130              H      36.640493      26.135253      10.645124       0.096669       2.273917 0.19592688E+02  0.23471496E+03                                 2.615814                            2.403189      -1.281271       2.205109                    0.995750       4.245459      12.105517       0.462537       1.105384      -0.753871       0.014871      -0.043766      -0.030495       0.055377       0.002560      -0.019807       0.016581      -0.004595      -0.002738      -0.027588       0.003358       0.024229              2.738628       2.169414      -0.034707      -0.187898       3.532453       0.686930       2.514018          -0.000011
          131              H      34.572329      14.979489       0.223834       0.096691       2.273446 0.19588733E+02  0.23465398E+03                                 2.615279                            2.402793      -1.279911       2.205549                    0.995742       4.245634      12.105370       0.462623       1.105243      -0.753900      -0.000381       0.052127       0.018639       0.055360       0.013317      -0.012182       0.005879      -0.034948      -0.012859      -0.027579       0.003351       0.024228              2.738024       2.205493      -0.127873      -0.253707       3.411507       0.742029       2.597071          -0.000011
          132              H      19.709189      18.748070      21.092178       0.096721       2.273055 0.19583208E+02  0.23457319E+03                                 2.615142                            2.402597      -1.280427       2.205472                    0.995750       4.244776      12.102873       0.462596       1.105374      -0.753872      -0.014811      -0.043295      -0.031099       0.055326       0.017812      -0.009015       0.014064      -0.011773      -0.024280      -0.027594       0.003355       0.024239              2.737938       2.168843       0.188464      -0.030061       3.058220       0.854088       2.986750          -0.000011
          133              H      33.796257      21.918607       7.663504       0.096669       2.273917 0.19592693E+02  0.23471503E+03                                 2.615814                            2.403189      -1.281271       2.205109                    0.995750       4.245459      12.105517       0.462537       1.105384      -0.753871      -0.014871       0.043340       0.031098       0.055377      -0.017821       0.009016       0.014048      -0.011757      -0.024226      -0.027588       0.003358       0.024229              2.738629       2.169414      -0.188720       0.029911       3.058940       0.854342       2.987532          -0.000011
          134              H      34.572047      17.553852       5.527302       0.096659       2.274042 0.19594402E+02  0.23473738E+03                                 2.615697                            2.403114      -1.280606       2.205292                    0.995759       4.245893      12.106258       0.462602       1.105218      -0.753909      -0.000419      -0.052147      -0.018660       0.055387      -0.013299       0.012203       0.005867      -0.034911      -0.012879      -0.027574       0.003370       0.024204              2.738538       2.205804       0.128211       0.253937       3.412278       0.742279       2.597533          -0.000011
          135              H      22.552861      14.531423      18.110559       0.096721       2.273054 0.19583196E+02  0.23457300E+03                                 2.615140                            2.402596      -1.280427       2.205472                    0.995750       4.244776      12.102871       0.462597       1.105374      -0.753872       0.014811       0.043752       0.030452       0.055326      -0.002562       0.019798       0.016604      -0.004589      -0.002728      -0.027594       0.003355       0.024239              2.737936       2.168842       0.034480       0.187706       3.531517       0.686751       2.513450          -0.000011
          136              H      21.777071      11.062475      14.707496       0.096691       2.273446 0.19588740E+02  0.23465406E+03                                 2.615279                            2.402793      -1.279910       2.205549                    0.995742       4.245635      12.105371       0.462623       1.105242      -0.753900       0.000381      -0.034949      -0.042932       0.055360      -0.007046       0.016616       0.012084      -0.017395       0.039799      -0.027579       0.003351       0.024228              2.738023       2.205493      -0.281821      -0.035990       3.153956       0.833086       2.854619          -0.000011
          137              H      20.468920      18.309114       7.663504       0.096691       2.273445 0.19588728E+02  0.23465390E+03                                 2.615278                            2.402792      -1.279911       2.205549                    0.995742       4.245635      12.105371       0.462623       1.105242      -0.753900      -0.030076      -0.034542       0.031097       0.055360       0.014015      -0.016681       0.000790      -0.024883      -0.024332      -0.027579       0.003351       0.024228              2.738022       2.672776       0.479376      -0.754554       2.554554      -0.401000       2.986737          -0.000011
          138              H      23.861013      21.163345       5.527302       0.096721       2.273055 0.19583214E+02  0.23457328E+03                                 2.615143                            2.402598      -1.280427       2.205472                    0.995750       4.244776      12.102875       0.462596       1.105375      -0.753872       0.045296       0.025694      -0.018682       0.055326       0.021800      -0.011174       0.007644      -0.005537      -0.012911      -0.027594       0.003355       0.024239              2.737939       3.220713       0.458277      -0.769590       2.396045      -0.151258       2.597059          -0.000011
          139              H      32.488106      12.265639      18.110559       0.096659       2.274042 0.19594400E+02  0.23473734E+03                                 2.615696                            2.403114      -1.280606       2.205292                    0.995759       4.245894      12.106259       0.462603       1.105218      -0.753909      -0.045370      -0.009023       0.030460       0.055387       0.003288      -0.024249       0.008839      -0.002175      -0.002663      -0.027573       0.003370       0.024204              2.738537       3.221690       0.573002      -0.688702       2.480132      -0.180831       2.513788          -0.000011
          140              H      35.880199      13.328259      14.707496       0.096669       2.273918 0.19592705E+02  0.23471520E+03                                 2.615815                            2.403190      -1.281271       2.205109                    0.995750       4.245459      12.105518       0.462537       1.105384      -0.753871       0.030098       0.017803      -0.042939       0.055377       0.011053      -0.018759       0.008343      -0.003608       0.039916      -0.027588       0.003358       0.024229              2.738630       2.673123       0.551823      -0.703724       2.687288      -0.447957       2.855479          -0.000011
          141              H      30.258501       8.572047       7.663504       0.096721       2.273055 0.19583212E+02  0.23457324E+03                                 2.615142                            2.402597      -1.280427       2.205472                    0.995750       4.244776      12.102873       0.462596       1.105374      -0.753872       0.044900      -0.008820       0.031099       0.055326       0.003808       0.007672      -0.014839       0.036738      -0.024280      -0.027594       0.003355       0.024239              2.737938       2.999091      -0.290880       0.724632       2.227973      -0.453078       2.986751          -0.000011
          142              H      26.090617      10.082570       5.527302       0.096691       2.273447 0.19588748E+02  0.23465419E+03                                 2.615280                            2.402794      -1.279911       2.205549                    0.995742       4.245635      12.105372       0.462623       1.105242      -0.753900      -0.044952       0.026394      -0.018639       0.055360      -0.008474      -0.001000      -0.013489       0.040540      -0.012859      -0.027579       0.003351       0.024228              2.738024       2.999263      -0.586155       0.515763       2.617737      -0.590731       2.597071          -0.000011
          143              H      29.482710      22.002705      18.110559       0.096669       2.273918 0.19592699E+02  0.23471511E+03                                 2.615815                            2.403189      -1.281271       2.205109                    0.995750       4.245460      12.105520       0.462537       1.105383      -0.753871       0.030467      -0.034762       0.030495       0.055377      -0.000710       0.004456      -0.025444       0.006731      -0.002738      -0.027588       0.003358       0.024229              2.738629       3.161638      -0.607568       0.500950       2.540231      -0.506189       2.514019          -0.000011
          144              H      26.866408      24.409034      14.707496       0.096659       2.274043 0.19594416E+02  0.23473758E+03                                 2.615696                            2.403115      -1.280606       2.205292                    0.995759       4.245894      12.106259       0.462602       1.105218      -0.753909      -0.030499       0.017125      -0.042945       0.055387      -0.003980       0.002152      -0.020418       0.020929       0.039777      -0.027573       0.003370       0.024204              2.738538       3.161757      -0.269770       0.739841       2.198656      -0.385310       2.855199          -0.000011
          145              C      45.845590      25.111022      22.888373      -0.078585      39.768210 0.47877375E+03  0.11506461E+05                                10.100481                            7.265461       0.058498       1.983533                    0.999565      29.719354      85.792804       0.616407       0.413454      -1.068348      -0.016294       0.031162       0.014639       0.038090       0.021136      -0.030350       0.006739      -0.006114      -0.016027      -0.041489       0.008375       0.033114             13.864470       9.432856      -1.709417       6.202997      10.869050       2.991245      21.291505           0.000406
          146              C      32.307647      17.292284       1.133204      -0.120824      42.562862 0.49670847E+03  0.12061726E+05                                10.577099                            7.388169       0.104742       1.995442                    0.999496      30.390021      88.518889       0.612061       0.412101      -1.067984      -0.024137       0.010233      -0.013839       0.029645       0.005129       0.002003      -0.028873       0.028085      -0.022795      -0.038287       0.016895       0.021391             15.050463       8.994781      -1.091190       5.694825      12.570581       5.464825      23.586028           0.000699
          147              C      33.350392      20.530165       5.921370      -0.117473      43.195065 0.47578139E+03  0.11411132E+05                                10.728286                            7.198934       0.218927       2.034465                    0.999735      29.833145      85.897662       0.625208       0.408470      -1.072109       0.019870      -0.016319       0.027775       0.037849      -0.006997       0.009747      -0.022010       0.046138       0.018071      -0.037331       0.006724       0.030607             17.794723      14.828896       2.108582      11.227526      12.284283       7.885800      26.270991           0.000346
          148              C      38.071627      23.338606      12.113964      -0.078586      39.768091 0.47877265E+03  0.11506423E+05                                10.100445                            7.265442       0.058527       1.983542                    0.999565      29.719340      85.792626       0.616409       0.413453      -1.068349       0.006039      -0.037082      -0.006265       0.038089       0.018921      -0.031913       0.004048      -0.013732       0.006893      -0.041489       0.008377       0.033112             13.864397      14.997082       1.331736       8.353348      12.525986       4.372688      14.070123           0.000406
          149              C      37.233148      22.857112      11.100614      -0.120824      42.562538 0.49670504E+03  0.12061614E+05                                10.577030                            7.388134       0.104814       1.995465                    0.999496      30.389885      88.518173       0.612064       0.412100      -1.067986       0.017207      -0.014234       0.019497       0.029645      -0.006078      -0.005921      -0.023878       0.042214       0.014245      -0.038290       0.016899       0.021390             15.050349      14.761759       2.678893       8.360555      15.001459       6.644359      15.387829           0.000699
          150              C      35.193018      19.043391       7.126808      -0.117432      43.188611 0.47569871E+03  0.11408704E+05                                10.727253                            7.198311       0.218844       2.034462                    0.999735      29.831691      85.893058       0.625232       0.408470      -1.072104      -0.032127       0.009241      -0.017776       0.037862      -0.000556       0.014308      -0.026537       0.033326       0.003848      -0.037332       0.006714       0.030618             17.792232      14.171746       2.938888      11.812856      13.461862       7.236420      25.743088           0.000345
          151              C      46.452473      19.200690      17.965860      -0.078584      39.767996 0.47877160E+03  0.11506381E+05                                10.100415                            7.265430       0.058543       1.983548                    0.999565      29.719172      85.791805       0.616411       0.413452      -1.068350      -0.006040      -0.018267      -0.032872       0.038088       0.023775      -0.028485       0.004222      -0.013238       0.008383      -0.041491       0.008376       0.033115             13.864360      14.997080      -8.319550       1.528856      16.646981       2.915653       9.949020           0.000406
          152              C      19.116252      18.084796      17.849687      -0.120824      42.562636 0.49670543E+03  0.12061631E+05                                10.577047                            7.388137       0.104745       1.995442                    0.999496      30.389967      88.518568       0.612064       0.412100      -1.067985      -0.017207       0.013637      -0.019918       0.029644       0.007599       0.003752      -0.027442       0.032132      -0.016010      -0.038285       0.016899       0.021386             15.050358      14.761811      -8.775342       0.261263      19.521140       5.046348      10.868122           0.000699
          153              C      21.156382      13.067016      15.578679      -0.117508      43.198574 0.47583194E+03  0.11412682E+05                                10.729014                            7.199473       0.218787       2.034415                    0.999734      29.833964      85.902146       0.625162       0.408488      -1.072094       0.032120      -0.013695       0.014665       0.037872      -0.013298       0.005281      -0.026483       0.033487       0.004147      -0.037332       0.006725       0.030607             17.795918      14.175010     -12.120015       1.166700      28.933734       1.769301      10.279011           0.000345
          154              C      38.678510      29.949706      16.045441      -0.078586      39.768082 0.47877210E+03  0.11506408E+05                                10.100446                            7.265441       0.058511       1.983536                    0.999565      29.719342      85.792633       0.616409       0.413453      -1.068349       0.016295       0.024188       0.024499       0.038089       0.021561      -0.030050       0.008722      -0.000511       0.000787      -0.041490       0.008375       0.033114             13.864411       9.432848      -5.278393       3.679345      22.013389      -0.948921      10.146997           0.000406
          155              C      24.041753       6.832489      15.925587      -0.120825      42.562932 0.49670906E+03  0.12061745E+05                                10.577119                            7.388180       0.104787       1.995456                    0.999496      30.390017      88.518909       0.612060       0.412101      -1.067984       0.024137      -0.009635       0.014260       0.029644      -0.003608      -0.004173      -0.023289       0.043883       0.024593      -0.038290       0.016897       0.021393             15.050495       8.994785      -5.005365       2.927053      25.796989       0.788714      10.359710           0.000699
          156              C      22.999008      12.426109      17.382235      -0.117510      43.189223 0.47570674E+03  0.11408953E+05                                10.727437                            7.198434       0.218828       2.034458                    0.999735      29.832044      85.894476       0.625218       0.408477      -1.072098      -0.019877       0.020810      -0.024677       0.037909      -0.006861       0.009829      -0.027161       0.031463      -0.026070      -0.037292       0.006709       0.030583             17.792898      14.827181     -11.286903       1.754497      29.670048       1.737526       8.881464           0.000345
          157              C      48.860001      24.728593      16.045441      -0.078585      39.768192 0.47877338E+03  0.11506450E+05                                10.100477                            7.265458       0.058498       1.983533                    0.999565      29.719354      85.792804       0.616407       0.413454      -1.068348       0.012801      -0.026205       0.024500       0.038090      -0.011005       0.022574       0.021658      -0.037104       0.000788      -0.041489       0.008375       0.033114             13.864467      23.439646      -2.808389      -2.661462       8.006774      -2.711916      10.146981           0.000406
          158              C      22.070933      24.562998      15.925587      -0.120824      42.562900 0.49670891E+03  0.12061739E+05                                10.577106                            7.388172       0.104742       1.995442                    0.999496      30.390021      88.518890       0.612061       0.412101      -1.067984      -0.020414      -0.016085       0.014260       0.029645       0.020800      -0.018084       0.015253      -0.015708       0.024595      -0.038287       0.016895       0.021392             15.050481      25.931256      -4.772860      -0.780584       8.860521      -2.929204      10.359664           0.000699
          159              C      27.436523      22.669232      17.382235      -0.117473      43.195090 0.47578140E+03  0.11411132E+05                                10.728290                            7.198934       0.218927       2.034465                    0.999735      29.833143      85.897655       0.625208       0.408470      -1.072109       0.027902       0.006834      -0.024644       0.037849       0.017040      -0.028486       0.005078      -0.003840      -0.026038      -0.037331       0.006724       0.030607             17.794739      35.738284      -0.783750       0.627724       8.764106      -2.388358       8.881828           0.000345
          160              C      35.664099      23.370651      17.965860      -0.078586      39.768110 0.47877301E+03  0.11506434E+05                                10.100447                            7.265444       0.058527       1.983542                    0.999565      29.719338      85.792605       0.616409       0.413453      -1.068349      -0.012800       0.014364      -0.032873       0.038089      -0.017622       0.017896       0.022550      -0.034571       0.008378      -0.041489       0.008377       0.033112             13.864400      23.439413       3.445350       1.760630       8.204636      -2.781900       9.949151           0.000406
          161              C      34.278467      23.202453      17.849687      -0.120823      42.562516 0.49670484E+03  0.12061607E+05                                10.577026                            7.388132       0.104814       1.995465                    0.999496      30.389885      88.518170       0.612064       0.412100      -1.067986       0.020413       0.008083      -0.019919       0.029645       0.010108      -0.025646       0.010468      -0.029243      -0.016009      -0.038290       0.016899       0.021390             15.050340      25.930969       2.326814       4.239728       8.351909      -2.749383      10.868142           0.000699
          162              C      28.912877      23.944539      15.578679      -0.117432      43.188624 0.47569880E+03  0.11408707E+05                                10.727255                            7.198311       0.218844       2.034462                    0.999735      29.831690      85.893051       0.625232       0.408470      -1.072104      -0.027910      -0.020983       0.014638       0.037862       0.021151      -0.025580       0.008656       0.006301       0.004322      -0.037332       0.006714       0.030618             17.792240      35.731657      -0.330717       0.948346       7.366991      -1.894841      10.278073           0.000345
          163              C      43.438062      28.559719      12.113964      -0.078584      39.767967 0.47877111E+03  0.11506366E+05                                10.100409                            7.265425       0.058543       1.983548                    0.999565      29.719168      85.791781       0.616411       0.413452      -1.068350      -0.035133       0.013310      -0.006265       0.038088      -0.015412       0.019459       0.025612      -0.025923       0.006896      -0.041491       0.008376       0.033115             13.864352      11.990301       0.404196      -0.389816      15.532606      -9.420569      14.070149           0.000406
          164              C      29.352966       5.126604      11.100614      -0.120824      42.562660 0.49670573E+03  0.12061639E+05                                10.577051                            7.388140       0.104745       1.995442                    0.999496      30.389967      88.518569       0.612064       0.412100      -1.067985      -0.020930      -0.007785       0.019496       0.029644       0.021315      -0.017721       0.017060      -0.010593       0.014240      -0.038285       0.016899       0.021386             15.050367      12.621600      -1.443142       1.573872      17.141626     -10.562626      15.387875           0.000699
          165              C      27.070252       8.800269       7.126808      -0.117508      43.198587 0.47583198E+03  0.11412683E+05                                10.729017                            7.199474       0.218787       2.034415                    0.999734      29.833964      85.902148       0.625162       0.408488      -1.072094       0.024080       0.023186      -0.017800       0.037872       0.014738      -0.030109       0.000873      -0.015758       0.003905      -0.037332       0.006725       0.030607             17.795929      11.095488      -1.162063       0.361050      16.543368     -13.852130      25.748930           0.000345
          166              C      41.086038      20.941061      22.888373      -0.078586      39.768076 0.47877230E+03  0.11506413E+05                                10.100444                            7.265441       0.058512       1.983536                    0.999565      29.719339      85.792609       0.616409       0.413453      -1.068349       0.035133      -0.001468       0.014639       0.038089      -0.013221       0.021010       0.022909      -0.033565      -0.016026      -0.041490       0.008375       0.033114             13.864407      11.990429       0.232831      -0.511025       8.311466      -6.867522      21.291327           0.000406
          167              C      26.996434      12.174627       1.133204      -0.120825      42.562920 0.49670895E+03  0.12061742E+05                                10.577117                            7.388178       0.104787       1.995456                    0.999496      30.390018      88.518911       0.612060       0.412101      -1.067984       0.020930       0.015787      -0.013838       0.029644       0.009594      -0.026010       0.012696      -0.022941      -0.022795      -0.038290       0.016897       0.021393             15.050490      12.621729      -1.002824       1.885369       8.943759      -7.664284      23.585983           0.000699
          168              C      29.279148       9.652642       5.921370      -0.117510      43.189237 0.47570651E+03  0.11408946E+05                                10.727439                            7.198432       0.218828       2.034458                    0.999735      29.832043      85.894470       0.625218       0.408477      -1.072098      -0.024080      -0.009050       0.027845       0.037909       0.023468      -0.023901       0.002547      -0.010980       0.017955      -0.037292       0.006709       0.030583             17.792909      11.093644       0.047410       1.215177      16.016955     -13.664528      26.268127           0.000345
          169              C      44.669578      30.628677      17.965860      -0.078585      39.768206 0.47877386E+03  0.11506463E+05                                10.100479                            7.265461       0.058498       1.983533                    0.999565      29.719352      85.792785       0.616407       0.413454      -1.068348       0.018840       0.003904      -0.032873       0.038090      -0.006165       0.010580      -0.026778       0.047798       0.008370      -0.041489       0.008375       0.033114             13.864468       9.029603       4.874266      -3.289484      22.614677      -0.133817       9.949123           0.000406
          170              C      31.129381       7.512762      17.849687      -0.120824      42.562856 0.49670831E+03  0.12061722E+05                                10.577098                            7.388168       0.104742       1.995442                    0.999496      30.390021      88.518889       0.612061       0.412101      -1.067984      -0.003206      -0.021720      -0.019918       0.029645      -0.017722       0.021884       0.016970      -0.002899      -0.016015      -0.038287       0.016895       0.021391             15.050464      10.731636       6.448594      -4.500906      23.551545      -2.296983      10.868211           0.000699
          171              C      34.454841      11.788456      15.578679      -0.117473      43.195088 0.47578153E+03  0.11411136E+05                                10.728290                            7.198935       0.218927       2.034465                    0.999735      29.833143      85.897653       0.625208       0.408470      -1.072109      -0.004198       0.034642       0.014658       0.037849      -0.007883       0.020267       0.017815      -0.039802       0.004225      -0.037331       0.006724       0.030607             17.794733      14.746533      12.450161      -2.114862      28.359303       0.126169      10.278364           0.000346
          172              C      39.247639      18.521719      16.045441      -0.078586      39.768099 0.47877268E+03  0.11506425E+05                                10.100446                            7.265442       0.058527       1.983542                    0.999565      29.719340      85.792626       0.616409       0.413453      -1.068349      -0.029094       0.002017       0.024500       0.038089      -0.010567       0.007464      -0.030382       0.037601       0.000781      -0.041489       0.008377       0.033112             13.864400      14.297078       8.086723      -1.017903      17.149123       3.660836      10.147000           0.000406
          173              C      38.411414      17.404524      15.925587      -0.120824      42.562539 0.49670496E+03  0.12061611E+05                                10.577030                            7.388134       0.104814       1.995465                    0.999496      30.389885      88.518171       0.612064       0.412100      -1.067986      -0.003724       0.025721       0.014261       0.029645      -0.017208       0.022249       0.008030      -0.028188       0.024589      -0.038290       0.016899       0.021390             15.050348      17.261519       9.778182      -2.146501      17.529936       2.140525      10.359589           0.000699
          174              C      34.088570      13.704670      17.382235      -0.117432      43.188589 0.47569863E+03  0.11408702E+05                                10.727249                            7.198310       0.218844       2.034462                    0.999735      29.831690      85.893050       0.625232       0.408470      -1.072104      -0.008061      -0.027574      -0.024663       0.037862      -0.010205       0.018619       0.022122      -0.027630      -0.026165      -0.037332       0.006714       0.030618             17.792222      16.184480      12.069410      -2.382574      28.310761       0.650523       8.881424           0.000345
          175              C      39.854522      27.147934      22.888373      -0.078584      39.767972 0.47877124E+03  0.11506370E+05                                10.100411                            7.265427       0.058543       1.983548                    0.999565      29.719171      85.791803       0.616411       0.413452      -1.068350      -0.018839      -0.029691       0.014637       0.038088      -0.007929       0.009332      -0.029656       0.039660      -0.016029      -0.041491       0.008376       0.033115             13.864354       9.029559       1.476597      -5.691922      11.272194       3.876311      21.291310           0.000406
          176              C      25.220019      19.333101       1.133204      -0.120824      42.562639 0.49670553E+03  0.12061634E+05                                10.577047                            7.388138       0.104745       1.995442                    0.999496      30.389968      88.518571       0.612064       0.412100      -1.067985       0.003206      -0.026019      -0.013838       0.029644      -0.014733       0.023996       0.016171      -0.005165      -0.022790      -0.038285       0.016899       0.021386             15.050356      10.731637       2.093984      -7.580017      10.833670       2.199451      23.585760           0.000699
          177              C      21.894559      18.617204       5.921370      -0.117508      43.198568 0.47583202E+03  0.11412684E+05                                10.729013                            7.199474       0.218787       2.034415                    0.999734      29.833965      85.902148       0.625162       0.408488      -1.072094       0.004200       0.025381       0.027794       0.037872      -0.016517       0.014167       0.019455      -0.035138       0.018063      -0.037332       0.006725       0.030607             17.795911      14.747809      -2.155625     -12.443850      12.367145       5.780398      26.272781           0.000345
          178              C      45.276461      21.301693      12.113964      -0.078586      39.768079 0.47877217E+03  0.11506409E+05                                10.100444                            7.265440       0.058512       1.983536                    0.999565      29.719340      85.792610       0.616409       0.413453      -1.068349       0.029095       0.023770      -0.006264       0.038089      -0.003525       0.012446      -0.029665       0.039637       0.006899      -0.041490       0.008375       0.033114             13.864408      14.297033      -1.735902      -7.963538      13.226010       5.047915      14.070181           0.000406
          179              C      17.937986      20.816296      11.100614      -0.120825      42.562936 0.49670891E+03  0.12061741E+05                                10.577119                            7.388178       0.104787       1.995456                    0.999496      30.390017      88.518908       0.612060       0.412101      -1.067984       0.003724       0.022018       0.019497       0.029644      -0.015249       0.023633       0.006811      -0.031639       0.014247      -0.038290       0.016897       0.021393             15.050501      17.261679      -1.235611      -9.934562      12.501828       3.918305      15.387996           0.000699
          180              C      22.260830      20.956352       7.126808      -0.117510      43.189239 0.47570674E+03  0.11408953E+05                                10.727440                            7.198434       0.218828       2.034458                    0.999735      29.832044      85.894475       0.625218       0.408477      -1.072098       0.008083      -0.032472      -0.017814       0.037909      -0.014146       0.015813       0.025619      -0.017641       0.003853      -0.037292       0.006709       0.030583             17.792906      16.184598      -1.777779     -12.174284      11.449462       6.612714      25.744660           0.000345
          181              C      31.189111      19.364983      16.641719      -0.078586      39.768078 0.47877243E+03  0.11506417E+05                                10.100441                            7.265439       0.058527       1.983542                    0.999565      29.719336      85.792600       0.616409       0.413453      -1.068349       0.029094      -0.023771       0.006265       0.038089       0.003515      -0.012451      -0.029662       0.039639       0.006893      -0.041489       0.008377       0.033112             13.864391      14.297068       1.735882       7.963530      13.225986       5.047866      14.070119           0.000406
          182              C      32.025336      19.850381      17.655069      -0.120824      42.562511 0.49670468E+03  0.12061603E+05                                10.577025                            7.388131       0.104814       1.995465                    0.999496      30.389885      88.518172       0.612064       0.412100      -1.067986       0.003724      -0.022019      -0.019497       0.029645       0.015240      -0.023640       0.006811      -0.031635       0.014245      -0.038290       0.016899       0.021390             15.050338      17.261503       1.235652       9.934447      12.501696       3.918275      15.387814           0.000699
          183              C      36.348180      19.710325      21.628874      -0.117432      43.188600 0.47569836E+03  0.11408694E+05                                10.727251                            7.198308       0.218844       2.034462                    0.999735      29.831690      85.893052       0.625232       0.408470      -1.072104       0.008060       0.032444       0.017776       0.037862       0.014152      -0.015828       0.025660      -0.017626       0.003848      -0.037332       0.006714       0.030619             17.792230      16.184494       1.776827      12.173355      11.449117       6.612014      25.743081           0.000345
          184              C      25.767172      13.518742       5.867309      -0.078585      39.768201 0.47877359E+03  0.11506456E+05                                10.100479                            7.265459       0.058498       1.983533                    0.999565      29.719354      85.792802       0.616407       0.413454      -1.068348      -0.018840       0.029692      -0.014639       0.038090       0.007920      -0.009339      -0.029653       0.039665      -0.016027      -0.041489       0.008375       0.033114             13.864469       9.029606      -1.476600       5.692001      11.272295       3.876317      21.291505           0.000406
          185              C      25.220019      13.200241       4.617933      -0.120824      42.562878 0.49670836E+03  0.12061723E+05                                10.577101                            7.388168       0.104742       1.995442                    0.999496      30.390022      88.518891       0.612061       0.412101      -1.067984       0.003206       0.026019       0.013839       0.029645       0.014725      -0.024003       0.016171      -0.005159      -0.022795      -0.038287       0.016895       0.021391             15.050473      10.731639      -2.093959       7.580103      10.833725       2.199449      23.586054           0.000699
          186              C      35.981909      22.049472      22.834312      -0.117473      43.195067 0.47578156E+03  0.11411137E+05                                10.728286                            7.198935       0.218927       2.034465                    0.999735      29.833145      85.897661       0.625208       0.408470      -1.072109       0.004198      -0.025367      -0.027775       0.037849       0.016480      -0.014188       0.019446      -0.035187       0.018071      -0.037331       0.006724       0.030607             17.794721      14.746518       2.156144      12.443062      12.366660       5.780427      26.270985           0.000345
          187              C      25.160289      22.144957      12.710242      -0.078586      39.768070 0.47877221E+03  0.11506411E+05                                10.100444                            7.265441       0.058512       1.983536                    0.999565      29.719341      85.792628       0.616409       0.413453      -1.068349      -0.029095      -0.002018      -0.024499       0.038089       0.010559      -0.007472      -0.030385       0.037600       0.000787      -0.041490       0.008375       0.033114             13.864402      14.297023      -8.086717       1.017893      17.149185       3.660859      10.146999           0.000406
          188              C      24.324064      23.262152      12.830095      -0.120825      42.562923 0.49670908E+03  0.12061745E+05                                10.577117                            7.388179       0.104787       1.995456                    0.999496      30.390018      88.518911       0.612060       0.412101      -1.067984      -0.003724      -0.025721      -0.014260       0.029644       0.017198      -0.022255       0.008031      -0.028190       0.024593      -0.038290       0.016897       0.021393             15.050491      17.261663      -9.778250       2.146576      17.530105       2.140538      10.359706           0.000699
          189              C      48.175920      26.962006      11.373448      -0.117510      43.189207 0.47570659E+03  0.11408948E+05                                10.727434                            7.198433       0.218828       2.034458                    0.999735      29.832043      85.894468       0.625218       0.408477      -1.072098      -0.008083       0.027619       0.024677       0.037909       0.010193      -0.018608       0.022092      -0.027615      -0.026070      -0.037292       0.006709       0.030583             17.792890      16.184584     -12.070598       2.381990      28.312623       0.650676       8.881462           0.000345
          190              C      30.582228      10.038000      10.789822      -0.078583      39.767948 0.47877098E+03  0.11506362E+05                                10.100405                            7.265423       0.058543       1.983548                    0.999565      29.719168      85.791777       0.616411       0.413452      -1.068350       0.018839      -0.003903       0.032872       0.038088       0.006155      -0.010587      -0.026779       0.047798       0.008383      -0.041491       0.008376       0.033115             13.864342       9.029555      -4.874193       3.289458      22.614458      -0.133801       9.949013           0.000406
          191              C      31.129381       8.753909      10.905995      -0.120824      42.562647 0.49670551E+03  0.12061633E+05                                10.577049                            7.388138       0.104745       1.995442                    0.999496      30.389968      88.518574       0.612064       0.412100      -1.067985      -0.003206       0.021720       0.019918       0.029644       0.017713      -0.021889       0.016970      -0.002905      -0.016010      -0.038285       0.016899       0.021386             15.050360      10.731639      -6.448520       4.500900      23.551316      -2.296918      10.868126           0.000699
          192              C      48.542191      28.878220      13.177004      -0.117509      43.198582 0.47583197E+03  0.11412683E+05                                10.729015                            7.199474       0.218787       2.034415                    0.999734      29.833965      85.902149       0.625162       0.408488      -1.072094      -0.004200      -0.034665      -0.014665       0.037872       0.007851      -0.020295       0.017815      -0.039777       0.004147      -0.037332       0.006725       0.030607             17.795922      14.747816     -12.450727       2.115609      28.360942       0.125744      10.279008           0.000345
          193              C      23.984277      17.328071      16.641719      -0.078583      39.767987 0.47877141E+03  0.11506375E+05                                10.100413                            7.265428       0.058543       1.983548                    0.999565      29.719170      85.791799       0.616411       0.413452      -1.068350       0.006040       0.037081       0.006265       0.038088      -0.018931       0.031910       0.004046      -0.013733       0.006896      -0.041491       0.008376       0.033115             13.864357      14.997078      -1.331762      -8.353364      12.525836       4.372694      14.070157           0.000406
          194              C      23.145798      17.809564      17.655069      -0.120824      42.562635 0.49670548E+03  0.12061632E+05                                10.577047                            7.388138       0.104745       1.995442                    0.999496      30.389968      88.518575       0.612064       0.412100      -1.067985       0.017207       0.014234      -0.019496       0.029644       0.006070       0.005913      -0.023877       0.042215       0.014240      -0.038285       0.016899       0.021386             15.050355      14.761812      -2.678788      -8.360558      15.001393       6.644311      15.387860           0.000699
          195              C      49.280368      21.623285      21.628874      -0.117509      43.198553 0.47583187E+03  0.11412680E+05                                10.729011                            7.199473       0.218787       2.034415                    0.999734      29.833964      85.902146       0.625162       0.408488      -1.072094      -0.032120      -0.009261       0.017800       0.037872       0.000546      -0.014298      -0.026511       0.033407       0.003905      -0.037332       0.006725       0.030607             17.795905      14.174999      -2.940026     -11.815745      13.463833       7.238732      25.748884           0.000345
          196              C      31.758240      15.555654       5.867309      -0.078586      39.768080 0.47877206E+03  0.11506406E+05                                10.100445                            7.265440       0.058512       1.983536                    0.999565      29.719341      85.792628       0.616409       0.413453      -1.068349      -0.016295      -0.031160      -0.014639       0.038089      -0.021144       0.030344       0.006740      -0.006116      -0.016026      -0.041490       0.008375       0.033114             13.864410       9.432847       1.709455      -6.202964      10.869050       2.991199      21.291333           0.000406
          197              C      32.307647      15.241057       4.617933      -0.120825      42.562926 0.49670902E+03  0.12061744E+05                                10.577118                            7.388179       0.104787       1.995456                    0.999496      30.390018      88.518911       0.612060       0.412101      -1.067984      -0.024137      -0.010232       0.013838       0.029644      -0.005137      -0.002010      -0.028873       0.028087      -0.022795      -0.038290       0.016897       0.021393             15.050491       8.994784       1.091198      -5.694786      12.570699       5.464911      23.585991           0.000699
          198              C      47.437742      20.136511      22.834312      -0.117510      43.189223 0.47570663E+03  0.11408949E+05                                10.727437                            7.198433       0.218828       2.034458                    0.999735      29.832044      85.894473       0.625218       0.408477      -1.072098       0.019877       0.016329      -0.027845       0.037909       0.006979      -0.009745      -0.021973       0.046138       0.017955      -0.037292       0.006709       0.030583             17.792897      14.827189      -2.108145     -11.226235      12.283401       7.884621      26.268101           0.000345
          199              C      24.591160      10.716970      12.710242      -0.078585      39.768198 0.47877357E+03  0.11506455E+05                                10.100478                            7.265459       0.058498       1.983533                    0.999565      29.719354      85.792801       0.616407       0.413454      -1.068348       0.016294      -0.024189      -0.024500       0.038090      -0.021569       0.030044       0.008721      -0.000509       0.000788      -0.041489       0.008375       0.033114             13.864465       9.432851       5.278431      -3.679315      22.013563      -0.948930      10.146980           0.000406
          200              C      24.041753       9.434181      12.830095      -0.120824      42.562877 0.49670871E+03  0.12061733E+05                                10.577102                            7.388170       0.104742       1.995442                    0.999496      30.390022      88.518891       0.612061       0.412101      -1.067984       0.024137       0.009636      -0.014260       0.029645       0.003598       0.004168      -0.023288       0.043882       0.024595      -0.038287       0.016895       0.021391             15.050468       8.994783       5.005407      -2.927057      25.796960       0.788597      10.359660           0.000699
          201              C      37.086358      28.240567      11.373448      -0.117473      43.195039 0.47578136E+03  0.11411131E+05                                10.728282                            7.198934       0.218927       2.034465                    0.999735      29.833142      85.897650       0.625208       0.408470      -1.072109      -0.019870      -0.020747       0.024644       0.037849       0.006858      -0.009845      -0.027208       0.031435      -0.026038      -0.037331       0.006724       0.030607             17.794709      14.828883      11.288256      -1.754521      29.673421       1.737801       8.881824           0.000345
          202              C      32.365123      21.465986      10.789822      -0.078586      39.768074 0.47877254E+03  0.11506420E+05                                10.100442                            7.265441       0.058527       1.983542                    0.999565      29.719339      85.792621       0.616409       0.413453      -1.068349      -0.006039       0.018267       0.032873       0.038089      -0.023781       0.028477       0.004223      -0.013237       0.008378      -0.041489       0.008377       0.033112             13.864389      14.997071       8.319514      -1.528878      16.646948       2.915705       9.949149           0.000406
          203              C      33.203602      22.581880      10.905995      -0.120824      42.562515 0.49670479E+03  0.12061606E+05                                10.577026                            7.388132       0.104814       1.995465                    0.999496      30.389885      88.518172       0.612064       0.412100      -1.067986      -0.017207      -0.013637       0.019919       0.029645      -0.007609      -0.003757      -0.027444       0.032130      -0.016009      -0.038290       0.016899       0.021390             15.050338      14.761748       8.775360      -0.261171      19.521123       5.046406      10.868144           0.000699
          204              C      35.243732      27.599660      13.177004      -0.117432      43.188614 0.47569861E+03  0.11408701E+05                                10.727253                            7.198310       0.218844       2.034462                    0.999735      29.831691      85.893058       0.625232       0.408470      -1.072104       0.032127       0.013679      -0.014638       0.037862       0.013304      -0.005294      -0.026481       0.033484       0.004322      -0.037332       0.006714       0.030618             17.792233      14.171746      12.116896      -1.166811      28.926883       1.768708      10.278070           0.000345
          205              C      29.350712      12.106957      16.641719      -0.078586      39.768075 0.47877235E+03  0.11506414E+05                                10.100443                            7.265441       0.058512       1.983536                    0.999565      29.719339      85.792607       0.616409       0.413453      -1.068349      -0.035133      -0.013312       0.006264       0.038089       0.015401      -0.019468       0.025611      -0.025924       0.006899      -0.041490       0.008375       0.033115             13.864405      11.990426      -0.404183       0.389851      15.532611      -9.420581      14.070178           0.000406
          206              C      29.352966      11.140066      17.655069      -0.120825      42.562913 0.49670887E+03  0.12061739E+05                                10.577116                            7.388178       0.104788       1.995456                    0.999496      30.390018      88.518914       0.612060       0.412101      -1.067984      -0.020930       0.007784      -0.019497       0.029644      -0.021325       0.017715       0.017061      -0.010593       0.014247      -0.038290       0.016897       0.021393             15.050487      12.621729       1.443267      -1.573926      17.141759     -10.562712      15.387972           0.000699
          207              C      41.157602      31.866408      21.628874      -0.117510      43.189217 0.47570647E+03  0.11408945E+05                                10.727436                            7.198432       0.218828       2.034458                    0.999735      29.832043      85.894472       0.625218       0.408477      -1.072098       0.024080      -0.023236       0.017814       0.037909      -0.014712       0.030093       0.000885      -0.015681       0.003853      -0.037292       0.006709       0.030583             17.792895      11.093645       1.161484      -0.360360      16.540401     -13.849582      25.744640           0.000345
          208              C      26.998688      19.725615       5.867309      -0.078583      39.767956 0.47877090E+03  0.11506360E+05                                10.100406                            7.265423       0.058543       1.983548                    0.999565      29.719167      85.791776       0.616411       0.413452      -1.068350       0.035133       0.001470      -0.014637       0.038088       0.013209      -0.021017       0.022910      -0.033564      -0.016028      -0.041491       0.008376       0.033115             13.864346      11.990298      -0.232789       0.511016       8.311443      -6.867501      21.291297           0.000406
          209              C      26.996434      20.358714       4.617933      -0.120824      42.562650 0.49670561E+03  0.12061636E+05                                10.577049                            7.388139       0.104745       1.995442                    0.999496      30.389968      88.518572       0.612064       0.412100      -1.067985       0.020930      -0.015786       0.013838       0.029644      -0.009603       0.026003       0.012696      -0.022936      -0.022790      -0.038285       0.016899       0.021386             15.050360      12.621598       1.002809      -1.885224       8.943708      -7.664221      23.585776           0.000699
          210              C      43.366498      31.014034      22.834312      -0.117509      43.198562 0.47583194E+03  0.11412682E+05                                10.729013                            7.199473       0.218787       2.034415                    0.999734      29.833964      85.902145       0.625162       0.408488      -1.072094      -0.024080       0.009054      -0.027794       0.037872      -0.023474       0.023932       0.002542      -0.011039       0.018063      -0.037332       0.006725       0.030607             17.795913      11.095489      -0.046956      -1.215953      16.019466     -13.666888      26.272783           0.000345
          211              C      34.772651      15.938084      12.710242      -0.078586      39.768100 0.47877285E+03  0.11506429E+05                                10.100446                            7.265443       0.058527       1.983542                    0.999565      29.719339      85.792618       0.616409       0.413453      -1.068349       0.012800       0.026205      -0.024500       0.038089       0.010998      -0.022580       0.021655      -0.037103       0.000781      -0.041489       0.008377       0.033112             13.864399      23.439412       2.808387       2.661425       8.006781      -2.711949      10.147003           0.000406
          212              C      36.158283      16.103678      12.830095      -0.120824      42.562530 0.49670499E+03  0.12061612E+05                                10.577028                            7.388134       0.104814       1.995465                    0.999496      30.389885      88.518169       0.612064       0.412100      -1.067986      -0.020413       0.016085      -0.014261       0.029645      -0.020810       0.018079       0.015253      -0.015711       0.024589      -0.038290       0.016899       0.021390             15.050345      25.930981       4.772860       0.780496       8.860467      -2.929186      10.359586           0.000699
          213              C      41.523873      17.997444      11.373448      -0.117432      43.188619 0.47569859E+03  0.11408701E+05                                10.727254                            7.198310       0.218843       2.034462                    0.999735      29.831692      85.893062       0.625232       0.408470      -1.072104       0.027910      -0.006806       0.024663       0.037862      -0.017067       0.028468       0.005063      -0.003861      -0.026165      -0.037332       0.006714       0.030618             17.792241      35.731660       0.783869      -0.627917       8.763637      -2.388630       8.881426           0.000345
          214              C      21.576749      17.296025      10.789822      -0.078585      39.768186 0.47877338E+03  0.11506449E+05                                10.100475                            7.265457       0.058498       1.983533                    0.999565      29.719350      85.792778       0.616407       0.413454      -1.068348      -0.012801      -0.014363       0.032873       0.038090       0.017615      -0.017900       0.022552      -0.034577       0.008370      -0.041489       0.008375       0.033114             13.864463      23.439639      -3.445380      -1.760618       8.204632      -2.781869       9.949117           0.000406
          215              C      20.191117      17.464223      10.905995      -0.120824      42.562892 0.49670887E+03  0.12061738E+05                                10.577105                            7.388172       0.104742       1.995442                    0.999496      30.390021      88.518890       0.612061       0.412101      -1.067984       0.020414      -0.008083       0.019918       0.029645      -0.010116       0.025639       0.010467      -0.029245      -0.016015      -0.038287       0.016895       0.021391             15.050476      25.931246      -2.326893      -4.239697       8.351973      -2.749406      10.868210           0.000699
          216              C      43.000227      16.722137      13.177004      -0.117473      43.195087 0.47578147E+03  0.11411134E+05                                10.728290                            7.198934       0.218927       2.034465                    0.999735      29.833144      85.897660       0.625208       0.408470      -1.072109      -0.027902       0.020956      -0.014658       0.037849      -0.021176       0.025561       0.008644       0.006248       0.004225      -0.037331       0.006724       0.030607             17.794737      35.738279       0.330573      -0.948166       7.367571      -1.894609      10.278362           0.000345
          217              C      24.591160      15.555654       5.867309      -0.078585      39.768197 0.47877332E+03  0.11506448E+05                                10.100478                            7.265457       0.058498       1.983533                    0.999565      29.719354      85.792801       0.616407       0.413454      -1.068348       0.016294      -0.031162      -0.014639       0.038090       0.021136      -0.030350       0.006739      -0.006114      -0.016027      -0.041489       0.008375       0.033114             13.864467       9.432854      -1.709415       6.202997      10.869044       2.991247      21.291503           0.000406
          218              C      24.041753      15.241057       4.617933      -0.120824      42.562885 0.49670868E+03  0.12061733E+05                                10.577103                            7.388171       0.104742       1.995442                    0.999496      30.390021      88.518891       0.612061       0.412101      -1.067984       0.024137      -0.010233       0.013839       0.029645       0.005129       0.002003      -0.028873       0.028085      -0.022795      -0.038286       0.016895       0.021391             15.050471       8.994786      -1.091190       5.694832      12.570581       5.464825      23.586047           0.000699
          219              C      37.086358      20.136511      22.834312      -0.117473      43.195051 0.47578128E+03  0.11411129E+05                                10.728284                            7.198933       0.218927       2.034465                    0.999735      29.833143      85.897655       0.625208       0.408470      -1.072109      -0.019870       0.016319      -0.027775       0.037849      -0.006997       0.009747      -0.022010       0.046138       0.018071      -0.037331       0.006724       0.030607             17.794717      14.828897       2.108577      11.227525      12.284274       7.885787      26.270978           0.000345
          220              C      32.365123      17.328071      16.641719      -0.078586      39.768106 0.47877286E+03  0.11506430E+05                                10.100447                            7.265443       0.058527       1.983542                    0.999565      29.719339      85.792621       0.616409       0.413453      -1.068349      -0.006039       0.037082       0.006265       0.038089       0.018921      -0.031913       0.004048      -0.013732       0.006893      -0.041489       0.008377       0.033112             13.864401      14.997086       1.331735       8.353352      12.525986       4.372689      14.070130           0.000406
          221              C      33.203602      17.809564      17.655069      -0.120824      42.562519 0.49670481E+03  0.12061606E+05                                10.577026                            7.388132       0.104814       1.995465                    0.999496      30.389886      88.518174       0.612064       0.412100      -1.067986      -0.017207       0.014234      -0.019497       0.029645      -0.006079      -0.005921      -0.023878       0.042215       0.014245      -0.038290       0.016899       0.021390             15.050339      14.761753       2.678884       8.360550      15.001448       6.644348      15.387817           0.000699
          222              C      35.243732      21.623285      21.628874      -0.117432      43.188606 0.47569878E+03  0.11408706E+05                                10.727251                            7.198311       0.218844       2.034462                    0.999735      29.831691      85.893054       0.625232       0.408470      -1.072104       0.032127      -0.009241       0.017776       0.037862      -0.000556       0.014308      -0.026537       0.033326       0.003848      -0.037332       0.006714       0.030618             17.792224      14.171737       2.938884      11.812844      13.461867       7.236416      25.743069           0.000345
          223              C      23.984277      21.465986      10.789822      -0.078583      39.767956 0.47877111E+03  0.11506367E+05                                10.100408                            7.265426       0.058543       1.983548                    0.999565      29.719170      85.791800       0.616411       0.413452      -1.068350       0.006040       0.018267       0.032872       0.038088       0.023775      -0.028485       0.004222      -0.013238       0.008383      -0.041491       0.008376       0.033115             13.864346      14.997062      -8.319534       1.528857      16.646959       2.915653       9.949016           0.000406
          224              C      23.145798      22.581880      10.905995      -0.120824      42.562631 0.49670547E+03  0.12061632E+05                                10.577046                            7.388137       0.104745       1.995442                    0.999496      30.389968      88.518571       0.612064       0.412100      -1.067985       0.017207      -0.013637       0.019918       0.029644       0.007599       0.003752      -0.027442       0.032132      -0.016010      -0.038285       0.016899       0.021386             15.050352      14.761805      -8.775335       0.261265      19.521130       5.046346      10.868122           0.000699
          225              C      49.280368      27.599660      13.177004      -0.117508      43.198563 0.47583174E+03  0.11412676E+05                                10.729012                            7.199472       0.218787       2.034415                    0.999734      29.833965      85.902151       0.625162       0.408488      -1.072094      -0.032120       0.013695      -0.014665       0.037872      -0.013298       0.005281      -0.026483       0.033487       0.004147      -0.037332       0.006725       0.030607             17.795914      14.175007     -12.120012       1.166701      28.933725       1.769299      10.279008           0.000345
          226              C      31.758240      10.716970      12.710242      -0.078586      39.768083 0.47877233E+03  0.11506414E+05                                10.100446                            7.265442       0.058512       1.983536                    0.999565      29.719342      85.792629       0.616409       0.413453      -1.068349      -0.016295      -0.024188      -0.024499       0.038089       0.021561      -0.030050       0.008722      -0.000511       0.000787      -0.041490       0.008375       0.033114             13.864407       9.432843      -5.278387       3.679342      22.013381      -0.948913      10.146997           0.000406
          227              C      32.307647       9.434181      12.830095      -0.120825      42.562919 0.49670902E+03  0.12061744E+05                                10.577117                            7.388179       0.104787       1.995456                    0.999496      30.390018      88.518911       0.612060       0.412101      -1.067984      -0.024137       0.009635      -0.014260       0.029644      -0.003608      -0.004173      -0.023289       0.043883       0.024593      -0.038290       0.016897       0.021393             15.050488       8.994781      -5.005361       2.927050      25.796978       0.788718      10.359706           0.000699
          228              C      47.437742      28.240567      11.373448      -0.117510      43.189212 0.47570673E+03  0.11408952E+05                                10.727436                            7.198434       0.218828       2.034458                    0.999735      29.832043      85.894472       0.625218       0.408477      -1.072098       0.019877      -0.020810       0.024677       0.037909      -0.006861       0.009829      -0.027161       0.031463      -0.026070      -0.037292       0.006709       0.030583             17.792891      14.827177     -11.286897       1.754498      29.670036       1.737524       8.881462           0.000345
          229              C      21.576749      15.938084      12.710242      -0.078585      39.768207 0.47877375E+03  0.11506461E+05                                10.100480                            7.265461       0.058498       1.983533                    0.999565      29.719354      85.792804       0.616407       0.413454      -1.068348      -0.012801       0.026205      -0.024500       0.038090      -0.011005       0.022574       0.021658      -0.037104       0.000788      -0.041489       0.008375       0.033114             13.864469      23.439648      -2.808388      -2.661459       8.006775      -2.711917      10.146984           0.000406
          230              C      20.191117      16.103678      12.830095      -0.120824      42.562885 0.49670881E+03  0.12061736E+05                                10.577103                            7.388172       0.104742       1.995442                    0.999496      30.390021      88.518889       0.612061       0.412101      -1.067984       0.020414       0.016085      -0.014260       0.029645       0.020800      -0.018084       0.015253      -0.015708       0.024595      -0.038287       0.016895       0.021392             15.050474      25.931242      -4.772854      -0.780580       8.860518      -2.929204      10.359660           0.000699
          231              C      43.000227      17.997444      11.373448      -0.117473      43.195089 0.47578143E+03  0.11411133E+05                                10.728290                            7.198934       0.218927       2.034465                    0.999735      29.833144      85.897660       0.625208       0.408470      -1.072109      -0.027902      -0.006834       0.024644       0.037849       0.017040      -0.028486       0.005078      -0.003840      -0.026038      -0.037331       0.006724       0.030607             17.794740      35.738286      -0.783750       0.627723       8.764106      -2.388358       8.881828           0.000345
          232              C      34.772651      17.296025      10.789822      -0.078586      39.768083 0.47877253E+03  0.11506420E+05                                10.100442                            7.265440       0.058527       1.983542                    0.999565      29.719336      85.792599       0.616409       0.413453      -1.068349       0.012800      -0.014364       0.032873       0.038089      -0.017622       0.017896       0.022550      -0.034571       0.008378      -0.041489       0.008377       0.033112             13.864394      23.439406       3.445348       1.760629       8.204631      -2.781898       9.949146           0.000406
          233              C      36.158283      17.464223      10.905995      -0.120824      42.562538 0.49670505E+03  0.12061613E+05                                10.577030                            7.388134       0.104814       1.995465                    0.999496      30.389885      88.518172       0.612064       0.412100      -1.067986      -0.020413      -0.008083       0.019919       0.029645       0.010108      -0.025646       0.010468      -0.029243      -0.016009      -0.038290       0.016899       0.021390             15.050349      25.930987       2.326816       4.239732       8.351913      -2.749384      10.868146           0.000699
          234              C      41.523873      16.722137      13.177004      -0.117432      43.188614 0.47569860E+03  0.11408701E+05                                10.727253                            7.198309       0.218844       2.034462                    0.999735      29.831691      85.893054       0.625232       0.408470      -1.072104       0.027910       0.020983      -0.014638       0.037862       0.021151      -0.025580       0.008656       0.006302       0.004322      -0.037332       0.006714       0.030618             17.792237      35.731650      -0.330716       0.948344       7.366990      -1.894842      10.278070           0.000345
          235              C      26.998688      12.106957      16.641719      -0.078584      39.767969 0.47877130E+03  0.11506372E+05                                10.100409                            7.265426       0.058543       1.983548                    0.999565      29.719168      85.791778       0.616411       0.413452      -1.068350       0.035133      -0.013310       0.006265       0.038088      -0.015412       0.019459       0.025612      -0.025923       0.006896      -0.041491       0.008376       0.033115             13.864350      11.990297       0.404191      -0.389811      15.532603      -9.420569      14.070150           0.000406
          236              C      26.996434      11.140066      17.655069      -0.120824      42.562632 0.49670539E+03  0.12061629E+05                                10.577047                            7.388137       0.104745       1.995442                    0.999496      30.389968      88.518574       0.612064       0.412100      -1.067985       0.020930       0.007785      -0.019496       0.029644       0.021315      -0.017721       0.017060      -0.010593       0.014240      -0.038285       0.016899       0.021386             15.050352      12.621605      -1.443141       1.573869      17.141598     -10.562605      15.387853           0.000699
          237              C      43.366498      31.866408      21.628874      -0.117508      43.198553 0.47583178E+03  0.11412677E+05                                10.729011                            7.199472       0.218787       2.034415                    0.999734      29.833963      85.902143       0.625162       0.408488      -1.072094      -0.024080      -0.023186       0.017800       0.037872       0.014738      -0.030109       0.000873      -0.015758       0.003905      -0.037332       0.006725       0.030607             17.795907      11.095489      -1.162066       0.361051      16.543346     -13.852104      25.748887           0.000345
          238              C      29.350712      19.725615       5.867309      -0.078586      39.768062 0.47877195E+03  0.11506403E+05                                10.100441                            7.265438       0.058512       1.983536                    0.999565      29.719338      85.792606       0.616409       0.413453      -1.068349      -0.035133       0.001468      -0.014639       0.038089      -0.013221       0.021009       0.022909      -0.033565      -0.016026      -0.041490       0.008375       0.033114             13.864402      11.990428       0.232829      -0.511021       8.311462      -6.867518      21.291316           0.000406
          239              C      29.352966      20.358714       4.617933      -0.120825      42.562933 0.49670912E+03  0.12061747E+05                                10.577119                            7.388180       0.104787       1.995456                    0.999496      30.390019      88.518915       0.612060       0.412101      -1.067984      -0.020930      -0.015787       0.013838       0.029644       0.009594      -0.026010       0.012696      -0.022941      -0.022795      -0.038290       0.016897       0.021393             15.050495      12.621721      -1.002820       1.885362       8.943764      -7.664292      23.586000           0.000699
          240              C      41.157602      31.014034      22.834312      -0.117510      43.189223 0.47570659E+03  0.11408948E+05                                10.727437                            7.198433       0.218828       2.034458                    0.999735      29.832043      85.894471       0.625218       0.408477      -1.072098       0.024080       0.009050      -0.027845       0.037909       0.023468      -0.023901       0.002547      -0.010980       0.017955      -0.037292       0.006709       0.030583             17.792899      11.093644       0.047414       1.215174      16.016947     -13.664516      26.268105           0.000345
          241              C      25.767172      10.038000      10.789822      -0.078585      39.768171 0.47877328E+03  0.11506446E+05                                10.100472                            7.265456       0.058498       1.983533                    0.999565      29.719351      85.792780       0.616407       0.413454      -1.068348      -0.018840      -0.003904       0.032873       0.038090      -0.006165       0.010580      -0.026778       0.047798       0.008370      -0.041489       0.008375       0.033114             13.864456       9.029598       4.874259      -3.289483      22.614651      -0.133814       9.949119           0.000406
          242              C      25.220019       8.753909      10.905995      -0.120824      42.562886 0.49670866E+03  0.12061732E+05                                10.577103                            7.388170       0.104742       1.995442                    0.999496      30.390022      88.518893       0.612061       0.412101      -1.067984       0.003206       0.021720       0.019918       0.029645      -0.017722       0.021884       0.016970      -0.002899      -0.016015      -0.038287       0.016895       0.021391             15.050473      10.731640       6.448602      -4.500906      23.551567      -2.296987      10.868213           0.000699
          243              C      35.981909      28.878220      13.177004      -0.117473      43.195088 0.47578150E+03  0.11411135E+05                                10.728290                            7.198935       0.218927       2.034465                    0.999735      29.833143      85.897655       0.625208       0.408470      -1.072109       0.004198      -0.034642      -0.014658       0.037849      -0.007883       0.020267       0.017815      -0.039803       0.004225      -0.037331       0.006724       0.030607             17.794734      14.746531      12.450161      -2.114860      28.359311       0.126173      10.278361           0.000345
          244              C      31.189111      22.144957      12.710242      -0.078586      39.768085 0.47877263E+03  0.11506423E+05                                10.100443                            7.265441       0.058527       1.983542                    0.999565      29.719340      85.792623       0.616409       0.413453      -1.068349       0.029094      -0.002017      -0.024500       0.038089      -0.010567       0.007464      -0.030382       0.037601       0.000781      -0.041489       0.008377       0.033112             13.864391      14.297069       8.086710      -1.017909      17.149102       3.660832      10.147001           0.000406
          245              C      32.025336      23.262152      12.830095      -0.120824      42.562526 0.49670491E+03  0.12061610E+05                                10.577028                            7.388133       0.104814       1.995465                    0.999496      30.389885      88.518170       0.612064       0.412100      -1.067986       0.003724      -0.025721      -0.014261       0.029645      -0.017208       0.022249       0.008030      -0.028188       0.024589      -0.038290       0.016899       0.021390             15.050342      17.261512       9.778177      -2.146502      17.529928       2.140523      10.359586           0.000699
          246              C      36.348180      26.962006      11.373448      -0.117432      43.188586 0.47569866E+03  0.11408703E+05                                10.727248                            7.198310       0.218844       2.034462                    0.999735      29.831691      85.893054       0.625232       0.408470      -1.072104       0.008060       0.027574       0.024663       0.037862      -0.010205       0.018619       0.022122      -0.027630      -0.026165      -0.037332       0.006714       0.030619             17.792218      16.184477      12.069406      -2.382574      28.310754       0.650523       8.881423           0.000345
          247              C      30.582228      13.518742       5.867309      -0.078584      39.767980 0.47877131E+03  0.11506373E+05                                10.100412                            7.265428       0.058543       1.983548                    0.999565      29.719171      85.791803       0.616411       0.413452      -1.068350       0.018839       0.029691      -0.014637       0.038088      -0.007929       0.009332      -0.029656       0.039660      -0.016028      -0.041491       0.008376       0.033115             13.864357       9.029564       1.476598      -5.691931      11.272189       3.876300      21.291317           0.000406
          248              C      31.129381      13.200241       4.617933      -0.120824      42.562638 0.49670520E+03  0.12061624E+05                                10.577047                            7.388135       0.104745       1.995442                    0.999496      30.389968      88.518572       0.612064       0.412100      -1.067985      -0.003206       0.026019       0.013839       0.029644      -0.014733       0.023996       0.016171      -0.005165      -0.022790      -0.038285       0.016899       0.021386             15.050359      10.731638       2.093981      -7.580024      10.833663       2.199451      23.585777           0.000699
          249              C      48.542191      22.049472      22.834312      -0.117508      43.198554 0.47583197E+03  0.11412683E+05                                10.729011                            7.199473       0.218787       2.034415                    0.999734      29.833964      85.902145       0.625162       0.408488      -1.072094      -0.004200      -0.025381      -0.027794       0.037872      -0.016517       0.014167       0.019455      -0.035138       0.018063      -0.037332       0.006725       0.030607             17.795907      14.747802      -2.155626     -12.443843      12.367146       5.780401      26.272774           0.000345
          250              C      25.160289      19.364983      16.641719      -0.078586      39.768065 0.47877204E+03  0.11506405E+05                                10.100441                            7.265439       0.058512       1.983536                    0.999565      29.719339      85.792607       0.616409       0.413453      -1.068349      -0.029095      -0.023770       0.006264       0.038089      -0.003525       0.012446      -0.029665       0.039637       0.006899      -0.041490       0.008375       0.033114             13.864402      14.297022      -1.735900      -7.963530      13.226009       5.047914      14.070175           0.000406
          251              C      24.324064      19.850381      17.655069      -0.120825      42.562908 0.49670884E+03  0.12061738E+05                                10.577115                            7.388178       0.104788       1.995456                    0.999496      30.390018      88.518911       0.612060       0.412101      -1.067984      -0.003724      -0.022018      -0.019497       0.029644      -0.015249       0.023633       0.006811      -0.031639       0.014247      -0.038290       0.016897       0.021393             15.050486      17.261653      -1.235606      -9.934540      12.501831       3.918304      15.387974           0.000699
          252              C      48.175920      19.710325      21.628874      -0.117510      43.189226 0.47570633E+03  0.11408941E+05                                10.727437                            7.198431       0.218828       2.034458                    0.999735      29.832044      85.894475       0.625218       0.408477      -1.072098      -0.008083       0.032472       0.017814       0.037909      -0.014146       0.015813       0.025619      -0.017641       0.003853      -0.037292       0.006709       0.030583             17.792903      16.184602      -1.777776     -12.174284      11.449455       6.612709      25.744653           0.000345
          253              C      39.247639      21.301693      12.113964      -0.078586      39.768091 0.47877256E+03  0.11506420E+05                                10.100443                            7.265440       0.058527       1.983542                    0.999565      29.719337      85.792600       0.616409       0.413453      -1.068349      -0.029094       0.023771      -0.006265       0.038089       0.003515      -0.012451      -0.029662       0.039639       0.006893      -0.041489       0.008377       0.033112             13.864396      14.297078       1.735884       7.963536      13.225986       5.047866      14.070125           0.000406
          254              C      38.411414      20.816296      11.100614      -0.120824      42.562538 0.49670475E+03  0.12061605E+05                                10.577030                            7.388132       0.104814       1.995465                    0.999496      30.389884      88.518168       0.612064       0.412100      -1.067986      -0.003724       0.022019       0.019497       0.029645       0.015240      -0.023640       0.006811      -0.031635       0.014245      -0.038290       0.016899       0.021390             15.050352      17.261528       1.235657       9.934468      12.501693       3.918275      15.387835           0.000699
          255              C      34.088570      20.956352       7.126808      -0.117432      43.188615 0.47569880E+03  0.11408707E+05                                10.727253                            7.198311       0.218844       2.034462                    0.999735      29.831691      85.893054       0.625232       0.408470      -1.072104      -0.008061      -0.032444      -0.017776       0.037862       0.014152      -0.015828       0.025660      -0.017626       0.003848      -0.037332       0.006714       0.030619             17.792233      16.184489       1.776830      12.173354      11.449123       6.612019      25.743087           0.000345
          256              C      44.669578      27.147934      22.888373      -0.078585      39.768193 0.47877354E+03  0.11506454E+05                                10.100478                            7.265459       0.058498       1.983533                    0.999565      29.719354      85.792805       0.616407       0.413454      -1.068348       0.018840      -0.029692       0.014639       0.038090       0.007920      -0.009339      -0.029653       0.039665      -0.016027      -0.041489       0.008375       0.033114             13.864466       9.029601      -1.476599       5.691992      11.272301       3.876328      21.291498           0.000406
          257              C      31.129381      19.333101       1.133204      -0.120824      42.562877 0.49670867E+03  0.12061732E+05                                10.577102                            7.388170       0.104742       1.995442                    0.999496      30.390021      88.518889       0.612061       0.412101      -1.067984      -0.003206      -0.026019      -0.013839       0.029645       0.014725      -0.024003       0.016171      -0.005159      -0.022795      -0.038287       0.016895       0.021391             15.050469      10.731638      -2.093963       7.580095      10.833732       2.199448      23.586037           0.000699
          258              C      34.454841      18.617204       5.921370      -0.117473      43.195076 0.47578156E+03  0.11411137E+05                                10.728288                            7.198935       0.218927       2.034465                    0.999735      29.833144      85.897658       0.625208       0.408470      -1.072109      -0.004198       0.025367       0.027775       0.037849       0.016480      -0.014188       0.019446      -0.035187       0.018071      -0.037331       0.006724       0.030607             17.794724      14.746523       2.156142      12.443067      12.366659       5.780423      26.270990           0.000345
          259              C      45.276461      18.521719      16.045441      -0.078586      39.768083 0.47877225E+03  0.11506412E+05                                10.100446                            7.265442       0.058512       1.983537                    0.999565      29.719341      85.792629       0.616409       0.413453      -1.068349       0.029095       0.002018       0.024499       0.038089       0.010559      -0.007472      -0.030385       0.037600       0.000787      -0.041490       0.008375       0.033114             13.864411      14.297031      -8.086729       1.017887      17.149206       3.660863      10.146997           0.000406
          260              C      17.937986      17.404524      15.925587      -0.120825      42.562936 0.49670913E+03  0.12061747E+05                                10.577120                            7.388180       0.104787       1.995456                    0.999496      30.390018      88.518911       0.612060       0.412101      -1.067984       0.003724       0.025721       0.014260       0.029644       0.017198      -0.022255       0.008031      -0.028190       0.024593      -0.038290       0.016897       0.021393             15.050497      17.261669      -9.778255       2.146575      17.530113       2.140540      10.359709           0.000699
          261              C      22.260830      13.704670      17.382235      -0.117510      43.189217 0.47570663E+03  0.11408949E+05                                10.727437                            7.198433       0.218828       2.034458                    0.999735      29.832044      85.894475       0.625218       0.408477      -1.072098       0.008083      -0.027619      -0.024677       0.037909       0.010193      -0.018608       0.022092      -0.027615      -0.026070      -0.037292       0.006709       0.030583             17.792898      16.184592     -12.070607       2.381990      28.312637       0.650675       8.881464           0.000345
          262              C      39.854522      30.628677      17.965860      -0.078583      39.767982 0.47877154E+03  0.11506379E+05                                10.100412                            7.265428       0.058543       1.983548                    0.999565      29.719168      85.791780       0.616411       0.413452      -1.068350      -0.018839       0.003903      -0.032872       0.038088       0.006155      -0.010587      -0.026779       0.047798       0.008383      -0.041491       0.008376       0.033115             13.864355       9.029560      -4.874200       3.289458      22.614487      -0.133804       9.949018           0.000406
          263              C      25.220019       7.512762      17.849687      -0.120824      42.562617 0.49670517E+03  0.12061623E+05                                10.577043                            7.388135       0.104745       1.995442                    0.999496      30.389968      88.518570       0.612064       0.412100      -1.067985       0.003206      -0.021720      -0.019918       0.029644       0.017713      -0.021889       0.016970      -0.002905      -0.016010      -0.038285       0.016899       0.021386             15.050350      10.731635      -6.448512       4.500899      23.551292      -2.296914      10.868123           0.000699
          264              C      21.894559      11.788456      15.578679      -0.117508      43.198581 0.47583200E+03  0.11412684E+05                                10.729015                            7.199474       0.218787       2.034415                    0.999734      29.833964      85.902147       0.625162       0.408488      -1.072094       0.004200       0.034665       0.014665       0.037872       0.007851      -0.020295       0.017815      -0.039777       0.004147      -0.037332       0.006725       0.030607             17.795921      14.747819     -12.450727       2.115612      28.360934       0.125739      10.279011           0.000345
          265              C      46.452473      23.338606      12.113964      -0.078584      39.767972 0.47877119E+03  0.11506369E+05                                10.100411                            7.265427       0.058543       1.983548                    0.999565      29.719171      85.791804       0.616411       0.413452      -1.068350      -0.006040      -0.037081      -0.006265       0.038088      -0.018931       0.031910       0.004046      -0.013733       0.006896      -0.041491       0.008376       0.033115             13.864354      14.997074      -1.331763      -8.353360      12.525836       4.372693      14.070151           0.000406
          266              C      19.116252      22.857112      11.100614      -0.120824      42.562656 0.49670575E+03  0.12061640E+05                                10.577050                            7.388140       0.104745       1.995442                    0.999496      30.389969      88.518576       0.612064       0.412100      -1.067985      -0.017207      -0.014234       0.019496       0.029644       0.006070       0.005913      -0.023877       0.042215       0.014239      -0.038285       0.016899       0.021386             15.050364      14.761818      -2.678797      -8.360564      15.001402       6.644322      15.387871           0.000699
          267              C      21.156382      19.043391       7.126808      -0.117508      43.198559 0.47583181E+03  0.11412678E+05                                10.729012                            7.199472       0.218787       2.034415                    0.999734      29.833964      85.902148       0.625162       0.408488      -1.072094       0.032120       0.009261      -0.017800       0.037872       0.000546      -0.014298      -0.026511       0.033407       0.003905      -0.037332       0.006725       0.030607             17.795912      14.175007      -2.940029     -11.815756      13.463828       7.238735      25.748902           0.000345
          268              C      38.678510      25.111022      22.888373      -0.078586      39.768093 0.47877250E+03  0.11506419E+05                                10.100448                            7.265444       0.058512       1.983537                    0.999565      29.719342      85.792629       0.616409       0.413453      -1.068349       0.016295       0.031160       0.014639       0.038089      -0.021144       0.030344       0.006740      -0.006116      -0.016026      -0.041490       0.008375       0.033114             13.864413       9.432848       1.709457      -6.202964      10.869056       2.991196      21.291333           0.000406
          269              C      24.041753      17.292284       1.133204      -0.120825      42.562905 0.49670881E+03  0.12061737E+05                                10.577114                            7.388177       0.104788       1.995456                    0.999496      30.390018      88.518909       0.612060       0.412101      -1.067984       0.024137       0.010232      -0.013838       0.029644      -0.005137      -0.002010      -0.028873       0.028087      -0.022795      -0.038290       0.016897       0.021393             15.050484       8.994779       1.091198      -5.694779      12.570700       5.464911      23.585973           0.000699
          270              C      22.999008      20.530165       5.921370      -0.117510      43.189233 0.47570669E+03  0.11408951E+05                                10.727439                            7.198433       0.218828       2.034458                    0.999735      29.832044      85.894476       0.625218       0.408477      -1.072098      -0.019877      -0.016329       0.027845       0.037909       0.006979      -0.009745      -0.021973       0.046138       0.017955      -0.037292       0.006709       0.030583             17.792904      14.827188      -2.108150     -11.226237      12.283410       7.884634      26.268113           0.000345
          271              C      45.845590      29.949706      16.045441      -0.078585      39.768199 0.47877336E+03  0.11506449E+05                                10.100478                            7.265457       0.058498       1.983533                    0.999565      29.719355      85.792806       0.616407       0.413454      -1.068348      -0.016294       0.024189       0.024500       0.038090      -0.021569       0.030044       0.008721      -0.000509       0.000788      -0.041489       0.008375       0.033114             13.864468       9.432855       5.278437      -3.679318      22.013570      -0.948938      10.146979           0.000406
          272              C      32.307647       6.832489      15.925587      -0.120824      42.562893 0.49670877E+03  0.12061735E+05                                10.577105                            7.388171       0.104742       1.995442                    0.999496      30.390022      88.518894       0.612061       0.412101      -1.067984      -0.024137      -0.009636       0.014260       0.029645       0.003598       0.004168      -0.023288       0.043882       0.024595      -0.038287       0.016895       0.021391             15.050475       8.994788       5.005411      -2.927061      25.796971       0.788593      10.359665           0.000699
          273              C      33.350392      12.426109      17.382235      -0.117473      43.195050 0.47578138E+03  0.11411132E+05                                10.728284                            7.198934       0.218927       2.034465                    0.999735      29.833143      85.897654       0.625208       0.408470      -1.072109       0.019870       0.020747      -0.024644       0.037849       0.006858      -0.009845      -0.027208       0.031435      -0.026038      -0.037331       0.006724       0.030607             17.794717      14.828888      11.288263      -1.754520      29.673437       1.737803       8.881826           0.000345
          274              C      38.071627      19.200690      17.965860      -0.078586      39.768116 0.47877305E+03  0.11506435E+05                                10.100449                            7.265445       0.058527       1.983542                    0.999565      29.719341      85.792629       0.616409       0.413453      -1.068349       0.006039      -0.018267      -0.032873       0.038089      -0.023781       0.028477       0.004223      -0.013237       0.008378      -0.041489       0.008377       0.033112             13.864404      14.997090       8.319531      -1.528877      16.646970       2.915705       9.949153           0.000406
          275              C      37.233148      18.084796      17.849687      -0.120824      42.562522 0.49670477E+03  0.12061605E+05                                10.577027                            7.388132       0.104814       1.995465                    0.999496      30.389885      88.518171       0.612064       0.412100      -1.067986       0.017207       0.013637      -0.019919       0.029645      -0.007609      -0.003757      -0.027444       0.032130      -0.016009      -0.038290       0.016899       0.021390             15.050343      14.761753       8.775367      -0.261170      19.521133       5.046407      10.868145           0.000699
          276              C      35.193018      13.067016      15.578679      -0.117432      43.188629 0.47569886E+03  0.11408708E+05                                10.727255                            7.198312       0.218844       2.034462                    0.999735      29.831692      85.893058       0.625232       0.408470      -1.072104      -0.032127      -0.013679       0.014638       0.037862       0.013304      -0.005294      -0.026481       0.033484       0.004322      -0.037332       0.006714       0.030618             17.792238      14.171749      12.116901      -1.166810      28.926893       1.768710      10.278073           0.000345
          277              C      41.086038      28.559719      12.113964      -0.078586      39.768073 0.47877215E+03  0.11506409E+05                                10.100443                            7.265440       0.058512       1.983536                    0.999565      29.719339      85.792609       0.616409       0.413453      -1.068349       0.035133       0.013312      -0.006264       0.038089       0.015401      -0.019468       0.025611      -0.025923       0.006899      -0.041490       0.008375       0.033114             13.864406      11.990429      -0.404188       0.389856      15.532613      -9.420582      14.070177           0.000406
          278              C      26.996434       5.126604      11.100614      -0.120825      42.562942 0.49670923E+03  0.12061750E+05                                10.577121                            7.388181       0.104787       1.995456                    0.999496      30.390018      88.518911       0.612060       0.412101      -1.067984       0.020930      -0.007784       0.019497       0.029644      -0.021325       0.017715       0.017061      -0.010593       0.014247      -0.038290       0.016897       0.021393             15.050501      12.621723       1.443268      -1.573928      17.141786     -10.562733      15.387993           0.000699
          279              C      29.279148       8.800269       7.126808      -0.117510      43.189248 0.47570666E+03  0.11408950E+05                                10.727441                            7.198433       0.218828       2.034458                    0.999735      29.832044      85.894474       0.625218       0.408477      -1.072098      -0.024080       0.023236      -0.017814       0.037909      -0.014712       0.030093       0.000885      -0.015681       0.003853      -0.037292       0.006709       0.030583             17.792915      11.093644       1.161481      -0.360359      16.540421     -13.849606      25.744679           0.000345
          280              C      43.438062      20.941061      22.888373      -0.078584      39.767971 0.47877128E+03  0.11506371E+05                                10.100409                            7.265426       0.058543       1.983548                    0.999565      29.719169      85.791782       0.616411       0.413452      -1.068350      -0.035133      -0.001470       0.014637       0.038088       0.013209      -0.021017       0.022910      -0.033564      -0.016029      -0.041491       0.008376       0.033115             13.864352      11.990300      -0.232790       0.511020       8.311448      -6.867506      21.291309           0.000406
          281              C      29.352966      12.174627       1.133204      -0.120824      42.562639 0.49670547E+03  0.12061632E+05                                10.577047                            7.388137       0.104745       1.995442                    0.999496      30.389968      88.518571       0.612064       0.412100      -1.067985      -0.020930       0.015786      -0.013838       0.029644      -0.009603       0.026003       0.012696      -0.022936      -0.022790      -0.038285       0.016899       0.021386             15.050356      12.621606       1.002812      -1.885230       8.943703      -7.664214      23.585760           0.000699
          282              C      27.070252       9.652642       5.921370      -0.117508      43.198578 0.47583187E+03  0.11412680E+05                                10.729015                            7.199473       0.218787       2.034415                    0.999734      29.833965      85.902149       0.625162       0.408488      -1.072094       0.024080      -0.009054       0.027794       0.037872      -0.023474       0.023932       0.002542      -0.011039       0.018063      -0.037332       0.006725       0.030607             17.795923      11.095489      -0.046952      -1.215956      16.019475     -13.666901      26.272805           0.000345
          283              C      35.664099      24.728593      16.045441      -0.078586      39.768089 0.47877254E+03  0.11506420E+05                                10.100444                            7.265441       0.058527       1.983542                    0.999565      29.719340      85.792624       0.616409       0.413453      -1.068349      -0.012800      -0.026205       0.024500       0.038089       0.010998      -0.022580       0.021655      -0.037103       0.000781      -0.041489       0.008377       0.033112             13.864398      23.439412       2.808388       2.661428       8.006781      -2.711948      10.147001           0.000406
          284              C      34.278467      24.562998      15.925587      -0.120824      42.562545 0.49670509E+03  0.12061615E+05                                10.577031                            7.388135       0.104814       1.995465                    0.999496      30.389885      88.518171       0.612064       0.412100      -1.067986       0.020413      -0.016085       0.014261       0.029645      -0.020810       0.018079       0.015253      -0.015711       0.024589      -0.038290       0.016899       0.021390             15.050352      25.930996       4.772867       0.780499       8.860471      -2.929185      10.359590           0.000699
          285              C      28.912877      22.669232      17.382235      -0.117432      43.188621 0.47569858E+03  0.11408700E+05                                10.727254                            7.198310       0.218844       2.034462                    0.999735      29.831692      85.893061       0.625232       0.408470      -1.072104      -0.027910       0.006806      -0.024663       0.037862      -0.017067       0.028468       0.005063      -0.003861      -0.026165      -0.037332       0.006714       0.030618             17.792241      35.731658       0.783869      -0.627917       8.763637      -2.388630       8.881426           0.000345
          286              C      48.860001      23.370651      17.965860      -0.078585      39.768212 0.47877385E+03  0.11506463E+05                                10.100480                            7.265461       0.058498       1.983533                    0.999565      29.719352      85.792784       0.616407       0.413454      -1.068348       0.012801       0.014363      -0.032873       0.038090       0.017615      -0.017900       0.022552      -0.034577       0.008370      -0.041489       0.008375       0.033114             13.864469      23.439646      -3.445383      -1.760619       8.204638      -2.781871       9.949123           0.000406
          287              C      22.070933      23.202453      17.849687      -0.120824      42.562873 0.49670869E+03  0.12061733E+05                                10.577101                            7.388170       0.104742       1.995442                    0.999496      30.390022      88.518892       0.612061       0.412101      -1.067984      -0.020414       0.008083      -0.019918       0.029645      -0.010116       0.025639       0.010467      -0.029245      -0.016015      -0.038287       0.016895       0.021391             15.050469      25.931230      -2.326892      -4.239693       8.351969      -2.749405      10.868208           0.000699
          288              C      27.436523      23.944539      15.578679      -0.117473      43.195098 0.47578168E+03  0.11411140E+05                                10.728292                            7.198936       0.218927       2.034465                    0.999735      29.833144      85.897659       0.625208       0.408470      -1.072109       0.027902      -0.020956       0.014658       0.037849      -0.021176       0.025561       0.008644       0.006248       0.004225      -0.037331       0.006724       0.030607             17.794741      35.738285       0.330574      -0.948167       7.367572      -1.894609      10.278365           0.000346
          289              C      44.387831      25.627326      20.958752       0.649930      23.374706 0.23971727E+03  0.49042316E+04                                 7.620892                            5.518184       0.034271       2.087148                    0.999514      21.351028      59.120957       0.628507       0.476348      -1.018991      -0.026939      -0.015553      -0.069182       0.075853       0.052923      -0.071083      -0.041040       0.061110      -0.091388      -0.074983      -0.045879       0.120862             10.513763       7.217443      -0.905040       4.453422       8.262492       2.571183      16.061352           0.001066
          290              C      44.994151      25.977385      22.278062      -0.023386      38.553045 0.40478000E+03  0.92864724E+04                                 9.910278                            6.649968      -0.043564       1.994705                    0.999063      26.857856      74.647839       0.651663       0.409686      -1.075619       0.020236       0.011683       0.041699       0.047799       0.024996      -0.023279      -0.013440       0.028863       0.006796      -0.029995      -0.014746       0.044741             14.840215       9.585626      -0.939459       7.333992      10.670421       4.234282      24.264599           0.006855
          291              C      31.985046      18.466575       1.768589       0.145521      45.236563 0.37575649E+03  0.85423838E+04                                11.251830                            6.613373      -0.451149       1.878719                    0.998161      26.231941      74.860262       0.617252       0.436486      -1.048720       0.006385       0.003686       0.027535       0.028505       0.030976       0.007012       0.004049       0.035768       0.084614      -0.049870       0.016203       0.033667             19.700537      12.161861      -0.032888      11.067887      12.199838       6.390048      34.739912           0.000956
          292              C      39.945244      23.062397      13.704038       0.649929      23.374731 0.23971763E+03  0.49042407E+04                                 7.620898                            5.518191       0.034266       2.087146                    0.999514      21.351031      59.120969       0.628506       0.476348      -1.018991       0.047507       0.027428       0.052388       0.075853       0.034150      -0.084357      -0.048703       0.039433       0.038670      -0.074985      -0.045878       0.120863             10.513756      11.037595       1.300507       6.012975       9.535895       3.471590      10.967779           0.001066
          293              C      39.070138      22.557155      12.604191      -0.023386      38.553111 0.40478124E+03  0.92865098E+04                                 9.910293                            6.649984      -0.043576       1.994701                    0.999063      26.857900      74.648042       0.651661       0.409687      -1.075618      -0.027302      -0.015763      -0.035929       0.047799       0.022507      -0.025037      -0.014455       0.025988       0.024033      -0.029994      -0.014746       0.044740             14.840207      15.741082       2.614356       9.846911      12.722276       5.685113      16.057262           0.006855
          294              C      37.392335      21.588474      10.598654       0.145521      45.236657 0.37575699E+03  0.85423999E+04                                11.251859                            6.613386      -0.451155       1.878718                    0.998161      26.231946      74.860351       0.617250       0.436488      -1.048719      -0.020354      -0.011751      -0.016129       0.028505       0.031286       0.007232       0.004175       0.036126       0.082461      -0.049870       0.016203       0.033667             19.700593      21.202021       5.186440      14.758547      15.213220       8.520843      22.686539           0.000956
          295              C      44.578856      20.607757      17.175424       0.649929      23.374757 0.23971790E+03  0.49042481E+04                                 7.620909                            5.518196       0.034261       2.087144                    0.999514      21.351041      59.121020       0.628505       0.476349      -1.018991      -0.047507       0.058535       0.008396       0.075853       0.068143      -0.060320      -0.050153       0.035333       0.026370      -0.074979      -0.045883       0.120862             10.513783      11.037589      -6.102606       0.778164      12.990784       2.250169       7.512976           0.001066
          296              C      45.453962      19.402397      17.065692      -0.023387      38.552881 0.40477867E+03  0.92864291E+04                                 9.910230                            6.649943      -0.043574       1.994701                    0.999063      26.857829      74.647578       0.651667       0.409685      -1.075621       0.027302      -0.039128      -0.002885       0.047799       0.016098      -0.029570      -0.019103       0.012842      -0.015404      -0.029999      -0.014741       0.044740             14.840125      15.740950     -10.155160       0.817411      19.259993       3.373686       9.519431           0.006855
          297              C      18.957065      17.188665      16.820924       0.145521      45.237026 0.37575932E+03  0.85424771E+04                                11.251967                            6.613437      -0.451163       1.878715                    0.998161      26.232063      74.861112       0.617243       0.436492      -1.048715       0.020354      -0.019123      -0.005704       0.028505      -0.017253      -0.027090      -0.015386      -0.019203      -0.083527      -0.049874       0.016202       0.033671             19.700807      21.202198     -15.643456       0.029761      27.212216       4.278694      10.688006           0.000956
          298              C      40.136269      28.302543      17.175424       0.649929      23.374766 0.23971804E+03  0.49042515E+04                                 7.620912                            5.518198       0.034261       2.087144                    0.999514      21.351041      59.121022       0.628505       0.476349      -1.018991       0.026939      -0.070410       0.008396       0.075853       0.049371      -0.073594      -0.027162       0.100360       0.026370      -0.074979      -0.045883       0.120862             10.513786       7.217478      -3.897063       2.337787      16.810904      -0.451176       7.512977           0.001066
          299              C      39.529949      29.663087      17.065692      -0.023387      38.552886 0.40477879E+03  0.92864324E+04                                 9.910230                            6.649944      -0.043574       1.994701                    0.999063      26.857831      74.647582       0.651667       0.409684      -1.075621      -0.020235       0.043209      -0.002885       0.047799       0.013610      -0.031329      -0.016056       0.021461      -0.015404      -0.029999      -0.014741       0.044740             14.840126       9.585607      -6.601371       3.330406      25.415337      -0.978950       9.519433           0.006855
          300              C      24.364354       7.822967      16.820924       0.145521      45.237014 0.37575936E+03  0.85424783E+04                                11.251965                            6.613437      -0.451163       1.878715                    0.998161      26.232063      74.861109       0.617243       0.436492      -1.048715      -0.006384       0.027189      -0.005704       0.028505      -0.016941      -0.026869      -0.015768      -0.020281      -0.083527      -0.049874       0.016202       0.033671             19.700800      12.162079     -10.424135       3.720341      36.252312      -2.113575      10.688008           0.000956
          301              C      46.704637      24.289718      17.175424       0.649930      23.374718 0.23971730E+03  0.49042324E+04                                 7.620895                            5.518184       0.034271       2.087148                    0.999514      21.351028      59.120958       0.628507       0.476348      -1.018991      -0.074446       0.011875       0.008397       0.075853       0.018770       0.013272       0.077312      -0.135704       0.026368      -0.074983      -0.045879       0.120862             10.513770      17.787500      -2.205569      -1.559575       6.240867      -1.798983       7.512943           0.001066
          302              C      48.186062      24.134534      17.065692      -0.023386      38.553057 0.40478002E+03  0.92864730E+04                                 9.910280                            6.649968      -0.043564       1.994705                    0.999063      26.857856      74.647839       0.651663       0.409686      -1.075619       0.047538      -0.004080      -0.002885       0.047799       0.002485       0.001757       0.035158      -0.034315      -0.015405      -0.029995      -0.014746       0.044741             14.840221      27.175062      -3.553855      -2.512959       7.826127      -2.394753       9.519473           0.006855
          303              C      22.767412      23.788379      16.820924       0.145521      45.236611 0.37575676E+03  0.85423911E+04                                11.251838                            6.613375      -0.451149       1.878719                    0.998161      26.231941      74.860262       0.617252       0.436486      -1.048720       0.026738      -0.008065      -0.005703       0.028505      -0.000313      -0.000221       0.031151       0.039475      -0.083529      -0.049870       0.016203       0.033667             19.700562      39.256825      -5.219307      -3.690610       9.156966      -2.165061      10.687895           0.000956
          304              C      37.819463      24.289718      17.175424       0.649929      23.374750 0.23971784E+03  0.49042461E+04                                 7.620902                            5.518193       0.034266       2.087146                    0.999514      21.351032      59.120972       0.628506       0.476348      -1.018991       0.074446       0.011875       0.008397       0.075853      -0.018775      -0.013276       0.077312      -0.135704       0.026369      -0.074985      -0.045878       0.120863             10.513763      17.787446       2.205570       1.559575       6.240878      -1.799001       7.512966           0.001066
          305              C      36.338038      24.134534      17.065692      -0.023386      38.553112 0.40478115E+03  0.92865073E+04                                 9.910294                            6.649984      -0.043576       1.994701                    0.999063      26.857901      74.648049       0.651661       0.409687      -1.075618      -0.047537      -0.004080      -0.002885       0.047799      -0.002491      -0.001761       0.035156      -0.034313      -0.015405      -0.029994      -0.014746       0.044740             14.840207      27.174959       3.553853       2.512958       7.826149      -2.394780       9.519514           0.006855
          306              C      33.581988      23.788379      16.820924       0.145521      45.236641 0.37575712E+03  0.85424036E+04                                11.251857                            6.613388      -0.451155       1.878718                    0.998161      26.231946      74.860352       0.617250       0.436488      -1.048719      -0.026738      -0.008066      -0.005703       0.028505       0.000308       0.000218       0.031151       0.039474      -0.083528      -0.049870       0.016203       0.033667             19.700587      39.256877       5.219306       3.690609       9.156978      -2.165060      10.687906           0.000956
          307              C      42.262050      27.075222      13.704038       0.649929      23.374760 0.23971803E+03  0.49042511E+04                                 7.620910                            5.518198       0.034262       2.087144                    0.999514      21.351041      59.121020       0.628505       0.476349      -1.018991      -0.000000      -0.054856       0.052388       0.075853      -0.000003      -0.000002       0.097403      -0.078877       0.038670      -0.074979      -0.045883       0.120862             10.513783       8.785054      -0.000033       0.000036      11.788479      -6.943212      10.967816           0.001066
          308              C      42.262050      28.085708      12.604191      -0.023386      38.552892 0.40477892E+03  0.92864360E+04                                 9.910232                            6.649946      -0.043574       1.994701                    0.999063      26.857829      74.647576       0.651666       0.409685      -1.075621      -0.000000       0.031526      -0.035929       0.047799      -0.000003      -0.000002       0.028908      -0.051987       0.024034      -0.029999      -0.014741       0.044740             14.840129      11.212769      -0.000040       0.000050      17.250404     -11.370193      16.057213           0.006855
          309              C      28.174700       5.623063      10.598654       0.145521      45.237046 0.37575938E+03  0.85424788E+04                                11.251969                            6.613437      -0.451163       1.878715                    0.998161      26.232064      74.861113       0.617243       0.436492      -1.048715      -0.000001       0.023503      -0.016128       0.028505      -0.000003      -0.000002      -0.008354      -0.072262       0.082458      -0.049874       0.016202       0.033672             19.700814      12.218987       0.000030      -0.000013      24.196575     -17.041896      22.686880           0.000956
          310              C      42.262050      21.945365      20.958752       0.649929      23.374766 0.23971798E+03  0.49042499E+04                                 7.620911                            5.518197       0.034262       2.087145                    0.999514      21.351041      59.121018       0.628506       0.476349      -1.018991      -0.000000       0.031107      -0.069182       0.075853      -0.000003      -0.000002       0.082076      -0.122229      -0.091386      -0.074979      -0.045883       0.120862             10.513785       8.785051       0.000023      -0.000043       6.694922      -5.142371      16.061382           0.001066
          311              C      42.262050      21.245248      22.278062      -0.023387      38.552898 0.40477884E+03  0.92864339E+04                                 9.910232                            6.649945      -0.043574       1.994701                    0.999063      26.857830      74.647579       0.651666       0.409685      -1.075621      -0.000000      -0.023366       0.041699       0.047799      -0.000003      -0.000002       0.026876      -0.057733       0.006796      -0.029999      -0.014741       0.044740             14.840131      11.212766       0.000034      -0.000054       9.043180      -8.468505      24.264446           0.006855
          312              C      28.174700      11.866862       1.768589       0.145521      45.237000 0.37575933E+03  0.85424774E+04                                11.251963                            6.613437      -0.451163       1.878715                    0.998161      26.232063      74.861111       0.617243       0.436492      -1.048715      -0.000001      -0.007372       0.027535       0.028505      -0.000002      -0.000002      -0.008100      -0.071542       0.084617      -0.049874       0.016202       0.033672             19.700794      12.218996      -0.000002       0.000033      12.143107     -12.780334      34.740278           0.000956
          313              C      44.387831      28.302543      17.175424       0.649930      23.374711 0.23971734E+03  0.49042334E+04                                 7.620893                            5.518185       0.034271       2.087148                    0.999514      21.351028      59.120958       0.628507       0.476348      -1.018991      -0.026939      -0.070409       0.008397       0.075853      -0.049377       0.073590      -0.027162       0.100362       0.026368      -0.074983      -0.045879       0.120862             10.513766       7.217446       3.897050      -2.337756      16.810906      -0.451142       7.512944           0.001066
          314              C      44.994151      29.663087      17.065692      -0.023386      38.553046 0.40478008E+03  0.92864745E+04                                 9.910278                            6.649968      -0.043564       1.994705                    0.999063      26.857856      74.647838       0.651663       0.409686      -1.075619       0.020236       0.043209      -0.002885       0.047799      -0.013616       0.031326      -0.016057       0.021462      -0.015405      -0.029995      -0.014746       0.044741             14.840216       9.585631       6.601405      -3.330398      25.415544      -0.978915       9.519473           0.006855
          315              C      31.985046       7.822967      16.820924       0.145521      45.236589 0.37575657E+03  0.85423861E+04                                11.251835                            6.613374      -0.451149       1.878719                    0.998161      26.231941      74.860263       0.617252       0.436486      -1.048720       0.006385       0.027189      -0.005703       0.028505       0.016937       0.026867      -0.015767      -0.020279      -0.083529      -0.049870       0.016203       0.033667             19.700551      12.161871      10.423956      -3.720305      36.251888      -2.113632      10.687896           0.000956
          316              C      39.945244      20.607757      17.175424       0.649929      23.374732 0.23971772E+03  0.49042429E+04                                 7.620898                            5.518192       0.034266       2.087146                    0.999514      21.351031      59.120969       0.628506       0.476348      -1.018991       0.047507       0.058535       0.008397       0.075853      -0.068149       0.060316      -0.050153       0.035332       0.026369      -0.074985      -0.045878       0.120863             10.513755      11.037588       6.102585      -0.778193      12.990711       2.250134       7.512966           0.001066
          317              C      39.070138      19.402397      17.065692      -0.023386      38.553101 0.40478116E+03  0.92865077E+04                                 9.910292                            6.649984      -0.043576       1.994701                    0.999063      26.857902      74.648052       0.651661       0.409687      -1.075618      -0.027302      -0.039129      -0.002885       0.047799      -0.016103       0.029565      -0.019103       0.012843      -0.015405      -0.029994      -0.014746       0.044740             14.840203      15.741072      10.155203      -0.817462      19.260024       3.373674       9.519512           0.006855
          318              C      37.392335      17.188665      16.820924       0.145521      45.236630 0.37575690E+03  0.85423973E+04                                11.251855                            6.613385      -0.451155       1.878718                    0.998161      26.231946      74.860349       0.617250       0.436488      -1.048719      -0.020354      -0.019123      -0.005703       0.028505       0.017247       0.027086      -0.015387      -0.019203      -0.083528      -0.049870       0.016203       0.033667             19.700581      21.202001      15.643288      -0.029692      27.211838       4.278690      10.687903           0.000956
          319              C      40.136269      25.627326      20.958752       0.649929      23.374760 0.23971797E+03  0.49042497E+04                                 7.620910                            5.518197       0.034261       2.087144                    0.999514      21.351041      59.121022       0.628505       0.476349      -1.018991       0.026939      -0.015554      -0.069182       0.075853      -0.052928       0.071079      -0.041040       0.061108      -0.091386      -0.074979      -0.045883       0.120862             10.513784       7.217475       0.905065      -4.453445       8.262499       2.571147      16.061377           0.001066
          320              C      39.529949      25.977385      22.278062      -0.023387      38.552885 0.40477869E+03  0.92864298E+04                                 9.910230                            6.649944      -0.043574       1.994701                    0.999063      26.857830      74.647581       0.651667       0.409685      -1.075621      -0.020235       0.011683       0.041699       0.047799      -0.025001       0.023274      -0.013440       0.028861       0.006796      -0.029999      -0.014741       0.044740             14.840125       9.585603       0.939478      -7.333962      10.670340       4.234203      24.264432           0.006855
          321              C      24.364354      18.466575       1.768589       0.145521      45.236989 0.37575930E+03  0.85424765E+04                                11.251961                            6.613436      -0.451163       1.878715                    0.998161      26.232064      74.861111       0.617243       0.436492      -1.048715      -0.006384       0.003685       0.027535       0.028505      -0.030980      -0.007016       0.004048       0.035767       0.084617      -0.049874       0.016202       0.033672             19.700786      12.162069       0.032862     -11.068068      12.200021       6.390191      34.740266           0.000956
          322              C      44.578856      23.062397      13.704038       0.649929      23.374756 0.23971781E+03  0.49042457E+04                                 7.620909                            5.518195       0.034261       2.087144                    0.999514      21.351041      59.121021       0.628506       0.476349      -1.018991      -0.047507       0.027428       0.052388       0.075853      -0.034156       0.084352      -0.048704       0.039433       0.038670      -0.074979      -0.045883       0.120862             10.513784      11.037596      -1.300541      -6.012986       9.535933       3.471638      10.967823           0.001066
          323              C      45.453962      22.557155      12.604191      -0.023386      38.552893 0.40477878E+03  0.92864322E+04                                 9.910231                            6.649944      -0.043574       1.994702                    0.999063      26.857828      74.647572       0.651667       0.409684      -1.075621       0.027302      -0.015763      -0.035929       0.047799      -0.022513       0.025034      -0.014456       0.025988       0.024034      -0.029999      -0.014741       0.044740             14.840129      15.740961      -2.614389      -9.846854      12.722208       5.685138      16.057219           0.006855
          324              C      18.957065      21.588474      10.598654       0.145521      45.237054 0.37575943E+03  0.85424802E+04                                11.251971                            6.613438      -0.451163       1.878715                    0.998161      26.232064      74.861112       0.617243       0.436492      -1.048715       0.020354      -0.011752      -0.016128       0.028505      -0.031292      -0.007236       0.004176       0.036126       0.082458      -0.049874       0.016202       0.033672             19.700817      21.202216      -5.186431     -14.758728      15.213355       8.520933      22.686882           0.000956
          325              C      30.491506      17.604279      15.051644       0.649929      23.374733 0.23971774E+03  0.49042435E+04                                 7.620898                            5.518192       0.034266       2.087146                    0.999514      21.351031      59.120966       0.628506       0.476348      -1.018991      -0.047507      -0.027428      -0.052388       0.075853       0.034150      -0.084357      -0.048703       0.039433       0.038670      -0.074985      -0.045878       0.120863             10.513755      11.037589       1.300507       6.012971       9.535897       3.471592      10.967777           0.001066
          326              C      31.366612      18.109522      16.151492      -0.023386      38.553095 0.40478119E+03  0.92865085E+04                                 9.910292                            6.649984      -0.043576       1.994701                    0.999063      26.857901      74.648050       0.651661       0.409687      -1.075618       0.027302       0.015763       0.035929       0.047799       0.022507      -0.025037      -0.014455       0.025988       0.024033      -0.029994      -0.014746       0.044740             14.840200      15.741069       2.614352       9.846901      12.722277       5.685112      16.057254           0.006855
          327              C      33.044415      19.078202      18.157028       0.145521      45.236632 0.37575714E+03  0.85424039E+04                                11.251855                            6.613387      -0.451155       1.878718                    0.998161      26.231947      74.860351       0.617250       0.436488      -1.048719       0.020354       0.011751       0.016129       0.028505       0.031286       0.007232       0.004175       0.036126       0.082461      -0.049870       0.016203       0.033667             19.700579      21.202000       5.186430      14.758528      15.213220       8.520837      22.686518           0.000956
          328              C      26.048919      15.039350       7.796931       0.649930      23.374708 0.23971733E+03  0.49042332E+04                                 7.620892                            5.518185       0.034271       2.087148                    0.999514      21.351028      59.120957       0.628507       0.476348      -1.018991       0.026939       0.015553       0.069182       0.075853       0.052923      -0.071083      -0.041040       0.061110      -0.091388      -0.074983      -0.045879       0.120862             10.513764       7.217445      -0.905042       4.453423       8.262491       2.571179      16.061355           0.001066
          329              C      25.442599      14.689292       6.477620      -0.023386      38.553050 0.40478014E+03  0.92864762E+04                                 9.910280                            6.649969      -0.043564       1.994705                    0.999063      26.857854      74.647832       0.651663       0.409686      -1.075619      -0.020236      -0.011683      -0.041699       0.047799       0.024996      -0.023279      -0.013440       0.028863       0.006796      -0.029995      -0.014746       0.044741             14.840220       9.585632      -0.939461       7.334000      10.670417       4.234275      24.264611           0.006855
          330              C      24.364354      14.066766       3.982547       0.145521      45.236603 0.37575660E+03  0.85423868E+04                                11.251837                            6.613374      -0.451149       1.878719                    0.998161      26.231941      74.860262       0.617252       0.436486      -1.048720      -0.006385      -0.003686      -0.027535       0.028504       0.030976       0.007012       0.004049       0.035768       0.084614      -0.049870       0.016203       0.033667             19.700559      12.161874      -0.032884      11.067909      12.199836       6.390052      34.739966           0.000956
          331              C      25.857894      20.058919      11.580258       0.649929      23.374742 0.23971782E+03  0.49042459E+04                                 7.620906                            5.518195       0.034262       2.087144                    0.999514      21.351040      59.121017       0.628505       0.476349      -1.018991       0.047507      -0.058535      -0.008396       0.075853       0.068143      -0.060320      -0.050153       0.035333       0.026370      -0.074979      -0.045883       0.120862             10.513775      11.037579      -6.102597       0.778165      12.990774       2.250168       7.512972           0.001066
          332              C      24.982788      21.264280      11.689990      -0.023386      38.552870 0.40477880E+03  0.92864327E+04                                 9.910228                            6.649945      -0.043574       1.994701                    0.999063      26.857828      74.647573       0.651666       0.409685      -1.075621      -0.027302       0.039128       0.002885       0.047799       0.016098      -0.029570      -0.019104       0.012842      -0.015404      -0.029999      -0.014741       0.044740             14.840117      15.740940     -10.155146       0.817415      19.259976       3.373686       9.519434           0.006855
          333              C      23.304985      23.478011      11.934758       0.145521      45.237032 0.37575954E+03  0.85424831E+04                                11.251968                            6.613439      -0.451163       1.878715                    0.998161      26.232064      74.861112       0.617243       0.436492      -1.048715      -0.020354       0.019123       0.005704       0.028505      -0.017253      -0.027090      -0.015386      -0.019203      -0.083527      -0.049874       0.016202       0.033672             19.700805      21.202191     -15.643450       0.029760      27.212214       4.278698      10.688009           0.000956
          334              C      30.300481      12.364134      11.580258       0.649929      23.374735 0.23971781E+03  0.49042456E+04                                 7.620905                            5.518195       0.034262       2.087144                    0.999514      21.351040      59.121016       0.628505       0.476349      -1.018991      -0.026939       0.070410      -0.008396       0.075853       0.049371      -0.073594      -0.027162       0.100360       0.026370      -0.074979      -0.045883       0.120862             10.513771       7.217470      -3.897050       2.337786      16.810872      -0.451169       7.512972           0.001066
          335              C      30.906801      11.003589      11.689990      -0.023386      38.552875 0.40477891E+03  0.92864358E+04                                 9.910229                            6.649946      -0.043574       1.994701                    0.999063      26.857828      74.647574       0.651666       0.409685      -1.075621       0.020235      -0.043209       0.002885       0.047799       0.013610      -0.031329      -0.016056       0.021461      -0.015404      -0.029999      -0.014741       0.044740             14.840120       9.585602      -6.601362       3.330404      25.415325      -0.978943       9.519435           0.006855
          336              C      31.985046       8.443703      11.934758       0.145521      45.237031 0.37575945E+03  0.85424809E+04                                11.251968                            6.613438      -0.451163       1.878715                    0.998161      26.232064      74.861114       0.617243       0.436492      -1.048715       0.006384      -0.027189       0.005704       0.028505      -0.016941      -0.026869      -0.015768      -0.020281      -0.083527      -0.049874       0.016202       0.033672             19.700806      12.162082     -10.424141       3.720342      36.252325      -2.113581      10.688010           0.000956
          337              C      25.857894      17.604279      15.051644       0.649929      23.374756 0.23971791E+03  0.49042483E+04                                 7.620909                            5.518196       0.034262       2.087144                    0.999514      21.351040      59.121016       0.628505       0.476349      -1.018991       0.047507      -0.027428      -0.052388       0.075853      -0.034156       0.084352      -0.048704       0.039433       0.038670      -0.074979      -0.045883       0.120862             10.513782      11.037590      -1.300540      -6.012981       9.535936       3.471639      10.967821           0.001066
          338              C      24.982788      18.109522      16.151492      -0.023386      38.552875 0.40477870E+03  0.92864301E+04                                 9.910229                            6.649944      -0.043574       1.994701                    0.999063      26.857828      74.647576       0.651666       0.409685      -1.075621      -0.027302       0.015763       0.035929       0.047799      -0.022513       0.025034      -0.014456       0.025988       0.024034      -0.029999      -0.014741       0.044740             14.840122      15.740946      -2.614385      -9.846843      12.722209       5.685137      16.057210           0.006855
          339              C      23.304985      19.078202      18.157028       0.145521      45.237028 0.37575956E+03  0.85424837E+04                                11.251967                            6.613439      -0.451163       1.878715                    0.998161      26.232064      74.861112       0.617243       0.436492      -1.048715      -0.020354       0.011752       0.016128       0.028505      -0.031292      -0.007236       0.004176       0.036126       0.082458      -0.049874       0.016202       0.033672             19.700804      21.202196      -5.186421     -14.758709      15.213356       8.520926      22.686862           0.000956
          340              C      30.300481      15.039350       7.796931       0.649929      23.374762 0.23971803E+03  0.49042512E+04                                 7.620911                            5.518198       0.034262       2.087144                    0.999514      21.351040      59.121017       0.628505       0.476349      -1.018991      -0.026939       0.015554       0.069182       0.075853      -0.052928       0.071079      -0.041040       0.061108      -0.091385      -0.074979      -0.045883       0.120862             10.513784       7.217476       0.905067      -4.453446       8.262498       2.571142      16.061378           0.001066
          341              C      30.906801      14.689292       6.477620      -0.023386      38.552887 0.40477883E+03  0.92864334E+04                                 9.910231                            6.649945      -0.043574       1.994701                    0.999063      26.857828      74.647572       0.651666       0.409685      -1.075621       0.020235      -0.011683      -0.041699       0.047799      -0.025001       0.023274      -0.013440       0.028861       0.006796      -0.029999      -0.014741       0.044740             14.840128       9.585608       0.939479      -7.333969      10.670335       4.234195      24.264440           0.006855
          342              C      31.985046      14.066766       3.982547       0.145521      45.237031 0.37575941E+03  0.85424797E+04                                11.251968                            6.613438      -0.451163       1.878715                    0.998161      26.232064      74.861114       0.617243       0.436492      -1.048715       0.006384      -0.003685      -0.027535       0.028505      -0.030980      -0.007016       0.004048       0.035767       0.084617      -0.049874       0.016202       0.033672             19.700808      12.162083       0.032858     -11.068090      12.200020       6.390195      34.740322           0.000956
          343              C      26.048919      12.364134      11.580258       0.649930      23.374681 0.23971711E+03  0.49042276E+04                                 7.620886                            5.518182       0.034271       2.087148                    0.999514      21.351028      59.120957       0.628507       0.476348      -1.018991       0.026939       0.070409      -0.008397       0.075853      -0.049376       0.073590      -0.027162       0.100362       0.026368      -0.074983      -0.045879       0.120862             10.513751       7.217438       3.897037      -2.337754      16.810874      -0.451135       7.512940           0.001066
          344              C      25.442599      11.003589      11.689990      -0.023386      38.553038 0.40478024E+03  0.92864790E+04                                 9.910278                            6.649970      -0.043564       1.994705                    0.999063      26.857855      74.647834       0.651663       0.409686      -1.075619      -0.020236      -0.043209       0.002885       0.047799      -0.013616       0.031326      -0.016057       0.021462      -0.015405      -0.029995      -0.014746       0.044741             14.840212       9.585626       6.601397      -3.330397      25.415535      -0.978908       9.519475           0.006855
          345              C      24.364354       8.443703      11.934758       0.145521      45.236604 0.37575664E+03  0.85423881E+04                                11.251837                            6.613375      -0.451149       1.878719                    0.998161      26.231941      74.860265       0.617252       0.436487      -1.048720      -0.006385      -0.027189       0.005703       0.028504       0.016937       0.026867      -0.015767      -0.020279      -0.083529      -0.049870       0.016203       0.033667             19.700557      12.161874      10.423962      -3.720306      36.251901      -2.113639      10.687897           0.000956
          346              C      30.491506      20.058919      11.580258       0.649929      23.374718 0.23971764E+03  0.49042410E+04                                 7.620895                            5.518191       0.034266       2.087146                    0.999514      21.351031      59.120967       0.628506       0.476348      -1.018991      -0.047507      -0.058534      -0.008397       0.075853      -0.068149       0.060316      -0.050153       0.035332       0.026369      -0.074985      -0.045878       0.120863             10.513747      11.037579       6.102577      -0.778193      12.990701       2.250133       7.512963           0.001066
          347              C      31.366612      21.264280      11.689990      -0.023386      38.553092 0.40478129E+03  0.92865114E+04                                 9.910291                            6.649985      -0.043576       1.994701                    0.999063      26.857901      74.648051       0.651661       0.409687      -1.075618       0.027302       0.039129       0.002885       0.047799      -0.016103       0.029565      -0.019103       0.012843      -0.015405      -0.029994      -0.014746       0.044740             14.840197      15.741064      10.155191      -0.817465      19.260009       3.373675       9.519517           0.006855
          348              C      33.044415      23.478011      11.934758       0.145521      45.236635 0.37575710E+03  0.85424027E+04                                11.251856                            6.613387      -0.451155       1.878718                    0.998161      26.231946      74.860349       0.617250       0.436488      -1.048719       0.020354       0.019123       0.005703       0.028505       0.017247       0.027086      -0.015387      -0.019203      -0.083528      -0.049870       0.016203       0.033667             19.700580      21.201996      15.643283      -0.029691      27.211837       4.278694      10.687907           0.000956
          349              C      28.174700      13.591454      15.051644       0.649929      23.374758 0.23971810E+03  0.49042529E+04                                 7.620910                            5.518199       0.034262       2.087144                    0.999514      21.351040      59.121017       0.628505       0.476349      -1.018991       0.000000       0.054856      -0.052388       0.075853      -0.000003      -0.000002       0.097403      -0.078877       0.038670      -0.074979      -0.045883       0.120862             10.513780       8.785054      -0.000033       0.000036      11.788472      -6.943208      10.967815           0.001066
          350              C      28.174700      12.580968      16.151492      -0.023386      38.552874 0.40477898E+03  0.92864378E+04                                 9.910229                            6.649947      -0.043574       1.994701                    0.999063      26.857827      74.647571       0.651666       0.409685      -1.075621       0.000000      -0.031526       0.035929       0.047799      -0.000003      -0.000002       0.028908      -0.051987       0.024034      -0.029999      -0.014741       0.044740             14.840120      11.212766      -0.000040       0.000050      17.250388     -11.370183      16.057206           0.006855
          351              C      28.174700      10.643608      18.157028       0.145521      45.237007 0.37575936E+03  0.85424783E+04                                11.251964                            6.613437      -0.451163       1.878715                    0.998161      26.232065      74.861116       0.617243       0.436492      -1.048715       0.000001      -0.023503       0.016128       0.028505      -0.000003      -0.000002      -0.008354      -0.072262       0.082458      -0.049874       0.016202       0.033672             19.700793      12.218996       0.000030      -0.000013      24.196537     -17.041864      22.686845           0.000956
          352              C      28.174700      18.721311       7.796931       0.649929      23.374765 0.23971811E+03  0.49042532E+04                                 7.620911                            5.518199       0.034262       2.087144                    0.999514      21.351040      59.121017       0.628505       0.476349      -1.018991       0.000000      -0.031107       0.069182       0.075853      -0.000003      -0.000002       0.082076      -0.122229      -0.091385      -0.074979      -0.045883       0.120862             10.513785       8.785054       0.000023      -0.000043       6.694922      -5.142370      16.061377           0.001066
          353              C      28.174700      19.421429       6.477620      -0.023386      38.552888 0.40477893E+03  0.92864363E+04                                 9.910232                            6.649946      -0.043574       1.994701                    0.999063      26.857828      74.647575       0.651666       0.409685      -1.075621       0.000000       0.023366      -0.041699       0.047799      -0.000003      -0.000002       0.026876      -0.057733       0.006796      -0.029999      -0.014741       0.044740             14.840127      11.212771       0.000034      -0.000054       9.043176      -8.468499      24.264434           0.006855
          354              C      28.174700      20.666480       3.982547       0.145521      45.237049 0.37575964E+03  0.85424860E+04                                11.251970                            6.613440      -0.451163       1.878715                    0.998161      26.232065      74.861115       0.617243       0.436492      -1.048715       0.000001       0.007372      -0.027535       0.028505      -0.000003      -0.000002      -0.008100      -0.071542       0.084617      -0.049874       0.016202       0.033672             19.700813      12.218991      -0.000002       0.000033      12.143119     -12.780353      34.740329           0.000956
          355              C      32.617287      16.376959      11.580258       0.649929      23.374740 0.23971770E+03  0.49042424E+04                                 7.620900                            5.518191       0.034266       2.087146                    0.999514      21.351031      59.120967       0.628506       0.476348      -1.018991      -0.074446      -0.011875      -0.008397       0.075853      -0.018775      -0.013276       0.077311      -0.135704       0.026369      -0.074985      -0.045878       0.120863             10.513760      17.787442       2.205568       1.559579       6.240876      -1.798999       7.512963           0.001066
          356              C      34.098712      16.532143      11.689990      -0.023386      38.553118 0.40478122E+03  0.92865093E+04                                 9.910295                            6.649984      -0.043576       1.994701                    0.999063      26.857901      74.648050       0.651661       0.409687      -1.075618       0.047537       0.004080       0.002885       0.047799      -0.002491      -0.001761       0.035156      -0.034313      -0.015405      -0.029994      -0.014746       0.044740             14.840210      27.174967       3.553855       2.512957       7.826149      -2.394779       9.519515           0.006855
          357              C      36.854762      16.878297      11.934758       0.145521      45.236643 0.37575715E+03  0.85424042E+04                                11.251857                            6.613388      -0.451155       1.878718                    0.998161      26.231946      74.860351       0.617250       0.436488      -1.048719       0.026738       0.008066       0.005703       0.028505       0.000308       0.000218       0.031151       0.039474      -0.083528      -0.049870       0.016203       0.033667             19.700587      39.256877       5.219308       3.690610       9.156979      -2.165060      10.687906           0.000956
          358              C      23.732113      16.376959      11.580258       0.649930      23.374710 0.23971717E+03  0.49042292E+04                                 7.620893                            5.518183       0.034271       2.087148                    0.999514      21.351028      59.120958       0.628507       0.476348      -1.018991       0.074446      -0.011875      -0.008397       0.075853       0.018770       0.013272       0.077312      -0.135703       0.026368      -0.074983      -0.045879       0.120862             10.513768      17.787498      -2.205568      -1.559579       6.240865      -1.798982       7.512940           0.001066
          359              C      22.250688      16.532143      11.689990      -0.023386      38.553059 0.40478003E+03  0.92864734E+04                                 9.910281                            6.649968      -0.043564       1.994705                    0.999063      26.857854      74.647834       0.651663       0.409686      -1.075619      -0.047538       0.004080       0.002885       0.047799       0.002485       0.001757       0.035158      -0.034315      -0.015405      -0.029995      -0.014746       0.044741             14.840223      27.175068      -3.553857      -2.512958       7.826127      -2.394753       9.519474           0.006855
          360              C      19.494638      16.878297      11.934758       0.145521      45.236613 0.37575678E+03  0.85423918E+04                                11.251838                            6.613375      -0.451149       1.878719                    0.998161      26.231941      74.860261       0.617252       0.436486      -1.048720      -0.026738       0.008065       0.005703       0.028504      -0.000313      -0.000221       0.031151       0.039475      -0.083529      -0.049870       0.016203       0.033667             19.700563      39.256826      -5.219309      -3.690611       9.156967      -2.165061      10.687895           0.000956
          361              C      32.542905      18.788655       3.038440      -0.088727      89.364681 0.49293989E+03  0.11894729E+05                                16.515804                            7.445261       0.464433       2.098955                    0.999528      29.989322      85.827221       0.601933       0.421694      -1.066564      -0.059104      -0.034124      -0.117078       0.135518      -0.013949      -0.046345      -0.026757      -0.016106      -0.188208      -0.089955       0.042480       0.047475             34.308695      20.425725       5.639014      24.234136      13.914355      13.991588      68.586006           0.001128
          362              C      33.017649      19.062749       4.096650      -0.095288      93.159206 0.49507599E+03  0.11967768E+05                                17.045305                            7.499057       0.470338       2.106306                    0.999691      29.903773      85.860066       0.594829       0.425964      -1.063119       0.051715       0.029857       0.125416       0.138907      -0.014274      -0.043878      -0.025333      -0.016483      -0.150937      -0.079445       0.037806       0.041639             36.943739      24.380473       7.706573      28.361024      15.481691      16.374247      70.969053           0.001628
          363              C      33.669048      19.438834       5.298407       0.155549      40.395334 0.32111453E+03  0.70600317E+04                                10.614036                            6.169879      -0.417826       1.894707                    0.997736      25.616075      73.274603       0.626664       0.444554      -1.037852      -0.010647      -0.006147      -0.039825       0.041680       0.044724      -0.006071      -0.003505       0.051643       0.069773      -0.063272       0.020712       0.042560             20.390798      14.913415       2.577789      14.256338      11.936837       8.230899      34.322140           0.000483
          364              C      36.541459      21.097221       9.568051      -0.088729      89.364599 0.49294022E+03  0.11894746E+05                                16.515800                            7.445272       0.464442       2.098956                    0.999527      29.989412      85.827650       0.601931       0.421695      -1.066563       0.075892       0.043816       0.103371       0.135517      -0.029409      -0.057276      -0.033069      -0.033958      -0.081102      -0.089957       0.042481       0.047475             34.308619      37.170618      15.306689      31.070159      19.495964      17.938358      46.259275           0.001128
          365              C      35.835683      20.689741       8.698479      -0.095289      93.159017 0.49507343E+03  0.11967694E+05                                17.045284                            7.499053       0.470272       2.106288                    0.999692      29.903716      85.859954       0.594827       0.425966      -1.063117      -0.085164      -0.049169      -0.098101       0.138904      -0.023194      -0.050180      -0.028972      -0.026782      -0.089169      -0.079445       0.037801       0.041644             36.943730      37.035442      15.012962      33.527391      19.699955      19.357041      54.095794           0.001628
          366              C      35.071585      20.248589       7.588740       0.155549      40.397123 0.32111681E+03  0.70600792E+04                                10.614303                            6.169892      -0.417802       1.894718                    0.997736      25.615801      73.273289       0.626666       0.444553      -1.037855       0.028965       0.016723       0.024865       0.041676       0.040164      -0.009263      -0.005348       0.046377       0.101251      -0.063252       0.020721       0.042531             20.391601      19.100954       4.995250      15.966314      13.332932       9.218153      28.740916           0.000483
          367              C      19.807941      16.053252      16.701300      -0.088730      89.364838 0.49294132E+03  0.11894783E+05                                16.515852                            7.445286       0.464426       2.098950                    0.999527      29.989460      85.827928       0.601930       0.421695      -1.066562      -0.075892       0.112065       0.006849       0.135517       0.063794       0.008630      -0.007636       0.037964       0.134667      -0.089946       0.042476       0.047470             34.308772      37.170536     -34.395559      -4.074450      54.561060       5.541074      11.194721           0.001128
          368              C      20.513717      15.097585      16.606982      -0.095294      93.159471 0.49507373E+03  0.11967708E+05                                17.045414                            7.499075       0.470365       2.106319                    0.999692      29.903694      85.860030       0.594824       0.425968      -1.063116       0.085160      -0.108880      -0.013666       0.138903       0.055036       0.005134      -0.004310       0.042954       0.120082      -0.079440       0.037799       0.041641             36.944153      37.035386     -36.614550      -2.978338      62.441954       4.245693      11.355121           0.001628
          369              C      21.277815      13.904262      16.560973       0.155586      40.393811 0.32109665E+03  0.70595255E+04                                10.613725                            6.169670      -0.417661       1.894771                    0.997737      25.615158      73.270893       0.626682       0.444549      -1.037857      -0.028961       0.029011       0.007473       0.041668      -0.004657      -0.040951      -0.027357      -0.015858      -0.085492      -0.063247       0.020721       0.042527             20.390297      19.099471     -16.717036       0.612619      32.821128       2.327011       9.250292           0.000483
          370              C      23.806495       9.127554      16.701300      -0.088730      89.364871 0.49294168E+03  0.11894794E+05                                16.515856                            7.445289       0.464426       2.098950                    0.999527      29.989458      85.827917       0.601930       0.421695      -1.066562       0.059105      -0.121756       0.006849       0.135517       0.048335      -0.002298       0.011291       0.091512       0.134667      -0.089946       0.042476       0.047470             34.308784      20.426011     -24.728109       2.761489      71.305614      -6.299120      11.194725           0.001128
          371              C      23.331751      10.216608      16.606982      -0.095294      93.159470 0.49507374E+03  0.11967708E+05                                17.045413                            7.499074       0.470365       2.106319                    0.999692      29.903693      85.860023       0.594824       0.425968      -1.063116      -0.051713       0.128191      -0.013666       0.138903       0.046117      -0.001165       0.006601       0.073848       0.120082      -0.079440       0.037799       0.041641             36.944147      24.381184     -29.308642       2.187710      75.096138      -4.702163      11.355120           0.001628
          372              C      22.680352      11.474997      16.560973       0.155586      40.393807 0.32109656E+03  0.70595232E+04                                10.613724                            6.169669      -0.417661       1.894771                    0.997737      25.615158      73.270894       0.626682       0.444549      -1.037857       0.010644      -0.039587       0.007473       0.041668      -0.009195      -0.044168      -0.021786      -0.000137      -0.085492      -0.063247       0.020721       0.042527             20.390293      14.913338     -14.300170       2.321561      37.007251      -0.632964       9.250290           0.000483
          373              C      24.176147      23.619206      16.701300      -0.088727      89.364663 0.49293934E+03  0.11894714E+05                                16.515801                            7.445257       0.464433       2.098955                    0.999528      29.989321      85.827218       0.601933       0.421694      -1.066564      -0.134997       0.009692       0.006854       0.135518       0.015456       0.010929      -0.003657      -0.129494       0.134666      -0.089955       0.042480       0.047475             34.308698      80.000607      -9.667730      -6.836111      11.730769       0.758090      11.194717           0.001128
          374              C      25.356667      23.485819      16.606982      -0.095288      93.159206 0.49507537E+03  0.11967749E+05                                17.045304                            7.499052       0.470338       2.106306                    0.999691      29.903773      85.860064       0.594829       0.425964      -1.063119       0.136879      -0.019312      -0.013656       0.138907       0.008914       0.006303      -0.002290      -0.116819       0.120058      -0.079445       0.037806       0.041639             36.943746      87.798252      -7.306380      -5.166379      11.677893       0.456503      11.355094           0.001628
          375              C      26.772163      23.420752      16.560973       0.155549      40.395362 0.32111435E+03  0.70600269E+04                                10.614040                            6.169877      -0.417826       1.894707                    0.997736      25.616074      73.274598       0.626664       0.444554      -1.037852      -0.039615       0.010578       0.007480       0.041680       0.004542       0.003212       0.049172       0.015966      -0.085506      -0.063272       0.020712       0.042560             20.390821      43.869064      -2.417256      -1.709251       8.052752      -1.694085       9.250649           0.000483
          376              C      32.173253      23.619206      16.701300      -0.088729      89.364617 0.49294045E+03  0.11894753E+05                                16.515804                            7.445275       0.464442       2.098956                    0.999527      29.989411      85.827648       0.601931       0.421695      -1.066563       0.134997       0.009692       0.006853       0.135517      -0.015463      -0.010934      -0.003658      -0.129494       0.134667      -0.089957       0.042482       0.047475             34.308632      80.000432       9.667670       6.836068      11.730761       0.758097      11.194704           0.001128
          377              C      30.992733      23.485819      16.606982      -0.095289      93.159029 0.49507328E+03  0.11967690E+05                                17.045284                            7.499052       0.470272       2.106288                    0.999692      29.903717      85.859956       0.594827       0.425966      -1.063117      -0.136875      -0.019314      -0.013657       0.138904      -0.008918      -0.006306      -0.002295      -0.116816       0.120062      -0.079445       0.037801       0.041644             36.943735      87.798266       7.306326       5.166340      11.677887       0.456554      11.355052           0.001628
          378              C      29.577237      23.420752      16.560973       0.155550      40.397121 0.32111656E+03  0.70600724E+04                                10.614301                            6.169889      -0.417802       1.894718                    0.997736      25.615801      73.273288       0.626666       0.444553      -1.037855       0.039612       0.010576       0.007478       0.041676      -0.004546      -0.003215       0.049146       0.015999      -0.085502      -0.063252       0.020721       0.042531             20.391605      43.870868       2.417365       1.709328       8.052992      -1.694178       9.250955           0.000483
          379              C      28.174700       6.605569       9.568051      -0.088730      89.364911 0.49294151E+03  0.11894789E+05                                16.515860                            7.445288       0.464426       2.098950                    0.999527      29.989460      85.827927       0.601930       0.421695      -1.066562      -0.000003      -0.087630       0.103373       0.135517      -0.000006      -0.000001       0.066129       0.067904      -0.081109      -0.089946       0.042476       0.047470             34.308795      10.658712      -0.000006       0.000010      46.007848     -35.876915      46.259825           0.001128
          380              C      28.174700       7.420530       8.698479      -0.095294      93.159565 0.49507399E+03  0.11967716E+05                                17.045424                            7.499076       0.470365       2.106319                    0.999692      29.903694      85.860028       0.594824       0.425968      -1.063116      -0.000009       0.098340      -0.098098       0.138903      -0.000011      -0.000001       0.057940       0.053558      -0.089172      -0.079440       0.037799       0.041641             36.944187      11.032357      -0.000000       0.000001      45.703102     -38.714546      54.097102           0.001628
          381              C      28.174700       8.302834       7.588740       0.155586      40.393834 0.32109667E+03  0.70595260E+04                                10.613729                            6.169670      -0.417661       1.894771                    0.997737      25.615158      73.270894       0.626682       0.444549      -1.037857      -0.000004      -0.033439       0.024861       0.041668       0.000003      -0.000005       0.010695      -0.092753       0.101227      -0.063247       0.020721       0.042527             20.390314      10.448195       0.000053      -0.000003      21.983187     -18.435020      28.739560           0.000483
          382              C      28.174700      11.222701       3.038440      -0.088730      89.364885 0.49294187E+03  0.11894799E+05                                16.515860                            7.445291       0.464426       2.098950                    0.999527      29.989460      85.827930       0.601930       0.421695      -1.066562      -0.000003       0.068250      -0.117076       0.135517      -0.000003      -0.000005       0.053508       0.032209      -0.188196      -0.089946       0.042476       0.047470             34.308795      10.658713       0.000007      -0.000009      23.681777     -27.983456      68.585896           0.001128
          383              C      28.174700      10.674515       4.096650      -0.095294      93.159475 0.49507383E+03  0.11967711E+05                                17.045414                            7.499075       0.470365       2.106319                    0.999692      29.903694      85.860028       0.594824       0.425968      -1.063116      -0.000009      -0.059708       0.125415       0.138903      -0.000004      -0.000010       0.050660       0.032970      -0.150939      -0.079440       0.037799       0.041641             36.944157      11.032350       0.000001      -0.000000      28.830800     -32.749265      70.969320           0.001628
          384              C      28.174700       9.922344       5.298407       0.155586      40.393813 0.32109654E+03  0.70595228E+04                                10.613726                            6.169669      -0.417661       1.894771                    0.997737      25.615158      73.270894       0.626682       0.444549      -1.037857      -0.000004       0.012293      -0.039814       0.041668      -0.000004       0.000004       0.006987      -0.103241       0.069761      -0.063247       0.020721       0.042527             20.390303      10.448194       0.000015       0.000051      16.401710     -16.461663      34.321005           0.000483
          385              C      32.542905       9.127554      16.701300      -0.088727      89.364656 0.49293953E+03  0.11894719E+05                                16.515800                            7.445258       0.464433       2.098955                    0.999528      29.989321      85.827215       0.601933       0.421694      -1.066564      -0.059104      -0.121757       0.006854       0.135518      -0.048344       0.002298       0.011294       0.091518       0.134666      -0.089955       0.042480       0.047475             34.308689      20.425725      24.727834      -2.761533      71.305624      -6.299297      11.194717           0.001128
          386              C      33.017649      10.216608      16.606982      -0.095288      93.159213 0.49507574E+03  0.11967760E+05                                17.045306                            7.499056       0.470338       2.106306                    0.999691      29.903774      85.860075       0.594829       0.425964      -1.063119       0.051715       0.128196      -0.013656       0.138907      -0.046127       0.001168       0.006604       0.073849       0.120058      -0.079445       0.037806       0.041639             36.943744      24.380478      29.307895      -2.187848      75.095660      -4.702469      11.355095           0.001628
          387              C      33.669048      11.474997      16.560973       0.155549      40.395332 0.32111434E+03  0.70600265E+04                                10.614035                            6.169877      -0.417826       1.894707                    0.997736      25.616074      73.274597       0.626664       0.444554      -1.037852      -0.010647      -0.039597       0.007480       0.041680       0.009185       0.044190      -0.021805      -0.000116      -0.085506      -0.063272       0.020712       0.042560             20.390799      14.913417      14.300272      -2.321749      37.008335      -0.633214       9.250646           0.000483
          388              C      36.541459      16.053252      16.701300      -0.088729      89.364568 0.49294022E+03  0.11894746E+05                                16.515797                            7.445273       0.464442       2.098956                    0.999527      29.989411      85.827648       0.601931       0.421695      -1.066563       0.075892       0.112064       0.006853       0.135517      -0.063804      -0.008635      -0.007640       0.037965       0.134667      -0.089957       0.042481       0.047476             34.308610      37.170605      34.395445       4.074565      54.560524       5.541159      11.194699           0.001128
          389              C      35.835683      15.097585      16.606982      -0.095289      93.159029 0.49507360E+03  0.11967699E+05                                17.045287                            7.499055       0.470271       2.106288                    0.999692      29.903718      85.859968       0.594827       0.425966      -1.063117      -0.085164      -0.108880      -0.013657       0.138904      -0.055042      -0.005141      -0.004313       0.042962       0.120062      -0.079445       0.037801       0.041644             36.943736      37.035447      36.614253       2.978559      62.440707       4.245906      11.355053           0.001628
          390              C      35.071585      13.904262      16.560973       0.155549      40.397092 0.32111661E+03  0.70600738E+04                                10.614298                            6.169890      -0.417802       1.894718                    0.997736      25.615801      73.273290       0.626666       0.444553      -1.037855       0.028965       0.029017       0.007478       0.041676       0.004655       0.040954      -0.027357      -0.015874      -0.085502      -0.063252       0.020721       0.042531             20.391588      19.100943      16.718255      -0.612538      32.822867       2.327412       9.250954           0.000483
          391              C      23.806495      18.788655       3.038440      -0.088730      89.364907 0.49294208E+03  0.11894805E+05                                16.515862                            7.445292       0.464426       2.098950                    0.999527      29.989460      85.827930       0.601930       0.421695      -1.066562       0.059105      -0.034128      -0.117076       0.135517       0.013945       0.046337      -0.026758      -0.016109      -0.188196      -0.089946       0.042476       0.047470             34.308794      20.426014      -5.639148     -24.234383      13.914474      13.991721      68.585895           0.001128
          392              C      23.331751      19.062749       4.096650      -0.095294      93.159474 0.49507403E+03  0.11967717E+05                                17.045413                            7.499076       0.470365       2.106319                    0.999692      29.903693      85.860021       0.594824       0.425968      -1.063116      -0.051713       0.029846       0.125415       0.138903       0.014274       0.043868      -0.025339      -0.016492      -0.150939      -0.079440       0.037799       0.041641             36.944146      24.381182      -7.706953     -28.361686      15.481960      16.374630      70.969296           0.001628
          393              C      22.680352      19.438834       5.298407       0.155586      40.393807 0.32109673E+03  0.70595278E+04                                10.613724                            6.169671      -0.417661       1.894771                    0.997737      25.615158      73.270894       0.626682       0.444549      -1.037857       0.010644      -0.006150      -0.039814       0.041668      -0.044707       0.006053      -0.003490       0.051614       0.069761      -0.063247       0.020721       0.042527             20.390290      14.913335      -2.577933     -14.256179      11.936556       8.230865      34.320978           0.000483
          394              C      19.807941      21.097221       9.568051      -0.088730      89.364869 0.49294130E+03  0.11894783E+05                                16.515856                            7.445287       0.464426       2.098950                    0.999527      29.989460      85.827929       0.601930       0.421695      -1.066562      -0.075892       0.043813       0.103373       0.135517       0.029401       0.057269      -0.033065      -0.033962      -0.081109      -0.089946       0.042476       0.047470             34.308783      37.170550     -15.306619     -31.070306      19.495989      17.938454      46.259809           0.001128
          395              C      20.513717      20.689741       8.698479      -0.095294      93.159466 0.49507361E+03  0.11967704E+05                                17.045412                            7.499073       0.470365       2.106319                    0.999692      29.903694      85.860022       0.594824       0.425968      -1.063116       0.085160      -0.049178      -0.098098       0.138903       0.023186       0.050177      -0.028970      -0.026798      -0.089172      -0.079440       0.037799       0.041641             36.944148      37.035382     -15.012853     -33.527745      19.700019      19.357246      54.097044           0.001628
          396              C      21.277815      20.248589       7.588740       0.155586      40.393843 0.32109685E+03  0.70595310E+04                                10.613731                            6.169672      -0.417661       1.894771                    0.997737      25.615158      73.270896       0.626681       0.444549      -1.037857      -0.028961       0.016716       0.024861       0.041668      -0.040162       0.009260      -0.005352       0.046381       0.101227      -0.063247       0.020721       0.042527             20.390312      19.099485      -4.994768     -15.965194      13.331899       9.217503      28.739551           0.000483
          397              C      33.895291      19.569455      19.187632      -0.088729      89.364564 0.49294036E+03  0.11894750E+05                                16.515798                            7.445274       0.464442       2.098956                    0.999527      29.989409      85.827640       0.601931       0.421695      -1.066563      -0.075892      -0.043816      -0.103371       0.135517      -0.029409      -0.057276      -0.033069      -0.033958      -0.081102      -0.089957       0.042482       0.047475             34.308610      37.170604      15.306682      31.070149      19.495958      17.938353      46.259266           0.001128
          398              C      34.601067      19.976935      20.057204      -0.095289      93.158996 0.49507341E+03  0.11967693E+05                                17.045281                            7.499053       0.470272       2.106288                    0.999692      29.903716      85.859951       0.594827       0.425966      -1.063117       0.085164       0.049169       0.098101       0.138904      -0.023194      -0.050180      -0.028972      -0.026782      -0.089169      -0.079445       0.037801       0.041644             36.943720      37.035434      15.012959      33.527381      19.699950      19.357035      54.095776           0.001628
          399              C      35.365165      20.418087      21.166943       0.155550      40.397085 0.32111647E+03  0.70600699E+04                                10.614296                            6.169888      -0.417802       1.894718                    0.997736      25.615800      73.273286       0.626666       0.444553      -1.037855      -0.028965      -0.016723      -0.024865       0.041676       0.040164      -0.009263      -0.005348       0.046377       0.101251      -0.063252       0.020721       0.042531             20.391583      19.100943       4.995243      15.966299      13.332923       9.218141      28.740882           0.000483
          400              C      23.806495      13.744686       2.712696      -0.088727      89.364594 0.49293920E+03  0.11894709E+05                                16.515794                            7.445257       0.464433       2.098955                    0.999528      29.989319      85.827214       0.601933       0.421694      -1.066564       0.059104       0.034124       0.117078       0.135518      -0.013949      -0.046345      -0.026757      -0.016106      -0.188208      -0.089955       0.042480       0.047474             34.308672      20.425714       5.639006      24.234122      13.914341      13.991567      68.585962           0.001128
          401              C      23.331751      13.470593       1.654487      -0.095288      93.159147 0.49507578E+03  0.11967761E+05                                17.045299                            7.499056       0.470338       2.106306                    0.999691      29.903774      85.860069       0.594829       0.425964      -1.063119      -0.051715      -0.029857      -0.125416       0.138907      -0.014274      -0.043878      -0.025333      -0.016482      -0.150937      -0.079444       0.037806       0.041639             36.943728      24.380465       7.706567      28.361015      15.481683      16.374234      70.969036           0.001628
          402              C      22.680352      13.094507       0.452729       0.155549      40.395342 0.32111474E+03  0.70600373E+04                                10.614038                            6.169882      -0.417826       1.894707                    0.997736      25.616074      73.274599       0.626664       0.444554      -1.037852       0.010647       0.006147       0.039825       0.041680       0.044724      -0.006071      -0.003505       0.051643       0.069773      -0.063272       0.020712       0.042560             20.390808      14.913419       2.577793      14.256344      11.936843       8.230907      34.322160           0.000483
          403              C      22.454109      24.613425      12.054382      -0.088730      89.364772 0.49294110E+03  0.11894777E+05                                16.515846                            7.445285       0.464426       2.098950                    0.999527      29.989457      85.827918       0.601930       0.421695      -1.066562       0.075892      -0.112065      -0.006849       0.135517       0.063794       0.008630      -0.007636       0.037964       0.134667      -0.089946       0.042476       0.047470             34.308752      37.170512     -34.395535      -4.074454      54.561027       5.541079      11.194718           0.001128
          404              C      21.748333      25.569091      12.148701      -0.095294      93.159375 0.49507332E+03  0.11967696E+05                                17.045403                            7.499072       0.470365       2.106319                    0.999692      29.903694      85.860029       0.594824       0.425968      -1.063115      -0.085160       0.108880       0.013666       0.138903       0.055036       0.005134      -0.004310       0.042954       0.120082      -0.079440       0.037799       0.041641             36.944118      37.035352     -36.614512      -2.978343      62.441887       4.245699      11.355114           0.001628
          405              C      20.984235      26.762414      12.194710       0.155586      40.393810 0.32109665E+03  0.70595256E+04                                10.613725                            6.169670      -0.417661       1.894771                    0.997737      25.615157      73.270890       0.626682       0.444549      -1.037857       0.028961      -0.029011      -0.007473       0.041668      -0.004657      -0.040951      -0.027357      -0.015858      -0.085492      -0.063247       0.020721       0.042527             20.390295      19.099469     -16.717033       0.612618      32.821124       2.327014       9.250292           0.000483
          406              C      32.542905       7.139116      12.054382      -0.088730      89.364789 0.49294121E+03  0.11894780E+05                                16.515847                            7.445286       0.464426       2.098950                    0.999527      29.989457      85.827918       0.601930       0.421695      -1.066562      -0.059105       0.121756      -0.006849       0.135517       0.048335      -0.002298       0.011291       0.091512       0.134667      -0.089946       0.042476       0.047470             34.308756      20.425997     -24.728087       2.761491      71.305552      -6.299125      11.194720           0.001128
          407              C      33.017649       6.050063      12.148701      -0.095294      93.159420 0.49507365E+03  0.11967706E+05                                17.045409                            7.499074       0.470365       2.106319                    0.999692      29.903695      85.860033       0.594824       0.425968      -1.063116       0.051713      -0.128191       0.013666       0.138903       0.046117      -0.001165       0.006601       0.073848       0.120082      -0.079440       0.037799       0.041641             36.944133      24.381173     -29.308628       2.187714      75.096107      -4.702174      11.355119           0.001628
          408              C      33.669048       4.791673      12.194710       0.155586      40.393809 0.32109672E+03  0.70595274E+04                                10.613725                            6.169671      -0.417661       1.894771                    0.997737      25.615157      73.270892       0.626682       0.444549      -1.037857      -0.010644       0.039587      -0.007473       0.041668      -0.009195      -0.044168      -0.021786      -0.000137      -0.085492      -0.063247       0.020721       0.042527             20.390295      14.913338     -14.300169       2.321562      37.007256      -0.632965       9.250291           0.000483
          409              C      22.454109      19.569455      19.187632      -0.088730      89.364831 0.49294143E+03  0.11894786E+05                                16.515853                            7.445288       0.464426       2.098951                    0.999527      29.989457      85.827918       0.601930       0.421695      -1.066562       0.075892      -0.043813      -0.103372       0.135517       0.029401       0.057269      -0.033065      -0.033962      -0.081109      -0.089946       0.042476       0.047470             34.308772      37.170534     -15.306612     -31.070293      19.495983      17.938447      46.259797           0.001128
          410              C      21.748333      19.976935      20.057204      -0.095294      93.159442 0.49507358E+03  0.11967703E+05                                17.045409                            7.499073       0.470365       2.106319                    0.999692      29.903693      85.860018       0.594824       0.425968      -1.063116      -0.085160       0.049178       0.098098       0.138903       0.023186       0.050177      -0.028970      -0.026798      -0.089172      -0.079440       0.037799       0.041641             36.944138      37.035373     -15.012850     -33.527735      19.700015      19.357241      54.097026           0.001628
          411              C      20.984235      20.418087      21.166943       0.155586      40.393803 0.32109650E+03  0.70595215E+04                                10.613724                            6.169669      -0.417661       1.894771                    0.997737      25.615157      73.270890       0.626682       0.444549      -1.037857       0.028961      -0.016716      -0.024861       0.041668      -0.040162       0.009260      -0.005352       0.046381       0.101227      -0.063247       0.020721       0.042527             20.390291      19.099472      -4.994761     -15.965176      13.331888       9.217491      28.739514           0.000483
          412              C      32.542905      13.744686       2.712696      -0.088730      89.364812 0.49294139E+03  0.11894785E+05                                16.515850                            7.445287       0.464426       2.098950                    0.999527      29.989458      85.827919       0.601930       0.421695      -1.066562      -0.059105       0.034128       0.117076       0.135517       0.013945       0.046337      -0.026758      -0.016109      -0.188196      -0.089946       0.042476       0.047470             34.308766      20.426000      -5.639139     -24.234366      13.914457      13.991698      68.585839           0.001128
          413              C      33.017649      13.470593       1.654487      -0.095294      93.159406 0.49507378E+03  0.11967709E+05                                17.045406                            7.499074       0.470365       2.106319                    0.999692      29.903693      85.860018       0.594824       0.425968      -1.063116       0.051713      -0.029846      -0.125415       0.138903       0.014274       0.043868      -0.025339      -0.016492      -0.150939      -0.079440       0.037799       0.041641             36.944132      24.381171      -7.706946     -28.361674      15.481951      16.374615      70.969274           0.001628
          414              C      33.669048      13.094507       0.452729       0.155586      40.393815 0.32109695E+03  0.70595334E+04                                10.613726                            6.169673      -0.417661       1.894771                    0.997737      25.615157      73.270888       0.626682       0.444549      -1.037857      -0.010644       0.006150       0.039814       0.041668      -0.044707       0.006053      -0.003490       0.051614       0.069761      -0.063247       0.020721       0.042527             20.390299      14.913339      -2.577936     -14.256183      11.936562       8.230872      34.320996           0.000483
          415              C      23.806495       7.139116      12.054382      -0.088727      89.364569 0.49293903E+03  0.11894704E+05                                16.515790                            7.445255       0.464433       2.098955                    0.999528      29.989319      85.827212       0.601933       0.421694      -1.066564       0.059104       0.121757      -0.006854       0.135518      -0.048344       0.002298       0.011294       0.091518       0.134666      -0.089955       0.042480       0.047475             34.308660      20.425709      24.727811      -2.761535      71.305560      -6.299301      11.194712           0.001128
          416              C      23.331751       6.050063      12.148701      -0.095288      93.159155 0.49507561E+03  0.11967757E+05                                17.045301                            7.499055       0.470338       2.106306                    0.999691      29.903775      85.860080       0.594829       0.425964      -1.063119      -0.051715      -0.128196       0.013656       0.138907      -0.046127       0.001168       0.006604       0.073849       0.120058      -0.079445       0.037806       0.041639             36.943728      24.380466      29.307878      -2.187852      75.095625      -4.702479      11.355093           0.001628
          417              C      22.680352       4.791673      12.194710       0.155549      40.395336 0.32111452E+03  0.70600314E+04                                10.614037                            6.169879      -0.417826       1.894707                    0.997736      25.616074      73.274598       0.626664       0.444554      -1.037852       0.010647       0.039597      -0.007480       0.041680       0.009185       0.044190      -0.021805      -0.000116      -0.085506      -0.063272       0.020712       0.042560             20.390802      14.913417      14.300271      -2.321750      37.008340      -0.633215       9.250649           0.000483
          418              C      33.895291      24.613425      12.054382      -0.088729      89.364501 0.49294000E+03  0.11894739E+05                                16.515791                            7.445271       0.464442       2.098956                    0.999527      29.989408      85.827638       0.601931       0.421695      -1.066563      -0.075892      -0.112064      -0.006854       0.135517      -0.063804      -0.008635      -0.007640       0.037965       0.134667      -0.089957       0.042482       0.047475             34.308590      37.170581      34.395422       4.074569      54.560492       5.541164      11.194696           0.001128
          419              C      34.601067      25.569091      12.148701      -0.095289      93.158936 0.49507320E+03  0.11967688E+05                                17.045276                            7.499052       0.470272       2.106288                    0.999692      29.903718      85.859968       0.594827       0.425966      -1.063117       0.085164       0.108880       0.013657       0.138904      -0.055042      -0.005141      -0.004313       0.042962       0.120062      -0.079445       0.037801       0.041644             36.943702      37.035415      36.614216       2.978564      62.440643       4.245912      11.355047           0.001628
          420              C      35.365165      26.762414      12.194710       0.155550      40.397093 0.32111664E+03  0.70600745E+04                                10.614297                            6.169890      -0.417802       1.894718                    0.997736      25.615801      73.273288       0.626666       0.444553      -1.037855      -0.028965      -0.029017      -0.007478       0.041676       0.004655       0.040954      -0.027357      -0.015874      -0.085502      -0.063252       0.020721       0.042531             20.391585      19.100939      16.718251      -0.612537      32.822861       2.327415       9.250954           0.000483
          421              C      28.174700       9.661101      19.187632      -0.088730      89.364822 0.49294154E+03  0.11894790E+05                                16.515852                            7.445289       0.464426       2.098950                    0.999527      29.989458      85.827924       0.601930       0.421695      -1.066562       0.000003       0.087630      -0.103372       0.135517      -0.000005      -0.000001       0.066129       0.067904      -0.081109      -0.089946       0.042476       0.047470             34.308767      10.658706      -0.000006       0.000010      46.007805     -35.876881      46.259790           0.001128
          422              C      28.174700       8.846141      20.057204      -0.095294      93.159457 0.49507384E+03  0.11967711E+05                                17.045413                            7.499076       0.470365       2.106319                    0.999692      29.903695      85.860035       0.594824       0.425968      -1.063116       0.000009      -0.098340       0.098098       0.138903      -0.000011      -0.000001       0.057940       0.053558      -0.089172      -0.079440       0.037799       0.041641             36.944146      11.032348      -0.000000       0.000001      45.703053     -38.714499      54.097037           0.001628
          423              C      28.174700       7.963836      21.166943       0.155586      40.393772 0.32109638E+03  0.70595184E+04                                10.613719                            6.169667      -0.417661       1.894771                    0.997737      25.615157      73.270889       0.626682       0.444549      -1.037857       0.000004       0.033439      -0.024861       0.041668       0.000003      -0.000005       0.010695      -0.092753       0.101227      -0.063247       0.020721       0.042527             20.390279      10.448193       0.000053      -0.000003      21.983146     -18.434978      28.739497           0.000483
          424              C      28.174700      21.310640       2.712696      -0.088730      89.364822 0.49294144E+03  0.11894787E+05                                16.515851                            7.445288       0.464426       2.098950                    0.999527      29.989459      85.827926       0.601930       0.421695      -1.066562       0.000003      -0.068250       0.117076       0.135517      -0.000003      -0.000005       0.053508       0.032209      -0.188196      -0.089946       0.042476       0.047470             34.308767      10.658706       0.000007      -0.000009      23.681757     -27.983430      68.585837           0.001128
          425              C      28.174700      21.858827       1.654487      -0.095294      93.159468 0.49507395E+03  0.11967714E+05                                17.045415                            7.499076       0.470365       2.106319                    0.999692      29.903696      85.860037       0.594824       0.425968      -1.063116       0.000009       0.059708      -0.125415       0.138903      -0.000004      -0.000010       0.050660       0.032970      -0.150939      -0.079440       0.037799       0.041641             36.944153      11.032350       0.000001      -0.000000      28.830795     -32.749259      70.969314           0.001628
          426              C      28.174700      22.610998       0.452729       0.155586      40.393789 0.32109659E+03  0.70595239E+04                                10.613722                            6.169669      -0.417661       1.894771                    0.997737      25.615158      73.270892       0.626682       0.444549      -1.037857       0.000004      -0.012293       0.039814       0.041668      -0.000004       0.000004       0.006987      -0.103241       0.069761      -0.063247       0.020721       0.042527             20.390287      10.448193       0.000015       0.000051      16.401691     -16.461642      34.320978           0.000483
          427              C      38.263497      17.047471      12.054382      -0.088729      89.364608 0.49294043E+03  0.11894752E+05                                16.515803                            7.445275       0.464442       2.098956                    0.999527      29.989409      85.827644       0.601931       0.421695      -1.066563      -0.134996      -0.009692      -0.006853       0.135517      -0.015463      -0.010934      -0.003658      -0.129494       0.134667      -0.089957       0.042482       0.047475             34.308632      80.000428       9.667664       6.836080      11.730760       0.758098      11.194706           0.001128
          428              C      39.444017      17.180857      12.148701      -0.095289      93.159019 0.49507325E+03  0.11967689E+05                                17.045284                            7.499052       0.470272       2.106288                    0.999692      29.903716      85.859957       0.594827       0.425966      -1.063117       0.136875       0.019314       0.013657       0.138904      -0.008918      -0.006306      -0.002295      -0.116816       0.120062      -0.079445       0.037801       0.041644             36.943733      87.798262       7.306315       5.166352      11.677884       0.456555      11.355053           0.001628
          429              C      40.859513      17.245924      12.194710       0.155550      40.397120 0.32111657E+03  0.70600727E+04                                10.614302                            6.169889      -0.417802       1.894718                    0.997736      25.615801      73.273290       0.626666       0.444553      -1.037855      -0.039612      -0.010576      -0.007478       0.041676      -0.004546      -0.003215       0.049146       0.015999      -0.085502      -0.063252       0.020721       0.042531             20.391605      43.870867       2.417362       1.709332       8.052992      -1.694178       9.250956           0.000483
          430              C      18.085903      17.047471      12.054382      -0.088727      89.364652 0.49293932E+03  0.11894713E+05                                16.515800                            7.445258       0.464433       2.098955                    0.999528      29.989319      85.827213       0.601933       0.421694      -1.066564       0.134997      -0.009692      -0.006854       0.135518       0.015456       0.010929      -0.003657      -0.129494       0.134666      -0.089955       0.042480       0.047474             34.308696      80.000602      -9.667724      -6.836123      11.730768       0.758091      11.194719           0.001128
          431              C      16.905383      17.180857      12.148701      -0.095288      93.159199 0.49507537E+03  0.11967749E+05                                17.045303                            7.499052       0.470338       2.106306                    0.999691      29.903773      85.860067       0.594829       0.425964      -1.063119      -0.136878       0.019312       0.013656       0.138907       0.008914       0.006303      -0.002290      -0.116819       0.120058      -0.079445       0.037806       0.041639             36.943745      87.798249      -7.306369      -5.166390      11.677890       0.456504      11.355095           0.001628
          432              C      15.489887      17.245924      12.194710       0.155549      40.395363 0.32111438E+03  0.70600277E+04                                10.614040                            6.169878      -0.417826       1.894707                    0.997736      25.616075      73.274601       0.626664       0.444554      -1.037852       0.039615      -0.010578      -0.007480       0.041680       0.004542       0.003212       0.049172       0.015966      -0.085506      -0.063272       0.020712       0.042560             20.390820      43.869061      -2.417252      -1.709254       8.052751      -1.694085       9.250649           0.000483
          433              O      44.759174      24.523144      20.441610      -0.591668      37.571848 0.56639330E+03  0.13753899E+05                                 8.903224                            7.342318       0.300263       2.145410                    0.998053      27.667144      72.394890       0.706673       0.356927      -1.143998       0.011812       0.056602       0.029405       0.064869       0.017482      -0.059005      -0.004286      -0.007414      -0.094894      -0.073151       0.012987       0.060164             11.340200       6.957619      -0.405148       0.867621      11.651492       5.828891      15.411488           0.020683
          434              O      39.729990      24.256696      14.093735      -0.591668      37.571383 0.56638538E+03  0.13753653E+05                                 8.903129                            7.342250       0.300279       2.145415                    0.998053      27.667058      72.394421       0.706679       0.356926      -1.144000       0.008670      -0.044776      -0.046128       0.064868       0.012783      -0.062327      -0.013050      -0.032197      -0.033300      -0.073153       0.012986       0.060166             11.340053       8.662513       2.489532       2.914450      14.425567       5.450770      10.932080           0.020683
          435              O      44.794110      21.373266      18.171521      -0.591669      37.571457 0.56638588E+03  0.13753669E+05                                 8.903144                            7.342254       0.300264       2.145410                    0.998053      27.667084      72.394519       0.706679       0.356926      -1.143999      -0.008670      -0.058415      -0.026840       0.064868       0.054494      -0.032834       0.000143       0.005116       0.078631      -0.073147       0.012981       0.060166             11.340087       8.662522      -3.577610      -1.375689      14.746330       5.337430      10.611407           0.020683
          436              O      39.764926      27.446916      16.306772      -0.591668      37.571413 0.56638673E+03  0.13753695E+05                                 8.903137                            7.342263       0.300279       2.145415                    0.998053      27.667065      72.394485       0.706678       0.356926      -1.143999      -0.011811       0.046591       0.043563       0.064869       0.049795      -0.036156       0.012742       0.040755       0.049593      -0.073146       0.012981       0.060165             11.340056       6.957551      -0.682936       0.671194      18.657110       3.351856       8.405505           0.020683
          437              O      46.149313      25.039123      16.306772      -0.591668      37.571848 0.56639319E+03  0.13753896E+05                                 8.903224                            7.342318       0.300263       2.145410                    0.998053      27.667144      72.394892       0.706674       0.356927      -1.143998       0.046255      -0.013066       0.043563       0.064869      -0.007256       0.029111       0.024937      -0.106637       0.049599      -0.073151       0.012987       0.060164             11.340201      16.323916      -4.724677       2.567268       9.291107      -2.257226       8.405581           0.020683
          438              O      38.374787      23.720547      18.171521      -0.591668      37.571397 0.56638570E+03  0.13753662E+05                                 8.903131                            7.342252       0.300278       2.145415                    0.998053      27.667060      72.394428       0.706679       0.356926      -1.144000      -0.046254       0.036717      -0.026839       0.064868      -0.025036       0.016536       0.028359      -0.096957       0.078638      -0.073153       0.012986       0.060166             11.340056      16.323638      -0.845538       5.310147       7.085150      -1.477328      10.611380           0.020683
          439              O      43.403971      26.664489      14.093735      -0.591669      37.571461 0.56638617E+03  0.13753678E+05                                 8.903144                            7.342256       0.300264       2.145409                    0.998053      27.667085      72.394523       0.706679       0.356926      -1.143999      -0.043113       0.014880      -0.046128       0.064868      -0.020336       0.019861       0.060497      -0.006059      -0.033301      -0.073147       0.012981       0.060166             11.340086      10.828841      -3.740267       3.263324      12.259307      -5.249383      10.932109           0.020683
          440              O      41.120129      22.175864      20.441610      -0.591668      37.571418 0.56638661E+03  0.13753691E+05                                 8.903138                            7.342262       0.300279       2.145415                    0.998053      27.667063      72.394479       0.706678       0.356926      -1.143999       0.043113      -0.038530       0.029405       0.064869      -0.011953       0.025787       0.053238      -0.026589      -0.094896      -0.073146       0.012981       0.060165             11.340058      10.828780      -1.829894       4.614060       7.780121      -3.665758      15.411274           0.020683
          441              O      43.617253      28.106204      18.171521      -0.591668      37.571846 0.56639309E+03  0.13753893E+05                                 8.903224                            7.342317       0.300263       2.145410                    0.998053      27.667142      72.394885       0.706674       0.356927      -1.143998       0.054925       0.021699      -0.026840       0.064869      -0.029471       0.016286      -0.028507       0.091828       0.078629      -0.073151       0.012987       0.060164             11.340200      10.127156       4.423246      -3.934515      13.281970      -3.860127      10.611475           0.020684
          442              O      40.871910      20.713978      16.306772      -0.591668      37.571386 0.56638562E+03  0.13753660E+05                                 8.903130                            7.342252       0.300278       2.145415                    0.998053      27.667059      72.394426       0.706679       0.356926      -1.144000      -0.034442      -0.033524       0.043563       0.064868      -0.042554       0.007037      -0.037683       0.065869       0.049590      -0.073153       0.012986       0.060166             11.340052      15.140794       5.407513      -3.238423      10.473849      -1.094674       8.405513           0.020683
          443              O      40.906847      26.501009      20.441610      -0.591669      37.571463 0.56638612E+03  0.13753676E+05                                 8.903145                            7.342256       0.300264       2.145409                    0.998053      27.667086      72.394526       0.706679       0.356926      -1.143999      -0.054924      -0.018072       0.029405       0.064868      -0.005541       0.033208      -0.048957       0.033986      -0.094895      -0.073147       0.012981       0.060166             11.340087      10.127081       2.235097      -5.481707       8.481892      -2.163079      15.411288           0.020683
          444              O      43.652190      22.278832      14.093735      -0.591668      37.571409 0.56638636E+03  0.13753684E+05                                 8.903136                            7.342260       0.300279       2.145415                    0.998053      27.667064      72.394479       0.706678       0.356926      -1.143999       0.034443       0.029897      -0.046128       0.064869       0.007541       0.042459      -0.047452       0.038238      -0.033303      -0.073146       0.012981       0.060165             11.340056      15.140782       1.250677      -6.177730       7.947288      -0.201374      10.932097           0.020683
          445              O      29.564840      18.387844      14.661947      -0.591668      37.571377 0.56638531E+03  0.13753651E+05                                 8.903127                            7.342250       0.300278       2.145415                    0.998053      27.667059      72.394424       0.706680       0.356926      -1.144000       0.034442      -0.029897       0.046128       0.064868      -0.007550      -0.042466      -0.047452       0.038239      -0.033300      -0.073153       0.012986       0.060166             11.340049      15.140793      -1.250711       6.177727       7.947278      -0.201399      10.932077           0.020683
          446              O      26.819497      14.165667       8.314073      -0.591668      37.571849 0.56639314E+03  0.13753894E+05                                 8.903224                            7.342317       0.300263       2.145410                    0.998053      27.667145      72.394895       0.706674       0.356927      -1.143998      -0.054925       0.018072      -0.029405       0.064869       0.005531      -0.033214      -0.048957       0.033987      -0.094894      -0.073151       0.012987       0.060164             11.340200      10.127156      -2.235082       5.481780       8.481956      -2.163064      15.411488           0.020684
          447              O      26.784560      19.952698      12.448910      -0.591668      37.571400 0.56638650E+03  0.13753688E+05                                 8.903134                            7.342261       0.300279       2.145415                    0.998053      27.667062      72.394473       0.706678       0.356926      -1.143999      -0.034443       0.033524      -0.043563       0.064869       0.042545      -0.007043      -0.037683       0.065870       0.049593      -0.073146       0.012981       0.060165             11.340050      15.140771      -5.407520       3.238391      10.473874      -1.094657       8.405505           0.020683
          448              O      29.529903      12.560472      10.584162      -0.591669      37.571443 0.56638565E+03  0.13753662E+05                                 8.903140                            7.342252       0.300265       2.145410                    0.998053      27.667085      72.394517       0.706679       0.356926      -1.143999       0.054924      -0.021699       0.026840       0.064868       0.029462      -0.016293      -0.028507       0.091828       0.078631      -0.073147       0.012981       0.060166             11.340079      10.127078      -4.423165       3.934505      13.281761      -3.860087      10.611398           0.020683
          449              O      25.642640      16.409980      14.661947      -0.591669      37.571452 0.56638592E+03  0.13753670E+05                                 8.903142                            7.342254       0.300265       2.145410                    0.998053      27.667084      72.394516       0.706679       0.356926      -1.143999       0.008670       0.044777       0.046128       0.064868      -0.012792       0.062322      -0.013048      -0.032194      -0.033301      -0.073147       0.012981       0.060166             11.340083       8.662520      -2.489544      -2.914437      14.425620       5.450813      10.932108           0.020683
          450              O      30.671824      16.143532       8.314073      -0.591668      37.571408 0.56638656E+03  0.13753690E+05                                 8.903135                            7.342261       0.300279       2.145415                    0.998053      27.667063      72.394475       0.706678       0.356926      -1.143999       0.011811      -0.056602      -0.029405       0.064869      -0.017490       0.058999      -0.004286      -0.007408      -0.094896      -0.073146       0.012981       0.060165             11.340054       6.957550       0.405162      -0.867609      11.651345       5.828767      15.411266           0.020683
          451              O      25.677576      13.219760      12.448910      -0.591668      37.571836 0.56639310E+03  0.13753893E+05                                 8.903222                            7.342317       0.300263       2.145410                    0.998053      27.667145      72.394895       0.706674       0.356927      -1.143998      -0.011812      -0.046591      -0.043563       0.064869      -0.049803       0.036151       0.012742       0.040750       0.049598      -0.073151       0.012987       0.060164             11.340194       6.957618       0.682949      -0.671187      18.657382       3.351928       8.405582           0.020683
          452              O      30.706760      19.293410      10.584162      -0.591668      37.571369 0.56638499E+03  0.13753641E+05                                 8.903126                            7.342248       0.300278       2.145415                    0.998053      27.667059      72.394426       0.706680       0.356926      -1.144000      -0.008670       0.058416       0.026839       0.064868      -0.054502       0.032828       0.000142       0.005115       0.078637      -0.073153       0.012986       0.060166             11.340048       8.662508       3.577609       1.375667      14.746260       5.337383      10.611375           0.020683
          453              O      29.316621      14.002187      14.661947      -0.591668      37.571399 0.56638640E+03  0.13753685E+05                                 8.903134                            7.342261       0.300280       2.145415                    0.998053      27.667061      72.394470       0.706678       0.356926      -1.143999      -0.043113      -0.014880       0.046128       0.064869       0.020328      -0.019865       0.060497      -0.006058      -0.033303      -0.073146       0.012981       0.060165             11.340051      10.828777       3.740207      -3.263256      12.259284      -5.249379      10.932091           0.020683
          454              O      27.032779      18.490812       8.314073      -0.591669      37.571456 0.56638610E+03  0.13753675E+05                                 8.903143                            7.342255       0.300264       2.145410                    0.998053      27.667085      72.394517       0.706679       0.356926      -1.144000       0.043113       0.038529      -0.029405       0.064868       0.011946      -0.025794       0.053238      -0.026590      -0.094895      -0.073147       0.012981       0.060166             11.340083      10.828837       1.829936      -4.614130       7.780132      -3.665756      15.411279           0.020683
          455              O      32.061963      15.627553      12.448910      -0.591668      37.571396 0.56638580E+03  0.13753665E+05                                 8.903131                            7.342253       0.300278       2.145415                    0.998053      27.667059      72.394425       0.706679       0.356926      -1.144000       0.046254       0.013066      -0.043563       0.064868       0.007245      -0.029116       0.024936      -0.106640       0.049590      -0.073153       0.012986       0.060166             11.340055      16.323637       4.724607      -2.567229       9.291017      -2.257220       8.405513           0.020683
          456              O      24.287437      16.946129      10.584162      -0.591668      37.571841 0.56639282E+03  0.13753885E+05                                 8.903223                            7.342315       0.300263       2.145410                    0.998053      27.667145      72.394895       0.706674       0.356927      -1.143998      -0.046255      -0.036716       0.026840       0.064869       0.025027      -0.016545       0.028358      -0.096960       0.078629      -0.073151       0.012987       0.060164             11.340201      16.323917       0.845549      -5.310229       7.085214      -1.477325      10.611472           0.020684
          457              O      25.677576      16.143532       8.314073      -0.591668      37.571847 0.56639332E+03  0.13753900E+05                                 8.903224                            7.342318       0.300263       2.145410                    0.998053      27.667145      72.394894       0.706673       0.356927      -1.143998      -0.011812      -0.056602      -0.029405       0.064869       0.017482      -0.059005      -0.004286      -0.007414      -0.094893      -0.073151       0.012987       0.060164             11.340199       6.957619      -0.405148       0.867622      11.651489       5.828890      15.411488           0.020684
          458              O      30.706760      16.409980      14.661947      -0.591668      37.571382 0.56638539E+03  0.13753653E+05                                 8.903129                            7.342250       0.300278       2.145415                    0.998053      27.667059      72.394425       0.706679       0.356926      -1.144000      -0.008670       0.044776       0.046128       0.064868       0.012783      -0.062327      -0.013050      -0.032197      -0.033300      -0.073153       0.012986       0.060166             11.340051       8.662511       2.489529       2.914448      14.425564       5.450768      10.932077           0.020683
          459              O      25.642640      19.293410      10.584162      -0.591669      37.571438 0.56638551E+03  0.13753658E+05                                 8.903140                            7.342252       0.300265       2.145410                    0.998053      27.667084      72.394517       0.706679       0.356926      -1.143999       0.008670       0.058415       0.026840       0.064868       0.054494      -0.032834       0.000143       0.005116       0.078631      -0.073147       0.012981       0.060166             11.340079       8.662516      -3.577604      -1.375685      14.746321       5.337426      10.611400           0.020683
          460              O      30.671824      13.219760      12.448910      -0.591668      37.571394 0.56638631E+03  0.13753682E+05                                 8.903133                            7.342260       0.300279       2.145415                    0.998053      27.667062      72.394473       0.706678       0.356926      -1.143999       0.011811      -0.046591      -0.043563       0.064869       0.049795      -0.036156       0.012742       0.040754       0.049593      -0.073146       0.012981       0.060165             11.340048       6.957548      -0.682932       0.671197      18.657091       3.351857       8.405505           0.020683
          461              O      24.287437      15.627553      12.448910      -0.591668      37.571859 0.56639353E+03  0.13753906E+05                                 8.903226                            7.342320       0.300263       2.145410                    0.998053      27.667145      72.394896       0.706673       0.356927      -1.143998      -0.046255       0.013066      -0.043563       0.064869      -0.007256       0.029111       0.024937      -0.106636       0.049598      -0.073151       0.012987       0.060164             11.340203      16.323916      -4.724679       2.567265       9.291112      -2.257227       8.405582           0.020683
          462              O      32.061963      16.946129      10.584162      -0.591668      37.571382 0.56638515E+03  0.13753646E+05                                 8.903129                            7.342249       0.300278       2.145415                    0.998053      27.667060      72.394428       0.706680       0.356926      -1.144000       0.046254      -0.036717       0.026840       0.064868      -0.025036       0.016536       0.028359      -0.096957       0.078637      -0.073153       0.012986       0.060166             11.340054      16.323639      -0.845538       5.310149       7.085147      -1.477327      10.611376           0.020683
          463              O      27.032779      14.002187      14.661947      -0.591669      37.571448 0.56638599E+03  0.13753672E+05                                 8.903142                            7.342255       0.300265       2.145410                    0.998053      27.667083      72.394512       0.706679       0.356926      -1.143999       0.043113      -0.014880       0.046128       0.064868      -0.020336       0.019861       0.060497      -0.006059      -0.033301      -0.073147       0.012981       0.060166             11.340080      10.828836      -3.740263       3.263322      12.259299      -5.249380      10.932105           0.020683
          464              O      29.316621      18.490812       8.314073      -0.591668      37.571407 0.56638650E+03  0.13753688E+05                                 8.903135                            7.342261       0.300279       2.145415                    0.998053      27.667062      72.394474       0.706678       0.356926      -1.143999      -0.043113       0.038530      -0.029405       0.064869      -0.011953       0.025787       0.053238      -0.026589      -0.094896      -0.073146       0.012981       0.060165             11.340054      10.828778      -1.829893       4.614056       7.780119      -3.665756      15.411264           0.020683
          465              O      26.819497      12.560472      10.584162      -0.591668      37.571835 0.56639283E+03  0.13753885E+05                                 8.903222                            7.342315       0.300263       2.145410                    0.998053      27.667145      72.394896       0.706674       0.356927      -1.143998      -0.054925      -0.021699       0.026840       0.064869      -0.029471       0.016286      -0.028507       0.091828       0.078629      -0.073151       0.012987       0.060164             11.340196      10.127155       4.423242      -3.934515      13.281962      -3.860120      10.611470           0.020683
          466              O      29.564840      19.952698      12.448910      -0.591668      37.571380 0.56638559E+03  0.13753659E+05                                 8.903128                            7.342252       0.300278       2.145415                    0.998053      27.667059      72.394425       0.706679       0.356926      -1.144000       0.034442       0.033524      -0.043563       0.064868      -0.042554       0.007037      -0.037683       0.065869       0.049590      -0.073153       0.012986       0.060166             11.340049      15.140789       5.407510      -3.238423      10.473844      -1.094673       8.405512           0.020683
          467              O      29.529903      14.165667       8.314073      -0.591669      37.571458 0.56638597E+03  0.13753671E+05                                 8.903143                            7.342254       0.300265       2.145410                    0.998053      27.667085      72.394517       0.706679       0.356926      -1.143999       0.054924       0.018072      -0.029405       0.064868      -0.005541       0.033208      -0.048957       0.033986      -0.094895      -0.073147       0.012981       0.060166             11.340084      10.127080       2.235098      -5.481704       8.481891      -2.163079      15.411281           0.020683
          468              O      26.784560      18.387844      14.661947      -0.591668      37.571396 0.56638622E+03  0.13753680E+05                                 8.903134                            7.342259       0.300279       2.145415                    0.998053      27.667061      72.394471       0.706678       0.356926      -1.143999      -0.034443      -0.029897       0.046128       0.064869       0.007541       0.042459      -0.047452       0.038239      -0.033303      -0.073146       0.012981       0.060165             11.340051      15.140775       1.250677      -6.177727       7.947286      -0.201374      10.932093           0.020683
          469              O      40.871910      22.278832      14.093735      -0.591668      37.571383 0.56638534E+03  0.13753652E+05                                 8.903129                            7.342250       0.300279       2.145415                    0.998053      27.667059      72.394423       0.706680       0.356926      -1.144000      -0.034442       0.029897      -0.046128       0.064868      -0.007550      -0.042465      -0.047452       0.038239      -0.033300      -0.073153       0.012986       0.060166             11.340052      15.140799      -1.250711       6.177729       7.947280      -0.201399      10.932079           0.020683
          470              O      43.617253      26.501009      20.441610      -0.591668      37.571842 0.56639307E+03  0.13753892E+05                                 8.903223                            7.342317       0.300263       2.145410                    0.998053      27.667143      72.394887       0.706674       0.356927      -1.143998       0.054925      -0.018072       0.029405       0.064869       0.005531      -0.033215      -0.048957       0.033987      -0.094894      -0.073151       0.012987       0.060164             11.340199      10.127155      -2.235080       5.481780       8.481954      -2.163064      15.411487           0.020684
          471              O      43.652190      20.713978      16.306772      -0.591668      37.571408 0.56638658E+03  0.13753690E+05                                 8.903136                            7.342262       0.300279       2.145415                    0.998053      27.667063      72.394477       0.706678       0.356926      -1.143999       0.034443      -0.033524       0.043563       0.064869       0.042545      -0.007043      -0.037683       0.065870       0.049593      -0.073146       0.012981       0.060165             11.340054      15.140776      -5.407525       3.238391      10.473880      -1.094658       8.405506           0.020683
          472              O      40.906847      28.106204      18.171521      -0.591669      37.571469 0.56638616E+03  0.13753678E+05                                 8.903146                            7.342256       0.300264       2.145409                    0.998053      27.667086      72.394526       0.706679       0.356926      -1.143999      -0.054924       0.021699      -0.026840       0.064868       0.029462      -0.016293      -0.028506       0.091828       0.078631      -0.073147       0.012981       0.060166             11.340088      10.127083      -4.423172       3.934506      13.281776      -3.860095      10.611407           0.020683
          473              O      44.794110      24.256696      14.093735      -0.591669      37.571459 0.56638601E+03  0.13753673E+05                                 8.903144                            7.342255       0.300264       2.145410                    0.998053      27.667085      72.394521       0.706679       0.356926      -1.143999      -0.008670      -0.044777      -0.046128       0.064868      -0.012792       0.062322      -0.013048      -0.032194      -0.033301      -0.073147       0.012981       0.060166             11.340087       8.662523      -2.489548      -2.914440      14.425625       5.450816      10.932112           0.020683
          474              O      39.764926      24.523144      20.441610      -0.591668      37.571418 0.56638672E+03  0.13753695E+05                                 8.903137                            7.342263       0.300279       2.145415                    0.998053      27.667065      72.394484       0.706678       0.356926      -1.143999      -0.011811       0.056602       0.029405       0.064869      -0.017490       0.058999      -0.004286      -0.007408      -0.094896      -0.073146       0.012981       0.060165             11.340057       6.957551       0.405163      -0.867609      11.651350       5.828770      15.411270           0.020683
          475              O      44.759174      27.446916      16.306772      -0.591668      37.571842 0.56639330E+03  0.13753899E+05                                 8.903223                            7.342318       0.300263       2.145410                    0.998053      27.667143      72.394889       0.706673       0.356927      -1.143998       0.011812       0.046591       0.043563       0.064869      -0.049803       0.036151       0.012742       0.040751       0.049599      -0.073151       0.012987       0.060164             11.340198       6.957619       0.682952      -0.671184      18.657396       3.351927       8.405580           0.020684
          476              O      39.729990      21.373266      18.171521      -0.591668      37.571386 0.56638534E+03  0.13753652E+05                                 8.903129                            7.342250       0.300278       2.145415                    0.998053      27.667059      72.394426       0.706679       0.356926      -1.144000       0.008670      -0.058416      -0.026840       0.064868      -0.054502       0.032828       0.000142       0.005115       0.078638      -0.073153       0.012987       0.060166             11.340054       8.662513       3.577615       1.375671      14.746268       5.337387      10.611382           0.020683
          477              O      41.120129      26.664489      14.093735      -0.591668      37.571410 0.56638655E+03  0.13753690E+05                                 8.903136                            7.342262       0.300279       2.145415                    0.998053      27.667063      72.394479       0.706678       0.356926      -1.143999       0.043113       0.014880      -0.046128       0.064869       0.020328      -0.019865       0.060497      -0.006058      -0.033303      -0.073146       0.012981       0.060165             11.340055      10.828781       3.740211      -3.263258      12.259291      -5.249382      10.932095           0.020683
          478              O      43.403971      22.175864      20.441610      -0.591669      37.571467 0.56638621E+03  0.13753679E+05                                 8.903145                            7.342256       0.300264       2.145409                    0.998053      27.667085      72.394521       0.706679       0.356926      -1.143999      -0.043113      -0.038529       0.029405       0.064868       0.011946      -0.025794       0.053238      -0.026590      -0.094895      -0.073147       0.012981       0.060166             11.340088      10.828840       1.829938      -4.614135       7.780134      -3.665759      15.411290           0.020683
          479              O      38.374787      25.039123      16.306772      -0.591668      37.571390 0.56638554E+03  0.13753658E+05                                 8.903130                            7.342251       0.300278       2.145415                    0.998053      27.667060      72.394427       0.706679       0.356926      -1.144000      -0.046254      -0.013066       0.043563       0.064868       0.007245      -0.029116       0.024936      -0.106640       0.049590      -0.073153       0.012986       0.060166             11.340054      16.323638       4.724606      -2.567231       9.291013      -2.257218       8.405512           0.020683
          480              O      46.149313      23.720547      18.171521      -0.591668      37.571855 0.56639334E+03  0.13753900E+05                                 8.903226                            7.342319       0.300263       2.145409                    0.998053      27.667144      72.394893       0.706673       0.356927      -1.143998       0.046255       0.036716      -0.026840       0.064869       0.025027      -0.016545       0.028358      -0.096960       0.078629      -0.073151       0.012987       0.060164             11.340203      16.323915       0.845549      -5.310227       7.085217      -1.477326      10.611476           0.020683
          481              O      43.902381      23.452960      16.583747      -1.078018      64.662937 0.15058816E+04  0.46758998E+05                                12.944008                           12.102132      -0.396811       1.792344                    0.998739      39.134853     116.317619       0.540838       0.364724      -1.136267       0.120008      -0.069287      -0.048993       0.146979      -0.057377      -0.040572       0.023417       0.066232      -0.099348      -0.049695      -0.049674       0.099370             16.098918      15.150338       1.095357       0.774533      16.415114      -0.447157      16.731303           0.233165
          482              O      42.262050      26.294097      16.583747      -1.078018      64.662948 0.15058820E+04  0.46759015E+05                                12.944009                           12.102134      -0.396811       1.792344                    0.998739      39.134857     116.317631       0.540838       0.364724      -1.136267      -0.000000       0.138573      -0.048993       0.146979      -0.000009      -0.000006      -0.046844      -0.132496      -0.099348      -0.049695      -0.049674       0.099369             16.098920      17.047528       0.000012       0.000018      14.517929       0.894345      16.731303           0.233164
          483              O      42.262050      24.400006      19.262397      -1.078017      64.662947 0.15058820E+04  0.46759014E+05                                12.944009                           12.102134      -0.396811       1.792344                    0.998739      39.134853     116.317616       0.540838       0.364724      -1.136267      -0.000000      -0.000000       0.146979       0.146979      -0.000009      -0.000007      -0.000004      -0.000011       0.298110      -0.049695      -0.049675       0.099370             16.098919      17.047525       0.000021       0.000005      17.047502       0.000004      14.201731           0.233165
          484              O      40.621719      23.452960      16.583747      -1.078018      64.664782 0.15059402E+04  0.46761201E+05                                12.943940                           12.102076      -0.396811       1.792345                    0.998739      39.134843     116.317468       0.540860       0.364706      -1.136283      -0.120009      -0.069287      -0.048993       0.146980       0.057360       0.040560       0.023417       0.066234      -0.099350      -0.049675      -0.049675       0.099351             16.098817      15.150230      -1.095336      -0.774518      16.415011      -0.447169      16.731209           0.233164
          485              O      26.534369      17.213716      12.171935      -1.078017      64.662917 0.15058813E+04  0.46758986E+05                                12.944006                           12.102131      -0.396812       1.792345                    0.998739      39.134842     116.317584       0.540838       0.364724      -1.136267      -0.120008       0.069287       0.048993       0.146979      -0.057377      -0.040572       0.023417       0.066233      -0.099349      -0.049695      -0.049675       0.099370             16.098913      15.150332       1.095356       0.774533      16.415110      -0.447156      16.731299           0.233165
          486              O      28.174700      14.372579      12.171935      -1.078017      64.662918 0.15058813E+04  0.46758989E+05                                12.944007                           12.102132      -0.396811       1.792345                    0.998739      39.134842     116.317586       0.540838       0.364724      -1.136267      -0.000000      -0.138573       0.048993       0.146979      -0.000009      -0.000006      -0.046845      -0.132497      -0.099349      -0.049695      -0.049674       0.099370             16.098914      17.047520       0.000012       0.000019      14.517924       0.894345      16.731298           0.233165
          487              O      29.815031      17.213716      12.171935      -1.078018      64.664764 0.15059400E+04  0.46761190E+05                                12.943937                           12.102074      -0.396811       1.792345                    0.998739      39.134833     116.317429       0.540860       0.364706      -1.136283       0.120008       0.069287       0.048993       0.146980       0.057360       0.040559       0.023417       0.066233      -0.099350      -0.049675      -0.049675       0.099350             16.098810      15.150223      -1.095335      -0.774519      16.415005      -0.447169      16.731203           0.233164
          488              O      28.174700      16.266671       9.493286      -1.078017      64.662916 0.15058813E+04  0.46758986E+05                                12.944006                           12.102132      -0.396811       1.792345                    0.998739      39.134842     116.317585       0.540838       0.364724      -1.136267      -0.000000      -0.000000      -0.146979       0.146979      -0.000009      -0.000007      -0.000004      -0.000010       0.298110      -0.049696      -0.049675       0.099370             16.098913      17.047527       0.000022       0.000005      17.047493       0.000004      14.201720           0.233165
          489              O      42.262050      22.279483      18.003128      -0.896567      56.204807 0.12453324E+04  0.36791989E+05                                11.743314                           10.960265      -0.270075       1.862627                    0.998458      35.731668     102.832573       0.573126       0.361733      -1.141181      -0.000001      -0.176530       0.062412       0.187238      -0.000008      -0.000005      -0.110409      -0.312284      -0.234194      -0.117114      -0.117097       0.234211             14.621663      16.264866       0.000009      -0.000015      11.882988       1.549236      15.717134           0.502435
          490              O      40.425623      25.460267      18.003128      -0.896566      56.204799 0.12453322E+04  0.36791980E+05                                11.743310                           10.960261      -0.270074       1.862628                    0.998458      35.731671     102.832557       0.573126       0.361733      -1.141181      -0.152879       0.088264       0.062412       0.187238      -0.135226      -0.095619       0.055200       0.156128      -0.234193      -0.117113      -0.117097       0.234210             14.621656      12.978461       1.897411       1.341671      15.169380      -0.774630      15.717128           0.502436
          491              O      44.098477      25.460267      18.003128      -0.896565      56.203866 0.12453056E+04  0.36790967E+05                                11.743136                           10.960107      -0.270072       1.862629                    0.998458      35.731557     102.831651       0.573134       0.361730      -1.141184       0.152880       0.088265       0.062413       0.187239       0.135214       0.095611       0.055201       0.156131      -0.234197      -0.117099      -0.117099       0.234197             14.621428      12.978261      -1.897368      -1.341641      15.169149      -0.774595      15.716872           0.502437
          492              O      42.262050      24.400006      15.004255      -0.896566      56.204751 0.12453308E+04  0.36791932E+05                                11.743308                           10.960259      -0.270076       1.862627                    0.998458      35.731644     102.832489       0.573126       0.361733      -1.141181      -0.000001      -0.000000      -0.187239       0.187239      -0.000007      -0.000005      -0.000003      -0.000008       0.702638      -0.117111      -0.117102       0.234213             14.621654      16.264856      -0.000012       0.000013      16.264863       0.000006      11.335243           0.502439
          493              O      28.174700      18.387194      10.752555      -0.896567      56.204772 0.12453317E+04  0.36791963E+05                                11.743313                           10.960264      -0.270076       1.862627                    0.998458      35.731649     102.832522       0.573126       0.361733      -1.141181       0.000001       0.176531      -0.062413       0.187239      -0.000008      -0.000005      -0.110410      -0.312287      -0.234196      -0.117115      -0.117098       0.234213             14.621658      16.264860       0.000009      -0.000015      11.882987       1.549238      15.717128           0.502437
          494              O      30.011127      15.206409      10.752555      -0.896567      56.204800 0.12453324E+04  0.36791989E+05                                11.743317                           10.960268      -0.270077       1.862627                    0.998458      35.731658     102.832559       0.573126       0.361733      -1.141181       0.152880      -0.088265      -0.062413       0.187239      -0.135228      -0.095621       0.055201       0.156130      -0.234195      -0.117115      -0.117098       0.234213             14.621664      12.978469       1.897412       1.341672      15.169389      -0.774631      15.717136           0.502435
          495              O      28.174700      16.266670      13.751427      -0.896567      56.204759 0.12453313E+04  0.36791949E+05                                11.743312                           10.960263      -0.270077       1.862627                    0.998458      35.731644     102.832511       0.573126       0.361733      -1.141181       0.000001       0.000000       0.187239       0.187239      -0.000007      -0.000005      -0.000003      -0.000008       0.702641      -0.117111      -0.117103       0.234214             14.621657      16.264862      -0.000011       0.000013      16.264866       0.000008      11.335243           0.502437
          496              O      26.338273      15.206409      10.752555      -0.896567      56.203957 0.12453082E+04  0.36791063E+05                                11.743149                           10.960118      -0.270073       1.862628                    0.998458      35.731591     102.831779       0.573133       0.361730      -1.141184      -0.152880      -0.088265      -0.062413       0.187239       0.135213       0.095610       0.055201       0.156131      -0.234196      -0.117098      -0.117098       0.234197             14.621443      12.978275      -1.897370      -1.341642      15.169167      -0.774596      15.716888           0.502435
          497             Zr      44.014798      23.388056      18.684522       2.315596      84.136474 0.15457931E+04  0.45718571E+05                                16.019206                           13.270837       2.021718       2.431902                    0.999166      56.251507     136.251596       0.484717       0.427245      -1.154186      -0.005352       0.003090      -0.004370       0.007568      -0.061558       0.067785      -0.039136       0.071080       0.031470      -0.076326      -0.044856       0.121182             21.868339      20.798752      -0.318686      -4.155424      20.430646       2.399173      24.375619          -0.027192
          498             Zr      40.509302      25.411955      15.822297       2.315595      84.136021 0.15457857E+04  0.45718307E+05                                16.019157                           13.270813       2.021717       2.431901                    0.999166      56.251510     136.251620       0.484717       0.427245      -1.154185       0.005352      -0.003090       0.004370       0.007569      -0.043389       0.080632      -0.046553       0.050101      -0.031467      -0.076325      -0.044857       0.121182             21.868235      20.798627       4.023966      -1.084621      25.445110       0.626197      19.360969          -0.027193
          499             Zr      44.014798      25.411955      15.822297       2.315595      84.136472 0.15457931E+04  0.45718572E+05                                16.019206                           13.270837       2.021718       2.431902                    0.999166      56.251507     136.251596       0.484717       0.427245      -1.154186      -0.005352      -0.003090       0.004369       0.007568       0.043389      -0.080633      -0.046553       0.050101      -0.031468      -0.076326      -0.044856       0.121182             21.868338      20.798756      -4.024002       1.084680      25.445263       0.626237      19.360996          -0.027191
          500             Zr      40.509302      23.388056      18.684522       2.315595      84.136022 0.15457856E+04  0.45718304E+05                                16.019157                           13.270813       2.021717       2.431901                    0.999166      56.251509     136.251617       0.484717       0.427245      -1.154185       0.005352       0.003090      -0.004370       0.007569       0.061557      -0.067785      -0.039136       0.071080       0.031469      -0.076325      -0.044857       0.121182             21.868236      20.798623       0.318730       4.155371      20.430580       2.399103      24.375505          -0.027192
          501             Zr      42.262050      26.423905      18.684522       2.315595      84.136472 0.15457930E+04  0.45718567E+05                                16.019207                           13.270837       2.021717       2.431901                    0.999166      56.251508     136.251603       0.484717       0.427245      -1.154186      -0.000000      -0.006179      -0.004369       0.007568      -0.000000      -0.000000       0.078271      -0.142162       0.031470      -0.076326      -0.044856       0.121182             21.868340      20.246679       0.000049       0.000034      20.982723      -4.798295      24.375619          -0.027191
          502             Zr      42.262050      22.376107      15.822297       2.315595      84.136016 0.15457857E+04  0.45718307E+05                                16.019156                           13.270813       2.021718       2.431901                    0.999166      56.251507     136.251609       0.484717       0.427245      -1.154185      -0.000000       0.006180       0.004370       0.007569      -0.000000      -0.000000       0.093106      -0.100203      -0.031468      -0.076325      -0.044857       0.121182             21.868234      27.768348      -0.000007      -0.000005      18.475385      -1.252405      19.360968          -0.027193
          503             Zr      28.174700      18.290570      12.933386       2.315595      84.136019 0.15457858E+04  0.45718308E+05                                16.019156                           13.270813       2.021717       2.431901                    0.999166      56.251502     136.251594       0.484717       0.427245      -1.154185       0.000000      -0.006180      -0.004370       0.007569      -0.000000      -0.000000       0.093106      -0.100203      -0.031468      -0.076325      -0.044857       0.121182             21.868230      27.768344      -0.000006      -0.000005      18.475377      -1.252408      19.360969          -0.027194
          504             Zr      28.174700      14.242771      10.071160       2.315596      84.136461 0.15457927E+04  0.45718557E+05                                16.019204                           13.270835       2.021717       2.431902                    0.999166      56.251493     136.251550       0.484717       0.427245      -1.154186      -0.000000       0.006180       0.004370       0.007568      -0.000001      -0.000000       0.078272      -0.142162       0.031470      -0.076326      -0.044857       0.121182             21.868333      20.246677       0.000049       0.000034      20.982703      -4.798288      24.375619          -0.027191
          505             Zr      26.421952      15.254721      12.933386       2.315596      84.136459 0.15457929E+04  0.45718563E+05                                16.019204                           13.270835       2.021717       2.431902                    0.999166      56.251495     136.251555       0.484717       0.427245      -1.154186       0.005352       0.003090      -0.004370       0.007568       0.043389      -0.080633      -0.046553       0.050101      -0.031467      -0.076326      -0.044857       0.121182             21.868331      20.798746      -4.024002       1.084681      25.445250       0.626238      19.360998          -0.027190
          506             Zr      29.927448      17.278620      10.071160       2.315595      84.136030 0.15457856E+04  0.45718302E+05                                16.019157                           13.270812       2.021717       2.431901                    0.999166      56.251499     136.251585       0.484717       0.427245      -1.154185      -0.005352      -0.003090       0.004370       0.007569       0.061557      -0.067785      -0.039136       0.071080       0.031470      -0.076325      -0.044857       0.121182             21.868235      20.798621       0.318727       4.155374      20.430573       2.399101      24.375509          -0.027193
          507             Zr      29.927448      15.254721      12.933386       2.315595      84.136018 0.15457857E+04  0.45718306E+05                                16.019156                           13.270812       2.021717       2.431902                    0.999166      56.251500     136.251586       0.484717       0.427245      -1.154185      -0.005352       0.003090      -0.004370       0.007569      -0.043390       0.080632      -0.046553       0.050101      -0.031468      -0.076325      -0.044857       0.121182             21.868230      20.798619       4.023967      -1.084621      25.445099       0.626198      19.360972          -0.027190
          508             Zr      26.421952      17.278620      10.071160       2.315596      84.136468 0.15457927E+04  0.45718557E+05                                16.019205                           13.270835       2.021717       2.431902                    0.999166      56.251493     136.251553       0.484717       0.427245      -1.154186       0.005352      -0.003090       0.004370       0.007568      -0.061558       0.067785      -0.039136       0.071080       0.031470      -0.076326      -0.044856       0.121182             21.868336      20.798748      -0.318683      -4.155427      20.430639       2.399171      24.375621          -0.027191

******************************************************
Auxiliary information for the entire system
The total spin magnetic moment of the unit cell is   6.917286
The total net atomic charge of the unit cell is   0.000000
Accuracy of reproducing the electrostatic potential in the unit cell:
  The inner radius (bohr) =    5.0000
  The outer radius (bohr) =   12.0000
  Valid grid points have density less than (e/(bohr^3)) =    0.0001
  The number of valid grid points were=      2662060
  The rms potential error without charges in kcal/mol is=      2.61006
  The rms potential error with partial charges in kcal/mol is=      0.75646
  The RRMSE value at monopole order=      0.28982
  The rms potential error with partial charges and cloud penetration in kcal/mol is=      0.74314
  The RRMSE value at monopole order with cloud penetration is=      0.28472
  The rms potential error with partial charges and atomic dipoles in kcal/mol is=      0.52953
  The RRMSE value at dipole order=      0.20288
  The rms potential error with partial charges, atomic dipoles and cloud penetration in kcal/mol is=      0.50954
  The RRMSE value at dipole order with cloud penetration=      0.19522

******************************************************
The electron densities and ab initio electrostatic potential were computed in VASP using the PBE functional and
projector augmented wave method. See the main text of the journal article for a description of computational details.
The atomic charges, dipoles, and quadrupoles were computed with the DDEC6 method as described in
(a) T. A. Manz and N. Gabaldon Limas, RSC Adv. 6 (2016) 47771-47801 DOI: 10.1039/c6ra04656h
(b) N. Gabaldon Limas and T. A. Manz, RSC Adv. 8 (2018) 2678-2707 DOI: 10.1039/c7ra11829e.
For each atom in the material, the electron cloud parameters were fit to the spherically averaged atom-in-material
electron density using radial positions for which this density was between 10^-4 and 10^-2 electrons per cubic bohr.
The polarizabilities, dispersion coefficients, and quantum Drude oscillator (QDO) parameters were fit using the MCLF method.
The magnetic structure of the system was optimized in VASP from the default ferromagnetic initial guess using spin polarization.
The atomic spin moments (ASMs) were computed on this optimized magnetic structure using the DDEC6 partition as inputs
to the method of T. A. Manz and D. S. Sholl, J. Chem. Theory Comput. 7 (2011) 4146-4164 DOI: 10.1021/ct200539n.
The RMSE and RRMSE were computed using a uniform grid with Ewald summation.
