# Supplementary material for: A collection of forcefield precursors for metal–organic frameworks
Source: RSC Adv. 2019 Nov 13;9(63):36492–507. doi: 10.1039/c9ra07327b (PMC9075174; doi:10.1039/c9ra07327b)
Supplement: RA-009-C9RA07327B-s5191 [file RA-009-C9RA07327B-s5191.xyz]

  172
jmolscript: load "" {1 1 1} spacegroup "x,y,z" unitcell [{      9.479200     0.000000     0.000000 }, {     -4.739660    10.330394     0.000000 }, {      0.000000    -5.241672    21.496671 }]
Zn    -2.410695     3.634794    13.330301     0.731134
Zn     2.328925    -1.166908    18.914706     0.731560
Zn     7.150235     1.453928     8.166370     0.731134
Zn     2.410615     6.255630     2.581965     0.731560
H      7.260096     1.219077    11.735033     0.092442
H     -0.852193    -0.528716    11.268555     0.132996
H      1.722346     0.855387    13.929843     0.127601
H      0.293820     2.580697    14.327531     0.088778
H      1.444623    -1.473713    11.348093     0.129929
H      2.412445    -0.998945    12.485267     0.115198
H     -3.110185     7.102128    12.781921     0.129933
H      0.185789    -2.649511    13.001187     0.125924
H      0.071078    -1.449122    17.212384     0.094124
H     -0.438897    -1.910011    15.077765     0.134794
H      3.409662    -2.508361    14.413518     0.128189
H      3.830533    -2.049074    16.563185     0.097686
H      2.134672     4.622000    11.709237     0.110337
H      4.280783     1.299821    11.107330     0.109899
H      5.529215    -2.736815    12.859309     0.106276
H     -1.415294     6.072923     9.961557     0.111626
H      2.520483     1.248809    20.509974     0.093153
H      3.887373     2.996602    20.976452     0.133678
H      6.461935     1.612499    18.315164     0.127402
H      5.033430    -0.112811    17.917475     0.088825
H     -3.295022     3.941599    20.896914     0.129729
H     -2.327192     3.466831    19.759740     0.114830
H      1.629474    -4.634242    19.463086     0.130284
H      4.925335     5.117397    19.243820     0.126163
H      4.810650     3.917008    15.032622     0.092664
H      4.300663     4.377897    17.167241     0.135700
H     -1.329986     4.976247    17.831489     0.127086
H     -0.909104     4.516960    15.681821     0.096547
H      6.874299    -2.154114    20.535770     0.109748
H     -0.458830     1.168065    21.137677     0.110328
H      0.789560     5.204701    19.385698     0.105573
H      3.324345     1.636635     0.786778     0.110938
H     -2.520556     3.869645     9.761638     0.092442
H      5.591733     5.617438    10.228116     0.132996
H      3.017194     4.233335     7.566828     0.127601
H      4.445720     2.508025     7.169140     0.088778
H      3.294917     6.562435    10.148578     0.129929
H      2.327095     6.087667     9.011404     0.115198
H      7.849725    -2.013406     8.714750     0.129933
H      4.553751     7.738233     8.495484     0.125924
H      4.668462     6.537844     4.284287     0.094124
H      5.178437     6.998733     6.418906     0.134795
H      1.329878     7.597083     7.083153     0.128189
H      0.909007     7.137796     4.933486     0.097686
H      2.604868     0.466722     9.787434     0.110337
H      0.458757     3.788901    10.389341     0.109898
H     -0.789675     7.825537     8.637362     0.106276
H      6.154834    -0.984201    11.535114     0.111626
H      2.219057     3.839913     0.986697     0.093152
H      0.852167     2.092120     0.520219     0.133678
H     -1.722395     3.476223     3.181507     0.127402
H     -0.293890     5.201533     3.579196     0.088825
H      8.034562     1.147123     0.599757     0.129729
H      7.066732     1.621891     1.736931     0.114830
H      3.110066     9.722964     2.033585     0.130284
H     -0.185795    -0.028675     2.252851     0.126163
H     -0.071110     1.171714     6.464049     0.092664
H      0.438877     0.710825     4.329430     0.135700
H      6.069526     0.112475     3.665182     0.127086
H      5.648644     0.571762     5.814850     0.096547
H     -2.134759     7.242836     0.960901     0.109748
H      5.198370     3.920657     0.358994     0.110328
H      3.949980    -0.115979     2.110973     0.105573
H      1.415195     3.452087    20.709893     0.110939
C     -1.415269     1.148014    12.196781     0.101315
C     -0.594363     0.090621    11.913670    -0.196410
C      0.599068    -0.071600    12.562010     0.193418
C      0.915666     0.897885    13.468309    -0.205199
C      0.047365     1.935770    13.703483     0.087034
C      1.494860    -1.248348    12.289647    -0.233957
C      1.131812    -2.461347    13.103941    -0.244388
C      0.755478    -1.668402    16.622086     0.100864
C      0.445512    -1.934731    15.362166    -0.205204
C      1.431352    -2.239823    14.501009     0.221862
C      2.708199    -2.284822    14.982965    -0.203186
C      2.954655    -2.014601    16.252343     0.093468
C      2.226626     3.782390    11.319287    -0.115793
C      3.376457     3.043388    11.541993    -0.028631
C      3.511070     1.801152    10.962872    -0.118201
C      4.465613     3.605682    12.381223     0.569610
C      5.205027    -2.684029    11.988693    -0.114074
C     -0.383963     6.664484    11.532319    -0.012786
C     -0.843702     6.729955    10.290241    -0.115396
C     -0.841803     5.560936    12.390036     0.583045
C      3.324319     1.319872    20.048225     0.102196
C      4.145212     2.377265    20.331336    -0.196863
C      5.338643     2.539486    19.682997     0.192609
C      5.655255     1.570001    18.776697    -0.204786
C      4.786967     0.532116    18.541524     0.087176
C     -3.244780     3.716234    19.955360    -0.232250
C     -3.607839     4.929233    19.141066    -0.245884
C      5.495046     4.136288    15.622921     0.106574
C      5.185073     4.402617    16.882841    -0.206343
C     -3.308293     4.707709    17.743997     0.220642
C     -2.031445     4.752708    17.262042    -0.201046
C     -1.784982     4.482487    15.992663     0.091526
C      6.966242    -1.314504    20.925719    -0.114952
C     -1.363135    -0.575502    20.703014    -0.026674
C     -1.228538     0.666734    21.282134    -0.119588
C     -0.273970    -1.137796    19.863784     0.569770
C      0.465370     5.151915    20.256313    -0.112527
C      4.355687    -4.196598    20.712687    -0.013683
C      3.895945     0.979603     0.458094    -0.114961
C      3.897837    -3.093050    19.854970     0.582416
C      6.154809     3.940708     9.299890     0.101315
C      5.333903     4.998101     9.583001    -0.196410
C      4.140472     5.160322     8.934661     0.193419
C      3.823874     4.190837     8.028362    -0.205199
C      4.692175     3.152952     7.793188     0.087034
C      3.244680     6.337070     9.207024    -0.233957
C      3.607728     7.550069     8.392730    -0.244388
C      3.984062     6.757124     4.874585     0.100864
C      4.294028     7.023453     6.134505    -0.205205
C      3.308188     7.328545     6.995662     0.221862
C      2.031341     7.373544     6.513706    -0.203186
C      1.784885     7.103323     5.244328     0.093468
C      2.512914     1.306332    10.177384    -0.115786
C      1.363083     2.045334     9.954678    -0.028633
C      1.228470     3.287570    10.533799    -0.118193
C      0.273927     1.483040     9.115448     0.569610
C     -0.465487     7.772751     9.507978    -0.114055
C      5.123503    -1.575762     9.964352    -0.012790
C      5.583242    -1.641233    11.206430    -0.115377
C      5.581343    -0.472214     9.106635     0.583044
C      1.415221     3.768850     1.448446     0.102196
C      0.594328     2.711457     1.165335    -0.196863
C     -0.599103     2.549236     1.813674     0.192609
C     -0.915715     3.518721     2.719974    -0.204786
C     -0.047427     4.556606     2.955147     0.087175
C      7.984320     1.372488     1.541311    -0.232250
C      8.347379     0.159489     2.355605    -0.245884
C     -0.755506     0.952434     5.873750     0.106574
C     -0.445533     0.686105     4.613830    -0.206343
C      8.047833     0.381013     3.752674     0.220642
C      6.770985     0.336014     4.234629    -0.201046
C      6.524522     0.606235     5.504008     0.091526
C     -2.226702     6.403226     0.570952    -0.114944
C      6.102675     5.664224     0.793657    -0.026676
C      5.968078     4.421988     0.214537    -0.119581
C      5.013510     6.226518     1.632887     0.569770
C      4.274170    -0.063193     1.240358    -0.112510
C      0.383853     9.285320     0.783984    -0.013686
C      0.843595     4.109119    21.038577    -0.114944
C      0.841703     8.181772     1.641701     0.582416
N     -1.122747     2.072548    13.092547    -0.214031
N      1.995642    -1.700287    17.076526    -0.215607
N      3.616854     0.395338    19.152459    -0.215643
N     -2.743990     4.168173    15.168481    -0.216439
N      5.862287     3.016174     8.404124    -0.214031
N      2.743898     6.789009     4.420145    -0.215607
N      1.122686     4.693384     2.344212    -0.215643
N      7.483530     0.920549     6.328190    -0.216439
O      5.446335     2.813877    12.607798    -0.585002
O      4.389867     4.752882    12.799333    -0.570003
O     -1.881288     4.932754    12.038781    -0.560260
O     -0.238736     5.324087    13.398660    -0.579610
O      0.706743    -0.345991    19.637209    -0.586008
O     -0.349702    -2.284996    19.445674    -0.570481
O      2.858344    -2.464868    20.206226    -0.558652
O      4.500904    -2.856201    18.846346    -0.580124
O     -0.706795     2.274845     8.888873    -0.585002
O      0.349673     0.335840     8.697338    -0.570003
O      6.620828     0.155968     9.457890    -0.560261
O      4.978276    -0.235365     8.098011    -0.579610
O      4.032797     5.434713     1.859462    -0.586008
O      5.089242     7.373718     2.050997    -0.570481
O      1.881196     7.553590     1.290445    -0.558652
O      0.238636     7.944923     2.650325    -0.580124

The following XYZ coordinates are in angstroms. Other properties are in atomic units.
The sperically averaged electron density of each atom fit to a function of the form exp(a - br)
eigen_1, eigen_2 and eigen_3 are the three eigenvalues of traceless quadrupole moment tensor
  atom number  atomic symbol              X              Y              Z     net charge C6 coefficient C8 coefficient C10 coefficient fluctuating dipole atomic polarizability isotropic forcefield polarizability              a              b squared Pearson coefficient          <r^3>          <r^4>         wp_QDO          m_QDO          q_QDO       dipole_x       dipole_y       dipole_z         dipole            Qxy            Qxz            Qyz     Q(x^2-y^2)  Q(3z^2 - R^2)        eigen_1        eigen_2        eigen_3 static polarizability      alpha(xx)      alpha(xy)      alpha(xz)      alpha(yy)      alpha(yz)      alpha(zz) atomic spin moment
            1             Zn      -2.410695       3.634794      13.330301       0.731134      97.948802 0.20439088E+04  0.66543074E+05                                17.317157                           14.711781       0.265434       1.928059                    0.997426      49.093404     135.902854       0.473767       0.397100      -1.145110      -0.039681       0.025242      -0.091880       0.103217       0.044212       0.037051      -0.001861       0.023886      -0.018533      -0.056269      -0.005444       0.061713             20.074446      19.894194      -0.837680      -3.715636      18.361445       1.582439      21.967698           0.000012
            2             Zn       2.328925      -1.166908      18.914706       0.731560      97.929487 0.20431389E+04  0.66510558E+05                                17.314433                           14.708483       0.267474       1.928660                    0.997425      49.082804     135.857985       0.473854       0.397072      -1.145151      -0.040609      -0.025093       0.091293       0.103020      -0.042517      -0.037626      -0.002182       0.024404      -0.016745      -0.055606      -0.005081       0.060687             20.072194      19.897199       0.840903       3.715783      18.359777       1.584429      21.959607           0.000012
            3             Zn       7.150235       1.453928       8.166370       0.731134      97.948773 0.20439083E+04  0.66543051E+05                                17.317154                           14.711779       0.265434       1.928059                    0.997426      49.093398     135.902832       0.473767       0.397100      -1.145110       0.039681      -0.025242       0.091881       0.103217       0.044212       0.037051      -0.001861       0.023887      -0.018533      -0.056269      -0.005444       0.061713             20.074440      19.894191      -0.837679      -3.715634      18.361439       1.582438      21.967691           0.000012
            4             Zn       2.410615       6.255630       2.581965       0.731560      97.929451 0.20431382E+04  0.66510525E+05                                17.314428                           14.708480       0.267475       1.928660                    0.997425      49.082796     135.857950       0.473854       0.397072      -1.145151       0.040609       0.025093      -0.091293       0.103020      -0.042517      -0.037626      -0.002182       0.024404      -0.016745      -0.055606      -0.005081       0.060687             20.072187      19.897194       0.840903       3.715781      18.359770       1.584428      21.959598           0.000012
            5              H       7.260096       1.219077      11.735033       0.092442       1.083036 0.75800765E+01  0.74395241E+02                                 1.815813                            1.661269      -1.252257       2.274336                    0.994852       3.872587      11.317926       0.457085       1.365329      -0.688392      -0.037451       0.004560      -0.025384       0.045472      -0.001772       0.008446       0.001067       0.006530      -0.010626      -0.009167      -0.001130       0.010297              1.900814       2.433286      -0.139903       0.494928       1.592245       0.034520       1.676910           0.000001
            6              H      -0.852193      -0.528716      11.268555       0.132996       0.904166 0.64777578E+01  0.61146642E+02                                 1.622300                            1.549431      -1.074250       2.383979                    0.996909       3.518067      10.093936       0.466882       1.389796      -0.685123      -0.005198      -0.022799      -0.028102       0.036559      -0.004341       0.004097       0.012328      -0.014912      -0.014562      -0.015108      -0.001915       0.017024              1.654015       1.527060       0.138308       0.228596       1.729905       0.375162       1.705080           0.000001
            7              H       1.722346       0.855387      13.929843       0.127601       1.017466 0.76480450E+01  0.73818944E+02                                 1.641087                            1.597854      -0.836448       2.490919                    0.999464       3.275123       8.922874       0.506913       1.251858      -0.716935       0.031792       0.000647       0.014627       0.035001      -0.003606       0.011263       0.011248       0.006024      -0.010898      -0.018832       0.005014       0.013818              1.638348       1.913794      -0.086293       0.333093       1.448270      -0.051812       1.552980           0.000005
            8              H       0.293820       2.580697      14.327531       0.088778       1.170774 0.85768049E+01  0.84524835E+02                                 1.743803                            1.643049      -0.915618       2.435749                    0.998429       3.402058       9.129055       0.526551       1.180339      -0.733279       0.020660       0.033771       0.028607       0.048843       0.000957       0.014060       0.015039       0.010664      -0.006357      -0.021515       0.000299       0.021216              1.765575       1.472496       0.033450       0.085599       1.976095       0.491980       1.848134           0.000004
            9              H       1.444623      -1.473713      11.348093       0.129929       0.917265 0.68904879E+01  0.65368213E+02                                 1.583894                            1.552690      -0.726944       2.538169                    0.999318       3.377424       9.388679       0.492083       1.312052      -0.702355      -0.005545      -0.009120      -0.028191       0.030144       0.002373       0.002753       0.002977      -0.002370       0.017918      -0.005708      -0.002225       0.007933              1.597330       1.353722      -0.035322      -0.004475       1.449053       0.110943       1.989214           0.000000
           10              H       2.412445      -0.998945      12.485267       0.115198       1.046602 0.84803255E+01  0.85033357E+02                                 1.746611                            1.735008      -1.087630       2.357288                    0.994567       3.714908      10.738919       0.458889       1.331133      -0.697380       0.023875       0.006490       0.006501       0.025581       0.005861       0.001795       0.001066       0.003214      -0.019023      -0.006627      -0.002892       0.009519              1.747321       2.130454       0.073165       0.024980       1.588929      -0.056980       1.522582           0.000002
           11              H      -3.110185       7.102128      12.781921       0.129933       0.923269 0.66358192E+01  0.63253666E+02                                 1.671061                            1.581210      -1.161760       2.328876                    0.994050       3.714911      10.842691       0.454778       1.412914      -0.679754       0.013288      -0.021276      -0.008925       0.026625      -0.004959       0.002370      -0.000569      -0.002202       0.006447      -0.006425       0.001153       0.005272              1.732934       1.571878      -0.384790      -0.164195       2.081468       0.295061       1.545457           0.000000
           12              H       0.185789      -2.649511      13.001187       0.125924       0.996825 0.76555993E+01  0.74363607E+02                                 1.660983                            1.625310      -0.765442       2.517021                    0.999028       3.418854       9.532736       0.487304       1.293971      -0.706693      -0.025982      -0.005710      -0.004010       0.026903       0.004261       0.000072      -0.002959       0.015011       0.010001      -0.010882       0.003775       0.007106              1.672710       1.970217       0.151553       0.165037       1.531631       0.052625       1.516281           0.000000
           13              H       0.071078      -1.449122      17.212384       0.094124       1.168164 0.82350157E+01  0.80678926E+02                                 1.762036                            1.621382      -1.070616       2.360297                    0.997266       3.491652       9.472912       0.522243       1.197120      -0.727586      -0.041394       0.008238       0.024695       0.048899      -0.007826      -0.001330       0.008327       0.034769      -0.017063      -0.020466      -0.001795       0.022261              1.825378       1.862753      -0.199573      -0.559331       1.376016       0.216487       2.237364           0.000004
           14              H      -0.438897      -1.910011      15.077765       0.134794       0.953149 0.68255989E+01  0.63231668E+02                                 1.495663                            1.449885      -0.782432       2.520464                    0.999827       3.012415       7.716298       0.572473       1.154935      -0.740799      -0.031212      -0.001207      -0.007694       0.032169      -0.002190       0.000006       0.005273       0.028281       0.009164      -0.017201       0.004401       0.012800              1.492449       1.825522      -0.034963       0.225553       1.207132      -0.005713       1.444692           0.000005
           15              H       3.409662      -2.508361      14.413518       0.128189       0.989577 0.70704493E+01  0.67636801E+02                                 1.664867                            1.573039      -1.109376       2.361608                    0.996379       3.490326       9.803330       0.487873       1.312390      -0.700984       0.023397      -0.010419      -0.017136       0.030816      -0.001955       0.003856       0.005154       0.026663       0.015694      -0.017413       0.004692       0.012720              1.704295       1.783366      -0.194203      -0.455287       1.384909       0.178646       1.944610           0.000002
           16              H       3.830533      -2.049074      16.563185       0.097686       1.165041 0.83629230E+01  0.82153299E+02                                 1.760123                            1.638429      -0.951071       2.423327                    0.998537       3.400675       9.203710       0.517977       1.203728      -0.727426       0.047071      -0.008249       0.008994       0.048628      -0.004513      -0.004429       0.007600       0.034825      -0.020244      -0.018880      -0.003513       0.022392              1.799719       2.183915       0.015401       0.472873       1.402662       0.021198       1.812582           0.000003
           17              H       2.134672       4.622000      11.709237       0.110337       1.074306 0.81911778E+01  0.82022134E+02                                 1.812360                            1.735395      -1.324146       2.248750                    0.993151       3.886776      11.499401       0.443649       1.378738      -0.686246      -0.005849       0.030781       0.015685       0.035038      -0.007031       0.002062       0.005337      -0.010250      -0.017703      -0.010433      -0.002058       0.012491              1.834842       1.661301      -0.117606      -0.035647       2.268704       0.295994       1.574520           0.000001
           18              H       4.280783       1.299821      11.107330       0.109899       1.036486 0.76022725E+01  0.74767652E+02                                 1.777165                            1.676643      -1.256782       2.280864                    0.994189       3.814016      11.207179       0.449124       1.386658      -0.684812       0.030066      -0.019126       0.003541       0.035810      -0.008729       0.002733       0.002884       0.000734      -0.023338      -0.010548      -0.002078       0.012627              1.829127       2.225577      -0.422560       0.116986       1.839226      -0.001825       1.422578           0.000001
           19              H       5.529215      -2.736815      12.859309       0.106276       1.128485 0.84178020E+01  0.82618122E+02                                 1.701438                            1.629395      -1.016847       2.386088                    0.998250       3.382112       9.073943       0.527648       1.182729      -0.732487       0.017991      -0.001024       0.032501       0.037163       0.009586       0.010759       0.004107      -0.000330       0.028568      -0.015518      -0.002821       0.018339              1.709150       1.544530       0.029212       0.140614       1.481413      -0.099608       2.101507           0.000004
           20              H      -1.415294       6.072923       9.961557       0.111626       1.061763 0.74240633E+01  0.71777213E+02                                 1.731847                            1.599746      -1.172457       2.319278                    0.995983       3.589241      10.082344       0.490083       1.292682      -0.704759      -0.019975      -0.024744      -0.012916       0.034324       0.006704       0.007296       0.001938      -0.009060       0.013342      -0.012315       0.001305       0.011010              1.803418       1.882367       0.551896       0.159565       2.044891       0.160777       1.482996           0.000001
           21              H       2.520483       1.248809      20.509974       0.093153       1.081643 0.75677962E+01  0.74235606E+02                                 1.813248                            1.659154      -1.256914       2.272600                    0.994826       3.868518      11.298578       0.457750       1.364066      -0.688635      -0.037371      -0.004477       0.025433       0.045426       0.001805      -0.008116       0.001102       0.006697      -0.011048      -0.008967      -0.001122       0.010089              1.897985       2.429130       0.139482      -0.493759       1.590221       0.034462       1.674605           0.000000
           22              H       3.887373       2.996602      20.976452       0.133678       0.902478 0.64640837E+01  0.61001419E+02                                 1.622153                            1.549268      -1.079476       2.382371                    0.996813       3.516982      10.098180       0.466118       1.392442      -0.684617      -0.004957       0.022560       0.027922       0.036237       0.004229      -0.003902       0.012275      -0.014900      -0.013954      -0.014814      -0.002129       0.016943              1.653889       1.526963      -0.138331      -0.228596       1.729761       0.375153       1.704944           0.000001
           23              H       6.461935       1.612499      18.315164       0.127402       1.019849 0.76689348E+01  0.74055731E+02                                 1.641852                            1.598560      -0.831022       2.492175                    0.999511       3.278837       8.929073       0.507608       1.249551      -0.717414       0.031607      -0.001161      -0.014232       0.034683       0.003732      -0.011625       0.011165       0.006537      -0.010854      -0.019074       0.004915       0.014159              1.639115       1.914780       0.086410      -0.333360       1.448875      -0.051877       1.553691           0.000004
           24              H       5.033430      -0.112811      17.917475       0.088825       1.170718 0.85777882E+01  0.84552181E+02                                 1.745273                            1.644355      -0.922897       2.432987                    0.998332       3.402247       9.135891       0.525665       1.182081      -0.732877       0.020527      -0.033521      -0.028586       0.048602      -0.000665      -0.014422       0.015032       0.010421      -0.007116      -0.021854       0.000554       0.021300              1.767087       1.473607      -0.033426      -0.085684       1.977903       0.492621       1.849752           0.000004
           25              H      -3.295022       3.941599      20.896914       0.129729       0.919246 0.69101708E+01  0.65611615E+02                                 1.587057                            1.555573      -0.728781       2.537102                    0.999265       3.383333       9.413814       0.491237       1.313177      -0.702098      -0.005229       0.009054       0.028194       0.030071      -0.002385      -0.003193       0.003059      -0.002414       0.017789      -0.005787      -0.002394       0.008181              1.600603       1.355940       0.035458       0.004438       1.451631       0.111542       1.994239           0.000000
           26              H      -2.327192       3.466831      19.759740       0.114830       1.048687 0.85032260E+01  0.85333748E+02                                 1.750140                            1.738315      -1.092700       2.354943                    0.994423       3.719813      10.763022       0.457999       1.332615      -0.697077       0.023911      -0.006632      -0.006690       0.025699      -0.005777      -0.001722       0.001192       0.003051      -0.018925      -0.006590      -0.002818       0.009407              1.750897       2.135692      -0.073507      -0.025189       1.591770      -0.057093       1.525229           0.000002
           27              H       1.629474      -4.634242      19.463086       0.130284       0.923360 0.66362259E+01  0.63249700E+02                                 1.670151                            1.580446      -1.155729       2.331335                    0.994047       3.712993      10.831491       0.455302       1.411463      -0.680023       0.012755       0.021505       0.008732       0.026483       0.004970      -0.002277      -0.000532      -0.001916       0.006523      -0.006392       0.001201       0.005192              1.731939       1.571111       0.384397       0.164064       2.079983       0.294769       1.544721           0.000000
           28              H       4.925335       5.117397      19.243820       0.126163       0.995850 0.76490652E+01  0.74310594E+02                                 1.662587                            1.626821      -0.767806       2.516920                    0.999089       3.419329       9.545769       0.485916       1.297486      -0.705964      -0.025547       0.005735       0.003858       0.026465      -0.004294      -0.000100      -0.003174       0.014911       0.009919      -0.010930       0.003819       0.007111              1.674366       1.972136      -0.151801      -0.165340       1.533131       0.052743       1.517831           0.000000
           29              H       4.810650       3.917008      15.032622       0.092664       1.179979 0.83341630E+01  0.81925506E+02                                 1.776753                            1.633222      -1.093361       2.349799                    0.997065       3.509824       9.549883       0.519146       1.200216      -0.726845      -0.041677      -0.008434      -0.024784       0.049218       0.007855       0.001518       0.008379       0.034964      -0.016605      -0.020587      -0.001746       0.022333              1.841468       1.879506       0.202566       0.568062       1.385383       0.219834       2.259516           0.000004
           30              H       4.300663       4.377897      17.167241       0.135700       0.951068 0.68086695E+01  0.63041550E+02                                 1.494082                            1.448619      -0.784744       2.520142                    0.999818       3.008886       7.707565       0.572353       1.155787      -0.740593      -0.030940       0.001187       0.007745       0.031917       0.002324       0.000025       0.005350       0.028011       0.008918      -0.017099       0.004364       0.012735              1.490777       1.822779       0.034881      -0.224906       1.206177      -0.005670       1.443376           0.000005
           31              H      -1.329986       4.976247      17.831489       0.127086       0.992545 0.70911269E+01  0.67834386E+02                                 1.662818                            1.571102      -1.104518       2.362322                    0.996406       3.489751       9.778249       0.490509       1.305343      -0.702443       0.024119       0.010555       0.017342       0.031526       0.001877      -0.003657       0.005310       0.026253       0.015832      -0.017290       0.004894       0.012396              1.702194       1.781209       0.193936       0.454639       1.383317       0.178364       1.942057           0.000002
           32              H      -0.909104       4.516960      15.681821       0.096547       1.163204 0.83453362E+01  0.81901417E+02                                 1.754743                            1.633955      -0.936809       2.428659                    0.998644       3.398917       9.181329       0.520224       1.199687      -0.728358       0.047770       0.007851      -0.009079       0.049255       0.004686       0.004190       0.007630       0.034752      -0.020106      -0.018907      -0.003401       0.022308              1.794022       2.176071      -0.015324      -0.470186       1.399192       0.021078       1.806804           0.000003
           33              H       6.874299      -2.154114      20.535770       0.109748       1.071316 0.81598593E+01  0.81598675E+02                                 1.806360                            1.730081      -1.302624       2.257957                    0.993502       3.876549      11.446927       0.445271       1.375566      -0.686907      -0.006163      -0.031274      -0.015678       0.035522       0.006896      -0.002321       0.005562      -0.010290      -0.018123      -0.010762      -0.001750       0.012512              1.828610       1.656206       0.116847       0.035479       2.259783       0.294120       1.569842           0.000000
           34              H      -0.458830       1.168065      21.137677       0.110328       1.032841 0.75678449E+01  0.74329200E+02                                 1.771758                            1.671910      -1.249165       2.284442                    0.994317       3.803325      11.160684       0.450229       1.385112      -0.685146       0.029954       0.019049      -0.002822       0.035610       0.008768      -0.002987       0.002962       0.000857      -0.023566      -0.010819      -0.001888       0.012707              1.823362       2.217771       0.420357      -0.116378       1.833432      -0.001843       1.418884           0.000000
           35              H       0.789560       5.204701      19.385698       0.105573       1.128010 0.84100912E+01  0.82492114E+02                                 1.697901                            1.626202      -1.001056       2.392206                    0.998344       3.381448       9.058121       0.529560       1.179179      -0.733317       0.018248       0.000509      -0.032635       0.037393      -0.009676      -0.010645       0.003719      -0.000303       0.028324      -0.015631      -0.002404       0.018034              1.705556       1.541515      -0.029093      -0.140157       1.478524      -0.099293       2.096628           0.000004
           36              H       3.324345       1.636635       0.786778       0.110938       1.064369 0.74466007E+01  0.72056840E+02                                 1.735396                            1.602710      -1.182634       2.314601                    0.995875       3.594852      10.105711       0.489335       1.293550      -0.704571      -0.020038       0.024507       0.013281       0.034329      -0.006765      -0.007320       0.001926      -0.009296       0.013074      -0.012415       0.001381       0.011034              1.807277       1.886511      -0.553858      -0.160175       2.049525       0.161390       1.485795           0.000001
           37              H      -2.520556       3.869645       9.761638       0.092442       1.083036 0.75800733E+01  0.74395198E+02                                 1.815812                            1.661268      -1.252256       2.274337                    0.994852       3.872586      11.317920       0.457085       1.365329      -0.688392       0.037451      -0.004560       0.025384       0.045472      -0.001772       0.008446       0.001067       0.006530      -0.010626      -0.009167      -0.001130       0.010297              1.900813       2.433285      -0.139903       0.494928       1.592245       0.034520       1.676909           0.000001
           38              H       5.591733       5.617438      10.228116       0.132996       0.904165 0.64777469E+01  0.61146513E+02                                 1.622298                            1.549430      -1.074248       2.383980                    0.996909       3.518064      10.093925       0.466882       1.389796      -0.685123       0.005198       0.022799       0.028102       0.036559      -0.004341       0.004097       0.012328      -0.014912      -0.014562      -0.015108      -0.001915       0.017024              1.654014       1.527058       0.138308       0.228596       1.729903       0.375162       1.705079           0.000001
           39              H       3.017194       4.233335       7.566828       0.127601       1.017466 0.76480489E+01  0.73818991E+02                                 1.641087                            1.597854      -0.836448       2.490919                    0.999464       3.275124       8.922877       0.506913       1.251857      -0.716935      -0.031792      -0.000647      -0.014627       0.035001      -0.003606       0.011263       0.011248       0.006024      -0.010898      -0.018832       0.005014       0.013818              1.638348       1.913795      -0.086293       0.333093       1.448270      -0.051812       1.552980           0.000004
           40              H       4.445720       2.508025       7.169140       0.088778       1.170775 0.85768077E+01  0.84524869E+02                                 1.743804                            1.643050      -0.915618       2.435749                    0.998429       3.402059       9.129058       0.526551       1.180339      -0.733279      -0.020660      -0.033771      -0.028607       0.048843       0.000957       0.014060       0.015039       0.010664      -0.006357      -0.021515       0.000299       0.021216              1.765575       1.472496       0.033450       0.085599       1.976096       0.491980       1.848134           0.000004
           41              H       3.294917       6.562435      10.148578       0.129929       0.917264 0.68904849E+01  0.65368173E+02                                 1.583894                            1.552690      -0.726944       2.538170                    0.999318       3.377423       9.388674       0.492083       1.312051      -0.702355       0.005545       0.009120       0.028191       0.030144       0.002373       0.002753       0.002977      -0.002370       0.017918      -0.005708      -0.002225       0.007933              1.597329       1.353721      -0.035322      -0.004475       1.449052       0.110943       1.989213           0.000000
           42              H       2.327095       6.087667       9.011404       0.115198       1.046603 0.84803294E+01  0.85033408E+02                                 1.746612                            1.735008      -1.087631       2.357287                    0.994567       3.714909      10.738923       0.458889       1.331133      -0.697380      -0.023875      -0.006490      -0.006501       0.025581       0.005861       0.001795       0.001066       0.003214      -0.019023      -0.006627      -0.002892       0.009519              1.747322       2.130454       0.073165       0.024980       1.588930      -0.056980       1.522582           0.000002
           43              H       7.849725      -2.013406       8.714750       0.129933       0.923269 0.66358206E+01  0.63253686E+02                                 1.671061                            1.581210      -1.161761       2.328876                    0.994050       3.714912      10.842696       0.454777       1.412915      -0.679754      -0.013288       0.021276       0.008925       0.026625      -0.004959       0.002370      -0.000569      -0.002202       0.006447      -0.006425       0.001153       0.005272              1.732935       1.571879      -0.384791      -0.164195       2.081469       0.295061       1.545457           0.000000
           44              H       4.553751       7.738233       8.495484       0.125924       0.996825 0.76555954E+01  0.74363559E+02                                 1.660982                            1.625310      -0.765441       2.517021                    0.999028       3.418853       9.532732       0.487304       1.293971      -0.706693       0.025982       0.005710       0.004010       0.026903       0.004261       0.000072      -0.002959       0.015011       0.010001      -0.010882       0.003775       0.007106              1.672709       1.970217       0.151553       0.165037       1.531631       0.052625       1.516280           0.000000
           45              H       4.668462       6.537844       4.284287       0.094124       1.168164 0.82350113E+01  0.80678875E+02                                 1.762035                            1.621382      -1.070616       2.360297                    0.997266       3.491651       9.472910       0.522243       1.197121      -0.727586       0.041394      -0.008238      -0.024695       0.048899      -0.007826      -0.001330       0.008327       0.034769      -0.017063      -0.020466      -0.001795       0.022261              1.825377       1.862753      -0.199573      -0.559331       1.376016       0.216487       2.237364           0.000004
           46              H       5.178437       6.998733       6.418906       0.134795       0.953149 0.68255992E+01  0.63231674E+02                                 1.495663                            1.449885      -0.782432       2.520464                    0.999827       3.012415       7.716299       0.572473       1.154934      -0.740799       0.031212       0.001207       0.007694       0.032169      -0.002190       0.000006       0.005273       0.028281       0.009164      -0.017201       0.004401       0.012800              1.492449       1.825522      -0.034963       0.225553       1.207132      -0.005713       1.444692           0.000005
           47              H       1.329878       7.597083       7.083153       0.128189       0.989579 0.70704648E+01  0.67636985E+02                                 1.664869                            1.573040      -1.109379       2.361607                    0.996379       3.490329       9.803340       0.487873       1.312390      -0.700984      -0.023397       0.010419       0.017136       0.030816      -0.001955       0.003856       0.005154       0.026663       0.015693      -0.017412       0.004692       0.012720              1.704297       1.783367      -0.194203      -0.455287       1.384910       0.178647       1.944612           0.000002
           48              H       0.909007       7.137796       4.933486       0.097686       1.165040 0.83629217E+01  0.82153286E+02                                 1.760123                            1.638429      -0.951071       2.423327                    0.998537       3.400675       9.203711       0.517977       1.203729      -0.727426      -0.047071       0.008249      -0.008994       0.048628      -0.004513      -0.004429       0.007600       0.034825      -0.020244      -0.018880      -0.003513       0.022392              1.799720       2.183915       0.015401       0.472873       1.402662       0.021198       1.812582           0.000003
           49              H       2.604868       0.466722       9.787434       0.110337       1.074311 0.81912237E+01  0.82022706E+02                                 1.812365                            1.735399      -1.324150       2.248748                    0.993151       3.886785      11.499434       0.443649       1.378736      -0.686246       0.005849      -0.030781      -0.015685       0.035038      -0.007031       0.002062       0.005337      -0.010250      -0.017703      -0.010433      -0.002058       0.012491              1.834847       1.661305      -0.117607      -0.035647       2.268712       0.295996       1.574524           0.000001
           50              H       0.458757       3.788901      10.389341       0.109898       1.036487 0.76022776E+01  0.74767715E+02                                 1.777167                            1.676644      -1.256781       2.280864                    0.994189       3.814017      11.207183       0.449124       1.386658      -0.684812      -0.030066       0.019127      -0.003541       0.035810      -0.008729       0.002733       0.002884       0.000734      -0.023338      -0.010548      -0.002078       0.012627              1.829128       2.225580      -0.422562       0.116986       1.839227      -0.001826       1.422579           0.000000
           51              H      -0.789675       7.825537       8.637362       0.106276       1.128494 0.84178812E+01  0.82619076E+02                                 1.701445                            1.629401      -1.016855       2.386083                    0.998250       3.382123       9.073976       0.527648       1.182727      -0.732488      -0.017991       0.001024      -0.032501       0.037163       0.009586       0.010759       0.004107      -0.000330       0.028568      -0.015518      -0.002821       0.018339              1.709157       1.544535       0.029212       0.140616       1.481417      -0.099609       2.101520           0.000004
           52              H       6.154834      -0.984201      11.535114       0.111626       1.061770 0.74241153E+01  0.71777819E+02                                 1.731852                            1.599749      -1.172461       2.319275                    0.995983       3.589249      10.082364       0.490084       1.292678      -0.704760       0.019975       0.024744       0.012916       0.034324       0.006704       0.007297       0.001938      -0.009060       0.013342      -0.012315       0.001305       0.011010              1.803424       1.882374       0.551901       0.159566       2.044899       0.160779       1.482999           0.000001
           53              H       2.219057       3.839913       0.986697       0.093152       1.081643 0.75677913E+01  0.74235545E+02                                 1.813247                            1.659154      -1.256913       2.272601                    0.994826       3.868517      11.298574       0.457750       1.364066      -0.688635       0.037371       0.004477      -0.025433       0.045426       0.001805      -0.008116       0.001102       0.006697      -0.011048      -0.008967      -0.001122       0.010089              1.897985       2.429130       0.139482      -0.493759       1.590220       0.034462       1.674605           0.000000
           54              H       0.852167       2.092120       0.520219       0.133678       0.902477 0.64640784E+01  0.61001352E+02                                 1.622152                            1.549267      -1.079474       2.382372                    0.996813       3.516980      10.098170       0.466118       1.392442      -0.684617       0.004957      -0.022560      -0.027922       0.036237       0.004229      -0.003902       0.012275      -0.014899      -0.013954      -0.014814      -0.002129       0.016943              1.653888       1.526962      -0.138331      -0.228596       1.729759       0.375152       1.704943           0.000001
           55              H      -1.722395       3.476223       3.181507       0.127402       1.019850 0.76689372E+01  0.74055765E+02                                 1.641853                            1.598561      -0.831023       2.492174                    0.999511       3.278837       8.929076       0.507608       1.249552      -0.717414      -0.031607       0.001161       0.014232       0.034683       0.003732      -0.011625       0.011165       0.006537      -0.010854      -0.019074       0.004915       0.014159              1.639116       1.914781       0.086410      -0.333360       1.448876      -0.051877       1.553692           0.000004
           56              H      -0.293890       5.201533       3.579196       0.088825       1.170718 0.85777882E+01  0.84552181E+02                                 1.745273                            1.644355      -0.922897       2.432987                    0.998332       3.402247       9.135891       0.525665       1.182081      -0.732877      -0.020527       0.033521       0.028586       0.048602      -0.000665      -0.014422       0.015032       0.010421      -0.007116      -0.021854       0.000554       0.021300              1.767087       1.473606      -0.033425      -0.085684       1.977903       0.492620       1.849752           0.000004
           57              H       8.034562       1.147123       0.599757       0.129729       0.919246 0.69101678E+01  0.65611575E+02                                 1.587056                            1.555572      -0.728780       2.537102                    0.999265       3.383332       9.413809       0.491237       1.313176      -0.702098       0.005229      -0.009054      -0.028194       0.030070      -0.002385      -0.003193       0.003059      -0.002414       0.017789      -0.005787      -0.002394       0.008180              1.600603       1.355940       0.035458       0.004438       1.451630       0.111542       1.994238           0.000000
           58              H       7.066732       1.621891       1.736931       0.114830       1.048687 0.85032299E+01  0.85333798E+02                                 1.750141                            1.738316      -1.092701       2.354943                    0.994423       3.719814      10.763026       0.457999       1.332615      -0.697077      -0.023911       0.006632       0.006690       0.025699      -0.005777      -0.001722       0.001192       0.003051      -0.018925      -0.006590      -0.002818       0.009407              1.750897       2.135693      -0.073507      -0.025189       1.591770      -0.057093       1.525229           0.000002
           59              H       3.110066       9.722964       2.033585       0.130284       0.923361 0.66362327E+01  0.63249781E+02                                 1.670152                            1.580447      -1.155730       2.331334                    0.994047       3.712995      10.831498       0.455302       1.411463      -0.680023      -0.012755      -0.021505      -0.008731       0.026483       0.004970      -0.002277      -0.000532      -0.001916       0.006523      -0.006392       0.001201       0.005192              1.731940       1.571112       0.384398       0.164064       2.079985       0.294769       1.544722           0.000000
           60              H      -0.185795      -0.028675       2.252851       0.126163       0.995851 0.76490666E+01  0.74310610E+02                                 1.662587                            1.626821      -0.767806       2.516920                    0.999089       3.419329       9.545769       0.485916       1.297485      -0.705964       0.025547      -0.005735      -0.003858       0.026465      -0.004294      -0.000100      -0.003174       0.014911       0.009919      -0.010930       0.003819       0.007111              1.674366       1.972136      -0.151801      -0.165340       1.533131       0.052743       1.517831           0.000000
           61              H      -0.071110       1.171714       6.464049       0.092664       1.179979 0.83341621E+01  0.81925492E+02                                 1.776752                            1.633221      -1.093361       2.349799                    0.997065       3.509824       9.549881       0.519146       1.200216      -0.726845       0.041677       0.008434       0.024784       0.049218       0.007855       0.001518       0.008379       0.034964      -0.016605      -0.020587      -0.001746       0.022333              1.841468       1.879506       0.202565       0.568062       1.385383       0.219834       2.259515           0.000004
           62              H       0.438877       0.710825       4.329430       0.135700       0.951068 0.68086710E+01  0.63041568E+02                                 1.494083                            1.448620      -0.784744       2.520142                    0.999818       3.008886       7.707566       0.572353       1.155787      -0.740593       0.030940      -0.001187      -0.007745       0.031917       0.002324       0.000025       0.005350       0.028011       0.008918      -0.017099       0.004364       0.012735              1.490778       1.822779       0.034881      -0.224906       1.206177      -0.005670       1.443377           0.000005
           63              H       6.069526       0.112475       3.665182       0.127086       0.992546 0.70911406E+01  0.67834550E+02                                 1.662819                            1.571103      -1.104520       2.362321                    0.996406       3.489754       9.778260       0.490509       1.305343      -0.702443      -0.024119      -0.010555      -0.017342       0.031526       0.001877      -0.003657       0.005310       0.026253       0.015832      -0.017290       0.004894       0.012396              1.702196       1.781211       0.193937       0.454640       1.383318       0.178364       1.942059           0.000002
           64              H       5.648644       0.571762       5.814850       0.096547       1.163204 0.83453350E+01  0.81901405E+02                                 1.754743                            1.633955      -0.936809       2.428660                    0.998644       3.398917       9.181330       0.520224       1.199687      -0.728358      -0.047770      -0.007851       0.009079       0.049255       0.004686       0.004190       0.007630       0.034752      -0.020106      -0.018907      -0.003401       0.022308              1.794023       2.176071      -0.015324      -0.470186       1.399192       0.021078       1.806804           0.000003
           65              H      -2.134759       7.242836       0.960901       0.109748       1.071320 0.81599013E+01  0.81599196E+02                                 1.806364                            1.730085      -1.302627       2.257955                    0.993502       3.876557      11.446956       0.445271       1.375565      -0.686908       0.006163       0.031274       0.015678       0.035522       0.006896      -0.002321       0.005562      -0.010289      -0.018124      -0.010762      -0.001750       0.012512              1.828615       1.656209       0.116848       0.035479       2.259791       0.294122       1.569846           0.000000
           66              H       5.198370       3.920657       0.358994       0.110328       1.032842 0.75678552E+01  0.74329323E+02                                 1.771759                            1.671911      -1.249164       2.284442                    0.994317       3.803327      11.160690       0.450230       1.385112      -0.685146      -0.029954      -0.019049       0.002822       0.035610       0.008768      -0.002987       0.002962       0.000857      -0.023566      -0.010819      -0.001888       0.012707              1.823364       2.217774       0.420359      -0.116378       1.833433      -0.001844       1.418884           0.000000
           67              H       3.949980      -0.115979       2.110973       0.105573       1.128018 0.84101621E+01  0.82492966E+02                                 1.697907                            1.626207      -1.001063       2.392202                    0.998344       3.381458       9.058150       0.529560       1.179176      -0.733318      -0.018248      -0.000509       0.032635       0.037393      -0.009676      -0.010646       0.003719      -0.000303       0.028324      -0.015631      -0.002404       0.018034              1.705563       1.541520      -0.029093      -0.140159       1.478528      -0.099294       2.096639           0.000004
           68              H       1.415195       3.452087      20.709893       0.110939       1.064376 0.74466475E+01  0.72057384E+02                                 1.735400                            1.602713      -1.182636       2.314598                    0.995875       3.594859      10.105727       0.489335       1.293546      -0.704572       0.020038      -0.024507      -0.013281       0.034329      -0.006765      -0.007320       0.001926      -0.009296       0.013074      -0.012415       0.001381       0.011035              1.807282       1.886516      -0.553862      -0.160177       2.049532       0.161392       1.485798           0.000001
           69              C      -1.415269       1.148014      12.196781       0.101315      26.246777 0.33628580E+03  0.74855161E+04                                 7.954022                            6.320218      -0.129196       1.982604                    0.998404      26.355932      76.060666       0.617740       0.445438      -1.036491       0.038496       0.030758       0.018901       0.052776       0.023716      -0.012294      -0.029322       0.019177       0.062366      -0.042005      -0.004807       0.046812              8.841651       9.816691      -2.414994       1.626843       9.807265       2.376113       6.900998           0.000000
           70              C      -0.594363       0.090621      11.913670      -0.196410      31.912347 0.45323448E+03  0.10805828E+05                                 8.841679                            7.187239      -0.065918       1.961798                    0.998110      29.809185      87.319204       0.601089       0.427398      -1.053503       0.001250       0.022272      -0.024808       0.033362       0.006244      -0.013661       0.000566      -0.048025       0.033160      -0.034421       0.014850       0.019570              9.781178      11.683783      -3.264197       2.533504      10.123646       1.246410       7.536106           0.000000
           71              C       0.599068      -0.071600      12.562010       0.193418      27.954291 0.37872302E+03  0.86121987E+04                                 8.272477                            6.679607      -0.185425       1.970717                    0.998961      25.291385      71.788622       0.609681       0.441785      -1.047330       0.024641      -0.021957      -0.015113       0.036300      -0.004272      -0.011181      -0.012650      -0.034276      -0.017087      -0.024672      -0.000500       0.025173              9.279323       9.750778      -3.975931       1.826460      11.533826       0.741503       6.553366           0.000002
           72              C       0.915666       0.897885      13.468309      -0.205199      29.448781 0.44940677E+03  0.10671575E+05                                 8.287446                            7.113241       0.002669       1.976863                    0.998503      29.890726      86.841417       0.610929       0.422208      -1.058736       0.010773       0.028401      -0.013510       0.033245       0.005761       0.015103      -0.007242       0.025116      -0.021314      -0.021264      -0.002414       0.023678              8.724713       8.822426      -2.782277       1.073059      10.657449       1.675382       6.694265           0.000003
           73              C       0.047365       1.935770      13.703483       0.087034      24.783090 0.32961591E+03  0.72543460E+04                                 7.441863                            6.117864       0.137705       2.053677                    0.999783      26.189444      73.615635       0.653572       0.425817      -1.054884      -0.018020      -0.003574      -0.049393       0.052699       0.038580       0.006211       0.001212       0.006796       0.051468      -0.047477       0.015359       0.032118              7.988122       8.833241      -2.796738       1.095260       8.970976       1.644767       6.160149           0.000004
           74              C       1.494860      -1.248348      12.289647      -0.233957      28.332108 0.43594873E+03  0.10324357E+05                                 8.245944                            7.005413      -0.236878       1.918766                    0.996951      29.896008      88.147976       0.612654       0.422147      -1.053571      -0.052567      -0.046949       0.053567       0.088526       0.008966       0.007271      -0.013752      -0.041565      -0.041385      -0.025970      -0.006793       0.032764              9.211104       7.622762      -2.275634      -0.339433      11.834420      -2.103198       8.176128          -0.000004
           75              C       1.131812      -2.461347      13.103941      -0.244388      28.240580 0.41812063E+03  0.98032036E+04                                 8.221215                            6.849257      -0.234942       1.925321                    0.997012      29.543785      86.785569       0.620902       0.420743      -1.054030       0.024794       0.071133      -0.021172       0.078249       0.018342       0.000079      -0.030111      -0.020907       0.072441      -0.038017      -0.007558       0.045574              9.285437       6.135781      -0.383408       0.617159       9.938583      -0.830542      11.781947          -0.000004
           76              C       0.755478      -1.668402      16.622086       0.100864      25.090654 0.30891495E+03  0.66954248E+04                                 7.549403                            5.937194       0.134063       2.061413                    0.999805      25.593284      71.601631       0.660408       0.427912      -1.052641       0.041194      -0.020800      -0.003987       0.046319       0.000415      -0.017021      -0.016686      -0.018957      -0.153358      -0.057989       0.019199       0.038790              8.430473       7.912730      -0.554842       0.482519       4.261964       1.419954      13.116725           0.000006
           77              C       0.445512      -1.934731      15.362166      -0.205204      28.874223 0.39206169E+03  0.89687162E+04                                 8.103123                            6.571125       0.334991       2.095140                    0.999750      28.440862      80.256574       0.648297       0.413006      -1.068002      -0.016015      -0.008690       0.012108       0.021877       0.007467       0.003576      -0.004679       0.012234      -0.031524      -0.014011      -0.000959       0.014970              8.929296       7.801478      -0.519796       0.183139       4.680964       1.256636      14.305445           0.000005
           78              C       1.431352      -2.239823      14.501009       0.221862      26.262266 0.34479625E+03  0.76665152E+04                                 7.991540                            6.408449      -0.009218       2.040135                    0.999245      24.436001      68.809572       0.616731       0.446658      -1.043421      -0.004351      -0.007114      -0.031177       0.032273       0.011549       0.004309      -0.010380      -0.056710       0.015422      -0.034208       0.002755       0.031453              9.046260       7.604950      -0.705819       0.986054       4.685445       0.549943      14.848384           0.000000
           79              C       2.708199      -2.284822      14.982965      -0.203186      30.312407 0.41099246E+03  0.95410373E+04                                 8.460819                            6.783452       0.237083       2.066550                    0.998926      28.853986      82.807937       0.628413       0.419855      -1.060523       0.004033      -0.014885       0.007615       0.017200      -0.008200      -0.008337      -0.002526      -0.011897      -0.021771      -0.015504       0.001611       0.013893              9.423693       8.517573      -0.785652       1.217525       5.027841       1.304018      14.725667           0.000002
           80              C       2.954655      -2.014601      16.252343       0.093468      24.499354 0.30059736E+03  0.64690101E+04                                 7.381113                            5.821288       0.263312       2.102574                    0.999817      25.494875      71.007539       0.673239       0.422751      -1.056138      -0.043998      -0.009355       0.014793       0.047352      -0.005004      -0.009984      -0.013617      -0.007764      -0.146711      -0.052793       0.021052       0.031741              8.219683       7.560842      -0.341679       0.990891       4.413442       1.482418      12.684764           0.000005
           81              C       2.226626       3.782390      11.319287      -0.115793      31.251291 0.45066592E+03  0.10800566E+05                                 8.875844                            7.276851      -0.283497       1.884589                    0.998397      30.396279      91.221120       0.580030       0.440619      -1.038614      -0.004270      -0.024204      -0.009125       0.026217       0.000105      -0.018813      -0.002286      -0.020071       0.023142      -0.024819       0.005890       0.018929              9.765942      13.236274      -0.181549       2.949390       9.307642       1.495612       6.753909          -0.000002
           82              C       3.376457       3.043388      11.541993      -0.028631      35.404520 0.45191755E+03  0.10694196E+05                                 9.425522                            7.110879      -0.107811       1.968248                    0.999304      27.722657      79.140668       0.616877       0.419584      -1.065539      -0.035102      -0.016307      -0.031470       0.049884      -0.006499      -0.005180      -0.001952      -0.003494       0.012318      -0.010700       0.003707       0.006994             11.158916      14.838325       1.280975       4.781654      10.342334       2.734007       8.296087          -0.000001
           83              C       3.511070       1.801152      10.962872      -0.118201      30.839049 0.44336692E+03  0.10570863E+05                                 8.766991                            7.191472      -0.131781       1.934459                    0.998509      30.120307      89.840263       0.587294       0.437425      -1.041636      -0.016954       0.014005      -0.014085       0.026115      -0.007283      -0.015792      -0.016815       0.015491       0.003317      -0.028056       0.006562       0.021494              9.626655      11.618732       0.629685       2.634802      10.431101       2.413774       6.830132          -0.000003
           84              C       4.465613       3.605682      12.381223       0.569610      23.046491 0.26014247E+03  0.54460689E+04                                 7.485094                            5.723394      -0.136086       2.002428                    0.999516      22.926058      64.761648       0.619594       0.472201      -1.018585       0.055643       0.006041       0.031982       0.064463       0.009609      -0.058694      -0.040067       0.024386       0.121754      -0.059658      -0.032279       0.091937              8.688532      10.820114       0.864490       3.823047       8.081451       1.967243       7.164031           0.000003
           85              C       5.205027      -2.684029      11.988693      -0.114074      32.016892 0.41059156E+03  0.95337141E+04                                 8.782794                            6.780842       0.200945       2.038473                    0.999724      28.946783      83.205677       0.628153       0.419941      -1.059989       0.000662      -0.000444      -0.035023       0.035032      -0.011032       0.020424       0.010527       0.023146       0.040631      -0.030600       0.000505       0.030095             10.137006       8.107993       4.339186      -1.032445      12.822523      -3.130965       9.480502           0.000002
           86              C      -0.383963       6.664484      11.532319      -0.012786      34.435267 0.41652819E+03  0.96608703E+04                                 9.295760                            6.858032       0.067495       2.041053                    0.999434      26.760634      75.709274       0.623661       0.423434      -1.062774       0.027288       0.030791      -0.024977       0.048131      -0.021920       0.001675       0.000222       0.018625      -0.041305      -0.017286      -0.013451       0.030737             11.326607       8.451925       4.847320      -1.541025      14.508091      -4.422897      11.019804          -0.000000
           87              C      -0.843702       6.729955      10.290241      -0.115396      30.984799 0.39777292E+03  0.91883252E+04                                 8.654231                            6.711952       0.199219       2.045664                    0.999734      28.804137      83.325531       0.624326       0.424711      -1.054102       0.010083       0.019870      -0.001452       0.022329      -0.009554       0.000311       0.020176       0.009492      -0.058798      -0.031464       0.007574       0.023890              9.909618       7.614984       3.786612      -0.665010      12.046401      -3.220933      10.067468          -0.000001
           88              C      -0.841803       5.560936      12.390036       0.583045      21.491491 0.23974820E+03  0.49351779E+04                                 7.235992                            5.547464      -0.083159       2.032846                    0.999544      22.456362      63.634794       0.618150       0.481354      -1.010121      -0.024772      -0.053982       0.016791       0.061722      -0.047837      -0.038316       0.059096      -0.003145      -0.033325      -0.061908      -0.035900       0.097808              8.491563       7.594557       2.877758      -0.658199       9.855371      -3.256751       8.024760           0.000002
           89              C       3.324319       1.319872      20.048225       0.102196      26.250228 0.33635171E+03  0.74875447E+04                                 7.955680                            6.321760      -0.129575       1.982267                    0.998419      26.358819      76.078310       0.617514       0.445568      -1.036388       0.039137      -0.030631      -0.019695       0.053459      -0.022755       0.013169      -0.028260       0.016853       0.064696      -0.040146      -0.006400       0.046546              8.843356       9.816887       2.415333      -1.625922       9.810777       2.377554       6.902405           0.000000
           90              C       4.145212       2.377265      20.331336      -0.196863      31.915098 0.45330843E+03  0.10808002E+05                                 8.841556                            7.187214      -0.066627       1.961581                    0.998137      29.810663      87.324373       0.601168       0.427325      -1.053551       0.003069      -0.021799       0.023457       0.032169      -0.006356       0.013201       0.000007      -0.048059       0.031706      -0.033991       0.013946       0.020046              9.780865      11.682010       3.263028      -2.532644      10.124275       1.247696       7.536309          -0.000000
           91              C       5.338643       2.539486      19.682997       0.192609      27.979977 0.37917268E+03  0.86247612E+04                                 8.276266                            6.682736      -0.179960       1.972148                    0.998847      25.305493      71.832392       0.609668       0.441675      -1.047422       0.025475       0.022305       0.014261       0.036741       0.004993       0.011256      -0.012880      -0.034657      -0.019404      -0.025227      -0.000495       0.025723              9.283663       9.755236       3.978738      -1.826306      11.539778       0.742331       6.555974           0.000002
           92              C       5.655255       1.570001      18.776697      -0.204786      29.428991 0.44897083E+03  0.10659222E+05                                 8.286269                            7.111902       0.004354       1.977563                    0.998467      29.878569      86.813524       0.610680       0.422459      -1.058520       0.010960      -0.028188       0.012141       0.032590      -0.005362      -0.015052      -0.006673       0.025652      -0.016508      -0.020285      -0.003217       0.023501              8.723701       8.821989       2.782737      -1.072975      10.655925       1.674911       6.693190           0.000003
           93              C       4.786967       0.532116      18.541524       0.087176      24.787976 0.32969496E+03  0.72569647E+04                                 7.444050                            6.119250       0.137310       2.053500                    0.999789      26.194297      73.648454       0.653353       0.425907      -1.054763      -0.018636       0.003092       0.050143       0.053583      -0.039339      -0.005222       0.002040       0.006486       0.048950      -0.047696       0.014737       0.032959              7.990667       8.835634       2.797933      -1.095421       8.974404       1.645731       6.161965           0.000004
           94              C      -3.244780       3.716234      19.955360      -0.232250      28.264111 0.43463184E+03  0.10284956E+05                                 8.229614                            6.991960      -0.237893       1.919232                    0.996907      29.852618      87.972840       0.613646       0.421801      -1.053831      -0.052770       0.048402      -0.053939       0.089648      -0.009906      -0.006769      -0.014986      -0.042020      -0.043269      -0.026640      -0.007506       0.034146              9.191884       7.609647       2.266878       0.339099      11.803351      -2.095257       8.162654          -0.000004
           95              C      -3.607839       4.929233      19.141066      -0.245884      28.269726 0.41867255E+03  0.98191275E+04                                 8.225253                            6.852399      -0.235264       1.924985                    0.997024      29.563547      86.849470       0.620963       0.420574      -1.054163       0.024850      -0.071319       0.019863       0.078093      -0.018536      -0.000742      -0.028956      -0.017973       0.075416      -0.038214      -0.006232       0.044446              9.290463       6.138614       0.382564      -0.616764       9.941937      -0.831282      11.790838          -0.000004
           96              C       5.495046       4.136288      15.622921       0.106574      24.935353 0.30642051E+03  0.66266697E+04                                 7.510679                            5.905783       0.155095       2.068921                    0.999799      25.494889      71.203797       0.663529       0.426843      -1.053497       0.043518       0.021562       0.002042       0.048610       0.000097       0.017263      -0.016937      -0.015220      -0.154625      -0.058555       0.021294       0.037260              8.386895       7.877947       0.555352      -0.463753       4.241565       1.414212      13.041172           0.000006
           97              C       5.185073       4.402617      16.882841      -0.206343      28.924134 0.39297799E+03  0.89950287E+04                                 8.113830                            6.580107       0.335275       2.094654                    0.999743      28.467696      80.359228       0.647654       0.413170      -1.067883      -0.014605       0.008935      -0.010824       0.020256      -0.007153      -0.001738      -0.004368       0.011200      -0.034128      -0.013546      -0.001231       0.014777              8.941892       7.806332       0.520991      -0.178358       4.687169       1.259775      14.332173           0.000005
           98              C      -3.308293       4.707709      17.743997       0.220642      26.274188 0.34495298E+03  0.76715615E+04                                 7.996971                            6.412080      -0.014971       2.038442                    0.999213      24.444956      68.862020       0.616188       0.446961      -1.043151      -0.003474       0.008106       0.031091       0.032318      -0.010828      -0.004667      -0.009916      -0.057060       0.014166      -0.033965       0.002740       0.031225              9.053336       7.609263       0.706302      -0.988048       4.688622       0.550482      14.862123           0.000000
           99              C      -2.031445       4.752708      17.262042      -0.201046      30.256483 0.40988192E+03  0.95088127E+04                                 8.451725                            6.775652       0.243495       2.069023                    0.998910      28.816427      82.671871       0.628585       0.420025      -1.060417       0.004887       0.014935      -0.007400       0.017370       0.009275       0.007593      -0.002791      -0.010511      -0.017818      -0.014860       0.001111       0.013749              9.414018       8.508424       0.784882      -1.215552       5.022889       1.303081      14.710742           0.000002
          100              C      -1.784982       4.482487      15.992663       0.091526      24.556625 0.30143942E+03  0.64923277E+04                                 7.396363                            5.833010       0.254758       2.099693                    0.999828      25.532161      71.163405       0.671876       0.423269      -1.055708      -0.040964       0.009375      -0.014452       0.044439       0.005174       0.008525      -0.014334      -0.007293      -0.147323      -0.052856       0.020810       0.032046              8.237612       7.570615       0.342228      -0.991183       4.422872       1.486796      12.719348           0.000005
          101              C       6.966242      -1.314504      20.925719      -0.114952      31.282589 0.45135072E+03  0.10822543E+05                                 8.888594                            7.288831      -0.291482       1.881880                    0.998361      30.416856      91.346538       0.578706       0.441401      -1.038014      -0.003687       0.023716       0.009448       0.025794      -0.000134       0.019353      -0.002029      -0.021318       0.025855      -0.025862       0.006122       0.019740              9.779317      13.258693       0.180696      -2.953903       9.316319       1.495356       6.762939          -0.000002
          102              C      -1.363135      -0.575502      20.703014      -0.026674      35.340204 0.45097432E+03  0.10666147E+05                                 9.414050                            7.103419      -0.101296       1.970490                    0.999337      27.690916      79.025100       0.617214       0.419580      -1.065557      -0.034052       0.017127       0.030905       0.049072       0.006782       0.004819      -0.001067      -0.002466       0.010481      -0.010090       0.002885       0.007205             11.144222      14.818853      -1.280846      -4.775475      10.327378       2.729952       8.286433          -0.000001
          103              C      -1.228538       0.666734      21.282134      -0.119588      30.859300 0.44384667E+03  0.10584613E+05                                 8.769286                            7.194897      -0.132067       1.934313                    0.998550      30.130696      89.865792       0.587241       0.437368      -1.041724      -0.016059      -0.013203       0.013399       0.024733       0.006739       0.015627      -0.016768       0.014481       0.006045      -0.027432       0.005853       0.021579              9.628228      11.619781      -0.632076      -2.634653      10.432844       2.414256       6.832058          -0.000003
          104              C      -0.273970      -1.137796      19.863784       0.569770      23.051052 0.26021347E+03  0.54475583E+04                                 7.483462                            5.722203      -0.131949       2.003697                    0.999454      22.929867      64.758106       0.620020       0.471876      -1.018830       0.057265      -0.007073      -0.032613       0.066279      -0.009469       0.058818      -0.041337       0.023353       0.122344      -0.060674      -0.031958       0.092632              8.686330      10.817671      -0.863563      -3.821564       8.079841       1.966138       7.161478           0.000003
          105              C       0.465370       5.151915      20.256313      -0.112527      31.996781 0.41023963E+03  0.95235318E+04                                 8.781273                            6.779723       0.198742       2.038051                    0.999727      28.929487      83.148071       0.627954       0.420163      -1.059846       0.000683       0.001226       0.033984       0.034013       0.010366      -0.020481       0.009988       0.021335       0.041229      -0.029502      -0.000392       0.029895             10.135850       8.108132      -4.340643       1.033672      12.823260      -3.130837       9.476157           0.000001
          106              C       4.355687      -4.196598      20.712687      -0.013683      34.438120 0.41653935E+03  0.96616531E+04                                 9.298332                            6.859550       0.062828       2.039565                    0.999440      26.762530      75.728449       0.623368       0.423610      -1.062613       0.027601      -0.031618       0.025366       0.049040       0.021992      -0.002157      -0.000325       0.018271      -0.043816      -0.016900      -0.014302       0.031202             11.330294       8.454118      -4.849013       1.542130      14.512763      -4.425693      11.024001          -0.000000
          107              C       3.895945       0.979603       0.458094      -0.114961      30.970423 0.39751686E+03  0.91812053E+04                                 8.651941                            6.709827       0.198302       2.045629                    0.999745      28.797072      83.307713       0.624401       0.424716      -1.054068       0.010019      -0.017704       0.000114       0.020343       0.009034      -0.001449       0.020380       0.010151      -0.059769      -0.032080       0.008921       0.023159              9.907116       7.614720      -3.787642       0.663639      12.043922      -3.217304      10.062708          -0.000001
          108              C       3.897837      -3.093050      19.854970       0.582416      21.519178 0.24011562E+03  0.49446154E+04                                 7.241402                            5.551078      -0.079037       2.033471                    0.999495      22.475603      63.700613       0.618057       0.481244      -1.010183      -0.023531       0.052889      -0.016821       0.060282       0.048749       0.037671       0.058904      -0.003455      -0.032527      -0.061734      -0.036201       0.097934              8.498402       7.599983      -2.880802       0.659247       9.863911      -3.260499       8.031311           0.000002
          109              C       6.154809       3.940708       9.299890       0.101315      26.246765 0.33628563E+03  0.74855113E+04                                 7.954019                            6.320216      -0.129194       1.982605                    0.998404      26.355923      76.060628       0.617741       0.445438      -1.036491      -0.038496      -0.030758      -0.018901       0.052776       0.023716      -0.012294      -0.029322       0.019177       0.062365      -0.042005      -0.004807       0.046812              8.841648       9.816688      -2.414992       1.626843       9.807261       2.376112       6.900995           0.000000
          110              C       5.333903       4.998101       9.583001      -0.196410      31.912333 0.45323428E+03  0.10805822E+05                                 8.841676                            7.187237      -0.065916       1.961799                    0.998110      29.809174      87.319154       0.601089       0.427398      -1.053503      -0.001250      -0.022272       0.024808       0.033362       0.006244      -0.013661       0.000566      -0.048025       0.033160      -0.034421       0.014850       0.019570              9.781174      11.683778      -3.264196       2.533503      10.123642       1.246410       7.536103           0.000000
          111              C       4.140472       5.160322       8.934661       0.193419      27.954285 0.37872294E+03  0.86121962E+04                                 8.272476                            6.679607      -0.185425       1.970717                    0.998961      25.291381      71.788607       0.609681       0.441785      -1.047330      -0.024641       0.021957       0.015113       0.036300      -0.004272      -0.011181      -0.012650      -0.034276      -0.017087      -0.024673      -0.000500       0.025173              9.279322       9.750775      -3.975931       1.826459      11.533825       0.741504       6.553365           0.000002
          112              C       3.823874       4.190837       8.028362      -0.205199      29.448785 0.44940683E+03  0.10671577E+05                                 8.287447                            7.113242       0.002668       1.976863                    0.998503      29.890729      86.841429       0.610929       0.422208      -1.058736      -0.010773      -0.028401       0.013510       0.033245       0.005761       0.015103      -0.007242       0.025116      -0.021314      -0.021264      -0.002414       0.023678              8.724714       8.822427      -2.782278       1.073059      10.657451       1.675383       6.694265           0.000003
          113              C       4.692175       3.152952       7.793188       0.087034      24.783096 0.32961602E+03  0.72543489E+04                                 7.441864                            6.117864       0.137704       2.053677                    0.999783      26.189449      73.615652       0.653572       0.425817      -1.054884       0.018020       0.003574       0.049393       0.052699       0.038580       0.006211       0.001212       0.006796       0.051468      -0.047477       0.015359       0.032118              7.988123       8.833243      -2.796739       1.095260       8.970978       1.644767       6.160150           0.000004
          114              C       3.244680       6.337070       9.207024      -0.233957      28.332112 0.43594880E+03  0.10324359E+05                                 8.245945                            7.005414      -0.236879       1.918766                    0.996951      29.896011      88.147989       0.612654       0.422147      -1.053571       0.052567       0.046949      -0.053567       0.088526       0.008966       0.007271      -0.013752      -0.041565      -0.041385      -0.025970      -0.006794       0.032764              9.211105       7.622763      -2.275634      -0.339433      11.834423      -2.103198       8.176129          -0.000004
          115              C       3.607728       7.550069       8.392730      -0.244388      28.240586 0.41812075E+03  0.98032074E+04                                 8.221216                            6.849258      -0.234942       1.925321                    0.997012      29.543790      86.785588       0.620902       0.420743      -1.054030      -0.024794      -0.071133       0.021172       0.078249       0.018342       0.000079      -0.030111      -0.020907       0.072441      -0.038017      -0.007557       0.045574              9.285438       6.135781      -0.383408       0.617159       9.938586      -0.830542      11.781948          -0.000004
          116              C       3.984062       6.757124       4.874585       0.100864      25.090652 0.30891493E+03  0.66954240E+04                                 7.549402                            5.937194       0.134063       2.061413                    0.999805      25.593282      71.601622       0.660408       0.427912      -1.052641      -0.041194       0.020800       0.003987       0.046319       0.000415      -0.017021      -0.016686      -0.018957      -0.153358      -0.057989       0.019199       0.038790              8.430472       7.912729      -0.554842       0.482519       4.261963       1.419954      13.116723           0.000006
          117              C       4.294028       7.023453       6.134505      -0.205205      28.874223 0.39206169E+03  0.89687162E+04                                 8.103124                            6.571125       0.334991       2.095140                    0.999750      28.440862      80.256575       0.648297       0.413006      -1.068002       0.016015       0.008690      -0.012108       0.021877       0.007467       0.003576      -0.004679       0.012234      -0.031524      -0.014011      -0.000959       0.014970              8.929296       7.801479      -0.519796       0.183139       4.680964       1.256636      14.305445           0.000005
          118              C       3.308188       7.328545       6.995662       0.221862      26.262267 0.34479627E+03  0.76665157E+04                                 7.991540                            6.408449      -0.009218       2.040135                    0.999245      24.436002      68.809574       0.616731       0.446657      -1.043422       0.004351       0.007114       0.031177       0.032273       0.011549       0.004309      -0.010380      -0.056710       0.015422      -0.034208       0.002755       0.031453              9.046259       7.604950      -0.705819       0.986053       4.685445       0.549943      14.848383           0.000000
          119              C       2.031341       7.373544       6.513706      -0.203186      30.312410 0.41099249E+03  0.95410383E+04                                 8.460820                            6.783453       0.237081       2.066550                    0.998926      28.853990      82.807959       0.628413       0.419855      -1.060523      -0.004033       0.014885      -0.007615       0.017200      -0.008200      -0.008337      -0.002526      -0.011897      -0.021771      -0.015504       0.001611       0.013893              9.423695       8.517574      -0.785652       1.217525       5.027841       1.304019      14.725669           0.000002
          120              C       1.784885       7.103323       5.244328       0.093468      24.499357 0.30059740E+03  0.64690114E+04                                 7.381114                            5.821289       0.263312       2.102574                    0.999817      25.494877      71.007548       0.673239       0.422751      -1.056138       0.043998       0.009355      -0.014793       0.047352      -0.005004      -0.009984      -0.013617      -0.007764      -0.146711      -0.052793       0.021052       0.031741              8.219684       7.560842      -0.341679       0.990891       4.413443       1.482418      12.684766           0.000005
          121              C       2.512914       1.306332      10.177384      -0.115786      31.251132 0.45066294E+03  0.10800476E+05                                 8.875809                            7.276822      -0.283491       1.884592                    0.998397      30.396180      91.220712       0.580032       0.440619      -1.038615       0.004270       0.024204       0.009126       0.026218       0.000105      -0.018813      -0.002286      -0.020070       0.023142      -0.024819       0.005890       0.018929              9.765903      13.236212      -0.181548       2.949375       9.307612       1.495610       6.753884          -0.000002
          122              C       1.363083       2.045334       9.954678      -0.028633      35.404591 0.45191868E+03  0.10694228E+05                                 9.425534                            7.110888      -0.107811       1.968248                    0.999304      27.722686      79.140764       0.616877       0.419584      -1.065539       0.035102       0.016307       0.031470       0.049884      -0.006499      -0.005179      -0.001952      -0.003494       0.012318      -0.010700       0.003706       0.006994             11.158930      14.838348       1.280979       4.781662      10.342346       2.734011       8.296097          -0.000001
          123              C       1.228470       3.287570      10.533799      -0.118193      30.838891 0.44336401E+03  0.10570775E+05                                 8.766955                            7.191443      -0.131772       1.934463                    0.998509      30.120201      89.839819       0.587296       0.437424      -1.041637       0.016954      -0.014005       0.014085       0.026115      -0.007283      -0.015792      -0.016815       0.015491       0.003317      -0.028055       0.006562       0.021494              9.626614      11.618685       0.629676       2.634790      10.431056       2.413760       6.830103          -0.000003
          124              C       0.273927       1.483040       9.115448       0.569610      23.046494 0.26014253E+03  0.54460707E+04                                 7.485095                            5.723395      -0.136088       2.002428                    0.999516      22.926064      64.761675       0.619593       0.472202      -1.018585      -0.055643      -0.006041      -0.031982       0.064463       0.009609      -0.058695      -0.040067       0.024386       0.121754      -0.059658      -0.032279       0.091937              8.688533      10.820115       0.864490       3.823046       8.081452       1.967242       7.164031           0.000003
          125              C      -0.465487       7.772751       9.507978      -0.114055      32.016446 0.41058448E+03  0.95335045E+04                                 8.782694                            6.780768       0.200970       2.038484                    0.999724      28.946536      83.204649       0.628159       0.419939      -1.059991      -0.000661       0.000443       0.035023       0.035032      -0.011031       0.020424       0.010526       0.023145       0.040630      -0.030599       0.000504       0.030095             10.136887       8.107893       4.339121      -1.032421      12.822355      -3.130926       9.480412           0.000001
          126              C       5.123503      -1.575762       9.964352      -0.012790      34.435457 0.41653087E+03  0.96609472E+04                                 9.295793                            6.858054       0.067495       2.041051                    0.999434      26.760702      75.709498       0.623660       0.423434      -1.062774      -0.027288      -0.030791       0.024977       0.048130      -0.021920       0.001675       0.000222       0.018625      -0.041305      -0.017285      -0.013451       0.030737             11.326652       8.451956       4.847344      -1.541038      14.508155      -4.422924      11.019845          -0.000000
          127              C       5.583242      -1.641233      11.206430      -0.115377      30.984379 0.39776613E+03  0.91881245E+04                                 8.654134                            6.711879       0.199245       2.045675                    0.999734      28.803885      83.324468       0.624332       0.424709      -1.054103      -0.010083      -0.019870       0.001452       0.022329      -0.009553       0.000311       0.020175       0.009491      -0.058797      -0.031463       0.007574       0.023889              9.909503       7.614904       3.786571      -0.664992      12.046261      -3.220878      10.067344          -0.000001
          128              C       5.581343      -0.472214       9.106635       0.583044      21.491499 0.23974837E+03  0.49351828E+04                                 7.235995                            5.547466      -0.083162       2.032844                    0.999544      22.456381      63.634874       0.618150       0.481354      -1.010121       0.024772       0.053982      -0.016791       0.061722      -0.047837      -0.038317       0.059096      -0.003145      -0.033325      -0.061908      -0.035900       0.097808              8.491565       7.594561       2.877758      -0.658198       9.855372      -3.256750       8.024761           0.000002
          129              C       1.415221       3.768850       1.448446       0.102196      26.250222 0.33635163E+03  0.74875423E+04                                 7.955678                            6.321759      -0.129574       1.982268                    0.998419      26.358814      76.078285       0.617514       0.445568      -1.036388      -0.039137       0.030631       0.019695       0.053459      -0.022755       0.013169      -0.028260       0.016853       0.064696      -0.040147      -0.006400       0.046546              8.843354       9.816885       2.415332      -1.625922       9.810774       2.377553       6.902403           0.000000
          130              C       0.594328       2.711457       1.165335      -0.196863      31.915089 0.45330830E+03  0.10807997E+05                                 8.841553                            7.187213      -0.066625       1.961582                    0.998137      29.810656      87.324338       0.601168       0.427325      -1.053551      -0.003069       0.021799      -0.023457       0.032169      -0.006356       0.013201       0.000007      -0.048059       0.031706      -0.033991       0.013946       0.020046              9.780862      11.682008       3.263028      -2.532643      10.124272       1.247695       7.536307          -0.000000
          131              C      -0.599103       2.549236       1.813674       0.192609      27.979972 0.37917260E+03  0.86247590E+04                                 8.276265                            6.682736      -0.179960       1.972148                    0.998847      25.305490      71.832382       0.609668       0.441675      -1.047422      -0.025475      -0.022305      -0.014261       0.036741       0.004993       0.011256      -0.012880      -0.034657      -0.019404      -0.025227      -0.000495       0.025723              9.283662       9.755235       3.978738      -1.826306      11.539778       0.742331       6.555973           0.000002
          132              C      -0.915715       3.518721       2.719974      -0.204786      29.428992 0.44897084E+03  0.10659222E+05                                 8.286269                            7.111902       0.004354       1.977563                    0.998467      29.878570      86.813528       0.610680       0.422459      -1.058520      -0.010959       0.028188      -0.012141       0.032590      -0.005362      -0.015052      -0.006673       0.025652      -0.016508      -0.020285      -0.003217       0.023501              8.723701       8.821990       2.782738      -1.072975      10.655925       1.674911       6.693189           0.000003
          133              C      -0.047427       4.556606       2.955147       0.087175      24.787975 0.32969495E+03  0.72569643E+04                                 7.444050                            6.119250       0.137311       2.053500                    0.999789      26.194296      73.648453       0.653353       0.425908      -1.054763       0.018636      -0.003092      -0.050143       0.053583      -0.039339      -0.005222       0.002040       0.006486       0.048950      -0.047696       0.014737       0.032959              7.990668       8.835634       2.797934      -1.095421       8.974405       1.645731       6.161964           0.000004
          134              C       7.984320       1.372488       1.541311      -0.232250      28.264119 0.43463200E+03  0.10284960E+05                                 8.229615                            6.991961      -0.237893       1.919232                    0.996907      29.852624      87.972862       0.613646       0.421801      -1.053831       0.052770      -0.048401       0.053939       0.089648      -0.009906      -0.006769      -0.014986      -0.042020      -0.043268      -0.026640      -0.007506       0.034146              9.191886       7.609648       2.266878       0.339099      11.803354      -2.095258       8.162655          -0.000004
          135              C       8.347379       0.159489       2.355605      -0.245884      28.269725 0.41867252E+03  0.98191269E+04                                 8.225253                            6.852400      -0.235265       1.924985                    0.997024      29.563549      86.849485       0.620963       0.420574      -1.054163      -0.024850       0.071319      -0.019863       0.078093      -0.018536      -0.000742      -0.028956      -0.017974       0.075416      -0.038214      -0.006232       0.044446              9.290464       6.138614       0.382564      -0.616764       9.941939      -0.831282      11.790838          -0.000004
          136              C      -0.755506       0.952434       5.873750       0.106574      24.935348 0.30642044E+03  0.66266676E+04                                 7.510678                            5.905782       0.155096       2.068921                    0.999799      25.494885      71.203781       0.663529       0.426843      -1.053497      -0.043518      -0.021562      -0.002042       0.048610       0.000097       0.017263      -0.016937      -0.015220      -0.154625      -0.058555       0.021294       0.037260              8.386893       7.877946       0.555352      -0.463753       4.241565       1.414211      13.041169           0.000006
          137              C      -0.445533       0.686105       4.613830      -0.206343      28.924131 0.39297793E+03  0.89950271E+04                                 8.113829                            6.580106       0.335275       2.094654                    0.999743      28.467694      80.359221       0.647654       0.413170      -1.067883       0.014605      -0.008935       0.010824       0.020256      -0.007153      -0.001738      -0.004368       0.011200      -0.034128      -0.013546      -0.001231       0.014777              8.941890       7.806332       0.520992      -0.178358       4.687169       1.259775      14.332171           0.000005
          138              C       8.047833       0.381013       3.752674       0.220642      26.274189 0.34495299E+03  0.76715619E+04                                 7.996972                            6.412080      -0.014972       2.038442                    0.999213      24.444957      68.862027       0.616188       0.446961      -1.043151       0.003474      -0.008106      -0.031091       0.032318      -0.010828      -0.004667      -0.009916      -0.057060       0.014166      -0.033965       0.002740       0.031225              9.053336       7.609263       0.706303      -0.988048       4.688622       0.550482      14.862123           0.000000
          139              C       6.770985       0.336014       4.234629      -0.201046      30.256486 0.40988196E+03  0.95088142E+04                                 8.451726                            6.775653       0.243494       2.069022                    0.998910      28.816431      82.671895       0.628585       0.420025      -1.060417      -0.004887      -0.014935       0.007400       0.017370       0.009275       0.007593      -0.002791      -0.010511      -0.017818      -0.014860       0.001111       0.013749              9.414020       8.508425       0.784882      -1.215552       5.022890       1.303082      14.710744           0.000002
          140              C       6.524522       0.606235       5.504008       0.091526      24.556624 0.30143940E+03  0.64923273E+04                                 7.396363                            5.833010       0.254758       2.099693                    0.999828      25.532160      71.163403       0.671876       0.423269      -1.055708       0.040964      -0.009375       0.014452       0.044439       0.005174       0.008525      -0.014334      -0.007293      -0.147323      -0.052856       0.020810       0.032046              8.237612       7.570614       0.342228      -0.991183       4.422872       1.486796      12.719349           0.000005
          141              C      -2.226702       6.403226       0.570952      -0.114944      31.282437 0.45134787E+03  0.10822456E+05                                 8.888560                            7.288803      -0.291476       1.881883                    0.998361      30.416760      91.346141       0.578708       0.441400      -1.038015       0.003688      -0.023716      -0.009448       0.025794      -0.000134       0.019353      -0.002029      -0.021317       0.025855      -0.025862       0.006122       0.019740              9.779279      13.258632       0.180694      -2.953889       9.316289       1.495353       6.762915          -0.000002
          142              C       6.102675       5.664224       0.793657      -0.026676      35.340268 0.45097535E+03  0.10666177E+05                                 9.414061                            7.103427      -0.101295       1.970489                    0.999337      27.690942      79.025182       0.617214       0.419580      -1.065558       0.034052      -0.017127      -0.030905       0.049072       0.006781       0.004819      -0.001067      -0.002466       0.010481      -0.010090       0.002885       0.007205             11.144235      14.818873      -1.280849      -4.775482      10.327388       2.729955       8.286442          -0.000001
          143              C       5.968078       4.421988       0.214537      -0.119581      30.859155 0.44384397E+03  0.10584531E+05                                 8.769252                            7.194869      -0.132060       1.934317                    0.998550      30.130599      89.865381       0.587243       0.437368      -1.041725       0.016059       0.013203      -0.013399       0.024733       0.006739       0.015626      -0.016767       0.014480       0.006044      -0.027432       0.005853       0.021579              9.628190      11.619737      -0.632067      -2.634642      10.432801       2.414243       6.832031          -0.000003
          144              C       5.013510       6.226518       1.632887       0.569770      23.051058 0.26021357E+03  0.54475610E+04                                 7.483463                            5.722205      -0.131951       2.003696                    0.999454      22.929875      64.758139       0.620020       0.471876      -1.018830      -0.057265       0.007073       0.032613       0.066279      -0.009470       0.058818      -0.041337       0.023353       0.122344      -0.060674      -0.031958       0.092632              8.686331      10.817673      -0.863563      -3.821564       8.079842       1.966138       7.161478           0.000003
          145              C       4.274170      -0.063193       1.240358      -0.112510      31.996379 0.41023324E+03  0.95233426E+04                                 8.781183                            6.779656       0.198764       2.038061                    0.999727      28.929264      83.147142       0.627960       0.420161      -1.059848      -0.000683      -0.001226      -0.033984       0.034013       0.010365      -0.020481       0.009987       0.021334       0.041229      -0.029501      -0.000393       0.029894             10.135742       8.108042      -4.340584       1.033651      12.823109      -3.130801       9.476075           0.000001
          146              C       0.383853       9.285320       0.783984      -0.013686      34.438292 0.41654177E+03  0.96617224E+04                                 9.298362                            6.859570       0.062828       2.039564                    0.999441      26.762591      75.728649       0.623367       0.423610      -1.062613      -0.027601       0.031618      -0.025366       0.049040       0.021992      -0.002157      -0.000325       0.018270      -0.043816      -0.016899      -0.014302       0.031202             11.330334       8.454145      -4.849034       1.542142      14.512820      -4.425718      11.024038          -0.000000
          147              C       0.843595       4.109119      21.038577      -0.114944      30.970047 0.39751077E+03  0.91810254E+04                                 8.651854                            6.709762       0.198326       2.045639                    0.999745      28.796846      83.306762       0.624406       0.424714      -1.054069      -0.010020       0.017704      -0.000114       0.020343       0.009033      -0.001449       0.020380       0.010151      -0.059767      -0.032079       0.008921       0.023158              9.907014       7.614648      -3.787605       0.663623      12.043797      -3.217256      10.062598          -0.000001
          148              C       0.841703       8.181772       1.641701       0.582416      21.519185 0.24011578E+03  0.49446198E+04                                 7.241404                            5.551080      -0.079040       2.033470                    0.999495      22.475620      63.700686       0.618057       0.481244      -1.010183       0.023531      -0.052889       0.016821       0.060282       0.048749       0.037672       0.058904      -0.003455      -0.032528      -0.061734      -0.036201       0.097935              8.498403       7.599986      -2.880801       0.659247       9.863911      -3.260498       8.031312           0.000002
          149              N      -1.122747       2.072548      13.092547      -0.214031      32.562449 0.47166678E+03  0.11120594E+05                                 8.485291                            7.008408       0.049199       2.054005                    0.998436      27.067985      73.593449       0.665240       0.390512      -1.100540       0.090259      -0.097945      -0.047927       0.141551       0.044220       0.039274      -0.007684       0.035993       0.055950      -0.067285       0.006326       0.060959              9.343233      10.266630      -2.712829       1.500020      10.309086       2.398930       7.453982           0.000001
          150              N       1.995642      -1.700287      17.076526      -0.215607      32.562633 0.47125608E+03  0.11123733E+05                                 8.513420                            7.022350      -0.026261       2.026352                    0.998837      27.167209      74.237574       0.661262       0.392409      -1.097701      -0.031978      -0.041818      -0.127428       0.137874      -0.010054      -0.015123      -0.010888       0.043922      -0.140123      -0.052017       0.002825       0.049193              9.437985       9.499618      -0.554469       0.843347       5.171488       1.848759      13.642850           0.000002
          151              N       3.616854       0.395338      19.152459      -0.215643      32.622364 0.47270456E+03  0.11152215E+05                                 8.497988                            7.017806       0.043042       2.051587                    0.998369      27.100098      73.726599       0.664493       0.390701      -1.100306       0.090937       0.097377       0.047911       0.141589      -0.043615      -0.037824      -0.008468       0.036888       0.055718      -0.066621       0.007335       0.059287              9.358187      10.283741       2.720646      -1.501012      10.327222       2.402729       7.463600           0.000001
          152              N      -2.743990       4.168173      15.168481      -0.216439      32.611016 0.47211201E+03  0.11150019E+05                                 8.525482                            7.031757      -0.037438       2.022537                    0.998772      27.188980      74.339667       0.660331       0.392748      -1.097364      -0.027374       0.042423       0.127338       0.136981       0.011015       0.017769      -0.009626       0.041612      -0.136307      -0.051388       0.002665       0.048723              9.452078       9.512228       0.555582      -0.843814       5.177917       1.851911      13.666088           0.000002
          153              N       5.862287       3.016174       8.404124      -0.214031      32.562438 0.47166662E+03  0.11120589E+05                                 8.485289                            7.008407       0.049200       2.054006                    0.998436      27.067980      73.593428       0.665241       0.390512      -1.100540      -0.090259       0.097945       0.047928       0.141551       0.044220       0.039274      -0.007684       0.035993       0.055950      -0.067285       0.006326       0.060959              9.343230      10.266628      -2.712828       1.500019      10.309082       2.398929       7.453980           0.000001
          154              N       2.743898       6.789009       4.420145      -0.215607      32.562629 0.47125602E+03  0.11123731E+05                                 8.513419                            7.022349      -0.026261       2.026352                    0.998837      27.167207      74.237565       0.661262       0.392409      -1.097701       0.031978       0.041818       0.127428       0.137874      -0.010054      -0.015123      -0.010888       0.043922      -0.140123      -0.052017       0.002825       0.049193              9.437984       9.499617      -0.554469       0.843346       5.171488       1.848759      13.642848           0.000002
          155              N       1.122686       4.693384       2.344212      -0.215643      32.622357 0.47270447E+03  0.11152213E+05                                 8.497987                            7.017806       0.043043       2.051587                    0.998369      27.100095      73.726587       0.664493       0.390701      -1.100306      -0.090937      -0.097377      -0.047911       0.141589      -0.043615      -0.037824      -0.008468       0.036888       0.055718      -0.066621       0.007335       0.059287              9.358186      10.283739       2.720646      -1.501012      10.327219       2.402728       7.463598           0.000001
          156              N       7.483530       0.920549       6.328190      -0.216439      32.611014 0.47211198E+03  0.11150018E+05                                 8.525481                            7.031756      -0.037438       2.022537                    0.998772      27.188979      74.339662       0.660331       0.392748      -1.097364       0.027374      -0.042423      -0.127338       0.136981       0.011015       0.017769      -0.009626       0.041612      -0.136307      -0.051388       0.002665       0.048723              9.452077       9.512227       0.555582      -0.843814       5.177917       1.851911      13.666087           0.000002
          157              O       5.446335       2.813877      12.607798      -0.585002      36.700048 0.55705344E+03  0.13542536E+05                                 8.821339                            7.323939       0.193967       2.107961                    0.995670      28.187628      75.087048       0.697717       0.361097      -1.134654      -0.010117       0.047971      -0.010246       0.050086      -0.027442       0.006792      -0.012382       0.096573      -0.079412      -0.047489      -0.022279       0.069769              9.927794      14.944856      -1.751391       3.570095       7.611129       0.040245       7.227397           0.000004
          158              O       4.389867       4.752882      12.799333      -0.570003      30.437924 0.48713055E+03  0.11406796E+05                                 7.606914                            6.773334       0.842856       2.314670                    0.997998      27.459309      70.864554       0.740622       0.353176      -1.145496       0.006796      -0.027249      -0.012155       0.030601       0.023284      -0.062490      -0.008191      -0.094399       0.104208      -0.097153       0.024743       0.072410              8.080567       6.307565       0.835593       1.236002      10.584462       2.533816       7.349673           0.000000
          159              O      -1.881288       4.932754      12.038781      -0.560260      38.930232 0.60817738E+03  0.15075584E+05                                 9.137793                            7.647824       0.119714       2.099045                    0.993540      27.637805      73.732923       0.685150       0.360642      -1.137870       0.021679      -0.009633       0.023802       0.033605       0.051987      -0.010147       0.014082       0.028815      -0.099629      -0.052750      -0.017804       0.070554             10.396905      11.852631       5.036924      -0.401204      11.621910      -1.262501       7.716173          -0.000003
          160              O      -0.238736       5.324087      13.398660      -0.579610      28.800406 0.46595618E+03  0.10815350E+05                                 7.349951                            6.637435       0.758457       2.289373                    0.996969      27.497618      71.186400       0.744259       0.354558      -1.141740      -0.008518      -0.003065      -0.028618       0.030015      -0.078590      -0.007181       0.028284       0.006925       0.113532      -0.099383       0.023114       0.076269              7.695838       6.459243      -0.393262       0.492582       7.040485      -1.935513       9.587787           0.000003
          161              O       0.706743      -0.345991      19.637209      -0.586008      36.748516 0.55791956E+03  0.13569069E+05                                 8.829185                            7.329674       0.199774       2.109121                    0.995705      28.210163      75.166016       0.697427       0.361101      -1.134633      -0.009148      -0.047100       0.009978       0.049007       0.027226      -0.006363      -0.012568       0.096174      -0.076777      -0.047667      -0.021324       0.068991              9.937193      14.960573       1.753508      -3.574681       7.617407       0.039798       7.233599           0.000003
          162              O      -0.349702      -2.284996      19.445674      -0.570481      30.447376 0.48731478E+03  0.11412257E+05                                 7.608887                            6.774971       0.838566       2.313748                    0.997933      27.463100      70.879278       0.740470       0.353213      -1.145459       0.006159       0.026731       0.010976       0.029546      -0.023956       0.061906      -0.009049      -0.093398       0.105177      -0.096469       0.023514       0.072955              8.082595       6.309055      -0.835462      -1.235833      10.588259       2.534893       7.350470           0.000000
          163              O       2.858344      -2.464868      20.206226      -0.558652      38.848118 0.60658877E+03  0.15025902E+05                                 9.124633                            7.637556       0.120858       2.099894                    0.993588      27.604123      73.610232       0.685669       0.360617      -1.137927       0.023220       0.009770      -0.025319       0.035716      -0.051450       0.008813       0.013487       0.027835      -0.099134      -0.051090      -0.018745       0.069836             10.381078      11.835285      -5.028549       0.398997      11.603573      -1.259064       7.704375          -0.000003
          164              O       4.500904      -2.856201      18.846346      -0.580124      28.819951 0.46635245E+03  0.10827182E+05                                 7.354586                            6.641253       0.753346       2.287809                    0.996923      27.504221      71.219299       0.743854       0.354664      -1.141620      -0.008318       0.002582       0.028456       0.029760       0.078801       0.007123       0.028273       0.007180       0.111500      -0.099282       0.022886       0.076397              7.700991       6.462438       0.393255      -0.492311       7.045559      -1.937930       9.594977           0.000002
          165              O      -0.706795       2.274845       8.888873      -0.585002      36.700052 0.55705352E+03  0.13542538E+05                                 8.821340                            7.323939       0.193966       2.107961                    0.995670      28.187630      75.087057       0.697717       0.361097      -1.134654       0.010117      -0.047971       0.010246       0.050086      -0.027442       0.006792      -0.012382       0.096573      -0.079412      -0.047489      -0.022279       0.069769              9.927795      14.944857      -1.751392       3.570095       7.611129       0.040245       7.227397           0.000004
          166              O       0.349673       0.335840       8.697338      -0.570003      30.437935 0.48713080E+03  0.11406804E+05                                 7.606916                            6.773337       0.842855       2.314670                    0.997998      27.459312      70.864573       0.740622       0.353176      -1.145496      -0.006796       0.027249       0.012155       0.030601       0.023284      -0.062491      -0.008192      -0.094399       0.104208      -0.097153       0.024743       0.072410              8.080570       6.307568       0.835593       1.236002      10.584465       2.533816       7.349676           0.000001
          167              O       6.620828       0.155968       9.457890      -0.560261      38.930246 0.60817773E+03  0.15075595E+05                                 9.137795                            7.647827       0.119713       2.099045                    0.993540      27.637813      73.732956       0.685149       0.360642      -1.137870      -0.021679       0.009633      -0.023802       0.033605       0.051987      -0.010147       0.014082       0.028815      -0.099629      -0.052750      -0.017803       0.070554             10.396906      11.852635       5.036924      -0.401202      11.621910      -1.262499       7.716174          -0.000002
          168              O       4.978276      -0.235365       8.098011      -0.579610      28.800438 0.46595688E+03  0.10815371E+05                                 7.349957                            6.637441       0.758454       2.289372                    0.996969      27.497632      71.186462       0.744258       0.354558      -1.141740       0.008519       0.003065       0.028617       0.030015      -0.078590      -0.007181       0.028284       0.006925       0.113533      -0.099383       0.023114       0.076269              7.695845       6.459249      -0.393263       0.492583       7.040490      -1.935514       9.587795           0.000003
          169              O       4.032797       5.434713       1.859462      -0.586008      36.748523 0.55791971E+03  0.13569074E+05                                 8.829186                            7.329674       0.199774       2.109121                    0.995705      28.210168      75.166032       0.697427       0.361101      -1.134633       0.009148       0.047100      -0.009978       0.049007       0.027226      -0.006363      -0.012568       0.096174      -0.076777      -0.047667      -0.021324       0.068991              9.937194      14.960575       1.753509      -3.574681       7.617408       0.039797       7.233599           0.000003
          170              O       5.089242       7.373718       2.050997      -0.570481      30.447392 0.48731512E+03  0.11412267E+05                                 7.608891                            6.774974       0.838565       2.313748                    0.997933      27.463106      70.879306       0.740470       0.353213      -1.145459      -0.006159      -0.026731      -0.010976       0.029546      -0.023956       0.061907      -0.009049      -0.093398       0.105178      -0.096469       0.023514       0.072955              8.082598       6.309058      -0.835463      -1.235834      10.588263       2.534894       7.350473           0.000000
          171              O       1.881196       7.553590       1.290445      -0.558652      38.848133 0.60658912E+03  0.15025913E+05                                 9.124636                            7.637559       0.120858       2.099894                    0.993588      27.604131      73.610266       0.685668       0.360617      -1.137927      -0.023219      -0.009770       0.025319       0.035717      -0.051450       0.008813       0.013487       0.027835      -0.099134      -0.051090      -0.018745       0.069836             10.381080      11.835289      -5.028549       0.398995      11.603574      -1.259063       7.704376          -0.000002
          172              O       0.238636       7.944923       2.650325      -0.580124      28.819981 0.46635311E+03  0.10827201E+05                                 7.354592                            6.641258       0.753343       2.287808                    0.996923      27.504234      71.219357       0.743854       0.354664      -1.141619       0.008318      -0.002582      -0.028456       0.029760       0.078801       0.007123       0.028273       0.007180       0.111500      -0.099283       0.022886       0.076397              7.700998       6.462444       0.393256      -0.492311       7.045564      -1.937931       9.594985           0.000002

******************************************************
Auxiliary information for the entire system
The total spin magnetic moment of the unit cell is   0.000286
The total net atomic charge of the unit cell is   0.000002
Accuracy of reproducing the electrostatic potential in the unit cell:
  The inner radius (bohr) =    5.0000
  The outer radius (bohr) =   12.0000
  Valid grid points have density less than (e/(bohr^3)) =    0.0001
  The number of valid grid points were=        19416
  The rms potential error without charges in kcal/mol is=      6.58946
  The rms potential error with partial charges in kcal/mol is=      2.11164
  The RRMSE value at monopole order=      0.32046
  The rms potential error with partial charges and cloud penetration in kcal/mol is=      2.13598
  The RRMSE value at monopole order with cloud penetration is=      0.32415
  The rms potential error with partial charges and atomic dipoles in kcal/mol is=      0.40636
  The RRMSE value at dipole order=      0.06167
  The rms potential error with partial charges, atomic dipoles and cloud penetration in kcal/mol is=      0.40298
  The RRMSE value at dipole order with cloud penetration=      0.06116

******************************************************
The electron densities and ab initio electrostatic potential were computed in VASP using the PBE functional and
projector augmented wave method. See the main text of the journal article for a description of computational details.
The atomic charges, dipoles, and quadrupoles were computed with the DDEC6 method as described in
(a) T. A. Manz and N. Gabaldon Limas, RSC Adv. 6 (2016) 47771-47801 DOI: 10.1039/c6ra04656h
(b) N. Gabaldon Limas and T. A. Manz, RSC Adv. 8 (2018) 2678-2707 DOI: 10.1039/c7ra11829e.
For each atom in the material, the electron cloud parameters were fit to the spherically averaged atom-in-material
electron density using radial positions for which this density was between 10^-4 and 10^-2 electrons per cubic bohr.
The polarizabilities, dispersion coefficients, and quantum Drude oscillator (QDO) parameters were fit using the MCLF method.
The magnetic structure of the system was optimized in VASP from the default ferromagnetic initial guess using spin polarization.
The atomic spin moments (ASMs) were computed on this optimized magnetic structure using the DDEC6 partition as inputs
to the method of T. A. Manz and D. S. Sholl, J. Chem. Theory Comput. 7 (2011) 4146-4164 DOI: 10.1021/ct200539n.
The RMSE and RRMSE were computed using a uniform grid with Ewald summation.
