# Supplementary material for: A collection of forcefield precursors for metal–organic frameworks
Source: RSC Adv. 2019 Nov 13;9(63):36492–507. doi: 10.1039/c9ra07327b (PMC9075174; doi:10.1039/c9ra07327b)
Supplement: RA-009-C9RA07327B-s5192 [file RA-009-C9RA07327B-s5192.xyz]

  342
jmolscript: load "" {1 1 1} spacegroup "x,y,z" unitcell [{     15.597000     0.000000     0.000000 }, {      0.000000    18.492000     0.000000 }, {      0.000000    -0.740654    23.283223 }]
Cu     5.350083    14.726060     0.693142     0.237701
Cu    13.148583    12.641613    10.948470     0.237702
Cu    10.246917     3.025286    22.590081     0.237701
Cu     2.448417     5.109733    12.334753     0.237695
Cu     7.798500    -0.370327    11.641612     0.342070
Cu     0.000000     9.246000     0.000000     0.342070
H      4.981682    15.118546    21.117883     0.087930
H      8.197783    16.094622     0.025612     0.097493
H      8.816984    15.916072    21.043377     0.117205
H      4.774242    16.388505    19.271524     0.110334
H      4.518451    16.827821    17.029349     0.117987
H      8.311641    15.772621    16.368106     0.111679
H      8.586149    15.385896    18.642877     0.115106
H      4.248623    16.247936    14.680072     0.123321
H      4.763324    17.139714    12.456524     0.109817
H      8.034015    17.467080    14.605566     0.093179
H      3.680892    14.390629     3.366754     0.104813
H      4.920854    11.587641     0.912702     0.107246
H      3.568594    10.491881     2.631004     0.116513
H      3.467213    13.370435     5.790538     0.117687
H      2.015132    13.000298     7.601972     0.117216
H     15.350567    10.650501     5.376096     0.114984
H      1.116745    11.112657     3.520423     0.114425
H     15.224232    13.374239     8.577539     0.101280
H     13.712882     9.907316     9.613643     0.107955
H     15.133769     9.514257     7.669494     0.119395
H      2.989945    13.031735    21.727904     0.109527
H      1.020044    14.446020    21.332089     0.126313
H      3.272251    16.873916     0.814913     0.091538
H      2.266244     0.357039     0.111759     0.107270
H     14.814031    15.683229    22.608010     0.114089
H      9.977401     1.670475    12.826728     0.097733
H      6.151457     2.229325    12.291213     0.101541
H      7.087277     4.397526    12.843026     0.128782
H      9.440864     5.033121    14.894278     0.118833
H     10.939736     6.811901    14.957142     0.123152
H     12.254563     5.841666    11.334273     0.117007
H     10.719818     4.082119    11.248125     0.116419
H     12.780182    11.508473    13.806951     0.087930
H      0.399283    11.273051    11.616000     0.097493
H      1.018484    10.710947    13.881458     0.117205
H     12.572742    10.238514    15.653311     0.110334
H     12.316951     9.799198    17.895485     0.117987
H      0.513141    10.854398    18.556729     0.111680
H      0.787648    11.241123    16.281958     0.115106
H     12.047123    10.379083    20.244762     0.123321
H     12.561824     9.487305    22.468310     0.109817
H      0.235515     9.159939    20.319269     0.093179
H     11.479392    12.977044     8.274857     0.104813
H     12.719353    15.780032    10.728909     0.107246
H     11.367094    16.875792     9.010607     0.116513
H     11.265713    13.997238     5.851074     0.117687
H      9.813632    14.367375     4.039639     0.117215
H      7.552067    16.717172     6.265515     0.114983
H      8.915245    16.255016     8.121188     0.114425
H      7.425732    13.993434     3.064072     0.101280
H      5.914382    17.460357     2.027969     0.107955
H      7.335269    17.853416     3.972118     0.119395
H     10.788445    13.595284    13.196931     0.109527
H      8.818544    12.180999    13.592746     0.126313
H     11.070751    10.493757    10.826699     0.091538
H     10.064744     8.518634    11.529852     0.107270
H      7.015531    10.943790    12.316825     0.114088
H      2.178901     6.464544    22.098107     0.097733
H     13.949957     5.905694    22.633621     0.101541
H     14.885777     3.737493    22.081809     0.128782
H      1.642364     3.101898    20.030557     0.118833
H      3.141236     1.323118    19.967692     0.123152
H      4.456063     3.034007     0.307339     0.117007
H      2.921318     4.793554     0.393486     0.116419
H     10.615318     2.632800     2.165340     0.087930
H      7.399217     2.397378    -0.025612     0.097493
H      6.780016     1.835274     2.239846     0.117205
H     10.822758     1.362841     4.011699     0.110334
H     11.078549     0.923525     6.253874     0.117987
H      7.285359     1.978725     6.915117     0.111680
H      7.010852     2.365450     4.640346     0.115106
H     11.348377     1.503410     8.603151     0.123321
H     10.833676     0.611632    10.826699     0.109817
H      7.562985     0.284266     8.677657     0.093179
H     11.916108     3.360717    19.916469     0.104814
H     10.676147     6.163705    22.370521     0.107247
H     12.028406     7.259465    20.652219     0.116513
H     12.129787     4.380911    17.492685     0.117687
H     13.581868     4.751048    15.681251     0.117215
H      0.246433     7.100845    17.907127     0.114984
H     14.480255     6.638689    19.762800     0.114425
H      0.372768     4.377107    14.705684     0.101281
H      1.884118     7.844030    13.669580     0.107956
H      0.463231     8.237089    15.613729     0.119395
H     12.607055     4.719611     1.555319     0.109527
H     14.576956     3.305326     1.951134     0.126313
H     12.324749     0.877430    22.468310     0.091538
H     13.330756    17.394307    23.171464     0.107270
H      0.782969     2.068117     0.675213     0.114089
H      5.619599    16.080871    10.456495     0.097732
H      9.445543    15.522021    10.992010     0.101541
H      8.509723    13.353820    10.440197     0.128782
H      6.156136    12.718225     8.388945     0.118833
H      4.657264    10.939445     8.326081     0.123152
H      3.342437    11.909680    11.948950     0.117007
H      4.877182    13.669227    12.035098     0.116419
H      2.816818     6.242873     9.476272     0.087930
H     15.197717     6.478295    11.667223     0.097493
H     14.578516     7.040399     9.401765     0.117205
H      3.024258     7.512832     7.629912     0.110334
H      3.280049     7.952148     5.387738     0.117987
H     15.083859     6.896948     4.726494     0.111680
H     14.809351     6.510223     7.001265     0.115106
H      3.549877     7.372263     3.038461     0.123321
H      3.035176     8.264041     0.814913     0.109817
H     15.361485     8.591407     2.963954     0.093179
H      4.117608     4.774302    15.008366     0.104814
H      2.877646     1.971314    12.554314     0.107246
H      4.229906     0.875554    14.272616     0.116514
H      4.331287     3.754108    17.432149     0.117687
H      5.783368     3.383971    19.243584     0.117215
H      8.044933     1.034174    17.017708     0.114984
H      6.681755     1.496330    15.162035     0.114425
H      8.171268     3.757912    20.219151     0.101281
H      9.682618     0.290989    21.255254     0.107956
H      8.261731    -0.102070    19.311105     0.119396
H      4.808555     4.156062    10.086292     0.109527
H      6.778456     5.570347     9.690477     0.126313
H      4.526249     7.257589    12.456524     0.091538
H      5.532256     9.232712    11.753371     0.107270
H      8.581469     6.807556    10.966398     0.114088
H     13.418099    11.286802     1.185116     0.097733
H      1.647043    11.845652     0.649602     0.101541
H      0.711223    14.013853     1.201414     0.128782
H     13.954636    14.649448     3.252666     0.118833
H     12.455764    16.428228     3.315531     0.123152
H     11.140937    14.717339    22.975884     0.117007
H     12.675682    12.957792    22.889737     0.116418
C      5.864472    15.235774    21.385640     0.040183
C      7.622254    15.366129    22.577741    -0.063303
C      7.965388    15.681211    21.334417    -0.141502
C      6.716068    15.840481    19.176062     0.131425
C      5.491704    16.275729    18.689443    -0.203946
C      5.338853    16.536300    17.357643    -0.174840
C      6.397889    16.369168    16.507805     0.135645
C      7.608217    15.914689    16.959500    -0.215346
C      7.762627    15.668097    18.316912    -0.190393
C      5.065906    16.589828    14.396017    -0.146336
C      5.357570    17.091087    13.171319    -0.079241
C      7.163702    17.272038    14.342465     0.031606
C      3.822825    13.567752     2.959298     0.052273
C      4.502854    12.018105     1.622841    -0.079617
C      3.751078    11.402060     2.561155    -0.117855
C      2.447169    12.190403     4.519274     0.159992
C      2.724796    12.816641     5.702061    -0.206817
C      1.856043    12.593730     6.780075    -0.200566
C      0.778290    11.779719     6.617092     0.173770
C      0.494425    11.206293     5.459916    -0.193795
C      1.331984    11.455834     4.358619    -0.187482
C     15.032389    12.465319     8.607808     0.055527
C     14.208867    10.555738     9.168933    -0.073068
C     14.982478    10.331290     8.086263    -0.127698
C      2.799661    13.835453    22.156315    -0.068250
C      1.709431    14.609907    21.935124    -0.139190
C      2.963430    16.271029     0.176952     0.058780
C      0.881231    16.737848    22.996839     0.145289
C      1.349140     0.206590     0.074506    -0.194197
C     15.133769    16.511955    22.889737    -0.182323
C      9.142961     2.074195    12.749893     0.052473
C      7.049844     2.395746    12.465838    -0.054490
C      7.552067     3.593719    12.766191    -0.119551
C      9.910334     4.431543    13.052575     0.157345
C      9.994558     5.204166    14.167841    -0.192847
C     10.906982     6.247334    14.219064    -0.171918
C     11.750780     6.428377    13.178304     0.122791
C     11.688392     5.670918    12.051396    -0.181061
C     10.761930     4.633371    11.997845    -0.194798
C     13.662972    11.391245    13.539194     0.040183
C     15.420754    11.260890    12.347093    -0.063303
C      0.166888    10.945808    13.590417    -0.141502
C     14.514568    10.786538    15.748772     0.131426
C     13.290204    10.351290    16.235391    -0.203945
C     13.137353    10.090719    17.567192    -0.174840
C     14.196389    10.257851    18.417029     0.135646
C     15.406717    10.712330    17.965335    -0.215346
C     -0.035873    10.958922    16.607923    -0.190394
C     12.864406    10.037191    20.528818    -0.146336
C     13.156070     9.535932    21.753515    -0.079242
C     14.962202     9.354981    20.582369     0.031606
C     11.621325    13.799921     8.682314     0.052273
C     12.301354    15.349568    10.018771    -0.079616
C     11.549579    15.965613     9.080457    -0.117856
C     10.245669    15.177270     7.122338     0.159992
C     10.523296    14.551032     5.939550    -0.206817
C      9.654543    14.773943     4.861537    -0.200566
C      8.576790    15.587954     5.024520     0.173769
C      8.292925    16.161380     6.181696    -0.193795
C      9.130484    15.911839     7.282992    -0.187482
C      7.233889    14.902354     3.033804     0.055527
C      6.410367    16.811935     2.472678    -0.073068
C      7.183978    17.036383     3.555348    -0.127697
C     10.598162    12.791566    12.768519    -0.068250
C      9.507931    12.017112    12.989710    -0.139191
C     10.761930    11.096644    11.464659     0.058779
C      8.679730     9.889171    11.927995     0.145288
C      9.147640     8.669083    11.567105    -0.194196
C      7.335269    10.115064    12.035098    -0.182323
C      1.344461     6.060824    22.174942     0.052472
C     14.848344     5.739273    22.458997    -0.054490
C     15.350567     4.541300    22.158643    -0.119551
C      2.111834     3.703476    21.872260     0.157346
C      2.196058     2.930853    20.756993    -0.192848
C      3.108482     1.887685    20.705770    -0.171918
C      3.952280     1.706642    21.746530     0.122791
C      3.889892     2.464101    22.873438    -0.181062
C      2.963430     3.501648    22.926990    -0.194798
C      9.732528     2.515572     1.897583     0.040183
C      7.974746     2.385217     0.705482    -0.063303
C      7.631612     2.070135     1.948806    -0.141502
C      8.880932     1.910865     4.107161     0.131425
C     10.105296     1.475617     4.593780    -0.203945
C     10.258147     1.215046     5.925580    -0.174840
C      9.199111     1.382178     6.775418     0.135645
C      7.988783     1.836657     6.323723    -0.215346
C      7.834373     2.083249     4.966311    -0.190393
C     10.531094     1.161518     8.887206    -0.146336
C     10.239430     0.660259    10.111904    -0.079241
C      8.433298     0.479308     8.940758     0.031605
C     11.774175     4.183594    20.323925     0.052274
C     11.094146     5.733241    21.660382    -0.079617
C     11.845922     6.349286    20.722068    -0.117855
C     13.149831     5.560943    18.763949     0.159994
C     12.872204     4.934705    17.581162    -0.206820
C     13.740957     5.157616    16.503148    -0.200569
C     14.818710     5.971627    16.666131     0.173772
C     15.102575     6.545053    17.823307    -0.193798
C     14.265016     6.295512    18.924604    -0.187485
C      0.564611     5.286027    14.675415     0.055528
C      1.388133     7.195608    14.114290    -0.073068
C      0.614522     7.420056    15.196960    -0.127697
C     12.797338     3.915893     1.126908    -0.068250
C     13.887569     3.141439     1.348099    -0.139191
C     12.633570     1.480317    23.106271     0.058779
C     14.715770     1.013498     0.286384     0.145289
C     14.247860    17.544756    23.208717    -0.194197
C      0.463231     1.239391     0.393486    -0.182323
C      6.454039    15.677151    10.533330     0.052472
C      8.547156    15.355600    10.817385    -0.054490
C      8.044933    14.157627    10.517032    -0.119551
C      5.686666    13.319803    10.230648     0.157347
C      5.602442    12.547180     9.115382    -0.192848
C      4.690018    11.504012     9.064159    -0.171918
C      3.846220    11.322969    10.104919     0.122793
C      3.908608    12.080428    11.231827    -0.181062
C      4.835070    13.117975    11.285378    -0.194797
C      1.934028     6.360101     9.744029     0.040182
C      0.176246     6.490456    10.936130    -0.063303
C     15.430112     6.805538     9.692806    -0.141502
C      1.082432     6.964808     7.534451     0.131425
C      2.306796     7.400056     7.047832    -0.203945
C      2.459647     7.660627     5.716031    -0.174840
C      1.400611     7.493495     4.866194     0.135645
C      0.190283     7.039016     5.317888    -0.215346
C      0.035873     6.792424     6.675300    -0.190393
C      2.732594     7.714155     2.754405    -0.146337
C      2.440930     8.215414     1.529708    -0.079241
C      0.634798     8.396365     2.700854     0.031605
C      3.975675     3.951425    14.600909     0.052275
C      3.295646     2.401778    13.264452    -0.079618
C      4.047422     1.785733    14.202766    -0.117854
C      5.351331     2.574076    16.160885     0.159994
C      5.073704     3.200314    17.343673    -0.206821
C      5.942457     2.977403    18.421686    -0.200569
C      7.020210     2.163392    18.258703     0.173772
C      7.304075     1.589966    17.101527    -0.193798
C      6.466516     1.839507    16.000231    -0.187485
C      8.363111     2.848992    20.249419     0.055529
C      9.186633     0.939411    20.810545    -0.073069
C      8.413022     0.714963    19.727875    -0.127697
C      4.998838     4.959780    10.514704    -0.068251
C      6.089069     5.734234    10.293513    -0.139190
C      4.835070     6.654702    11.818564     0.058779
C      6.917269     7.862175    11.355228     0.145288
C      6.449359     9.082263    11.716118    -0.194195
C      8.261731     7.636282    11.248125    -0.182323
C     14.252539    11.690522     1.108281     0.052472
C      0.748656    12.012073     0.824226    -0.054491
C      0.246433    13.210046     1.124580    -0.119551
C     13.485166    14.047870     1.410963     0.157346
C     13.400942    14.820493     2.526230    -0.192848
C     12.488518    15.863661     2.577453    -0.171919
C     11.644720    16.044704     1.536693     0.122792
C     11.707108    15.287245     0.409785    -0.181061
C     12.633570    14.249698     0.356233    -0.194798
Br    12.982007     7.854124    13.212763    -0.070598
Br     5.183507     0.280895    21.712071    -0.070599
Br     2.614993     9.897222    10.070460    -0.070599
Br    10.413493    17.470451     1.571152    -0.070599
N      6.301188    15.063451    22.617323    -0.262436
N      6.861120    15.601949    20.570728     0.043150
N      6.226322    16.688249    15.138752     0.029819
N      6.666158    17.522839    13.143379    -0.258360
N      4.562123    13.366014     1.860330    -0.235370
N      3.317482    12.394824     3.383052     0.034471
N     15.498739    11.539129     7.727702     0.020444
N     14.265016    11.881822     9.511197    -0.232346
N      3.582631    14.436994    23.127225    -0.241183
N      1.829528    15.677970    22.773320     0.032002
N      8.032455     1.445850    12.447211    -0.258976
N      8.905887     3.390448    12.936159     0.016211
N     14.099688    11.563568    12.307512    -0.262435
N     14.659620    11.025070    14.354107     0.043150
N     14.024822     9.938770    19.786083     0.029819
N     14.464658     9.104180    21.781455    -0.258359
N     12.360622    14.001659     9.781282    -0.235370
N     11.115982    14.972849     8.258559     0.034471
N      7.700239    15.828544     3.913910     0.020444
N      6.466516    15.485851     2.130415    -0.232346
N     11.381131    12.190025    11.797609    -0.241184
N      9.628028    10.949049    12.151514     0.032002
N      0.233955     6.689169    22.477623    -0.258976
N      1.107387     4.744571    21.988676     0.016211
N      9.295812     2.687895     0.665900    -0.262435
N      8.735880     2.149397     2.712495     0.043150
N      9.370678     1.063097     8.144471     0.029819
N      8.930842     0.228507    10.139844    -0.258360
N     11.034878     4.385332    21.422893    -0.235369
N     12.279518     5.356522    19.900171     0.034472
N      0.098261     6.212217    15.555521     0.020445
N      1.331984     5.869524    13.772026    -0.232345
N     12.014369     3.314352     0.155998    -0.241183
N     13.767472     2.073376     0.509903     0.032002
N      7.564545    16.305496    10.836012    -0.258977
N      6.691113    14.360898    10.347064     0.016210
N      1.497312     6.187778    10.975711    -0.262435
N      0.937380     6.726276     8.929116     0.043150
N      1.572178     7.812576     3.497140     0.029819
N      1.132342     8.647166     1.501768    -0.258359
N      3.236377     3.749687    13.501941    -0.235368
N      4.481018     2.778497    15.024664     0.034472
N      7.896761     1.922802    19.369313     0.020445
N      9.130484     2.265495    21.152808    -0.232345
N      4.215869     5.561321    11.485614    -0.241183
N      5.968972     6.802297    11.131709     0.032002
N     15.363045    11.062177     0.805600    -0.258976
N     14.489613    13.006775     1.294547     0.016210

The following XYZ coordinates are in angstroms. Other properties are in atomic units.
The sperically averaged electron density of each atom fit to a function of the form exp(a - br)
eigen_1, eigen_2 and eigen_3 are the three eigenvalues of traceless quadrupole moment tensor
  atom number  atomic symbol              X              Y              Z     net charge C6 coefficient C8 coefficient C10 coefficient fluctuating dipole atomic polarizability isotropic forcefield polarizability              a              b squared Pearson coefficient          <r^3>          <r^4>         wp_QDO          m_QDO          q_QDO       dipole_x       dipole_y       dipole_z         dipole            Qxy            Qxz            Qyz     Q(x^2-y^2)  Q(3z^2 - R^2)        eigen_1        eigen_2        eigen_3 static polarizability      alpha(xx)      alpha(xy)      alpha(xz)      alpha(yy)      alpha(yz)      alpha(zz) atomic spin moment
            1             Cu       5.350083      14.726060       0.693142       0.237701     131.020550 0.17998432E+04  0.57152441E+05                                22.309435                           14.883133       0.715727       2.017422                    0.995959      55.377462     154.811955       0.417946       0.461514      -1.095369      -0.024329       0.048716       0.019540       0.057853       0.017657      -0.012669      -0.007962      -0.058505      -0.068600      -0.033677      -0.013705       0.047382             32.862989      36.442766      12.582573      -3.636383      26.071012     -14.795266      36.075188           0.003131
            2             Cu      13.148583      12.641613      10.948470       0.237702     131.019103 0.17998231E+04  0.57151631E+05                                22.309280                           14.883052       0.715729       2.017424                    0.995959      55.377172     154.810827       0.417948       0.461515      -1.095369      -0.024328      -0.048712      -0.019538       0.057849      -0.017652       0.012670      -0.007956      -0.058510      -0.068604      -0.033681      -0.013700       0.047380             32.862726      36.442482     -12.582469       3.636339      26.070811     -14.795122      36.074885           0.003128
            3             Cu      10.246917       3.025286      22.590081       0.237701     131.018568 0.17998163E+04  0.57151360E+05                                22.309225                           14.883026       0.715727       2.017425                    0.995959      55.377066     154.810435       0.417948       0.461515      -1.095369       0.024327      -0.048711      -0.019536       0.057846       0.017649      -0.012671      -0.007952      -0.058513      -0.068607      -0.033683      -0.013696       0.047379             32.862620      36.442395      12.582412      -3.636303      26.070712     -14.795047      36.074752           0.003138
            4             Cu       2.448417       5.109733      12.334753       0.237695     131.023593 0.17998885E+04  0.57154256E+05                                22.309756                           14.883314       0.715726       2.017416                    0.995959      55.378128     154.814487       0.417944       0.461514      -1.095369       0.024333       0.048723       0.019544       0.057862      -0.017669       0.012665      -0.007976      -0.058496      -0.068591      -0.033670      -0.013718       0.047388             32.863496      36.443329     -12.582822       3.636487      26.071444     -14.795534      36.075715           0.003128
            5             Cu       7.798500      -0.370327      11.641612       0.342070     124.206488 0.14912303E+04  0.44906125E+05                                21.270949                           13.381145       1.040669       2.151693                    0.995581      50.723018     135.397111       0.451723       0.450270      -1.108805       0.000000      -0.000000       0.000000       0.000000      -0.049539       0.053560      -0.036846       0.085405      -0.097437      -0.067053      -0.043435       0.110488             32.971351      16.478227       6.774697     -10.533453      45.907954       5.092238      36.527870          -0.004609
            6             Cu       0.000000       9.246000       0.000000       0.342070     124.206366 0.14912289E+04  0.44906072E+05                                21.270942                           13.381142       1.040666       2.151692                    0.995581      50.722983     135.397004       0.451723       0.450270      -1.108805      -0.000000      -0.000000      -0.000000       0.000000       0.049540      -0.053561      -0.036847       0.085406      -0.097438      -0.067054      -0.043436       0.110489             32.971348      16.478214      -6.774695      10.533434      45.907974       5.092253      36.527858          -0.004603
            7              H       4.981682      15.118546      21.117883       0.087930       1.350506 0.10192010E+02  0.10787880E+03                                 2.114092                            1.937599      -1.471144       2.163149                    0.992265       4.213746      12.852458       0.418920       1.381335      -0.685350      -0.047168      -0.004336      -0.008940       0.048203       0.003032       0.004102      -0.005928       0.039240       0.023443      -0.024954       0.007491       0.017464              2.203167       2.997260       0.279564       0.056503       1.627675      -0.133309       1.984566           0.002916
            8              H       8.197783      16.094622       0.025612       0.097493       1.360276 0.96780043E+01  0.10138567E+03                                 2.141826                            1.900780      -1.540131       2.134931                    0.991489       4.233254      12.955384       0.417644       1.399939      -0.681282       0.021576      -0.001640       0.031507       0.038221      -0.000651       0.000099      -0.008417       0.030629       0.028939      -0.022362       0.010454       0.011909              2.323480       2.459068      -0.025234       0.829432       1.579997      -0.135780       2.931374           0.000250
            9              H       8.816984      15.916072      21.043377       0.117205       1.219758 0.88096715E+01  0.88281031E+02                                 1.873852                            1.731368      -0.816793       2.491279                    0.999404       3.432985       9.597498       0.479014       1.275998      -0.711980       0.041338       0.013067      -0.004695       0.043607       0.010680       0.003109      -0.007764       0.041279       0.019634      -0.028471       0.008388       0.020083              1.935838       2.463880       0.266231      -0.235328       1.598738      -0.148618       1.744896           0.001026
           10              H       4.774242      16.388505      19.271524       0.110334       1.360059 0.10412490E+02  0.10975106E+03                                 2.068437                            1.917724      -1.297759       2.256766                    0.993923       3.877340      11.439276       0.438736       1.324491      -0.699231      -0.031818       0.004123       0.017463       0.036529      -0.011491      -0.002050      -0.012161       0.041545       0.010045      -0.029951       0.007814       0.022136              2.161356       2.227166      -0.089077      -0.608719       1.648375      -0.051003       2.608526           0.003218
           11              H       4.518451      16.827821      17.029349       0.117987       1.258371 0.97042369E+01  0.99367323E+02                                 1.907335                            1.813137      -0.964800       2.422342                    0.998288       3.422127       9.589408       0.470861       1.270372      -0.714618      -0.032575       0.013329      -0.006831       0.035853      -0.009268      -0.004712      -0.000866       0.029176       0.016892      -0.020280       0.004059       0.016220              1.923254       2.143481      -0.240124       0.290655       1.611873      -0.155324       2.014406           0.001121
           12              H       8.311641      15.772621      16.368106       0.111679       1.375130 0.10479555E+02  0.10964166E+03                                 2.032788                            1.889296      -1.087881       2.356911                    0.996860       3.607979      10.297182       0.458337       1.277287      -0.711998       0.030292      -0.007908      -0.020568       0.037459      -0.012186      -0.002968      -0.004850       0.038148       0.023250      -0.027369       0.008399       0.018970              2.108500       2.114326      -0.251548      -0.540715       1.703374       0.124656       2.507800           0.004605
           13              H       8.586149      15.385896      18.642877       0.115106       1.376609 0.10631167E+02  0.11185256E+03                                 2.067688                            1.931519      -0.965108       2.420688                    0.998277       3.527922      10.163425       0.442377       1.315977      -0.705288       0.032544      -0.010511       0.009330       0.035449      -0.006776      -0.002733      -0.002830       0.032558       0.025721      -0.022276       0.008081       0.014195              2.113253       2.427877      -0.384021       0.335358       1.769505      -0.136937       2.142377           0.001436
           14              H       4.248623      16.247936      14.680072       0.123321       1.363057 0.10184008E+02  0.10492787E+03                                 1.968024                            1.827893      -1.017725       2.397754                    0.998194       3.368324       9.288101       0.483192       1.230309      -0.724607      -0.042197      -0.014355       0.005293       0.044886       0.012884       0.009257      -0.010534       0.045071       0.021933      -0.033541       0.008596       0.024945              2.001388       2.388422       0.445296      -0.259198       1.795988      -0.096131       1.819754           0.002275
           15              H       4.763324      17.139714      12.456524       0.109817       1.210971 0.87187180E+01  0.86232073E+02                                 1.793833                            1.669214      -0.804367       2.493354                    0.999491       3.284404       8.814272       0.516758       1.198403      -0.730877      -0.030977       0.002794      -0.031105       0.043988       0.009339       0.005755      -0.009738       0.037424       0.020769      -0.027761       0.009059       0.018702              1.850489       1.757917      -0.026044       0.432977       1.572070       0.106717       2.221482           0.000190
           16              H       8.034015      17.467080      14.605566       0.093179       1.503412 0.12319816E+02  0.13417310E+03                                 2.146943                            2.045935      -1.163526       2.314216                    0.996038       3.810295      11.083581       0.441402       1.274121      -0.712665       0.047389       0.016600       0.011751       0.051569       0.013350       0.007253      -0.009262       0.034271       0.006232      -0.027049       0.005478       0.021571              2.140929       2.477749       0.244068       0.178008       1.896797       0.013150       2.048240           0.003842
           17              H       3.680892      14.390629       3.366754       0.104813       1.479268 0.12033431E+02  0.13029248E+03                                 2.139529                            2.035857      -1.066809       2.369258                    0.997121       3.672976      10.654840       0.437965       1.291625      -0.710202      -0.001984       0.048018       0.017392       0.051109       0.005699      -0.014619       0.006343      -0.031980      -0.007762      -0.026045       0.006829       0.019216              2.121723       1.771977       0.088848      -0.070886       2.652964       0.258544       1.940228           0.001024
           18              H       4.920854      11.587641       0.912702       0.107246       1.725989 0.13509135E+02  0.15070073E+03                                 2.409580                            2.189160      -1.009191       2.400338                    0.997590       3.679104      10.865539       0.412724       1.330328      -0.704332       0.016815      -0.025545      -0.032453       0.044593      -0.002824      -0.010467       0.012344      -0.035995      -0.014168      -0.022416      -0.004079       0.026495              2.482424       2.335514      -0.302660      -0.701482       2.295084       0.528540       2.816674           0.000011
           19              H       3.568594      10.491881       2.631004       0.116513       1.242881 0.88123147E+01  0.89136127E+02                                 1.932894                            1.752781      -1.314072       2.244274                    0.995455       3.815861      11.047128       0.463176       1.307363      -0.701145      -0.005779      -0.037609      -0.003885       0.038248       0.000335      -0.018369       0.004992      -0.013072       0.010599      -0.022073       0.004027       0.018046              2.041273       1.619834       0.388494      -0.072561       2.969203      -0.101954       1.534781           0.001058
           20              H       3.467213      13.370435       5.790538       0.117687       1.307922 0.99816969E+01  0.10332716E+03                                 1.973864                            1.850670      -1.020335       2.391057                    0.997662       3.573205      10.194438       0.459845       1.286722      -0.709607       0.026364       0.022216       0.009193       0.035681       0.015352      -0.004320       0.008500       0.005669       0.024234      -0.022490       0.009191       0.013299              2.015785       2.375856       0.626117       0.033842       1.854169       0.004671       1.817331           0.004069
           21              H       2.015132      13.000298       7.601972       0.117216       1.299486 0.99782466E+01  0.10357866E+03                                 1.987294                            1.867008      -1.027730       2.388988                    0.997265       3.613848      10.421736       0.450423       1.309995      -0.704415       0.012758       0.017860       0.031898       0.038720       0.016950      -0.002313       0.012216       0.007860       0.030625      -0.025937       0.007404       0.018533              2.029885       1.822906       0.151077       0.140924       1.645861       0.340258       2.620887           0.003195
           22              H      15.350567      10.650501       5.376096       0.114984       1.361201 0.11044759E+02  0.11778358E+03                                 2.061955                            1.974613      -1.091348       2.358864                    0.996557       3.746155      11.006673       0.433849       1.323850      -0.701454      -0.023386      -0.022112      -0.004522       0.032501       0.013310      -0.002447       0.006261       0.006455       0.030847      -0.020200       0.007650       0.012550              2.067515       2.206403       0.474253      -0.045043       2.038442       0.050639       1.957698           0.004171
           23              H       1.116745      11.112657       3.520423       0.114425       0.981780 0.70639296E+01  0.68632601E+02                                 1.750624                            1.642808      -1.333077       2.242923                    0.992879       3.921162      11.686001       0.440011       1.432711      -0.675050      -0.011790      -0.012428      -0.032034       0.036327       0.008147      -0.001929       0.006864       0.019004       0.026482      -0.018762       0.007989       0.010773              1.825978       1.479604       0.112043       0.173895       1.576125       0.278673       2.422206           0.002769
           24              H      15.224232      13.374239       8.577539       0.101280       1.598600 0.12915300E+02  0.14252582E+03                                 2.267624                            2.119964      -1.169281       2.321517                    0.995742       3.767956      11.083069       0.425337       1.304919      -0.707440       0.005156       0.051163       0.003323       0.051529       0.004148      -0.013425       0.002525      -0.031388      -0.018064      -0.023733       0.004459       0.019275              2.269064       1.998282       0.124986      -0.165825       2.980361      -0.065892       1.828548           0.001008
           25              H      13.712882       9.907316       9.613643       0.107955       1.277916 0.92849750E+01  0.94965569E+02                                 1.981817                            1.813398      -1.033043       2.390892                    0.996803       3.646749      10.548574       0.450904       1.328119      -0.699759      -0.021930      -0.030266       0.022300       0.043523       0.007982      -0.015128       0.006958      -0.021594      -0.017897      -0.024938       0.008249       0.016689              2.094199       2.057461       0.400625      -0.523749       2.159520      -0.495731       2.065615           0.000452
           26              H      15.133769       9.514257       7.669494       0.119395       1.158045 0.83868951E+01  0.84615104E+02                                 1.919846                            1.768903      -1.321582       2.252805                    0.993549       3.882742      11.591404       0.433932       1.399065      -0.682641       0.005804      -0.038743      -0.011422       0.040806       0.007881      -0.019164      -0.001253      -0.024473      -0.009847      -0.027141       0.007550       0.019591              1.972226       1.536344      -0.284862      -0.211340       2.545685       0.411632       1.834650           0.001086
           27              H       2.989945      13.031735      21.727904       0.109527       1.505525 0.11411260E+02  0.12172675E+03                                 2.163734                            1.982571      -0.875261       2.462453                    0.999047       3.532407      10.116502       0.444527       1.291680      -0.711362       0.004973      -0.037914      -0.019312       0.042839      -0.003323       0.015662       0.014667      -0.006098      -0.010332      -0.024223       0.005069       0.019154              2.243260       1.824114      -0.160721      -0.147532       2.900321       0.549869       2.005345           0.000956
           28              H       1.020044      14.446020      21.332089       0.126313       1.434081 0.10992303E+02  0.11657374E+03                                 2.122118                            1.966553      -0.967415       2.427356                    0.998459       3.505210      10.124444       0.437764       1.319332      -0.705131      -0.028689      -0.015271      -0.029052       0.043592      -0.005801       0.015789       0.021114      -0.004642      -0.027584      -0.031640       0.008989       0.022652              2.157469       2.432524       0.190226       0.594867       1.820473       0.245295       2.219410           0.001935
           29              H       3.272251      16.873916       0.814913       0.091538       1.425794 0.11293276E+02  0.12118631E+03                                 2.119491                            1.991263      -1.221126       2.289581                    0.995074       3.885278      11.475970       0.433515       1.316645      -0.701944       0.023726       0.028711       0.034987       0.051101      -0.004234       0.017504       0.017074       0.002874      -0.009080      -0.027344       0.005671       0.021673              2.141868       2.095108       0.180527       0.423495       2.222946       0.388909       2.107551           0.001204
           30              H       2.266244       0.357039       0.111759       0.107270       1.302641 0.99701725E+01  0.10474543E+03                                 2.057625                            1.911539      -1.449420       2.184680                    0.991594       4.048374      12.223205       0.424208       1.374343      -0.687571       0.031770       0.010257       0.000244       0.033385       0.001706       0.003589       0.006840      -0.001439      -0.048383      -0.018250       0.006229       0.012021              2.136795       2.941853       0.088227      -0.056526       1.981691      -0.046424       1.486842           0.002292
           31              H      14.814031      15.683229      22.608010       0.114089       1.281818 0.98531742E+01  0.10261889E+03                                 2.009925                            1.884422      -1.184545       2.314937                    0.995238       3.765110      11.107761       0.435155       1.351485      -0.694446      -0.015418      -0.029594      -0.009805       0.034780       0.000410       0.000681       0.011741       0.004165      -0.049048      -0.021376       0.009916       0.011460              2.058163       1.922900       0.268817       0.003778       2.709935       0.229776       1.541654           0.001789
           32              H       9.977401       1.670475      12.826728       0.097733       1.586789 0.12629144E+02  0.13776107E+03                                 2.204337                            2.056823      -1.062594       2.366258                    0.996851       3.678497      10.548755       0.446994       1.256179      -0.718499       0.041196      -0.028981       0.001487       0.050390      -0.008884       0.007615       0.006025       0.004330      -0.082701      -0.030221       0.007182       0.023039              2.212581       2.619836      -0.462214       0.012382       2.193131       0.105375       1.824777           0.000889
           33              H       6.151457       2.229325      12.291213       0.101541       1.258560 0.95737731E+01  0.98979722E+02                                 1.966235                            1.843921      -1.233647       2.284332                    0.994692       3.868288      11.364805       0.444847       1.331781      -0.697104      -0.039213      -0.003452      -0.006728       0.039935      -0.006663       0.008056       0.006733       0.000511      -0.058635      -0.023650       0.007163       0.016487              2.005840       2.684773       0.174983       0.041072       1.724435       0.009873       1.608312           0.000252
           34              H       7.087277       4.397526      12.843026       0.128782       1.161467 0.85284504E+01  0.85738715E+02                                 1.880639                            1.752848      -1.201695       2.321699                    0.994928       3.631810      10.553219       0.450972       1.350982      -0.693979      -0.031584       0.033759       0.001927       0.046270      -0.005434       0.004428       0.004540       0.003748      -0.078545      -0.027334       0.008473       0.018861              1.945469       1.887914      -0.540344       0.007680       2.494422      -0.047166       1.454071           0.000517
           35              H       9.440864       5.033121      14.894278       0.118833       1.213659 0.92800150E+01  0.93868145E+02                                 1.843229                            1.758526      -0.962940       2.421190                    0.998445       3.420221       9.492764       0.484570       1.249626      -0.718325      -0.019993      -0.002484       0.030840       0.036838       0.014647      -0.011028       0.010126       0.000259       0.023502      -0.025314       0.010629       0.014685              1.849680       1.874758       0.263417      -0.394968       1.571268      -0.149611       2.103013           0.003892
           36              H      10.939736       6.811901      14.957142       0.123152       1.279154 0.96824757E+01  0.99265577E+02                                 1.933968                            1.815114      -1.022255       2.398855                    0.997734       3.474938       9.800209       0.468210       1.276006      -0.712557      -0.003259       0.020921       0.031114       0.037635       0.009043      -0.010536       0.012272      -0.004398       0.025884      -0.021953       0.004449       0.017504              1.968773       1.640609       0.184718       0.203801       2.002546       0.518562       2.263164           0.002771
           37              H      12.254563       5.841666      11.334273       0.117007       1.195035 0.85801301E+01  0.85691654E+02                                 1.867771                            1.719175      -0.979477       2.412578                    0.998184       3.500751       9.874159       0.474770       1.291748      -0.707510       0.021675       0.003573      -0.030358       0.037472       0.012536      -0.009781       0.008005       0.004051       0.028299      -0.022312       0.007368       0.014944              1.949866       2.208007       0.292921      -0.600612       1.607176      -0.186910       2.034414           0.003535
           38              H      10.719818       4.082119      11.248125       0.116419       1.187773 0.88584807E+01  0.88818536E+02                                 1.818881                            1.715271      -1.153343       2.326592                    0.996513       3.551576       9.904652       0.490483       1.245483      -0.716901       0.002582      -0.015633      -0.029579       0.033555       0.012363      -0.010536       0.006064       0.005779       0.014712      -0.020341       0.006082       0.014259              1.859389       1.526996       0.183541       0.034604       2.008375       0.543107       2.042795           0.002995
           39              H      12.780182      11.508473      13.806951       0.087930       1.350505 0.10191998E+02  0.10787864E+03                                 2.114091                            1.937597      -1.471143       2.163150                    0.992265       4.213741      12.852437       0.418920       1.381335      -0.685350      -0.047168       0.004336       0.008940       0.048203      -0.003032      -0.004102      -0.005928       0.039240       0.023442      -0.024954       0.007491       0.017464              2.203165       2.997258      -0.279564      -0.056503       1.627674      -0.133309       1.984563           0.002918
           40              H       0.399283      11.273051      11.616000       0.097493       1.360277 0.96780084E+01  0.10138571E+03                                 2.141826                            1.900780      -1.540131       2.134931                    0.991489       4.233253      12.955377       0.417644       1.399938      -0.681282       0.021576       0.001640      -0.031507       0.038221       0.000651      -0.000099      -0.008417       0.030628       0.028939      -0.022362       0.010454       0.011909              2.323480       2.459068       0.025234      -0.829433       1.579997      -0.135780       2.931373           0.000251
           41              H       1.018484      10.710947      13.881458       0.117205       1.219756 0.88096544E+01  0.88280783E+02                                 1.873847                            1.731364      -0.816792       2.491280                    0.999404       3.432980       9.597468       0.479016       1.275995      -0.711981       0.041338      -0.013068       0.004695       0.043607      -0.010680      -0.003109      -0.007764       0.041279       0.019633      -0.028471       0.008387       0.020083              1.935832       2.463871      -0.266230       0.235327       1.598735      -0.148617       1.744891           0.001028
           42              H      12.572742      10.238514      15.653311       0.110334       1.360054 0.10412440E+02  0.10975039E+03                                 2.068429                            1.917718      -1.297756       2.256768                    0.993923       3.877330      11.439228       0.438737       1.324489      -0.699231      -0.031818      -0.004123      -0.017463       0.036529       0.011491       0.002050      -0.012161       0.041545       0.010045      -0.029951       0.007814       0.022136              2.161348       2.227159       0.089077       0.608715       1.648371      -0.051002       2.608513           0.003220
           43              H      12.316951       9.799198      17.895485       0.117987       1.258361 0.97041317E+01  0.99365901E+02                                 1.907318                            1.813121      -0.964797       2.422344                    0.998288       3.422116       9.589337       0.470866       1.270364      -0.714619      -0.032575      -0.013329       0.006831       0.035853       0.009268       0.004712      -0.000866       0.029176       0.016892      -0.020280       0.004059       0.016221              1.923235       2.143461       0.240121      -0.290650       1.611860      -0.155321       2.014386           0.001121
           44              H       0.513141      10.854398      18.556729       0.111680       1.375123 0.10479487E+02  0.10964072E+03                                 2.032776                            1.889286      -1.087878       2.356913                    0.996860       3.607972      10.297136       0.458340       1.277282      -0.712000       0.030292       0.007908       0.020568       0.037459       0.012186       0.002968      -0.004850       0.038149       0.023250      -0.027368       0.008399       0.018970              2.108488       2.114314       0.251546       0.540710       1.703366       0.124655       2.507783           0.004604
           45              H       0.787648      11.241123      16.281958       0.115106       1.376596 0.10631040E+02  0.11185081E+03                                 2.067668                            1.931502      -0.965105       2.420689                    0.998277       3.527909      10.163345       0.442382       1.315969      -0.705289       0.032544       0.010511      -0.009330       0.035449       0.006775       0.002733      -0.002830       0.032559       0.025720      -0.022276       0.008081       0.014196              2.113232       2.427851       0.384015      -0.335352       1.769490      -0.136934       2.142356           0.001438
           46              H      12.047123      10.379083      20.244762       0.123321       1.363048 0.10183924E+02  0.10492674E+03                                 1.968010                            1.827881      -1.017723       2.397755                    0.998194       3.368318       9.288056       0.483196       1.230303      -0.724608      -0.042197       0.014355      -0.005293       0.044886      -0.012883      -0.009257      -0.010534       0.045072       0.021932      -0.033541       0.008596       0.024946              2.001374       2.388403      -0.445291       0.259196       1.795976      -0.096130       1.819742           0.002271
           47              H      12.561824       9.487305      22.468310       0.109817       1.210972 0.87187156E+01  0.86232022E+02                                 1.793831                            1.669212      -0.804368       2.493354                    0.999491       3.284403       8.814261       0.516759       1.198400      -0.730878      -0.030977      -0.002794       0.031105       0.043988      -0.009339      -0.005755      -0.009738       0.037424       0.020769      -0.027761       0.009059       0.018702              1.850488       1.757915       0.026044      -0.432976       1.572068       0.106717       2.221480           0.000187
           48              H       0.235515       9.159939      20.319269       0.093179       1.503408 0.12319768E+02  0.13417240E+03                                 2.146936                            2.045929      -1.163524       2.314217                    0.996038       3.810289      11.083546       0.441403       1.274118      -0.712666       0.047389      -0.016600      -0.011751       0.051569      -0.013350      -0.007253      -0.009262       0.034271       0.006232      -0.027049       0.005478       0.021571              2.140922       2.477741      -0.244067      -0.178006       1.896791       0.013151       2.048232           0.003841
           49              H      11.479392      12.977044       8.274857       0.104813       1.479258 0.12033316E+02  0.13029087E+03                                 2.139515                            2.035844      -1.066805       2.369260                    0.997121       3.672962      10.654767       0.437968       1.291620      -0.710203      -0.001984      -0.048018      -0.017392       0.051110      -0.005699       0.014619       0.006343      -0.031981      -0.007762      -0.026045       0.006829       0.019216              2.121708       1.771965      -0.088847       0.070885       2.652944       0.258542       1.940216           0.001026
           50              H      12.719353      15.780032      10.728909       0.107246       1.725984 0.13509079E+02  0.15069999E+03                                 2.409581                            2.189159      -1.009181       2.400343                    0.997590       3.679089      10.865501       0.412723       1.330333      -0.704332       0.016815       0.025545       0.032453       0.044593       0.002824       0.010468       0.012343      -0.035994      -0.014167      -0.022416      -0.004078       0.026494              2.482425       2.335514       0.302660       0.701483       2.295084       0.528541       2.816676           0.000019
           51              H      11.367094      16.875792       9.010607       0.116513       1.242884 0.88123492E+01  0.89136609E+02                                 1.932901                            1.752787      -1.314074       2.244273                    0.995455       3.815870      11.047181       0.463174       1.307368      -0.701144      -0.005779       0.037609       0.003885       0.038248      -0.000335       0.018369       0.004992      -0.013072       0.010599      -0.022073       0.004027       0.018046              2.041281       1.619841      -0.388497       0.072562       2.969216      -0.101955       1.534787           0.001059
           52              H      11.265713      13.997238       5.851074       0.117687       1.307926 0.99817328E+01  0.10332761E+03                                 1.973866                            1.850671      -1.020340       2.391054                    0.997662       3.573212      10.194456       0.459845       1.286720      -0.709608       0.026364      -0.022216      -0.009193       0.035681      -0.015352       0.004320       0.008500       0.005669       0.024234      -0.022490       0.009192       0.013299              2.015787       2.375858      -0.626118      -0.033841       1.854171       0.004671       1.817333           0.004069
           53              H       9.813632      14.367375       4.039639       0.117215       1.299488 0.99782616E+01  0.10357884E+03                                 1.987294                            1.867009      -1.027733       2.388987                    0.997265       3.613850      10.421738       0.450423       1.309993      -0.704415       0.012758      -0.017861      -0.031898       0.038720      -0.016951       0.002313       0.012216       0.007860       0.030625      -0.025937       0.007404       0.018533              2.029885       1.822907      -0.151077      -0.140924       1.645861       0.340258       2.620889           0.003193
           54              H       7.552067      16.717172       6.265515       0.114983       1.361207 0.11044826E+02  0.11778450E+03                                 2.061963                            1.974620      -1.091353       2.358860                    0.996557       3.746166      11.006722       0.433848       1.323852      -0.701453      -0.023386       0.022112       0.004522       0.032501      -0.013310       0.002447       0.006261       0.006455       0.030848      -0.020201       0.007650       0.012550              2.067523       2.206413      -0.474256       0.045044       2.038450       0.050639       1.957706           0.004171
           55              H       8.915245      16.255016       8.121188       0.114425       0.981782 0.70639469E+01  0.68632810E+02                                 1.750626                            1.642810      -1.333079       2.242922                    0.992879       3.921167      11.686018       0.440011       1.432711      -0.675050      -0.011790       0.012428       0.032034       0.036327      -0.008147       0.001929       0.006864       0.019004       0.026482      -0.018762       0.007989       0.010773              1.825980       1.479606      -0.112043      -0.173895       1.576126       0.278674       2.422209           0.002769
           56              H       7.425732      13.993434       3.064072       0.101280       1.598605 0.12915354E+02  0.14252656E+03                                 2.267628                            2.119968      -1.169286       2.321515                    0.995742       3.767965      11.083103       0.425337       1.304919      -0.707440       0.005156      -0.051163      -0.003323       0.051529      -0.004149       0.013425       0.002525      -0.031388      -0.018065      -0.023733       0.004459       0.019275              2.269068       1.998286      -0.124987       0.165826       2.980366      -0.065892       1.828552           0.001005
           57              H       5.914382      17.460357       2.027969       0.107955       1.277918 0.92849988E+01  0.94965905E+02                                 1.981822                            1.813403      -1.033046       2.390890                    0.996803       3.646756      10.548611       0.450902       1.328122      -0.699759      -0.021930       0.030266      -0.022300       0.043523      -0.007982       0.015128       0.006958      -0.021594      -0.017897      -0.024938       0.008249       0.016689              2.094204       2.057467      -0.400627       0.523752       2.159526      -0.495732       2.065621           0.000450
           58              H       7.335269      17.853416       3.972118       0.119395       1.158046 0.83869042E+01  0.84615236E+02                                 1.919848                            1.768905      -1.321583       2.252805                    0.993549       3.882745      11.591424       0.433931       1.399068      -0.682641       0.005804       0.038743       0.011422       0.040806      -0.007881       0.019164      -0.001253      -0.024473      -0.009847      -0.027141       0.007550       0.019591              1.972229       1.536346       0.284863       0.211341       2.545688       0.411634       1.834654           0.001086
           59              H      10.788445      13.595284      13.196931       0.109527       1.505519 0.11411205E+02  0.12172602E+03                                 2.163730                            1.982567      -0.875255       2.462456                    0.999047       3.532396      10.116464       0.444528       1.291681      -0.711362       0.004974       0.037914       0.019312       0.042839       0.003323      -0.015662       0.014666      -0.006097      -0.010333      -0.024223       0.005069       0.019154              2.243255       1.824110       0.160719       0.147531       2.900313       0.549868       2.005342           0.000960
           60              H       8.818544      12.180999      13.592746       0.126313       1.434065 0.10992149E+02  0.11657160E+03                                 2.122094                            1.966533      -0.967410       2.427358                    0.998460       3.505193      10.124345       0.437769       1.319323      -0.705133      -0.028689       0.015271       0.029052       0.043593       0.005801      -0.015789       0.021113      -0.004641      -0.027583      -0.031640       0.008989       0.022652              2.157444       2.432493      -0.190223      -0.594856       1.820454       0.245290       2.219384           0.001940
           61              H      11.070751      10.493757      10.826699       0.091538       1.425780 0.11293138E+02  0.12118439E+03                                 2.119475                            1.991249      -1.221115       2.289587                    0.995074       3.885254      11.475862       0.433517       1.316642      -0.701945       0.023726      -0.028711      -0.034987       0.051101       0.004234      -0.017504       0.017074       0.002874      -0.009079      -0.027344       0.005671       0.021673              2.141851       2.095091      -0.180526      -0.423490       2.222929       0.388905       2.107534           0.001208
           62              H      10.064744       8.518634      11.529852       0.107270       1.302637 0.99701299E+01  0.10474484E+03                                 2.057619                            1.911534      -1.449415       2.184683                    0.991594       4.048361      12.223146       0.424209       1.374341      -0.687572       0.031769      -0.010257      -0.000244       0.033385      -0.001706      -0.003589       0.006840      -0.001439      -0.048381      -0.018249       0.006229       0.012020              2.136789       2.941844      -0.088227       0.056525       1.981684      -0.046424       1.486838           0.002295
           63              H       7.015531      10.943790      12.316825       0.114088       1.281811 0.98531016E+01  0.10261787E+03                                 2.009911                            1.884410      -1.184537       2.314941                    0.995238       3.765094      11.107672       0.435158       1.351479      -0.694447      -0.015418       0.029594       0.009805       0.034780      -0.000410      -0.000681       0.011741       0.004165      -0.049047      -0.021376       0.009916       0.011460              2.058149       1.922887      -0.268815      -0.003779       2.709914       0.229774       1.541645           0.001793
           64              H       2.178901       6.464544      22.098107       0.097733       1.586773 0.12628972E+02  0.13775863E+03                                 2.204313                            2.056803      -1.062592       2.366259                    0.996851       3.678483      10.548669       0.446999       1.256171      -0.718501       0.041196       0.028981      -0.001487       0.050390       0.008884      -0.007615       0.006025       0.004330      -0.082701      -0.030221       0.007182       0.023040              2.212558       2.619805       0.462207      -0.012382       2.193108       0.105373       1.824759           0.000885
           65              H      13.949957       5.905694      22.633621       0.101541       1.258564 0.95738027E+01  0.98980088E+02                                 1.966237                            1.843923      -1.233648       2.284332                    0.994692       3.868289      11.364805       0.444847       1.331779      -0.697105      -0.039213       0.003452       0.006728       0.039935       0.006663      -0.008056       0.006734       0.000511      -0.058635      -0.023650       0.007163       0.016487              2.005842       2.684775      -0.174983      -0.041072       1.724437       0.009873       1.608314           0.000251
           66              H      14.885777       3.737493      22.081809       0.128782       1.161469 0.85284744E+01  0.85739023E+02                                 1.880642                            1.752850      -1.201698       2.321697                    0.994928       3.631816      10.553243       0.450972       1.350982      -0.693979      -0.031584      -0.033759      -0.001927       0.046270       0.005434      -0.004428       0.004540       0.003748      -0.078544      -0.027334       0.008473       0.018861              1.945472       1.887916       0.540345      -0.007680       2.494427      -0.047167       1.454074           0.000515
           67              H       1.642364       3.101898      20.030557       0.118833       1.213659 0.92800159E+01  0.93868203E+02                                 1.843233                            1.758529      -0.962937       2.421192                    0.998445       3.420221       9.492782       0.484568       1.249631      -0.718324      -0.019993       0.002484      -0.030840       0.036838      -0.014647       0.011027       0.010126       0.000259       0.023501      -0.025314       0.010628       0.014685              1.849684       1.874763      -0.263418       0.394970       1.571272      -0.149612       2.103018           0.003890
           68              H       3.141236       1.323118      19.967692       0.123152       1.279160 0.96825395E+01  0.99266460E+02                                 1.933980                            1.815125      -1.022254       2.398856                    0.997734       3.474946       9.800264       0.468207       1.276013      -0.712555      -0.003259      -0.020921      -0.031114       0.037635      -0.009043       0.010536       0.012272      -0.004398       0.025884      -0.021953       0.004449       0.017504              1.968786       1.640619      -0.184720      -0.203803       2.002559       0.518567       2.263180           0.002769
           69              H       4.456063       3.034007       0.307339       0.117007       1.195035 0.85801282E+01  0.85691638E+02                                 1.867771                            1.719176      -0.979475       2.412580                    0.998184       3.500750       9.874159       0.474770       1.291749      -0.707510       0.021675      -0.003573       0.030358       0.037472      -0.012535       0.009781       0.008005       0.004051       0.028298      -0.022312       0.007368       0.014944              1.949866       2.208007      -0.292921       0.600612       1.607176      -0.186910       2.034415           0.003532
           70              H       2.921318       4.793554       0.393486       0.116419       1.187771 0.88584667E+01  0.88818382E+02                                 1.818882                            1.715272      -1.153341       2.326593                    0.996513       3.551575       9.904656       0.490482       1.245485      -0.716901       0.002582       0.015634       0.029578       0.033555      -0.012363       0.010536       0.006064       0.005779       0.014712      -0.020340       0.006082       0.014258              1.859389       1.526996      -0.183541      -0.034604       2.008376       0.543108       2.042796           0.002993
           71              H      10.615318       2.632800       2.165340       0.087930       1.350503 0.10191982E+02  0.10787840E+03                                 2.114088                            1.937595      -1.471141       2.163150                    0.992265       4.213735      12.852407       0.418921       1.381333      -0.685350       0.047168       0.004336       0.008941       0.048203       0.003032       0.004102      -0.005928       0.039240       0.023442      -0.024954       0.007490       0.017464              2.203162       2.997254       0.279563       0.056503       1.627672      -0.133308       1.984560           0.002916
           72              H       7.399217       2.397378      -0.025612       0.097493       1.360280 0.96780344E+01  0.10138605E+03                                 2.141829                            1.900782      -1.540133       2.134930                    0.991489       4.233258      12.955395       0.417644       1.399938      -0.681282      -0.021576       0.001640      -0.031507       0.038221      -0.000651       0.000099      -0.008416       0.030628       0.028939      -0.022362       0.010454       0.011909              2.323483       2.459072      -0.025234       0.829434       1.579998      -0.135781       2.931378           0.000250
           73              H       6.780016       1.835274       2.239846       0.117205       1.219757 0.88096629E+01  0.88280903E+02                                 1.873849                            1.731365      -0.816792       2.491280                    0.999404       3.432983       9.597483       0.479015       1.275996      -0.711981      -0.041338      -0.013067       0.004695       0.043607       0.010680       0.003109      -0.007764       0.041279       0.019633      -0.028470       0.008387       0.020083              1.935835       2.463876       0.266231      -0.235327       1.598736      -0.148617       1.744892           0.001026
           74              H      10.822758       1.362841       4.011699       0.110334       1.360052 0.10412413E+02  0.10975001E+03                                 2.068425                            1.917714      -1.297753       2.256769                    0.993923       3.877324      11.439199       0.438738       1.324487      -0.699232       0.031818      -0.004123      -0.017463       0.036529      -0.011491      -0.002050      -0.012161       0.041545       0.010045      -0.029950       0.007814       0.022136              2.161343       2.227154      -0.089077      -0.608714       1.648368      -0.051002       2.608509           0.003218
           75              H      11.078549       0.923525       6.253874       0.117987       1.258365 0.97041732E+01  0.99366459E+02                                 1.907324                            1.813127      -0.964795       2.422344                    0.998288       3.422119       9.589360       0.470864       1.270367      -0.714619       0.032575      -0.013329       0.006831       0.035853      -0.009267      -0.004712      -0.000866       0.029176       0.016892      -0.020280       0.004059       0.016220              1.923243       2.143468      -0.240122       0.290653       1.611865      -0.155323       2.014394           0.001121
           76              H       7.285359       1.978725       6.915117       0.111680       1.375111 0.10479375E+02  0.10963923E+03                                 2.032763                            1.889275      -1.087870       2.356917                    0.996860       3.607953      10.297058       0.458341       1.277281      -0.712000      -0.030292       0.007908       0.020568       0.037459      -0.012186      -0.002968      -0.004850       0.038148       0.023250      -0.027368       0.008399       0.018969              2.108473       2.114300      -0.251543      -0.540705       1.703355       0.124653       2.507764           0.004605
           77              H       7.010852       2.365450       4.640346       0.115106       1.376592 0.10630994E+02  0.11185017E+03                                 2.067662                            1.931496      -0.965102       2.420691                    0.998277       3.527902      10.163309       0.442383       1.315967      -0.705290      -0.032544       0.010511      -0.009330       0.035449      -0.006776      -0.002733      -0.002830       0.032558       0.025720      -0.022276       0.008081       0.014195              2.113225       2.427843      -0.384014       0.335351       1.769485      -0.136934       2.142348           0.001437
           78              H      11.348377       1.503410       8.603151       0.123321       1.363049 0.10183932E+02  0.10492685E+03                                 1.968013                            1.827884      -1.017722       2.397756                    0.998194       3.368315       9.288057       0.483194       1.230306      -0.724607       0.042197       0.014355      -0.005293       0.044886       0.012883       0.009257      -0.010534       0.045071       0.021932      -0.033541       0.008596       0.024945              2.001377       2.388407       0.445292      -0.259196       1.795979      -0.096130       1.819745           0.002275
           79              H      10.833676       0.611632      10.826699       0.109817       1.210977 0.87187661E+01  0.86232693E+02                                 1.793840                            1.669221      -0.804369       2.493353                    0.999491       3.284410       8.814304       0.516756       1.198405      -0.730877       0.030977      -0.002794       0.031105       0.043988       0.009339       0.005755      -0.009738       0.037424       0.020769      -0.027761       0.009059       0.018702              1.850498       1.757924      -0.026044       0.432980       1.572076       0.106718       2.221493           0.000190
           80              H       7.562985       0.284266       8.677657       0.093179       1.503408 0.12319770E+02  0.13417247E+03                                 2.146940                            2.045932      -1.163521       2.314219                    0.996038       3.810287      11.083553       0.441402       1.274122      -0.712665      -0.047389      -0.016600      -0.011751       0.051569       0.013350       0.007253      -0.009262       0.034270       0.006231      -0.027049       0.005478       0.021571              2.140925       2.477745       0.244067       0.178007       1.896794       0.013151       2.048236           0.003843
           81              H      11.916108       3.360717      19.916469       0.104814       1.479261 0.12033355E+02  0.13029143E+03                                 2.139521                            2.035849      -1.066803       2.369261                    0.997121       3.672965      10.654791       0.437967       1.291623      -0.710202       0.001984      -0.048018      -0.017392       0.051109       0.005699      -0.014619       0.006343      -0.031980      -0.007762      -0.026045       0.006830       0.019216              2.121715       1.771970       0.088848      -0.070885       2.652953       0.258543       1.940221           0.001024
           82              H      10.676147       6.163705      22.370521       0.107247       1.725952 0.13508779E+02  0.15069566E+03                                 2.409539                            2.189125      -1.009175       2.400346                    0.997590       3.679066      10.865362       0.412729       1.330321      -0.704334      -0.016816       0.025545       0.032453       0.044593      -0.002824      -0.010468       0.012343      -0.035994      -0.014166      -0.022416      -0.004078       0.026494              2.482380       2.335473      -0.302652      -0.701463       2.295044       0.528527       2.816623           0.000011
           83              H      12.028406       7.259465      20.652219       0.116513       1.242881 0.88123177E+01  0.89136183E+02                                 1.932896                            1.752782      -1.314072       2.244274                    0.995455       3.815862      11.047140       0.463175       1.307366      -0.701145       0.005779       0.037609       0.003885       0.038248       0.000335      -0.018369       0.004992      -0.013072       0.010599      -0.022073       0.004027       0.018046              2.041275       1.619836       0.388495      -0.072561       2.969207      -0.101953       1.534782           0.001058
           84              H      12.129787       4.380911      17.492685       0.117687       1.307914 0.99816165E+01  0.10332611E+03                                 1.973855                            1.850662      -1.020327       2.391062                    0.997662       3.573192      10.194387       0.459846       1.286722      -0.709607      -0.026364      -0.022216      -0.009193       0.035681       0.015351      -0.004320       0.008500       0.005668       0.024232      -0.022489       0.009191       0.013298              2.015776       2.375844       0.626113       0.033842       1.854161       0.004671       1.817323           0.004069
           85              H      13.581868       4.751048      15.681251       0.117215       1.299480 0.99781885E+01  0.10357794E+03                                 1.987290                            1.867005      -1.027725       2.388991                    0.997266       3.613840      10.421715       0.450422       1.309998      -0.704414      -0.012758      -0.017860      -0.031898       0.038720       0.016950      -0.002313       0.012216       0.007859       0.030624      -0.025936       0.007404       0.018532              2.029881       1.822904       0.151076       0.140923       1.645858       0.340257       2.620881           0.003194
           86              H       0.246433       7.100845      17.907127       0.114984       1.361192 0.11044677E+02  0.11778250E+03                                 2.061948                            1.974606      -1.091343       2.358867                    0.996557       3.746143      11.006629       0.433850       1.323851      -0.701454       0.023386       0.022112       0.004522       0.032501       0.013309      -0.002446       0.006261       0.006454       0.030846      -0.020200       0.007650       0.012550              2.067507       2.206395       0.474250      -0.045043       2.038435       0.050639       1.957692           0.004171
           87              H      14.480255       6.638689      19.762800       0.114425       0.981776 0.70638982E+01  0.68632213E+02                                 1.750620                            1.642804      -1.333072       2.242926                    0.992879       3.921152      11.685960       0.440011       1.432711      -0.675050       0.011790       0.012428       0.032034       0.036326       0.008147      -0.001929       0.006864       0.019004       0.026481      -0.018761       0.007988       0.010773              1.825974       1.479601       0.112042       0.173895       1.576121       0.278672       2.422199           0.002769
           88              H       0.372768       4.377107      14.705684       0.101281       1.598630 0.12915616E+02  0.14253032E+03                                 2.267661                            2.119997      -1.169293       2.321511                    0.995742       3.767994      11.083258       0.425331       1.304928      -0.707438      -0.005156      -0.051162      -0.003323       0.051529       0.004148      -0.013426       0.002524      -0.031387      -0.018065      -0.023733       0.004459       0.019274              2.269102       1.998313       0.124989      -0.165831       2.980415      -0.065894       1.828576           0.001008
           89              H       1.884118       7.844030      13.669580       0.107956       1.277915 0.92849716E+01  0.94965537E+02                                 1.981817                            1.813399      -1.033045       2.390891                    0.996803       3.646749      10.548578       0.450903       1.328120      -0.699759       0.021930       0.030267      -0.022300       0.043523       0.007982      -0.015128       0.006958      -0.021594      -0.017897      -0.024938       0.008249       0.016689              2.094198       2.057460       0.400625      -0.523749       2.159519      -0.495730       2.065615           0.000452
           90              H       0.463231       8.237089      15.613729       0.119395       1.158044 0.83868857E+01  0.84614990E+02                                 1.919845                            1.768902      -1.321582       2.252805                    0.993549       3.882741      11.591402       0.433932       1.399066      -0.682641      -0.005804       0.038743       0.011422       0.040806       0.007881      -0.019164      -0.001253      -0.024473      -0.009847      -0.027142       0.007550       0.019591              1.972226       1.536344      -0.284863      -0.211340       2.545685       0.411634       1.834650           0.001086
           91              H      12.607055       4.719611       1.555319       0.109527       1.505503 0.11411057E+02  0.12172397E+03                                 2.163708                            1.982549      -0.875252       2.462457                    0.999047       3.532382      10.116383       0.444532       1.291675      -0.711363      -0.004974       0.037914       0.019312       0.042839      -0.003323       0.015662       0.014667      -0.006097      -0.010333      -0.024223       0.005069       0.019154              2.243232       1.824093      -0.160718      -0.147529       2.900281       0.549859       2.005322           0.000956
           92              H      14.576956       3.305326       1.951134       0.126313       1.434072 0.10992223E+02  0.11657263E+03                                 2.122105                            1.966543      -0.967414       2.427356                    0.998459       3.505202      10.124394       0.437767       1.319327      -0.705132       0.028689       0.015271       0.029052       0.043593      -0.005801       0.015789       0.021114      -0.004642      -0.027583      -0.031640       0.008989       0.022652              2.157456       2.432508       0.190225       0.594861       1.820463       0.245292       2.219396           0.001936
           93              H      12.324749       0.877430      22.468310       0.091538       1.425791 0.11293246E+02  0.12118590E+03                                 2.119488                            1.991261      -1.221122       2.289584                    0.995074       3.885272      11.475946       0.433515       1.316645      -0.701944      -0.023726      -0.028711      -0.034987       0.051101      -0.004234       0.017505       0.017074       0.002874      -0.009081      -0.027344       0.005671       0.021673              2.141865       2.095105       0.180527       0.423494       2.222942       0.388908       2.107547           0.001204
           94              H      13.330756      17.394307      23.171464       0.107270       1.302637 0.99701403E+01  0.10474501E+03                                 2.057622                            1.911537      -1.449416       2.184683                    0.991594       4.048366      12.223176       0.424208       1.374344      -0.687571      -0.031770      -0.010257      -0.000244       0.033385       0.001706       0.003589       0.006841      -0.001439      -0.048383      -0.018250       0.006229       0.012021              2.136792       2.941849       0.088227      -0.056526       1.981688      -0.046424       1.486840           0.002292
           95              H       0.782969       2.068117       0.675213       0.114089       1.281820 0.98531966E+01  0.10261916E+03                                 2.009925                            1.884422      -1.184549       2.314935                    0.995238       3.765115      11.107772       0.435155       1.351483      -0.694446       0.015418       0.029594       0.009805       0.034780       0.000410       0.000681       0.011741       0.004165      -0.049048      -0.021376       0.009916       0.011460              2.058164       1.922901       0.268818       0.003778       2.709936       0.229777       1.541654           0.001789
           96              H       5.619599      16.080871      10.456495       0.097732       1.586782 0.12629062E+02  0.13775994E+03                                 2.204329                            2.056816      -1.062588       2.366261                    0.996851       3.678486      10.548709       0.446995       1.256178      -0.718499      -0.041196       0.028981      -0.001487       0.050390      -0.008883       0.007615       0.006025       0.004330      -0.082701      -0.030221       0.007182       0.023039              2.212573       2.619826      -0.462212       0.012382       2.193123       0.105374       1.824771           0.000889
           97              H       9.445543      15.522021      10.992010       0.101541       1.258562 0.95737918E+01  0.98979953E+02                                 1.966236                            1.843922      -1.233648       2.284332                    0.994692       3.868288      11.364803       0.444847       1.331780      -0.697105       0.039213       0.003452       0.006728       0.039935      -0.006663       0.008056       0.006733       0.000511      -0.058635      -0.023650       0.007163       0.016487              2.005841       2.684773       0.174983       0.041072       1.724436       0.009873       1.608313           0.000252
           98              H       8.509723      13.353820      10.440197       0.128782       1.161465 0.85284297E+01  0.85738448E+02                                 1.880637                            1.752845      -1.201691       2.321701                    0.994928       3.631804      10.553195       0.450973       1.350982      -0.693979       0.031584      -0.033759      -0.001927       0.046270      -0.005434       0.004428       0.004540       0.003748      -0.078545      -0.027335       0.008473       0.018861              1.945466       1.887910      -0.540343       0.007679       2.494419      -0.047166       1.454070           0.000517
           99              H       6.156136      12.718225       8.388945       0.118833       1.213645 0.92798744E+01  0.93866362E+02                                 1.843215                            1.758513      -0.962922       2.421200                    0.998445       3.420195       9.492672       0.484571       1.249627      -0.718325       0.019993       0.002485      -0.030840       0.036837       0.014645      -0.011027       0.010125       0.000259       0.023500      -0.025312       0.010627       0.014684              1.849666       1.874744       0.263414      -0.394964       1.571258      -0.149610       2.102997           0.003894
          100              H       4.657264      10.939445       8.326081       0.123152       1.279144 0.96823796E+01  0.99264337E+02                                 1.933958                            1.815106      -1.022240       2.398863                    0.997734       3.474920       9.800143       0.468211       1.276007      -0.712557       0.003259      -0.020921      -0.031113       0.037634       0.009042      -0.010535       0.012271      -0.004398       0.025882      -0.021952       0.004448       0.017503              1.968763       1.640601       0.184716       0.203799       2.002535       0.518558       2.263152           0.002772
          101              H       3.342437      11.909680      11.948950       0.117007       1.195018 0.85799740E+01  0.85689677E+02                                 1.867752                            1.719159      -0.979457       2.412590                    0.998184       3.500718       9.874031       0.474773       1.291747      -0.707510      -0.021675      -0.003573       0.030357       0.037472       0.012534      -0.009780       0.008004       0.004051       0.028297      -0.022310       0.007367       0.014943              1.949844       2.207981       0.292916      -0.600603       1.607160      -0.186907       2.034392           0.003535
          102              H       4.877182      13.669227      12.035098       0.116419       1.187761 0.88583681E+01  0.88817121E+02                                 1.818870                            1.715261      -1.153327       2.326601                    0.996513       3.551552       9.904568       0.490484       1.245484      -0.716901      -0.002582       0.015634       0.029578       0.033555       0.012362      -0.010535       0.006063       0.005779       0.014711      -0.020339       0.006081       0.014258              1.859377       1.526987       0.183539       0.034604       2.008363       0.543103       2.042783           0.002995
          103              H       2.816818       6.242873       9.476272       0.087930       1.350496 0.10191926E+02  0.10787771E+03                                 2.114085                            1.937593      -1.471138       2.163152                    0.992265       4.213732      12.852412       0.418919       1.381338      -0.685349       0.047168      -0.004336      -0.008940       0.048203      -0.003032      -0.004102      -0.005928       0.039240       0.023443      -0.024954       0.007491       0.017464              2.203159       2.997247      -0.279562      -0.056503       1.627670      -0.133309       1.984558           0.002918
          104              H      15.197717       6.478295      11.667223       0.097493       1.360276 0.96780044E+01  0.10138570E+03                                 2.141828                            1.900782      -1.540132       2.134930                    0.991489       4.233261      12.955419       0.417643       1.399942      -0.681281      -0.021576      -0.001640       0.031507       0.038221       0.000651      -0.000099      -0.008417       0.030629       0.028940      -0.022363       0.010454       0.011909              2.323481       2.459071       0.025233      -0.829432       1.579998      -0.135780       2.931374           0.000251
          105              H      14.578516       7.040399       9.401765       0.117205       1.219755 0.88096465E+01  0.88280678E+02                                 1.873846                            1.731362      -0.816791       2.491280                    0.999404       3.432979       9.597462       0.479016       1.275994      -0.711981      -0.041338       0.013067      -0.004695       0.043607      -0.010680      -0.003109      -0.007764       0.041279       0.019633      -0.028470       0.008387       0.020083              1.935832       2.463871      -0.266230       0.235328       1.598734      -0.148617       1.744890           0.001028
          106              H       3.024258       7.512832       7.629912       0.110334       1.360044 0.10412342E+02  0.10974903E+03                                 2.068414                            1.917706      -1.297748       2.256772                    0.993923       3.877310      11.439131       0.438740       1.324484      -0.699232       0.031818       0.004123       0.017463       0.036529       0.011491       0.002050      -0.012161       0.041545       0.010044      -0.029950       0.007814       0.022136              2.161331       2.227142       0.089076       0.608708       1.648360      -0.051002       2.608492           0.003220
          107              H       3.280049       7.952148       5.387738       0.117987       1.258355 0.97040708E+01  0.99365070E+02                                 1.907307                            1.813112      -0.964793       2.422345                    0.998288       3.422108       9.589288       0.470869       1.270359      -0.714620       0.032575       0.013329      -0.006831       0.035853       0.009268       0.004712      -0.000866       0.029176       0.016891      -0.020280       0.004059       0.016221              1.923225       2.143448       0.240119      -0.290648       1.611852      -0.155320       2.014374           0.001121
          108              H      15.083859       6.896948       4.726494       0.111680       1.375105 0.10479304E+02  0.10963824E+03                                 2.032751                            1.889265      -1.087867       2.356918                    0.996860       3.607944      10.297002       0.458344       1.277275      -0.712001      -0.030292      -0.007908      -0.020568       0.037459       0.012186       0.002968      -0.004850       0.038148       0.023249      -0.027368       0.008399       0.018969              2.108461       2.114287       0.251541       0.540700       1.703347       0.124652       2.507748           0.004604
          109              H      14.809351       6.510223       7.001265       0.115106       1.376585 0.10630929E+02  0.11184924E+03                                 2.067649                            1.931485      -0.965100       2.420691                    0.998277       3.527894      10.163255       0.442386       1.315961      -0.705291      -0.032544      -0.010511       0.009330       0.035449       0.006776       0.002733      -0.002830       0.032559       0.025719      -0.022276       0.008080       0.014196              2.113212       2.427827       0.384010      -0.335347       1.769475      -0.136932       2.142334           0.001439
          110              H       3.549877       7.372263       3.038461       0.123321       1.363034 0.10183792E+02  0.10492497E+03                                 1.967991                            1.827865      -1.017721       2.397757                    0.998194       3.368304       9.287981       0.483200       1.230297      -0.724609       0.042197      -0.014355       0.005293       0.044886      -0.012883      -0.009257      -0.010534       0.045072       0.021931      -0.033541       0.008595       0.024946              2.001354       2.388376      -0.445283       0.259192       1.795959      -0.096129       1.819725           0.002272
          111              H       3.035176       8.264041       0.814913       0.109817       1.210972 0.87187153E+01  0.86232011E+02                                 1.793830                            1.669212      -0.804368       2.493353                    0.999491       3.284403       8.814258       0.516760       1.198399      -0.730878       0.030977       0.002794      -0.031105       0.043988      -0.009339      -0.005755      -0.009738       0.037424       0.020769      -0.027761       0.009059       0.018702              1.850487       1.757914       0.026044      -0.432976       1.572067       0.106717       2.221479           0.000187
          112              H      15.361485       8.591407       2.963954       0.093179       1.503401 0.12319689E+02  0.13417131E+03                                 2.146929                            2.045922      -1.163518       2.314220                    0.996038       3.810277      11.083497       0.441404       1.274118      -0.712666      -0.047389       0.016600       0.011751       0.051569      -0.013350      -0.007253      -0.009262       0.034271       0.006231      -0.027049       0.005478       0.021571              2.140914       2.477732      -0.244065      -0.178005       1.896785       0.013151       2.048225           0.003841
          113              H       4.117608       4.774302      15.008366       0.104814       1.479257 0.12033310E+02  0.13029076E+03                                 2.139512                            2.035841      -1.066806       2.369259                    0.997121       3.672963      10.654761       0.437969       1.291617      -0.710203       0.001984       0.048018       0.017392       0.051110      -0.005699       0.014619       0.006343      -0.031981      -0.007762      -0.026045       0.006829       0.019216              2.121705       1.771963      -0.088846       0.070885       2.652939       0.258543       1.940214           0.001026
          114              H       2.877646       1.971314      12.554314       0.107246       1.726062 0.13509844E+02  0.15071099E+03                                 2.409675                            2.189239      -1.009211       2.400328                    0.997589       3.679169      10.865903       0.412709       1.330354      -0.704327      -0.016815      -0.025546      -0.032452       0.044592       0.002824       0.010466       0.012344      -0.035997      -0.014171      -0.022415      -0.004081       0.026496              2.482524       2.335606       0.302678       0.701524       2.295175       0.528570       2.816792           0.000019
          115              H       4.229906       0.875554      14.272616       0.116514       1.242880 0.88123142E+01  0.89136175E+02                                 1.932898                            1.752784      -1.314072       2.244275                    0.995455       3.815864      11.047162       0.463174       1.307369      -0.701144       0.005779      -0.037609      -0.003885       0.038248      -0.000335       0.018369       0.004992      -0.013072       0.010599      -0.022073       0.004027       0.018046              2.041278       1.619838      -0.388497       0.072562       2.969210      -0.101957       1.534784           0.001058
          116              H       4.331287       3.754108      17.432149       0.117687       1.307911 0.99815861E+01  0.10332568E+03                                 1.973849                            1.850657      -1.020328       2.391061                    0.997662       3.573188      10.194358       0.459848       1.286718      -0.709608      -0.026364       0.022216       0.009193       0.035681      -0.015351       0.004320       0.008500       0.005668       0.024232      -0.022489       0.009191       0.013298              2.015769       2.375835      -0.626110      -0.033841       1.854155       0.004671       1.817318           0.004069
          117              H       5.783368       3.383971      19.243584       0.117215       1.299477 0.99781530E+01  0.10357740E+03                                 1.987281                            1.866997      -1.027723       2.388992                    0.997266       3.613831      10.421658       0.450425       1.309992      -0.704415      -0.012758       0.017860       0.031898       0.038720      -0.016950       0.002313       0.012216       0.007859       0.030624      -0.025936       0.007403       0.018532              2.029872       1.822895      -0.151075      -0.140923       1.645851       0.340255       2.620869           0.003193
          118              H       8.044933       1.034174      17.017708       0.114984       1.361196 0.11044711E+02  0.11778298E+03                                 2.061953                            1.974610      -1.091345       2.358865                    0.996557       3.746149      11.006659       0.433849       1.323853      -0.701453       0.023386      -0.022112      -0.004522       0.032501      -0.013309       0.002447       0.006261       0.006454       0.030847      -0.020200       0.007650       0.012550              2.067512       2.206401      -0.474252       0.045044       2.038439       0.050638       1.957696           0.004171
          119              H       6.681755       1.496330      15.162035       0.114425       0.981776 0.70639008E+01  0.68632246E+02                                 1.750620                            1.642805      -1.333073       2.242926                    0.992879       3.921153      11.685964       0.440011       1.432711      -0.675050       0.011790      -0.012427      -0.032034       0.036326      -0.008147       0.001929       0.006864       0.019004       0.026482      -0.018761       0.007988       0.010773              1.825974       1.479601      -0.112042      -0.173894       1.576121       0.278671       2.422199           0.002770
          120              H       8.171268       3.757912      20.219151       0.101281       1.598582 0.12915114E+02  0.14252314E+03                                 2.267599                            2.119942      -1.169275       2.321521                    0.995742       3.767935      11.082957       0.425342       1.304912      -0.707441      -0.005156       0.051163       0.003323       0.051529      -0.004149       0.013425       0.002525      -0.031389      -0.018064      -0.023734       0.004459       0.019275              2.269039       1.998261      -0.124985       0.165822       2.980325      -0.065890       1.828530           0.001005
          121              H       9.682618       0.290989      21.255254       0.107956       1.277914 0.92849674E+01  0.94965508E+02                                 1.981819                            1.813400      -1.033043       2.390892                    0.996803       3.646750      10.548591       0.450902       1.328122      -0.699759       0.021930      -0.030266       0.022300       0.043523      -0.007982       0.015128       0.006958      -0.021594      -0.017897      -0.024938       0.008249       0.016689              2.094200       2.057463      -0.400625       0.523750       2.159521      -0.495731       2.065617           0.000450
          122              H       8.261731      -0.102070      19.311105       0.119396       1.158045 0.83868956E+01  0.84615133E+02                                 1.919847                            1.768904      -1.321583       2.252805                    0.993549       3.882744      11.591422       0.433931       1.399068      -0.682641      -0.005804      -0.038743      -0.011422       0.040806      -0.007881       0.019164      -0.001253      -0.024473      -0.009847      -0.027142       0.007550       0.019591              1.972228       1.536345       0.284863       0.211340       2.545686       0.411634       1.834653           0.001086
          123              H       4.808555       4.156062      10.086292       0.109527       1.505546 0.11411468E+02  0.12172962E+03                                 2.163762                            1.982594      -0.875268       2.462449                    0.999047       3.532430      10.116619       0.444523       1.291688      -0.711360      -0.004973      -0.037914      -0.019312       0.042839       0.003322      -0.015663       0.014666      -0.006098      -0.010330      -0.024222       0.005067       0.019155              2.243290       1.824135       0.160723       0.147534       2.900363       0.549881       2.005371           0.000960
          124              H       6.778456       5.570347       9.690477       0.126313       1.434060 0.10992104E+02  0.11657096E+03                                 2.122086                            1.966526      -0.967410       2.427358                    0.998460       3.505189      10.124314       0.437771       1.319319      -0.705134       0.028689      -0.015271      -0.029052       0.043593       0.005801      -0.015789       0.021113      -0.004642      -0.027582      -0.031640       0.008989       0.022652              2.157435       2.432484      -0.190221      -0.594853       1.820447       0.245288       2.219375           0.001940
          125              H       4.526249       7.257589      12.456524       0.091538       1.425787 0.11293210E+02  0.12118536E+03                                 2.119481                            1.991254      -1.221122       2.289583                    0.995074       3.885266      11.475907       0.433517       1.316641      -0.701945      -0.023726       0.028711       0.034987       0.051101       0.004234      -0.017504       0.017074       0.002874      -0.009079      -0.027344       0.005671       0.021673              2.141858       2.095098      -0.180527      -0.423492       2.222936       0.388907       2.107540           0.001208
          126              H       5.532256       9.232712      11.753371       0.107270       1.302629 0.99700586E+01  0.10474389E+03                                 2.057610                            1.911527      -1.449406       2.184688                    0.991594       4.048346      12.223083       0.424210       1.374340      -0.687572      -0.031770       0.010257       0.000244       0.033385      -0.001706      -0.003589       0.006841      -0.001439      -0.048380      -0.018249       0.006228       0.012021              2.136780       2.941830      -0.088227       0.056525       1.981676      -0.046423       1.486833           0.002295
          127              H       8.581469       6.807556      10.966398       0.114088       1.281815 0.98531449E+01  0.10261844E+03                                 2.009916                            1.884414      -1.184543       2.314937                    0.995238       3.765104      11.107710       0.435157       1.351478      -0.694447       0.015418      -0.029594      -0.009805       0.034780      -0.000410      -0.000681       0.011741       0.004165      -0.049046      -0.021375       0.009916       0.011459              2.058153       1.922891      -0.268816      -0.003779       2.709921       0.229775       1.541648           0.001793
          128              H      13.418099      11.286802       1.185116       0.097733       1.586773 0.12628976E+02  0.13775870E+03                                 2.204316                            2.056806      -1.062589       2.366260                    0.996851       3.678480      10.548668       0.446998       1.256173      -0.718500      -0.041196      -0.028981       0.001487       0.050390       0.008884      -0.007615       0.006025       0.004330      -0.082701      -0.030221       0.007182       0.023039              2.212561       2.619810       0.462208      -0.012382       2.193110       0.105373       1.824761           0.000885
          129              H       1.647043      11.845652       0.649602       0.101541       1.258561 0.95737796E+01  0.98979799E+02                                 1.966236                            1.843921      -1.233647       2.284332                    0.994692       3.868287      11.364800       0.444847       1.331780      -0.697104       0.039213      -0.003452      -0.006728       0.039935       0.006663      -0.008056       0.006733       0.000511      -0.058635      -0.023650       0.007163       0.016487              2.005840       2.684772      -0.174983      -0.041072       1.724436       0.009873       1.608312           0.000251
          130              H       0.711223      14.013853       1.201414       0.128782       1.161467 0.85284496E+01  0.85738705E+02                                 1.880639                            1.752848      -1.201695       2.321699                    0.994928       3.631811      10.553222       0.450972       1.350982      -0.693979       0.031584       0.033759       0.001927       0.046270       0.005434      -0.004428       0.004540       0.003748      -0.078545      -0.027335       0.008473       0.018861              1.945469       1.887913       0.540344      -0.007680       2.494423      -0.047166       1.454072           0.000515
          131              H      13.954636      14.649448       3.252666       0.118833       1.213654 0.92799689E+01  0.93867614E+02                                 1.843229                            1.758526      -0.962928       2.421196                    0.998445       3.420212       9.492753       0.484568       1.249632      -0.718324       0.019993      -0.002485       0.030840       0.036837      -0.014646       0.011027       0.010125       0.000259       0.023500      -0.025312       0.010628       0.014684              1.849680       1.874759      -0.263417       0.394968       1.571269      -0.149612       2.103013           0.003892
          132              H      12.455764      16.428228       3.315531       0.123152       1.279157 0.96825160E+01  0.99266164E+02                                 1.933978                            1.815123      -1.022248       2.398859                    0.997734       3.474941       9.800249       0.468207       1.276014      -0.712555       0.003259       0.020921       0.031113       0.037634      -0.009043       0.010536       0.012272      -0.004398       0.025883      -0.021952       0.004449       0.017503              1.968784       1.640617      -0.184720      -0.203803       2.002557       0.518566       2.263178           0.002771
          133              H      11.140937      14.717339      22.975884       0.117007       1.195027 0.85800544E+01  0.85690718E+02                                 1.867764                            1.719169      -0.979464       2.412586                    0.998184       3.500735       9.874107       0.474771       1.291750      -0.707510      -0.021675       0.003573      -0.030357       0.037472      -0.012535       0.009780       0.008005       0.004051       0.028297      -0.022311       0.007367       0.014944              1.949858       2.207997      -0.292919       0.600609       1.607170      -0.186909       2.034406           0.003533
          134              H      12.675682      12.957792      22.889737       0.116418       1.187767 0.88584289E+01  0.88817931E+02                                 1.818881                            1.715270      -1.153333       2.326597                    0.996513       3.551567       9.904638       0.490481       1.245488      -0.716900      -0.002582      -0.015634      -0.029578       0.033555      -0.012363       0.010535       0.006064       0.005779       0.014711      -0.020339       0.006082       0.014258              1.859388       1.526995      -0.183540      -0.034604       2.008375       0.543108       2.042795           0.002993
          135              C       5.864472      15.235774      21.385640       0.040183      31.405721 0.35839380E+03  0.81506360E+04                                 9.043421                            6.512129       0.013469       1.997537                    0.999283      28.357697      84.229997       0.606958       0.443728      -1.031759       0.045978       0.013549       0.016663       0.050747       0.012256       0.001704       0.003622       0.051326      -0.015464      -0.026335      -0.004850       0.031185             11.449416      12.422765       1.802488      -1.589764       5.943166      -3.367716      15.982318           0.050477
          136              C       7.622254      15.366129      22.577741      -0.063303      36.052642 0.42359596E+03  0.10075021E+05                                 9.952677                            7.121489      -0.309279       1.866652                    0.998902      31.040339      95.224854       0.573576       0.448974      -1.025621      -0.068354      -0.004290       0.019678       0.071259      -0.003325       0.010049       0.000021       0.052542       0.035118      -0.032344       0.005200       0.027144             12.431895      13.179660       1.176168       2.589478       6.104165      -2.818095      18.011860           0.002374
          137              C       7.965388      15.681211      21.334417      -0.141502      33.131175 0.40458968E+03  0.94033996E+04                                 9.092336                            6.746315       0.308112       2.068609                    0.999545      29.705739      86.734082       0.624721       0.421842      -1.053888      -0.048287       0.005082      -0.048262       0.068459       0.035695       0.016241      -0.005751       0.112547       0.036393      -0.073899       0.009524       0.064375             10.947235      11.963049       1.527817       0.155315       5.975213      -2.714614      14.903444           0.022079
          138              C       6.716068      15.840481      19.176062       0.131425      38.459280 0.38954784E+03  0.89410128E+04                                10.271632                            6.792376      -0.008797       2.017706                    0.999645      26.300713      75.552394       0.600850       0.444134      -1.043600      -0.003120      -0.007519       0.027797       0.028965      -0.007862       0.010942      -0.029313       0.064621       0.196622      -0.071772      -0.002101       0.073873             14.413460       9.338255      -1.165633      -0.639058       6.656364      -3.682633      27.245762           0.097158
          139              C       5.491704      16.275729      18.689443      -0.203946      39.532315 0.48936318E+03  0.11981113E+05                                10.358916                            7.537385      -0.213771       1.881026                    0.999221      32.268926      98.123755       0.574644       0.435353      -1.040950       0.011206       0.008875      -0.034278       0.037139      -0.028026      -0.033932      -0.021916       0.064514       0.023201      -0.062802       0.008067       0.054735             13.008116       9.596186      -1.301184       0.222694       6.655778      -3.142887      22.772386           0.046060
          140              C       5.338853      16.536300      17.357643      -0.174840      36.387954 0.43891246E+03  0.10420609E+05                                 9.692600                            7.048150       0.027366       1.970343                    0.999636      30.669648      90.782359       0.607837       0.424428      -1.051300       0.008515       0.005024       0.034074       0.035479      -0.037113       0.019678       0.001351       0.053595      -0.023023      -0.044954      -0.009352       0.054305             12.204683       8.656984      -0.883228      -1.195151       6.109147      -2.464190      21.847917           0.012598
          141              C       6.397889      16.369168      16.507805       0.135645      37.250412 0.38325444E+03  0.87592798E+04                                10.028793                            6.724278      -0.063135       1.999944                    0.999647      26.242312      75.181534       0.605744       0.442421      -1.044792       0.000085       0.008312      -0.021198       0.022769      -0.006853       0.009077      -0.026356       0.059075       0.207494      -0.069540      -0.005942       0.075482             13.803449       8.807036      -1.436725       0.120410       6.788395      -3.838423      25.814916           0.095928
          142              C       7.608217      15.914689      16.959500      -0.215346      38.749520 0.48137574E+03  0.11708361E+05                                10.118516                            7.409465      -0.052598       1.928428                    0.999619      32.060271      96.392637       0.588808       0.427682      -1.048159      -0.005540      -0.005868       0.038623       0.039457      -0.026568      -0.035755      -0.010298       0.090600       0.108050      -0.074219       0.005741       0.068478             12.451540       9.243814      -2.101488       0.769754       6.844096      -2.200346      21.266709           0.050840
          143              C       7.762627      15.668097      18.316912      -0.190393      37.995505 0.45593332E+03  0.10940150E+05                                 9.975765                            7.186816       0.034122       1.965193                    0.999621      31.295321      93.460901       0.600871       0.424818      -1.049907      -0.010324       0.007947      -0.036386       0.038648      -0.024495       0.031074      -0.009801       0.079600       0.004310      -0.047477      -0.015717       0.063194             12.541889       9.345438      -1.461875      -1.028372       6.384966      -1.811548      21.895265           0.010866
          144              C       5.065906      16.589828      14.396017      -0.146336      30.803521 0.41489518E+03  0.96496273E+04                                 8.479055                            6.728673       0.406120       2.090339                    0.999887      29.652973      85.042294       0.643550       0.409215      -1.067881       0.046137       0.007828       0.043662       0.064002       0.034042       0.032343      -0.024791       0.137843       0.046191      -0.093991       0.013501       0.080490              9.502498       9.343942       2.000607      -0.080713       6.353854      -1.677677      12.809697           0.038315
          145              C       5.357570      17.091087      13.171319      -0.079241      29.540506 0.40684204E+03  0.94359846E+04                                 8.293690                            6.713991       0.279586       2.052194                    0.999820      29.353012      84.646816       0.635591       0.415496      -1.061577       0.059645       0.023355      -0.016415       0.066124       0.003975       0.021934      -0.008855       0.096454      -0.009294      -0.049140      -0.008556       0.057695              9.286059       8.283716       1.143019       0.653496       6.282574      -0.801565      13.291887           0.006074
          146              C       7.163702      17.272038      14.342465       0.031606      26.708406 0.34617988E+03  0.77542011E+04                                 7.901196                            6.265470       0.224361       2.066943                    0.999453      27.680975      79.878819       0.643034       0.425243      -1.049613      -0.044716      -0.005035      -0.014116       0.047160       0.031515       0.018071      -0.003909       0.027375      -0.004794      -0.038567      -0.000932       0.039500              9.308597       7.738439       1.554656      -0.795836       6.103391      -2.200200      14.083959           0.067156
          147              C       3.822825      13.567752       2.959298       0.052273      26.100287 0.33087088E+03  0.73160605E+04                                 7.750342                            6.095607       0.343744       2.116384                    0.999543      26.891351      76.691909       0.657780       0.421121      -1.053883       0.013121      -0.033009      -0.029354       0.046080       0.007324      -0.006075       0.004946      -0.051702      -0.018290      -0.026096      -0.004283       0.030380              9.095469       7.594439       2.975095      -3.533599      10.626516      -1.877883       9.065450           0.003289
          148              C       4.502854      12.018105       1.622841      -0.079617      30.818553 0.39336962E+03  0.91173626E+04                                 8.644895                            6.620337       0.171792       2.017730                    0.999837      29.994359      88.682330       0.632480       0.417821      -1.051919       0.001380       0.061320      -0.005151       0.061551      -0.013886      -0.006766       0.035207      -0.064868      -0.024782      -0.031193      -0.027433       0.058625              9.940258       8.424370       1.664749      -4.277706      11.188613      -0.411833      10.207793           0.000223
          149              C       3.751078      11.402060       2.561155      -0.117855      32.440832 0.42129697E+03  0.98975497E+04                                 9.071454                            6.969444       0.099428       2.005972                    0.999036      29.759304      87.540288       0.603014       0.432354      -1.046758      -0.036621       0.030468       0.033517       0.058247       0.002470      -0.035966       0.034253      -0.064461       0.005506      -0.060604       0.002741       0.057863             10.580363       8.252716       2.919767      -3.683755      13.865929      -1.360194       9.622446           0.002411
          150              C       2.447169      12.190403       4.519274       0.159992      34.636681 0.37591259E+03  0.85328661E+04                                 9.456643                            6.603934      -0.035389       2.005554                    0.999638      25.957568      73.626590       0.620223       0.435061      -1.051295       0.025302       0.003415      -0.026600       0.036870       0.008877      -0.060491      -0.005919       0.010710       0.087519      -0.053900      -0.020600       0.074500             12.114262      11.832197       3.719621      -5.409146       6.964018      -0.959531      17.546572           0.002568
          151              C       2.724796      12.816641       5.702061      -0.206817      36.462775 0.46367527E+03  0.11139484E+05                                 9.611002                            7.207376       0.027293       1.962109                    0.999613      31.222808      92.394066       0.606853       0.420118      -1.055985      -0.029780      -0.010793       0.048759       0.058144       0.041903       0.003484       0.010085       0.023320       0.008839      -0.045703       0.001742       0.043961             11.325056      10.788282       3.137017      -3.553482       6.685998      -0.002764      16.500886           0.059080
          152              C       1.856043      12.593730       6.780075      -0.200566      36.461576 0.47359080E+03  0.11465651E+05                                 9.711817                            7.354041      -0.080738       1.928715                    0.999331      31.533262      94.413293       0.590786       0.428233      -1.048416       0.041028       0.001948      -0.045041       0.060958       0.023900       0.003433       0.037872       0.016742       0.092064      -0.052116      -0.001447       0.053564             11.460860      12.568197       3.688438      -4.132327       6.949642      -0.542535      14.864740           0.054422
          153              C       0.778290      11.779719       6.617092       0.173770      35.527424 0.36373419E+03  0.82191475E+04                                 9.741518                            6.567008      -0.118486       1.985505                    0.999716      25.880014      74.133144       0.609651       0.444613      -1.041732      -0.016871      -0.010731       0.033075       0.038649       0.008471      -0.058752      -0.009849       0.003509       0.046552      -0.054974      -0.011726       0.066700             13.096197      12.976949       3.197096      -6.932691       6.922107      -0.378926      19.389534           0.003647
          154              C       0.494425      11.206293       5.459916      -0.193795      35.056693 0.44254418E+03  0.10555551E+05                                 9.487995                            7.105545      -0.056015       1.946328                    0.999059      31.021415      92.810896       0.600223       0.427828      -1.046516       0.042422      -0.005275      -0.044974       0.062049       0.030680      -0.002576      -0.010282       0.006729      -0.001398      -0.031801      -0.001609       0.033410             11.520127       9.437467       2.176895      -4.416934       6.942961       0.425437      18.179954           0.051692
          155              C       1.331984      11.455834       4.358619      -0.187482      36.843314 0.48421560E+03  0.11789889E+05                                 9.879963                            7.498360      -0.155982       1.914710                    0.998558      31.220792      93.791484       0.577710       0.435437      -1.043893      -0.036516      -0.013779       0.049198       0.062799       0.000933       0.001714       0.020051       0.005741       0.079969      -0.024121      -0.010537       0.034658             11.929714      11.354404       3.589989      -3.945538       7.685127      -0.581427      16.749613           0.051220
          156              C      15.032389      12.465319       8.607808       0.055527      27.301911 0.33111524E+03  0.73375954E+04                                 8.004457                            6.107637       0.294835       2.097159                    0.999624      27.170681      78.086472       0.654234       0.422473      -1.050918      -0.008788      -0.040102       0.007458       0.041725       0.001876      -0.003771       0.007525      -0.039744      -0.045599      -0.018939      -0.009857       0.028796              9.424912       8.629672      -0.095040      -5.006614       9.208740       0.208732      10.436325           0.003074
          157              C      14.208867      10.555738       9.168933      -0.073068      31.848522 0.41203613E+03  0.96636276E+04                                 8.955085                            6.881612       0.010632       1.970592                    0.999569      30.075422      89.518629       0.605933       0.430999      -1.043538       0.003114       0.056819       0.047831       0.074336       0.014285      -0.022125      -0.000402      -0.062662      -0.021852      -0.043655       0.004921       0.038734             10.637393       9.768566       0.751101      -5.896770       9.942936      -1.034867      12.200676           0.001066
          158              C      14.982478      10.331290       8.086263      -0.127698      34.062206 0.44342510E+03  0.10579655E+05                                 9.411739                            7.183762      -0.000817       1.966978                    0.998621      30.564364      91.395683       0.588220       0.436430      -1.041534       0.041590       0.044169      -0.017760       0.063214       0.013498      -0.044347      -0.007699      -0.105952      -0.039946      -0.077466       0.013301       0.064165             10.988175       9.011129      -0.488441      -5.488856      11.694196       0.696069      12.259200           0.003031
          159              C       2.799661      13.835453      22.156315      -0.068250      29.482410 0.40229419E+03  0.93593075E+04                                 8.425601                            6.755138       0.198428       2.035435                    0.999613      29.583652      87.104015       0.618942       0.425359      -1.049169       0.044921       0.008723       0.052067       0.069318       0.007785       0.027441       0.031564      -0.026869      -0.018933      -0.041396      -0.006414       0.047809              9.328171       9.751075      -1.633434       1.142382      11.203398       2.375179       7.030040           0.003379
          160              C       1.709431      14.609907      21.935124      -0.139190      29.831707 0.40908215E+03  0.95128657E+04                                 8.362169                            6.709248       0.311351       2.064864                    0.999868      29.714487      86.153019       0.638318       0.412637      -1.062082      -0.011490       0.048102       0.037098       0.061823      -0.010071       0.042380       0.061494      -0.023763      -0.054240      -0.083546       0.012957       0.070589              9.170545      10.462617      -1.625230       2.222823       9.679022       2.077944       7.369997           0.010713
          161              C       2.963430      16.271029       0.176952       0.058780      25.365463 0.32341231E+03  0.71376942E+04                                 7.670986                            6.086314       0.226997       2.078994                    0.999189      27.059983      78.067814       0.646132       0.429520      -1.044697      -0.004187      -0.022064      -0.034439       0.041115       0.009152       0.016653       0.015403       0.017867       0.017189      -0.020769      -0.009090       0.029859              8.756510      11.166971      -2.632054       2.262432       8.959785       0.997307       6.142774           0.012479
          162              C       0.881231      16.737848      22.996839       0.145289      36.922526 0.37791497E+03  0.85935109E+04                                 9.869925                            6.629715       0.026730       2.026599                    0.999614      26.029608      74.002883       0.617593       0.436141      -1.050179       0.021627      -0.026060      -0.006225       0.034432      -0.043678      -0.006216       0.029116      -0.010354      -0.109273      -0.050931      -0.017785       0.068716             12.880805      16.859035      -5.824323      -0.877009      16.875357       1.675852       4.908024           0.025605
          163              C       1.349140       0.206590       0.074506      -0.194197      38.949031 0.48261366E+03  0.11780790E+05                                10.257806                            7.499885      -0.224098       1.885356                    0.998653      31.947751      97.161177       0.574104       0.437060      -1.039413      -0.033562       0.037454      -0.000591       0.050294       0.005886       0.002354      -0.008589       0.044983      -0.110248      -0.039045      -0.002599       0.041643             12.357649      14.586168      -3.840218      -1.143616      17.299954       1.767643       5.186825           0.023116
          164              C      15.133769      16.511955      22.889737      -0.182323      37.559912 0.46523399E+03  0.11223415E+05                                 9.933696                            7.301866      -0.043220       1.947013                    0.999071      31.215343      93.570506       0.590779       0.429762      -1.046540      -0.029246       0.035031       0.018454       0.049224       0.015445      -0.009758       0.023668      -0.038235      -0.105653      -0.046664      -0.000259       0.046922             11.936852      16.361164      -3.794387      -1.016543      14.356335       1.615645       5.093057           0.025046
          165              C       9.142961       2.074195      12.749893       0.052473      25.738583 0.32088519E+03  0.70451120E+04                                 7.654792                            5.990857       0.355753       2.117052                    0.999801      26.915017      76.629706       0.665133       0.419430      -1.054345      -0.040001       0.013286      -0.022081       0.047583      -0.027565      -0.006190      -0.000801      -0.002790      -0.035801      -0.023814      -0.010053       0.033867              8.916571       9.029340       1.121564       0.540542      12.791315       2.002214       4.929058           0.003162
          166              C       7.049844       2.395746      12.465838      -0.054490      29.536145 0.40465755E+03  0.94629789E+04                                 8.570636                            6.877240      -0.132478       1.932943                    0.998554      29.858835      89.211274       0.597577       0.438301      -1.037497       0.039147      -0.056356       0.004415       0.068761      -0.023241      -0.012188       0.005499       0.038561      -0.089802      -0.032245      -0.015228       0.047473              9.750764      11.433098       0.730121      -0.095166      12.572127       1.374642       5.247066           0.001506
          167              C       7.552067       3.593719      12.766191      -0.119551      30.540364 0.41801263E+03  0.97716731E+04                                 8.565278                            6.838268       0.325959       2.078287                    0.999352      29.420716      85.482880       0.624586       0.419502      -1.057871       0.055316       0.006492       0.013458       0.057298      -0.020089      -0.000354       0.008766       0.056771      -0.187206      -0.063604      -0.002442       0.066047              9.764110      11.076837      -0.361921       0.372722      13.499433       0.855331       4.716060           0.002942
          168              C       9.910334       4.431543      13.052575       0.157345      35.880551 0.38845079E+03  0.88780968E+04                                 9.656698                            6.707491      -0.042962       2.000266                    0.999675      26.111298      73.989716       0.617031       0.434326      -1.053160      -0.033005      -0.024251      -0.003044       0.041069       0.053963       0.001479       0.009043      -0.009373      -0.161771      -0.055254      -0.026309       0.081562             12.512016      13.411844       8.613178       0.357159      14.986715       2.619365       9.137489          -0.000159
          169              C       9.994558       5.204166      14.167841      -0.192847      33.773349 0.44317582E+03  0.10514971E+05                                 9.094457                            7.030466       0.114946       1.995557                    0.999745      30.580646      89.586887       0.617235       0.418238      -1.058411       0.038173       0.054911       0.001800       0.066900       0.017391      -0.032974       0.011336       0.037095       0.068248      -0.045837      -0.003055       0.048892             10.531139      10.422903       5.899228       0.417138      11.734413       2.277451       9.436101           0.061463
          170              C      10.906982       6.247334      14.219064      -0.171918      32.878288 0.44803171E+03  0.10710868E+05                                 9.068771                            7.179896      -0.126316       1.922892                    0.999141      30.969365      92.519649       0.593788       0.431478      -1.045129      -0.044210      -0.042519      -0.000486       0.061340      -0.008082      -0.006514       0.025170      -0.016689       0.075378      -0.024710      -0.016393       0.041103             10.244553      10.608458       5.134354      -0.311847      10.700690       1.422960       9.424510           0.046884
          171              C      11.750780       6.428377      13.178304       0.122791      31.896504 0.45605218E+03  0.10870858E+05                                 8.933568                            7.304460      -0.266325       1.908229                    0.999366      27.934088      81.352867       0.585685       0.438726      -1.048466       0.021789       0.026763       0.000156       0.034512       0.055133       0.007014       0.001759      -0.009303      -0.130699      -0.045218      -0.032196       0.077414              9.952033      10.379940       4.178362      -1.077950       9.682129       1.171518       9.794030           0.001442
          172              C      11.688392       5.670918      12.051396      -0.181061      34.456960 0.45189918E+03  0.10802693E+05                                 9.305880                            7.169421       0.014504       1.965473                    0.999566      30.847187      91.489916       0.600700       0.426538      -1.050458      -0.040226      -0.037487      -0.005078       0.055219       0.001571      -0.024646      -0.000926       0.030124       0.069666      -0.026759      -0.013173       0.039931             10.768832      11.931994       5.547289      -1.328855      11.201075       1.260668       9.173428           0.061421
          173              C      10.761930       4.633371      11.997845      -0.194798      34.634095 0.45710548E+03  0.10923479E+05                                 9.259721                            7.151267       0.122476       1.995232                    0.999781      30.780861      90.328803       0.610915       0.419547      -1.058187       0.043836       0.053472      -0.000247       0.069144       0.010751      -0.006165       0.027127      -0.013117       0.082055      -0.033552      -0.008705       0.042257             10.816141      11.824260       6.150126      -1.312492      12.062613       1.233473       8.561550           0.047528
          174              C      13.662972      11.391245      13.539194       0.040183      31.405637 0.35839277E+03  0.81506053E+04                                 9.043402                            6.512118       0.013476       1.997539                    0.999283      28.357645      84.229762       0.606958       0.443728      -1.031759       0.045978      -0.013549      -0.016663       0.050747      -0.012256      -0.001704       0.003621       0.051324      -0.015467      -0.026333      -0.004851       0.031184             11.449385      12.422732      -1.802483       1.589751       5.943153      -3.367703      15.982270           0.050480
          175              C      15.420754      11.260890      12.347093      -0.063303      36.052565 0.42359496E+03  0.10074990E+05                                 9.952656                            7.121476      -0.309273       1.866653                    0.998902      31.040302      95.224645       0.573577       0.448973      -1.025621      -0.068354       0.004290      -0.019678       0.071259       0.003325      -0.010049       0.000020       0.052540       0.035115      -0.032342       0.005199       0.027144             12.431862      13.179630      -1.176164      -2.589483       6.104152      -2.818081      18.011805           0.002378
          176              C       0.166888      10.945808      13.590417      -0.141502      33.131164 0.40458976E+03  0.94034009E+04                                 9.092332                            6.746316       0.308113       2.068609                    0.999545      29.705725      86.734003       0.624721       0.421842      -1.053888      -0.048287      -0.005083       0.048262       0.068459      -0.035695      -0.016241      -0.005751       0.112546       0.036391      -0.073899       0.009524       0.064375             10.947226      11.963029      -1.527812      -0.155321       5.975212      -2.714610      14.903438           0.022082
          177              C      14.514568      10.786538      15.748772       0.131426      38.459257 0.38954753E+03  0.89410046E+04                                10.271631                            6.792376      -0.008798       2.017706                    0.999645      26.300701      75.552379       0.600850       0.444134      -1.043600      -0.003120       0.007519      -0.027798       0.028965       0.007861      -0.010942      -0.029313       0.064620       0.196621      -0.071771      -0.002102       0.073873             14.413454       9.338243       1.165630       0.639052       6.656362      -3.682629      27.245758           0.097157
          178              C      13.290204      10.351290      16.235391      -0.203945      39.532248 0.48936283E+03  0.11981101E+05                                10.358905                            7.537384      -0.213770       1.881026                    0.999221      32.268900      98.123655       0.574644       0.435353      -1.040950       0.011205      -0.008875       0.034278       0.037139       0.028025       0.033932      -0.021916       0.064514       0.023200      -0.062801       0.008067       0.054734             13.008094       9.596178       1.301181      -0.222692       6.655771      -3.142874      22.772334           0.046062
          179              C      13.137353      10.090719      17.567192      -0.174840      36.387937 0.43891261E+03  0.10420613E+05                                 9.692600                            7.048155       0.027367       1.970343                    0.999636      30.669633      90.782296       0.607836       0.424428      -1.051300       0.008515      -0.005024      -0.034074       0.035479       0.037113      -0.019677       0.001351       0.053595      -0.023023      -0.044953      -0.009352       0.054305             12.204678       8.656984       0.883224       1.195166       6.109147      -2.464178      21.847902           0.012598
          180              C      14.196389      10.257851      18.417029       0.135646      37.250381 0.38325425E+03  0.87592761E+04                                10.028796                            6.724282      -0.063136       1.999944                    0.999647      26.242307      75.181568       0.605744       0.442421      -1.044792       0.000085      -0.008313       0.021198       0.022770       0.006852      -0.009078      -0.026356       0.059075       0.207493      -0.069539      -0.005943       0.075482             13.803448       8.807036       1.436724      -0.120406       6.788396      -3.838416      25.814913           0.095926
          181              C      15.406717      10.712330      17.965335      -0.215346      38.749509 0.48137576E+03  0.11708362E+05                                10.118519                            7.409470      -0.052598       1.928428                    0.999619      32.060259      96.392620       0.588807       0.427682      -1.048159      -0.005539       0.005868      -0.038624       0.039458       0.026567       0.035755      -0.010298       0.090601       0.108049      -0.074219       0.005741       0.068478             12.451539       9.243814       2.101488      -0.769754       6.844100      -2.200340      21.266702           0.050838
          182              C      -0.035873      10.958922      16.607923      -0.190394      37.995495 0.45593334E+03  0.10940150E+05                                 9.975769                            7.186822       0.034122       1.965193                    0.999621      31.295305      93.460848       0.600870       0.424819      -1.049907      -0.010324      -0.007947       0.036387       0.038649       0.024494      -0.031074      -0.009801       0.079601       0.004311      -0.047477      -0.015716       0.063194             12.541892       9.345427       1.461871       1.028375       6.384970      -1.811543      21.895279           0.010868
          183              C      12.864406      10.037191      20.528818      -0.146336      30.803531 0.41489539E+03  0.96496334E+04                                 8.479060                            6.728679       0.406121       2.090339                    0.999887      29.652971      85.042296       0.643549       0.409216      -1.067880       0.046136      -0.007828      -0.043662       0.064002      -0.034042      -0.032343      -0.024791       0.137843       0.046190      -0.093990       0.013501       0.080489              9.502502       9.343940      -2.000606       0.080712       6.353858      -1.677674      12.809709           0.038311
          184              C      13.156070       9.535932      21.753515      -0.079242      29.540501 0.40684185E+03  0.94359791E+04                                 8.293690                            6.713989       0.279586       2.052194                    0.999820      29.353015      84.646824       0.635591       0.415496      -1.061577       0.059645      -0.023355       0.016415       0.066124      -0.003975      -0.021934      -0.008856       0.096454      -0.009294      -0.049140      -0.008555       0.057695              9.286058       8.283714      -1.143020      -0.653501       6.282573      -0.801561      13.291888           0.006071
          185              C      14.962202       9.354981      20.582369       0.031606      26.708369 0.34617940E+03  0.77541878E+04                                 7.901191                            6.265468       0.224362       2.066944                    0.999453      27.680957      79.878755       0.643034       0.425243      -1.049613      -0.044715       0.005035       0.014115       0.047160      -0.031514      -0.018071      -0.003909       0.027375      -0.004795      -0.038567      -0.000933       0.039500              9.308588       7.738435      -1.554656       0.795837       6.103389      -2.200196      14.083941           0.067154
          186              C      11.621325      13.799921       8.682314       0.052273      26.100293 0.33087100E+03  0.73160629E+04                                 7.750345                            6.095610       0.343746       2.116384                    0.999543      26.891334      76.691829       0.657780       0.421121      -1.053883       0.013121       0.033009       0.029354       0.046080      -0.007324       0.006075       0.004946      -0.051702      -0.018291      -0.026096      -0.004284       0.030380              9.095473       7.594445      -2.975097       3.533605      10.626510      -1.877888       9.065463           0.003291
          187              C      12.301354      15.349568      10.018771      -0.079616      30.818413 0.39336744E+03  0.91172978E+04                                 8.644860                            6.620311       0.171804       2.017734                    0.999837      29.994287      88.681987       0.632483       0.417820      -1.051920       0.001380      -0.061320       0.005151       0.061552       0.013885       0.006767       0.035206      -0.064866      -0.024779      -0.031192      -0.027432       0.058624              9.940216       8.424331      -1.664733       4.277687      11.188561      -0.411824      10.207756           0.000230
          188              C      11.549579      15.965613       9.080457      -0.117856      32.440880 0.42129785E+03  0.98975766E+04                                 9.071467                            6.969454       0.099426       2.005971                    0.999036      29.759328      87.540419       0.603013       0.432354      -1.046757      -0.036621      -0.030468      -0.033517       0.058248      -0.002470       0.035966       0.034254      -0.064462       0.005506      -0.060605       0.002742       0.057863             10.580378       8.252729      -2.919771       3.683765      13.865939      -1.360201       9.622466           0.002413
          189              C      10.245669      15.177270       7.122338       0.159992      34.636745 0.37591315E+03  0.85328823E+04                                 9.456655                            6.603939      -0.035390       2.005553                    0.999638      25.957591      73.626680       0.620223       0.435061      -1.051295       0.025302      -0.003415       0.026600       0.036870      -0.008877       0.060491      -0.005919       0.010710       0.087520      -0.053901      -0.020600       0.074500             12.114281      11.832220      -3.719626       5.409165       6.964025      -0.959535      17.546598           0.002569
          190              C      10.523296      14.551032       5.939550      -0.206817      36.462803 0.46367562E+03  0.11139494E+05                                 9.611004                            7.207377       0.027293       1.962109                    0.999613      31.222832      92.394136       0.606853       0.420118      -1.055985      -0.029781       0.010793      -0.048759       0.058145      -0.041904      -0.003483       0.010086       0.023321       0.008841      -0.045705       0.001743       0.043962             11.325059      10.788291      -3.137019       3.553489       6.685999      -0.002767      16.500887           0.059079
          191              C       9.654543      14.773943       4.861537      -0.200566      36.461612 0.47359116E+03  0.11465660E+05                                 9.711818                            7.354039      -0.080736       1.928715                    0.999331      31.533278      94.413312       0.590787       0.428232      -1.048416       0.041028      -0.001949       0.045042       0.060958      -0.023900      -0.003432       0.037873       0.016742       0.092064      -0.052118      -0.001447       0.053565             11.460862      12.568204      -3.688438       4.132331       6.949639      -0.542534      14.864743           0.054419
          192              C       8.576790      15.587954       5.024520       0.173769      35.527484 0.36373471E+03  0.82191622E+04                                 9.741528                            6.567012      -0.118487       1.985504                    0.999716      25.880038      74.133227       0.609651       0.444613      -1.041732      -0.016871       0.010731      -0.033075       0.038649      -0.008471       0.058753      -0.009849       0.003509       0.046552      -0.054974      -0.011726       0.066701             13.096217      12.976969      -3.197097       6.932707       6.922111      -0.378921      19.389570           0.003647
          193              C       8.292925      16.161380       6.181696      -0.193795      35.056720 0.44254427E+03  0.10555554E+05                                 9.487997                            7.105543      -0.056015       1.946328                    0.999059      31.021444      92.811004       0.600223       0.427828      -1.046516       0.042423       0.005275       0.044974       0.062050      -0.030680       0.002577      -0.010282       0.006729      -0.001396      -0.031802      -0.001609       0.033411             11.520133       9.437478      -2.176898       4.416944       6.942962       0.425438      18.179960           0.051692
          194              C       9.130484      15.911839       7.282992      -0.187482      36.843334 0.48421553E+03  0.11789886E+05                                 9.879964                            7.498357      -0.155982       1.914710                    0.998558      31.220808      93.791533       0.577711       0.435436      -1.043893      -0.036516       0.013779      -0.049199       0.062800      -0.000933      -0.001714       0.020051       0.005741       0.079971      -0.024122      -0.010537       0.034658             11.929719      11.354411      -3.589989       3.945550       7.685124      -0.581427      16.749621           0.051219
          195              C       7.233889      14.902354       3.033804       0.055527      27.301939 0.33111552E+03  0.73376043E+04                                 8.004466                            6.107642       0.294830       2.097157                    0.999624      27.170704      78.086591       0.654233       0.422473      -1.050918      -0.008788       0.040102      -0.007458       0.041725      -0.001876       0.003771       0.007525      -0.039744      -0.045599      -0.018939      -0.009856       0.028796              9.424926       8.629688       0.095042       5.006627       9.208747       0.208737      10.436344           0.003072
          196              C       6.410367      16.811935       2.472678      -0.073068      31.848540 0.41203629E+03  0.96636341E+04                                 8.955093                            6.881615       0.010629       1.970591                    0.999569      30.075447      89.518771       0.605933       0.430999      -1.043537       0.003114      -0.056819      -0.047831       0.074337      -0.014285       0.022125      -0.000403      -0.062663      -0.021851      -0.043656       0.004921       0.038734             10.637405       9.768580      -0.751104       5.896782       9.942943      -1.034867      12.200693           0.001063
          197              C       7.183978      17.036383       3.555348      -0.127697      34.062235 0.44342542E+03  0.10579665E+05                                 9.411747                            7.183765      -0.000818       1.966978                    0.998621      30.564369      91.395725       0.588220       0.436430      -1.041534       0.041590      -0.044169       0.017760       0.063214      -0.013498       0.044347      -0.007699      -0.105952      -0.039946      -0.077466       0.013301       0.064165             10.988188       9.011144       0.488444       5.488873      11.694194       0.696078      12.259226           0.003030
          198              C      10.598162      12.791566      12.768519      -0.068250      29.482364 0.40229379E+03  0.93592937E+04                                 8.425586                            6.755131       0.198435       2.035438                    0.999613      29.583616      87.103821       0.618943       0.425359      -1.049169       0.044922      -0.008723      -0.052067       0.069318      -0.007784      -0.027441       0.031564      -0.026869      -0.018935      -0.041396      -0.006412       0.047809              9.328151       9.751044       1.633417      -1.142379      11.203374       2.375179       7.030034           0.003385
          199              C       9.507931      12.017112      12.989710      -0.139191      29.831693 0.40908250E+03  0.95128736E+04                                 8.362165                            6.709254       0.311353       2.064864                    0.999868      29.714457      86.152858       0.638317       0.412638      -1.062082      -0.011490      -0.048103      -0.037098       0.061823       0.010071      -0.042379       0.061493      -0.023763      -0.054239      -0.083545       0.012957       0.070588              9.170537      10.462600       1.625229      -2.222813       9.679020       2.077940       7.369991           0.010730
          200              C      10.761930      11.096644      11.464659       0.058779      25.365408 0.32341161E+03  0.71376734E+04                                 7.670974                            6.086308       0.227003       2.078997                    0.999189      27.059934      78.067598       0.646132       0.429520      -1.044697      -0.004187       0.022064       0.034439       0.041114      -0.009152      -0.016652       0.015403       0.017867       0.017192      -0.020769      -0.009090       0.029858              8.756493      11.166943       2.632046      -2.262423       8.959774       0.997305       6.142761           0.012500
          201              C       8.679730       9.889171      11.927995       0.145288      36.922386 0.37791382E+03  0.85934763E+04                                 9.869898                            6.629704       0.026729       2.026599                    0.999614      26.029550      74.002633       0.617594       0.436141      -1.050180       0.021627       0.026061       0.006225       0.034433       0.043678       0.006216       0.029115      -0.010355      -0.109268      -0.050929      -0.017785       0.068714             12.880760      16.858978       5.824284       0.876999      16.875292       1.675844       4.908011           0.025645
          202              C       9.147640       8.669083      11.567105      -0.194196      38.948838 0.48261122E+03  0.11780712E+05                                10.257768                            7.499863      -0.224096       1.885357                    0.998653      31.947639      97.160679       0.574105       0.437060      -1.039413      -0.033560      -0.037454       0.000591       0.050294      -0.005886      -0.002355      -0.008590       0.044982      -0.110236      -0.039041      -0.002600       0.041641             12.357597      14.586107       3.840188       1.143607      17.299877       1.767635       5.186808           0.023130
          203              C       7.335269      10.115064      12.035098      -0.182323      37.559768 0.46523210E+03  0.11223355E+05                                 9.933665                            7.301849      -0.043219       1.947014                    0.999071      31.215255      93.570077       0.590780       0.429761      -1.046540      -0.029246      -0.035030      -0.018453       0.049223      -0.015444       0.009757       0.023667      -0.038234      -0.105644      -0.046661      -0.000260       0.046920             11.936810      16.361108       3.794368       1.016533      14.356277       1.615637       5.093043           0.025075
          204              C       1.344461       6.060824      22.174942       0.052472      25.738597 0.32088548E+03  0.70451193E+04                                 7.654798                            5.990864       0.355754       2.117052                    0.999801      26.915012      76.629672       0.665132       0.419431      -1.054344      -0.040001      -0.013286       0.022081       0.047583       0.027565       0.006190      -0.000801      -0.002790      -0.035800      -0.023814      -0.010053       0.033867              8.916579       9.029335      -1.121575      -0.540542      12.791337       2.002219       4.929065           0.003159
          205              C      14.848344       5.739273      22.458997      -0.054490      29.536139 0.40465750E+03  0.94629774E+04                                 8.570634                            6.877239      -0.132479       1.932943                    0.998554      29.858839      89.211284       0.597577       0.438300      -1.037497       0.039147       0.056356      -0.004415       0.068761       0.023241       0.012187       0.005499       0.038560      -0.089802      -0.032245      -0.015228       0.047473              9.750761      11.433082      -0.730126       0.095166      12.572133       1.374643       5.247068           0.001505
          206              C      15.350567       4.541300      22.158643      -0.119551      30.540386 0.41801303E+03  0.97716853E+04                                 8.565283                            6.838272       0.325956       2.078286                    0.999352      29.420735      85.482965       0.624586       0.419502      -1.057871       0.055316      -0.006492      -0.013458       0.057298       0.020089       0.000354       0.008767       0.056771      -0.187207      -0.063604      -0.002442       0.066047              9.764116      11.076831       0.361921      -0.372720      13.499453       0.855331       4.716065           0.002940
          207              C       2.111834       3.703476      21.872260       0.157346      35.880512 0.38845050E+03  0.88780881E+04                                 9.656692                            6.707488      -0.042961       2.000266                    0.999675      26.111275      73.989630       0.617031       0.434326      -1.053161      -0.033005       0.024251       0.003044       0.041069      -0.053963      -0.001479       0.009043      -0.009373      -0.161770      -0.055253      -0.026309       0.081562             12.512005      13.411825      -8.613164      -0.357156      14.986700       2.619361       9.137489          -0.000161
          208              C       2.196058       2.930853      20.756993      -0.192848      33.773313 0.44317539E+03  0.10514959E+05                                 9.094456                            7.030465       0.114945       1.995557                    0.999745      30.580628      89.586860       0.617235       0.418238      -1.058411       0.038173      -0.054910      -0.001801       0.066899      -0.017391       0.032973       0.011335       0.037095       0.068246      -0.045835      -0.003056       0.048891             10.531137      10.422897      -5.899225      -0.417136      11.734410       2.277447       9.436102           0.061457
          209              C       3.108482       1.887685      20.705770      -0.171918      32.878279 0.44803154E+03  0.10710865E+05                                 9.068775                            7.179897      -0.126320       1.922891                    0.999141      30.969367      92.519715       0.593788       0.431478      -1.045129      -0.044210       0.042519       0.000485       0.061340       0.008082       0.006514       0.025169      -0.016689       0.075377      -0.024710      -0.016392       0.041102             10.244556      10.608453      -5.134352       0.311847      10.700693       1.422962       9.424522           0.046880
          210              C       3.952280       1.706642      21.746530       0.122791      31.896478 0.45605165E+03  0.10870843E+05                                 8.933565                            7.304457      -0.266326       1.908229                    0.999366      27.934070      81.352810       0.585685       0.438726      -1.048466       0.021790      -0.026763      -0.000156       0.034512      -0.055133      -0.007014       0.001759      -0.009303      -0.130697      -0.045217      -0.032196       0.077414              9.952029      10.379927      -4.178354       1.077952       9.682121       1.171517       9.794037           0.001440
          211              C       3.889892       2.464101      22.873438      -0.181062      34.456956 0.45189911E+03  0.10802691E+05                                 9.305882                            7.169423       0.014504       1.965473                    0.999566      30.847166      91.489857       0.600700       0.426538      -1.050458      -0.040225       0.037487       0.005078       0.055219      -0.001570       0.024645      -0.000927       0.030123       0.069662      -0.026758      -0.013172       0.039930             10.768834      11.931985      -5.547285       1.328852      11.201079       1.260673       9.173438           0.061414
          212              C       2.963430       3.501648      22.926990      -0.194798      34.634044 0.45710471E+03  0.10923457E+05                                 9.259714                            7.151263       0.122475       1.995233                    0.999781      30.780840      90.328739       0.610915       0.419547      -1.058187       0.043835      -0.053471       0.000247       0.069143      -0.010750       0.006165       0.027126      -0.013117       0.082052      -0.033550      -0.008706       0.042256             10.816131      11.824240      -6.150115       1.312488      12.062606       1.233477       8.561547           0.047522
          213              C       9.732528       2.515572       1.897583       0.040183      31.405626 0.35839280E+03  0.81506052E+04                                 9.043398                            6.512117       0.013476       1.997539                    0.999283      28.357631      84.229686       0.606959       0.443728      -1.031759      -0.045978      -0.013548      -0.016663       0.050746       0.012255       0.001704       0.003622       0.051322      -0.015469      -0.026332      -0.004851       0.031183             11.449375      12.422735       1.802481      -1.589746       5.943146      -3.367694      15.982244           0.050477
          214              C       7.974746       2.385217       0.705482      -0.063303      36.052576 0.42359518E+03  0.10074995E+05                                 9.952656                            7.121476      -0.309272       1.866654                    0.998902      31.040297      95.224608       0.573577       0.448973      -1.025621       0.068354       0.004290      -0.019678       0.071260      -0.003324       0.010049       0.000021       0.052540       0.035115      -0.032342       0.005199       0.027143             12.431862      13.179634       1.176162       2.589482       6.104149      -2.818081      18.011803           0.002374
          215              C       7.631612       2.070135       1.948806      -0.141502      33.131133 0.40458928E+03  0.94033871E+04                                 9.092326                            6.746311       0.308113       2.068609                    0.999545      29.705715      86.733964       0.624722       0.421842      -1.053888       0.048287      -0.005083       0.048262       0.068459       0.035694       0.016241      -0.005750       0.112545       0.036390      -0.073898       0.009523       0.064375             10.947218      11.963033       1.527811       0.155326       5.975205      -2.714605      14.903415           0.022080
          216              C       8.880932       1.910865       4.107161       0.131425      38.459174 0.38954712E+03  0.89409913E+04                                10.271613                            6.792370      -0.008800       2.017705                    0.999645      26.300674      75.552242       0.600851       0.444134      -1.043600       0.003120       0.007519      -0.027798       0.028965      -0.007861       0.010942      -0.029312       0.064617       0.196618      -0.071769      -0.002103       0.073872             14.413418       9.338232      -1.165631      -0.639042       6.656350      -3.682616      27.245671           0.097159
          217              C      10.105296       1.475617       4.593780      -0.203945      39.532202 0.48936192E+03  0.11981073E+05                                10.358896                            7.537377      -0.213771       1.881026                    0.999221      32.268858      98.123469       0.574644       0.435353      -1.040950      -0.011204      -0.008875       0.034279       0.037139      -0.028024      -0.033932      -0.021915       0.064512       0.023197      -0.062799       0.008066       0.054733             13.008082       9.596167      -1.301180       0.222698       6.655764      -3.142873      22.772316           0.046060
          218              C      10.258147       1.215046       5.925580      -0.174840      36.387870 0.43891159E+03  0.10420581E+05                                 9.692583                            7.048143       0.027365       1.970343                    0.999636      30.669598      90.782130       0.607838       0.424428      -1.051300      -0.008515      -0.005023      -0.034074       0.035479      -0.037112       0.019677       0.001351       0.053594      -0.023023      -0.044952      -0.009352       0.054304             12.204654       8.656966      -0.883225      -1.195150       6.109136      -2.464177      21.847861           0.012598
          219              C       9.199111       1.382178       6.775418       0.135645      37.250339 0.38325388E+03  0.87592628E+04                                10.028779                            6.724273      -0.063140       1.999942                    0.999647      26.242281      75.181406       0.605745       0.442421      -1.044793      -0.000084      -0.008313       0.021199       0.022770      -0.006852       0.009078      -0.026355       0.059072       0.207491      -0.069537      -0.005944       0.075481             13.803421       8.807016      -1.436720       0.120408       6.788383      -3.838407      25.814864           0.095929
          220              C       7.988783       1.836657       6.323723      -0.215346      38.749371 0.48137413E+03  0.11708308E+05                                10.118486                            7.409452      -0.052596       1.928430                    0.999619      32.060174      96.392191       0.588808       0.427682      -1.048160       0.005539       0.005869      -0.038624       0.039458      -0.026567      -0.035754      -0.010298       0.090597       0.108045      -0.074216       0.005740       0.068476             12.451491       9.243784      -2.101480       0.769757       6.844078      -2.200332      21.266613           0.050840
          221              C       7.834373       2.083249       4.966311      -0.190393      37.995342 0.45593160E+03  0.10940095E+05                                 9.975733                            7.186803       0.034124       1.965195                    0.999621      31.295238      93.460500       0.600872       0.424818      -1.049908       0.010323      -0.007947       0.036387       0.038649      -0.024494       0.031073      -0.009801       0.079599       0.004310      -0.047476      -0.015716       0.063192             12.541836       9.345400      -1.461868      -1.028366       6.384948      -1.811532      21.895161           0.010866
          222              C      10.531094       1.161518       8.887206      -0.146336      30.803497 0.41489497E+03  0.96496207E+04                                 8.479052                            6.728674       0.406122       2.090340                    0.999887      29.652949      85.042199       0.643550       0.409215      -1.067881      -0.046136      -0.007828      -0.043662       0.064002       0.034042       0.032343      -0.024791       0.137841       0.046188      -0.093989       0.013500       0.080489              9.502492       9.343932       2.000604      -0.080710       6.353850      -1.677669      12.809693           0.038316
          223              C      10.239430       0.660259      10.111904      -0.079241      29.540480 0.40684163E+03  0.94359731E+04                                 8.293687                            6.713988       0.279585       2.052194                    0.999820      29.353001      84.646794       0.635591       0.415496      -1.061577      -0.059645      -0.023356       0.016415       0.066125       0.003974       0.021933      -0.008856       0.096453      -0.009295      -0.049139      -0.008555       0.057695              9.286053       8.283713       1.143019       0.653503       6.282567      -0.801556      13.291880           0.006075
          224              C       8.433298       0.479308       8.940758       0.031605      26.708377 0.34617953E+03  0.77541919E+04                                 7.901195                            6.265471       0.224360       2.066944                    0.999453      27.680949      79.878749       0.643034       0.425243      -1.049613       0.044715       0.005035       0.014115       0.047160       0.031513       0.018071      -0.003908       0.027373      -0.004797      -0.038565      -0.000934       0.039499              9.308591       7.738437       1.554655      -0.795833       6.103388      -2.200190      14.083949           0.067157
          225              C      11.774175       4.183594      20.323925       0.052274      26.100250 0.33087049E+03  0.73160480E+04                                 7.750330                            6.095601       0.343753       2.116386                    0.999543      26.891320      76.691740       0.657781       0.421120      -1.053884      -0.013121       0.033009       0.029354       0.046080       0.007324      -0.006075       0.004946      -0.051702      -0.018290      -0.026096      -0.004283       0.030380              9.095448       7.594421       2.975085      -3.533585      10.626496      -1.877874       9.065429           0.003285
          226              C      11.094146       5.733241      21.660382      -0.079617      30.818456 0.39336873E+03  0.91173322E+04                                 8.644869                            6.620326       0.171806       2.017734                    0.999837      29.994279      88.681895       0.632482       0.417821      -1.051920      -0.001380      -0.061320       0.005151       0.061552      -0.013885      -0.006767       0.035206      -0.064866      -0.024778      -0.031192      -0.027432       0.058624              9.940221       8.424337       1.664746      -4.277677      11.188581      -0.411836      10.207745           0.000223
          227              C      11.845922       6.349286      20.722068      -0.117855      32.440815 0.42129708E+03  0.98975527E+04                                 9.071449                            6.969445       0.099428       2.005972                    0.999036      29.759302      87.540274       0.603014       0.432354      -1.046758       0.036621      -0.030468      -0.033517       0.058248       0.002470      -0.035966       0.034253      -0.064461       0.005506      -0.060604       0.002742       0.057863             10.580351       8.252702       2.919759      -3.683738      13.865928      -1.360185       9.622424           0.002409
          228              C      13.149831       5.560943      18.763949       0.159994      34.636483 0.37591057E+03  0.85328071E+04                                 9.456603                            6.603914      -0.035384       2.005557                    0.999638      25.957478      73.626229       0.620225       0.435060      -1.051295      -0.025302      -0.003415       0.026600       0.036870       0.008877      -0.060490      -0.005918       0.010710       0.087518      -0.053900      -0.020599       0.074499             12.114196      11.832133       3.719596      -5.409099       6.963985      -0.959513      17.546470           0.002562
          229              C      12.872204       4.934705      17.581162      -0.206820      36.462683 0.46367412E+03  0.11139450E+05                                 9.610996                            7.207376       0.027289       1.962109                    0.999613      31.222737      92.393851       0.606852       0.420119      -1.055984       0.029779       0.010793      -0.048758       0.058143       0.041899       0.003484       0.010083       0.023318       0.008832      -0.045697       0.001739       0.043958             11.325043      10.788269       3.137010      -3.553471       6.685991      -0.002759      16.500868           0.059088
          230              C      13.740957       5.157616      16.503148      -0.200569      36.461535 0.47359049E+03  0.11465643E+05                                 9.711819                            7.354046      -0.080746       1.928713                    0.999331      31.533224      94.413217       0.590785       0.428234      -1.048415      -0.041027      -0.001949       0.045040       0.060956       0.023897       0.003433       0.037871       0.016740       0.092058      -0.052112      -0.001449       0.053561             11.460857      12.568199       3.688435      -4.132322       6.949639      -0.542530      14.864735           0.054429
          231              C      14.818710       5.971627      16.666131       0.173772      35.527240 0.36373227E+03  0.82190924E+04                                 9.741484                            6.566990      -0.118484       1.985507                    0.999716      25.879927      74.132811       0.609652       0.444613      -1.041732       0.016871       0.010731      -0.033076       0.038650       0.008471      -0.058751      -0.009849       0.003509       0.046551      -0.054973      -0.011726       0.066699             13.096141      12.976894       3.197075      -6.932652       6.922079      -0.378908      19.389452           0.003642
          232              C      15.102575       6.545053      17.823307      -0.193798      35.056650 0.44254372E+03  0.10555538E+05                                 9.487997                            7.105550      -0.056021       1.946327                    0.999059      31.021371      92.810792       0.600221       0.427829      -1.046515      -0.042421       0.005275       0.044973       0.062048       0.030676      -0.002576      -0.010283       0.006727      -0.001404      -0.031797      -0.001611       0.033408             11.520126       9.437460       2.176889      -4.416928       6.942961       0.425448      18.179958           0.051700
          233              C      14.265016       6.295512      18.924604      -0.187485      36.843245 0.48421488E+03  0.11789868E+05                                 9.879959                            7.498362      -0.155988       1.914709                    0.998558      31.220750      93.791373       0.577709       0.435438      -1.043892       0.036516       0.013779      -0.049197       0.062798       0.000930       0.001714       0.020050       0.005739       0.079964      -0.024119      -0.010537       0.034656             11.929702      11.354389       3.589980      -3.945525       7.685121      -0.581419      16.749596           0.051227
          234              C       0.564611       5.286027      14.675415       0.055528      27.301947 0.33111552E+03  0.73376062E+04                                 8.004467                            6.107639       0.294827       2.097156                    0.999624      27.170737      78.086761       0.654234       0.422472      -1.050918       0.008788       0.040102      -0.007457       0.041726       0.001876      -0.003772       0.007524      -0.039743      -0.045600      -0.018940      -0.009856       0.028795              9.424924       8.629676      -0.095038      -5.006619       9.208764       0.208734      10.436330           0.003072
          235              C       1.388133       7.195608      14.114290      -0.073068      31.848565 0.41203691E+03  0.96636518E+04                                 8.955095                            6.881619       0.010624       1.970590                    0.999569      30.075463      89.518817       0.605933       0.430999      -1.043537      -0.003114      -0.056819      -0.047831       0.074337       0.014286      -0.022125      -0.000402      -0.062663      -0.021850      -0.043655       0.004921       0.038735             10.637402       9.768573       0.751094      -5.896775       9.942948      -1.034854      12.200685           0.001066
          236              C       0.614522       7.420056      15.196960      -0.127697      34.062173 0.44342449E+03  0.10579636E+05                                 9.411732                            7.183755      -0.000814       1.966979                    0.998621      30.564340      91.395576       0.588221       0.436430      -1.041534      -0.041590      -0.044169       0.017760       0.063214       0.013498      -0.044347      -0.007699      -0.105951      -0.039946      -0.077465       0.013300       0.064165             10.988165       9.011118      -0.488452      -5.488849      11.694191       0.696092      12.259185           0.003030
          237              C      12.797338       3.915893       1.126908      -0.068250      29.482358 0.40229377E+03  0.93592916E+04                                 8.425583                            6.755131       0.198438       2.035439                    0.999613      29.583601      87.103719       0.618943       0.425359      -1.049169      -0.044922      -0.008723      -0.052067       0.069318       0.007784       0.027441       0.031564      -0.026869      -0.018934      -0.041396      -0.006413       0.047809              9.328147       9.751051      -1.633419       1.142379      11.203360       2.375170       7.030029           0.003379
          238              C      13.887569       3.141439       1.348099      -0.139191      29.831702 0.40908253E+03  0.95128754E+04                                 8.362166                            6.709252       0.311350       2.064863                    0.999868      29.714482      86.152967       0.638317       0.412637      -1.062082       0.011490      -0.048103      -0.037098       0.061823      -0.010071       0.042380       0.061494      -0.023763      -0.054239      -0.083546       0.012957       0.070589              9.170539      10.462606      -1.625223       2.222817       9.679015       2.077943       7.369995           0.010713
          239              C      12.633570       1.480317      23.106271       0.058779      25.365461 0.32341231E+03  0.71376936E+04                                 7.670985                            6.086314       0.226999       2.078995                    0.999189      27.059974      78.067770       0.646132       0.429520      -1.044697       0.004187       0.022064       0.034439       0.041115       0.009152       0.016653       0.015403       0.017867       0.017189      -0.020769      -0.009090       0.029859              8.756508      11.166970      -2.632052       2.262430       8.959782       0.997306       6.142772           0.012479
          240              C      14.715770       1.013498       0.286384       0.145289      36.922498 0.37791485E+03  0.85935071E+04                                 9.869919                            6.629713       0.026731       2.026599                    0.999614      26.029603      74.002854       0.617594       0.436141      -1.050180      -0.021627       0.026060       0.006225       0.034432      -0.043678      -0.006216       0.029116      -0.010354      -0.109273      -0.050931      -0.017785       0.068716             12.880793      16.859035      -5.824307      -0.877007      16.875325       1.675848       4.908020           0.025605
          241              C      14.247860      17.544756      23.208717      -0.194197      38.948969 0.48261305E+03  0.11780770E+05                                10.257792                            7.499879      -0.224094       1.885357                    0.998653      31.947718      97.161022       0.574104       0.437060      -1.039413       0.033561      -0.037454       0.000592       0.050294       0.005886       0.002354      -0.008589       0.044983      -0.110247      -0.039044      -0.002599       0.041643             12.357629      14.586151      -3.840201      -1.143613      17.299917       1.767639       5.186819           0.023116
          242              C       0.463231       1.239391       0.393486      -0.182323      37.559923 0.46523379E+03  0.11223410E+05                                 9.933698                            7.301865      -0.043222       1.947012                    0.999071      31.215353      93.570549       0.590779       0.429762      -1.046539       0.029246      -0.035031      -0.018454       0.049224       0.015445      -0.009758       0.023668      -0.038235      -0.105652      -0.046663      -0.000259       0.046922             11.936857      16.361169      -3.794388      -1.016543      14.356343       1.615646       5.093058           0.025046
          243              C       6.454039      15.677151      10.533330       0.052472      25.738535 0.32088470E+03  0.70450973E+04                                 7.654779                            5.990851       0.355759       2.117054                    0.999801      26.914982      76.629535       0.665134       0.419430      -1.054345       0.040001      -0.013286       0.022081       0.047583      -0.027565      -0.006190      -0.000801      -0.002789      -0.035800      -0.023814      -0.010053       0.033866              8.916550       9.029319       1.121553       0.540540      12.791280       2.002210       4.929052           0.003163
          244              C       8.547156      15.355600      10.817385      -0.054490      29.536143 0.40465771E+03  0.94629835E+04                                 8.570636                            6.877242      -0.132481       1.932942                    0.998554      29.858844      89.211312       0.597577       0.438301      -1.037497      -0.039147       0.056356      -0.004415       0.068761      -0.023241      -0.012188       0.005499       0.038560      -0.089803      -0.032246      -0.015228       0.047473              9.750760      11.433079       0.730115      -0.095170      12.572130       1.374645       5.247070           0.001506
          245              C       8.044933      14.157627      10.517032      -0.119551      30.540338 0.41801238E+03  0.97716648E+04                                 8.565270                            6.838265       0.325963       2.078288                    0.999352      29.420699      85.482788       0.624587       0.419502      -1.057871      -0.055316      -0.006493      -0.013457       0.057298      -0.020089      -0.000354       0.008767       0.056770      -0.187208      -0.063605      -0.002442       0.066047              9.764098      11.076805      -0.361927       0.372718      13.499430       0.855331       4.716059           0.002942
          246              C       5.686666      13.319803      10.230648       0.157347      35.880204 0.38844710E+03  0.88779883E+04                                 9.656633                            6.707457      -0.042955       2.000271                    0.999675      26.111131      73.989055       0.617033       0.434325      -1.053161       0.033005       0.024252       0.003044       0.041070       0.053961       0.001478       0.009044      -0.009372      -0.161763      -0.055251      -0.026308       0.081559             12.511915      13.411722       8.613087       0.357152      14.986589       2.619343       9.137435          -0.000158
          247              C       5.602442      12.547180       9.115382      -0.192848      33.773086 0.44317204E+03  0.10514858E+05                                 9.094422                            7.030446       0.114950       1.995561                    0.999745      30.580449      89.586194       0.617235       0.418239      -1.058411      -0.038170      -0.054908      -0.001802       0.066896       0.017385      -0.032969       0.011330       0.037094       0.068234      -0.045825      -0.003060       0.048885             10.531092      10.422849       5.899191       0.417136      11.734361       2.277440       9.436066           0.061463
          248              C       4.690018      11.504012       9.064159      -0.171918      32.878094 0.44802893E+03  0.10710784E+05                                 9.068747                            7.179883      -0.126319       1.922893                    0.999141      30.969210      92.519112       0.593787       0.431479      -1.045128       0.044208       0.042515       0.000485       0.061336      -0.008086      -0.006510       0.025166      -0.016690       0.075364      -0.024713      -0.016384       0.041097             10.244519      10.608418       5.134328      -0.311850      10.700654       1.422949       9.424486           0.046884
          249              C       3.846220      11.322969      10.104919       0.122793      31.896244 0.45604801E+03  0.10870731E+05                                 8.933520                            7.304428      -0.266323       1.908232                    0.999366      27.933915      81.352197       0.585686       0.438726      -1.048466      -0.021790      -0.026764      -0.000156       0.034513       0.055131       0.007013       0.001759      -0.009302      -0.130692      -0.045215      -0.032196       0.077411              9.951973      10.379866       4.178324      -1.077947       9.682070       1.171508       9.793982           0.001443
          250              C       3.908608      12.080428      11.231827      -0.181062      34.456690 0.45189543E+03  0.10802580E+05                                 9.305843                            7.169402       0.014507       1.965476                    0.999566      30.846984      91.489179       0.600700       0.426539      -1.050457       0.040222       0.037484       0.005079       0.055215       0.001565      -0.024641      -0.000931       0.030124       0.069652      -0.026756      -0.013169       0.039925             10.768781      11.931922       5.547251      -1.328842      11.201028       1.260669       9.173394           0.061419
          251              C       4.835070      13.117975      11.285378      -0.194797      34.633811 0.45710145E+03  0.10923357E+05                                 9.259677                            7.151242       0.122479       1.995235                    0.999781      30.780664      90.328074       0.610915       0.419548      -1.058187      -0.043833      -0.053468       0.000248       0.069139       0.010746      -0.006161       0.027123      -0.013117       0.082042      -0.033543      -0.008708       0.042251             10.816081      11.824181       6.150076      -1.312484      12.062545       1.233469       8.561515           0.047526
          252              C       1.934028       6.360101       9.744029       0.040182      31.405761 0.35839425E+03  0.81506523E+04                                 9.043445                            6.512144       0.013458       1.997533                    0.999283      28.357716      84.230202       0.606955       0.443729      -1.031758      -0.045978       0.013549       0.016663       0.050746      -0.012256      -0.001703       0.003623       0.051328      -0.015464      -0.026335      -0.004849       0.031185             11.449452      12.422784      -1.802495       1.589776       5.943188      -3.367739      15.982385           0.050481
          253              C       0.176246       6.490456      10.936130      -0.063303      36.052715 0.42359690E+03  0.10075053E+05                                 9.952701                            7.121504      -0.309290       1.866648                    0.998901      31.040404      95.225228       0.573574       0.448975      -1.025620       0.068354      -0.004289       0.019678       0.071260       0.003325      -0.010048       0.000021       0.052546       0.035122      -0.032347       0.005202       0.027145             12.431926      13.179707      -1.176177      -2.589482       6.104183      -2.818102      18.011890           0.002378
          254              C      15.430112       6.805538       9.692806      -0.141502      33.131171 0.40458961E+03  0.94033980E+04                                 9.092339                            6.746317       0.308113       2.068609                    0.999545      29.705721      86.734037       0.624721       0.421842      -1.053888       0.048287       0.005083      -0.048262       0.068459      -0.035694      -0.016241      -0.005750       0.112546       0.036390      -0.073898       0.009523       0.064375             10.947240      11.963051      -1.527821      -0.155303       5.975219      -2.714621      14.903451           0.022083
          255              C       1.082432       6.964808       7.534451       0.131425      38.459227 0.38954695E+03  0.89409882E+04                                10.271632                            6.792373      -0.008801       2.017705                    0.999645      26.300672      75.552286       0.600850       0.444135      -1.043600       0.003120      -0.007519       0.027798       0.028966       0.007860      -0.010942      -0.029312       0.064616       0.196617      -0.071769      -0.002103       0.073871             14.413469       9.338231       1.165626       0.639051       6.656369      -3.682649      27.245807           0.097161
          256              C       2.306796       7.400056       7.047832      -0.203945      39.532154 0.48936153E+03  0.11981060E+05                                10.358891                            7.537376      -0.213770       1.881027                    0.999221      32.268827      98.123347       0.574644       0.435353      -1.040950      -0.011204       0.008875      -0.034279       0.037139       0.028024       0.033931      -0.021915       0.064512       0.023195      -0.062799       0.008066       0.054733             13.008080       9.596155       1.301178      -0.222704       6.655768      -3.142883      22.772318           0.046063
          257              C       2.459647       7.660627       5.716031      -0.174840      36.387850 0.43891152E+03  0.10420578E+05                                 9.692583                            7.048146       0.027366       1.970344                    0.999636      30.669575      90.782031       0.607837       0.424428      -1.051300      -0.008514       0.005023       0.034075       0.035480       0.037112      -0.019677       0.001351       0.053594      -0.023023      -0.044952      -0.009352       0.054304             12.204658       8.656964       0.883222       1.195159       6.109141      -2.464181      21.847869           0.012599
          258              C       1.400611       7.493495       4.866194       0.135645      37.250319 0.38325369E+03  0.87592588E+04                                10.028783                            6.724276      -0.063140       1.999942                    0.999647      26.242275      75.181423       0.605744       0.442421      -1.044792      -0.000084       0.008313      -0.021199       0.022771       0.006851      -0.009078      -0.026355       0.059071       0.207490      -0.069537      -0.005944       0.075480             13.803434       8.807016       1.436719      -0.120405       6.788391      -3.838418      25.814895           0.095930
          259              C       0.190283       7.039016       5.317888      -0.215346      38.749359 0.48137395E+03  0.11708302E+05                                10.118488                            7.409455      -0.052595       1.928430                    0.999619      32.060157      96.392136       0.588808       0.427682      -1.048159       0.005538      -0.005869       0.038624       0.039458       0.026566       0.035754      -0.010297       0.090597       0.108043      -0.074215       0.005740       0.068476             12.451499       9.243783       2.101479      -0.769756       6.844084      -2.200339      21.266632           0.050840
          260              C       0.035873       6.792424       6.675300      -0.190393      37.995393 0.45593217E+03  0.10940111E+05                                 9.975748                            7.186812       0.034125       1.965195                    0.999621      31.295221      93.460449       0.600871       0.424819      -1.049907       0.010323       0.007947      -0.036387       0.038649       0.024494      -0.031073      -0.009801       0.079600       0.004310      -0.047476      -0.015716       0.063192             12.541866       9.345404       1.461863       1.028380       6.384959      -1.811543      21.895236           0.010868
          261              C       2.732594       7.714155       2.754405      -0.146337      30.803503 0.41489523E+03  0.96496274E+04                                 8.479055                            6.728680       0.406121       2.090340                    0.999887      29.652942      85.042159       0.643549       0.409216      -1.067880      -0.046136       0.007828       0.043662       0.064001      -0.034041      -0.032343      -0.024791       0.137842       0.046187      -0.093989       0.013500       0.080489              9.502495       9.343922      -2.000598       0.080707       6.353856      -1.677673      12.809707           0.038314
          262              C       2.440930       8.215414       1.529708      -0.079241      29.540468 0.40684143E+03  0.94359663E+04                                 8.293682                            6.713985       0.279587       2.052194                    0.999820      29.352994      84.646735       0.635591       0.415496      -1.061577      -0.059645       0.023356      -0.016415       0.066125      -0.003974      -0.021933      -0.008856       0.096453      -0.009295      -0.049140      -0.008555       0.057695              9.286048       8.283705      -1.143016      -0.653505       6.282568      -0.801558      13.291869           0.006072
          263              C       0.634798       8.396365       2.700854       0.031605      26.708352 0.34617922E+03  0.77541831E+04                                 7.901193                            6.265471       0.224360       2.066944                    0.999453      27.680934      79.878693       0.643033       0.425243      -1.049613       0.044715      -0.005035      -0.014115       0.047160      -0.031513      -0.018071      -0.003908       0.027373      -0.004798      -0.038564      -0.000934       0.039499              9.308591       7.738433      -1.554655       0.795838       6.103392      -2.200196      14.083948           0.067157
          264              C       3.975675       3.951425      14.600909       0.052275      26.100282 0.33087085E+03  0.73160583E+04                                 7.750338                            6.095605       0.343749       2.116385                    0.999543      26.891331      76.691792       0.657781       0.421121      -1.053884      -0.013121      -0.033009      -0.029354       0.046080      -0.007324       0.006075       0.004946      -0.051702      -0.018290      -0.026096      -0.004283       0.030380              9.095465       7.594441      -2.975090       3.533604      10.626497      -1.877881       9.065457           0.003287
          265              C       3.295646       2.401778      13.264452      -0.079618      30.818716 0.39337122E+03  0.91174199E+04                                 8.644945                            6.620356       0.171771       2.017722                    0.999837      29.994531      88.683285       0.632478       0.417822      -1.051918      -0.001379       0.061319      -0.005150       0.061551       0.013886       0.006763       0.035208      -0.064870      -0.024785      -0.031194      -0.027433       0.058627              9.940324       8.424424      -1.664748       4.277753      11.188676      -0.411820      10.207873           0.000231
          266              C       4.047422       1.785733      14.202766      -0.117854      32.440836 0.42129666E+03  0.98975412E+04                                 9.071460                            6.969442       0.099433       2.005974                    0.999036      29.759285      87.540251       0.603014       0.432354      -1.046758       0.036621       0.030468       0.033517       0.058247      -0.002470       0.035966       0.034254      -0.064461       0.005506      -0.060604       0.002741       0.057863             10.580381       8.252742      -2.919785       3.683786      13.865919      -1.360224       9.622480           0.002411
          267              C       5.351331       2.574076      16.160885       0.159994      34.636536 0.37591070E+03  0.85328107E+04                                 9.456615                            6.603915      -0.035385       2.005557                    0.999638      25.957481      73.626242       0.620225       0.435060      -1.051295      -0.025302       0.003415      -0.026600       0.036870      -0.008877       0.060490      -0.005918       0.010710       0.087518      -0.053900      -0.020599       0.074499             12.114229      11.832173      -3.719610       5.409144       6.963997      -0.959536      17.546516           0.002562
          268              C       5.073704       3.200314      17.343673      -0.206821      36.462677 0.46367404E+03  0.11139446E+05                                 9.610993                            7.207374       0.027288       1.962109                    0.999613      31.222730      92.393791       0.606852       0.420119      -1.055984       0.029779      -0.010792       0.048758       0.058143      -0.041899      -0.003484       0.010084       0.023318       0.008833      -0.045697       0.001740       0.043958             11.325042      10.788267      -3.137009       3.553482       6.685989      -0.002768      16.500869           0.059089
          269              C       5.942457       2.977403      18.421686      -0.200569      36.461506 0.47358990E+03  0.11465622E+05                                 9.711808                            7.354038      -0.080743       1.928714                    0.999331      31.533194      94.413030       0.590786       0.428233      -1.048416      -0.041028       0.001949      -0.045040       0.060956      -0.023896      -0.003433       0.037870       0.016739       0.092056      -0.052112      -0.001449       0.053561             11.460845      12.568184      -3.688433       4.132316       6.949635      -0.542534      14.864717           0.054428
          270              C       7.020210       2.163392      18.258703       0.173772      35.527237 0.36373223E+03  0.82190909E+04                                 9.741482                            6.566989      -0.118483       1.985508                    0.999716      25.879924      74.132789       0.609652       0.444613      -1.041733       0.016871      -0.010731       0.033076       0.038650      -0.008471       0.058751      -0.009849       0.003509       0.046551      -0.054973      -0.011726       0.066699             13.096142      12.976894      -3.197082       6.932652       6.922082      -0.378922      19.389449           0.003641
          271              C       7.304075       1.589966      17.101527      -0.193798      35.056663 0.44254368E+03  0.10555538E+05                                 9.488000                            7.105550      -0.056023       1.946326                    0.999059      31.021385      92.810860       0.600221       0.427829      -1.046515      -0.042421      -0.005275      -0.044974       0.062048      -0.030676       0.002576      -0.010284       0.006727      -0.001402      -0.031798      -0.001610       0.033408             11.520134       9.437478      -2.176898       4.416942       6.942964       0.425431      18.179961           0.051702
          272              C       6.466516       1.839507      16.000231      -0.187485      36.843256 0.48421454E+03  0.11789858E+05                                 9.879962                            7.498359      -0.155988       1.914709                    0.998558      31.220751      93.791380       0.577709       0.435438      -1.043892       0.036516      -0.013779       0.049197       0.062799      -0.000930      -0.001714       0.020050       0.005739       0.079964      -0.024119      -0.010537       0.034656             11.929714      11.354412      -3.589990       3.945552       7.685124      -0.581438      16.749607           0.051228
          273              C       8.363111       2.848992      20.249419       0.055529      27.301868 0.33111485E+03  0.73375827E+04                                 8.004446                            6.107634       0.294844       2.097162                    0.999624      27.170638      78.086255       0.654234       0.422473      -1.050918       0.008788      -0.040102       0.007458       0.041725      -0.001877       0.003771       0.007525      -0.039744      -0.045599      -0.018939      -0.009857       0.028796              9.424896       8.629662       0.095042       5.006605       9.208718       0.208736      10.436310           0.003069
          274              C       9.186633       0.939411      20.810545      -0.073069      31.848551 0.41203671E+03  0.96636461E+04                                 8.955095                            6.881620       0.010631       1.970592                    0.999569      30.075452      89.518788       0.605933       0.430999      -1.043537      -0.003114       0.056819       0.047831       0.074337      -0.014285       0.022126      -0.000402      -0.062662      -0.021852      -0.043656       0.004921       0.038734             10.637404       9.768579      -0.751099       5.896777       9.942943      -1.034864      12.200688           0.001063
          275              C       8.413022       0.714963      19.727875      -0.127697      34.062206 0.44342519E+03  0.10579658E+05                                 9.411742                            7.183764      -0.000816       1.966978                    0.998621      30.564354      91.395667       0.588220       0.436430      -1.041534      -0.041590       0.044169      -0.017760       0.063214      -0.013497       0.044347      -0.007699      -0.105951      -0.039945      -0.077466       0.013301       0.064165             10.988178       9.011136       0.488445       5.488864      11.694187       0.696076      12.259212           0.003028
          276              C       4.998838       4.959780      10.514704      -0.068251      29.482437 0.40229459E+03  0.93593216E+04                                 8.425608                            6.755141       0.198420       2.035432                    0.999613      29.583695      87.104239       0.618942       0.425359      -1.049168      -0.044921       0.008724       0.052067       0.069318      -0.007786      -0.027441       0.031563      -0.026870      -0.018928      -0.041395      -0.006415       0.047810              9.328179       9.751070       1.633425      -1.142382      11.203416       2.375195       7.030050           0.003385
          277              C       6.089069       5.734234      10.293513      -0.139190      29.831670 0.40908195E+03  0.95128566E+04                                 8.362159                            6.709248       0.311355       2.064865                    0.999868      29.714433      86.152741       0.638318       0.412637      -1.062082       0.011490       0.048103       0.037098       0.061823       0.010071      -0.042379       0.061493      -0.023763      -0.054237      -0.083545       0.012956       0.070588              9.170532      10.462603       1.625240      -2.222810       9.679013       2.077934       7.369979           0.010730
          278              C       4.835070       6.654702      11.818564       0.058779      25.365442 0.32341201E+03  0.71376854E+04                                 7.670982                            6.086312       0.226996       2.078994                    0.999189      27.059971      78.067756       0.646132       0.429520      -1.044697       0.004186      -0.022064      -0.034439       0.041114      -0.009152      -0.016652       0.015403       0.017867       0.017191      -0.020769      -0.009089       0.029858              8.756504      11.166963       2.632055      -2.262426       8.959783       0.997307       6.142765           0.012500
          279              C       6.917269       7.862175      11.355228       0.145288      36.922401 0.37791393E+03  0.85934787E+04                                 9.869898                            6.629703       0.026730       2.026599                    0.999614      26.029547      74.002598       0.617595       0.436141      -1.050180      -0.021627      -0.026061      -0.006225       0.034433       0.043678       0.006216       0.029115      -0.010354      -0.109269      -0.050929      -0.017785       0.068714             12.880764      16.858991       5.824301       0.877000      16.875291       1.675842       4.908010           0.025645
          280              C       6.449359       9.082263      11.716118      -0.194195      38.948707 0.48260962E+03  0.11780661E+05                                10.257739                            7.499847      -0.224089       1.885360                    0.998653      31.947576      97.160367       0.574106       0.437059      -1.039414       0.033560       0.037454      -0.000592       0.050294      -0.005886      -0.002355      -0.008590       0.044983      -0.110235      -0.039041      -0.002600       0.041641             12.357558      14.586064       3.840176       1.143602      17.299816       1.767627       5.186794           0.023130
          281              C       8.261731       7.636282      11.248125      -0.182323      37.559818 0.46523273E+03  0.11223375E+05                                 9.933678                            7.301856      -0.043223       1.947013                    0.999071      31.215282      93.570219       0.590779       0.429762      -1.046540       0.029246       0.035030       0.018453       0.049223      -0.015444       0.009757       0.023667      -0.038234      -0.105644      -0.046660      -0.000260       0.046920             11.936829      16.361134       3.794384       1.016536      14.356303       1.615640       5.093050           0.025075
          282              C      14.252539      11.690522       1.108281       0.052472      25.738562 0.32088505E+03  0.70451069E+04                                 7.654787                            5.990857       0.355757       2.117054                    0.999801      26.914991      76.629574       0.665133       0.419430      -1.054345       0.040001       0.013286      -0.022081       0.047583       0.027565       0.006190      -0.000801      -0.002789      -0.035800      -0.023814      -0.010053       0.033867              8.916563       9.029327      -1.121565      -0.540541      12.791305       2.002215       4.929058           0.003160
          283              C       0.748656      12.012073       0.824226      -0.054491      29.536147 0.40465779E+03  0.94629858E+04                                 8.570637                            6.877243      -0.132479       1.932943                    0.998554      29.858846      89.211318       0.597577       0.438301      -1.037497      -0.039147      -0.056356       0.004415       0.068761       0.023241       0.012188       0.005499       0.038560      -0.089803      -0.032246      -0.015228       0.047473              9.750763      11.433084      -0.730117       0.095168      12.572134       1.374644       5.247070           0.001504
          284              C       0.246433      13.210046       1.124580      -0.119551      30.540368 0.41801286E+03  0.97716797E+04                                 8.565278                            6.838270       0.325959       2.078287                    0.999352      29.420722      85.482899       0.624586       0.419502      -1.057871      -0.055316       0.006492       0.013458       0.057298       0.020089       0.000354       0.008767       0.056771      -0.187208      -0.063605      -0.002442       0.066047              9.764109      11.076823       0.361925      -0.372720      13.499441       0.855330       4.716063           0.002940
          285              C      13.485166      14.047870       1.410963       0.157346      35.880326 0.38844852E+03  0.88780301E+04                                 9.656658                            6.707471      -0.042958       2.000269                    0.999675      26.111186      73.989285       0.617032       0.434326      -1.053161       0.033005      -0.024252      -0.003044       0.041070      -0.053962      -0.001478       0.009044      -0.009372      -0.161766      -0.055252      -0.026308       0.081560             12.511952      13.411767      -8.613116      -0.357154      14.986627       2.619352       9.137462          -0.000160
          286              C      13.400942      14.820493       2.526230      -0.192848      33.773176 0.44317338E+03  0.10514900E+05                                 9.094438                            7.030455       0.114946       1.995559                    0.999745      30.580528      89.586523       0.617235       0.418239      -1.058410      -0.038171       0.054908       0.001801       0.066897      -0.017387       0.032970       0.011332       0.037094       0.068238      -0.045829      -0.003058       0.048887             10.531113      10.422876      -5.899208      -0.417136      11.734380       2.277443       9.436084           0.061458
          287              C      12.488518      15.863661       2.577453      -0.171919      32.878196 0.44803037E+03  0.10710830E+05                                 9.068767                            7.179894      -0.126323       1.922891                    0.999141      30.969302      92.519515       0.593787       0.431479      -1.045128       0.044209      -0.042516      -0.000485       0.061337       0.008085       0.006512       0.025167      -0.016690       0.075369      -0.024712      -0.016387       0.041099             10.244544      10.608444      -5.134342       0.311847      10.700676       1.422961       9.424514           0.046880
          288              C      11.644720      16.044704       1.536693       0.122792      31.896337 0.45604943E+03  0.10870775E+05                                 8.933540                            7.304441      -0.266326       1.908230                    0.999366      27.933979      81.352464       0.585685       0.438726      -1.048466      -0.021790       0.026764       0.000156       0.034513      -0.055132      -0.007014       0.001759      -0.009302      -0.130694      -0.045216      -0.032196       0.077412              9.951996      10.379893      -4.178331       1.077950       9.682082       1.171514       9.794013           0.001441
          289              C      11.707108      15.287245       0.409785      -0.181061      34.456808 0.45189703E+03  0.10802629E+05                                 9.305863                            7.169413       0.014506       1.965475                    0.999566      30.847055      91.489475       0.600699       0.426539      -1.050457       0.040223      -0.037485      -0.005078       0.055216      -0.001567       0.024643      -0.000930       0.030124       0.069654      -0.026756      -0.013171       0.039927             10.768809      11.931956      -5.547266       1.328845      11.201049       1.260674       9.173421           0.061413
          290              C      12.633570      14.249698       0.356233      -0.194798      34.633896 0.45710260E+03  0.10923394E+05                                 9.259692                            7.151250       0.122477       1.995234                    0.999781      30.780739      90.328386       0.610915       0.419548      -1.058187      -0.043834       0.053469      -0.000247       0.069140      -0.010748       0.006162       0.027124      -0.013117       0.082045      -0.033545      -0.008707       0.042252             10.816102      11.824207      -6.150090       1.312483      12.062567       1.233477       8.561531           0.047521
          291             Br      12.982007       7.854124      13.212763      -0.070598     194.541276 0.56815076E+04  0.23341545E+06                                21.573278                           19.473291       2.013056       2.192225                    0.999292      89.959671     259.525362       0.595654       0.250292      -1.315033       0.071501       0.021746       0.020144       0.077402       0.438765      -0.010733       0.027317      -0.085712      -0.944874      -0.329984      -0.268534       0.598518             24.359036      29.335370      11.110900       1.374575      28.387200      -0.542399      15.354536           0.004918
          292             Br       5.183507       0.280895      21.712071      -0.070599     194.541419 0.56815136E+04  0.23341576E+06                                21.573288                           19.473302       2.013055       2.192225                    0.999292      89.959694     259.525461       0.595653       0.250292      -1.315033       0.071501      -0.021746      -0.020144       0.077402      -0.438766       0.010733       0.027317      -0.085712      -0.944870      -0.329983      -0.268535       0.598518             24.359045      29.335365     -11.110912      -1.374577      28.387215      -0.542412      15.354555           0.004912
          293             Br       2.614993       9.897222      10.070460      -0.070599     194.540160 0.56814724E+04  0.23341362E+06                                21.573182                           19.473219       2.013081       2.192232                    0.999292      89.959561     259.524740       0.595655       0.250291      -1.315033      -0.071500      -0.021746      -0.020144       0.077401       0.438764      -0.010733       0.027317      -0.085712      -0.944874      -0.329984      -0.268533       0.598517             24.358907      29.335164      11.110815       1.374553      28.387074      -0.542428      15.354482           0.004918
          294             Br      10.413493      17.470451       1.571152      -0.070599     194.540840 0.56814962E+04  0.23341485E+06                                21.573238                           19.473266       2.013066       2.192228                    0.999292      89.959648     259.525183       0.595654       0.250292      -1.315033      -0.071500       0.021745       0.020144       0.077401      -0.438765       0.010733       0.027318      -0.085710      -0.944871      -0.329984      -0.268533       0.598517             24.358976      29.335299     -11.110851      -1.374573      28.387105      -0.542411      15.354525           0.004912
          295              N       6.301188      15.063451      22.617323      -0.262436      50.690131 0.60382367E+03  0.15360327E+05                                11.943470                            8.177389      -0.386184       1.861505                    0.999295      31.154685      92.169804       0.579783       0.415289      -1.068434       0.077912       0.037232      -0.066661       0.109088       0.023613       0.033772      -0.004214       0.096262       0.058413      -0.065178      -0.001038       0.066216             16.487460      16.556694       3.841709      -3.914403       9.259554      -6.604769      23.646131           0.017823
          296              N       6.861120      15.601949      20.570728       0.043150      36.865486 0.32997505E+03  0.71360481E+04                                 9.444339                            5.832546       0.113283       2.120325                    0.999005      23.363183      61.420569       0.732593       0.386604      -1.100082       0.023894       0.001088       0.011391       0.026492       0.005683       0.005257      -0.016402       0.098300       0.121739      -0.072236       0.027987       0.044249             13.903730       8.817492       0.751816       0.051791       6.299710      -4.852305      26.593988           0.004047
          297              N       6.226322      16.688249      15.138752       0.029819      35.406526 0.34689331E+03  0.75706657E+04                                 9.103905                            5.947714       0.058867       2.095181                    0.998843      23.607117      61.661333       0.733892       0.382416      -1.106815      -0.021874       0.007278      -0.015003       0.027505       0.018657       0.012778      -0.035725       0.113892       0.123823      -0.091098       0.036380       0.054718             12.780135       7.199903       0.738346       0.683745       6.498101      -4.347668      24.642399           0.010622
          298              N       6.666158      17.522839      13.143379      -0.258360      42.824231 0.58705020E+03  0.14689744E+05                                10.423039                            7.900923      -0.196470       1.930882                    0.999320      29.788187      84.754979       0.613840       0.398760      -1.089558      -0.067343      -0.059748       0.071528       0.114984       0.010373       0.027409       0.020561       0.047514      -0.006949      -0.036124      -0.011456       0.047580             13.180785      10.186966       2.565128      -3.934434       9.006827      -2.785351      20.348562           0.018302
          299              N       4.562123      13.366014       1.860330      -0.235370      45.975022 0.58879909E+03  0.14774912E+05                                11.047741                            7.960788      -0.222045       1.922361                    0.999395      29.854684      85.638535       0.604745       0.403623      -1.084022      -0.060866      -0.077521       0.040453       0.106539      -0.015867       0.009664       0.034050      -0.060589      -0.001555      -0.043784      -0.009489       0.053273             14.762124      12.403738       6.925881      -5.878844      18.283687      -6.002405      13.598947           0.000690
          300              N       3.317482      12.394824       3.383052       0.034471      33.527736 0.34474883E+03  0.75138490E+04                                 8.767435                            5.929646      -0.000577       2.077794                    0.998662      23.504114      61.395174       0.734785       0.382460      -1.106542       0.005490      -0.017760      -0.016133       0.024614       0.022836      -0.061630       0.013435      -0.050753       0.040745      -0.081974       0.025405       0.056569             11.757917      10.606007       3.335496      -7.723379       9.365521      -3.161544      15.302224           0.001621
          301              N      15.498739      11.539129       7.727702       0.020444      36.774088 0.35812051E+03  0.78978578E+04                                 9.400342                            6.080196      -0.100503       2.040168                    0.998355      23.956123      63.415753       0.717445       0.387113      -1.100693      -0.004707      -0.025168       0.004382       0.025976       0.026492      -0.066063       0.013675      -0.056837       0.023752      -0.088944       0.031262       0.057682             13.287455      12.822198       1.257561     -10.385226       8.227326      -1.365552      18.812843           0.001510
          302              N      14.265016      11.881822       9.511197      -0.232346      43.681168 0.57294163E+03  0.14306906E+05                                10.692574                            7.898455      -0.315704       1.902275                    0.999095      29.638157      85.348577       0.600711       0.408324      -1.078796       0.044996      -0.078015      -0.060700       0.108607       0.016153       0.005604      -0.042449      -0.036916      -0.042250      -0.046432      -0.007876       0.054308             13.744015      13.625465      -1.742122      -8.567791      10.568176       0.587439      17.038404           0.000516
          303              N       3.582631      14.436994      23.127225      -0.241183      40.035472 0.57416179E+03  0.14328643E+05                                10.034351                            7.894673      -0.230332       1.929682                    0.999123      29.546892      84.743411       0.602934       0.407066      -1.080861      -0.086039       0.020742      -0.061527       0.107790       0.039286      -0.000389       0.028575      -0.038729       0.021442      -0.051882      -0.001528       0.053410             11.955196      16.941386      -2.598791       3.624611      10.234104      -0.064839       8.690097           0.002695
          304              N       1.829528      15.677970      22.773320       0.032002      33.892378 0.34196534E+03  0.74447979E+04                                 8.845221                            5.925825       0.056897       2.098213                    0.998947      23.503034      61.538676       0.730615       0.385076      -1.103662      -0.005210      -0.021363      -0.012257       0.025175      -0.030910       0.035093       0.045920       0.004039      -0.114682      -0.084193       0.033190       0.051003             11.707613      14.380432      -7.706298       0.375993      14.857631       1.881519       5.884775           0.002361
          305              N       8.032455       1.445850      12.447211      -0.258976      43.493698 0.57160377E+03  0.14213261E+05                                10.565498                            7.800599      -0.135930       1.953705                    0.999513      29.538156      83.876401       0.617043       0.399201      -1.088868      -0.008914       0.123444      -0.005446       0.123885      -0.015907      -0.006552       0.012455       0.098596      -0.023782      -0.050851      -0.006026       0.056877             14.097962      10.496846       2.375228      -0.162649      23.368942       5.082674       8.428098           0.002496
          306              N       8.905887       3.390448      12.936159       0.016211      35.842760 0.35826472E+03  0.78801355E+04                                 9.168427                            6.056988       0.016638       2.081466                    0.998579      23.733408      62.182005       0.725163       0.384008      -1.105947      -0.021990       0.009287      -0.025082       0.034625       0.016135       0.004477       0.029754       0.004852      -0.225822      -0.082778       0.024596       0.058182             12.542686      14.438278       7.664483       1.504349      17.957957       2.343587       5.231824           0.001590
          307              N      14.099688      11.563568      12.307512      -0.262435      50.689826 0.60382012E+03  0.15360208E+05                                11.943408                            8.177355      -0.386172       1.861510                    0.999295      31.154579      92.169277       0.579785       0.415288      -1.068435       0.077913      -0.037231       0.066661       0.109088      -0.023613      -0.033773      -0.004214       0.096259       0.058409      -0.065176      -0.001039       0.066215             16.487354      16.556599      -3.841681       3.914350       9.259501      -6.604713      23.645963           0.017825
          308              N      14.659620      11.025070      14.354107       0.043150      36.865475 0.32997501E+03  0.71360463E+04                                 9.444335                            5.832545       0.113282       2.120325                    0.999005      23.363175      61.420529       0.732593       0.386604      -1.100083       0.023894      -0.001088      -0.011391       0.026492      -0.005683      -0.005257      -0.016402       0.098299       0.121739      -0.072236       0.027987       0.044249             13.903716       8.817478      -0.751813      -0.051798       6.299706      -4.852298      26.593965           0.004048
          309              N      14.024822       9.938770      19.786083       0.029819      35.406519 0.34689338E+03  0.75706685E+04                                 9.103909                            5.947717       0.058866       2.095181                    0.998843      23.607117      61.661355       0.733892       0.382416      -1.106815      -0.021874      -0.007278       0.015003       0.027505      -0.018657      -0.012778      -0.035725       0.113891       0.123823      -0.091097       0.036379       0.054718             12.780137       7.199904      -0.738348      -0.683745       6.498103      -4.347664      24.642403           0.010621
          310              N      14.464658       9.104180      21.781455      -0.258359      42.824182 0.58704959E+03  0.14689724E+05                                10.423032                            7.900918      -0.196469       1.930883                    0.999320      29.788165      84.754893       0.613841       0.398760      -1.089558      -0.067343       0.059748      -0.071528       0.114983      -0.010373      -0.027409       0.020561       0.047514      -0.006949      -0.036124      -0.011456       0.047580             13.180774      10.186954      -2.565126       3.934425       9.006823      -2.785346      20.348545           0.018301
          311              N      12.360622      14.001659       9.781282      -0.235370      45.974809 0.58879623E+03  0.14774817E+05                                11.047696                            7.960761      -0.222035       1.922365                    0.999395      29.854594      85.638099       0.604747       0.403623      -1.084023      -0.060865       0.077522      -0.040453       0.106539       0.015867      -0.009663       0.034050      -0.060588      -0.001553      -0.043783      -0.009490       0.053273             14.762056      12.403675      -6.925835       5.878813      18.283602      -6.002369      13.598891           0.000691
          312              N      11.115982      14.972849       8.258559       0.034471      33.527778 0.34474921E+03  0.75138600E+04                                 8.767443                            5.929651      -0.000580       2.077793                    0.998662      23.504125      61.395225       0.734785       0.382460      -1.106542       0.005490       0.017760       0.016133       0.024614      -0.022836       0.061630       0.013435      -0.050754       0.040745      -0.081974       0.025405       0.056569             11.757929      10.606021      -3.335495       7.723394       9.365517      -3.161545      15.302249           0.001622
          313              N       7.700239      15.828544       3.913910       0.020444      36.774131 0.35812071E+03  0.78978638E+04                                 9.400352                            6.080199      -0.100505       2.040168                    0.998355      23.956130      63.415794       0.717445       0.387113      -1.100693      -0.004707       0.025168      -0.004382       0.025976      -0.026492       0.066063       0.013675      -0.056837       0.023752      -0.088943       0.031262       0.057682             13.287477      12.822222      -1.257559      10.385252       8.227327      -1.365549      18.812884           0.001510
          314              N       6.466516      15.485851       2.130415      -0.232346      43.681286 0.57294301E+03  0.14306953E+05                                10.692601                            7.898469      -0.315710       1.902273                    0.999095      29.638214      85.348858       0.600710       0.408325      -1.078795       0.044996       0.078015       0.060700       0.108607      -0.016152      -0.005604      -0.042449      -0.036916      -0.042249      -0.046432      -0.007876       0.054308             13.744060      13.625513       1.742128       8.567829      10.568201       0.587440      17.038464           0.000515
          315              N      11.381131      12.190025      11.797609      -0.241184      40.035346 0.57415991E+03  0.14328581E+05                                10.034323                            7.894655      -0.230326       1.929685                    0.999123      29.546830      84.743116       0.602936       0.407066      -1.080861      -0.086040      -0.020742       0.061527       0.107790      -0.039285       0.000389       0.028576      -0.038730       0.021442      -0.051882      -0.001528       0.053410             11.955154      16.941312       2.598775      -3.624596      10.234077      -0.064835       8.690074           0.002700
          316              N       9.628028      10.949049      12.151514       0.032002      33.892257 0.34196455E+03  0.74447749E+04                                 8.845195                            5.925816       0.056901       2.098215                    0.998947      23.502996      61.538506       0.730616       0.385076      -1.103663      -0.005210       0.021363       0.012257       0.025175       0.030910      -0.035093       0.045919       0.004039      -0.114681      -0.084192       0.033190       0.051003             11.707569      14.380379       7.706263      -0.375993      14.857572       1.881507       5.884757           0.002365
          317              N       0.233955       6.689169      22.477623      -0.258976      43.493651 0.57160311E+03  0.14213240E+05                                10.565490                            7.800593      -0.135929       1.953705                    0.999513      29.538139      83.876328       0.617043       0.399201      -1.088868      -0.008914      -0.123444       0.005446       0.123885       0.015907       0.006552       0.012455       0.098597      -0.023782      -0.050851      -0.006026       0.056877             14.097955      10.496828      -2.375228       0.162649      23.368941       5.082670       8.428095           0.002495
          318              N       1.107387       4.744571      21.988676       0.016211      35.842734 0.35826454E+03  0.78801305E+04                                 9.168423                            6.056986       0.016639       2.081466                    0.998579      23.733403      62.181989       0.725163       0.384008      -1.105947      -0.021990      -0.009287       0.025082       0.034625      -0.016135      -0.004477       0.029754       0.004852      -0.225821      -0.082778       0.024596       0.058182             12.542678      14.438263      -7.664479      -1.504347      17.957949       2.343585       5.231822           0.001589
          319              N       9.295812       2.687895       0.665900      -0.262435      50.689680 0.60381879E+03  0.15360162E+05                                11.943379                            8.177342      -0.386166       1.861512                    0.999295      31.154521      92.168996       0.579786       0.415288      -1.068436      -0.077913      -0.037231       0.066661       0.109088       0.023613       0.033773      -0.004214       0.096257       0.058408      -0.065175      -0.001040       0.066214             16.487301      16.556566       3.841666      -3.914336       9.259468      -6.604679      23.645871           0.017823
          320              N       8.735880       2.149397       2.712495       0.043150      36.865345 0.32997420E+03  0.71360232E+04                                 9.444308                            5.832535       0.113284       2.120326                    0.999005      23.363143      61.420385       0.732595       0.386604      -1.100083      -0.023894      -0.001088      -0.011391       0.026492       0.005683       0.005257      -0.016402       0.098298       0.121738      -0.072236       0.027986       0.044249             13.903665       8.817467       0.751811       0.051807       6.299685      -4.852271      26.593842           0.004047
          321              N       9.370678       1.063097       8.144471       0.029819      35.406438 0.34689261E+03  0.75706459E+04                                 9.103888                            5.947707       0.058867       2.095181                    0.998843      23.607089      61.661219       0.733893       0.382415      -1.106816       0.021874      -0.007278       0.015003       0.027505       0.018657       0.012778      -0.035725       0.113891       0.123822      -0.091097       0.036379       0.054718             12.780101       7.199889       0.738346       0.683743       6.498085      -4.347646      24.642329           0.010622
          322              N       8.930842       0.228507      10.139844      -0.258360      42.824157 0.58704933E+03  0.14689716E+05                                10.423028                            7.900917      -0.196470       1.930883                    0.999320      29.788157      84.754869       0.613841       0.398760      -1.089558       0.067343       0.059748      -0.071528       0.114983       0.010372       0.027410       0.020561       0.047513      -0.006950      -0.036124      -0.011455       0.047580             13.180764      10.186953       2.565122      -3.934420       9.006813      -2.785333      20.348525           0.018302
          323              N      11.034878       4.385332      21.422893      -0.235369      45.974672 0.58879494E+03  0.14774773E+05                                11.047665                            7.960746      -0.222028       1.922367                    0.999395      29.854553      85.637879       0.604748       0.403622      -1.084024       0.060865       0.077522      -0.040453       0.106539      -0.015867       0.009662       0.034051      -0.060588      -0.001552      -0.043782      -0.009491       0.053273             14.762000      12.403634       6.925802      -5.878787      18.283524      -6.002339      13.598841           0.000689
          324              N      12.279518       5.356522      19.900171       0.034472      33.527630 0.34474817E+03  0.75138291E+04                                 8.767408                            5.929636      -0.000569       2.077797                    0.998662      23.504085      61.395023       0.734787       0.382459      -1.106542      -0.005490       0.017760       0.016133       0.024614       0.022836      -0.061630       0.013435      -0.050753       0.040745      -0.081974       0.025405       0.056569             11.757866      10.605957       3.335475      -7.723332       9.365491      -3.161520      15.302149           0.001620
          325              N       0.098261       6.212217      15.555521       0.020445      36.774023 0.35811997E+03  0.78978416E+04                                 9.400329                            6.080189      -0.100494       2.040172                    0.998355      23.956098      63.415642       0.717446       0.387112      -1.100693       0.004707       0.025167      -0.004382       0.025976       0.026492      -0.066063       0.013675      -0.056837       0.023753      -0.088943       0.031262       0.057682             13.287430      12.822172       1.257545     -10.385204       8.227314      -1.365528      18.812805           0.001509
          326              N       1.331984       5.869524      13.772026      -0.232345      43.681503 0.57294610E+03  0.14307055E+05                                10.692646                            7.898497      -0.315719       1.902269                    0.999095      29.638321      85.349348       0.600708       0.408325      -1.078794      -0.044997       0.078016       0.060699       0.108607       0.016151       0.005604      -0.042450      -0.036916      -0.042246      -0.046432      -0.007876       0.054309             13.744117      13.625569      -1.742138      -8.567868      10.568245       0.587443      17.038537           0.000515
          327              N      12.014369       3.314352       0.155998      -0.241183      40.035329 0.57415957E+03  0.14328568E+05                                10.034317                            7.894650      -0.230322       1.929686                    0.999123      29.546818      84.743045       0.602936       0.407066      -1.080862       0.086040      -0.020742       0.061527       0.107790       0.039285      -0.000389       0.028576      -0.038729       0.021441      -0.051881      -0.001529       0.053411             11.955149      16.941312      -2.598783       3.624591      10.234070      -0.064836       8.690065           0.002695
          328              N      13.767472       2.073376       0.509903       0.032002      33.892351 0.34196537E+03  0.74447983E+04                                 8.845215                            5.925825       0.056896       2.098213                    0.998947      23.503031      61.538659       0.730615       0.385076      -1.103662       0.005210       0.021363       0.012257       0.025175      -0.030910       0.035093       0.045919       0.004039      -0.114682      -0.084193       0.033190       0.051003             11.707601      14.380427      -7.706287       0.375994      14.857605       1.881512       5.884770           0.002361
          329              N       7.564545      16.305496      10.836012      -0.258977      43.493692 0.57160404E+03  0.14213270E+05                                10.565497                            7.800601      -0.135929       1.953705                    0.999513      29.538161      83.876419       0.617043       0.399201      -1.088868       0.008914      -0.123444       0.005446       0.123885      -0.015907      -0.006552       0.012455       0.098597      -0.023782      -0.050851      -0.006026       0.056877             14.097956      10.496835       2.375212      -0.162653      23.368925       5.082681       8.428107           0.002496
          330              N       6.691113      14.360898      10.347064       0.016210      35.842581 0.35826346E+03  0.78800983E+04                                 9.168388                            6.056972       0.016653       2.081472                    0.998579      23.733356      62.181762       0.725165       0.384008      -1.105948       0.021990      -0.009287       0.025082       0.034625       0.016136       0.004477       0.029753       0.004852      -0.225822      -0.082778       0.024596       0.058182             12.542617      14.438189       7.664421       1.504339      17.957859       2.343574       5.231804           0.001591
          331              N       1.497312       6.187778      10.975711      -0.262435      50.690531 0.60382785E+03  0.15360474E+05                                11.943560                            8.177436      -0.386207       1.861497                    0.999295      31.154847      92.170672       0.579779       0.415291      -1.068432      -0.077911       0.037234      -0.066659       0.109087      -0.023614      -0.033772      -0.004214       0.096269       0.058421      -0.065182      -0.001036       0.066218             16.487600      16.556831      -3.841756       3.914456       9.259636      -6.604844      23.646334           0.017825
          332              N       0.937380       6.726276       8.929116       0.043150      36.865475 0.32997460E+03  0.71360369E+04                                 9.444345                            5.832546       0.113283       2.120326                    0.999005      23.363161      61.420530       0.732593       0.386605      -1.100082      -0.023894       0.001088       0.011391       0.026492      -0.005683      -0.005257      -0.016402       0.098299       0.121739      -0.072236       0.027987       0.044249             13.903746       8.817482      -0.751815      -0.051789       6.299719      -4.852323      26.594035           0.004048
          333              N       1.572178       7.812576       3.497140       0.029819      35.406420 0.34689252E+03  0.75706437E+04                                 9.103889                            5.947707       0.058866       2.095181                    0.998843      23.607083      61.661211       0.733893       0.382415      -1.106816       0.021874       0.007278      -0.015002       0.027505      -0.018657      -0.012778      -0.035725       0.113890       0.123822      -0.091097       0.036379       0.054718             12.780108       7.199885      -0.738345      -0.683739       6.498092      -4.347656      24.642346           0.010622
          334              N       1.132342       8.647166       1.501768      -0.258359      42.824113 0.58704871E+03  0.14689696E+05                                10.423020                            7.900912      -0.196468       1.930883                    0.999320      29.788137      84.754784       0.613841       0.398760      -1.089558       0.067343      -0.059748       0.071528       0.114983      -0.010372      -0.027410       0.020561       0.047514      -0.006950      -0.036124      -0.011455       0.047580             13.180755      10.186940      -2.565120       3.934417       9.006812      -2.785338      20.348513           0.018302
          335              N       3.236377       3.749687      13.501941      -0.235368      45.975379 0.58880342E+03  0.14775058E+05                                11.047816                            7.960830      -0.222062       1.922354                    0.999395      29.854831      85.639255       0.604741       0.403625      -1.084021       0.060867      -0.077521       0.040453       0.106540       0.015867      -0.009667       0.034049      -0.060591      -0.001557      -0.043785      -0.009487       0.053273             14.762237      12.403821      -6.925947       5.878880      18.283864      -6.002449      13.599026           0.000690
          336              N       4.481018       2.778497      15.024664       0.034472      33.527707 0.34474835E+03  0.75138344E+04                                 8.767426                            5.929638      -0.000569       2.077797                    0.998662      23.504089      61.395048       0.734787       0.382459      -1.106542      -0.005490      -0.017759      -0.016133       0.024614      -0.022836       0.061630       0.013435      -0.050753       0.040745      -0.081974       0.025405       0.056569             11.757912      10.606011      -3.335492       7.723388       9.365496      -3.161544      15.302229           0.001621
          337              N       7.896761       1.922802      19.369313       0.020445      36.774011 0.35811998E+03  0.78978418E+04                                 9.400326                            6.080189      -0.100496       2.040171                    0.998355      23.956095      63.415625       0.717446       0.387112      -1.100693       0.004707      -0.025168       0.004382       0.025976      -0.026492       0.066063       0.013675      -0.056837       0.023752      -0.088943       0.031262       0.057682             13.287427      12.822171      -1.257560      10.385201       8.227305      -1.365553      18.812804           0.001509
          338              N       9.130484       2.265495      21.152808      -0.232345      43.681096 0.57294088E+03  0.14306881E+05                                10.692558                            7.898447      -0.315700       1.902277                    0.999095      29.638134      85.348461       0.600712       0.408324      -1.078796      -0.044996      -0.078016      -0.060700       0.108607      -0.016153      -0.005603      -0.042448      -0.036916      -0.042250      -0.046432      -0.007876       0.054308             13.743987      13.625441       1.742122       8.567768      10.568160       0.587444      17.038361           0.000514
          339              N       4.215869       5.561321      11.485614      -0.241183      40.035576 0.57416339E+03  0.14328698E+05                                10.034376                            7.894690      -0.230341       1.929678                    0.999123      29.546963      84.743757       0.602933       0.407067      -1.080860       0.086039       0.020742      -0.061528       0.107790      -0.039287       0.000389       0.028574      -0.038729       0.021443      -0.051883      -0.001527       0.053410             11.955224      16.941428       2.598790      -3.624623      10.234128      -0.064834       8.690116           0.002700
          340              N       5.968972       6.802297      11.131709       0.032002      33.892252 0.34196425E+03  0.74447663E+04                                 8.845193                            5.925812       0.056903       2.098215                    0.998947      23.502989      61.538473       0.730616       0.385076      -1.103663       0.005210      -0.021363      -0.012257       0.025175       0.030910      -0.035092       0.045919       0.004039      -0.114681      -0.084192       0.033189       0.051003             11.707572      14.380393       7.706273      -0.375993      14.857570       1.881503       5.884753           0.002365
          341              N      15.363045      11.062177       0.805600      -0.258976      43.493650 0.57160328E+03  0.14213246E+05                                10.565490                            7.800595      -0.135928       1.953706                    0.999513      29.538143      83.876343       0.617043       0.399201      -1.088868       0.008914       0.123443      -0.005446       0.123885       0.015907       0.006552       0.012455       0.098597      -0.023782      -0.050851      -0.006026       0.056877             14.097950      10.496829      -2.375218       0.162651      23.368923       5.082671       8.428097           0.002495
          342              N      14.489613      13.006775       1.294547       0.016210      35.842641 0.35826390E+03  0.78801115E+04                                 9.168402                            6.056978       0.016647       2.081470                    0.998579      23.733376      62.181859       0.725165       0.384008      -1.105948       0.021990       0.009287      -0.025082       0.034625      -0.016135      -0.004477       0.029753       0.004852      -0.225822      -0.082778       0.024596       0.058182             12.542641      14.438224      -7.664445      -1.504342      17.957889       2.343578       5.231811           0.001590

******************************************************
Auxiliary information for the entire system
The total spin magnetic moment of the unit cell is   4.780048
The total net atomic charge of the unit cell is   -0.000004
Accuracy of reproducing the electrostatic potential in the unit cell:
  The inner radius (bohr) =    5.0000
  The outer radius (bohr) =   12.0000
  Valid grid points have density less than (e/(bohr^3)) =    0.0001
  The number of valid grid points were=       493262
  The rms potential error without charges in kcal/mol is=      2.72626
  The rms potential error with partial charges in kcal/mol is=      0.82479
  The RRMSE value at monopole order=      0.30254
  The rms potential error with partial charges and cloud penetration in kcal/mol is=      0.83236
  The RRMSE value at monopole order with cloud penetration is=      0.30531
  The rms potential error with partial charges and atomic dipoles in kcal/mol is=      0.56581
  The RRMSE value at dipole order=      0.20754
  The rms potential error with partial charges, atomic dipoles and cloud penetration in kcal/mol is=      0.57161
  The RRMSE value at dipole order with cloud penetration=      0.20967

******************************************************
The electron densities and ab initio electrostatic potential were computed in VASP using the PBE functional and
projector augmented wave method. See the main text of the journal article for a description of computational details.
The atomic charges, dipoles, and quadrupoles were computed with the DDEC6 method as described in
(a) T. A. Manz and N. Gabaldon Limas, RSC Adv. 6 (2016) 47771-47801 DOI: 10.1039/c6ra04656h
(b) N. Gabaldon Limas and T. A. Manz, RSC Adv. 8 (2018) 2678-2707 DOI: 10.1039/c7ra11829e.
For each atom in the material, the electron cloud parameters were fit to the spherically averaged atom-in-material
electron density using radial positions for which this density was between 10^-4 and 10^-2 electrons per cubic bohr.
The polarizabilities, dispersion coefficients, and quantum Drude oscillator (QDO) parameters were fit using the MCLF method.
The magnetic structure of the system was optimized in VASP from the default ferromagnetic initial guess using spin polarization.
The atomic spin moments (ASMs) were computed on this optimized magnetic structure using the DDEC6 partition as inputs
to the method of T. A. Manz and D. S. Sholl, J. Chem. Theory Comput. 7 (2011) 4146-4164 DOI: 10.1021/ct200539n.
The RMSE and RRMSE were computed using a uniform grid with Ewald summation.
