# Supplementary material for: A collection of forcefield precursors for metal–organic frameworks
Source: RSC Adv. 2019 Nov 13;9(63):36492–507. doi: 10.1039/c9ra07327b (PMC9075174; doi:10.1039/c9ra07327b)
Supplement: RA-009-C9RA07327B-s5193 [file RA-009-C9RA07327B-s5193.xyz]

   92
jmolscript: load "" {1 1 1} spacegroup "x,y,z" unitcell [{      7.527300     0.000000     0.000000 }, {     -3.421035     9.025388     0.000000 }, {      0.000000     0.000000    22.106000 }]
Mn     2.524541     5.869300    16.660629     1.023219
Mn     5.345374     3.156088     5.607629     1.023216
Mn     1.581724     3.156088     5.445371     1.023216
Mn    -1.239109     5.869300    16.498371     1.023220
H     -1.350177     5.617401    13.424974     0.114326
H      2.724124     3.866476    12.385992     0.118692
H      3.559834     3.375495    10.312449     0.115492
H      2.647030     8.369242    20.012562     0.129392
H     -0.896913     7.940536    20.054563     0.118594
H      4.911579     0.297838    22.015365     0.114759
H      1.692792     3.407987     2.371974     0.114326
H      5.145791     5.158912     1.332992     0.118692
H      4.310081     5.649893    21.365449     0.115492
H      5.222885     0.656146     8.959562     0.129392
H      1.239528     1.084852     9.001563     0.118594
H      2.958336     8.727550    10.962365     0.114759
H      5.456442     3.407987     8.681026     0.114326
H      1.382141     5.158912     9.720008     0.118692
H      0.546431     5.649893    11.793551     0.115492
H      1.459235     0.656146     2.093438     0.129392
H      5.003178     1.084852     2.051437     0.118593
H     -0.805314     8.727550     0.090635     0.114759
H      2.413473     5.617401    19.734026     0.114326
H     -1.039526     3.866476    20.773008     0.118692
H     -0.203816     3.375495     0.740551     0.115492
H     -1.116620     8.369242    13.146438     0.129392
H      2.866737     7.940536    13.104437     0.118593
H      1.147929     0.297838    11.143635     0.114759
C      3.802335     5.075066    14.474567     0.597743
C      4.392666     4.784629    13.124995    -0.023524
C     -1.863802     5.157377    12.801585    -0.164052
C      3.595250     4.110162    12.169795    -0.108175
C      4.096690     3.815934    10.932301    -0.132332
C     -1.311245     4.855388    11.525405     0.089312
C      4.549989     7.503256    18.429993     0.619658
C     -2.911964     8.099383    19.813829    -0.025857
C      3.461625     8.460218    20.453355    -0.164826
C      3.485363     8.969521    21.773968     0.087032
C     -1.678987     8.198662    20.484746    -0.114022
C      5.732262     0.352893     0.342643    -0.144712
C      4.067580     3.950322     3.421567     0.597744
C      3.477249     4.240759     2.071995    -0.023525
C      2.206417     3.868011     1.748585    -0.164052
C      4.274665     4.915226     1.116795    -0.108175
C      3.773225     5.209454    21.985301    -0.132332
C      1.653860     4.170000     0.472405     0.089312
C      3.319926     1.522132     7.376993     0.619658
C      3.254579     0.926005     8.760829    -0.025856
C      4.408290     0.565170     9.400355    -0.164826
C      4.384552     0.055867    10.720968     0.087032
C      2.021602     0.826726     9.431746    -0.114022
C      2.137653     8.672495    11.395643    -0.144711
C      0.303930     3.950322     7.631433     0.597744
C     -0.286401     4.240759     8.981005    -0.023524
C      5.970067     3.868011     9.304415    -0.164052
C      0.511015     4.915226     9.936205    -0.108175
C      0.009575     5.209454    11.173699    -0.132332
C      5.417510     4.170000    10.580595     0.089312
C     -0.443724     1.522132     3.676007     0.619658
C      7.018229     0.926005     2.292171    -0.025857
C      0.644640     0.565170     1.652645    -0.164825
C      0.620902     0.055867     0.332032     0.087031
C      5.785252     0.826726     1.621254    -0.114014
C     -1.625997     8.672495    21.763357    -0.144703
C      0.038685     5.075066    18.684433     0.597744
C      0.629016     4.784629    20.034005    -0.023525
C      1.899848     5.157377    20.357415    -0.164052
C     -0.168400     4.110162    20.989205    -0.108175
C      0.333040     3.815934     0.120699    -0.132332
C      2.452405     4.855388    21.633595     0.089312
C      0.786339     7.503256    14.729007     0.619658
C      0.851686     8.099383    13.345171    -0.025857
C     -0.302025     8.460218    12.705645    -0.164826
C     -0.278287     8.969521    11.385032     0.087031
C      2.084663     8.198662    12.674254    -0.114014
C      1.968612     0.352893    10.710357    -0.144703
O      4.478217     5.724623    15.344217    -0.602852
O      2.640114     4.702137    14.721712    -0.534447
O      3.419720     7.157042    18.024348    -0.566127
O     -1.902739     7.407407    17.794225    -0.547303
O      3.391698     3.300765     4.291217    -0.602851
O      5.229801     4.323251     3.668712    -0.534446
O      4.450195     1.868346     6.971348    -0.566126
O      2.245354     1.617981     6.741225    -0.547302
O     -0.371952     3.300765     6.761783    -0.602850
O      1.466151     4.323251     7.384288    -0.534446
O      0.686545     1.868346     4.081652    -0.566127
O      6.009004     1.617981     4.311775    -0.547302
O      0.714567     5.724623    17.814783    -0.602851
O     -1.123536     4.702137    18.437288    -0.534447
O     -0.343930     7.157042    15.134652    -0.566127
O      1.860911     7.407407    15.364775    -0.547303

The following XYZ coordinates are in angstroms. Other properties are in atomic units.
The sperically averaged electron density of each atom fit to a function of the form exp(a - br)
eigen_1, eigen_2 and eigen_3 are the three eigenvalues of traceless quadrupole moment tensor
  atom number  atomic symbol              X              Y              Z     net charge C6 coefficient C8 coefficient C10 coefficient fluctuating dipole atomic polarizability isotropic forcefield polarizability              a              b squared Pearson coefficient          <r^3>          <r^4>         wp_QDO          m_QDO          q_QDO       dipole_x       dipole_y       dipole_z         dipole            Qxy            Qxz            Qyz     Q(x^2-y^2)  Q(3z^2 - R^2)        eigen_1        eigen_2        eigen_3 static polarizability      alpha(xx)      alpha(xy)      alpha(xz)      alpha(yy)      alpha(yz)      alpha(zz) atomic spin moment
            1             Mn       2.524541       5.869300      16.660629       1.023219     164.105758 0.36836430E+04  0.13828189E+06                                23.507307                           19.231456       0.138119       1.832904                    0.999956      53.983640     157.945218       0.433351       0.376511      -1.166099      -0.034430       0.040377       0.015092       0.055167      -0.006107      -0.032526      -0.023647      -0.114063      -0.045504      -0.071376       0.000211       0.071165             27.826510      28.475634      -0.425979      -5.134502      16.215653       1.869987      38.788243           4.751352
            2             Mn       5.345374       3.156088       5.607629       1.023216     164.105931 0.36836483E+04  0.13828215E+06                                23.507329                           19.231475       0.138116       1.832903                    0.999956      53.983657     157.945326       0.433351       0.376512      -1.166099       0.034430      -0.040375       0.015093       0.055167      -0.006107       0.032525       0.023648      -0.114064      -0.045507      -0.071376       0.000210       0.071166             27.826535      28.475662      -0.425977       5.134499      16.215668      -1.869988      38.788276           4.751354
            3             Mn       1.581724       3.156088       5.445371       1.023216     164.105904 0.36836475E+04  0.13828211E+06                                23.507325                           19.231472       0.138117       1.832904                    0.999956      53.983656     157.945311       0.433351       0.376512      -1.166099       0.034430      -0.040375      -0.015093       0.055167      -0.006107      -0.032525      -0.023648      -0.114064      -0.045506      -0.071376       0.000210       0.071166             27.826531      28.475654      -0.425978      -5.134498      16.215666       1.869989      38.788272           4.751353
            4             Mn      -1.239109       5.869300      16.498371       1.023220     164.105712 0.36836415E+04  0.13828182E+06                                23.507302                           19.231452       0.138119       1.832905                    0.999956      53.983633     157.945185       0.433352       0.376511      -1.166099      -0.034430       0.040377      -0.015092       0.055168      -0.006107       0.032526       0.023647      -0.114062      -0.045505      -0.071376       0.000211       0.071165             27.826504      28.475627      -0.425976       5.134500      16.215650      -1.869988      38.788235           4.751353
            5              H      -1.350177       5.617401      13.424974       0.114326       1.091139 0.80030399E+01  0.79711780E+02                                 1.826219                            1.708478      -1.493367       2.166635                    0.992125       3.957499      11.695524       0.449618       1.367714      -0.687299       0.018765       0.018511       0.018741       0.032342       0.001254      -0.001417       0.003985       0.015121      -0.008037      -0.008997      -0.000116       0.009113              1.880879       1.866154       0.347302       0.272997       1.741761       0.387256       2.034721           0.001045
            6              H       2.724124       3.866476      12.385992       0.118692       1.138203 0.85288168E+01  0.85045844E+02                                 1.798941                            1.707340      -1.057856       2.381331                    0.997114       3.532509       9.953757       0.479247       1.281689      -0.708942      -0.036212      -0.012579       0.008277       0.039218       0.010200      -0.001886       0.003189       0.016506      -0.006548      -0.013259      -0.000959       0.014219              1.833125       2.370374       0.181654      -0.168133       1.544306       0.039117       1.584696          -0.000184
            7              H       3.559834       3.375495      10.312449       0.115492       0.972156 0.69891200E+01  0.67286319E+02                                 1.702550                            1.607684      -1.186088       2.320443                    0.994812       3.691960      10.722453       0.458767       1.386787      -0.685010      -0.021195      -0.015297      -0.022924       0.034767       0.006629      -0.001204       0.003261       0.018322       0.023980      -0.015812       0.007295       0.008516              1.747608       1.788839       0.272899       0.305078       1.699623       0.362515       1.754361          -0.000075
            8              H       2.647030       8.369242      20.012562       0.129392       1.061870 0.78751208E+01  0.76671520E+02                                 1.696756                            1.625953      -0.992438       2.419125                    0.998245       3.332224       9.157873       0.499735       1.258896      -0.714971      -0.033369      -0.002518      -0.018895       0.038430      -0.001917       0.004935       0.000624       0.024807      -0.005747      -0.011706      -0.003216       0.014922              1.714660       1.991478       0.075467       0.258590       1.479567       0.145324       1.672933          -0.000206
            9              H      -0.896913       7.940536      20.054563       0.118594       1.085890 0.77851155E+01  0.75798927E+02                                 1.737287                            1.625844      -0.959115       2.428289                    0.998329       3.425900       9.505861       0.494065       1.273281      -0.710862       0.034727      -0.008935      -0.017802       0.040034      -0.002837      -0.003168       0.005467       0.028672      -0.008706      -0.015354      -0.001433       0.016788              1.791471       2.161116      -0.265410      -0.353920       1.519002       0.218345       1.694295          -0.000174
           10              H       4.911579       0.297838      22.015365       0.114759       1.004169 0.70451910E+01  0.66594928E+02                                 1.618034                            1.521943      -0.807060       2.496003                    0.999418       3.296828       8.878384       0.525560       1.232921      -0.719928      -0.031015      -0.001483      -0.017038       0.035418      -0.002091       0.002816       0.009020       0.020437       0.018494      -0.017203       0.006453       0.010750              1.657019       2.176276       0.066604       0.296750       1.341283       0.094352       1.453497           0.000028
           11              H       1.692792       3.407987       2.371974       0.114326       1.091139 0.80030416E+01  0.79711797E+02                                 1.826218                            1.708478      -1.493367       2.166636                    0.992125       3.957499      11.695522       0.449618       1.367713      -0.687299      -0.018765      -0.018510       0.018741       0.032342       0.001253       0.001417      -0.003985       0.015121      -0.008037      -0.008997      -0.000116       0.009113              1.880878       1.866154       0.347302      -0.272997       1.741761      -0.387256       2.034721           0.001045
           12              H       5.145791       5.158912       1.332992       0.118692       1.138205 0.85288335E+01  0.85046049E+02                                 1.798943                            1.707341      -1.057856       2.381331                    0.997114       3.532512       9.953766       0.479247       1.281688      -0.708942       0.036212       0.012579       0.008277       0.039218       0.010200       0.001886      -0.003189       0.016506      -0.006548      -0.013259      -0.000959       0.014219              1.833127       2.370376       0.181654       0.168134       1.544307      -0.039117       1.584697          -0.000184
           13              H       4.310081       5.649893      21.365449       0.115492       0.972156 0.69891165E+01  0.67286276E+02                                 1.702550                            1.607683      -1.186087       2.320443                    0.994812       3.691959      10.722449       0.458767       1.386787      -0.685010       0.021195       0.015297      -0.022924       0.034767       0.006629       0.001204      -0.003261       0.018322       0.023980      -0.015812       0.007295       0.008516              1.747607       1.788839       0.272899      -0.305078       1.699623      -0.362515       1.754360          -0.000075
           14              H       5.222885       0.656146       8.959562       0.129392       1.061871 0.78751352E+01  0.76671697E+02                                 1.696757                            1.625954      -0.992440       2.419124                    0.998245       3.332227       9.157884       0.499734       1.258896      -0.714971       0.033369       0.002518      -0.018895       0.038430      -0.001917      -0.004934      -0.000624       0.024807      -0.005747      -0.011706      -0.003216       0.014921              1.714661       1.991480       0.075467      -0.258591       1.479569      -0.145325       1.672935          -0.000206
           15              H       1.239528       1.084852       9.001563       0.118594       1.085891 0.77851295E+01  0.75799101E+02                                 1.737288                            1.625846      -0.959116       2.428288                    0.998329       3.425903       9.505873       0.494064       1.273281      -0.710862      -0.034727       0.008935      -0.017802       0.040034      -0.002837       0.003168      -0.005467       0.028672      -0.008706      -0.015354      -0.001433       0.016788              1.791473       2.161119      -0.265410       0.353921       1.519003      -0.218345       1.694297          -0.000174
           16              H       2.958336       8.727550      10.962365       0.114759       1.004168 0.70451871E+01  0.66594882E+02                                 1.618034                            1.521943      -0.807059       2.496004                    0.999418       3.296827       8.878381       0.525560       1.232921      -0.719928       0.031015       0.001483      -0.017038       0.035418      -0.002091      -0.002816      -0.009020       0.020437       0.018494      -0.017203       0.006453       0.010750              1.657018       2.176275       0.066604      -0.296750       1.341283      -0.094352       1.453497           0.000028
           17              H       5.456442       3.407987       8.681026       0.114326       1.091140 0.80030500E+01  0.79711900E+02                                 1.826219                            1.708479      -1.493368       2.166635                    0.992125       3.957501      11.695529       0.449618       1.367713      -0.687299      -0.018765      -0.018510      -0.018741       0.032342       0.001254      -0.001417       0.003985       0.015121      -0.008037      -0.008997      -0.000116       0.009113              1.880879       1.866155       0.347302       0.272998       1.741761       0.387256       2.034722           0.001045
           18              H       1.382141       5.158912       9.720008       0.118692       1.138203 0.85288166E+01  0.85045843E+02                                 1.798941                            1.707340      -1.057856       2.381331                    0.997114       3.532509       9.953758       0.479247       1.281689      -0.708942       0.036212       0.012579      -0.008277       0.039218       0.010200      -0.001886       0.003189       0.016506      -0.006548      -0.013259      -0.000959       0.014219              1.833125       2.370374       0.181654      -0.168133       1.544306       0.039117       1.584696          -0.000185
           19              H       0.546431       5.649893      11.793551       0.115492       0.972157 0.69891278E+01  0.67286412E+02                                 1.702551                            1.607684      -1.186089       2.320443                    0.994812       3.691962      10.722460       0.458767       1.386787      -0.685010       0.021195       0.015297       0.022924       0.034767       0.006629      -0.001204       0.003261       0.018322       0.023980      -0.015812       0.007295       0.008516              1.747609       1.788840       0.272900       0.305078       1.699624       0.362515       1.754362          -0.000074
           20              H       1.459235       0.656146       2.093438       0.129392       1.061871 0.78751312E+01  0.76671651E+02                                 1.696757                            1.625954      -0.992440       2.419124                    0.998245       3.332226       9.157882       0.499734       1.258896      -0.714971       0.033369       0.002518       0.018895       0.038430      -0.001917       0.004935       0.000624       0.024807      -0.005747      -0.011706      -0.003216       0.014921              1.714661       1.991480       0.075467       0.258591       1.479568       0.145325       1.672935          -0.000206
           21              H       5.003178       1.084852       2.051437       0.118593       1.085894 0.77851552E+01  0.75799411E+02                                 1.737292                            1.625849      -0.959119       2.428286                    0.998329       3.425906       9.505884       0.494064       1.273281      -0.710862      -0.034727       0.008935       0.017802       0.040034      -0.002838      -0.003168       0.005467       0.028672      -0.008706      -0.015355      -0.001433       0.016788              1.791477       2.161125      -0.265412      -0.353923       1.519006       0.218346       1.694300          -0.000174
           22              H      -0.805314       8.727550       0.090635       0.114759       1.004172 0.70452185E+01  0.66595247E+02                                 1.618037                            1.521946      -0.807062       2.496002                    0.999418       3.296832       8.878397       0.525560       1.232920      -0.719929       0.031015       0.001483       0.017038       0.035418      -0.002091       0.002816       0.009020       0.020437       0.018494      -0.017203       0.006453       0.010750              1.657022       2.176282       0.066604       0.296752       1.341285       0.094352       1.453500           0.000028
           23              H       2.413473       5.617401      19.734026       0.114326       1.091139 0.80030420E+01  0.79711803E+02                                 1.826219                            1.708478      -1.493367       2.166635                    0.992125       3.957499      11.695523       0.449618       1.367713      -0.687299       0.018765       0.018511      -0.018741       0.032342       0.001253       0.001417      -0.003985       0.015121      -0.008037      -0.008997      -0.000116       0.009113              1.880879       1.866154       0.347302      -0.272998       1.741761      -0.387256       2.034721           0.001045
           24              H      -1.039526       3.866476      20.773008       0.118692       1.138203 0.85288114E+01  0.85045776E+02                                 1.798941                            1.707339      -1.057855       2.381331                    0.997114       3.532508       9.953753       0.479247       1.281689      -0.708942      -0.036212      -0.012579      -0.008276       0.039218       0.010200       0.001886      -0.003189       0.016506      -0.006548      -0.013260      -0.000959       0.014219              1.833124       2.370373       0.181653       0.168133       1.544305      -0.039117       1.584695          -0.000184
           25              H      -0.203816       3.375495       0.740551       0.115492       0.972157 0.69891247E+01  0.67286376E+02                                 1.702551                            1.607684      -1.186088       2.320443                    0.994812       3.691961      10.722457       0.458767       1.386787      -0.685010      -0.021195      -0.015297       0.022924       0.034767       0.006629       0.001204      -0.003261       0.018322       0.023980      -0.015812       0.007295       0.008516              1.747608       1.788840       0.272900      -0.305078       1.699624      -0.362515       1.754361          -0.000074
           26              H      -1.116620       8.369242      13.146438       0.129392       1.061870 0.78751260E+01  0.76671586E+02                                 1.696756                            1.625953      -0.992439       2.419125                    0.998245       3.332225       9.157878       0.499734       1.258896      -0.714971      -0.033369      -0.002518       0.018895       0.038430      -0.001917      -0.004935      -0.000624       0.024807      -0.005747      -0.011706      -0.003216       0.014922              1.714660       1.991479       0.075467      -0.258591       1.479568      -0.145324       1.672934          -0.000206
           27              H       2.866737       7.940536      13.104437       0.118593       1.085895 0.77851589E+01  0.75799448E+02                                 1.737292                            1.625848      -0.959119       2.428286                    0.998329       3.425907       9.505884       0.494065       1.273280      -0.710863       0.034727      -0.008935       0.017802       0.040034      -0.002838       0.003168      -0.005467       0.028672      -0.008706      -0.015355      -0.001433       0.016788              1.791476       2.161124      -0.265412       0.353923       1.519006      -0.218346       1.694300          -0.000175
           28              H       1.147929       0.297838      11.143635       0.114759       1.004172 0.70452145E+01  0.66595201E+02                                 1.618037                            1.521945      -0.807061       2.496002                    0.999418       3.296831       8.878394       0.525560       1.232921      -0.719928      -0.031015      -0.001483       0.017038       0.035418      -0.002091      -0.002816      -0.009020       0.020437       0.018494      -0.017203       0.006453       0.010750              1.657022       2.176281       0.066604      -0.296752       1.341285      -0.094352       1.453500           0.000028
           29              C       3.802335       5.075066      14.474567       0.597743      24.696760 0.25917653E+03  0.54138771E+04                                 7.853747                            5.722050      -0.101047       2.019495                    0.999457      22.532030      63.313379       0.618948       0.473739      -1.019060      -0.021201       0.028587       0.056308       0.066613      -0.027313       0.043330      -0.039492      -0.117384      -0.185623      -0.093226      -0.016481       0.109707              9.401515       9.325708       0.589467      -2.012363       5.701117       2.963458      13.177721           0.016249
           30              C       4.392666       4.784629      13.124995      -0.023524      37.243181 0.43371573E+03  0.10112309E+05                                 9.618217                            6.885659       0.104640       2.038732                    0.999373      27.123262      75.721016       0.640831       0.409937      -1.076651       0.003585      -0.014198      -0.046807       0.049044       0.009238       0.000814       0.005406      -0.012049      -0.031536      -0.012002      -0.005241       0.017242             11.646764      12.152294       1.303939      -3.243180       7.082336       3.694359      15.705662          -0.002504
           31              C      -1.863802       5.157377      12.801585      -0.164052      37.414180 0.47553297E+03  0.11501847E+05                                 9.890289                            7.410065      -0.138326       1.919502                    0.999169      30.835830      91.691655       0.584823       0.433007      -1.047569      -0.003876      -0.001647      -0.022631       0.023020      -0.009099       0.027030       0.000625      -0.037824      -0.070665      -0.044068       0.010585       0.033483             11.439439      13.414226       1.544461      -4.221978       6.979909       2.555242      13.924182           0.004493
           32              C       3.595250       4.110162      12.169795      -0.108175      32.473083 0.43765860E+03  0.10352721E+05                                 8.960043                            7.072319       0.011354       1.977739                    0.999603      29.608905      86.639860       0.604182       0.428568      -1.051861       0.025561       0.007319       0.009921       0.028379       0.005263       0.001746      -0.011695       0.008885      -0.053101      -0.023117       0.006930       0.016187              9.956751      10.244063       1.212075      -1.023722       7.193593       3.664189      12.432597           0.000969
           33              C       4.096690       3.815934      10.932301      -0.132332      33.916222 0.45220254E+03  0.10775738E+05                                 9.209399                            7.181557       0.020619       1.983198                    0.999067      29.714530      87.037042       0.600975       0.427696      -1.053255       0.010270       0.003607       0.010236       0.014942       0.003287       0.015310      -0.000919      -0.006837       0.023034      -0.017455       0.000157       0.017298             10.329780      12.548078       1.599935      -2.625184       7.116779       2.591283      11.324484           0.000321
           34              C      -1.311245       4.855388      11.525405       0.089312      33.298438 0.39954225E+03  0.91673324E+04                                 9.079159                            6.725014      -0.059218       2.000066                    0.999292      26.126859      73.423488       0.628885       0.424478      -1.062539       0.007391       0.009318       0.012415       0.017192       0.000723      -0.016336       0.001215       0.019096       0.021441      -0.013611      -0.009300       0.022911             10.600600      12.976893       1.691393      -3.660812       6.553971       2.523344      12.270937           0.000812
           35              C       4.549989       7.503256      18.429993       0.619658      24.340989 0.24498576E+03  0.50339445E+04                                 7.695729                            5.540105       0.048637       2.077293                    0.999433      21.831264      60.371565       0.634471       0.469815      -1.023609      -0.010603      -0.007416      -0.071376       0.072540      -0.027043       0.012773      -0.074424      -0.085981      -0.112181      -0.077305      -0.030976       0.108282              9.218685       9.881777       0.384955      -0.791377       5.718224       3.329990      12.056054           0.018046
           36              C      -2.911964       8.099383      19.813829      -0.025857      36.510444 0.43672186E+03  0.10197887E+05                                 9.492587                            6.919143       0.064265       2.025235                    0.999394      27.197064      75.933471       0.638072       0.411084      -1.076122       0.015842       0.025628       0.042455       0.052059       0.008586      -0.001201      -0.011155       0.013065      -0.027673      -0.017930       0.000906       0.017025             11.485319      10.764170      -0.760413      -0.695602       7.582206       5.158730      16.109581           0.004113
           37              C       3.461625       8.460218      20.453355      -0.164826      35.296859 0.45778551E+03  0.10937776E+05                                 9.439786                            7.220734      -0.020637       1.958780                    0.999509      30.295056      88.735583       0.600216       0.427102      -1.054056       0.006776       0.004188       0.008272       0.011484       0.005729       0.021980      -0.024048      -0.000186      -0.078372      -0.046012       0.018729       0.027282             10.920797      10.064038      -1.369691      -2.129719       8.248405       5.066294      14.449949           0.003265
           38              C       3.485363       8.969521      21.773968       0.087032      33.475923 0.41170314E+03  0.95222867E+04                                 9.129480                            6.849484      -0.118355       1.979387                    0.999353      26.380148      74.556711       0.619707       0.427329      -1.060221      -0.013616      -0.000152      -0.007766       0.015676      -0.006368      -0.010885       0.014013       0.016306       0.052345      -0.022174      -0.005689       0.027863             10.671081      10.674519      -1.712173      -2.126787       7.923939       4.990708      13.414785           0.001020
           39              C      -1.678987       8.198662      20.484746      -0.114022      32.048272 0.43230583E+03  0.10178668E+05                                 8.811694                            6.995775       0.060032       1.987968                    0.999689      29.590009      85.940843       0.612766       0.424533      -1.056010      -0.026321       0.010670      -0.000014       0.028401      -0.005779      -0.014061      -0.008632       0.021969      -0.043870      -0.024692       0.000972       0.023721              9.718496      10.466265      -0.539888       0.228371       6.727866       3.572740      11.961357           0.001005
           40              C       5.732262       0.352893       0.342643      -0.144712      32.924828 0.43046106E+03  0.10080672E+05                                 8.849467                            6.885376       0.267299       2.055180                    0.999808      29.240533      83.507772       0.633283       0.413003      -1.067918       0.013509      -0.000512       0.003134       0.013877       0.002167       0.021982      -0.000913       0.023451      -0.005070      -0.018223      -0.010364       0.028587              9.920129      11.142547      -1.411884      -1.439770       7.155116       3.816194      11.462723           0.000541
           41              C       4.067580       3.950322       3.421567       0.597744      24.696748 0.25917641E+03  0.54138736E+04                                 7.853744                            5.722049      -0.101045       2.019496                    0.999457      22.532018      63.313331       0.618948       0.473739      -1.019060       0.021201      -0.028587       0.056308       0.066613      -0.027313      -0.043330       0.039492      -0.117384      -0.185623      -0.093226      -0.016481       0.109707              9.401511       9.325703       0.589467       2.012361       5.701115      -2.963457      13.177716           0.016246
           42              C       3.477249       4.240759       2.071995      -0.023525      37.243189 0.43371586E+03  0.10112313E+05                                 9.618219                            6.885661       0.104639       2.038731                    0.999373      27.123266      75.721034       0.640831       0.409937      -1.076651      -0.003585       0.014198      -0.046807       0.049044       0.009238      -0.000814      -0.005406      -0.012049      -0.031536      -0.012002      -0.005241       0.017242             11.646766      12.152296       1.303940       3.243179       7.082338      -3.694360      15.705663          -0.002498
           43              C       2.206417       3.868011       1.748585      -0.164052      37.414176 0.47553293E+03  0.11501845E+05                                 9.890288                            7.410064      -0.138325       1.919502                    0.999169      30.835830      91.691648       0.584823       0.433007      -1.047570       0.003876       0.001647      -0.022631       0.023020      -0.009099      -0.027029      -0.000625      -0.037823      -0.070664      -0.044068       0.010585       0.033482             11.439437      13.414224       1.544461       4.221976       6.979908      -2.555242      13.924178           0.004488
           44              C       4.274665       4.915226       1.116795      -0.108175      32.473074 0.43765845E+03  0.10352716E+05                                 8.960041                            7.072318       0.011354       1.977739                    0.999603      29.608903      86.639853       0.604182       0.428568      -1.051861      -0.025561      -0.007319       0.009921       0.028378       0.005263      -0.001746       0.011695       0.008885      -0.053101      -0.023117       0.006930       0.016187              9.956749      10.244062       1.212075       1.023722       7.193591      -3.664187      12.432593           0.000965
           45              C       3.773225       5.209454      21.985301      -0.132332      33.916232 0.45220274E+03  0.10775744E+05                                 9.209401                            7.181559       0.020619       1.983198                    0.999067      29.714536      87.037062       0.600975       0.427696      -1.053255      -0.010270      -0.003607       0.010236       0.014942       0.003287      -0.015310       0.000918      -0.006837       0.023034      -0.017455       0.000157       0.017298             10.329782      12.548080       1.599935       2.625185       7.116780      -2.591283      11.324486           0.000326
           46              C       1.653860       4.170000       0.472405       0.089312      33.298438 0.39954226E+03  0.91673327E+04                                 9.079158                            6.725013      -0.059218       2.000066                    0.999292      26.126859      73.423485       0.628885       0.424478      -1.062539      -0.007391      -0.009318       0.012415       0.017192       0.000723       0.016336      -0.001215       0.019096       0.021441      -0.013611      -0.009300       0.022911             10.600600      12.976893       1.691393       3.660812       6.553970      -2.523344      12.270937           0.000817
           47              C       3.319926       1.522132       7.376993       0.619658      24.341011 0.24498601E+03  0.50339511E+04                                 7.695734                            5.540109       0.048635       2.077292                    0.999433      21.831277      60.371617       0.634471       0.469815      -1.023609       0.010603       0.007416      -0.071376       0.072540      -0.027043      -0.012773       0.074424      -0.085981      -0.112181      -0.077305      -0.030976       0.108281              9.218692       9.881784       0.384956       0.791378       5.718228      -3.329993      12.056063           0.018045
           48              C       3.254579       0.926005       8.760829      -0.025856      36.510456 0.43672201E+03  0.10197892E+05                                 9.492591                            6.919144       0.064264       2.025234                    0.999394      27.197069      75.933500       0.638072       0.411084      -1.076122      -0.015842      -0.025628       0.042455       0.052059       0.008586       0.001201       0.011155       0.013065      -0.027673      -0.017930       0.000905       0.017025             11.485323      10.764174      -0.760414       0.695602       7.582208      -5.158732      16.109586           0.004111
           49              C       4.408290       0.565170       9.400355      -0.164826      35.296864 0.45778557E+03  0.10937778E+05                                 9.439788                            7.220735      -0.020638       1.958780                    0.999509      30.295061      88.735608       0.600215       0.427102      -1.054056      -0.006776      -0.004188       0.008272       0.011484       0.005728      -0.021980       0.024048      -0.000186      -0.078372      -0.046012       0.018729       0.027282             10.920799      10.064040      -1.369691       2.129719       8.248407      -5.066295      14.449951           0.003268
           50              C       4.384552       0.055867      10.720968       0.087032      33.475924 0.41170315E+03  0.95222870E+04                                 9.129480                            6.849484      -0.118355       1.979387                    0.999353      26.380148      74.556709       0.619707       0.427329      -1.060221       0.013616       0.000152      -0.007766       0.015676      -0.006368       0.010885      -0.014013       0.016306       0.052345      -0.022174      -0.005689       0.027863             10.671081      10.674518      -1.712173       2.126787       7.923940      -4.990709      13.414786           0.001017
           51              C       2.021602       0.826726       9.431746      -0.114022      32.048271 0.43230578E+03  0.10178667E+05                                 8.811695                            6.995775       0.060031       1.987968                    0.999689      29.590009      85.940854       0.612765       0.424533      -1.056010       0.026321      -0.010670      -0.000014       0.028401      -0.005779       0.014061       0.008632       0.021969      -0.043869      -0.024692       0.000971       0.023721              9.718497      10.466268      -0.539888      -0.228371       6.727866      -3.572741      11.961357           0.001008
           52              C       2.137653       8.672495      11.395643      -0.144711      32.924815 0.43046085E+03  0.10080666E+05                                 8.849465                            6.885375       0.267299       2.055180                    0.999808      29.240525      83.507741       0.633283       0.413003      -1.067918      -0.013509       0.000512       0.003133       0.013877       0.002167      -0.021982       0.000913       0.023451      -0.005069      -0.018223      -0.010364       0.028587              9.920126      11.142543      -1.411884       1.439770       7.155114      -3.816193      11.462720           0.000546
           53              C       0.303930       3.950322       7.631433       0.597744      24.696758 0.25917654E+03  0.54138768E+04                                 7.853745                            5.722050      -0.101046       2.019495                    0.999457      22.532026      63.313357       0.618949       0.473739      -1.019060       0.021201      -0.028587      -0.056308       0.066613      -0.027313       0.043330      -0.039492      -0.117384      -0.185623      -0.093226      -0.016481       0.109707              9.401513       9.325705       0.589467      -2.012362       5.701116       2.963457      13.177718           0.016247
           54              C      -0.286401       4.240759       8.981005      -0.023524      37.243173 0.43371563E+03  0.10112306E+05                                 9.618216                            6.885659       0.104640       2.038731                    0.999373      27.123258      75.721007       0.640831       0.409937      -1.076651      -0.003585       0.014198       0.046807       0.049044       0.009238       0.000814       0.005406      -0.012049      -0.031536      -0.012002      -0.005241       0.017242             11.646763      12.152294       1.303940      -3.243179       7.082336       3.694359      15.705658          -0.002495
           55              C       5.970067       3.868011       9.304415      -0.164052      37.414194 0.47553318E+03  0.11501853E+05                                 9.890291                            7.410066      -0.138326       1.919501                    0.999169      30.835840      91.691690       0.584823       0.433007      -1.047569       0.003876       0.001647       0.022631       0.023020      -0.009099       0.027029       0.000626      -0.037823      -0.070664      -0.044068       0.010585       0.033482             11.439441      13.414228       1.544462      -4.221977       6.979911       2.555243      13.924184           0.004485
           56              C       0.511015       4.915226       9.936205      -0.108175      32.473081 0.43765858E+03  0.10352720E+05                                 8.960043                            7.072319       0.011354       1.977739                    0.999603      29.608904      86.639861       0.604182       0.428568      -1.051861      -0.025561      -0.007320      -0.009921       0.028379       0.005263       0.001746      -0.011695       0.008885      -0.053101      -0.023117       0.006930       0.016187              9.956751      10.244063       1.212075      -1.023722       7.193593       3.664189      12.432597           0.000961
           57              C       0.009575       5.209454      11.173699      -0.132332      33.916232 0.45220272E+03  0.10775743E+05                                 9.209401                            7.181558       0.020618       1.983198                    0.999067      29.714538      87.037072       0.600975       0.427696      -1.053255      -0.010270      -0.003607      -0.010236       0.014942       0.003287       0.015310      -0.000919      -0.006837       0.023034      -0.017455       0.000157       0.017298             10.329782      12.548081       1.599936      -2.625184       7.116780       2.591284      11.324486           0.000330
           58              C       5.417510       4.170000      10.580595       0.089312      33.298446 0.39954236E+03  0.91673356E+04                                 9.079160                            6.725014      -0.059219       2.000065                    0.999292      26.126863      73.423503       0.628885       0.424478      -1.062539      -0.007391      -0.009318      -0.012415       0.017192       0.000723      -0.016336       0.001215       0.019096       0.021441      -0.013611      -0.009300       0.022911             10.600602      12.976895       1.691394      -3.660813       6.553972       2.523345      12.270939           0.000820
           59              C      -0.443724       1.522132       3.676007       0.619658      24.341013 0.24498604E+03  0.50339520E+04                                 7.695735                            5.540110       0.048635       2.077292                    0.999433      21.831279      60.371629       0.634471       0.469815      -1.023609       0.010603       0.007416       0.071376       0.072539      -0.027043       0.012773      -0.074424      -0.085981      -0.112182      -0.077305      -0.030976       0.108282              9.218693       9.881785       0.384955      -0.791379       5.718229       3.329993      12.056065           0.018044
           60              C       7.018229       0.926005       2.292171      -0.025857      36.510492 0.43672254E+03  0.10197907E+05                                 9.492596                            6.919149       0.064264       2.025234                    0.999394      27.197083      75.933544       0.638072       0.411084      -1.076122      -0.015842      -0.025628      -0.042454       0.052059       0.008586      -0.001201      -0.011155       0.013065      -0.027672      -0.017930       0.000905       0.017025             11.485330      10.764178      -0.760414      -0.695602       7.582213       5.158737      16.109600           0.004113
           61              C       0.644640       0.565170       1.652645      -0.164825      35.296866 0.45778568E+03  0.10937782E+05                                 9.439788                            7.220736      -0.020640       1.958779                    0.999509      30.295066      88.735635       0.600215       0.427102      -1.054056      -0.006776      -0.004188      -0.008272       0.011484       0.005729       0.021980      -0.024048      -0.000186      -0.078372      -0.046012       0.018729       0.027282             10.920799      10.064038      -1.369690      -2.129717       8.248407       5.066295      14.449952           0.003267
           62              C       0.620902       0.055867       0.332032       0.087031      33.475968 0.41170383E+03  0.95223062E+04                                 9.129487                            6.849489      -0.118355       1.979387                    0.999353      26.380166      74.556766       0.619707       0.427329      -1.060221       0.013616       0.000152       0.007766       0.015676      -0.006368      -0.010885       0.014013       0.016306       0.052345      -0.022174      -0.005689       0.027863             10.671090      10.674527      -1.712175      -2.126789       7.923945       4.990713      13.414797           0.001017
           63              C       5.785252       0.826726       1.621254      -0.114014      32.048062 0.43230220E+03  0.10178559E+05                                 8.811649                            6.995739       0.060042       1.987973                    0.999689      29.589892      85.940364       0.612768       0.424533      -1.056011       0.026321      -0.010670       0.000014       0.028402      -0.005779      -0.014060      -0.008632       0.021969      -0.043869      -0.024691       0.000971       0.023720              9.718446      10.466217      -0.539889       0.228363       6.727830       3.572718      11.961290           0.001009
           64              C      -1.625997       8.672495      21.763357      -0.144703      32.924613 0.43045753E+03  0.10080566E+05                                 8.849420                            6.885341       0.267310       2.055185                    0.999808      29.240418      83.507292       0.633286       0.413002      -1.067919      -0.013509       0.000512      -0.003134       0.013878       0.002167       0.021982      -0.000913       0.023451      -0.005069      -0.018223      -0.010364       0.028587              9.920075      11.142491      -1.411872      -1.439753       7.155075       3.816168      11.462659           0.000546
           65              C       0.038685       5.075066      18.684433       0.597744      24.696753 0.25917646E+03  0.54138749E+04                                 7.853745                            5.722049      -0.101046       2.019495                    0.999457      22.532025      63.313357       0.618949       0.473739      -1.019060      -0.021201       0.028587      -0.056308       0.066613      -0.027313      -0.043330       0.039492      -0.117384      -0.185623      -0.093226      -0.016481       0.109707              9.401512       9.325705       0.589467       2.012362       5.701115      -2.963457      13.177717           0.016245
           66              C       0.629016       4.784629      20.034005      -0.023525      37.243185 0.43371577E+03  0.10112310E+05                                 9.618218                            6.885660       0.104640       2.038731                    0.999373      27.123263      75.721024       0.640831       0.409937      -1.076651       0.003585      -0.014198       0.046807       0.049044       0.009238      -0.000814      -0.005406      -0.012049      -0.031536      -0.012001      -0.005241       0.017242             11.646765      12.152295       1.303940       3.243180       7.082337      -3.694360      15.705664          -0.002502
           67              C       1.899848       5.157377      20.357415      -0.164052      37.414174 0.47553288E+03  0.11501844E+05                                 9.890287                            7.410064      -0.138325       1.919502                    0.999169      30.835828      91.691640       0.584823       0.433007      -1.047570      -0.003876      -0.001647       0.022631       0.023020      -0.009099      -0.027029      -0.000625      -0.037823      -0.070664      -0.044068       0.010585       0.033482             11.439436      13.414222       1.544461       4.221976       6.979908      -2.555242      13.924178           0.004492
           68              C      -0.168400       4.110162      20.989205      -0.108175      32.473087 0.43765869E+03  0.10352723E+05                                 8.960043                            7.072319       0.011355       1.977739                    0.999603      29.608908      86.639863       0.604182       0.428568      -1.051861       0.025561       0.007320      -0.009920       0.028379       0.005263      -0.001747       0.011695       0.008886      -0.053101      -0.023117       0.006930       0.016187              9.956751      10.244062       1.212075       1.023722       7.193593      -3.664189      12.432598           0.000969
           69              C       0.333040       3.815934       0.120699      -0.132332      33.916224 0.45220257E+03  0.10775739E+05                                 9.209399                            7.181557       0.020618       1.983198                    0.999067      29.714532      87.037050       0.600975       0.427696      -1.053255       0.010270       0.003607      -0.010236       0.014941       0.003287      -0.015310       0.000919      -0.006837       0.023035      -0.017455       0.000157       0.017298             10.329781      12.548078       1.599935       2.625183       7.116779      -2.591284      11.324485           0.000321
           70              C       2.452405       4.855388      21.633595       0.089312      33.298438 0.39954225E+03  0.91673323E+04                                 9.079158                            6.725013      -0.059217       2.000066                    0.999292      26.126859      73.423481       0.628885       0.424478      -1.062539       0.007391       0.009318      -0.012415       0.017192       0.000723       0.016336      -0.001215       0.019096       0.021441      -0.013611      -0.009300       0.022912             10.600599      12.976891       1.691393       3.660812       6.553970      -2.523344      12.270936           0.000814
           71              C       0.786339       7.503256      14.729007       0.619658      24.341004 0.24498592E+03  0.50339491E+04                                 7.695733                            5.540108       0.048635       2.077292                    0.999433      21.831275      60.371614       0.634471       0.469815      -1.023609      -0.010603      -0.007416       0.071376       0.072540      -0.027043      -0.012773       0.074424      -0.085981      -0.112181      -0.077305      -0.030976       0.108282              9.218690       9.881782       0.384955       0.791378       5.718227      -3.329991      12.056060           0.018043
           72              C       0.851686       8.099383      13.345171      -0.025857      36.510495 0.43672258E+03  0.10197908E+05                                 9.492596                            6.919148       0.064264       2.025234                    0.999394      27.197085      75.933545       0.638072       0.411084      -1.076122       0.015842       0.025628      -0.042455       0.052059       0.008586       0.001201       0.011155       0.013065      -0.027672      -0.017930       0.000905       0.017025             11.485330      10.764178      -0.760413       0.695602       7.582213      -5.158737      16.109599           0.004116
           73              C      -0.302025       8.460218      12.705645      -0.164826      35.296857 0.45778553E+03  0.10937777E+05                                 9.439786                            7.220734      -0.020639       1.958780                    0.999509      30.295060      88.735605       0.600215       0.427102      -1.054056       0.006776       0.004188      -0.008272       0.011484       0.005729      -0.021980       0.024048      -0.000186      -0.078372      -0.046012       0.018729       0.027283             10.920797      10.064036      -1.369689       2.129716       8.248405      -5.066293      14.449948           0.003265
           74              C      -0.278287       8.969521      11.385032       0.087031      33.475965 0.41170379E+03  0.95223047E+04                                 9.129485                            6.849488      -0.118354       1.979387                    0.999353      26.380164      74.556753       0.619707       0.427329      -1.060222      -0.013616      -0.000152       0.007766       0.015676      -0.006368       0.010885      -0.014013       0.016306       0.052345      -0.022174      -0.005689       0.027863             10.671088      10.674525      -1.712175       2.126789       7.923944      -4.990713      13.414795           0.001019
           75              C       2.084663       8.198662      12.674254      -0.114014      32.048079 0.43230247E+03  0.10178567E+05                                 8.811651                            6.995741       0.060041       1.987972                    0.999689      29.589903      85.940400       0.612768       0.424533      -1.056011      -0.026321       0.010670       0.000014       0.028402      -0.005780       0.014060       0.008632       0.021969      -0.043869      -0.024692       0.000971       0.023721              9.718449      10.466220      -0.539889      -0.228363       6.727832      -3.572720      11.961293           0.001005
           76              C       1.968612       0.352893      10.710357      -0.144703      32.924616 0.43045759E+03  0.10080568E+05                                 8.849420                            6.885341       0.267310       2.055185                    0.999808      29.240420      83.507295       0.633286       0.413002      -1.067919       0.013509      -0.000512      -0.003134       0.013878       0.002167      -0.021982       0.000913       0.023451      -0.005069      -0.018223      -0.010364       0.028587              9.920075      11.142490      -1.411872       1.439753       7.155075      -3.816169      11.462659           0.000543
           77              O       4.478217       5.724623      15.344217      -0.602852      44.673702 0.62313471E+03  0.15552293E+05                                 9.995390                            7.707851       0.029858       2.047344                    0.995163      28.738690      77.123967       0.686401       0.357533      -1.139468      -0.017492       0.032178      -0.062825       0.072722       0.007575       0.047155       0.017493      -0.087637      -0.060441      -0.074851       0.012737       0.062114             11.799179      12.191048       2.033924       3.870307       7.641944       4.226984      15.564545           0.068474
           78              O       2.640114       4.702137      14.721712      -0.534447      28.339742 0.43522617E+03  0.99251872E+04                                 7.269154                            6.368629       0.693948       2.277715                    0.998697      26.844198      68.746904       0.768554       0.349469      -1.146572       0.009831      -0.003209      -0.037772       0.039162      -0.014843      -0.011993      -0.034981      -0.002487      -0.185958      -0.076008       0.026252       0.049756              7.807169      10.230685       0.658774      -2.009961       5.649286       0.728157       7.541535           0.029878
           79              O       3.419720       7.157042      18.024348      -0.566127      37.070465 0.50790711E+03  0.12024311E+05                                 8.726131                            6.912187       0.377923       2.181168                    0.996347      27.182944      70.654967       0.733419       0.352759      -1.145246       0.016462       0.056971       0.000312       0.059302       0.013792       0.034046      -0.040017       0.002766      -0.104494      -0.071568       0.031201       0.040367              9.976761      12.186360       2.985451       4.055739       6.889301       2.674501      10.854621           0.050347
           80              O      -1.902739       7.407407      17.794225      -0.547303      33.210174 0.46278344E+03  0.10715119E+05                                 8.148115                            6.598310       0.370923       2.184024                    0.996488      26.822143      69.177444       0.749839       0.352792      -1.144047      -0.018112       0.032347       0.001904       0.037121      -0.032994      -0.036187      -0.043404       0.007239      -0.044954      -0.077085       0.035918       0.041168              9.376517      11.100036      -1.835214      -4.729515       6.124441       2.163861      10.905073           0.051177
           81              O       3.391698       3.300765       4.291217      -0.602851      44.673601 0.62313310E+03  0.15552242E+05                                 9.995374                            7.707840       0.029859       2.047345                    0.995163      28.738655      77.123835       0.686401       0.357533      -1.139469       0.017492      -0.032178      -0.062825       0.072721       0.007574      -0.047155      -0.017493      -0.087637      -0.060440      -0.074851       0.012737       0.062113             11.799159      12.191025       2.033920      -3.870299       7.641933      -4.226977      15.564520           0.068475
           82              O       5.229801       4.323251       3.668712      -0.534446      28.339688 0.43522516E+03  0.99251578E+04                                 7.269143                            6.368620       0.693953       2.277717                    0.998697      26.844178      68.746818       0.768555       0.349468      -1.146572      -0.009831       0.003209      -0.037772       0.039162      -0.014843       0.011993       0.034981      -0.002487      -0.185957      -0.076008       0.026252       0.049756              7.807156      10.230667       0.658773       2.009957       5.649278      -0.728155       7.541523           0.029879
           83              O       4.450195       1.868346       6.971348      -0.566126      37.070464 0.50790708E+03  0.12024310E+05                                 8.726131                            6.912186       0.377923       2.181168                    0.996347      27.182943      70.654966       0.733419       0.352759      -1.145246      -0.016462      -0.056971       0.000311       0.059302       0.013792      -0.034046       0.040017       0.002766      -0.104493      -0.071568       0.031201       0.040367              9.976760      12.186359       2.985451      -4.055739       6.889300      -2.674501      10.854621           0.050349
           84              O       2.245354       1.617981       6.741225      -0.547302      33.210167 0.46278332E+03  0.10715115E+05                                 8.148112                            6.598307       0.370926       2.184024                    0.996488      26.822146      69.177442       0.749840       0.352792      -1.144047       0.018112      -0.032347       0.001905       0.037121      -0.032994       0.036187       0.043403       0.007240      -0.044954      -0.077085       0.035917       0.041168              9.376513      11.100032      -1.835213       4.729513       6.124438      -2.163860      10.905069           0.051176
           85              O      -0.371952       3.300765       6.761783      -0.602850      44.673606 0.62313319E+03  0.15552244E+05                                 9.995374                            7.707840       0.029860       2.047346                    0.995163      28.738659      77.123844       0.686401       0.357533      -1.139469       0.017492      -0.032178       0.062825       0.072721       0.007574       0.047155       0.017493      -0.087637      -0.060440      -0.074851       0.012737       0.062113             11.799159      12.191025       2.033920       3.870299       7.641933       4.226977      15.564519           0.068476
           86              O       1.466151       4.323251       7.384288      -0.534446      28.339720 0.43522576E+03  0.99251754E+04                                 7.269149                            6.368626       0.693950       2.277716                    0.998697      26.844190      68.746870       0.768554       0.349469      -1.146572      -0.009831       0.003209       0.037772       0.039162      -0.014843      -0.011993      -0.034981      -0.002487      -0.185958      -0.076008       0.026252       0.049756              7.807163      10.230677       0.658773      -2.009960       5.649283       0.728156       7.541530           0.029878
           87              O       0.686545       1.868346       4.081652      -0.566127      37.070455 0.50790694E+03  0.12024306E+05                                 8.726130                            6.912186       0.377923       2.181168                    0.996347      27.182937      70.654951       0.733419       0.352759      -1.145246      -0.016462      -0.056971      -0.000312       0.059302       0.013792       0.034046      -0.040017       0.002765      -0.104494      -0.071568       0.031201       0.040368              9.976759      12.186358       2.985451       4.055738       6.889300       2.674501      10.854620           0.050347
           88              O       6.009004       1.617981       4.311775      -0.547302      33.210170 0.46278338E+03  0.10715117E+05                                 8.148113                            6.598307       0.370927       2.184025                    0.996488      26.822149      69.177451       0.749840       0.352792      -1.144047       0.018112      -0.032346      -0.001905       0.037121      -0.032994      -0.036187      -0.043403       0.007240      -0.044954      -0.077085       0.035918       0.041168              9.376513      11.100033      -1.835213      -4.729513       6.124438       2.163860      10.905068           0.051177
           89              O       0.714567       5.724623      17.814783      -0.602851      44.673674 0.62313426E+03  0.15552278E+05                                 9.995385                            7.707847       0.029859       2.047345                    0.995163      28.738682      77.123930       0.686401       0.357533      -1.139469      -0.017492       0.032178       0.062825       0.072721       0.007575      -0.047155      -0.017493      -0.087637      -0.060440      -0.074851       0.012737       0.062114             11.799173      12.191040       2.033923      -3.870305       7.641940      -4.226982      15.564537           0.068476
           90              O      -1.123536       4.702137      18.437288      -0.534447      28.339741 0.43522615E+03  0.99251867E+04                                 7.269154                            6.368629       0.693948       2.277715                    0.998697      26.844196      68.746900       0.768554       0.349469      -1.146572       0.009831      -0.003209       0.037772       0.039162      -0.014843       0.011993       0.034981      -0.002487      -0.185959      -0.076008       0.026252       0.049756              7.807169      10.230685       0.658774       2.009961       5.649286      -0.728157       7.541536           0.029878
           91              O      -0.343930       7.157042      15.134652      -0.566127      37.070487 0.50790744E+03  0.12024321E+05                                 8.726136                            6.912190       0.377921       2.181167                    0.996347      27.182947      70.654992       0.733419       0.352759      -1.145246       0.016462       0.056971      -0.000311       0.059302       0.013792      -0.034046       0.040017       0.002766      -0.104493      -0.071568       0.031201       0.040368              9.976767      12.186368       2.985453      -4.055742       6.889305      -2.674504      10.854628           0.050349
           92              O       1.860911       7.407407      15.364775      -0.547303      33.210194 0.46278376E+03  0.10715128E+05                                 8.148119                            6.598312       0.370924       2.184024                    0.996488      26.822152      69.177477       0.749839       0.352792      -1.144047      -0.018112       0.032347      -0.001905       0.037121      -0.032994       0.036187       0.043404       0.007240      -0.044955      -0.077085       0.035918       0.041168              9.376520      11.100042      -1.835215       4.729517       6.124443      -2.163862      10.905076           0.051176

******************************************************
Auxiliary information for the entire system
The total spin magnetic moment of the unit cell is   20.000003
The total net atomic charge of the unit cell is   -0.000002
Accuracy of reproducing the electrostatic potential in the unit cell:
  The inner radius (bohr) =    5.0000
  The outer radius (bohr) =   12.0000
  Valid grid points have density less than (e/(bohr^3)) =    0.0001
  The number of valid grid points were=        53348
  The rms potential error without charges in kcal/mol is=      4.49198
  The rms potential error with partial charges in kcal/mol is=      1.72089
  The RRMSE value at monopole order=      0.38310
  The rms potential error with partial charges and cloud penetration in kcal/mol is=      1.73400
  The RRMSE value at monopole order with cloud penetration is=      0.38602
  The rms potential error with partial charges and atomic dipoles in kcal/mol is=      0.56036
  The RRMSE value at dipole order=      0.12475
  The rms potential error with partial charges, atomic dipoles and cloud penetration in kcal/mol is=      0.56439
  The RRMSE value at dipole order with cloud penetration=      0.12564

******************************************************
The electron densities and ab initio electrostatic potential were computed in VASP using the PBE functional and
projector augmented wave method. See the main text of the journal article for a description of computational details.
The atomic charges, dipoles, and quadrupoles were computed with the DDEC6 method as described in
(a) T. A. Manz and N. Gabaldon Limas, RSC Adv. 6 (2016) 47771-47801 DOI: 10.1039/c6ra04656h
(b) N. Gabaldon Limas and T. A. Manz, RSC Adv. 8 (2018) 2678-2707 DOI: 10.1039/c7ra11829e.
For each atom in the material, the electron cloud parameters were fit to the spherically averaged atom-in-material
electron density using radial positions for which this density was between 10^-4 and 10^-2 electrons per cubic bohr.
The polarizabilities, dispersion coefficients, and quantum Drude oscillator (QDO) parameters were fit using the MCLF method.
The magnetic structure of the system was optimized in VASP from the default ferromagnetic initial guess using spin polarization.
The atomic spin moments (ASMs) were computed on this optimized magnetic structure using the DDEC6 partition as inputs
to the method of T. A. Manz and D. S. Sholl, J. Chem. Theory Comput. 7 (2011) 4146-4164 DOI: 10.1021/ct200539n.
The RMSE and RRMSE were computed using a uniform grid with Ewald summation.
