# Supplementary material for: A collection of forcefield precursors for metal–organic frameworks
Source: RSC Adv. 2019 Nov 13;9(63):36492–507. doi: 10.1039/c9ra07327b (PMC9075174; doi:10.1039/c9ra07327b)
Supplement: RA-009-C9RA07327B-s5194 [file RA-009-C9RA07327B-s5194.xyz]

  268
jmolscript: load "" {1 1 1} spacegroup "x,y,z" unitcell [{     18.760100     0.000000     0.000000 }, {     -6.253299    17.687216     0.000000 }, {     -6.253299    -8.843464    15.317662 }]
Ni    -4.767515    -3.740045     9.944839     0.970816
Ni     4.316371     3.102034     5.372823     0.973791
Ni    -1.034437     7.842993    13.584315     0.970817
Ni    -4.767515    10.482522     1.733347     0.970813
Ni     7.739263     1.639025    13.584315     0.970886
Ni    -1.936999    -5.741531     9.944839     0.970806
Ni    11.472184    -1.000726     1.733347     0.970812
Ni     1.485855     5.103520     5.372823     0.963816
Ni     1.485855     2.101308     7.106170     0.973747
Ni    -1.936999    11.483248     0.000000     0.970814
Ni    11.472184     2.001485     0.000000     0.970818
Ni     7.739263    10.944926     8.211492     0.970832
H     -5.532893     0.206177    12.905130     0.134504
H     -4.346017    -1.275139    11.665931     0.092514
H     -1.388174    -5.409502    14.155051     0.114382
H      8.291994     3.695766     2.412532     0.133626
H      6.499790     4.321021     3.651731     0.091365
H      1.615900     5.731553     1.162611     0.114584
H     -0.222534     3.863873    10.681006     0.134666
H     -0.931650     5.007368    12.505339     0.092182
H      8.317044    13.775707     1.989764     0.114438
H      9.970436     9.921687     4.636656     0.134495
H     11.284881     9.634253     2.812323     0.092355
H      3.962235     3.589746    13.327898     0.114600
H      6.973821     2.229555     8.686646     0.134454
H      8.160721     1.897053    10.589100     0.092072
H     -7.641505     6.119898    12.925043     0.114460
H     -4.214662     9.085141    10.910771     0.134492
H     -6.006882     9.845680     9.749692     0.092358
H      7.869328     6.984773     9.772668     0.114547
H     12.284152    -1.525460     6.631016     0.134531
H     11.575011    -0.517307     4.728562     0.092522
H     14.570374     3.678963     2.392619     0.114320
H     -2.536306     7.898268     4.406891     0.134077
H     -1.221846     6.462077     5.567970     0.092123
H     -2.291193     0.903869     5.544994     0.114830
H      0.720438    -2.435445     9.043548     0.133670
H      1.907330    -0.621627     8.380293     0.091666
H      4.865140    -0.710108     3.555229     0.114350
H      2.038663    13.750060     1.994360     0.134550
H      0.246443    12.364266     1.916240     0.092497
H     -4.637415    13.814641     4.382383     0.113952
H      6.030826    -2.338125    13.323302     0.134559
H      5.321687    -4.489774    13.401422     0.092380
H      2.063718     9.076298    10.935279     0.114557
H      3.717076     8.711013     6.274114     0.134507
H      5.031545    10.434638     6.937369     0.092196
H     10.215561    -4.493327    11.762433     0.114437
H      0.720438     9.049687     2.412532     0.134075
H      1.907330     7.568394     3.651731     0.092126
H      4.865140     3.433984     1.162611     0.114828
H      2.038663    -5.147743    12.905130     0.134533
H      0.246443    -4.522511    11.665931     0.092523
H     -4.637415    -3.111933    14.155051     0.114323
H      6.030826    12.707424     4.636656     0.134494
H      5.321687    13.850885     2.812323     0.092356
H      2.063718     4.932205    13.327898     0.114546
H      3.717076     1.078136    10.681006     0.134457
H      5.031545     0.790736    12.505339     0.092070
H     10.215561    12.433247     1.989764     0.114455
H     -5.532893    11.073144     6.631016     0.134556
H     -4.346017    10.740606     4.728562     0.092504
H     -1.388174    14.963407     2.392619     0.113947
H      8.291994     0.241472     4.406891     0.133677
H      6.499790     1.002033     5.567970     0.091676
H      1.615900    -1.858874     5.544994     0.114349
H     -0.222534     7.318167     8.686646     0.134511
H     -0.931650     8.326356    10.589100     0.092208
H      8.317044    -5.164546    12.925043     0.114437
H      9.970436    -0.945279    10.910771     0.134560
H     11.284881    -2.381492     9.749692     0.092381
H      3.962235     9.747517     9.772668     0.114546
H      6.973821     6.408137     6.274114     0.134657
H      8.160721     8.221968     6.937369     0.092177
H     -7.641505     8.133577    11.762433     0.114435
H     -4.214662     4.906559    13.323302     0.134489
H     -6.006882     3.520766    13.401422     0.092350
H      7.869328     4.971095    10.935279     0.114601
H     12.284152     6.505377     1.994360     0.134502
H     11.575011     4.353726     1.916240     0.092509
H     14.570374     0.232628     4.382383     0.114380
H     -2.536306    -0.132569     9.043548     0.133618
H     -1.221846     1.591044     8.380293     0.091357
H     -2.291193     4.350204     3.555229     0.114580
C     -5.966507    -0.327452    12.278944    -0.163647
C     -5.265638    -1.234548    11.542318     0.096431
C     -2.074914    -4.990222    14.620862    -0.113693
C      7.933428     3.109087     3.038718    -0.165053
C      6.844598     3.467526     3.775344     0.096514
C      2.240106     5.223837     0.696800    -0.113931
C     -0.337718     4.785553    10.635053    -0.164002
C     -0.745178     5.485181    11.731031     0.095735
C      8.728634    13.550983     1.186966    -0.113573
C     10.877801    10.120315     4.682609    -0.163664
C     11.673221     9.969345     3.586631     0.096052
C      3.613179     3.902905    14.130696    -0.113303
C      6.540216     1.954084     9.461873    -0.163912
C      7.241101     1.769706    10.615752     0.095402
C     -8.328253     6.313656    12.329033    -0.113560
C     -4.573226     9.920775    11.105764    -0.163652
C     -5.662065    10.379487    10.427039     0.096077
C      8.493543     6.835234    10.445267    -0.113310
C     12.168958    -2.026104     5.855789    -0.163550
C     11.761483    -1.426784     4.701910     0.096486
C     14.981973     3.096087     2.988629    -0.113729
C     -1.628944     7.838748     4.211898    -0.164324
C     -0.833515     6.965095     4.890623     0.096170
C     -2.640259     1.442527     4.872395    -0.113415
C      0.286832    -1.626344     8.894507    -0.164862
C      0.987711    -0.534870     8.477254     0.097164
C      4.178394    -1.323146     3.685429    -0.113672
C      1.680089    13.501105     1.173180    -0.163503
C      0.591249    12.683955     1.115279     0.096498
C     -4.013203    14.471896     4.175595    -0.114496
C      5.915643    -2.759161    14.144482    -0.163599
C      5.508169    -4.058110    14.202383     0.096095
C      2.475319     9.883898    11.142067    -0.113327
C      4.624440     8.571904     6.423155    -0.163939
C      5.419875     9.596529     6.840408     0.095646
C      9.866493    -5.345144    11.632233    -0.113592
C      0.286832     8.516069     3.038718    -0.164324
C      0.987711     7.608987     3.775344     0.096171
C      4.178394     3.853255     0.696800    -0.113363
C      1.680089    -5.734434    12.278944    -0.163551
C      0.591249    -5.376009    11.542318     0.096485
C     -4.013203    -3.619640    14.620862    -0.113775
C      5.915643    13.629105     4.682609    -0.163651
C      5.508169    14.328713     3.586631     0.096079
C      2.475319     4.707497    14.130696    -0.113335
C      4.624440     1.276763    10.635053    -0.163905
C      5.419875     1.125813    11.731031     0.095398
C      9.866493    12.746392     1.186966    -0.113512
C     -5.966507    10.797658     5.855789    -0.163500
C     -5.265638    10.613258     4.701910     0.096497
C     -2.074914    15.157176     2.988629    -0.114489
C      7.933428     1.077103     4.211898    -0.164858
C      6.844598     1.535827     4.890623     0.097167
C      2.240106    -2.008426     4.872395    -0.113664
C     -0.337718     6.817538     9.461873    -0.163934
C     -0.745178     7.416880    10.615752     0.095652
C      8.728634    -5.747433    12.329033    -0.113560
C     10.877801    -1.004795    11.105764    -0.163596
C     11.673221    -1.878461    10.427039     0.096088
C      3.613179    10.286187    10.445267    -0.113295
C      6.540216     7.217240     6.423155    -0.164008
C      7.241101     8.308722     6.840408     0.095727
C     -8.328253     7.520537    11.632233    -0.113539
C     -4.573226     4.657619    14.144482    -0.163670
C     -5.662065     3.840470    14.202383     0.096056
C      8.493543     5.628354    11.142067    -0.113301
C     12.168958     6.084325     1.173180    -0.163648
C     11.761483     4.785375     1.115279     0.096436
C     14.981973     1.040224     4.175595    -0.113649
C     -1.628944    -0.271680     8.894507    -0.165053
C     -0.833515     0.752936     8.477254     0.096498
C     -2.640259     3.498389     3.685429    -0.113920
C     -7.325615    -0.209303    12.083797     0.036310
C     -8.178315     0.692134    12.955832     0.600415
C      8.497854     1.867093     3.233865     0.035053
C      9.631956     1.363618     2.361830     0.600899
C     -0.099720     5.460132     9.457125     0.037727
C      0.471577     4.757673     8.240443     0.599530
C     -7.325615    10.569582     5.860537     0.036308
C     -8.178315    10.874078     7.077219     0.600459
C      5.181109     1.726007     9.457125     0.036833
C      4.328393     2.030481     8.240443     0.600363
C      2.244512    -6.976432    12.083797     0.036319
C      3.378626    -7.479890    12.955832     0.600460
C     12.406955    -3.383509     5.860537     0.036324
C     12.978268    -4.085946     7.077219     0.600451
C     -1.072273     8.634222     3.233865     0.035560
C     -1.924984     9.535643     2.361830     0.600740
C     -1.072273    -1.516416     9.094402     0.035043
C     -1.924984    -2.722328     9.439050     0.600885
C      2.244512    13.953091     0.000000     0.036298
C      3.378626    14.960024     0.000000     0.600461
C     12.406955     6.767129     0.000000     0.036310
C     12.978268     8.172024     0.000000     0.600411
C      5.181109     7.327165     6.223260     0.037711
C      4.328393     6.121247     5.878612     0.599530
C     -3.090276    -4.370292    13.930648    -0.018991
C     -3.185337    -4.504729    12.413586     0.623346
C      3.163042     4.473198     1.387014    -0.017014
C      3.067938     4.338701     2.903922     0.622411
C      8.211349    14.014908     0.000153    -0.018871
C      7.067800    15.025290     0.000000     0.623400
C     10.476250    12.413242     0.000000    -0.018688
C     11.809965    11.671794     0.000000     0.623242
C     -9.343617     5.405946    12.137256    -0.018687
C     -9.438667     4.159360    13.012201     0.623238
C     -9.343679     7.808211    10.750395    -0.018772
C     -9.438730     9.189223    10.108278     0.623159
C     14.464691     1.836317     3.180253    -0.019243
C     13.321130     1.330985     2.305308     0.623625
C     -2.030490     2.637030     4.567420    -0.017006
C     -0.696704     3.007583     5.209537     0.622374
C      3.163042    -1.035367     4.567420    -0.018821
C      3.068000     0.345657     5.209537     0.623377
C     -3.090276    14.249470     3.180406    -0.019797
C     -3.185400    13.003044     2.305461     0.623329
C      8.211349    -7.007472    12.137256    -0.018816
C      7.067800    -7.512523    13.012354     0.623389
C     10.476250    -6.206520    10.750242    -0.018733
C     11.809965    -5.835802    10.108125     0.623255
N     -5.805188    -2.057011    10.667679    -0.168168
N      6.249030     2.684698     4.649983    -0.174146
N     -0.891751     6.792797    11.765343    -0.168618
N     -5.805188    10.267020     3.552319    -0.168218
N      6.701566     1.423489    11.765343    -0.168759
N     -0.004330    -6.158854    10.667679    -0.168133
N     11.614894    -2.050888     3.552319    -0.168142
N      0.448173     6.786540     4.649983    -0.168563
N      0.448173     0.633810     8.202302    -0.174163
N     -0.004330    12.317908     0.000000    -0.168222
N     11.614894     4.101842     0.000000    -0.168182
N      6.701566     9.477408     7.115360    -0.168623
O     -7.574481     1.309692    13.854213    -0.528717
O     -4.132411    -3.946083    11.874558    -0.534794
O     10.012909     2.138752     1.463449    -0.528687
O      3.910392     3.632102     3.443104    -0.536804
O      0.712703     3.542651     8.376923    -0.530548
O      0.426599     6.566866    14.221836    -0.534621
O      9.355874    10.696409     6.940739    -0.528622
O     12.302424    11.434619     1.095826    -0.534757
O      4.932213     2.499714     7.256436    -0.533494
O      8.374356     3.413222    12.797907    -0.534446
O     -2.493724     9.041736    12.733726    -0.528612
O     -8.596271    10.009471    10.450628    -0.534803
O     13.219408    -3.360230     8.061226    -0.528637
O     12.933230     0.189454     2.519755    -0.534835
O     -3.150893     9.506284     2.583936    -0.528770
O     -0.204312     4.075357     4.867034    -0.534545
O     -1.321163    -3.809118     9.524675    -0.528638
O      2.120933     0.533149     5.962859    -0.540399
O      3.759590    15.350480     1.120487    -0.528603
O     -2.342953    12.889395     1.423930    -0.534595
O      6.966094    -0.182133    14.197175    -0.528508
O      6.679912    -6.756032    13.893732    -0.534857
O      3.102483     6.328275     5.792987    -0.532478
O      6.049111    11.020992     9.354803    -0.534596
O     -1.321163    10.153183     1.463449    -0.528775
O      2.120933     4.897446     3.443104    -0.534591
O      3.759590    -6.704740    13.854213    -0.528632
O     -2.342953    -5.211427    11.874558    -0.534772
O      6.966094    12.386246     6.940739    -0.528622
O      6.679912    15.410351     1.095826    -0.534847
O      3.102483     1.852815     8.376923    -0.533505
O      6.049111     2.591134    14.221836    -0.534437
O     -7.574481    11.343330     8.061226    -0.528596
O     -4.132411    12.256734     2.519755    -0.534597
O     10.012909     0.198033     2.583936    -0.528615
O      3.910392     1.165810     4.867034    -0.540407
O      0.712703     5.483370     7.256436    -0.532491
O      0.426599     9.033158    12.797907    -0.534636
O      9.355874     0.662771    12.733726    -0.528491
O     12.302424    -4.768198    10.450628    -0.534833
O      4.932213     5.034455     5.792987    -0.530554
O      8.374356     9.376789     9.354803    -0.534563
O     -2.493724     6.506995    14.197175    -0.528627
O     -8.596271     4.045904    13.893732    -0.534759
O     13.219408     8.661352     1.120487    -0.528729
O     12.933230     2.087459     1.423930    -0.534868
O     -3.150893    -2.515298     9.524675    -0.528705
O     -0.204312     2.177352     5.962859    -0.536739
O     -3.760859    -5.318636     9.212348    -0.701292
O      2.492521     3.524943     6.105314    -0.680908
O     11.282699     0.000000     0.000000    -0.701329
O     -3.760859    10.637445     0.000000    -0.701377

The following XYZ coordinates are in angstroms. Other properties are in atomic units.
The sperically averaged electron density of each atom fit to a function of the form exp(a - br)
eigen_1, eigen_2 and eigen_3 are the three eigenvalues of traceless quadrupole moment tensor
  atom number  atomic symbol              X              Y              Z     net charge C6 coefficient C8 coefficient C10 coefficient fluctuating dipole atomic polarizability isotropic forcefield polarizability              a              b squared Pearson coefficient          <r^3>          <r^4>         wp_QDO          m_QDO          q_QDO       dipole_x       dipole_y       dipole_z         dipole            Qxy            Qxz            Qyz     Q(x^2-y^2)  Q(3z^2 - R^2)        eigen_1        eigen_2        eigen_3 static polarizability      alpha(xx)      alpha(xy)      alpha(xz)      alpha(yy)      alpha(yz)      alpha(zz) atomic spin moment
            1             Ni      -4.767515      -3.740045       9.944839       0.970816      95.678210 0.16646207E+04  0.50629549E+05                                16.503201                           12.936725       0.722518       2.149704                    0.992313      42.200206     106.907833       0.534137       0.377020      -1.179634       0.030208      -0.042080      -0.025223       0.057614       0.020616      -0.017111      -0.019828       0.026923       0.100010      -0.042636      -0.006291       0.048927             20.809830      21.893455       0.040277      -0.309274      19.143598       1.425926      21.392436           1.233881
            2             Ni       4.316371       3.102034       5.372823       0.973791      95.593147 0.16627247E+04  0.50545197E+05                                16.474608                           12.914313       0.752668       2.159129                    0.992368      42.132002     106.622238       0.535665       0.376143      -1.180607      -0.046537       0.012606       0.023436       0.053608       0.006727       0.018588       0.023609      -0.043124       0.118804      -0.045484      -0.009471       0.054955             20.776790      19.379613      -0.828038      -1.436739      21.588281      -0.187680      21.362475           1.412473
            3             Ni      -1.034437       7.842993      13.584315       0.970817      95.621299 0.16634418E+04  0.50586036E+05                                16.500168                           12.934669       0.722698       2.149784                    0.992309      42.199843     106.907824       0.534009       0.377168      -1.179488      -0.010889       0.028310       0.049033       0.057657      -0.007711      -0.013349      -0.014715       0.061001      -0.094973      -0.042821      -0.006175       0.048995             20.805311      20.024142      -0.943145      -1.633380      21.450617      -0.441716      20.941173           1.234468
            4             Ni      -4.767515      10.482522       1.733347       0.970813      95.680198 0.16646042E+04  0.50629009E+05                                16.503596                           12.936759       0.722555       2.149710                    0.992315      42.200611     106.909399       0.534129       0.377026      -1.179627       0.030225      -0.000859      -0.049061       0.057631      -0.025186       0.009315       0.017563      -0.037725      -0.094364      -0.042669      -0.006268       0.048937             20.810822      21.890923      -0.284204      -0.120159      19.599670       1.689868      20.941872           1.233837
            5             Ni       7.739263       1.639025      13.584315       0.970886      95.620443 0.16633999E+04  0.50584368E+05                                16.499986                           12.934406       0.722572       2.149769                    0.992306      42.198758     106.904132       0.534022       0.377162      -1.179494       0.030303      -0.000817       0.049013       0.057630      -0.025166      -0.009484      -0.017494      -0.037766      -0.095124      -0.042894      -0.006122       0.049015             20.805512      21.884778      -0.284290       0.129954      19.588360      -1.686185      20.943397           1.233472
            6             Ni      -1.936999      -5.741531       9.944839       0.970806      95.679525 0.16646862E+04  0.50631914E+05                                16.503065                           12.936806       0.722595       2.149723                    0.992314      42.200248     106.907464       0.534147       0.377010      -1.179645      -0.049739       0.014453      -0.025225       0.057613       0.007579      -0.012993      -0.022745      -0.046832       0.100012      -0.042627      -0.006303       0.048929             20.809226      19.423564      -0.832875       1.447298      21.612193       0.183173      21.391919           1.233800
            7             Ni      11.472184      -1.000726       1.733347       0.970812      95.678919 0.16646884E+04  0.50631929E+05                                16.502893                           12.936731       0.722615       2.149731                    0.992314      42.200302     106.907069       0.534155       0.377005      -1.179650      -0.010839       0.028217      -0.049044       0.057611      -0.007654       0.013466       0.014624       0.061018      -0.094297      -0.042637      -0.006288       0.048925             20.808934      20.031487      -0.945936       1.630016      21.455697       0.448725      20.939618           1.233801
            8             Ni       1.485855       5.103520       5.372823       0.963816      95.969414 0.16711733E+04  0.50875746E+05                                16.529443                           12.957348       0.745248       2.155422                    0.992297      42.292102     107.169072       0.534041       0.376740      -1.179923       0.028140      -0.037254       0.024415       0.052686       0.022675       0.015915       0.019555       0.032014       0.103148      -0.046360      -0.002911       0.049271             20.844228      21.931568       0.047234       0.299231      19.167607      -1.422313      21.433510          -1.563307
            9             Ni       1.485855       2.101308       7.106170       0.973747      95.593542 0.16627359E+04  0.50545672E+05                                16.474732                           12.914424       0.752613       2.159110                    0.992369      42.132057     106.622860       0.535658       0.376147      -1.180603       0.028714       0.039208      -0.022636       0.053611       0.005657       0.033246       0.037537      -0.000340       0.022936      -0.045502      -0.009457       0.054959             20.776939      21.858702       0.234794       0.188894      22.030152       0.272633      18.441961           1.412695
           10             Ni      -1.936999      11.483248       0.000000       0.970814      95.679951 0.16646007E+04  0.50628875E+05                                16.503571                           12.936748       0.722562       2.149712                    0.992315      42.200525     106.909163       0.534129       0.377026      -1.179627      -0.049732      -0.029125      -0.000099       0.057633      -0.015014       0.000078       0.000066      -0.086530      -0.018809      -0.042662      -0.006269       0.048931             20.810770      19.424320       1.669869       0.001035      21.289618       0.002037      21.718372           1.233838
           11             Ni      11.472184       2.001485       0.000000       0.970818      95.678343 0.16646286E+04  0.50629794E+05                                16.503119                           12.936679       0.722574       2.149720                    0.992314      42.200276     106.907622       0.534143       0.377016      -1.179638      -0.010832      -0.056588      -0.000092       0.057615       0.015491       0.000107       0.000108       0.086145      -0.018803      -0.042640      -0.006268       0.048907             20.809692      20.031882       1.884813      -0.004341      20.680597       0.001141      21.716597           1.233944
           12             Ni       7.739263      10.944926       8.211492       0.970832      95.621283 0.16634276E+04  0.50585532E+05                                16.500220                           12.934659       0.722611       2.149762                    0.992310      42.199556     106.907261       0.534006       0.377170      -1.179485       0.030318       0.042875       0.023810       0.057658       0.004425      -0.026505      -0.037484      -0.003116       0.008966      -0.042815      -0.006186       0.049001             20.805429      21.885442       0.253620      -0.182776      22.064496      -0.258584      18.466350           1.234509
           13              H      -5.532893       0.206177      12.905130       0.134504       1.093456 0.78161361E+01  0.75065950E+02                                 1.654603                            1.561432      -0.962253       2.433715                    0.998835       3.165357       8.314372       0.545218       1.169729      -0.736842       0.017003       0.019454       0.026974       0.037352       0.003626       0.008846       0.009477       0.014708      -0.007371      -0.014373      -0.002028       0.016400              1.689225       1.538689       0.121308       0.165825       1.783476       0.452050       1.745510           0.000198
           14              H      -4.346017      -1.275139      11.665931       0.092514       1.348068 0.98350920E+01  0.10031404E+03                                 1.928280                            1.768383      -1.039708       2.378306                    0.997596       3.479953       9.504293       0.503637       1.192355      -0.731321       0.046627       0.000482       0.008556       0.047408       0.003607       0.009183       0.011713       0.023294      -0.020702      -0.019715      -0.000838       0.020553              2.012711       2.788575      -0.226685      -0.025794       1.659571       0.044429       1.589986           0.000247
           15              H      -1.388174      -5.409502      14.155051       0.114382       1.099842 0.78700516E+01  0.76181574E+02                                 1.689816                            1.586380      -1.019851       2.392791                    0.998066       3.369268       9.065490       0.527674       1.199135      -0.727785       0.027191      -0.020186      -0.017094       0.037935      -0.013057       0.000302       0.000629       0.011664      -0.001038      -0.014162      -0.000312       0.014474              1.729871       1.867039      -0.329153      -0.371986       1.460696       0.220695       1.861879           0.000008
           16              H       8.291994       3.695766       2.412532       0.133626       1.097800 0.78559455E+01  0.75550743E+02                                 1.659283                            1.565606      -0.965185       2.431522                    0.998796       3.174605       8.346698       0.544337       1.170032      -0.736730       0.012568       0.022463      -0.026875       0.037213      -0.001880      -0.006048      -0.011486      -0.015965      -0.007491      -0.014459      -0.001916       0.016375              1.694148       1.685175       0.171894      -0.372687       1.646683      -0.308148       1.750586           0.000214
           17              H       6.499790       4.321021       3.651731       0.091365       1.354551 0.98927973E+01  0.10105402E+03                                 1.934596                            1.773662      -1.042042       2.376295                    0.997551       3.489540       9.538776       0.502826       1.192487      -0.731274      -0.015197       0.043825      -0.008467       0.047152      -0.004543      -0.008041      -0.012485      -0.022340      -0.020597      -0.019691      -0.000666       0.020357              2.019577       1.934084      -0.533901      -0.050918       2.530006       0.009578       1.594642           0.000322
           18              H       1.615900       5.731553       1.162611       0.114584       1.099597 0.78682708E+01  0.76164069E+02                                 1.689930                            1.586476      -1.021407       2.392207                    0.998061       3.369296       9.067121       0.527492       1.199552      -0.727683      -0.028080       0.018907       0.017151       0.037949      -0.013794      -0.000489      -0.000455       0.007351      -0.001133      -0.014118      -0.000347       0.014465              1.730021       1.712836      -0.383758      -0.332116       1.615139       0.277197       1.862090          -0.000016
           19              H      -0.222534       3.863873      10.681006       0.134666       1.095204 0.78322476E+01  0.75268762E+02                                 1.657364                            1.563833      -0.964002       2.433027                    0.998825       3.167186       8.325210       0.544317       1.170916      -0.736563       0.007208      -0.036563       0.002548       0.037353      -0.002066      -0.003242      -0.007621      -0.025773       0.000867      -0.014357      -0.002007       0.016365              1.692161       1.332724      -0.121934      -0.059460       2.235391       0.134197       1.508369           0.000209
           20              H      -0.931650       5.007368      12.505339       0.092182       1.347167 0.98283992E+01  0.10023572E+03                                 1.927629                            1.767894      -1.040700       2.377513                    0.997576       3.482628       9.513294       0.503623       1.192506      -0.731247      -0.008723      -0.027243       0.037717       0.047337      -0.000307      -0.006436      -0.010328      -0.031357       0.011814      -0.019733      -0.000791       0.020524              2.011963       1.646684       0.102200      -0.301537       1.764377      -0.345482       2.624826           0.000133
           21              H       8.317044      13.775707       1.989764       0.114438       1.099478 0.78667936E+01  0.76142615E+02                                 1.689502                            1.586094      -1.019706       2.392914                    0.998069       3.368719       9.063750       0.527697       1.199200      -0.727771      -0.013508       0.010532       0.033852       0.037939      -0.006676      -0.000749      -0.000845       0.003273       0.043302      -0.014135      -0.000343       0.014479              1.729556       1.702102      -0.259955      -0.399176       1.444995       0.182066       2.041573           0.000134
           22              H       9.970436       9.921687       4.636656       0.134495       1.094887 0.78282014E+01  0.75208652E+02                                 1.655996                            1.562613      -0.962297       2.433685                    0.998834       3.165716       8.316015       0.545040       1.169693      -0.736868      -0.036872      -0.005424      -0.002647       0.037362       0.006491       0.006129       0.005651       0.022660       0.000832      -0.014387      -0.002016       0.016403              1.690721       2.209666       0.188638      -0.146050       1.355414       0.011312       1.507083           0.000197
           23              H      11.284881       9.634253       2.812323       0.092355       1.344599 0.98056311E+01  0.99941395E+02                                 1.924673                            1.765428      -1.040682       2.377669                    0.997581       3.480587       9.503474       0.504174       1.191943      -0.731364      -0.022760      -0.017322      -0.037766       0.047375       0.009631       0.007635       0.009532       0.024762       0.011796      -0.019738      -0.000836       0.020575              2.008728       1.684689       0.116251       0.224833       1.721555       0.398466       2.619941           0.000246
           24              H       3.962235       3.589746      13.327898       0.114600       1.098610 0.78590060E+01  0.76049088E+02                                 1.688764                            1.585437      -1.018910       2.393495                    0.998077       3.366829       9.057849       0.527738       1.199393      -0.727735       0.014419      -0.009265      -0.033921       0.038005      -0.006210       0.000561       0.001024       0.005856       0.043302      -0.014130      -0.000352       0.014482              1.728789       1.636178      -0.282782      -0.304530       1.509532       0.315525       2.040657           0.000135
           25              H       6.973821       2.229555       8.686646       0.134454       1.096674 0.78454302E+01  0.75426911E+02                                 1.658706                            1.565027      -0.965582       2.432020                    0.998809       3.169941       8.334103       0.544175       1.170734      -0.736594       0.016892       0.013575      -0.030359       0.037300       0.005878      -0.007570      -0.006239       0.020164       0.008943      -0.014328      -0.002063       0.016391              1.693568       1.542374       0.083254      -0.188585       1.366444      -0.210399       2.171887           0.000223
           26              H       8.160721       1.897053      10.589100       0.092072       1.347841 0.98345418E+01  0.10031416E+03                                 1.928241                            1.768417      -1.041026       2.377258                    0.997570       3.483795       9.517271       0.503560       1.192467      -0.731252       0.046520       0.007198      -0.004753       0.047313       0.006146      -0.007702      -0.006418       0.032445       0.007002      -0.019731      -0.000790       0.020521              2.012637       2.788145       0.091014       0.209339       1.568906       0.007927       1.680860           0.000270
           27              H      -7.641505       6.119898      12.925043       0.114460       1.099330 0.78654629E+01  0.76126817E+02                                 1.689388                            1.585990      -1.019582       2.392991                    0.998070       3.368472       9.063029       0.527697       1.199245      -0.727761       0.027178      -0.004714       0.026065       0.037951       0.006780       0.011164      -0.002586       0.008239      -0.011261      -0.014136      -0.000346       0.014482              1.729444       1.866562      -0.157531       0.470911       1.570039      -0.283961       1.751730           0.000135
           28              H      -4.214662       9.085141      10.910771       0.134492       1.094918 0.78284789E+01  0.75211921E+02                                 1.656022                            1.562637      -0.962330       2.433667                    0.998833       3.165739       8.316086       0.545038       1.169687      -0.736870       0.012688      -0.034621      -0.006021       0.037362      -0.004284       0.004565       0.010822      -0.017176      -0.010922      -0.014385      -0.002016       0.016402              1.690747       1.681537      -0.407542       0.037150       1.987563       0.108939       1.403140           0.000200
           29              H      -6.006882       9.845680       9.749692       0.092358       1.344658 0.98061671E+01  0.99948131E+02                                 1.924723                            1.765473      -1.040664       2.377678                    0.997582       3.480612       9.503574       0.504170       1.191939      -0.731365      -0.015080      -0.029468      -0.033886       0.047372      -0.004663       0.007901       0.015686      -0.017279      -0.004597      -0.019732      -0.000840       0.020571              2.008774       1.923854       0.221138       0.483611       1.811200       0.396986       2.291269           0.000247
           30              H       7.869328       6.984773       9.772668       0.114547       1.098800 0.78604486E+01  0.76065396E+02                                 1.688840                            1.585490      -1.018912       2.393438                    0.998077       3.367058       9.058161       0.527783       1.199253      -0.727767      -0.028133       0.005335      -0.024974       0.037996       0.006477       0.012222      -0.001088       0.004583      -0.009345      -0.014140      -0.000353       0.014493              1.728869       1.711785      -0.095646       0.498008       1.559175      -0.245210       1.915647           0.000132
           31              H      12.284152      -1.525460       6.631016       0.134531       1.093123 0.78130244E+01  0.75027545E+02                                 1.654181                            1.561055      -0.961996       2.433866                    0.998838       3.164738       8.311894       0.545326       1.169630      -0.736867       0.007196       0.020581       0.030337       0.037359      -0.001786       0.003447       0.009245      -0.023018       0.008989      -0.014366      -0.002034       0.016400              1.688779       1.330545       0.009479       0.134897       1.570963       0.247031       2.164828           0.000200
           32              H      11.575011      -0.517307       4.728562       0.092522       1.347942 0.98339024E+01  0.10029801E+03                                 1.928094                            1.768227      -1.039616       2.378357                    0.997597       3.479709       9.503175       0.503684       1.192289      -0.731338      -0.008785       0.046348       0.004700       0.047407      -0.005418       0.003477       0.009413      -0.032979       0.006812      -0.019712      -0.000840       0.020552              2.012488       1.647061      -0.312477       0.062250       2.709934      -0.199814       1.680470           0.000245
           33              H      14.570374       3.678963       2.392619       0.114320       1.100215 0.78734525E+01  0.76223733E+02                                 1.690268                            1.586773      -1.020161       2.392591                    0.998061       3.370148       9.068798       0.527577       1.199211      -0.727764      -0.013516       0.024052      -0.026014       0.037920       0.002699       0.006191      -0.009643      -0.014933      -0.011370      -0.014167      -0.000304       0.014471              1.730372       1.702954      -0.215855       0.425037       1.735552      -0.349565       1.752610           0.000115
           34              H      -2.536306       7.898268       4.406891       0.134077       1.095414 0.78343769E+01  0.75290295E+02                                 1.656898                            1.563484      -0.963791       2.432603                    0.998814       3.170066       8.331377       0.544700       1.170075      -0.736735      -0.036797       0.000389       0.006023       0.037289       0.002054      -0.008661      -0.007938       0.018710      -0.010918      -0.014401      -0.001974       0.016375              1.691643       2.210749      -0.221037      -0.090237       1.460276      -0.071480       1.403904          -0.000034
           35              H      -1.221846       6.462077       5.567970       0.092123       1.351481 0.98656341E+01  0.10070974E+03                                 1.932031                            1.771514      -1.041863       2.376915                    0.997570       3.484430       9.522401       0.502996       1.192876      -0.731197      -0.022607      -0.024037       0.033874       0.047289       0.001715      -0.012081      -0.012672       0.019250      -0.004628      -0.019722      -0.000730       0.020452              2.016813       1.690665       0.137285      -0.214279       2.058692      -0.592105       2.301081          -0.000084
           36              H      -2.291193       0.903869       5.544994       0.114830       1.098284 0.78565692E+01  0.76023723E+02                                 1.688767                            1.585443      -1.020403       2.392883                    0.998074       3.366968       9.059716       0.527583       1.199774      -0.727638       0.014488      -0.024707       0.024976       0.038002       0.003535       0.005095      -0.011114      -0.011772      -0.009246      -0.014069      -0.000401       0.014470              1.728804       1.636287      -0.122366       0.397245       1.634558      -0.387693       1.915566           0.000152
           37              H       0.720438      -2.435445       9.043548       0.133670       1.097305 0.78515976E+01  0.75498717E+02                                 1.658840                            1.565226      -0.964426       2.431946                    0.998803       3.173725       8.343906       0.544374       1.170112      -0.736715       0.017012      -0.032939       0.003265       0.037216      -0.009416      -0.001326      -0.003175       0.003797      -0.040395      -0.014437      -0.001934       0.016371              1.693656       1.542523      -0.204747       0.022150       2.152672      -0.243529       1.385773           0.000240
           38              H       1.907330      -0.621627       8.380293       0.091666       1.353400 0.98825659E+01  0.10092905E+03                                 1.934056                            1.773180      -1.041956       2.376624                    0.997558       3.487655       9.534402       0.502681       1.193074      -0.731143       0.046451      -0.007463      -0.004076       0.047223      -0.009612      -0.001517      -0.005325       0.012033      -0.053913      -0.019688      -0.000680       0.020368              2.019031       2.798621       0.136483      -0.184437       1.650453      -0.052698       1.608020           0.000304
           39              H       4.865140      -0.710108       3.555229       0.114350       1.101025 0.78814419E+01  0.76327546E+02                                 1.691647                            1.587993      -1.022456       2.391452                    0.998049       3.372819       9.080325       0.527118       1.199839      -0.727601       0.027112       0.024970      -0.008794       0.037893       0.006296      -0.011435       0.001993       0.007242      -0.014495      -0.014135      -0.000358       0.014493              1.731837       1.869109       0.487498      -0.099166       1.955178       0.063619       1.371224           0.000146
           40              H       2.038663      13.750060       1.994360       0.134550       1.093124 0.78131749E+01  0.75030705E+02                                 1.654318                            1.561179      -0.961754       2.433999                    0.998839       3.164775       8.312576       0.545237       1.169794      -0.736828       0.012635       0.012149       0.032999       0.037366       0.006078       0.001430       0.000705       0.002720       0.048795      -0.014364      -0.002037       0.016401              1.688922       1.679717       0.235493       0.333713       1.453520       0.198228       1.933529           0.000197
           41              H       0.246443      12.364266       1.916240       0.092497       1.348173 0.98360598E+01  0.10032602E+03                                 1.928335                            1.768436      -1.039854       2.378223                    0.997593       3.480139       9.504791       0.503645       1.192310      -0.731331      -0.015122      -0.014585       0.042497       0.047407       0.009177       0.000080      -0.003106       0.004464       0.060724      -0.019721      -0.000837       0.020558              2.012750       1.927530       0.309224      -0.434738       1.830864      -0.407709       2.279856           0.000243
           42              H      -4.637415      13.814641       4.382383       0.113952       1.101925 0.78892262E+01  0.76417465E+02                                 1.692177                            1.588475      -1.021016       2.391874                    0.998049       3.374039       9.082794       0.527218       1.199382      -0.727712      -0.028072      -0.024203       0.007848       0.037887       0.007352      -0.011767       0.001642       0.005378      -0.006772      -0.014221      -0.000277       0.014498              1.732375       1.715069       0.480358      -0.166573       2.043424      -0.031588       1.438632           0.000149
           43              H       6.030826      -2.338125      13.323302       0.134559       1.094478 0.78244994E+01  0.75164099E+02                                 1.655597                            1.562256      -0.961971       2.433903                    0.998837       3.164987       8.313568       0.545096       1.169712      -0.736866       0.007158       0.016005      -0.033010       0.037378       0.003878      -0.000156      -0.001576      -0.009784       0.048814      -0.014383      -0.002023       0.016405              1.690307       1.331482       0.112227      -0.075742       1.804134      -0.381295       1.935304           0.000206
           44              H       5.321687      -4.489774      13.401422       0.092380       1.344217 0.98021145E+01  0.99895409E+02                                 1.924228                            1.765051      -1.040407       2.377824                    0.997585       3.479969       9.500936       0.504260       1.191862      -0.731385      -0.008754      -0.019083      -0.042474       0.047379       0.005714       0.002963       0.000951      -0.015039       0.060770      -0.019730      -0.000843       0.020573              2.008243       1.644030       0.209363       0.238603       2.106288       0.543776       2.274411           0.000252
           45              H       2.063718       9.076298      10.935279       0.114557       1.098660 0.78593490E+01  0.76052182E+02                                 1.688714                            1.585392      -1.018888       2.393467                    0.998076       3.366859       9.057506       0.527792       1.199273      -0.727764      -0.013535      -0.034619      -0.007853       0.037991       0.004009      -0.005389       0.010521      -0.013451      -0.006820      -0.014135      -0.000352       0.014488              1.728735       1.701271       0.475366      -0.025461       2.049088       0.167230       1.435846           0.000130
           46              H       3.717076       8.711013       6.274114       0.134507       1.096539 0.78440068E+01  0.75407284E+02                                 1.658325                            1.564691      -0.966683       2.431513                    0.998804       3.169508       8.331726       0.544353       1.170443      -0.736665      -0.036834       0.004954      -0.003369       0.037318      -0.008629       0.002546       0.002247       0.008979      -0.039945      -0.014286      -0.002134       0.016419              1.693165       2.213135       0.032372       0.236915       1.481071       0.060220       1.385289          -0.000001
           47              H       5.031545      10.434638       6.937369       0.092196       1.347192 0.98286569E+01  0.10023904E+03                                 1.927660                            1.767921      -1.040849       2.377454                    0.997575       3.482631       9.513347       0.503617       1.192512      -0.731246      -0.022773       0.041315       0.003874       0.047334      -0.011380       0.004533       0.003165       0.002827      -0.054066      -0.019735      -0.000789       0.020524              2.012010       1.687084      -0.253264      -0.011726       2.745648       0.190353       1.603297           0.000231
           48              H      10.215561      -4.493327      11.762433       0.114437       1.099568 0.78676319E+01  0.76153008E+02                                 1.689611                            1.586192      -1.019908       2.392814                    0.998067       3.368894       9.064454       0.527672       1.199219      -0.727766       0.014425       0.033937       0.008925       0.037941       0.002634      -0.005660       0.010146      -0.013437      -0.014589      -0.014136      -0.000343       0.014478              1.729673       1.637086       0.405443      -0.092735       2.182221       0.072267       1.369713           0.000129
           49              H       0.720438       9.049687       2.412532       0.134075       1.095421 0.78344478E+01  0.75291167E+02                                 1.656908                            1.563493      -0.963791       2.432600                    0.998815       3.170080       8.331432       0.544698       1.170078      -0.736735       0.016997       0.019410      -0.026921       0.037288       0.003591      -0.008822      -0.009490       0.014737      -0.007451      -0.014400      -0.001975       0.016375              1.691651       1.540767       0.121425      -0.166043       1.786184      -0.453055       1.748003          -0.000038
           50              H       1.907330       7.568394       3.651731       0.092126       1.351451 0.98653911E+01  0.10070671E+03                                 1.932012                            1.771499      -1.041824       2.376938                    0.997570       3.484387       9.522281       0.502995       1.192885      -0.731195       0.046525       0.000406      -0.008460       0.047290       0.003566      -0.009120      -0.011755       0.023151      -0.020719      -0.019721      -0.000730       0.020451              2.016790       2.794945      -0.227533       0.025920       1.662672      -0.044678       1.592754          -0.000087
           51              H       4.865140       3.433984       1.162611       0.114828       1.098287 0.78565346E+01  0.76023217E+02                                 1.688763                            1.585434      -1.020378       2.392896                    0.998074       3.366944       9.059607       0.527587       1.199766      -0.727640       0.027213      -0.020208       0.017190       0.038005      -0.013024      -0.000236      -0.000619       0.011582      -0.001288      -0.014069      -0.000400       0.014469              1.728804       1.865850      -0.328861       0.371749       1.459857      -0.220560       1.860706           0.000150
           52              H       2.038663      -5.147743      12.905130       0.134533       1.093115 0.78129511E+01  0.75026655E+02                                 1.654172                            1.561047      -0.961948       2.433888                    0.998838       3.164725       8.311846       0.545328       1.169629      -0.736868       0.012670       0.022516       0.026984       0.037358      -0.001797       0.005985       0.011497      -0.016002      -0.007343      -0.014367      -0.002033       0.016400              1.688769       1.679543       0.171237       0.370762       1.641710       0.306924       1.745052           0.000205
           53              H       0.246443      -4.522511      11.665931       0.092523       1.347946 0.98339493E+01  0.10029866E+03                                 1.928103                            1.768234      -1.039611       2.378359                    0.997598       3.479718       9.503225       0.503681       1.192293      -0.731337      -0.015082       0.044123       0.008555       0.047408      -0.004513       0.007980       0.012561      -0.022651      -0.020702      -0.019711      -0.000840       0.020552              2.012498       1.927262      -0.531018       0.050464       2.520398      -0.009488       1.589834           0.000251
           54              H      -4.637415      -3.111933      14.155051       0.114323       1.100234 0.78736340E+01  0.76225983E+02                                 1.690291                            1.586793      -1.020173       2.392582                    0.998063       3.370181       9.068937       0.527572       1.199214      -0.727763      -0.028081       0.018907      -0.017098       0.037926      -0.013825       0.000495       0.000495       0.007336      -0.001014      -0.014169      -0.000304       0.014473              1.730398       1.713211      -0.383868       0.332225       1.615457      -0.277279       1.862525           0.000113
           55              H       6.030826      12.707424       4.636656       0.134494       1.094895 0.78282754E+01  0.75209448E+02                                 1.655997                            1.562614      -0.962314       2.433678                    0.998834       3.165706       8.315960       0.545043       1.169684      -0.736871       0.007175      -0.036571      -0.002644       0.037362      -0.002077       0.003282       0.007662      -0.025779       0.000830      -0.014385      -0.002017       0.016402              1.690720       1.331764      -0.121762       0.059353       2.233313      -0.133932       1.507082           0.000193
           56              H       5.321687      13.850885       2.812323       0.092356       1.344623 0.98058501E+01  0.99944119E+02                                 1.924695                            1.765448      -1.040649       2.377688                    0.997581       3.480564       9.503414       0.504171       1.191944      -0.731364      -0.008750      -0.027231      -0.037762       0.047372      -0.000296       0.006430       0.010375      -0.031361       0.011802      -0.019730      -0.000839       0.020570              2.008744       1.644398       0.101988       0.300739       1.761855       0.344792       2.619979           0.000241
           57              H       2.063718       4.932205      13.327898       0.114546       1.098738 0.78601279E+01  0.76061829E+02                                 1.688804                            1.585480      -1.018820       2.393486                    0.998078       3.367057       9.058252       0.527771       1.199288      -0.727759      -0.013528       0.010497      -0.033914       0.037992      -0.006676       0.000775       0.000877       0.003263       0.043346      -0.014144      -0.000352       0.014497              1.728823       1.701407      -0.259769       0.398975       1.444430      -0.181933       2.040632           0.000135
           58              H       3.717076       1.078136      10.681006       0.134457       1.096648 0.78451871E+01  0.75423946E+02                                 1.658676                            1.565000      -0.965537       2.432048                    0.998810       3.169899       8.333942       0.544181       1.170729      -0.736595      -0.036819      -0.005415       0.002532       0.037301       0.006518      -0.006160      -0.005580       0.022579       0.000893      -0.014327      -0.002064       0.016391              1.693537       2.213696       0.189062       0.146580       1.357323      -0.011343       1.509592           0.000226
           59              H       5.031545       0.790736      12.505339       0.092070       1.347812 0.98342889E+01  0.10031077E+03                                 1.928198                            1.768381      -1.041054       2.377242                    0.997570       3.483777       9.517131       0.503572       1.192450      -0.731256      -0.022781      -0.017303       0.037685       0.047314       0.009618      -0.007587      -0.009504       0.024786       0.011781      -0.019732      -0.000790       0.020522              2.012590       1.687528       0.116506      -0.225239       1.724466      -0.399601       2.625774           0.000272
           60              H      10.215561      12.433247       1.989764       0.114455       1.099336 0.78654615E+01  0.76126681E+02                                 1.689382                            1.585980      -1.019510       2.393018                    0.998072       3.368476       9.062986       0.527705       1.199230      -0.727765       0.014443      -0.009214       0.033863       0.037950      -0.006218      -0.000538      -0.000992       0.005858       0.043310      -0.014136      -0.000345       0.014481              1.729442       1.636874      -0.282974       0.304727       1.510055      -0.315636       2.041397           0.000137
           61              H      -5.532893      11.073144       6.631016       0.134556       1.093105 0.78130114E+01  0.75028781E+02                                 1.654304                            1.561167      -0.961745       2.434006                    0.998840       3.164741       8.312481       0.545237       1.169800      -0.736827       0.017004       0.013696       0.030324       0.037367       0.005857       0.007566       0.006332       0.020137       0.008991      -0.014365      -0.002037       0.016401              1.688908       1.538412       0.082945       0.187958       1.363305       0.209521       2.165007           0.000205
           62              H      -4.346017      10.740606       4.728562       0.092504       1.348173 0.98360729E+01  0.10032641E+03                                 1.928356                            1.768454      -1.039837       2.378238                    0.997593       3.480127       9.504838       0.503635       1.192331      -0.731326       0.046616       0.007242       0.004691       0.047408       0.006145       0.007716       0.006429       0.032477       0.006798      -0.019722      -0.000837       0.020559              2.012774       2.788644       0.091067      -0.209167       1.568988      -0.007934       1.680689           0.000245
           63              H      -1.388174      14.963407       2.392619       0.113947       1.101939 0.78893476E+01  0.76418943E+02                                 1.692193                            1.588488      -1.021018       2.391872                    0.998049       3.374061       9.082874       0.527215       1.199383      -0.727711       0.027175      -0.004671      -0.025983       0.037887       0.006827      -0.011169       0.002653       0.008231      -0.011453      -0.014222      -0.000277       0.014498              1.732391       1.869706      -0.157891      -0.471944       1.572808       0.284780       1.754660           0.000146
           64              H       8.291994       0.241472       4.406891       0.133677       1.097266 0.78512499E+01  0.75494544E+02                                 1.658803                            1.565193      -0.964396       2.431965                    0.998803       3.173658       8.343686       0.544378       1.170115      -0.736714       0.012522      -0.034528       0.006017       0.037218      -0.004284      -0.004639      -0.010815      -0.017120      -0.010936      -0.014438      -0.001933       0.016370              1.693617       1.684631      -0.408461      -0.037437       1.990798      -0.109057       1.405421           0.000230
           65              H       6.499790       1.002033       5.567970       0.091676       1.353356 0.98821818E+01  0.10092408E+03                                 1.934007                            1.773140      -1.041933       2.376638                    0.997559       3.487602       9.534187       0.502689       1.193066      -0.731145      -0.015295      -0.029293       0.033735       0.047224      -0.004679      -0.007957      -0.015550      -0.017052      -0.004653      -0.019689      -0.000681       0.020369              2.018977       1.933534       0.222871      -0.487677       1.819626      -0.400092       2.303771           0.000298
           66              H       1.615900      -1.858874       5.544994       0.114349       1.101028 0.78814640E+01  0.76327806E+02                                 1.691650                            1.587995      -1.022456       2.391452                    0.998049       3.372822       9.080333       0.527118       1.199838      -0.727601      -0.027988       0.005488       0.024948       0.037893       0.006520      -0.012198       0.001113       0.004626      -0.009232      -0.014135      -0.000358       0.014493              1.731840       1.714519      -0.095909      -0.499103       1.561979       0.246018       1.919024           0.000148
           67              H      -0.222534       7.318167       8.686646       0.134511       1.096509 0.78437299E+01  0.75403911E+02                                 1.658291                            1.564661      -0.966707       2.431505                    0.998804       3.169455       8.331531       0.544360       1.170440      -0.736666       0.007194       0.020519      -0.030331       0.037319      -0.001760      -0.003340      -0.009264      -0.023025       0.008831      -0.014285      -0.002134       0.016420              1.693130       1.333387       0.009450      -0.135455       1.574794      -0.247854       2.171210           0.000002
           68              H      -0.931650       8.326356      10.589100       0.092208       1.347127 0.98280906E+01  0.10023177E+03                                 1.927597                            1.767868      -1.040821       2.377475                    0.997575       3.482529       9.512979       0.503626       1.192509      -0.731247      -0.008721       0.046284      -0.004730       0.047336      -0.005418      -0.003486      -0.009398      -0.032971       0.006980      -0.019734      -0.000790       0.020524              2.011939       1.646665      -0.312245      -0.062262       2.708870       0.199853       1.680282           0.000233
           69              H       8.317044      -5.164546      12.925043       0.114437       1.099560 0.78675729E+01  0.76152470E+02                                 1.689619                            1.586199      -1.019802       2.392867                    0.998067       3.368905       9.064554       0.527664       1.199239      -0.727761      -0.013519       0.024062       0.026034       0.037941       0.002687      -0.006163       0.009663      -0.014941      -0.011302      -0.014144      -0.000344       0.014487              1.729685       1.702280      -0.215740      -0.424795       1.734814       0.349352       1.751961           0.000129
           70              H       9.970436      -0.945279      10.910771       0.134560       1.094460 0.78243413E+01  0.75162258E+02                                 1.655587                            1.562247      -0.961928       2.433930                    0.998837       3.164951       8.313476       0.545094       1.169722      -0.736864      -0.036886       0.000434      -0.006039       0.037380       0.002064       0.008686       0.007906       0.018751      -0.010929      -0.014384      -0.002022       0.016406              1.690296       2.209068      -0.220699       0.090318       1.459016       0.071298       1.402804           0.000201
           71              H      11.284881      -2.381492       9.749692       0.092381       1.344219 0.98021474E+01  0.99895971E+02                                 1.924243                            1.765064      -1.040377       2.377841                    0.997586       3.479972       9.500999       0.504253       1.191876      -0.731382      -0.022766      -0.024038      -0.033894       0.047381       0.001801       0.012161       0.012676       0.019300      -0.004595      -0.019732      -0.000843       0.020575              2.008259       1.684342       0.136566       0.213031       2.049793       0.588049       2.290642           0.000244
           72              H       3.962235       9.747517       9.772668       0.114546       1.098743 0.78600093E+01  0.76060099E+02                                 1.688787                            1.585449      -1.018913       2.393441                    0.998077       3.366984       9.057906       0.527788       1.199258      -0.727766       0.014419      -0.024745      -0.024972       0.037997       0.003594      -0.005104       0.011161      -0.011702      -0.009339      -0.014141      -0.000350       0.014491              1.728818       1.636221      -0.122347      -0.397185       1.634654       0.387749       1.915580           0.000129
           73              H       6.973821       6.408137       6.274114       0.134657       1.095264 0.78327887E+01  0.75275294E+02                                 1.657425                            1.563887      -0.964042       2.432996                    0.998824       3.167287       8.325561       0.544307       1.170916      -0.736563       0.016915      -0.033128      -0.003396       0.037351      -0.009458       0.001303       0.003187       0.003745      -0.040123      -0.014357      -0.002007       0.016365              1.692226       1.541206      -0.204779      -0.022195       2.150861       0.243239       1.384611           0.000209
           74              H       8.160721       8.221968       6.937369       0.092177       1.347218 0.98288652E+01  0.10024168E+03                                 1.927678                            1.767936      -1.040728       2.377497                    0.997576       3.482694       9.513538       0.503617       1.192507      -0.731247       0.046545      -0.007702       0.003870       0.047336      -0.009739       0.001474       0.005327       0.012116      -0.054064      -0.019734      -0.000791       0.020525              2.012014       2.787226       0.135658       0.183366       1.645516       0.052385       1.603301           0.000134
           75              H      -7.641505       8.133577      11.762433       0.114435       1.099573 0.78674695E+01  0.76150680E+02                                 1.689584                            1.586150      -1.019755       2.392881                    0.998069       3.368822       9.064074       0.527694       1.199182      -0.727775       0.027187       0.024918       0.008945       0.037948       0.006281       0.011459      -0.001955       0.007143      -0.014569      -0.014142      -0.000345       0.014488              1.729650       1.866822       0.486687       0.099051       1.952452      -0.063331       1.369677           0.000134
           76              H      -4.214662       4.906559      13.323302       0.134489       1.094924 0.78285311E+01  0.75212572E+02                                 1.656027                            1.562640      -0.962352       2.433650                    0.998833       3.165782       8.316216       0.545038       1.169685      -0.736870       0.012686       0.012095      -0.032994       0.037361       0.006095      -0.001430      -0.000667       0.002737       0.048810      -0.014386      -0.002017       0.016403              1.690753       1.681548       0.235929      -0.334372       1.454891      -0.198574       1.935819           0.000202
           77              H      -6.006882       3.520766      13.401422       0.092350       1.344605 0.98056770E+01  0.99941838E+02                                 1.924665                            1.765422      -1.040668       2.377672                    0.997581       3.480598       9.503459       0.504180       1.191930      -0.731367      -0.015084      -0.014608      -0.042466       0.047374       0.009179      -0.000093       0.003116       0.004502       0.060767      -0.019737      -0.000836       0.020574              2.008720       1.923796       0.308228       0.433284       1.827406       0.406369       2.274958           0.000251
           78              H       7.869328       4.971095      10.935279       0.114601       1.098618 0.78590059E+01  0.76048969E+02                                 1.688761                            1.585428      -1.018969       2.393468                    0.998075       3.366811       9.057748       0.527744       1.199380      -0.727738      -0.028137      -0.024311      -0.007860       0.038007       0.007347       0.011709      -0.001576       0.005421      -0.006816      -0.014132      -0.000349       0.014481              1.728792       1.711699       0.479080       0.166143       2.038811       0.031743       1.435865           0.000132
           79              H      12.284152       6.505377       1.994360       0.134502       1.093471 0.78162514E+01  0.75067182E+02                                 1.654599                            1.561429      -0.962308       2.433686                    0.998834       3.165389       8.314408       0.545227       1.169707      -0.736847       0.007186       0.015982       0.032986       0.037351       0.003876       0.000174       0.001580      -0.009766       0.048796      -0.014371      -0.002029       0.016401              1.689221       1.330838       0.112135       0.075675       1.802966       0.380792       1.933859           0.000198
           80              H      11.575011       4.353726       1.916240       0.092509       1.348034 0.98347802E+01  0.10030970E+03                                 1.928216                            1.768330      -1.039706       2.378301                    0.997596       3.479920       9.504037       0.503657       1.192321      -0.731329      -0.008780      -0.019108       0.042487       0.047406       0.005722      -0.002953      -0.000959      -0.015018       0.060706      -0.019714      -0.000837       0.020552              2.012640       1.647174       0.210178      -0.239508       2.111068      -0.545741       2.279677           0.000246
           81              H      14.570374       0.232628       4.382383       0.114380       1.099830 0.78700167E+01  0.76181344E+02                                 1.689818                            1.586389      -1.019817       2.392810                    0.998065       3.369297       9.065649       0.527665       1.199155      -0.727780      -0.013504      -0.034574       0.007830       0.037935       0.004008       0.005431      -0.010524      -0.013436      -0.006851      -0.014171      -0.000314       0.014485              1.729868       1.702479       0.475801       0.025561       2.050410      -0.167298       1.436716           0.000008
           82              H      -2.536306      -0.132569       9.043548       0.133618       1.097856 0.78564418E+01  0.75556665E+02                                 1.659332                            1.565649      -0.965246       2.431489                    0.998796       3.174701       8.346998       0.544334       1.170022      -0.736732      -0.036721       0.005037       0.003308       0.037212      -0.008514      -0.002562      -0.002314       0.008882      -0.040446      -0.014457      -0.001920       0.016377              1.694200       2.214400       0.032561      -0.237124       1.482059      -0.060329       1.386142           0.000219
           83              H      -1.221846       1.591044       8.380293       0.091357       1.354544 0.98927216E+01  0.10105296E+03                                 1.934582                            1.773650      -1.042010       2.376307                    0.997551       3.489533       9.538714       0.502830       1.192481      -0.731276      -0.022507       0.041239      -0.003991       0.047150      -0.011244      -0.004520      -0.003218       0.002768      -0.053904      -0.019692      -0.000664       0.020356              2.019564       1.692757      -0.254721       0.011741       2.757547      -0.191477       1.608389           0.000326
           84              H      -2.291193       4.350204       3.555229       0.114580       1.099635 0.78684953E+01  0.76166789E+02                                 1.689968                            1.586497      -1.021433       2.392193                    0.998059       3.369343       9.067281       0.527490       1.199550      -0.727684       0.014453       0.033943      -0.008894       0.037949       0.002644       0.005663      -0.010117      -0.013468      -0.014537      -0.014122      -0.000342       0.014464              1.730069       1.637468       0.405595       0.092802       2.182768      -0.072257       1.369971          -0.000014
           85              C      -5.966507      -0.327452      12.278944      -0.163647      33.661989 0.40643905E+03  0.93753570E+04                                 8.990811                            6.683261       0.185866       2.033927                    0.999711      28.835421      81.529151       0.644319       0.412110      -1.069305      -0.013861      -0.015048       0.009196       0.022431       0.017907       0.011392      -0.003196      -0.007504       0.032100      -0.026834       0.008884       0.017950             10.872114      12.521013      -4.269353      -2.205675      11.243118       5.008433       8.852210           0.001548
           86              C      -5.265638      -1.234548      11.542318       0.096431      27.384408 0.30920739E+03  0.66949931E+04                                 7.951948                            5.896154       0.162661       2.070313                    0.999697      25.589389      71.263642       0.670945       0.421618      -1.057866      -0.038285      -0.027477      -0.016284       0.049858       0.022343       0.009748      -0.038955       0.022956       0.020263      -0.053620       0.015795       0.037825              9.502840      10.688084      -2.890884      -1.340578       9.859954       4.245411       7.960481          -0.000867
           87              C      -2.074914      -4.990222      14.620862      -0.113693      34.749844 0.42362373E+03  0.99106537E+04                                 9.292802                            6.902357       0.015969       1.973977                    0.999652      29.378147      84.685945       0.620781       0.421741      -1.059156      -0.025031      -0.008171       0.021268       0.033847      -0.016162      -0.012534       0.015341       0.009861      -0.051446      -0.025716      -0.007206       0.032921             11.013452       8.586893      -2.379514       0.585991       5.990470      -0.223725      18.462993          -0.000377
           88              C       7.933428       3.109087       3.038718      -0.165053      33.760805 0.40766283E+03  0.94117994E+04                                 9.010043                            6.694231       0.181980       2.031932                    0.999711      28.890733      81.753633       0.643581       0.412222      -1.069102      -0.009635      -0.018545      -0.009057       0.022777       0.016451       0.006554      -0.010169      -0.017277       0.032084      -0.027112       0.008447       0.018665             10.899186      14.108095      -3.730902      -5.476634       9.714781       0.411411       8.874684           0.001692
           89              C       6.844598       3.467526       3.775344       0.096514      27.410617 0.30940304E+03  0.67012856E+04                                 7.958255                            5.898375       0.159710       2.068942                    0.999699      25.615557      71.382140       0.670658       0.421669      -1.057677      -0.013632      -0.045468       0.016245       0.050171       0.009994       0.040045       0.004090      -0.045284       0.019038      -0.053386       0.015490       0.037896              9.512518      11.782046      -2.512538      -4.455016       8.788504      -0.151699       7.967003          -0.000787
           90              C       2.240106       5.223837       0.696800      -0.113931      34.759963 0.42372420E+03  0.99136962E+04                                 9.295074                            6.903458       0.015719       1.973943                    0.999653      29.380122      84.697507       0.620687       0.421776      -1.059123       0.000563      -0.026177      -0.021276       0.033737      -0.015343      -0.018599       0.006960       0.012424      -0.051877      -0.025800      -0.006934       0.032734             11.016963       7.776167      -2.667494       0.405797       6.804593      -0.478187      18.470129           0.001137
           91              C      -0.337718       4.785553      10.635053      -0.164002      33.680043 0.40662833E+03  0.93812985E+04                                 8.994707                            6.685150       0.184511       2.033429                    0.999711      28.846366      81.580681       0.644147       0.412151      -1.069223       0.019300       0.011153      -0.002707       0.022454      -0.000261       0.007845      -0.008063      -0.008034      -0.070063      -0.026660       0.008998       0.017662             10.877713       5.796067      -1.509776      -3.358361      10.711344       3.383183      16.125728           0.000987
           92              C      -0.745178       5.485181      11.731031       0.095735      27.417075 0.30962760E+03  0.67064701E+04                                 7.957980                            5.899932       0.162116       2.069728                    0.999696      25.610205      71.337808       0.670758       0.421585      -1.057870       0.012640       0.045821      -0.015446       0.049979       0.012104       0.014268      -0.032622       0.046577      -0.060993      -0.053568       0.016083       0.037485              9.511053       5.242061      -1.158713      -2.565956      10.142504       2.520899      13.148595          -0.001633
           93              C       8.728634      13.550983       1.186966      -0.113573      34.744708 0.42352297E+03  0.99077218E+04                                 9.292100                            6.901694       0.016024       1.974068                    0.999653      29.374536      84.673497       0.620788       0.421760      -1.059142       0.029536       0.005067      -0.015720       0.033841       0.002645      -0.015126       0.011793      -0.012931       0.076214      -0.025852      -0.007061       0.032913             11.012620      13.698102      -6.580782       0.247217       9.375951      -0.702451       9.963807           0.000477
           94              C      10.877801      10.120315       4.682609      -0.163664      33.660046 0.40640293E+03  0.93744495E+04                                 8.990317                            6.682872       0.185436       2.033754                    0.999712      28.837921      81.539698       0.644342       0.412098      -1.069297       0.004243       0.021940       0.002639       0.022502       0.002446       0.010510      -0.004391       0.006657      -0.070078      -0.026724       0.008843       0.017881             10.870874      11.107145       0.370409      -4.305062       5.391272       2.037296      16.114205           0.001550
           95              C      11.673221       9.969345       3.586631       0.096052      27.405800 0.30951148E+03  0.67031897E+04                                 7.956295                            5.899425       0.162245       2.069986                    0.999695      25.599772      71.299930       0.670699       0.421671      -1.057838       0.038963       0.027119       0.015356       0.049894      -0.005267       0.035502      -0.002575      -0.051835      -0.061313      -0.053682       0.015959       0.037723              9.508121      10.324655       0.638879      -3.231113       5.057496       1.577635      13.142212          -0.000867
           96              C       3.613179       3.902905      14.130696      -0.113303      34.726293 0.42332592E+03  0.99017804E+04                                 9.288806                            6.900086       0.016679       1.974434                    0.999653      29.363466      84.630877       0.620872       0.421760      -1.059162      -0.005150       0.029339       0.015626       0.033637       0.006179      -0.015928       0.010604       0.006737       0.076333      -0.025957      -0.006919       0.032876             11.007864      13.984939      -6.472583       0.744049       9.077439       0.001896       9.961214           0.000481
           97              C       6.540216       1.954084       9.461873      -0.163912      33.695064 0.40679513E+03  0.93864192E+04                                 8.998038                            6.686942       0.182458       2.032656                    0.999709      28.854719      81.618643       0.643978       0.412203      -1.069154      -0.014085       0.015386       0.008171       0.022402       0.000939      -0.020856      -0.003388      -0.019523      -0.003067      -0.026450       0.008900       0.017550             10.882543      12.528880       0.225579       4.803805       5.115795      -1.470875      15.002953           0.001480
           98              C       7.241101       1.769706      10.615752       0.095402      27.430690 0.30978672E+03  0.67108651E+04                                 7.960533                            5.901331       0.162347       2.069640                    0.999697      25.619286      71.371148       0.670690       0.421569      -1.057867      -0.038437      -0.000261       0.032029       0.050033      -0.002486      -0.024257       0.010172      -0.026206      -0.129689      -0.053654       0.016231       0.037423              9.514700      10.697961       0.284985       3.179919       4.763132      -1.301842      13.083007          -0.000715
           99              C      -8.328253       6.313656      12.329033      -0.113560      34.742203 0.42351776E+03  0.99074928E+04                                 9.291597                            6.901593       0.016160       1.974138                    0.999653      29.372619      84.665365       0.620806       0.421753      -1.059155      -0.025092       0.022477      -0.003414       0.033860      -0.002852       0.020209       0.001553       0.038749       0.035810      -0.025883      -0.007028       0.032911             11.011812       8.585592       1.696363       1.767720      15.535247      -5.288468       8.914596           0.000484
          100              C      -4.573226       9.920775      11.105764      -0.163652      33.658424 0.40638158E+03  0.93738078E+04                                 8.989962                            6.682642       0.185519       2.033788                    0.999712      28.837154      81.536143       0.644363       0.412092      -1.069304      -0.009561       0.001133       0.020274       0.022444      -0.002211      -0.017460       0.001601      -0.030673      -0.010194      -0.026728       0.008849       0.017878             10.870490      14.065769      -2.867136       5.948646       8.709554       0.159931       9.836148           0.001554
          101              C      -5.662065      10.379487      10.427039       0.096077      27.403780 0.30948630E+03  0.67024781E+04                                 7.955821                            5.899120       0.162409       2.070055                    0.999696      25.598491      71.294431       0.670730       0.421662      -1.057849      -0.013182       0.036687       0.031100       0.049869       0.029651      -0.028704       0.003794      -0.032945       0.059166      -0.053686       0.015939       0.037748              9.507543      11.776780      -2.603817       4.398344       8.301442       0.427937       8.444405          -0.000864
          102              C       8.493543       6.835234      10.445267      -0.113310      34.726559 0.42331017E+03  0.99013004E+04                                 9.288668                            6.899824       0.016666       1.974405                    0.999653      29.363979      84.631341       0.620903       0.421744      -1.059174       0.000668      -0.005282       0.033197       0.033621      -0.008291       0.022852       0.005235       0.033168       0.010272      -0.025897      -0.007031       0.032928             11.007844       7.771458       1.684052       2.106277      15.952259      -4.805937       9.299816           0.000470
          103              C      12.168958      -2.026104       5.855789      -0.163550      33.654342 0.40635063E+03  0.93727123E+04                                 8.989255                            6.682446       0.186156       2.034068                    0.999711      28.831514      81.512766       0.644378       0.412099      -1.069323       0.019255      -0.007896      -0.008442       0.022459       0.006836      -0.003543       0.021239       0.014127      -0.004015      -0.026869       0.008945       0.017924             10.869622       5.793717      -2.153120       2.984290      11.836224      -4.034354      14.978925           0.001548
          104              C      11.761483      -1.426784       4.701910       0.096486      27.380370 0.30916481E+03  0.66937853E+04                                 7.950999                            5.895666       0.162865       2.070411                    0.999698      25.587061      71.253712       0.670992       0.421606      -1.057882       0.012410      -0.036218      -0.031931       0.049853       0.006361      -0.017620       0.019470       0.024482      -0.129570      -0.053628       0.015771       0.037857              9.501302       5.238155      -1.641868       2.283384      10.206419      -2.557994      13.059331          -0.000870
          105              C      14.981973       3.096087       2.988629      -0.113729      34.760533 0.42371856E+03  0.99136731E+04                                 9.295225                            6.903473       0.015096       1.973645                    0.999652      29.384014      84.713158       0.620669       0.421783      -1.059103       0.029519      -0.016124       0.003629       0.033831      -0.014398       0.005540      -0.019548      -0.026620       0.035201      -0.025754      -0.007200       0.032954             11.016965      13.704233       3.505875       5.578492      10.428792       0.096880       8.917868           0.000284
          106              C      -1.628944       7.838748       4.211898      -0.164324      33.712375 0.40707066E+03  0.93941548E+04                                 9.000579                            6.688856       0.183856       2.032876                    0.999710      28.864194      81.645414       0.643951       0.412159      -1.069206       0.004355      -0.008610      -0.020370       0.022539       0.007980      -0.007398       0.015928       0.027070      -0.010615      -0.026889       0.008707       0.018181             10.886011      11.119061      -3.920749       1.836977      11.687959      -5.673576       9.851013          -0.001243
          107              C      -0.833515       6.965095       4.890623       0.096170      27.402671 0.30936742E+03  0.66998090E+04                                 7.956223                            5.897874       0.161273       2.069684                    0.999700      25.603726      71.327602       0.670765       0.421646      -1.057772       0.039099      -0.000322      -0.031014       0.049907       0.033119      -0.012842       0.025751      -0.011897       0.059001      -0.053250       0.015505       0.037746              9.509441      10.322404      -3.115514       1.061127       9.756955      -4.293699       8.448965           0.000730
          108              C      -2.640259       1.442527       4.872395      -0.113415      34.732276 0.42339577E+03  0.99039282E+04                                 9.290239                            6.900867       0.016243       1.974321                    0.999652      29.364971      84.640354       0.620802       0.421786      -1.059134      -0.005054      -0.001226      -0.033316       0.033719      -0.017084       0.002666      -0.022834      -0.015195       0.010496      -0.025817      -0.006774       0.032591             11.010106      13.989368       3.880473       5.236292       9.738865      -0.383213       9.302084          -0.000230
          109              C       0.286832      -1.626344       8.894507      -0.164862      33.748514 0.40751447E+03  0.94074603E+04                                 9.008083                            6.693165       0.182594       2.032258                    0.999712      28.883274      81.726917       0.643614       0.412241      -1.069096      -0.014215      -0.000304      -0.017922       0.022877      -0.019324       0.009810       0.006901      -0.014010       0.011761      -0.027146       0.008551       0.018594             10.896512      12.546549       4.057142      -2.602058      13.822069      -3.551104       6.320917           0.001808
          110              C       0.987711      -0.534870       8.477254       0.097164      27.390506 0.30915956E+03  0.66947064E+04                                 7.955054                            5.896510       0.159070       2.069006                    0.999697      25.601734      71.337079       0.670685       0.421734      -1.057634      -0.038267       0.028051      -0.016347       0.050184      -0.019169       0.014208       0.028742       0.040646       0.074351      -0.053406       0.015303       0.038103              9.508311      10.697563       2.608979      -1.836235      12.116202      -2.947368       5.711167          -0.000523
          111              C       4.178394      -1.323146       3.685429      -0.113672      34.792696 0.42406737E+03  0.99246639E+04                                 9.303583                            6.908003       0.012297       1.972747                    0.999650      29.395029      84.778995       0.620188       0.421989      -1.058890      -0.025073      -0.013941      -0.017334       0.033518       0.018912      -0.007400      -0.016301       0.011832      -0.044137      -0.025317      -0.007211       0.032527             11.029103       8.595812       0.684243      -2.355630      15.177579       5.523468       9.313917           0.000401
          112              C       1.680089      13.501105       1.173180      -0.163503      33.655735 0.40636754E+03  0.93732967E+04                                 8.989869                            6.682835       0.185922       2.034016                    0.999712      28.831741      81.517003       0.644316       0.412129      -1.069292      -0.009775       0.017266      -0.011044       0.022707      -0.014103       0.010620       0.008265      -0.014092       0.039857      -0.026872       0.008915       0.017957             10.870354      14.066195       6.585214      -0.494969       9.415970      -0.570012       9.128896           0.001548
          113              C       0.591249      12.683955       1.115279       0.096498      27.382265 0.30918972E+03  0.66945335E+04                                 7.951596                            5.896060       0.162259       2.070202                    0.999698      25.588694      71.261944       0.670936       0.421629      -1.057857      -0.013318       0.008796      -0.047305       0.049925      -0.039704      -0.011228      -0.007371      -0.039643       0.039390      -0.053642       0.015824       0.037818              9.501999      11.767880       5.106444       0.051997       8.032776      -0.278545       8.705343          -0.000870
          114              C      -4.013203      14.471896       4.175595      -0.114496      34.818430 0.42447254E+03  0.99363183E+04                                 9.306336                            6.910022       0.014046       1.972894                    0.999653      29.415350      84.841296       0.620283       0.421833      -1.059009       0.000833       0.031591      -0.012283       0.033905       0.024438      -0.004494      -0.011862       0.021540      -0.025484      -0.026026      -0.007487       0.033512             11.032210       7.784874       0.984033      -2.515693      15.163434       5.300340      10.148322           0.000578
          115              C       5.915643      -2.759161      14.144482      -0.163599      33.655039 0.40633801E+03  0.93725078E+04                                 8.989352                            6.682287       0.185695       2.033881                    0.999712      28.834783      81.526911       0.644382       0.412092      -1.069309       0.019134      -0.003322       0.011100       0.022369      -0.006547      -0.004007      -0.012719       0.028463       0.039948      -0.026732       0.008866       0.017866             10.869779       5.793091       3.660092       0.371574      17.686879       0.652399       9.129368           0.001561
          116              C       5.508169      -4.058110      14.202383       0.096095      27.402354 0.30947124E+03  0.67020305E+04                                 7.955482                            5.898952       0.162512       2.070103                    0.999696      25.597278      71.289023       0.670748       0.421658      -1.057857       0.012476      -0.009553       0.047307       0.049848      -0.018479       0.003382       0.013184       0.080569       0.039589      -0.053685       0.015952       0.037733              9.507180       5.240781       2.799977       0.278701      14.573183       0.039208       8.707575          -0.000859
          117              C       2.475319       9.883898      11.142067      -0.113327      34.728766 0.42332290E+03  0.99017008E+04                                 9.289129                            6.899993       0.016599       1.974378                    0.999653      29.364858      84.635100       0.620885       0.421752      -1.059166       0.029388       0.011077       0.012059       0.033641       0.011904       0.009973       0.007943      -0.046724      -0.024953      -0.025945      -0.006953       0.032898             11.008672      13.692254       3.075077      -5.819774       9.205697       0.606161      10.128067           0.000459
          118              C       4.624440       8.571904       6.423155      -0.163939      33.691412 0.40676490E+03  0.93853962E+04                                 8.996972                            6.686443       0.182467       2.032646                    0.999709      28.853457      81.609367       0.644049       0.412172      -1.069191       0.004124      -0.013334       0.017676       0.022522      -0.010196      -0.003198      -0.011480       0.034337       0.013933      -0.026805       0.009160       0.017646             10.880981      11.117260       3.548352       2.476236      15.213247       3.629314       6.312435           0.002107
          119              C       5.419875       9.596529       6.840408       0.095646      27.419731 0.30965153E+03  0.67071345E+04                                 7.958503                            5.900139       0.162322       2.069776                    0.999696      25.611634      71.343137       0.670749       0.421582      -1.057870       0.039009      -0.026940       0.015847       0.049986      -0.028150      -0.022287      -0.023062      -0.007048       0.072218      -0.053584       0.016086       0.037498              9.511908      10.327271       2.480299       2.169596      12.494620       2.714092       5.713832          -0.000912
          120              C       9.866493      -5.345144      11.632233      -0.113592      34.743938 0.42354271E+03  0.99082624E+04                                 9.291926                            6.901800       0.016006       1.974069                    0.999653      29.374217      84.671887       0.620793       0.421754      -1.059150      -0.005095      -0.028352       0.017641       0.033778       0.010879       0.013365       0.012794      -0.033296      -0.044194      -0.025876      -0.007022       0.032898             11.012245      13.991622       2.593515      -5.980802       9.744226       0.381457       9.300888           0.000467
          121              C       0.286832       8.516069       3.038718      -0.164324      33.712044 0.40706747E+03  0.93940566E+04                                 9.000491                            6.688807       0.183829       2.032869                    0.999710      28.864111      81.644893       0.643957       0.412157      -1.069209      -0.014023      -0.015104      -0.009113       0.022535       0.017981      -0.011545       0.003073      -0.007339       0.031950      -0.026886       0.008705       0.018181             10.885876      12.535401      -4.276612       2.209687      11.259059      -5.017057       8.863167          -0.001249
          122              C       0.987711       7.608987       3.775344       0.096171      27.402496 0.30936698E+03  0.66997940E+04                                 7.956179                            5.897863       0.161245       2.069675                    0.999700      25.603660      71.327276       0.670767       0.421645      -1.057773      -0.038205      -0.027647       0.016328       0.049906       0.022041      -0.009502       0.038879       0.022780       0.019897      -0.053252       0.015509       0.037743              9.509360      10.696305      -2.894096       1.341588       9.866666      -4.249073       7.965109           0.000727
          123              C       4.178394       3.853255       0.696800      -0.113363      34.732923 0.42337790E+03  0.99034028E+04                                 9.290412                            6.900767       0.016229       1.974327                    0.999652      29.364052      84.637171       0.620800       0.421792      -1.059131      -0.024939      -0.008253      -0.021152       0.033727      -0.015690       0.012725      -0.015198       0.009345      -0.052028      -0.025813      -0.006759       0.032572             11.010640       8.584310      -2.378611      -0.584102       5.988869       0.221709      18.458742          -0.000230
          124              C       1.680089      -5.734434      12.278944      -0.163551      33.654266 0.40635040E+03  0.93727017E+04                                 8.989224                            6.682431       0.186176       2.034073                    0.999711      28.831521      81.512651       0.644381       0.412097      -1.069324      -0.009588      -0.018092       0.009218       0.022455       0.016300      -0.006838       0.009635      -0.016709       0.032223      -0.026868       0.008942       0.017926             10.869569      14.064466      -3.720957       5.455557       9.693764      -0.409822       8.850479           0.001559
          125              C       0.591249      -5.376009      11.542318       0.096485      27.380404 0.30916630E+03  0.66938278E+04                                 7.951012                            5.895685       0.162895       2.070420                    0.999697      25.587129      71.254028       0.670990       0.421607      -1.057881      -0.013132      -0.045247      -0.016290       0.049851       0.010185      -0.039983      -0.003813      -0.045941       0.020323      -0.053628       0.015770       0.037859              9.501303      11.766571      -2.508033       4.448476       8.777982       0.151351       7.959356          -0.000863
          126              C      -4.013203      -3.619640      14.620862      -0.113775      34.761730 0.42375719E+03  0.99147542E+04                                 9.295389                            6.903746       0.015198       1.973674                    0.999652      29.384066      84.712705       0.620665       0.421778      -1.059112       0.000696      -0.026317       0.021275       0.033848      -0.015698       0.018687      -0.006718       0.012572      -0.051422      -0.025751      -0.007205       0.032957             11.017107       7.776375      -2.667416      -0.405511       6.804602       0.477627      18.470343           0.000283
          127              C       5.915643      13.629105       4.682609      -0.163651      33.658244 0.40637931E+03  0.93737389E+04                                 8.989928                            6.682624       0.185508       2.033787                    0.999712      28.837024      81.535603       0.644364       0.412092      -1.069305       0.019205       0.011301       0.002660       0.022442      -0.000241      -0.007658       0.008451      -0.008189      -0.070071      -0.026725       0.008851       0.017875             10.870451       5.793556      -1.508466       3.355979      10.704184      -3.379655      16.113613           0.001539
          128              C       5.508169      14.328713       3.586631       0.096079      27.403489 0.30948257E+03  0.67023703E+04                                 7.955744                            5.899069       0.162434       2.070067                    0.999696      25.598273      71.293448       0.670736       0.421660      -1.057851       0.012492       0.045767       0.015378       0.049871       0.012143      -0.014302       0.032611       0.046984      -0.061304      -0.053687       0.015942       0.037745              9.507450       5.240992      -1.158714       2.564453      10.140086      -2.520364      13.141271          -0.000873
          129              C       2.475319       4.707497      14.130696      -0.113335      34.732313 0.42343018E+03  0.99048088E+04                                 9.289881                            6.900954       0.016488       1.974318                    0.999654      29.366165      84.640621       0.620832       0.421762      -1.059162       0.029385       0.004944       0.015651       0.033658       0.002622       0.015297      -0.011451      -0.012936       0.076466      -0.025897      -0.007004       0.032901             11.009177      13.692695      -6.577488      -0.246093       9.372703       0.702159       9.962132           0.000475
          130              C       4.624440       1.276763      10.635053      -0.163905      33.694878 0.40679262E+03  0.93863481E+04                                 8.998024                            6.686938       0.182478       2.032663                    0.999709      28.854562      81.618179       0.643976       0.412205      -1.069153       0.004114       0.021819      -0.002974       0.022402       0.002410      -0.010178       0.004701       0.006525      -0.069388      -0.026449       0.008901       0.017548             10.882518      11.119288       0.370857       4.312223       5.394706      -2.038809      16.133560           0.001484
          131              C       5.419875       1.125813      11.731031       0.095398      27.430839 0.30978897E+03  0.67109232E+04                                 7.960552                            5.901349       0.162416       2.069661                    0.999696      25.619368      71.371339       0.670690       0.421568      -1.057868       0.039087       0.027146      -0.015445       0.050032      -0.005143      -0.035623       0.002565      -0.051410      -0.060843      -0.053654       0.016235       0.037420              9.514721      10.330043       0.639163       3.234205       5.059573      -1.579206      13.154547          -0.000713
          132              C       9.866493      12.746392       1.186966      -0.113512      34.741978 0.42349807E+03  0.99069294E+04                                 9.291626                            6.901487       0.016150       1.974148                    0.999653      29.371799      84.662915       0.620802       0.421760      -1.059149      -0.005052       0.029599      -0.015707       0.033887       0.006156       0.016147      -0.010317       0.006853       0.076218      -0.025881      -0.007023       0.032904             11.011993      13.991517      -6.476249      -0.743758       9.081139      -0.001424       9.963323           0.000484
          133              C      -5.966507      10.797658       5.855789      -0.163500      33.655593 0.40636549E+03  0.93732319E+04                                 8.989824                            6.682802       0.185905       2.034012                    0.999711      28.831665      81.516551       0.644320       0.412128      -1.069294      -0.013897       0.015813      -0.008519       0.022710       0.000997       0.021186       0.003744      -0.019664      -0.004081      -0.026868       0.008911       0.017957             10.870303      12.518920       0.225005      -4.798580       5.112057       1.468300      14.979932           0.001557
          134              C      -5.265638      10.613258       4.701910       0.096497      27.382346 0.30919085E+03  0.66945637E+04                                 7.951604                            5.896063       0.162238       2.070193                    0.999698      25.588746      71.262103       0.670937       0.421627      -1.057857      -0.038333      -0.000046      -0.031986       0.049925      -0.002664       0.024224      -0.010055      -0.027059      -0.129644      -0.053638       0.015824       0.037814              9.502012      10.687082       0.285067      -3.172813       4.758695       1.299825      13.060258          -0.000868
          135              C      -2.074914      15.157176       2.988629      -0.114489      34.818098 0.42446771E+03  0.99361710E+04                                 9.306247                            6.909957       0.014046       1.972895                    0.999653      29.415227      84.840626       0.620289       0.421830      -1.059012      -0.025199       0.022386       0.003661       0.033905      -0.002734      -0.020672      -0.001202       0.039397       0.035305      -0.026024      -0.007487       0.033511             11.032097       8.598536       1.699386      -1.770476      15.567382       5.301836       8.930375           0.000571
          136              C       7.933428       1.077103       4.211898      -0.164858      33.748397 0.40751451E+03  0.94074631E+04                                 9.008084                            6.693186       0.182699       2.032293                    0.999712      28.883173      81.726685       0.643610       0.412244      -1.069095      -0.009756       0.001270      -0.020654       0.022877      -0.002354       0.017554      -0.001836      -0.031650      -0.011067      -0.027141       0.008549       0.018592             10.896472      14.104428      -2.874975      -5.968170       8.725620      -0.158812       9.859369           0.001787
          137              C       6.844598       1.535827       4.890623       0.097167      27.390375 0.30915932E+03  0.66946973E+04                                 7.955026                            5.896508       0.159133       2.069028                    0.999697      25.601663      71.336773       0.670685       0.421734      -1.057634      -0.013816       0.036689      -0.031321       0.050180       0.029814       0.028736      -0.003404      -0.031878       0.058848      -0.053402       0.015298       0.038104              9.508243      11.776675      -2.598467      -4.402046       8.299098      -0.431934       8.448957          -0.000533
          138              C       2.240106      -2.008426       4.872395      -0.113664      34.792453 0.42406352E+03  0.99245491E+04                                 9.303530                            6.907963       0.012319       1.972756                    0.999650      29.394898      84.778447       0.620192       0.421988      -1.058890       0.000776      -0.004802      -0.033165       0.033520      -0.008310      -0.022612      -0.004743       0.032471       0.010373      -0.025316      -0.007210       0.032526             11.029041       7.782440       1.685715      -2.109478      15.987276       4.821077       9.317409           0.000406
          139              C      -0.337718       6.817538       9.461873      -0.163934      33.691086 0.40676151E+03  0.93852944E+04                                 8.996917                            6.686422       0.182523       2.032667                    0.999708      28.853239      81.608538       0.644049       0.412173      -1.069191       0.019347      -0.007948       0.008353       0.022522       0.006943       0.003812      -0.021014       0.014278      -0.003889      -0.026797       0.009158       0.017639             10.880899       5.797575      -2.154464      -2.987924      11.845569       4.037943      14.999552           0.002108
          140              C      -0.745178       7.416880      10.615752       0.095652      27.419388 0.30964777E+03  0.67070240E+04                                 7.958415                            5.900090       0.162305       2.069773                    0.999696      25.611365      71.341936       0.670754       0.421581      -1.057872       0.012639      -0.036262       0.031996       0.049984       0.006310       0.017616      -0.019438       0.023744      -0.129562      -0.053580       0.016084       0.037497              9.511786       5.242370      -1.643034      -2.286784      10.214380       2.562597      13.078607          -0.000912
          141              C       8.728634      -5.747433      12.329033      -0.113560      34.746899 0.42360320E+03  0.99100201E+04                                 9.292580                            6.902392       0.015831       1.973999                    0.999653      29.374831      84.674806       0.620754       0.421766      -1.059144       0.029454      -0.016160      -0.003522       0.033780      -0.014412      -0.005335       0.019548      -0.026558       0.035427      -0.025821      -0.007069       0.032889             11.013008      13.698383       3.503608      -5.576033      10.425145      -0.096305       8.915495           0.000468
          142              C      10.877801      -1.004795      11.105764      -0.163596      33.654888 0.40633618E+03  0.93724550E+04                                 8.989331                            6.682275       0.185701       2.033883                    0.999712      28.834689      81.526604       0.644382       0.412092      -1.069309       0.004250      -0.008590       0.020215       0.022372       0.007902       0.007363      -0.015936       0.026596      -0.010187      -0.026729       0.008859       0.017870             10.869743      11.106019      -3.912905      -1.831634      11.667867       5.661259       9.835344           0.001549
          143              C      11.673221      -1.878461      10.427039       0.096088      27.402497 0.30947373E+03  0.67020989E+04                                 7.955508                            5.898972       0.162571       2.070120                    0.999696      25.597408      71.289497       0.670747       0.421658      -1.057857       0.038968      -0.000187       0.031082       0.049846       0.033394       0.013179      -0.025801      -0.011638       0.059117      -0.053679       0.015952       0.037727              9.507202      10.323889      -3.117253      -1.062411       9.753748       4.289174       8.443969          -0.000868
          144              C       3.613179      10.286187      10.445267      -0.113295      34.728252 0.42332753E+03  0.99017917E+04                                 9.289014                            6.899999       0.016641       1.974404                    0.999653      29.363761      84.630613       0.620892       0.421748      -1.059173      -0.005179      -0.001157       0.033254       0.033675      -0.016894      -0.002648       0.023286      -0.015272       0.010293      -0.025935      -0.006966       0.032901             11.008513      13.986121       3.880890      -5.234315       9.738877       0.383214       9.300540           0.000458
          145              C       6.540216       7.217240       6.423155      -0.164008      33.680492 0.40663414E+03  0.93814685E+04                                 8.994762                            6.685175       0.184426       2.033396                    0.999711      28.846741      81.581965       0.644149       0.412148      -1.069225      -0.013904      -0.000580       0.017622       0.022454      -0.018622      -0.009712      -0.006718      -0.014216       0.013586      -0.026667       0.008999       0.017668             10.877782      12.524121       4.045103       2.595341      13.798358       3.543117       6.310867           0.000986
          146              C       7.241101       8.308722       6.840408       0.095727      27.417483 0.30963315E+03  0.67066267E+04                                 7.958070                            5.899990       0.162044       2.069698                    0.999696      25.610542      71.339159       0.670754       0.421586      -1.057869      -0.038426       0.027768       0.015823       0.049980      -0.019675      -0.014313      -0.028688       0.040866       0.072193      -0.053570       0.016084       0.037486              9.511161      10.694246       2.609682       1.835440      12.125790       2.949771       5.713447          -0.001630
          147              C      -8.328253       7.520537      11.632233      -0.113539      34.741389 0.42349290E+03  0.99067994E+04                                 9.291424                            6.901371       0.015995       1.974077                    0.999653      29.372919      84.666693       0.620816       0.421751      -1.059153      -0.025053      -0.014250       0.017702       0.033824       0.018997       0.007677       0.016868       0.012154      -0.043813      -0.025806      -0.007142       0.032948             11.011590       8.586102       0.682600       2.353299      15.148472      -5.510866       9.300196           0.000479
          148              C      -4.573226       4.657619      14.144482      -0.163670      33.660350 0.40640735E+03  0.93745809E+04                                 8.990375                            6.682912       0.185421       2.033748                    0.999712      28.838128      81.540526       0.644339       0.412099      -1.069296      -0.009599       0.017043       0.011120       0.022500      -0.014015      -0.010680      -0.008001      -0.013916       0.039991      -0.026728       0.008847       0.017881             10.870942      14.066640       6.585266       0.491131       9.415891       0.567903       9.130294           0.001559
          149              C      -5.662065       3.840470      14.202383       0.096056      27.405624 0.30950911E+03  0.67031269E+04                                 7.956275                            5.899413       0.162203       2.069974                    0.999696      25.599657      71.299599       0.670697       0.421673      -1.057837      -0.013235       0.008665       0.047320       0.049894      -0.039676       0.011296       0.007631      -0.039476       0.039580      -0.053686       0.015955       0.037731              9.508090      11.777681       5.111033      -0.055964       8.038102       0.276145       8.708488          -0.000860
          150              C       8.493543       5.628354      11.142067      -0.113301      34.726777 0.42332404E+03  0.99017053E+04                                 9.288862                            6.900045       0.016666       1.974430                    0.999653      29.363248      84.629551       0.620879       0.421757      -1.059166       0.000636       0.031390       0.012069       0.033637       0.023941       0.004184       0.012060       0.021368      -0.024734      -0.025957      -0.006918       0.032876             11.008096       7.771331       0.982395       2.511074      15.126126      -5.283834      10.126831           0.000475
          151              C      12.168958       6.084325       1.173180      -0.163648      33.662354 0.40644381E+03  0.93755000E+04                                 8.990901                            6.683323       0.185858       2.033923                    0.999711      28.835574      81.529897       0.644312       0.412112      -1.069302       0.019221      -0.003350      -0.011067       0.022431      -0.006499       0.004145       0.012811       0.028613       0.039883      -0.026839       0.008889       0.017950             10.872235       5.794656       3.661996      -0.372639      17.692335      -0.656745       9.129713           0.001552
          152              C      11.761483       4.785375       1.115279       0.096436      27.384260 0.30920545E+03  0.66949365E+04                                 7.951913                            5.896136       0.162655       2.070313                    0.999697      25.589268      71.263088       0.670946       0.421618      -1.057867       0.012420      -0.009555      -0.047334       0.049860      -0.018444      -0.003299      -0.013033       0.080702       0.039295      -0.053622       0.015795       0.037826              9.502799       5.238743       2.798942      -0.280253      14.564354      -0.043797       8.705301          -0.000866
          153              C      14.981973       1.040224       4.175595      -0.113649      34.751426 0.42368179E+03  0.99123600E+04                                 9.293251                            6.902959       0.015783       1.973905                    0.999654      29.378860      84.689722       0.620736       0.421757      -1.059145       0.029534       0.011140      -0.012212       0.033845       0.011951      -0.009620      -0.007968      -0.046729      -0.025196      -0.025664      -0.007260       0.032924             11.013686      13.699482       3.076577       5.822724       9.209698      -0.606329      10.131878          -0.000378
          154              C      -1.628944      -0.271680       8.894507      -0.165053      33.761187 0.40766564E+03  0.94118867E+04                                 9.010113                            6.694254       0.181884       2.031898                    0.999711      28.890954      81.754524       0.643579       0.412222      -1.069101       0.004562      -0.013528      -0.017748       0.022778      -0.010577       0.003090       0.011596       0.035270       0.011374      -0.027118       0.008449       0.018669             10.899318      11.134908       3.558555      -2.482105      15.240906      -3.637530       6.322141           0.001703
          155              C      -0.833515       0.752936       8.477254       0.096498      27.411109 0.30940767E+03  0.67014087E+04                                 7.958335                            5.898408       0.159729       2.068944                    0.999698      25.615792      71.382845       0.670658       0.421667      -1.057678       0.039244      -0.026776      -0.016132       0.050172      -0.027810       0.022178       0.023018      -0.007649       0.073753      -0.053387       0.015497       0.037890              9.512662      10.325775       2.477286      -2.168906      12.498947      -2.714430       5.713264          -0.000780
          156              C      -2.640259       3.498389       3.685429      -0.113920      34.760232 0.42371924E+03  0.99135525E+04                                 9.295106                            6.903414       0.015601       1.973911                    0.999653      29.379960      84.696958       0.620689       0.421775      -1.059123      -0.005237      -0.028227      -0.017749       0.033752       0.010906      -0.013343      -0.012504      -0.033413      -0.043918      -0.025798      -0.006950       0.032748             11.017013      13.998383       2.595221       5.984106       9.748261      -0.381264       9.304394           0.001142
          157              C      -7.325615      -0.209303      12.083797       0.036310      37.485239 0.40490130E+03  0.92572995E+04                                 9.719225                            6.652026       0.015214       2.016660                    0.999281      26.155996      71.742101       0.653704       0.409817      -1.079327       0.020005      -0.033656      -0.013230       0.041328       0.013192       0.007895      -0.023946      -0.013674       0.007516      -0.030045       0.001451       0.028594             13.062453      14.090211      -5.821644      -3.733311      13.494614       7.340202      11.602533           0.005320
          158              C      -8.178315       0.692134      12.955832       0.600415      24.500011 0.23749197E+03  0.48454701E+04                                 7.786138                            5.455688       0.074526       2.095140                    0.999442      21.675827      59.861001       0.638760       0.469982      -1.022829      -0.041196       0.027785       0.051250       0.071384       0.015809      -0.010344      -0.080428      -0.093851       0.031773      -0.057286      -0.052907       0.110193              9.991759      11.422390      -2.968451      -1.381826       9.557494       4.828906       8.995391           0.000909
          159              C       8.497854       1.867093       3.233865       0.035053      37.552646 0.40554520E+03  0.92762651E+04                                 9.731029                            6.657057       0.013880       2.015838                    0.999282      26.185615      71.853943       0.653455       0.409785      -1.079282      -0.038837       0.007665       0.013238       0.041741       0.014036       0.024260       0.000551      -0.005687       0.006791      -0.028907       0.001373       0.027534             13.083991      17.252725      -4.723797      -8.183032      10.377872       1.076170      11.621376           0.005448
          160              C       9.631956       1.363618       2.361830       0.600899      24.508049 0.23751317E+03  0.48463015E+04                                 7.789601                            5.456898       0.071640       2.094115                    0.999442      21.678949      59.883817       0.638481       0.470149      -1.022677       0.039888      -0.029651      -0.051360       0.071471       0.041932       0.072604       0.036394       0.052739       0.031258      -0.057702      -0.052598       0.110300              9.998971      11.642853      -2.898378      -5.020513       9.352467      -0.304160       9.001594           0.000938
          161              C      -0.099720       5.460132       9.457125       0.037727      37.479565 0.40473993E+03  0.92533090E+04                                 9.720620                            6.652367       0.012613       2.015874                    0.999283      26.151921      71.745477       0.653398       0.410022      -1.079119      -0.001575       0.020487       0.035425       0.040953       0.010481       0.018157      -0.009927       0.025151      -0.048503      -0.030446       0.001186       0.029260             13.065761       6.851824      -2.881760      -4.991330      12.960825       5.563504      19.384636          -0.004633
          162              C       0.471577       4.757673       8.240443       0.599530      24.506586 0.23754360E+03  0.48463687E+04                                 7.783654                            5.453584       0.077945       2.095942                    0.999440      21.683658      59.864790       0.639412       0.469518      -1.023171       0.042490      -0.029103      -0.049792       0.071636       0.031021       0.053097       0.010466       0.131395      -0.106932      -0.056634      -0.053869       0.110503              9.989065       5.489496      -1.808178      -3.131699      10.883669       2.349085      13.594029          -0.000675
          163              C      -7.325615      10.569582       5.860537       0.036308      37.483055 0.40488948E+03  0.92569455E+04                                 9.718757                            6.651897       0.015377       2.016720                    0.999281      26.155566      71.740182       0.653716       0.409813      -1.079331       0.019982       0.005536      -0.035814       0.041383       0.000284       0.015355      -0.013294      -0.032154      -0.047807      -0.030048       0.001447       0.028601             13.061117      14.088701      -0.321921      -6.906973       5.718481       2.850391      19.376170           0.005333
          164              C      -8.178315      10.874078       7.077219       0.600459      24.497764 0.23747427E+03  0.48449866E+04                                 7.785551                            5.455433       0.074679       2.095205                    0.999442      21.674456      59.855162       0.638788       0.469973      -1.022841      -0.041228       0.030590       0.049645       0.071415      -0.016827       0.008511      -0.053681      -0.140249      -0.107353      -0.057302      -0.052912       0.110213              9.990561      11.421042       0.287636      -3.260915       4.953611       2.170754      13.597030           0.000917
          165              C       5.181109       1.726007       9.457125       0.036833      37.494102 0.40488076E+03  0.92574690E+04                                 9.723648                            6.653846       0.010764       2.015318                    0.999277      26.156533      71.765197       0.653268       0.410062      -1.079077       0.020233       0.005044       0.035952       0.041562       0.000386      -0.015941       0.013956      -0.032981      -0.049134      -0.031134       0.001597       0.029537             13.070850      14.098442      -0.320874       6.912566       5.720463      -2.851471      19.393645           0.008147
          166              C       4.328393       2.030481       8.240443       0.600363      24.481335 0.23726599E+03  0.48393821E+04                                 7.778880                            5.450638       0.082846       2.097776                    0.999449      21.672163      59.828606       0.639530       0.469559      -1.023128      -0.041235       0.029806      -0.050132       0.071428      -0.017135      -0.008138       0.053623      -0.140275      -0.107079      -0.056830      -0.053365       0.110194              9.982588      11.412435       0.289258       3.255441       4.949313      -2.167138      13.586016           0.000637
          167              C       2.244512      -6.976432      12.083797       0.036319      37.481743 0.40487666E+03  0.92565552E+04                                 9.718480                            6.651762       0.015320       2.016705                    0.999281      26.155124      71.737984       0.653729       0.409809      -1.079336      -0.038441       0.007626      -0.013191       0.041351       0.014568      -0.025210      -0.000563      -0.005972       0.007569      -0.030048       0.001437       0.028611             13.060789      17.216986      -4.714074       8.163678      10.363780      -1.072826      11.601603           0.005335
          168              C       3.378626      -7.479890      12.955832       0.600460      24.497442 0.23747223E+03  0.48449324E+04                                 7.785459                            5.455394       0.074676       2.095206                    0.999442      21.674407      59.854856       0.638794       0.469970      -1.022843       0.039882      -0.029623       0.051297       0.071411       0.041793      -0.072397      -0.036570       0.053132       0.031761      -0.057296      -0.052918       0.110214              9.990462      11.628518      -2.894272       5.012535       9.348282       0.306840       8.994584           0.000916
          169              C      12.406955      -3.383509       5.860537       0.036324      37.481583 0.40487425E+03  0.92564887E+04                                 9.718468                            6.651751       0.015336       2.016712                    0.999281      26.155027      71.737735       0.653728       0.409810      -1.079335      -0.001544       0.020668      -0.035782       0.041351       0.010264      -0.017661       0.010067       0.024727      -0.047833      -0.030055       0.001439       0.028616             13.060788       6.851117      -2.881157       4.990108      12.955513      -5.561546      19.375735           0.005328
          170              C      12.978268      -4.085946       7.077219       0.600451      24.497578 0.23747351E+03  0.48449692E+04                                 7.785507                            5.455421       0.074689       2.095210                    0.999442      21.674508      59.855367       0.638789       0.469973      -1.022841       0.042556      -0.028679       0.049657       0.071410       0.030958      -0.053438      -0.009860       0.130279      -0.107374      -0.057295      -0.052919       0.110215              9.990541       5.491631      -1.808861       3.133852      10.882946      -2.350755      13.597047           0.000915
          171              C      -1.072273       8.634222       3.233865       0.035560      37.521135 0.40523318E+03  0.92671173E+04                                 9.725576                            6.654626       0.014404       2.016175                    0.999282      26.172890      71.805475       0.653571       0.409801      -1.079298       0.020101      -0.033788       0.013318       0.041510       0.012990      -0.007742       0.023561      -0.013410       0.007174      -0.029553       0.001433       0.028120             13.074307      14.101347      -5.828875       3.738261      13.508706      -7.349157      11.612868           0.008325
          172              C      -1.924984       9.535643       2.361830       0.600740      24.502148 0.23747849E+03  0.48453122E+04                                 7.787689                            5.456144       0.072617       2.094503                    0.999442      21.676781      59.871854       0.638602       0.470087      -1.022733      -0.041225       0.027840      -0.051248       0.071421       0.015915       0.010298       0.080546      -0.093817       0.031456      -0.057468      -0.052831       0.110300              9.995324      11.425199      -2.971675       1.384705       9.562615      -4.831897       8.998158           0.001003
          173              C      -1.072273      -1.516416       9.094402       0.035043      37.553467 0.40555251E+03  0.92764802E+04                                 9.731186                            6.657124       0.013827       2.015819                    0.999282      26.185875      71.854997       0.653450       0.409786      -1.079281       0.020142       0.028516      -0.022898       0.041751      -0.012917       0.007160       0.010196       0.009100       0.073899      -0.028910       0.001378       0.027532             13.084287      14.112359       6.158830      -3.182449      18.465839      -4.500136       6.674663           0.005458
          174              C      -1.924984      -2.722328       9.439050       0.600885      24.508537 0.23751772E+03  0.48464258E+04                                 7.789731                            5.456966       0.071584       2.094091                    0.999442      21.679299      59.885311       0.638473       0.470151      -1.022674      -0.041255      -0.058339      -0.001675       0.071472       0.000735       0.018919       0.026782      -0.000522       0.310898      -0.057701      -0.052596       0.110297              9.999185      11.429337       2.688218      -1.882527      13.329696      -2.662139       5.238522           0.000949
          175              C       2.244512      13.953091       0.000000       0.036298      37.483334 0.40489290E+03  0.92570444E+04                                 9.718798                            6.651922       0.015339       2.016705                    0.999281      26.155701      71.740659       0.653715       0.409813      -1.079331      -0.038523      -0.015142       0.000006       0.041392      -0.029110      -0.000029       0.000113      -0.007004       0.004354      -0.030046       0.001451       0.028595             13.061171      17.218093       9.426981      -0.001063      12.220779      -0.000491       9.744641           0.005336
          176              C       3.378626      14.960024       0.000000       0.600461      24.497704 0.23747416E+03  0.48449830E+04                                 7.785533                            5.455427       0.074758       2.095230                    0.999441      21.674456      59.855122       0.638789       0.469972      -1.022842       0.039860       0.059261      -0.000010       0.071419      -0.083599      -0.000020       0.000112      -0.010306      -0.158720      -0.057305      -0.052906       0.110211              9.990527      11.628900       5.788058      -0.000429       8.816963       0.000177       9.525719           0.000917
          177              C      12.406955       6.767129       0.000000       0.036310      37.485394 0.40490232E+03  0.92573311E+04                                 9.719252                            6.652034       0.015188       2.016651                    0.999281      26.156051      71.742340       0.653703       0.409817      -1.079326      -0.001591      -0.041307       0.000002       0.041337      -0.020430       0.000066       0.000026       0.042065       0.004370      -0.030050       0.001457       0.028594             13.062511       6.851594       5.762853      -0.000272      22.590909      -0.001246       9.745030           0.005327
          178              C      12.978268       8.172024       0.000000       0.600411      24.500147 0.23749302E+03  0.48455001E+04                                 7.786181                            5.455709       0.074607       2.095165                    0.999441      21.675913      59.861415       0.638757       0.469984      -1.022828       0.042481       0.057372       0.000008       0.071388      -0.061747       0.000094       0.000036       0.113124      -0.158720      -0.057286      -0.052905       0.110191              9.991829       5.492030       3.618912       0.000251      14.956804      -0.000351       9.526654           0.000912
          179              C       5.181109       7.327165       6.223260       0.037711      37.480383 0.40474875E+03  0.92535635E+04                                 9.720751                            6.652431       0.012562       2.015854                    0.999282      26.152278      71.746730       0.653395       0.410021      -1.079119       0.019796       0.028045       0.022353       0.040965      -0.013519      -0.007580      -0.010627       0.009397       0.078736      -0.030441       0.001189       0.029251             13.065959      14.093334       6.144248       3.175968      18.438267       4.491657       6.666275          -0.004623
          180              C       4.328393       6.121247       5.878612       0.599530      24.506921 0.23754673E+03  0.48464530E+04                                 7.783743                            5.453633       0.077883       2.095918                    0.999441      21.683848      59.865630       0.639407       0.469520      -1.023168      -0.041100      -0.058660       0.001395       0.071639       0.001953      -0.019142      -0.026683      -0.000883       0.311332      -0.056636      -0.053865       0.110501              9.989188      11.419456       2.677164       1.878712      13.314229       2.657712       5.233880          -0.000669
          181              C      -3.090276      -4.370292      13.930648      -0.018991      37.966682 0.42694609E+03  0.99006498E+04                                 9.756007                            6.813950       0.013033       2.007924                    0.999291      26.981470      74.756898       0.647678       0.407808      -1.079660      -0.011815      -0.016711       0.045819       0.050182       0.000729      -0.001161      -0.001628      -0.000536      -0.002232      -0.002010      -0.000405       0.002414             12.483094       8.621403      -2.688996       0.755134       6.720129       1.067923      22.107749           0.010219
          182              C      -3.185337      -4.504729      12.413586       0.623346      23.229952 0.22441089E+03  0.45261800E+04                                 7.534553                            5.328529       0.057720       2.091465                    0.999408      21.488546      59.516750       0.640053       0.474463      -1.017703      -0.016890      -0.023883      -0.063523       0.069935       0.071952      -0.015526      -0.021963      -0.050886      -0.200948      -0.070984      -0.042827       0.113811              9.329600       7.900226      -2.707760       0.466287       5.985643       0.659575      14.102933           0.002062
          183              C       3.163042       4.473198       1.387014      -0.017014      37.927687 0.42640563E+03  0.98851552E+04                                 9.750820                            6.810744       0.013921       2.008454                    0.999297      26.960887      74.692854       0.647661       0.407941      -1.079553      -0.011707      -0.016769      -0.045062       0.049486       0.001089       0.001405       0.001850      -0.000823      -0.002331      -0.002215      -0.000771       0.002986             12.475981       8.617086      -2.687913      -0.752481       6.717344      -1.069556      22.093512           0.000379
          184              C       3.067938       4.338701       2.903922       0.622411      23.244684 0.22454528E+03  0.45291925E+04                                 7.534580                            5.327962       0.062680       2.092781                    0.999403      21.496116      59.523564       0.640530       0.474078      -1.017994      -0.016665      -0.023646       0.063400       0.069688       0.072193       0.015570       0.022143      -0.051335      -0.199944      -0.070704      -0.043296       0.114000              9.330160       7.902047      -2.709585      -0.465670       5.987017      -0.659961      14.101416          -0.000326
          185              C       8.211349      14.014908       0.000153      -0.018871      37.953844 0.42682929E+03  0.98970115E+04                                 9.753163                            6.812622       0.013647       2.008191                    0.999289      26.976390      74.733077       0.647814       0.407761      -1.079719       0.049206      -0.009750       0.000006       0.050163       0.001795      -0.000027       0.000215       0.003010      -0.001269      -0.002155      -0.000400       0.002555             12.478369      15.104141      -8.582052       0.001830      11.811069      -0.001207      10.519895           0.009602
          186              C       7.067800      15.025290       0.000000       0.623400      23.226486 0.22437664E+03  0.45252585E+04                                 7.533563                            5.327993       0.059110       2.091909                    0.999404      21.486117      59.506014       0.640117       0.474440      -1.017728      -0.034807       0.060731      -0.000000       0.069999       0.092308       0.000031       0.000113      -0.008299      -0.127990      -0.071070      -0.042663       0.113733              9.327947       9.994149      -4.996569       0.000772       8.174590      -0.000264       9.815104           0.002027
          187              C      10.476250      12.413242       0.000000      -0.018688      37.947817 0.42675478E+03  0.98948967E+04                                 9.752472                            6.812291       0.013483       2.008160                    0.999291      26.973447      74.724572       0.647790       0.407793      -1.079693      -0.025539       0.043184      -0.000006       0.050171       0.000434       0.000065       0.000124      -0.004642      -0.000890      -0.002214      -0.000301       0.002515             12.477175      17.568782      -7.708880      -0.000085       9.343380       0.000490      10.519363           0.009599
          188              C      11.809965      11.671794       0.000000       0.623242      23.227850 0.22439601E+03  0.45256815E+04                                 7.533467                            5.327966       0.058941       2.091881                    0.999407      21.486366      59.504112       0.640174       0.474394      -1.017767       0.068767      -0.012649       0.000026       0.069921       0.074376       0.000077       0.000103      -0.109759      -0.128277      -0.071052      -0.042759       0.113811              9.327769      11.517006      -4.457610       0.000305       6.651039       0.000424       9.815264           0.002037
          189              C      -9.343617       5.405946      12.137256      -0.018687      37.947808 0.42675646E+03  0.98949476E+04                                 9.752474                            6.812309       0.013509       2.008166                    0.999291      26.973542      74.724927       0.647788       0.407793      -1.079692      -0.011830       0.048020      -0.008385       0.050162      -0.001370      -0.000037       0.001689      -0.000776      -0.003066      -0.002221      -0.000292       0.002513             12.477189       8.618300       1.998251       1.950219      17.326175      -7.192305      11.487092           0.009605
          190              C      -9.438667       4.159360      13.012201       0.623238      23.227942 0.22439705E+03  0.45257063E+04                                 7.533468                            5.327967       0.059014       2.091902                    0.999407      21.486450      59.504317       0.640176       0.474392      -1.017769      -0.016938      -0.042947       0.052510       0.069919      -0.049407      -0.054460       0.065602       0.024427       0.025453      -0.071049      -0.042755       0.113804              9.327767       7.899846       1.758162       2.112226      11.498342      -3.842447       8.585114           0.002036
          191              C      -9.343679       7.808211      10.750395      -0.018772      37.950626 0.42677052E+03  0.98954345E+04                                 9.753047                            6.812477       0.012911       2.007967                    0.999292      26.975295      74.732353       0.647767       0.407800      -1.079679      -0.011877      -0.031286       0.037478       0.050244       0.000646      -0.001296      -0.000028       0.002170       0.005765      -0.002252      -0.000371       0.002623             12.478142       8.619500       0.690146       2.706199      19.176506      -6.124820       9.638421           0.009606
          192              C      -9.438730       9.189223      10.108278       0.623159      23.234536 0.22446764E+03  0.45274935E+04                                 7.534908                            5.328787       0.059043       2.091831                    0.999403      21.489510      59.515500       0.640129       0.474389      -1.017769      -0.016943       0.066923      -0.010906       0.069890      -0.022440      -0.069920       0.043689       0.062734       0.139583      -0.071175      -0.042574       0.113749              9.329953       7.900398       0.950039       2.578513      12.645498      -3.185070       7.443963           0.002028
          193              C      14.464691       1.836317       3.180253      -0.019243      37.971040 0.42701499E+03  0.99025778E+04                                 9.756363                            6.814231       0.013193       2.007960                    0.999290      26.984012      74.763481       0.647708       0.407776      -1.079688       0.049282       0.004926       0.008535       0.050257      -0.000911      -0.001353      -0.000413       0.002574      -0.002933      -0.002010      -0.000469       0.002479             12.483439      15.111653       4.294377       7.435361      10.847304       0.560183      11.491359           0.010221
          194              C      13.321130       1.330985       2.305308       0.623625      23.224317 0.22434732E+03  0.45246134E+04                                 7.533692                            5.328010       0.058305       2.091672                    0.999405      21.485396      59.507703       0.640037       0.474505      -1.017672      -0.034819      -0.030332      -0.052478       0.069902      -0.046108      -0.079796       0.029612       0.042934       0.025581      -0.070850      -0.042811       0.113661              9.328370       9.995991       2.499297       4.327496       9.404818      -0.709417       8.584300           0.002060
          195              C      -2.030490       2.637030       4.567420      -0.017006      37.926628 0.42643322E+03  0.98859443E+04                                 9.750722                            6.811014       0.013887       2.008439                    0.999297      26.961036      74.693576       0.647642       0.407947      -1.079551      -0.025010      -0.021461      -0.036929       0.049496      -0.000217      -0.000232       0.001598      -0.002390       0.006156      -0.002243      -0.000741       0.002984             12.475450      17.566220       3.850768       6.676961      10.222392      -0.510335       9.637740           0.000380
          196              C      -0.696704       3.007583       5.209537       0.622374      23.243482 0.22454602E+03  0.45292340E+04                                 7.534391                            5.328058       0.062790       2.092803                    0.999402      21.496879      59.526830       0.640506       0.474093      -1.017980       0.068542       0.006328       0.011305       0.069756      -0.037122      -0.064186       0.052097      -0.019940       0.139523      -0.070563      -0.043454       0.114017              9.329536      11.517115       2.227072       3.861718       9.026923      -1.372121       7.444569          -0.000326
          197              C       3.163042      -1.035367       4.567420      -0.018821      37.986306 0.42694537E+03  0.99015085E+04                                 9.762864                            6.816086       0.008984       2.006833                    0.999282      26.979829      74.777350       0.647214       0.408065      -1.079394      -0.011759      -0.031880      -0.037607       0.050684       0.000616       0.001881      -0.000861       0.004162       0.007444      -0.003641      -0.000093       0.003734             12.496180       8.627431       0.691034      -2.708630      19.209484       6.139120       9.651627           0.011610
          198              C       3.068000       0.345657       5.209537       0.623377      23.239449 0.22443739E+03  0.45270493E+04                                 7.535546                            5.327814       0.054431       2.090054                    0.999403      21.503522      59.569087       0.640253       0.474279      -1.017756      -0.016626       0.066867       0.011451       0.069848      -0.022429       0.070250      -0.043386       0.062655       0.140102      -0.070996      -0.042971       0.113966              9.332635       7.903863       0.951292      -2.579846      12.647548       3.185855       7.446493           0.001961
          199              C      -3.090276      14.249470       3.180406      -0.019797      38.019913 0.42745552E+03  0.99158864E+04                                 9.765356                            6.817957       0.011922       2.007296                    0.999291      27.002917      74.840767       0.647465       0.407802      -1.079613      -0.011840       0.048255       0.008523       0.050412      -0.001068      -0.000237      -0.000806      -0.001391      -0.003566      -0.001651      -0.000335       0.001986             12.499051       8.629085       2.001047      -1.952432      17.361352       7.210396      11.506715           0.009543
          200              C      -3.185400      13.003044       2.305461       0.623329      23.246706 0.22453812E+03  0.45295408E+04                                 7.538948                            5.330401       0.056807       2.090970                    0.999403      21.496258      59.549906       0.639854       0.474527      -1.017634      -0.016966      -0.043004      -0.052531       0.069977      -0.049281       0.054334      -0.065674       0.025061       0.025288      -0.071314      -0.042381       0.113695              9.337193       7.902966       1.758741      -2.111722      11.515229       3.851902       8.593384           0.002053
          201              C       8.211349      -7.007472      12.137256      -0.018816      37.951283 0.42679657E+03  0.98960603E+04                                 9.752799                            6.812410       0.013545       2.008179                    0.999288      26.975127      74.728781       0.647818       0.407767      -1.079715       0.049179       0.004885      -0.008482       0.050143      -0.000761       0.001649       0.000345       0.002290      -0.003405      -0.002153      -0.000413       0.002566             12.477922      15.103474       4.289958      -7.432529      10.841348      -0.558600      11.488945           0.009605
          202              C       7.067800      -7.512523      13.012354       0.623389      23.226024 0.22437237E+03  0.45251379E+04                                 7.533393                            5.327894       0.059244       2.091957                    0.999404      21.485821      59.504416       0.640134       0.474431      -1.017735      -0.034815      -0.030310       0.052618       0.069996      -0.046082       0.079975      -0.029496       0.042844       0.025475      -0.071059      -0.042673       0.113731              9.327732       9.993807       2.497725      -4.327293       9.404136       0.710725       8.585254           0.002026
          203              C      10.476250      -6.206520      10.750242      -0.018733      37.950609 0.42677875E+03  0.98956001E+04                                 9.752951                            6.812460       0.013344       2.008103                    0.999291      26.974422      74.728040       0.647784       0.407790      -1.079694      -0.025582      -0.021554       0.037383       0.050165      -0.000184       0.000394      -0.001166      -0.002496       0.005505      -0.002206      -0.000304       0.002510             12.478175      17.570436       3.854652      -6.677164      10.225572       0.509148       9.638518           0.009602
          204              C      11.809965      -5.835802      10.108125       0.623255      23.228521 0.22440097E+03  0.45258336E+04                                 7.533719                            5.328084       0.058687       2.091786                    0.999407      21.487114      59.507687       0.640153       0.474404      -1.017755       0.068760       0.006370      -0.010978       0.069922      -0.037144       0.064436      -0.051497      -0.020418       0.139684      -0.071044      -0.042761       0.113806              9.328221      11.517958       2.229244      -3.860853       9.024079       1.369960       7.442626           0.002027
          205              N      -5.805188      -2.057011      10.667679      -0.168168      36.473952 0.46292300E+03  0.10854824E+05                                 9.229559                            6.988653      -0.082891       2.015420                    0.998506      26.641759      72.048200       0.660211       0.395648      -1.097827      -0.079791       0.087743       0.079677       0.142877       0.051356       0.036022      -0.045012       0.026995       0.041838      -0.091565       0.044808       0.046757             11.055495      12.566099      -2.598815       0.105051      11.562040       4.328314       9.038346           0.020227
          206              N       6.249030       2.684698       4.649983      -0.174146      36.716452 0.46633408E+03  0.10958034E+05                                 9.278479                            7.020466      -0.097203       2.009943                    0.998424      26.740177      72.458876       0.657665       0.396338      -1.097035       0.110508      -0.047331      -0.081997       0.145520       0.032422       0.056234      -0.019440      -0.085295       0.040420      -0.093425       0.046287       0.047137             11.121262      13.396139      -2.351882      -4.079331      10.876742      -1.548997       9.090904           0.024582
          207              N      -0.891751       6.792797      11.765343      -0.168618      36.500769 0.46325831E+03  0.10864867E+05                                 9.234238                            6.991154      -0.083429       2.015056                    0.998507      26.653864      72.092816       0.660084       0.395645      -1.097808       0.050457      -0.066848      -0.115811       0.142922       0.016148       0.027963      -0.056099       0.022062      -0.151616      -0.091111       0.044484       0.046627             11.062641       5.787639      -1.007291      -1.744746      12.707858       1.718120      14.692426           0.020911
          208              N      -5.805188      10.267020       3.552319      -0.168218      36.477231 0.46297200E+03  0.10856300E+05                                 9.230157                            6.989060      -0.082948       2.015379                    0.998506      26.643299      72.054330       0.660184       0.395653      -1.097820      -0.079853       0.025301       0.115803       0.142923       0.005552       0.062476      -0.007554      -0.037851      -0.152597      -0.091570       0.044802       0.046769             11.056082      12.566578       1.391213      -2.197882       5.921606       1.071385      14.680063           0.020239
          209              N       6.701566       1.423489      11.765343      -0.168759      36.511690 0.46339231E+03  0.10868930E+05                                 9.236295                            6.992268      -0.083604       2.014927                    0.998507      26.658622      72.111662       0.660008       0.395657      -1.097786      -0.079842       0.025263      -0.115794       0.142903       0.005647      -0.062108       0.007645      -0.037305      -0.151259      -0.090928       0.044341       0.046588             11.065800      12.575647       1.391924       2.203130       5.924511      -1.072182      14.697243           0.020130
          210              N      -0.004330      -6.158854      10.667679      -0.168133      36.470802 0.46288543E+03  0.10853686E+05                                 9.228926                            6.988316      -0.082784       2.015471                    0.998506      26.640607      72.043434       0.660236       0.395642      -1.097835       0.109325      -0.045974       0.079663       0.142870       0.031465      -0.054449       0.018938      -0.085557       0.041866      -0.091568       0.044828       0.046740             11.054380      13.305365      -2.336628       4.045009      10.820378       1.541672       9.037398           0.020227
          211              N      11.614894      -2.050888       3.552319      -0.168142      36.470886 0.46288528E+03  0.10853674E+05                                 9.228915                            6.988298      -0.082713       2.015494                    0.998506      26.640618      72.043273       0.660240       0.395641      -1.097837       0.050280      -0.066853       0.115825       0.142874       0.016167      -0.027999       0.056374       0.022497      -0.152569      -0.091569       0.044828       0.046742             11.054386       5.784906      -1.006870       1.742544      12.700597      -1.714928      14.677656           0.020228
          212              N       0.448173       6.786540       4.649983      -0.168563      36.511021 0.46337917E+03  0.10869710E+05                                 9.241140                            6.995927      -0.091780       2.012779                    0.998458      26.651339      72.120823       0.659234       0.396082      -1.097374      -0.079684       0.087660      -0.079510       0.142674       0.051107      -0.035987       0.044768       0.026893       0.041258      -0.091160       0.044484       0.046676             11.071602      12.583839      -2.603305      -0.105316      11.578983      -4.337022       9.051984          -0.016799
          213              N       0.448173       0.633810       8.202302      -0.174163      36.716886 0.46633778E+03  0.10958136E+05                                 9.278515                            7.020468      -0.097172       2.009950                    0.998424      26.740348      72.459249       0.657669       0.396335      -1.097038      -0.081480      -0.115220       0.035571       0.145533      -0.058134       0.026571       0.037518       0.041069       0.087066      -0.093427       0.046283       0.047144             11.121355      12.639996       1.225166      -2.322982      13.500666      -3.282290       7.223405           0.024595
          214              N      -0.004330      12.317908       0.000000      -0.168222      36.477329 0.46297331E+03  0.10856343E+05                                 9.230187                            6.989080      -0.082953       2.015377                    0.998507      26.643333      72.054547       0.660181       0.395654      -1.097819       0.109250       0.092160       0.000005       0.142930      -0.062872      -0.000005       0.000069      -0.052791       0.140307      -0.091572       0.044801       0.046771             11.056119      13.307874       4.671901      -0.001236       8.148728      -0.000507      11.711756           0.020249
          215              N      11.614894       4.101842       0.000000      -0.168182      36.474485 0.46292939E+03  0.10855013E+05                                 9.229649                            6.988704      -0.082866       2.015425                    0.998507      26.641953      72.048894       0.660208       0.395649      -1.097827       0.050296       0.133744       0.000018       0.142889      -0.032334       0.000009       0.000024       0.120064       0.140288      -0.091567       0.044805       0.046763             11.055636       5.785376       2.012861      -0.000665      15.670861      -0.001192      11.710670           0.020245
          216              N       6.701566       9.477408       7.115360      -0.168623      36.501130 0.46326456E+03  0.10865057E+05                                 9.234311                            6.991208      -0.083482       2.015036                    0.998506      26.654069      72.093663       0.660080       0.395646      -1.097807      -0.079874      -0.112930      -0.035998       0.142930      -0.056694      -0.026236      -0.037095       0.040090       0.081006      -0.091112       0.044480       0.046632             11.062729      12.572658       1.210986       2.305820      13.428512       3.260784       7.187016           0.020931
          217              O      -7.574481       1.309692      13.854213      -0.528717      38.988156 0.53804527E+03  0.12924633E+05                                 9.167163                            7.179160       0.277068       2.137145                    0.998032      27.393653      71.757899       0.709818       0.359219      -1.139892      -0.047086      -0.022986       0.000661       0.052401       0.027007       0.008222      -0.018658      -0.065173       0.063422      -0.055559       0.012709       0.042849             11.088688       7.740498       0.449750       0.873971      12.406646       6.867556      13.118920           0.027792
          218              O      -4.132411      -3.946083      11.874558      -0.534794      39.579484 0.54472241E+03  0.13142772E+05                                 9.270559                            7.250730       0.222368       2.119586                    0.998118      27.465387      72.415934       0.701415       0.361926      -1.136254       0.015224      -0.043842       0.000583       0.046414       0.025361       0.014385      -0.023622      -0.014205      -0.100585      -0.050719       0.006063       0.044656             10.996820      11.395718      -3.521799       5.060531       7.864670      -2.581939      13.730070           0.033614
          219              O      10.012909       2.138752       1.463449      -0.528687      39.007731 0.53827119E+03  0.12931668E+05                                 9.171316                            7.181271       0.276445       2.136981                    0.998022      27.395278      71.771187       0.709610       0.359280      -1.139822      -0.006326      -0.051836      -0.000349       0.052222       0.041217       0.020190      -0.001279       0.016724       0.062975      -0.055129       0.012427       0.042702             11.096182      11.617393       1.817100      -6.192011       8.543697      -3.113018      13.127455           0.027927
          220              O       3.910392       3.632102       3.443104      -0.536804      39.648849 0.54571148E+03  0.13172575E+05                                 9.281454                            7.257429       0.222922       2.119523                    0.998133      27.486813      72.488158       0.701076       0.361938      -1.136248      -0.044970      -0.000732      -0.000278       0.044977       0.024197       0.028736      -0.006148      -0.021182      -0.105280      -0.053199       0.007567       0.045632             11.012112      10.488262      -3.858679       4.130638       8.804006      -3.919044      13.744070           0.034625
          221              O       0.712703       3.542651       8.376923      -0.530548      39.037654 0.53870647E+03  0.12943779E+05                                 9.172379                            7.181569       0.286224       2.139460                    0.998080      27.416177      71.813092       0.710035       0.359019      -1.140113       0.026443       0.036810      -0.025146       0.051832       0.006210       0.026942       0.007465       0.018353      -0.143406      -0.056361       0.012827       0.043534             11.097551       6.743695      -2.907450      -1.470146      17.674740       3.552602       8.874217           0.027059
          222              O       0.426599       6.566866      14.221836      -0.534621      39.570570 0.54456231E+03  0.13137890E+05                                 9.269222                            7.249721       0.222438       2.119706                    0.998120      27.460803      72.400071       0.701458       0.361931      -1.136254       0.015997       0.021686       0.037561       0.046228       0.039832       0.019779      -0.016059      -0.004712      -0.027892      -0.050816       0.006188       0.044627             10.994836      10.289912      -4.044428       4.307224       9.154776      -3.645157      13.539820           0.033456
          223              O       9.355874      10.696409       6.940739      -0.528622      38.984972 0.53800174E+03  0.12923371E+05                                 9.166888                            7.179059       0.276953       2.137145                    0.998029      27.391934      71.753612       0.709792       0.359238      -1.139873       0.025993       0.037788       0.025175       0.052319      -0.001221       0.001744      -0.027722      -0.021520      -0.140447      -0.055421       0.012579       0.042843             11.088139      18.265411       1.170004      -3.837741       6.127875       0.203422       8.871131           0.027897
          224              O      12.302424      11.434619       1.095826      -0.534757      39.569728 0.54456251E+03  0.13137730E+05                                 9.268454                            7.249196       0.223130       2.119852                    0.998121      27.463047      72.402535       0.701569       0.361879      -1.136310       0.015279       0.022580      -0.037669       0.046500       0.032463       0.021827      -0.013159      -0.046654      -0.028035      -0.050880       0.006166       0.044714             10.994203      11.824082      -3.501673       4.873700       7.620469      -2.843998      13.538058           0.033408
          225              O       4.932213       2.499714       7.256436      -0.533494      39.132232 0.54027247E+03  0.12991520E+05                                 9.188733                            7.193383       0.281637       2.137743                    0.998045      27.448704      71.938761       0.709209       0.359157      -1.139943      -0.046822       0.010822       0.018993       0.051674      -0.006794      -0.028734       0.010289      -0.081969       0.016978      -0.057031       0.012958       0.044073             11.118756       7.758847       0.535247      -0.832030       7.007340      -3.751267      18.590079           0.034987
          226              O       8.374356       3.413222      12.797907      -0.534446      39.562508 0.54444708E+03  0.13134367E+05                                 9.267916                            7.248906       0.222666       2.119810                    0.998119      27.458330      72.390627       0.701507       0.361927      -1.136262       0.015040       0.022343       0.037612       0.046261      -0.000163      -0.028950       0.036868       0.008409      -0.032916      -0.050809       0.006190       0.044619             10.993198      11.393608       6.142073       0.521434      14.492566      -1.245948       7.093419           0.033462
          227              O      -2.493724       9.041736      12.733726      -0.528612      38.983691 0.53798683E+03  0.12922916E+05                                 9.166656                            7.178949       0.277034       2.137176                    0.998029      27.391630      71.752417       0.709800       0.359237      -1.139874      -0.005921       0.025469       0.045316       0.052319      -0.003117      -0.046070      -0.016493      -0.014508      -0.030292      -0.055428       0.012579       0.042849             11.087788      11.604829      -6.262868       1.517774      14.668717      -0.424110       6.989819           0.027900
          228              O      -8.596271      10.009471      10.450628      -0.534803      39.573998 0.54464059E+03  0.13140103E+05                                 9.269194                            7.249745       0.222803       2.119728                    0.998122      27.464476      72.407986       0.701537       0.361882      -1.136306      -0.046486      -0.000267       0.000572       0.046490       0.011498      -0.034419       0.029229       0.019953       0.021629      -0.050856       0.006193       0.044663             10.995217      10.469268       5.493098       1.272781      15.879574      -0.183234       6.636810           0.033323
          229              O      13.219408      -3.360230       8.061226      -0.528637      38.976978 0.53788499E+03  0.12919725E+05                                 9.165149                            7.177931       0.277442       2.137318                    0.998032      27.390396      71.744700       0.709908       0.359203      -1.139913       0.027163      -0.040303      -0.019602       0.052406       0.020431      -0.018355       0.022694       0.070754       0.016836      -0.055578       0.012693       0.042884             11.085475       6.740839       0.179323       3.251624       7.990157       2.026714      18.525431           0.027900
          230              O      12.933230       0.189454       2.519755      -0.534835      39.579381 0.54471207E+03  0.13142443E+05                                 9.270482                            7.250622       0.222270       2.119564                    0.998119      27.465232      72.415001       0.701426       0.361922      -1.136259       0.016013       0.021826      -0.037584       0.046318      -0.002812      -0.044243       0.015319      -0.006313      -0.032888      -0.050712       0.006087       0.044625             10.996543      10.293291       5.753709       1.350104      15.601556      -0.074451       7.094781           0.033611
          231              O      -3.150893       9.506284       2.583936      -0.528770      39.003327 0.53825091E+03  0.12931010E+05                                 9.170241                            7.180991       0.276591       2.136986                    0.998026      27.396094      71.771944       0.709648       0.359265      -1.139838       0.026172       0.002841      -0.045195       0.052303       0.002142       0.000382       0.048909       0.015099      -0.030217      -0.055368       0.012495       0.042873             11.093636      18.273984      -3.912928       0.909402       8.014329      -1.291542       6.992596           0.028236
          232              O      -0.204312       4.075357       4.867034      -0.534545      39.566424 0.54443313E+03  0.13133617E+05                                 9.267454                            7.247859       0.230289       2.122089                    0.998160      27.460820      72.390138       0.701714       0.361831      -1.136366       0.015557      -0.042956       0.000230       0.045687       0.003404      -0.039031       0.023043      -0.029744       0.019438      -0.051229       0.006899       0.044331             10.993548      11.817309       5.970590       0.594886      14.527265      -1.141396       6.636070          -0.037946
          233              O      -1.321163      -3.809118       9.524675      -0.528638      39.002076 0.53818767E+03  0.12929115E+05                                 9.170264                            7.180609       0.276553       2.137034                    0.998022      27.393781      71.764930       0.709661       0.359269      -1.139834      -0.046743       0.011308      -0.020340       0.052216      -0.020292       0.019200       0.008907      -0.047995       0.113450      -0.055124       0.012423       0.042701             11.094447       7.742307      -0.977909      -0.048160      18.900809      -3.129963       6.640224           0.027933
          234              O       2.120933       0.533149       5.962859      -0.540399      39.808743 0.54823254E+03  0.13249170E+05                                 9.305463                            7.273475       0.220564       2.117490                    0.998137      27.550449      72.707840       0.700377       0.361868      -1.136261       0.015602       0.020943      -0.037591       0.045772      -0.025284       0.014670      -0.013563       0.052152       0.093648      -0.052560       0.006856       0.045704             11.043655      11.446632      -2.634242      -5.611772      10.065830       3.849795      11.618502           0.036018
          235              O       3.759590      15.350480       1.120487      -0.528603      38.973087 0.53782485E+03  0.12917877E+05                                 9.164424                            7.177445       0.277662       2.137405                    0.998032      27.389233      71.739777       0.709947       0.359195      -1.139923      -0.006097       0.026685      -0.044692       0.052408      -0.038404       0.025714       0.018144      -0.011842      -0.022736      -0.055563       0.012684       0.042879             11.084437      11.600511       4.444117       4.662262       9.274858       3.536948      12.377943           0.027918
          236              O      -2.342953      12.889395       1.423930      -0.534595      39.585776 0.54474777E+03  0.13143624E+05                                 9.272172                            7.251149       0.221807       2.119472                    0.998112      27.463768      72.413887       0.701354       0.361951      -1.136227      -0.046420       0.000870       0.000209       0.046428      -0.035353       0.007396      -0.023287       0.029376       0.050494      -0.050414       0.006001       0.044413             11.000294      10.471185      -1.646854      -5.395161       9.112775       4.099565      13.416921           0.033515
          237              O       6.966094      -0.182133      14.197175      -0.528508      38.983835 0.53797326E+03  0.12922555E+05                                 9.166882                            7.178984       0.276651       2.137074                    0.998028      27.390837      71.751101       0.709777       0.359250      -1.139860       0.026878       0.003301       0.044656       0.052225      -0.026034      -0.008337      -0.030244       0.057536      -0.022617      -0.055425       0.012603       0.042821             11.088274       6.741076       2.726158      -1.779844      14.140699      -5.577622      12.383045           0.027895
          238              O       6.679912      -6.756032      13.893732      -0.534857      39.576065 0.54464348E+03  0.13140232E+05                                 9.269577                            7.249835       0.222646       2.119682                    0.998121      27.464726      72.409566       0.701520       0.361889      -1.136297       0.016062      -0.043518       0.000034       0.046387      -0.036973       0.024672       0.001006       0.021646       0.050916      -0.050855       0.006185       0.044670             10.995825      10.291024      -1.707512      -5.657471       9.285687       3.721311      13.410762           0.033326
          239              O       3.102483       6.328275       5.792987      -0.532478      39.111782 0.53995129E+03  0.12981801E+05                                 9.184600                            7.190513       0.277741       2.136269                    0.998082      27.444971      71.922255       0.709462       0.359084      -1.140007       0.024912      -0.041590       0.020099       0.052481      -0.001008      -0.001801      -0.022036       0.067381       0.118961      -0.058492       0.013813       0.044679             11.112555      18.310691       2.745998       2.939597       8.377311       1.089755       6.649663          -0.046572
          240              O       6.049111      11.020992       9.354803      -0.534596      39.569526 0.54456086E+03  0.13137833E+05                                 9.269020                            7.249672       0.222579       2.119735                    0.998119      27.461048      72.400423       0.701467       0.361927      -1.136259       0.015174       0.021349       0.038185       0.046304      -0.035023       0.017265      -0.009431      -0.007117       0.090429      -0.050828       0.006175       0.044654             10.994534      11.823180      -2.468655      -5.469131       9.595717       3.985156      11.564706           0.033466
          241              O      -1.321163      10.153183       1.463449      -0.528775      39.003497 0.53825391E+03  0.12931101E+05                                 9.170266                            7.181010       0.276604       2.136989                    0.998027      27.396188      71.772261       0.709647       0.359265      -1.139838      -0.046963      -0.023013      -0.000404       0.052300       0.026920      -0.008028       0.018714      -0.065001       0.063294      -0.055363       0.012495       0.042869             11.093659       7.742648       0.448120      -0.872136      12.414433      -6.872127      13.123895           0.028237
          242              O       2.120933       4.897446       3.443104      -0.534591      39.567616 0.54442161E+03  0.13133329E+05                                 9.267774                            7.247879       0.229941       2.121984                    0.998160      27.461005      72.391666       0.701696       0.361841      -1.136353       0.015224      -0.043062       0.000490       0.045676       0.025281      -0.015123       0.024086      -0.014207      -0.099417      -0.051243       0.006842       0.044401             10.994199      11.396132      -3.524696      -5.060206       7.865396       2.584006      13.721069          -0.037965
          243              O       3.759590      -6.704740      13.854213      -0.528632      38.976467 0.53787656E+03  0.12919463E+05                                 9.165042                            7.177854       0.277483       2.137332                    0.998032      27.390298      71.744129       0.709915       0.359201      -1.139915      -0.006057      -0.052045       0.000737       0.052401       0.041488      -0.020378       0.001554       0.016759       0.063372      -0.055571       0.012693       0.042877             11.085319      11.601081       1.815699       6.180500       8.539624       3.112373      13.115253           0.027902
          244              O      -2.342953      -5.211427      11.874558      -0.534772      39.577066 0.54468649E+03  0.13141670E+05                                 9.270115                            7.250441       0.222375       2.119593                    0.998118      27.464871      72.413585       0.701437       0.361921      -1.136260      -0.046408      -0.000273       0.000586       0.046413       0.024187      -0.027065       0.005679      -0.020842      -0.100574      -0.050713       0.006058       0.044655             10.996045      10.469888      -3.848662      -4.120769       8.789413       3.910171      13.728832           0.033601
          245              O       6.966094      12.386246       6.940739      -0.528622      38.984370 0.53799787E+03  0.12923256E+05                                 9.166781                            7.179039       0.276991       2.137160                    0.998029      27.391834      71.753310       0.709793       0.359239      -1.139872       0.026965       0.037096       0.025176       0.052317       0.005808      -0.026724      -0.007590       0.018289      -0.140483      -0.055434       0.012581       0.042853             11.087949       6.741158      -2.904487       1.471093      17.651659      -3.550252       8.871030           0.027899
          246              O       6.679912      15.410351       1.095826      -0.534847      39.574055 0.54463178E+03  0.13139867E+05                                 9.269213                            7.249709       0.222704       2.119699                    0.998121      27.464586      72.408741       0.701534       0.361884      -1.136302       0.016078       0.021798      -0.037661       0.046390       0.039861      -0.019659       0.016204      -0.004655      -0.028116      -0.050837       0.006159       0.044678             10.995212      10.290838      -4.045736      -4.307064       9.156420       3.646481      13.538379           0.033319
          247              O       3.102483       1.852815       8.376923      -0.533505      39.132399 0.54027488E+03  0.12991594E+05                                 9.188763                            7.193403       0.281639       2.137743                    0.998045      27.448759      71.938985       0.709207       0.359158      -1.139943       0.026004       0.036567      -0.025615       0.051667      -0.000731      -0.002052       0.028308      -0.022376      -0.144959      -0.057041       0.012961       0.044080             11.118796      18.321644       1.176773       3.850498       6.140668      -0.201741       8.894076           0.034992
          248              O       6.049111       2.591134      14.221836      -0.534437      39.562084 0.54444118E+03  0.13134186E+05                                 9.267847                            7.248864       0.222682       2.119816                    0.998119      27.458173      72.390063       0.701510       0.361926      -1.136263       0.015166       0.022385       0.037542       0.046265       0.032443      -0.021688       0.013340      -0.046505      -0.027777      -0.050811       0.006183       0.044629             10.993095      11.820820      -3.501243      -4.871534       7.620280       2.845206      13.538184           0.033454
          249              O      -7.574481      11.343330       8.061226      -0.528596      38.973165 0.53782471E+03  0.12917878E+05                                 9.164458                            7.177462       0.277586       2.137382                    0.998032      27.389145      71.739653       0.709943       0.359197      -1.139922      -0.047038       0.012218      -0.019617       0.052409      -0.006296       0.027500      -0.009765      -0.080701       0.016848      -0.055560       0.012684       0.042876             11.084489       7.738149       0.532150       0.827003       6.991523       3.740371      18.523796           0.027903
          250              O      -4.132411      12.256734       2.519755      -0.534597      39.585880 0.54474916E+03  0.13143666E+05                                 9.272190                            7.251159       0.221823       2.119478                    0.998112      27.463791      72.413979       0.701353       0.361951      -1.136227       0.015234       0.022666      -0.037545       0.046427      -0.000237       0.029018      -0.036432       0.008266      -0.032669      -0.050421       0.006008       0.044414             11.000324      11.396595       6.146754      -0.517840      14.507976       1.251676       7.096400           0.033514
          251              O      10.012909       0.198033       2.583936      -0.528615      39.000533 0.53816413E+03  0.12928395E+05                                 9.169995                            7.180431       0.276576       2.137050                    0.998022      27.393292      71.762967       0.709674       0.359267      -1.139837      -0.006357       0.025583      -0.045070       0.052213      -0.003083       0.045794       0.016613      -0.014261      -0.030164      -0.055135       0.012423       0.042712             11.094061      11.615057      -6.269203      -1.521921      14.674496       0.427939       6.992630           0.027916
          252              O       3.910392       1.165810       4.867034      -0.540407      39.809687 0.54824817E+03  0.13249648E+05                                 9.305623                            7.273588       0.220534       2.117477                    0.998137      27.550793      72.709143       0.700370       0.361869      -1.136260      -0.045771      -0.000757      -0.000018       0.045777       0.012346       0.035061      -0.030094       0.021895       0.022343      -0.052559       0.006864       0.045696             11.043870      10.517830       5.524996      -1.280490      15.951577       0.183560       6.662202           0.036039
          253              O       0.712703       5.483370       7.256436      -0.532491      39.112335 0.53996032E+03  0.12982072E+05                                 9.184685                            7.190571       0.277728       2.136259                    0.998083      27.445209      71.923036       0.709460       0.359084      -1.140007       0.027717      -0.040596       0.018384       0.052480       0.021485       0.019287      -0.024061       0.073833       0.019147      -0.058509       0.013815       0.044695             11.112698       6.753284       0.179957      -3.260270       8.007584      -2.033072      18.577226          -0.046594
          254              O       0.426599       9.033158      12.797907      -0.534636      39.568471 0.54454923E+03  0.13137467E+05                                 9.268811                            7.249559       0.222565       2.119743                    0.998120      27.460723      72.399040       0.701478       0.361924      -1.136263       0.015989       0.021667       0.037566       0.046221      -0.002811       0.044395      -0.015073      -0.006401      -0.032922      -0.050816       0.006177       0.044640             10.994218      10.289463       5.751867      -1.349145      15.599108       0.075860       7.094083           0.033461
          255              O       9.355874       0.662771      12.733726      -0.528491      38.983110 0.53796171E+03  0.12922207E+05                                 9.166775                            7.178912       0.276621       2.137070                    0.998028      27.390547      71.750125       0.709780       0.359250      -1.139860       0.025939       0.002964       0.045226       0.052221       0.002154      -0.000176      -0.048915       0.015258      -0.030269      -0.055422       0.012604       0.042818             11.088131      18.265678      -3.908202      -0.905195       8.008828       1.289541       6.989886           0.027878
          256              O      12.302424      -4.768198      10.450628      -0.534833      39.575372 0.54464651E+03  0.13140315E+05                                 9.269434                            7.249818       0.222911       2.119750                    0.998120      27.465034      72.410247       0.701527       0.361885      -1.136301       0.015239      -0.043894       0.000631       0.046468       0.002663       0.039030      -0.022748      -0.029991       0.021632      -0.050869       0.006172       0.044697             10.995581      11.826111       5.972729      -0.596644      14.523406       1.139704       6.637227           0.033320
          257              O       4.932213       5.034455       5.792987      -0.530554      39.038654 0.53872063E+03  0.12944209E+05                                 9.172537                            7.181663       0.286189       2.139442                    0.998080      27.416514      71.814302       0.710030       0.359019      -1.140113      -0.046699       0.010959       0.019638       0.051832      -0.021102      -0.020029      -0.008971      -0.048342       0.115210      -0.056352       0.012828       0.043524             11.097787       7.744961      -0.989226       0.046055      18.906476       3.130851       6.641923           0.027090
          258              O       8.374356       9.376789       9.354803      -0.534563      39.568305 0.54455428E+03  0.13137600E+05                                 9.268811                            7.249596       0.222600       2.119755                    0.998120      27.460398      72.397868       0.701477       0.361924      -1.136264       0.015148       0.021442       0.038172       0.046328      -0.025023      -0.014626       0.013131       0.049564       0.090322      -0.050825       0.006200       0.044625             10.994250      11.393745      -2.620276       5.579983      10.024057      -3.828365      11.564947           0.033465
          259              O      -2.493724       6.506995      14.197175      -0.528627      38.984936 0.53800336E+03  0.12923416E+05                                 9.166869                            7.179061       0.277034       2.137169                    0.998029      27.392011      71.753783       0.709794       0.359237      -1.139874      -0.005924       0.026503       0.044726       0.052325      -0.038329      -0.025742      -0.017935      -0.011976      -0.022754      -0.055418       0.012576       0.042842             11.088090      11.605405       4.445921      -4.665260       9.276730      -3.537147      12.382135           0.027905
          260              O      -8.596271       4.045904      13.893732      -0.534759      39.569567 0.54456057E+03  0.13137671E+05                                 9.268424                            7.249182       0.223135       2.119855                    0.998121      27.463021      72.402429       0.701570       0.361879      -1.136310      -0.046491       0.000747       0.000162       0.046497      -0.035594      -0.007249       0.023657       0.029625       0.050637      -0.050871       0.006165       0.044705             10.994147      10.468556      -1.643075       5.393345       9.104046      -4.091867      13.409838           0.033418
          261              O      13.219408       8.661352       1.120487      -0.528729      38.988676 0.53805309E+03  0.12924869E+05                                 9.167240                            7.179209       0.277083       2.137146                    0.998031      27.393848      71.758565       0.709816       0.359219      -1.139892       0.027070       0.003234      -0.044759       0.052408      -0.026068       0.008504       0.030333       0.057539      -0.022801      -0.055566       0.012709       0.042858             11.088801       6.742117       2.727551       1.781424      14.142224       5.577433      12.382063           0.027807
          262              O      12.933230       2.087459       1.423930      -0.534868      39.581474 0.54476229E+03  0.13143976E+05                                 9.270863                            7.250985       0.222249       2.119540                    0.998119      27.466155      72.418645       0.701404       0.361925      -1.136255       0.016003      -0.043467       0.000113       0.046319      -0.036907      -0.024568      -0.000814       0.021634       0.050947      -0.050698       0.006062       0.044636             10.997155      10.294264      -1.707426       5.658531       9.286085      -3.720454      13.411116           0.033616
          263              O      -3.150893      -2.515298       9.524675      -0.528705      39.009157 0.53829318E+03  0.12932342E+05                                 9.171568                            7.181439       0.276408       2.136962                    0.998021      27.395713      71.772974       0.709598       0.359282      -1.139819       0.026263      -0.040323      -0.020307       0.052231      -0.000680       0.001982       0.021107       0.062833       0.113385      -0.055127       0.012431       0.042696             11.096529      18.279607       2.747066      -2.935706       8.368769      -1.088934       6.641211           0.027933
          264              O      -0.204312       2.177352       5.962859      -0.536739      39.641661 0.54554579E+03  0.13167679E+05                                 9.280404                            7.256437       0.222775       2.119516                    0.998133      27.484679      72.481935       0.701102       0.361949      -1.136230       0.015081       0.020464      -0.037021       0.044908      -0.036758      -0.017342       0.009202      -0.008010       0.093892      -0.053196       0.007498       0.045699             11.010786      11.838303      -2.477006       5.479130       9.611386      -3.995104      11.582670           0.034609
          265              O      -3.760859      -5.318636       9.212348      -0.701292      52.264544 0.10427936E+04  0.29370278E+05                                11.084134                            9.920445       0.356574       2.069492                    0.999284      33.294115      92.514555       0.614471       0.353912      -1.151368       0.008054       0.011379      -0.019636       0.024081      -0.011559       0.020212       0.028586       0.008162      -0.073686      -0.049375       0.024539       0.024836             12.678241      14.040319      -0.960816       1.669781      13.360788       2.361275      10.633617          -0.081150
          266              O       2.492521       3.524943       6.105314      -0.680908      51.229942 0.10173888E+04  0.28478397E+05                                10.951764                            9.811432       0.346665       2.072207                    0.999243      32.889614      91.106640       0.616692       0.354821      -1.150639       0.006616       0.015068       0.019490       0.025508       0.008839       0.017917      -0.010876       0.051718       0.082061      -0.043803       0.004342       0.039460             12.518673      13.857502      -0.950884      -1.642247      13.193985      -2.322433      10.504533           0.076016
          267              O      11.282699       0.000000       0.000000      -0.701329      52.266077 0.10428381E+04  0.29371824E+05                                11.084280                            9.920599       0.356543       2.069469                    0.999286      33.294957      92.517144       0.614472       0.353908      -1.151373      -0.024101       0.000019       0.000042       0.024101       0.000026       0.000060       0.000126      -0.074004       0.074268      -0.049380       0.024548       0.024832             12.678386       8.589749      -0.000635      -0.001093      14.721259       0.002432      14.724150          -0.081139
          268              O      -3.760859      10.637445       0.000000      -0.701377      52.271736 0.10429472E+04  0.29375730E+05                                11.085205                            9.921185       0.356466       2.069436                    0.999285      33.296222      92.522634       0.614446       0.353913      -1.151366       0.008013      -0.022616       0.000028       0.023994       0.023264       0.000062       0.000094       0.057464       0.074118      -0.049322       0.024561       0.024761             12.679858      14.041373       1.927337       0.002745       9.271914       0.001273      14.726286          -0.080991

******************************************************
Auxiliary information for the entire system
The total spin magnetic moment of the unit cell is   13.830355
The total net atomic charge of the unit cell is   0.000001
Accuracy of reproducing the electrostatic potential in the unit cell:
  The inner radius (bohr) =    5.0000
  The outer radius (bohr) =   12.0000
  Valid grid points have density less than (e/(bohr^3)) =    0.0001
  The number of valid grid points were=       394094
  The rms potential error without charges in kcal/mol is=      9.71004
  The rms potential error with partial charges in kcal/mol is=      4.70282
  The RRMSE value at monopole order=      0.48433
  The rms potential error with partial charges and cloud penetration in kcal/mol is=      4.69033
  The RRMSE value at monopole order with cloud penetration is=      0.48304
  The rms potential error with partial charges and atomic dipoles in kcal/mol is=      0.53950
  The RRMSE value at dipole order=      0.05556
  The rms potential error with partial charges, atomic dipoles and cloud penetration in kcal/mol is=      0.52336
  The RRMSE value at dipole order with cloud penetration=      0.05390

******************************************************
The electron densities and ab initio electrostatic potential were computed in VASP using the PBE functional and
projector augmented wave method. See the main text of the journal article for a description of computational details.
The atomic charges, dipoles, and quadrupoles were computed with the DDEC6 method as described in
(a) T. A. Manz and N. Gabaldon Limas, RSC Adv. 6 (2016) 47771-47801 DOI: 10.1039/c6ra04656h
(b) N. Gabaldon Limas and T. A. Manz, RSC Adv. 8 (2018) 2678-2707 DOI: 10.1039/c7ra11829e.
For each atom in the material, the electron cloud parameters were fit to the spherically averaged atom-in-material
electron density using radial positions for which this density was between 10^-4 and 10^-2 electrons per cubic bohr.
The polarizabilities, dispersion coefficients, and quantum Drude oscillator (QDO) parameters were fit using the MCLF method.
The magnetic structure of the system was optimized in VASP from the default ferromagnetic initial guess using spin polarization.
The atomic spin moments (ASMs) were computed on this optimized magnetic structure using the DDEC6 partition as inputs
to the method of T. A. Manz and D. S. Sholl, J. Chem. Theory Comput. 7 (2011) 4146-4164 DOI: 10.1021/ct200539n.
The RMSE and RRMSE were computed using a uniform grid with Ewald summation.
