# Supplementary material for: A collection of forcefield precursors for metal–organic frameworks
Source: RSC Adv. 2019 Nov 13;9(63):36492–507. doi: 10.1039/c9ra07327b (PMC9075174; doi:10.1039/c9ra07327b)
Supplement: RA-009-C9RA07327B-s5195 [file RA-009-C9RA07327B-s5195.xyz]

  164
jmolscript: load "" {1 1 1} spacegroup "x,y,z" unitcell [{     17.282100     0.000000     0.000000 }, {     -1.233851    17.237998     0.000000 }, {     -8.024289    -8.618902    13.077940 }]
Zn     2.498692    12.189856     0.724256     1.027028
Zn     3.956070    -5.256291    12.353684     1.027047
Zn    11.139678    12.189893     5.814714     1.026999
Zn     3.339208     3.362670     7.263226     1.027028
Co     7.610888     9.255646     6.388051     1.199485
Co    -5.855518     0.756144    11.575546     1.151609
Co     0.664388    -0.366603     6.689889     1.199457
Co     9.196278     2.832559     1.502394     1.151742
Co    16.252016     9.255599     0.150919     1.199472
Co    10.809701     9.375117     8.041364     1.151739
Co     0.047384     8.252443    12.927021     1.199528
Co     0.555183     2.832585     5.036576     1.151627
P      1.676324     9.254921     1.589493     1.287367
P      3.125078     1.028286     5.307290     1.306146
P      1.087341    -6.286096    11.488447     1.287540
P      8.826531    11.809638     7.770650     1.306150
P     10.317332     9.254945     4.949477     1.287548
P     11.766179     1.028256     1.231680     1.306159
P      0.470457     2.332879     8.128463     1.287370
P     -7.838695     3.190669    11.846260     1.306152
H      3.885919     9.620551     3.243329     0.126695
H      4.006141     6.564273     5.780449     0.133979
H      1.096124     6.802137     3.052391     0.124976
H      3.084015    -1.461753     3.907688     0.127910
H      5.146507    15.767609     1.598124     0.132260
H      5.606074     1.692800     3.920766     0.127767
H      1.294291    -4.056028     9.834611     0.126707
H     -1.762760    -4.154303     7.297491     0.133984
H     -2.551606    10.198074    10.025549     0.128532
H      7.579622    -5.647100     9.170252     0.127903
H      7.335657    -2.359797    11.479816     0.132271
H     10.546064    -2.906259     9.157174     0.127771
H     12.526968     9.620551     3.295641     0.126707
H     12.647254     6.564235     0.758521     0.133991
H      9.737169     6.802140     3.486579     0.128555
H     11.725082    -1.461763     2.631282     0.127898
H     -2.260734    -1.470365     4.940846     0.132292
H     14.247141     1.692791     2.618204     0.127760
H      0.677367     4.562971     9.782299     0.126697
H     -2.379749     4.464733    12.319419     0.133976
H     -1.934675     1.579072     9.591361     0.124966
H      6.962681     2.971908    10.446658     0.127902
H      6.718773     6.259177     8.137094     0.132281
H     -7.352978     5.712750    10.459736     0.127770
C      2.359129     8.351832     2.987001    -0.140904
C      3.510126     8.834500     3.567662    -0.067816
C      4.118544     8.181188     4.621744    -0.006171
C      5.417925     8.812103     5.225945     0.564259
C      3.599171     7.010731     5.074241    -0.100774
C      2.451383     6.483244     4.483118    -0.021383
C      1.937435     5.140408     4.995773     0.613941
C      1.856914     7.158966     3.449961    -0.069077
C      4.198642     0.229296     4.116936    -0.156118
C      3.859259    -1.041148     3.617358    -0.064677
C      4.692493    -1.672066     2.686209    -0.013603
C      3.002482    14.285145     2.150013     0.565564
C      5.836349    -1.041159     2.220634    -0.094029
C      6.172770     0.222390     2.678362    -0.034385
C      7.408840     0.892944     2.126473     0.647602
C      5.371137     0.846412     3.612127    -0.065575
C      0.137814    -5.669503    10.090939    -0.140880
C      0.537078    -4.486980     9.510278    -0.067375
C     -0.158000    -3.926753     8.456196    -0.006051
C      0.378538    -2.585641     7.851995     0.564229
C     -1.288388    -4.528363     8.003699    -0.100308
C     -2.966436    11.527113     8.594822    -0.021323
C     -4.269151    10.918608     8.082167     0.614267
C     -1.016150    -6.255598     9.627979    -0.074703
C      9.186778    -4.414585     8.961004    -0.156150
C      7.943804    -4.843807     9.460582    -0.064641
C      7.255004    -4.057748    10.391731    -0.013646
C      6.010050    -4.604188    10.927927     0.565650
C      7.802634    -2.871770    10.857306    -0.094031
C      9.038942    -2.445995    10.399578    -0.034377
C      9.619533    -1.165207    10.951467     0.647598
C      9.718608    -3.201026     9.465813    -0.065584
C     11.000172     8.351836     3.551969    -0.140862
C     12.151183     8.834496     2.971308    -0.067370
C     12.759628     8.181168     1.917226    -0.006077
C     14.059024     8.812074     1.313025     0.564239
C     12.240267     7.010705     1.464729    -0.100285
C     11.092463     6.483226     2.055852    -0.021341
C     10.578528     5.140382     1.543197     0.614245
C     10.497969     7.158963     3.089009    -0.074739
C     12.839714     0.229283     2.422034    -0.156135
C     12.500318    -1.041153     2.921612    -0.064667
C     13.333529    -1.672057     3.852761    -0.013686
C     11.643504    14.285161     4.388957     0.565649
C     -2.804728    -1.041143     4.318336    -0.094039
C     -2.468295     0.222399     3.860608    -0.034351
C     -1.232239     0.892961     4.412497     0.647587
C     14.012195     0.846407     2.926843    -0.065602
C     -0.479104     2.949492     9.525971    -0.140844
C     -0.079855     4.132023    10.106632    -0.067873
C     -0.774960     4.692266    11.160714    -0.006181
C     -0.238436     6.033387    11.764915     0.564283
C     -1.905359     4.090663    11.613211    -0.100750
C     -2.349541     2.908132    11.022088    -0.021452
C     -3.652269     2.299634    11.534743     0.613959
C     -1.633080     2.363404     9.988931    -0.069087
C      8.569832     4.204427    10.655906    -0.156076
C      7.326870     3.775197    10.156328    -0.064726
C      6.638093     4.561243     9.225179    -0.013592
C      5.393153     4.014794     8.688983     0.565543
C      7.185735     5.747214     8.759604    -0.094030
C      8.422031     6.172995     9.217332    -0.034333
C      9.002637     7.453775     8.665443     0.647605
C      9.101674     5.417978    10.151097    -0.065628
O      0.178042     8.956876     1.619049    -0.682899
O      2.352016     8.741391     0.324333    -0.725009
O      1.979388    10.735839     1.836143    -0.720394
O      5.850883     9.886028     4.828375    -0.455551
O      5.955117     8.163962     6.162325    -0.498530
O      2.460559     4.640514     5.997543    -0.554399
O      0.944323     4.649120     4.354954    -0.512117
O      2.137307     1.816918     4.488349    -0.733442
O      2.461509    -0.080973     6.083858    -0.693737
O      4.005854     1.908292     6.188481    -0.708669
O      1.968249    13.764560     2.544967    -0.426573
O      3.668082    13.726627     1.229326    -0.513563
O      8.142329     0.255133     1.378415    -0.579282
O      7.641073     2.066854     2.482193    -0.497742
O     -0.336825     9.436165    11.458891    -0.682973
O      0.526875    -5.648797    12.753607    -0.724853
O      2.542844    -5.878074    11.241797    -0.720304
O      1.418810    -2.077118     8.249565    -0.455583
O     -0.306298    -2.096089     6.915615    -0.498533
O     -4.805114    11.404712     7.080397    -0.554325
O     -4.688284     9.892952     8.722986    -0.512442
O      9.683669    10.880688     8.589591    -0.733390
O      7.767480    11.068570     6.994082    -0.693752
O     10.875263    -4.487000     6.889459    -0.708537
O      5.564635    -5.672947    10.532973    -0.426603
O      5.405433    -3.980166    11.848614    -0.513584
O      8.930979    -0.479130    11.699525    -0.579304
O     -6.508231    -0.849755    10.595747    -0.497768
O      8.819051     8.956900     4.919921    -0.682945
O     10.992992     8.741435     6.214637    -0.724883
O     10.620402    10.735860     4.702827    -0.720311
O     14.491972     9.886005     1.710595    -0.455587
O     14.596240     8.163919     0.376645    -0.498547
O     11.101678     4.640473     0.541427    -0.554324
O      9.585400     4.649104     2.184016    -0.512422
O     10.778388     1.816900     2.050621    -0.733391
O     11.102630    -0.081015     0.455112    -0.693771
O     12.646978     1.908249     0.350489    -0.708560
O     10.609281    13.764571     3.994003    -0.426592
O     13.542932    -3.511341     5.309644    -0.513550
O     -0.498768     0.255161     5.160555    -0.579281
O     -0.999997     2.066866     4.056777    -0.497773
O      0.280142     0.817142     8.158019    -0.682902
O     -0.089976     2.970158     6.863303    -0.724968
O      1.925954     2.740904     8.375113    -0.720514
O      0.801845     6.541905    11.367345    -0.455592
O     -0.923296     6.522953    12.701295    -0.498524
O     -4.188257     2.785753    12.536513    -0.554456
O     -4.071386     1.273969    10.893924    -0.512199
O     -6.981537     2.261707    11.027319    -0.733431
O      8.384335     2.449613    12.622828    -0.693795
O     -7.023836     4.132043    12.727451    -0.708568
O      4.947727     2.946041     9.083937    -0.426408
O      4.788559     4.638803     7.768296    -0.513597
O      8.314101     8.139841     7.917385    -0.579246
O     10.156964     7.769233     9.021163    -0.497665

The following XYZ coordinates are in angstroms. Other properties are in atomic units.
The sperically averaged electron density of each atom fit to a function of the form exp(a - br)
eigen_1, eigen_2 and eigen_3 are the three eigenvalues of traceless quadrupole moment tensor
  atom number  atomic symbol              X              Y              Z     net charge C6 coefficient C8 coefficient C10 coefficient fluctuating dipole atomic polarizability isotropic forcefield polarizability              a              b squared Pearson coefficient          <r^3>          <r^4>         wp_QDO          m_QDO          q_QDO       dipole_x       dipole_y       dipole_z         dipole            Qxy            Qxz            Qyz     Q(x^2-y^2)  Q(3z^2 - R^2)        eigen_1        eigen_2        eigen_3 static polarizability      alpha(xx)      alpha(xy)      alpha(xz)      alpha(yy)      alpha(yz)      alpha(zz) atomic spin moment
            1             Zn       2.498692      12.189856       0.724256       1.027028      87.002877 0.16629574E+04  0.51509992E+05                                16.356826                           13.603620       0.116645       1.915066                    0.999629      44.025851     119.562138       0.473845       0.417310      -1.128999       0.011707       0.009622       0.015960       0.022008      -0.053355      -0.021613      -0.070625       0.071619       0.035579      -0.112755       0.043953       0.068802             19.321373      16.134252       2.714964       1.752209      23.758426       3.165281      18.071441           0.015998
            2             Zn       3.956070      -5.256291      12.353684       1.027047      87.002017 0.16629062E+04  0.51507923E+05                                16.356638                           13.603397       0.116599       1.915060                    0.999629      44.025007     119.558608       0.473851       0.417309      -1.129001       0.008742       0.012369      -0.015959       0.022003      -0.057900       0.068910       0.026629      -0.055686       0.035579      -0.112765       0.043980       0.068785             19.321246      23.333096       3.229714      -3.031895      16.559103      -1.972856      18.071539           0.016024
            3             Zn      11.139678      12.189893       5.814714       1.026999      87.003549 0.16629442E+04  0.51509304E+05                                16.356677                           13.603433       0.116731       1.915089                    0.999629      44.025648     119.559927       0.473857       0.417302      -1.129008       0.011731       0.009593      -0.015971       0.022016      -0.053353       0.021649       0.070647       0.071651       0.035552      -0.112790       0.043999       0.068792             19.321282      16.133618       2.714289      -1.751112      23.758576      -3.165211      18.071653           0.016013
            4             Zn       3.339208       3.362670       7.263226       1.027028      86.999767 0.16628768E+04  0.51506788E+05                                16.356348                           13.603212       0.116644       1.915078                    0.999628      44.025016     119.558422       0.473857       0.417306      -1.129004       0.008766       0.012392       0.015971       0.022033      -0.057960      -0.068892      -0.026639      -0.055740       0.035554      -0.112804       0.044004       0.068799             19.320809      23.332152       3.230211       3.031788      16.559432       1.973659      18.070842          -0.006364
            5             Co       7.610888       9.255646       6.388051       1.199485      90.691538 0.17681165E+04  0.54523428E+05                                15.132468                           12.662267       0.749406       2.139567                    0.999365      41.647634     105.786487       0.584104       0.340050      -1.212043      -0.022315      -0.004739       0.008811       0.024455       0.012556      -0.070838      -0.012840      -0.140536       0.056472      -0.116857       0.041049       0.075809             17.724081      21.036686       2.470215       2.970576      15.870929       2.043868      16.264628           3.394959
            6             Co      -5.855518       0.756144      11.575546       1.151609      88.394518 0.18476570E+04  0.57643656E+05                                14.995789                           13.013997       0.613539       2.098820                    0.998357      42.259758     108.196027       0.571143       0.343741      -1.207996       0.033083      -0.025889      -0.041088       0.058762      -0.016609       0.093919      -0.111508      -0.052955       0.025459      -0.135691      -0.024222       0.159914             17.378667      18.923016       4.983994       0.903642      19.065356      -0.780432      14.147629           3.333018
            7             Co       0.664388      -0.366603       6.689889       1.199457      90.702621 0.17683731E+04  0.54533532E+05                                15.134008                           12.663364       0.749276       2.139508                    0.999365      41.649989     105.795933       0.584065       0.340060      -1.212029      -0.003111      -0.022608      -0.008814       0.024464       0.022427       0.007683       0.071638       0.135533       0.056791      -0.116936       0.041160       0.075776             17.726372      15.547413       2.078980      -1.825939      21.365984      -3.111789      16.265719           3.395187
            8             Co       9.196278       2.832559       1.502394       1.151742      88.380318 0.18472165E+04  0.57625786E+05                                14.993537                           13.011995       0.613842       2.098957                    0.998358      42.254838     108.175318       0.571223       0.343717      -1.208032      -0.028169       0.031310       0.041158       0.058888      -0.012729       0.117954      -0.085604       0.057100       0.025583      -0.135582      -0.024328       0.159910             17.376025      18.350081       4.942567       0.844385      19.632498      -0.843294      14.145495           3.332972
            9             Co      16.252016       9.255599       0.150919       1.199472      90.702522 0.17683692E+04  0.54533483E+05                                15.134130                           12.663457       0.749012       2.139436                    0.999363      41.649760     105.796068       0.584054       0.340066      -1.212022      -0.022314      -0.004738      -0.008846       0.024467       0.012559       0.070878       0.012906      -0.140486       0.056494      -0.116871       0.041000       0.075871             17.726524      21.040536       2.472302      -2.973217      15.873334      -2.043615      16.265703           3.395199
           10             Co      10.809701       9.375117       8.041364       1.151739      88.376715 0.18471191E+04  0.57621844E+05                                14.993005                           13.011545       0.613802       2.098957                    0.998356      42.253992     108.171412       0.571241       0.343712      -1.208040       0.033241      -0.025832       0.041118       0.058847      -0.016673      -0.093789       0.111483      -0.052857       0.025719      -0.135516      -0.024346       0.159862             17.375411      18.921497       4.983342      -0.901464      19.059752       0.782165      14.144983           3.332485
           11             Co       0.047384       8.252443      12.927021       1.199528      90.690659 0.17680930E+04  0.54522479E+05                                15.132298                           12.662119       0.749211       2.139518                    0.999363      41.647579     105.785871       0.584113       0.340047      -1.212047      -0.003138      -0.022564       0.008813       0.024426       0.022425      -0.007806      -0.071585       0.135548       0.056363      -0.116861       0.041002       0.075859             17.723881      15.545294       2.077101       1.826661      21.361899       3.108531      16.264448           3.395227
           12             Co       0.555183       2.832585       5.036576       1.151627      88.390044 0.18475428E+04  0.57639187E+05                                14.995353                           13.013655       0.613328       2.098776                    0.998356      42.258353     108.191496       0.571146       0.343744      -1.207994      -0.028166       0.031151      -0.041078       0.058746      -0.012612      -0.117988       0.085750       0.057050       0.025285      -0.135795      -0.024136       0.159930             17.378146      18.354259       4.943128      -0.843010      19.633003       0.845748      14.147177           3.332663
           13              P       1.676324       9.254921       1.589493       1.287367      78.157590 0.13595803E+04  0.41651186E+05                                14.465182                           11.364210       0.300836       1.879551                    0.999710      48.890801     150.146209       0.561279       0.356209      -1.129278      -0.031254       0.024573      -0.027346       0.048254       0.005411      -0.085431       0.101053       0.041910      -0.249324      -0.170167       0.047123       0.123044             17.765318      15.672135      -0.703372       4.129413      16.839715      -5.400896      20.784104           0.010492
           14              P       3.125078       1.028286       5.307290       1.306146      75.457854 0.12995011E+04  0.39427432E+05                                14.176482                           11.135514       0.258885       1.871669                    0.999644      48.497426     149.009153       0.564169       0.357829      -1.126165      -0.022352       0.009314       0.044793       0.050919       0.044703       0.089457      -0.088115      -0.072000       0.099891      -0.153263       0.028930       0.124333             17.367776      18.342169      -2.155133      -5.045652      16.590048       4.158756      17.171111           0.010928
           15              P       1.087341      -6.286096      11.488447       1.287540      78.166522 0.13597843E+04  0.41660003E+05                                14.466706                           11.365804       0.297592       1.878584                    0.999705      48.896550     150.180334       0.561171       0.356255      -1.129214       0.026204      -0.029470       0.026890       0.047731       0.002430      -0.106504       0.078273      -0.042021      -0.249470      -0.169962       0.047061       0.122902             17.766991      16.938135      -0.612907       5.685580      15.576551      -3.731085      20.786287           0.010503
           16              P       8.826531      11.809638       7.770650       1.306150      75.457526 0.12995055E+04  0.39427440E+05                                14.176307                           11.135481       0.258992       1.871705                    0.999644      48.496472     149.004032       0.564176       0.357825      -1.126172       0.010918      -0.021635      -0.044819       0.050951       0.049379       0.094278      -0.082888       0.058516       0.099893      -0.153229       0.028916       0.124314             17.367570      16.905758      -2.258845      -4.508505      18.025806       4.736380      17.171146           0.010770
           17              P      10.317332       9.254945       4.949477       1.287548      78.165058 0.13597601E+04  0.41659126E+05                                14.466599                           11.365758       0.297670       1.878611                    0.999704      48.896366     150.180135       0.561167       0.356259      -1.129209      -0.031234       0.024051       0.026896       0.047722       0.005424       0.085697      -0.100642       0.040821      -0.249408      -0.169964       0.047078       0.122886             17.766765      15.670602      -0.703607      -4.127296      16.843895       5.404606      20.785796           0.010491
           18              P      11.766179       1.028256       1.231680       1.306159      75.458580 0.12995153E+04  0.39427847E+05                                14.176477                           11.135549       0.259140       1.871746                    0.999645      48.496617     149.005127       0.564172       0.357827      -1.126169      -0.022367       0.009334      -0.044847       0.050977       0.044718      -0.089399       0.088158      -0.072002       0.099857      -0.153250       0.028913       0.124338             17.367897      18.342061      -2.156078       5.046456      16.589850      -4.159020      17.171779           0.010784
           19              P       0.470457       2.332879       8.128463       1.287370      78.156581 0.13595595E+04  0.41650482E+05                                14.465182                           11.364204       0.300713       1.879522                    0.999710      48.890876     150.147444       0.561272       0.356214      -1.129271       0.026727      -0.029417      -0.027352       0.048248       0.002372       0.106899      -0.078023      -0.042933      -0.249247      -0.170163       0.047108       0.123054             17.765304      16.934206      -0.613066      -5.681999      15.577869       3.733227      20.783836           0.010557
           20              P      -7.838695       3.190669      11.846260       1.306152      75.458931 0.12995213E+04  0.39428164E+05                                14.176598                           11.135599       0.258952       1.871692                    0.999645      48.497351     149.008736       0.564167       0.357829      -1.126165       0.010900      -0.021636       0.044829       0.050956       0.049402      -0.094298       0.082930       0.058470       0.099855      -0.153282       0.028954       0.124328             17.367949      16.905935      -2.257897       4.508405      18.026390      -4.736056      17.171521           0.010857
           21              H       3.885919       9.620551       3.243329       0.126695       1.073148 0.77487464E+01  0.74887683E+02                                 1.681607                            1.589491      -1.079766       2.379351                    0.997593       3.322677       8.999971       0.518336       1.222689      -0.722600       0.015920       0.035966      -0.014505       0.041921       0.006565      -0.005627      -0.006533      -0.013710      -0.003188      -0.010270      -0.004147       0.014418              1.721943       1.561943       0.240187       0.038480       2.001742      -0.354798       1.602144           0.000411
           22              H       4.006141       6.564273       5.780449       0.133979       1.054553 0.74237189E+01  0.71547830E+02                                 1.704450                            1.586174      -1.199978       2.326450                    0.995584       3.457288       9.597341       0.500057       1.270900      -0.709988       0.017565      -0.017348       0.031528       0.040044      -0.003049       0.004202      -0.003724      -0.001299       0.013205      -0.005486      -0.003020       0.008505              1.768200       1.635303      -0.084756       0.355579       1.748681      -0.417263       1.920615           0.000276
           23              H       1.096124       6.802137       3.052391       0.124976       1.080964 0.78177905E+01  0.75289058E+02                                 1.654829                            1.570498      -1.000441       2.415594                    0.998131       3.242106       8.603343       0.537572       1.183101      -0.732767      -0.034520      -0.013391      -0.018086       0.041207       0.006010       0.009150       0.002012       0.013509      -0.001806      -0.009213      -0.005694       0.014908              1.681584       1.893319       0.229212       0.348871       1.572128      -0.021976       1.579304           0.000447
           24              H       3.084015      -1.461753       3.907688       0.127910       1.074669 0.78388819E+01  0.76007384E+02                                 1.684405                            1.599968      -1.099275       2.371301                    0.997365       3.340920       9.075616       0.515828       1.224615      -0.722038      -0.035535      -0.018679       0.015012       0.042860       0.003360      -0.005996      -0.005467       0.015989      -0.011094      -0.010601      -0.002885       0.013486              1.718783       1.974125       0.236705      -0.342958       1.621888       0.024820       1.560335           0.000550
           25              H       5.146507      15.767609       1.598124       0.132260       1.076827 0.76747419E+01  0.74638463E+02                                 1.732404                            1.615765      -1.308107       2.275876                    0.994090       3.509336       9.809029       0.493723       1.275628      -0.708817       0.024641      -0.019631      -0.025497       0.040529      -0.005499      -0.005492       0.002623       0.002702       0.001490      -0.006364      -0.003056       0.009420              1.793796       1.850314      -0.125514      -0.450075       1.705821       0.320004       1.825253           0.000205
           26              H       5.606074       1.692800       3.920766       0.127767       1.074574 0.78074811E+01  0.75148509E+02                                 1.645813                            1.567646      -1.034805       2.401026                    0.997895       3.238169       8.584393       0.539113       1.180366      -0.733352       0.010259       0.038727       0.016034       0.043152       0.002466       0.001890       0.008707      -0.016079      -0.018641      -0.009965      -0.005244       0.015209              1.670116       1.511362       0.154278      -0.087711       1.982563       0.300280       1.516424           0.000237
           27              H       1.294291      -4.056028       9.834611       0.126707       1.073003 0.77470467E+01  0.74866852E+02                                 1.681436                            1.589297      -1.079660       2.379422                    0.997594       3.322356       8.998720       0.518379       1.222659      -0.722608       0.034733       0.018429       0.014518       0.041914       0.007478       0.006113       0.006081       0.011696      -0.003185      -0.010272      -0.004146       0.014419              1.721780       1.965128       0.269156       0.356548       1.598303      -0.013009       1.601910           0.000423
           28              H      -1.762760      -4.154303       7.297491       0.133984       1.054366 0.74216567E+01  0.71522394E+02                                 1.704214                            1.585924      -1.199734       2.326588                    0.995586       3.456752       9.595220       0.500115       1.270852      -0.710000      -0.018570       0.016272      -0.031519       0.040038      -0.002931       0.004014      -0.003940       0.002137       0.013211      -0.005490      -0.003027       0.008517              1.767975       1.759837      -0.075879       0.441503       1.623652      -0.324966       1.920437           0.000562
           29              H      -2.551606      10.198074      10.025549       0.128532       1.093549 0.79403082E+01  0.76856563E+02                                 1.676009                            1.589240      -1.042117       2.398429                    0.997677       3.260378       8.706896       0.530505       1.192815      -0.730417      -0.010760      -0.035013       0.017912       0.040774       0.004782      -0.001631      -0.008978      -0.015118      -0.001399      -0.008933      -0.005711       0.014644              1.703632       1.560344       0.208248       0.048185       1.951278      -0.353752       1.599273           0.000434
           30              H       7.579622      -5.647100       9.170252       0.127903       1.074672 0.78388974E+01  0.76007533E+02                                 1.684408                            1.599971      -1.099242       2.371316                    0.997365       3.340893       9.075527       0.515827       1.224618      -0.722038      -0.016096      -0.036778      -0.015012       0.042861       0.002188       0.005025       0.006374      -0.016779      -0.011092      -0.010600      -0.002887       0.013487              1.718781       1.589972       0.209194      -0.049254       2.006036       0.340312       1.560336           0.000535
           31              H       7.335657      -2.359797      11.479816       0.132271       1.076765 0.76742698E+01  0.74633570E+02                                 1.732425                            1.615784      -1.307989       2.275935                    0.994092       3.509331       9.809358       0.493683       1.275736      -0.708794      -0.021335       0.023173       0.025498       0.040525      -0.005638      -0.003007       0.005291      -0.001102       0.001474      -0.006367      -0.003054       0.009421              1.793822       1.724474      -0.134533      -0.351356       1.831724       0.426080       1.825269           0.000213
           32              H      10.546064      -2.906259       9.157174       0.127771       1.074538 0.78071926E+01  0.75145205E+02                                 1.645789                            1.567628      -1.034778       2.401039                    0.997896       3.238155       8.584388       0.539110       1.180382      -0.733348       0.037896       0.012998      -0.016034       0.043153       0.003585      -0.008548      -0.002504       0.015217      -0.018649      -0.009965      -0.005244       0.015209              1.670090       1.958154       0.186230      -0.305772       1.535710       0.066056       1.516406           0.000240
           33              H      12.526968       9.620551       3.295641       0.126707       1.072978 0.77467951E+01  0.74863311E+02                                 1.681360                            1.589232      -1.079554       2.379473                    0.997597       3.322286       8.998267       0.518412       1.222598      -0.722622       0.015898       0.035963       0.014519       0.041915       0.006573       0.005627       0.006532      -0.013702      -0.003193      -0.010270      -0.004151       0.014421              1.721698       1.561767       0.240269      -0.038425       2.001502       0.354681       1.601826           0.000418
           34              H      12.647254       6.564235       0.758521       0.133991       1.054425 0.74222144E+01  0.71529399E+02                                 1.704306                            1.586005      -1.199887       2.326519                    0.995582       3.456855       9.595741       0.500090       1.270887      -0.709993       0.017559      -0.017357      -0.031522       0.040040      -0.003052      -0.004215       0.003724      -0.001277       0.013208      -0.005487      -0.003028       0.008515              1.768074       1.635251      -0.084819      -0.355689       1.748442       0.417209       1.920530           0.000563
           35              H       9.737169       6.802140       3.486579       0.128555       1.093547 0.79403820E+01  0.76858206E+02                                 1.676090                            1.589315      -1.042628       2.398236                    0.997671       3.260328       8.707093       0.530454       1.192916      -0.730394      -0.034152      -0.013220       0.017918       0.040770       0.005809      -0.008835      -0.002260       0.013597      -0.001378      -0.008936      -0.005700       0.014636              1.703714       1.919732       0.233974      -0.356313       1.592069       0.022811       1.599341           0.000432
           36              H      11.725082      -1.461763       2.631282       0.127898       1.074710 0.78391988E+01  0.76011097E+02                                 1.684434                            1.599990      -1.099314       2.371281                    0.997364       3.340973       9.075748       0.515830       1.224599      -0.722042      -0.035538      -0.018677      -0.015013       0.042863       0.003364       0.006001       0.005471       0.015985      -0.011092      -0.010604      -0.002887       0.013491              1.718810       1.974156       0.236709       0.342978       1.621912      -0.024829       1.560363           0.000538
           37              H      -2.260734      -1.470365       4.940846       0.132292       1.076632 0.76729833E+01  0.74616492E+02                                 1.732131                            1.615532      -1.308051       2.275900                    0.994096       3.509003       9.807523       0.493785       1.275551      -0.708834       0.024635      -0.019615       0.025496       0.040518      -0.005502       0.005491      -0.002622       0.002696       0.001471      -0.006365      -0.003054       0.009420              1.793507       1.849999      -0.125480       0.449953       1.705565      -0.319949       1.824958           0.000215
           38              H      14.247141       1.692791       2.618204       0.127760       1.074526 0.78070603E+01  0.75143544E+02                                 1.645770                            1.567610      -1.034657       2.401089                    0.997898       3.238148       8.584321       0.539116       1.180375      -0.733350       0.010261       0.038726      -0.016042       0.043154       0.002462      -0.001890      -0.008701      -0.016086      -0.018646      -0.009963      -0.005244       0.015207              1.670071       1.511325       0.154252       0.087718       1.982493      -0.300271       1.516396           0.000246
           39              H       0.677367       4.562971       9.782299       0.126697       1.073116 0.77484411E+01  0.74883511E+02                                 1.681526                            1.589421      -1.079702       2.379387                    0.997597       3.322604       8.999510       0.518369       1.222630      -0.722614       0.034738       0.018440      -0.014506       0.041919       0.007476      -0.006117      -0.006076       0.011691      -0.003192      -0.010265      -0.004153       0.014417              1.721855       1.965193       0.269031      -0.356607       1.598315       0.013049       1.602058           0.000420
           40              H      -2.379749       4.464733      12.319419       0.133976       1.054574 0.74239239E+01  0.71550402E+02                                 1.704488                            1.586209      -1.199964       2.326457                    0.995580       3.457293       9.597440       0.500045       1.270921      -0.709984      -0.018557       0.016297       0.031532       0.040053      -0.002929      -0.004020       0.003932       0.002142       0.013212      -0.005487      -0.003029       0.008515              1.768240       1.760223      -0.075832      -0.441598       1.623853       0.324894       1.920643           0.000557
           41              H      -1.934675       1.579072       9.591361       0.124966       1.080970 0.78178563E+01  0.75289397E+02                                 1.654784                            1.570463      -1.000331       2.415617                    0.998132       3.242149       8.603271       0.537602       1.183039      -0.732781      -0.010889      -0.035396      -0.018099       0.041219       0.004988       0.001346       0.009266      -0.015082      -0.001783      -0.009220      -0.005682       0.014902              1.681534       1.541083       0.203980      -0.046831       1.924263       0.346385       1.579257           0.000447
           42              H       6.962681       2.971908      10.446658       0.127902       1.074651 0.78386542E+01  0.76004402E+02                                 1.684368                            1.599930      -1.099214       2.371339                    0.997366       3.340866       9.075336       0.515843       1.224593      -0.722044      -0.016094      -0.036786       0.015011       0.042867       0.002197      -0.005027      -0.006371      -0.016794      -0.011091      -0.010604      -0.002890       0.013494              1.718746       1.589932       0.209214       0.049235       2.006000      -0.340308       1.560305          -0.001039
           43              H       6.718773       6.259177       8.137094       0.132281       1.076744 0.76739089E+01  0.74627124E+02                                 1.732182                            1.615574      -1.308224       2.275813                    0.994094       3.509128       9.807714       0.493807       1.275465      -0.708851      -0.021322       0.023175      -0.025499       0.040521      -0.005634       0.003002      -0.005285      -0.001115       0.001482      -0.006362      -0.003050       0.009412              1.793559       1.724207      -0.134485       0.351247       1.831448      -0.425990       1.825021          -0.000390
           44              H      -7.352978       5.712750      10.459736       0.127770       1.074486 0.78066771E+01  0.75138833E+02                                 1.645728                            1.567571      -1.034516       2.401165                    0.997898       3.238023       8.583894       0.539124       1.180374      -0.733351       0.037892       0.012997       0.016044       0.043152       0.003583       0.008541       0.002511       0.015221      -0.018636      -0.009960      -0.005245       0.015205              1.670031       1.958068       0.186250       0.305750       1.535665      -0.066045       1.516358           0.000249
           45              C       2.359129       8.351832       2.987001      -0.140904      41.783069 0.48177594E+03  0.11486450E+05                                10.320188                            7.200094       0.034475       2.009135                    0.998089      28.203752      78.601199       0.636653       0.403518      -1.085184       0.028747      -0.045369       0.075696       0.092815      -0.002296      -0.039973       0.047706       0.017730      -0.041636      -0.066755       0.005811       0.060944             13.561800      11.337556       0.119134       5.273573      13.932867      -6.868730      15.414976           0.010442
           46              C       3.510126       8.834500       3.567662      -0.067816      32.839338 0.39782082E+03  0.91695851E+04                                 9.013650                            6.730021      -0.010227       1.981112                    0.999595      28.443432      81.606721       0.622397       0.426950      -1.055028      -0.023171      -0.019192       0.007789       0.031079      -0.007473      -0.060525       0.031353      -0.037652      -0.015218      -0.074195       0.006321       0.067874             10.807996      11.453609       0.430900       5.604447       9.107213      -3.174440      11.863168           0.007260
           47              C       4.118544       8.181188       4.621744      -0.006171      37.392999 0.40268029E+03  0.91690372E+04                                 9.538649                            6.564806       0.195173       2.078994                    0.999337      26.112861      70.849150       0.670236       0.401342      -1.087918      -0.033562      -0.013116      -0.008247       0.036965      -0.006954       0.006807      -0.009295      -0.006167       0.019661      -0.010930      -0.006077       0.017007             12.179207      14.456060       3.536648       5.479086      11.201948      -1.956256      10.879614           0.007636
           48              C       5.417925       8.812103       5.225945       0.564259      24.508881 0.26007207E+03  0.53887361E+04                                 7.678333                            5.637690       0.092321       2.084134                    0.999643      22.032141      59.878707       0.645020       0.458290      -1.036796       0.035762       0.007305       0.031148       0.047984      -0.064610      -0.077412       0.028546      -0.029648       0.100050      -0.101015      -0.015695       0.116710              9.371383      12.324597       2.752875       4.485150       7.838625      -0.391709       7.950928          -0.001023
           49              C       3.599171       7.010731       5.074241      -0.100774      33.497759 0.41261365E+03  0.95995657E+04                                 9.125296                            6.870006      -0.061034       1.962628                    0.999471      28.874400      83.281195       0.613757       0.428945      -1.053600      -0.015664       0.008401      -0.008737       0.019806      -0.044065      -0.016898       0.015979       0.009337       0.079764      -0.057609       0.005451       0.052159             10.634108      10.895063       4.103756       2.289742      12.532243      -2.506780       8.475017           0.006365
           50              C       2.451383       6.483244       4.483118      -0.021383      38.781718 0.40960777E+03  0.93626446E+04                                 9.764427                            6.602643       0.174955       2.068287                    0.999314      26.304334      71.406349       0.671393       0.399116      -1.089897       0.015465       0.043112      -0.009681       0.046814       0.007179       0.011458       0.001734       0.014384       0.011004      -0.012738      -0.004854       0.017592             12.792741       9.892483       3.298012       1.928771      17.368511      -6.297780      11.117229           0.006713
           51              C       1.937435       5.140408       4.995773       0.613941      24.802501 0.24967693E+03  0.51351159E+04                                 7.780833                            5.561088       0.073346       2.086780                    0.999627      21.651678      59.161707       0.641153       0.464486      -1.030452      -0.027831      -0.050997       0.021453       0.061931      -0.063591      -0.046525       0.064916       0.086418       0.058317      -0.100725      -0.020091       0.120816              9.622952       7.379390       2.756097       1.199696      13.106224      -3.945015       8.383241           0.001485
           52              C       1.856914       7.158966       3.449961      -0.069077      33.262680 0.38811562E+03  0.88850006E+04                                 9.060381                            6.630002       0.023852       1.993154                    0.999637      28.268301      80.655178       0.629959       0.424715      -1.057104       0.021872       0.026807       0.007953       0.035499      -0.004730      -0.017679       0.049576       0.047245      -0.007711      -0.063671       0.014081       0.049590             11.061904       8.270735       0.760397       2.510071      13.526512      -6.167113      11.388464           0.004467
           53              C       4.198642       0.229296       4.116936      -0.156118      44.218504 0.52117700E+03  0.12656261E+05                                10.709984                            7.482849       0.026221       1.998634                    0.997952      28.795680      80.653740       0.626046       0.402884      -1.087000       0.060799      -0.038228      -0.065591       0.097263       0.006072       0.049915      -0.040477      -0.005476      -0.006448      -0.068090       0.007576       0.060514             14.134038      15.484995      -1.362829      -7.628374      13.275485       5.289797      13.641634           0.010042
           54              C       3.859259      -1.041148       3.617358      -0.064677      33.482646 0.41216978E+03  0.95763036E+04                                 9.138536                            6.850145       0.009365       1.985969                    0.999556      28.599215      82.141349       0.617490       0.426928      -1.055983       0.018010       0.017229       0.003067       0.025112      -0.003993       0.033020      -0.049634       0.034637       0.043383      -0.062017      -0.002784       0.064801             10.994248       9.460051      -0.688926      -3.850100      13.009565       5.353774      10.513130           0.004313
           55              C       4.692493      -1.672066       2.686209      -0.013603      38.694281 0.40197883E+03  0.91630761E+04                                 9.775136                            6.572515       0.086921       2.043847                    0.999317      26.200674      71.482397       0.666771       0.402987      -1.085146       0.017526       0.035278       0.016869       0.042852      -0.008172      -0.007079      -0.000180       0.008297       0.013807      -0.012443       0.000400       0.012043             12.662807      11.080260       3.121666      -2.470820      16.873324       5.397162      10.034836           0.002744
           56              C       3.002482      14.285145       2.150013       0.565564      24.773448 0.24811858E+03  0.50915243E+04                                 7.763424                            5.516567       0.045976       2.072536                    0.999744      21.830587      59.447215       0.648945       0.459949      -1.033706       0.001613      -0.041650      -0.027496       0.049934      -0.053190       0.045097      -0.061949       0.032325       0.081614      -0.077874      -0.031551       0.109426              9.688366       7.197855       2.475140      -0.648018      13.775448       4.849237       8.091794          -0.006861
           57              C       5.836349      -1.041159       2.220634      -0.094029      34.440461 0.42056860E+03  0.98301449E+04                                 9.305640                            6.941038      -0.060495       1.962119                    0.999500      28.955461      83.672324       0.610014       0.429579      -1.053352      -0.008890       0.007595       0.018555       0.021932      -0.036932       0.018595      -0.013259       0.023219       0.074970      -0.051210       0.002761       0.048449             10.930756      12.143190       4.214707      -2.837808      12.920582       1.791687       7.728495           0.005444
           58              C       6.172770       0.222390       2.678362      -0.034385      39.068635 0.40928713E+03  0.93539838E+04                                 9.793146                            6.588817       0.200886       2.075987                    0.999347      26.379371      71.617438       0.673782       0.397757      -1.090768      -0.035348      -0.024406       0.019278       0.047083      -0.004461      -0.003209       0.010009      -0.010018      -0.013185      -0.010212      -0.004471       0.014683             12.833730      16.606950       3.648140      -6.580609      11.562457       1.114010      10.331782           0.010526
           59              C       7.408840       0.892944       2.126473       0.647602      23.371010 0.22928924E+03  0.46295429E+04                                 7.545858                            5.372209      -0.039351       2.063315                    0.999468      21.079858      57.601013       0.642685       0.472012      -1.023414       0.056593       0.020659      -0.018683       0.063076      -0.052692       0.086084      -0.022528      -0.007763       0.157691      -0.100169      -0.022416       0.122585              9.331726      11.968396       2.769185      -4.324593       8.851303       0.222584       7.175478           0.002318
           60              C       5.371137       0.846412       3.612127      -0.065575      34.201573 0.40790890E+03  0.94449336E+04                                 9.232032                            6.799576      -0.012026       1.978168                    0.999536      28.549008      81.636997       0.622356       0.425042      -1.058024      -0.020255      -0.032240       0.002742       0.038173      -0.005248       0.050898      -0.012354      -0.038218      -0.001997      -0.061610       0.013795       0.047815             11.252233      14.159452       0.460061      -6.504337       8.976153       2.189944      10.621095           0.004855
           61              C       0.137814      -5.669503      10.090939      -0.140880      41.820433 0.48215546E+03  0.11498280E+05                                10.327784                            7.204417       0.029207       2.007333                    0.998072      28.216992      78.659186       0.636236       0.403684      -1.085023      -0.047358       0.025202      -0.075626       0.092721      -0.004718      -0.051688       0.037075      -0.017642      -0.040115      -0.067612       0.004619       0.062993             13.572076      13.917044       0.309661       7.232186      11.377491      -4.769891      15.421692           0.010499
           62              C       0.537078      -4.486980       9.510278      -0.067375      32.828246 0.39763707E+03  0.91643820E+04                                 9.012533                            6.728879      -0.009937       1.981340                    0.999596      28.435550      81.582433       0.622386       0.427002      -1.054985      -0.017825      -0.024897      -0.007732       0.031582      -0.004483      -0.035728       0.058361       0.039502      -0.015837      -0.074592       0.006627       0.067965             10.806643       9.056216       0.261610       3.564012      11.503560      -5.362842      11.860154           0.007313
           63              C      -0.158000      -3.926753       8.456196      -0.006051      37.386298 0.40259431E+03  0.91665428E+04                                 9.537916                            6.564130       0.195276       2.079096                    0.999337      26.109048      70.835536       0.670271       0.401345      -1.087922      -0.010763      -0.034621       0.008363       0.037207      -0.006324       0.009630      -0.006280       0.007750       0.019409      -0.010723      -0.006142       0.016866             12.178754      10.712829       3.269711       2.340354      14.944714      -5.326655      10.878719           0.007671
           64              C       0.378538      -2.585641       7.851995       0.564229      24.511173 0.26008643E+03  0.53891357E+04                                 7.679025                            5.637901       0.092239       2.084097                    0.999643      22.033095      59.882870       0.644995       0.458299      -1.036786       0.004749       0.036180      -0.031153       0.047980      -0.061829      -0.033990       0.075162       0.047781       0.100112      -0.101017      -0.015674       0.116691              9.372768       7.470117       2.406131       0.710613      12.696059      -4.447011       7.952127          -0.001018
           65              C      -1.288388      -4.528363       8.003699      -0.100308      33.484656 0.41238768E+03  0.95930531E+04                                 9.123769                            6.868494      -0.060471       1.962949                    0.999471      28.864898      83.250010       0.613771       0.428991      -1.053565       0.009520      -0.015442       0.009090       0.020290      -0.044534      -0.017181       0.015524       0.003043       0.080335      -0.057957       0.005733       0.052224             10.632498      11.935067       4.177245       2.661915      11.488094      -2.107041       8.474334           0.006512
           66              C      -2.966436      11.527113       8.594822      -0.021323      38.813566 0.40988124E+03  0.93708508E+04                                 9.771152                            6.606248       0.170317       2.066704                    0.999314      26.314325      71.450686       0.670969       0.399285      -1.089735       0.041847       0.018283       0.009805       0.046707       0.005669      -0.002327      -0.010275      -0.016543       0.010647      -0.011869      -0.004805       0.016674             12.802101      16.867338       3.794170       6.425027      10.408989      -1.481669      11.129976           0.007033
           67              C      -4.269151      10.918608       8.082167       0.614267      24.798874 0.24963533E+03  0.51341640E+04                                 7.780240                            5.560995       0.070389       2.085844                    0.999620      21.650496      59.162356       0.641080       0.464548      -1.030395      -0.048546      -0.031468      -0.021143       0.061595      -0.069436      -0.067988       0.041925      -0.067255       0.058807      -0.100839      -0.020249       0.121089              9.621816      12.682893       3.133233       4.021974       7.798473      -0.915116       8.384083           0.001691
           68              C      -1.016150      -6.255598       9.627979      -0.074703      33.354512 0.38939716E+03  0.89198159E+04                                 9.056058                            6.624576       0.060753       2.002179                    0.999711      28.365373      80.901518       0.632686       0.422624      -1.058631       0.026451       0.027048      -0.009711       0.039059      -0.010629      -0.051540       0.017551      -0.042191      -0.004324      -0.063426       0.009201       0.054225             11.055727      13.374924       1.131373       6.316783       8.413942      -2.069551      11.378315           0.004534
           69              C       9.186778      -4.414585       8.961004      -0.156150      44.220524 0.52120200E+03  0.12657032E+05                                10.710309                            7.483036       0.026229       1.998627                    0.997952      28.796448      80.656676       0.626036       0.402885      -1.086998      -0.042456       0.057917       0.065601       0.097264       0.006395       0.043942      -0.046879       0.003660      -0.006434      -0.068073       0.007567       0.060507             14.134658      13.481516      -1.506850      -5.821470      15.280196       7.231711      13.642261           0.010025
           70              C       7.943804      -4.843807       9.460582      -0.064641      33.481554 0.41215248E+03  0.95758051E+04                                 9.138378                            6.850030       0.009432       1.985997                    0.999557      28.598463      82.138878       0.617491       0.426932      -1.055980       0.015909       0.019202      -0.003082       0.025126      -0.006407       0.051860      -0.029384      -0.033149       0.043430      -0.062014      -0.002779       0.064793             10.994157      13.089617      -0.429319      -5.615084       9.379861       3.458022      10.512993           0.004289
           71              C       7.255004      -4.057748      10.391731      -0.013646      38.694364 0.40197948E+03  0.91630815E+04                                 9.775096                            6.572474       0.086971       2.043861                    0.999318      26.200732      71.482186       0.666781       0.402981      -1.085151       0.033953       0.020011      -0.016872       0.042871      -0.008687      -0.000309       0.007080      -0.005917       0.013821      -0.012463       0.000411       0.012052             12.662857      16.399417       3.502183      -5.560083      11.554274       2.079145      10.034879           0.002753
           72              C       6.010050      -4.604188      10.927927       0.565650      24.771731 0.24809707E+03  0.50909768E+04                                 7.763145                            5.516376       0.046018       2.072564                    0.999744      21.829470      59.443717       0.648947       0.459957      -1.033701      -0.041634      -0.001384       0.027498       0.049914      -0.054930       0.064982      -0.040560      -0.016887       0.081520      -0.077844      -0.031544       0.109387              9.688079      13.389076       2.918068      -4.883129       7.583560       0.300169       8.091601          -0.006855
           73              C       7.802634      -2.871770      10.857306      -0.094031      34.442294 0.42059185E+03  0.98308777E+04                                 9.306195                            6.941388      -0.060556       1.962099                    0.999500      28.955959      83.676050       0.609974       0.429599      -1.053334       0.008213      -0.008332      -0.018570       0.021948      -0.038210       0.014554      -0.017591      -0.012475       0.074907      -0.051202       0.002763       0.048439             10.931448      12.317228       4.227266      -1.990108      12.748223       2.702760       7.728893           0.005460
           74              C       9.038942      -2.445995      10.399578      -0.034377      39.069656 0.40928874E+03  0.93540621E+04                                 9.793450                            6.588896       0.200867       2.075986                    0.999347      26.379407      71.618508       0.673766       0.397765      -1.090758      -0.021809      -0.036989      -0.019286       0.047072      -0.003697      -0.010209       0.002492       0.011182      -0.013195      -0.010213      -0.004466       0.014680             12.834307      11.069002       3.251618      -1.581232      17.101793       6.484707      10.332126           0.010532
           75              C       9.619533      -1.165207      10.951467       0.647598      23.371518 0.22929051E+03  0.46296143E+04                                 7.546158                            5.372328      -0.039433       2.063287                    0.999468      21.080413      57.604413       0.642654       0.472031      -1.023395       0.016570       0.057931       0.018690       0.063086      -0.051605       0.028627      -0.084260       0.022697       0.157631      -0.100167      -0.022421       0.122587              9.332205       8.473140       2.518940      -0.530849      12.347718       4.298049       7.175757           0.002326
           76              C       9.718608      -3.201026       9.465813      -0.065584      34.202301 0.40791574E+03  0.94451476E+04                                 9.232230                            6.799679      -0.012007       1.978173                    0.999536      28.549156      81.638104       0.622344       0.425048      -1.058018      -0.030712      -0.022502      -0.002733       0.038171      -0.002471       0.015969      -0.049869       0.039326      -0.002016      -0.061597       0.013789       0.047808             11.252578       8.937296       0.085844      -2.649012      14.199010       6.331738      10.621427           0.004851
           77              C      11.000172       8.351836       3.551969      -0.140862      41.821677 0.48217823E+03  0.11498979E+05                                10.328066                            7.204647       0.029162       2.007305                    0.998073      28.217536      78.661694       0.636217       0.403691      -1.085016       0.028499      -0.045454      -0.075605       0.092706      -0.003394       0.040689      -0.048889       0.018753      -0.040077      -0.067602       0.004621       0.062981             13.572400      11.346639       0.125478      -5.274204      13.948689       6.873428      15.421871           0.010493
           78              C      12.151183       8.834496       2.971308      -0.067370      32.827604 0.39763408E+03  0.91642709E+04                                 9.012355                            6.728813      -0.009901       1.981355                    0.999596      28.435236      81.580620       0.622397       0.426997      -1.054991      -0.023554      -0.019560      -0.007733       0.031578      -0.007236       0.060746      -0.031483      -0.037800      -0.015795      -0.074574       0.006617       0.067957             10.806357      11.453643       0.433094      -5.603425       9.105782       3.171962      11.859646           0.007303
           79              C      12.759628       8.181168       1.917226      -0.006077      37.387359 0.40261369E+03  0.91670794E+04                                 9.538034                            6.564247       0.195302       2.079101                    0.999337      26.109590      70.836993       0.670272       0.401340      -1.087927      -0.033790      -0.013197       0.008391       0.037234      -0.006823      -0.006963       0.009163      -0.005800       0.019358      -0.010708      -0.006163       0.016871             12.178866      14.457716       3.537686      -5.480168      11.200248       1.954135      10.878635           0.007666
           80              C      14.059024       8.812074       1.313025       0.564239      24.511601 0.26009451E+03  0.53893441E+04                                 7.679126                            5.637998       0.092185       2.084075                    0.999643      22.033236      59.883448       0.644988       0.458300      -1.036785       0.035749       0.007315      -0.031157       0.047981      -0.064582       0.077396      -0.028543      -0.029654       0.100069      -0.100990      -0.015692       0.116682              9.372867      12.326954       2.753735      -4.486382       7.839564       0.391351       7.952082          -0.001028
           81              C      12.240267       7.010705       1.464729      -0.100285      33.484169 0.41238298E+03  0.95929149E+04                                 9.123682                            6.868449      -0.060314       1.962999                    0.999470      28.864562      83.248866       0.613774       0.428991      -1.053566      -0.016077       0.008410       0.009112       0.020304      -0.044291       0.016704      -0.016025       0.009636       0.080458      -0.057969       0.005750       0.052219             10.632374      10.895372       4.102659      -2.291741      12.527574       2.504654       8.474177           0.006514
           82              C      11.092463       6.483226       2.055852      -0.021341      38.813821 0.40989024E+03  0.93710893E+04                                 9.771131                            6.606276       0.170457       2.066742                    0.999314      26.314536      71.450915       0.670975       0.399280      -1.089741       0.015240       0.043044       0.009793       0.046700       0.006770      -0.010076      -0.003082       0.014721       0.010615      -0.011833      -0.004827       0.016660             12.802015       9.901589       3.295411      -1.936714      17.374700       6.302698      11.129757           0.007037
           83              C      10.578528       5.140382       1.543197       0.614245      24.799629 0.24964711E+03  0.51344649E+04                                 7.780396                            5.561130       0.070116       2.085754                    0.999620      21.650846      59.163574       0.641072       0.464548      -1.030395      -0.027939      -0.050660      -0.021148       0.061598      -0.063913       0.046685      -0.064835       0.086374       0.058874      -0.100848      -0.020246       0.121094              9.621985       7.377287       2.753444      -1.199989      13.104566       3.946419       8.384101           0.001697
           84              C      10.497969       7.158963       3.089009      -0.074739      33.355575 0.38941752E+03  0.89203835E+04                                 9.056137                            6.624659       0.060699       2.002151                    0.999710      28.366086      80.903561       0.632696       0.422613      -1.058640       0.025117       0.028277      -0.009757       0.039059      -0.007528       0.021208      -0.050153       0.044756      -0.004416      -0.063419       0.009178       0.054242             11.055782       8.278245       0.766448      -2.515342      13.510904       6.152874      11.378196           0.004530
           85              C      12.839714       0.229283       2.422034      -0.156135      44.221174 0.52120053E+03  0.12657012E+05                                10.710474                            7.483075       0.026074       1.998576                    0.997950      28.796493      80.657355       0.626027       0.402890      -1.086992       0.060769      -0.038245       0.065600       0.097257       0.006079      -0.049920       0.040466      -0.005462      -0.006429      -0.068089       0.007580       0.060509             14.134994      15.485863      -1.363351       7.629179      13.276239      -5.290494      13.642881           0.010034
           86              C      12.500318      -1.041153       2.921612      -0.064667      33.479829 0.41212326E+03  0.95749242E+04                                 9.137883                            6.849653       0.009557       1.986034                    0.999557      28.597903      82.135504       0.617528       0.426915      -1.055994       0.018006       0.017194      -0.003062       0.025085      -0.003986      -0.033007       0.049657       0.034676       0.043520      -0.062046      -0.002776       0.064822             10.993560       9.459381      -0.688925       3.849865      13.008741      -5.353546      10.512559           0.004294
           87              C      13.333529      -1.672057       3.852761      -0.013686      38.695306 0.40198579E+03  0.91632638E+04                                 9.775208                            6.572499       0.086866       2.043822                    0.999317      26.201207      71.483690       0.666784       0.402978      -1.085153       0.017517       0.035312      -0.016904       0.042890      -0.008191       0.007073       0.000199       0.008323       0.013879      -0.012480       0.000432       0.012047             12.663058      11.080170       3.121565       2.470757      16.873840      -5.397687      10.035163           0.002752
           88              C      11.643504      14.285161       4.388957       0.565649      24.771310 0.24808859E+03  0.50907635E+04                                 7.763083                            5.516296       0.045831       2.072511                    0.999744      21.829243      59.443033       0.648949       0.459960      -1.033699       0.001597      -0.041593       0.027494       0.049885      -0.053136      -0.045096       0.061934       0.032286       0.081659      -0.077823      -0.031564       0.109388              9.688039       7.197468       2.474940       0.647996      13.774988      -4.849281       8.091662          -0.006859
           89              C      -2.804728      -1.041143       4.318336      -0.094039      34.443763 0.42060948E+03  0.98314149E+04                                 9.306635                            6.941697      -0.060540       1.962100                    0.999500      28.956439      83.678588       0.609938       0.429619      -1.053320      -0.008935       0.007596      -0.018614       0.022001      -0.036928      -0.018614       0.013265       0.023219       0.074868      -0.051189       0.002731       0.048458             10.932012      12.144577       4.215370       2.838013      12.922232      -1.792073       7.729228           0.005463
           90              C      -2.468295       0.222399       3.860608      -0.034351      39.067099 0.40925344E+03  0.93530322E+04                                 9.792941                            6.588541       0.201024       2.076044                    0.999347      26.378440      71.614483       0.673796       0.397757      -1.090767      -0.035367      -0.024405      -0.019297       0.047104      -0.004491       0.003222      -0.010020      -0.009984      -0.013128      -0.010213      -0.004486       0.014699             12.833677      16.607062       3.647967       6.580799      11.562191      -1.114091      10.331777           0.010533
           91              C      -1.232239       0.892961       4.412497       0.647587      23.371301 0.22928515E+03  0.46294778E+04                                 7.546097                            5.372254      -0.039327       2.063325                    0.999467      21.080324      57.603939       0.642661       0.472029      -1.023397       0.056586       0.020741       0.018642       0.063085      -0.052622      -0.086118       0.022566      -0.007690       0.157660      -0.100108      -0.022503       0.122611              9.332170      11.969120       2.769201       4.325028       8.851573      -0.222612       7.175817           0.002329
           92              C      14.012195       0.846407       2.926843      -0.065602      34.202893 0.40791865E+03  0.94452370E+04                                 9.232332                            6.799706      -0.012062       1.978159                    0.999537      28.549479      81.639275       0.622342       0.425048      -1.058018      -0.020294      -0.032212      -0.002770       0.038173      -0.005194      -0.050929       0.012416      -0.038219      -0.002122      -0.061655       0.013814       0.047841             11.252776      14.160152       0.459760       6.504933       8.976389      -2.190205      10.621786           0.004862
           93              C      -0.479104       2.949492       9.525971      -0.140844      41.783286 0.48178130E+03  0.11486637E+05                                10.320340                            7.200206       0.034458       2.009123                    0.998091      28.203744      78.601988       0.636637       0.403526      -1.085176      -0.047306       0.025418       0.075675       0.092794      -0.003522       0.050381      -0.036473      -0.016842      -0.041618      -0.066705       0.005802       0.060902             13.562016      13.903149       0.302528      -7.227980      11.367880       4.769787      15.415019           0.010244
           94              C      -0.079855       4.132023      10.106632      -0.067873      32.840394 0.39784305E+03  0.91701861E+04                                 9.013667                            6.730089      -0.010293       1.981083                    0.999596      28.444218      81.608224       0.622413       0.426934      -1.055042      -0.017475      -0.024465       0.007794       0.031059      -0.004684       0.035600      -0.058134       0.039413      -0.015278      -0.074215       0.006356       0.067860             10.807960       9.057854       0.259301      -3.566461      11.503110       5.363469      11.862916           0.007275
           95              C      -0.774960       4.692266      11.160714      -0.006181      37.394396 0.40270266E+03  0.91696738E+04                                 9.538880                            6.564993       0.195079       2.078958                    0.999338      26.113471      70.851291       0.670226       0.401343      -1.087918      -0.010667      -0.034425      -0.008276       0.036978      -0.006454      -0.009768       0.006141       0.008022       0.019608      -0.010911      -0.006104       0.017015             12.179468      10.715133       3.268915      -2.342473      14.943673       5.325500      10.879599           0.007659
           96              C      -0.238436       6.033387      11.764915       0.564283      24.508765 0.26007339E+03  0.53887636E+04                                 7.678288                            5.637688       0.092306       2.084134                    0.999643      22.032013      59.878118       0.645023       0.458287      -1.036799       0.004759       0.036205       0.031138       0.047990      -0.061813       0.033997      -0.075172       0.047719       0.099998      -0.100983      -0.015705       0.116688              9.371292       7.469404       2.405273      -0.710965      12.693751       4.445602       7.950722          -0.001042
           97              C      -1.905359       4.090663      11.613211      -0.100750      33.497117 0.41260709E+03  0.95993700E+04                                 9.125159                            6.869931      -0.060797       1.962699                    0.999470      28.874025      83.279794       0.613763       0.428943      -1.053602       0.009502      -0.015026      -0.008741       0.019811      -0.044262       0.017099      -0.015685       0.003355       0.079898      -0.057614       0.005509       0.052105             10.633911      11.939212       4.178313      -2.663798      11.487730       2.104929       8.474789           0.006464
           98              C      -2.349541       2.908132      11.022088      -0.021452      38.784843 0.40964689E+03  0.93637737E+04                                 9.764955                            6.602959       0.174996       2.068283                    0.999314      26.305579      71.410899       0.671376       0.399116      -1.089895       0.041922       0.018497      -0.009696       0.046835       0.006061       0.000951       0.011562      -0.016302       0.011020      -0.012715      -0.004895       0.017610             12.793495      16.861916       3.796937      -6.419844      10.400885       1.474312      11.117683           0.006989
           99              C      -3.652269       2.299634      11.534743       0.613959      24.802600 0.24967897E+03  0.51351781E+04                                 7.780915                            5.561144       0.073054       2.086688                    0.999627      21.651747      59.162379       0.641143       0.464491      -1.030447      -0.048885      -0.031423       0.021442       0.061942      -0.069065       0.068106      -0.041751      -0.067473       0.058340      -0.100750      -0.020055       0.120805              9.623061      12.684742       3.135779      -4.020653       7.801217       0.915031       8.383225           0.001687
          100              C      -1.633080       2.363404       9.988931      -0.069087      33.265008 0.38814840E+03  0.88859728E+04                                 9.060979                            6.630414       0.023763       1.993117                    0.999636      28.269242      80.659883       0.629918       0.424732      -1.057090       0.025120       0.023721       0.008002       0.035464      -0.008039       0.050702      -0.014106      -0.045393      -0.007752      -0.063657       0.014071       0.049585             11.062695      13.392641       1.126833      -6.331201       8.406290       2.063505      11.389155           0.004508
          101              C       8.569832       4.204427      10.655906      -0.156076      44.216223 0.52114187E+03  0.12655184E+05                                10.709591                            7.482588       0.026174       1.998630                    0.997951      28.794805      80.650354       0.626058       0.402883      -1.087001      -0.042513       0.057881      -0.065608       0.097272       0.006422      -0.043936       0.046898       0.003682      -0.006437      -0.068098       0.007596       0.060502             14.133489      13.480193      -1.506014       5.820631      15.278950      -7.230966      13.641323           0.009759
          102              C       7.326870       3.775197      10.156328      -0.064726      33.480812 0.41214137E+03  0.95754258E+04                                 9.137970                            6.849743       0.009637       1.986051                    0.999558      28.598569      82.137082       0.617534       0.426907      -1.056001       0.015871       0.019179       0.003086       0.025085      -0.006420      -0.051892       0.029386      -0.033202       0.043454      -0.062056      -0.002769       0.064825             10.993534      13.088576      -0.428980       5.614573       9.379423      -3.457820      10.512603           0.002917
          103              C       6.638093       4.561243       9.225179      -0.013592      38.692698 0.40195815E+03  0.91624804E+04                                 9.774839                            6.572328       0.086933       2.043858                    0.999318      26.200152      71.480325       0.666784       0.402985      -1.085148       0.033965       0.019990       0.016903       0.042883      -0.008694       0.000318      -0.007076      -0.005910       0.013799      -0.012461       0.000408       0.012053             12.662406      16.398608       3.502259       5.559727      11.553889      -2.079073      10.034721          -0.002711
          104              C       5.393153       4.014794       8.688983       0.565543      24.773613 0.24811836E+03  0.50915141E+04                                 7.763442                            5.516558       0.046020       2.072551                    0.999744      21.830590      59.447018       0.648947       0.459948      -1.033708      -0.041629      -0.001377      -0.027518       0.049921      -0.054932      -0.065021       0.040545      -0.016781       0.081618      -0.077856      -0.031560       0.109416              9.688416      13.389415       2.918393       4.883225       7.583896      -0.300099       8.091937           0.000765
          105              C       7.185735       5.747214       8.759604      -0.094030      34.441844 0.42058654E+03  0.98306897E+04                                 9.306050                            6.941337      -0.060391       1.962146                    0.999499      28.955953      83.674850       0.609980       0.429598      -1.053339       0.008219      -0.008386       0.018613       0.022008      -0.038189      -0.014558       0.017635      -0.012437       0.074854      -0.051169       0.002711       0.048458             10.931270      12.316980       4.227516       1.989792      12.747989      -2.702695       7.728842           0.003497
          106              C       8.422031       6.172995       9.217332      -0.034333      39.064202 0.40923370E+03  0.93524210E+04                                 9.792285                            6.588288       0.201098       2.076071                    0.999348      26.377813      71.610990       0.673827       0.397745      -1.090780      -0.021839      -0.037027       0.019300       0.047121      -0.003702       0.010213      -0.002505       0.011160      -0.013136      -0.010207      -0.004470       0.014678             12.832536      11.067572       3.251398       1.580871      17.099012      -6.483646      10.331025           0.009329
          107              C       9.002637       7.453775       8.665443       0.647605      23.370651 0.22928353E+03  0.46293930E+04                                 7.545761                            5.372132      -0.039253       2.063350                    0.999468      21.079592      57.599831       0.642692       0.472011      -1.023416       0.016643       0.057914      -0.018644       0.063077      -0.051533      -0.028648       0.084277       0.022576       0.157680      -0.100096      -0.022505       0.122601              9.331617       8.472695       2.518964       0.530774      12.346669      -4.297647       7.175486           0.002116
          108              C       9.101674       5.417978      10.151097      -0.065628      34.203198 0.40792829E+03  0.94454933E+04                                 9.232307                            6.799740      -0.012112       1.978138                    0.999537      28.549812      81.639727       0.622348       0.425042      -1.058024      -0.030676      -0.022518       0.002757       0.038153      -0.002446      -0.016002       0.049896       0.039298      -0.002033      -0.061625       0.013787       0.047838             11.252627       8.937208       0.086295       2.648805      14.199013      -6.331752      10.621661           0.005702
          109              O       0.178042       8.956876       1.619049      -0.682899      36.203175 0.60289747E+03  0.14883315E+05                                 8.631105                            7.539501       0.165031       2.077426                    0.997902      29.142838      77.099042       0.701741       0.353568      -1.145736      -0.041754      -0.019011       0.097682       0.107919      -0.003510      -0.013887       0.014457      -0.036374      -0.027645      -0.026501      -0.003539       0.030041              9.596509      14.399463       0.396386       3.147479       6.020496      -0.854850       8.369568           0.122236
          110              O       2.352016       8.741391       0.324333      -0.725009      34.956631 0.63940343E+03  0.16060476E+05                                 8.437457                            7.787901       0.138906       2.046169                    0.998854      30.399685      81.825353       0.685528       0.355711      -1.140996       0.080568      -0.079684       0.010907       0.113841       0.015284      -0.012974       0.019735       0.015143      -0.042338      -0.035759       0.011628       0.024130              8.999250       6.469925      -0.177439      -0.705500       6.591323      -0.667868      13.936501           0.110352
          111              O       1.979388      10.735839       1.836143      -0.720394      38.430021 0.62983853E+03  0.15726951E+05                                 8.992217                            7.700325       0.130234       2.067659                    0.996843      29.525601      78.684651       0.694817       0.353037      -1.145606      -0.007620       0.059901       0.077881       0.098547      -0.005143      -0.018717       0.014191       0.021057      -0.102352      -0.042493       0.006834       0.035659             10.240434       6.433019       1.839035       0.087373      16.243532      -2.727654       8.044750           0.024700
          112              O       5.850883       9.886028       4.828375      -0.455551      22.667460 0.32968309E+03  0.69868316E+04                                 6.115357                            5.434184       0.924148       2.369476                    0.999529      25.116286      61.225504       0.860437       0.335895      -1.162487      -0.024491       0.016068      -0.021441       0.036300       0.009873      -0.058833       0.014931      -0.050292      -0.060968      -0.079258       0.036098       0.043160              6.477959       6.715611       1.839002       0.736164       7.618564      -0.859652       5.099701           0.076056
          113              O       5.955117       8.163962       6.162325      -0.498530      29.902714 0.41377647E+03  0.92889859E+04                                 7.548726                            6.174261       0.710361       2.296750                    0.998971      25.977897      65.349006       0.789711       0.345490      -1.153396      -0.062304      -0.021323      -0.019491       0.068676      -0.017504       0.011269      -0.010886       0.023062       0.042678      -0.028554      -0.000728       0.029282              8.722727      10.544765       0.057370       4.275311       6.596033      -1.613520       9.027382           0.109715
          114              O       2.460559       4.640514       5.997543      -0.554399      37.473145 0.51072351E+03  0.12119039E+05                                 8.845067                            6.961422       0.224941       2.124439                    0.996902      27.324683      71.323196       0.725408       0.355829      -1.141700      -0.000688       0.051630      -0.006064       0.051990      -0.066136      -0.032490       0.027681       0.067678       0.141133      -0.098145       0.006925       0.091220             10.340120       7.327624      -1.411107       2.950144      11.364997      -5.707693      12.327739           0.014623
          115              O       0.944323       4.649120       4.354954      -0.512117      26.982748 0.38754248E+03  0.85481122E+04                                 6.949986                            5.908684       0.757503       2.310004                    0.999137      25.889733      64.294360       0.821981       0.337826      -1.161325       0.013161       0.047472      -0.006053       0.049634       0.012018       0.000621       0.035399       0.026452      -0.044030      -0.046802       0.013831       0.032971              7.714404       7.908061       3.222588       1.299764       9.579912      -0.349125       5.655238           0.090690
          116              O       2.137307       1.816918       4.488349      -0.733442      35.789578 0.65415249E+03  0.16535447E+05                                 8.602522                            7.900956       0.115294       2.037189                    0.998740      30.585782      82.760190       0.677107       0.357859      -1.138553       0.016515       0.009193      -0.111448       0.113039       0.021871       0.021154      -0.010289      -0.023174      -0.013595      -0.038620       0.011392       0.027228              9.213896      11.681784      -3.852640      -0.065144       9.184508      -0.022770       6.775395           0.108238
          117              O       2.461509      -0.080973       6.083858      -0.693737      38.055307 0.62384231E+03  0.15560397E+05                                 8.986932                            7.716545       0.029668       2.030982                    0.997873      29.482571      78.864391       0.686053       0.357933      -1.140173       0.072121      -0.067247       0.037312       0.105431      -0.002507       0.033362       0.005087       0.009683       0.081797      -0.030575      -0.016729       0.047304             10.187924      12.193101       2.779040      -4.591788       9.055232      -2.215878       9.315439           0.116109
          118              O       4.005854       1.908292       6.188481      -0.708669      35.128667 0.58348865E+03  0.14278316E+05                                 8.414709                            7.373966       0.226742       2.105427                    0.996999      28.968929      76.154952       0.716243       0.349463      -1.149771       0.087639       0.000180       0.040917       0.096720       0.021391       0.013616      -0.013829      -0.029826       0.027411      -0.037977       0.012866       0.025112              9.337360       7.571878       0.960180       0.849618      10.586156       4.828160       9.854045           0.029934
          119              O       1.968249      13.764560       2.544967      -0.426573      22.453938 0.32378480E+03  0.68319427E+04                                 6.112147                            5.405442       0.904160       2.373147                    0.999239      24.699777      60.107937       0.857790       0.338405      -1.160153       0.014195       0.011495       0.000139       0.018266       0.015752       0.008875      -0.024687       0.016790      -0.039415      -0.038176       0.012514       0.025662              6.520322       7.036214       2.156397      -0.911410       7.267658       0.627939       5.257096           0.097792
          120              O       3.668082      13.726627       1.229326      -0.513563      30.513724 0.41364324E+03  0.92718600E+04                                 7.630602                            6.133707       0.845893       2.342338                    0.999119      25.924321      64.858184       0.801150       0.341076      -1.158780       0.007096       0.030719       0.022948       0.038995      -0.032268      -0.017833       0.029538      -0.000776       0.077112      -0.046310      -0.010296       0.056606              8.988929       6.703881      -0.157816      -1.564379      10.748075       4.896592       9.514832           0.049493
          121              O       8.142329       0.255133       1.378415      -0.579282      39.494942 0.54415060E+03  0.13126258E+05                                 9.165978                            7.200861       0.257792       2.115036                    0.998059      28.135170      74.187671       0.710564       0.357340      -1.139819      -0.047390      -0.015486       0.059851       0.077896      -0.051944       0.061544      -0.009245       0.011602       0.105413      -0.082212      -0.008512       0.090724             10.718604      12.876220      -1.698110      -6.259372       7.960886       2.484914      11.318705           0.080097
          122              O       7.641073       2.066854       2.482193      -0.497742      26.229333 0.36938556E+03  0.80545591E+04                                 6.829349                            5.773900       0.769998       2.324095                    0.999045      25.450907      62.947043       0.829955       0.338446      -1.160203      -0.026712      -0.026397       0.020948       0.043001       0.004449       0.036375      -0.009986      -0.049811       0.002266      -0.052056       0.020456       0.031600              7.595418       7.640506       3.101401      -1.255427       9.825669       0.281887       5.320079           0.088437
          123              O      -0.336825       9.436165      11.458891      -0.682973      36.229177 0.60342631E+03  0.14899839E+05                                 8.635412                            7.543087       0.160062       2.075642                    0.997905      29.152196      77.136206       0.701526       0.353594      -1.145699      -0.016291      -0.043024      -0.098024       0.108283      -0.000934      -0.015193       0.012843       0.037731      -0.027205      -0.026581      -0.003571       0.030152              9.601526       6.010049      -0.205981       1.079445      14.419771      -3.081092       8.374758           0.122240
          124              O       0.526875      -5.648797      12.753607      -0.724853      34.946658 0.63916717E+03  0.16053014E+05                                 8.435750                            7.786473       0.139979       2.046604                    0.998855      30.394618      81.807066       0.685592       0.355712      -1.140999      -0.085306       0.074676      -0.010983       0.113905       0.014144      -0.020379       0.011603      -0.019320      -0.042306      -0.035620       0.011416       0.024204              8.997415       6.614423      -0.166797       0.616527       6.443842       0.752488      13.933979           0.110360
          125              O       2.542844      -5.878074      11.241797      -0.720304      38.425828 0.62972565E+03  0.15723376E+05                                 8.991439                            7.699565       0.130357       2.067738                    0.996843      29.523071      78.675176       0.694863       0.353031      -1.145615       0.060248      -0.003371      -0.077942       0.098570      -0.006598      -0.015432       0.017706      -0.019480      -0.102277      -0.042464       0.006762       0.035702             10.239668      15.930976       2.519094       2.727256       6.744166       0.108111       8.043864           0.024738
          126              O       1.418810      -2.077118       8.249565      -0.455583      22.671390 0.32974871E+03  0.69885832E+04                                 6.116213                            5.434804       0.924046       2.369420                    0.999529      25.117389      61.230152       0.860368       0.335905      -1.162476       0.017787      -0.023325       0.021418       0.036320       0.013382      -0.019083       0.057603       0.047061      -0.060855      -0.079258       0.036125       0.043133              6.479025       7.353155       1.885223       0.910110       6.983418      -0.673236       5.100501           0.076242
          127              O      -0.306298      -2.096089       6.915615      -0.498533      29.908049 0.41385105E+03  0.92911380E+04                                 7.549964                            6.175024       0.710491       2.296794                    0.998970      25.978647      65.353938       0.789617       0.345513      -1.153369      -0.016818      -0.063693       0.019479       0.068695      -0.018921       0.011690      -0.010493      -0.017798       0.042649      -0.028501      -0.000793       0.029294              8.724547       6.609048      -0.224233       1.914883      10.535256      -4.150818       9.029336           0.109926
          128              O      -4.805114      11.404712       7.080397      -0.554325      37.471508 0.51064134E+03  0.12116535E+05                                 8.844689                            6.960736       0.225108       2.124534                    0.996903      27.322294      71.314061       0.725468       0.355816      -1.141717       0.051580       0.002946       0.006146       0.052028      -0.070313      -0.029960       0.030479      -0.048139       0.141054      -0.098160       0.006875       0.091286             10.340129      11.544882      -1.110246       5.904752       7.146642      -2.535772      12.328865           0.016059
          129              O      -4.688284       9.892952       8.722986      -0.512442      27.012667 0.38806483E+03  0.85625433E+04                                 6.954854                            5.912601       0.754224       2.308476                    0.999163      25.903059      64.339041       0.821719       0.337819      -1.161328       0.046858       0.016345       0.006512       0.050053       0.009705      -0.035203      -0.002987      -0.029515      -0.043607      -0.046665       0.014092       0.032573              7.720145       9.121879       3.311996       0.443469       8.379738      -1.271025       5.658819           0.090840
          130              O       9.683669      10.880688       8.589591      -0.733390      35.784394 0.65403291E+03  0.16531593E+05                                 8.601521                            7.900126       0.115560       2.037298                    0.998740      30.583807      82.751518       0.677160       0.357849      -1.138566       0.008032       0.017087       0.111474       0.113062       0.023282       0.011824      -0.020396       0.016842      -0.013657      -0.038677       0.011442       0.027235              9.212776       9.745377      -3.990924       0.018112      11.118393       0.066645       6.774560           0.108371
          131              O       7.767480      11.068570       6.994082      -0.693752      38.054235 0.62382228E+03  0.15559761E+05                                 8.986713                            7.716407       0.029814       2.031034                    0.997873      29.482344      78.863255       0.686062       0.357932      -1.140174      -0.072216       0.067111      -0.037339       0.105419      -0.003178      -0.002727      -0.033601      -0.008820       0.081892      -0.030577      -0.016706       0.047283             10.187561       8.674729       2.526446       1.882027      12.572397       4.738414       9.315557           0.116154
          132              O      10.875263      -4.487000       6.889459      -0.708537      35.123134 0.58338804E+03  0.14275178E+05                                 8.413642                            7.373232       0.226804       2.105466                    0.997002      28.966938      76.146855       0.716296       0.349454      -1.149784      -0.006081       0.087424      -0.040898       0.096709       0.023286       0.014847      -0.012574       0.023545       0.027425      -0.038009       0.012797       0.025212              9.335940      10.432366       1.164465      -4.754188       7.722847      -1.191743       9.852607           0.030208
          133              O       5.564635      -5.672947      10.532973      -0.426603      22.453985 0.32378553E+03  0.68319606E+04                                 6.112164                            5.405469       0.904106       2.373132                    0.999239      24.699520      60.107277       0.857783       0.338408      -1.160151       0.010430       0.014964      -0.000176       0.018241       0.014378       0.025211      -0.007086      -0.021096      -0.039424      -0.038125       0.012490       0.025635              6.520307       6.959395       2.150789      -0.691497       7.344422       0.864268       5.257104           0.097769
          134              O       5.405433      -3.980166      11.848614      -0.513584      30.514738 0.41365409E+03  0.92721611E+04                                 7.630803                            6.133808       0.845902       2.342341                    0.999119      25.924267      64.858189       0.801140       0.341078      -1.158778       0.030135       0.009287      -0.022934       0.038991      -0.031876      -0.030727       0.015696       0.009933       0.077086      -0.046293      -0.010306       0.056600              8.989333      10.750604       0.131657      -4.996317       6.702081       1.210874       9.515314           0.049516
          135              O       8.930979      -0.479130      11.699525      -0.579304      39.501048 0.54423583E+03  0.13128908E+05                                 9.167184                            7.201589       0.257763       2.115014                    0.998060      28.136484      74.194293       0.710500       0.357356      -1.139799      -0.012067      -0.048375      -0.059904       0.077937      -0.052238       0.013586      -0.060708       0.003332       0.105258      -0.082196      -0.008478       0.090675             10.720306       8.229249      -2.031409      -2.926307      12.611528       6.067210      11.320141           0.080105
          136              O      -6.508231      -0.849755      10.595747      -0.497768      26.236249 0.36949979E+03  0.80577249E+04                                 6.830820                            5.775002       0.769747       2.323999                    0.999044      25.452426      62.954766       0.829825       0.338471      -1.160174      -0.024448      -0.028556      -0.020951       0.043036       0.007904       0.012591      -0.035544       0.047956       0.002394      -0.052001       0.020372       0.031629              7.597173       9.374726       3.226069      -0.370782       8.095495       1.232806       5.321298           0.088447
          137              O       8.819051       8.956900       4.919921      -0.682945      36.227098 0.60338876E+03  0.14898656E+05                                 8.635028                            7.542811       0.160023       2.075626                    0.997905      29.151541      77.133405       0.701545       0.353590      -1.145704      -0.041729      -0.019305      -0.098014       0.108262      -0.003589       0.013892      -0.014245      -0.037047      -0.027204      -0.026577      -0.003560       0.030136              9.601034      14.405563       0.395018      -3.149933       6.023343       0.856641       8.374196           0.122225
          138              O      10.992992       8.741435       6.214637      -0.724883      34.947963 0.63919674E+03  0.16053959E+05                                 8.435985                            7.786673       0.139965       2.046596                    0.998854      30.395264      81.809610       0.685580       0.355714      -1.140996       0.080588      -0.079775      -0.010967       0.113924       0.015374       0.013010      -0.019495       0.015084      -0.042401      -0.035615       0.011400       0.024215              8.997670       6.468630      -0.177254       0.706489       6.590015       0.668804      13.934366           0.110314
          139              O      10.620402      10.735860       4.702827      -0.720311      38.425940 0.62972863E+03  0.15723465E+05                                 8.991444                            7.699574       0.130296       2.067716                    0.996841      29.523158      78.675377       0.694864       0.353030      -1.145616      -0.007643       0.059876      -0.077941       0.098582      -0.005154       0.018773      -0.014114       0.021196      -0.102223      -0.042446       0.006729       0.035717             10.239658       6.432205       1.839227      -0.086859      16.242993       2.727889       8.043775           0.024723
          140              O      14.491972       9.886005       1.710595      -0.455587      22.671186 0.32974668E+03  0.69885269E+04                                 6.116159                            5.434773       0.924001       2.369406                    0.999528      25.117437      61.230147       0.860374       0.335903      -1.162478      -0.024544       0.016089       0.021438       0.036344       0.009894       0.058824      -0.014938      -0.050388      -0.060888      -0.079268       0.036122       0.043147              6.478952       6.716718       1.839621      -0.736452       7.619719       0.859716       5.100418           0.076229
          141              O      14.596240       8.163919       0.376645      -0.498547      29.908430 0.41386081E+03  0.92914076E+04                                 7.550025                            6.175089       0.710351       2.296745                    0.998970      25.978850      65.354526       0.789615       0.345512      -1.153370      -0.062340      -0.021327       0.019478       0.068706      -0.017464      -0.011297       0.010910       0.022994       0.042619      -0.028495      -0.000793       0.029288              8.724605      10.547383       0.057638      -4.276899       6.597217       1.613646       9.029216           0.109910
          142              O      11.101678       4.640473       0.541427      -0.554324      37.471280 0.51064628E+03  0.12116658E+05                                 8.844582                            6.960712       0.225112       2.124527                    0.996903      27.322472      71.314074       0.725479       0.355810      -1.141724      -0.000736       0.051667       0.006170       0.052039      -0.066160       0.032541      -0.027713       0.067643       0.141202      -0.098169       0.006877       0.091292             10.339948       7.327164      -1.412186      -2.950815      11.364278       5.708452      12.328402           0.016076
          143              O       9.585400       4.649104       2.184016      -0.512422      27.012101 0.38805716E+03  0.85623312E+04                                 6.954761                            5.912548       0.754217       2.308480                    0.999163      25.902761      64.338133       0.821722       0.337820      -1.161327       0.012951       0.047912       0.006511       0.050057       0.011714      -0.000469      -0.035339       0.026453      -0.043605      -0.046679       0.014092       0.032587              7.720015       7.911705       3.225265      -1.299420       9.589631       0.351595       5.658710           0.090859
          144              O      10.778388       1.816900       2.050621      -0.733391      35.784502 0.65403435E+03  0.16531623E+05                                 8.601499                            7.900101       0.115393       2.037242                    0.998739      30.583841      82.751343       0.677166       0.357846      -1.138569       0.016456       0.009234       0.111482       0.113068       0.021841      -0.021161       0.010319      -0.023310      -0.013630      -0.038646       0.011417       0.027228              9.212767      11.679860      -3.852496       0.065241       9.183930       0.022777       6.774511           0.108417
          145              O      11.102630      -0.081015       0.455112      -0.693771      38.056094 0.62385688E+03  0.15560857E+05                                 8.987044                            7.716651       0.029662       2.030984                    0.997873      29.482920      78.865671       0.686046       0.357935      -1.140171       0.072089      -0.067258      -0.037334       0.105424      -0.002524      -0.033320      -0.005118       0.009654       0.081902      -0.030576      -0.016711       0.047287             10.187986      12.193152       2.778362       4.592267       9.054745       2.215619       9.316060           0.116171
          146              O      12.646978       1.908249       0.350489      -0.708560      35.124108 0.58340390E+03  0.14275664E+05                                 8.413782                            7.373315       0.226910       2.105496                    0.997004      28.967322      76.148136       0.716294       0.349452      -1.149785       0.087649       0.000154      -0.040868       0.096709       0.021389      -0.013614       0.013920      -0.029900       0.027375      -0.038019       0.012806       0.025213              9.336143       7.570938       0.959666      -0.849276      10.584526      -4.827320       9.852966           0.030216
          147              O      10.609281      13.764571       3.994003      -0.426592      22.453899 0.32378229E+03  0.68318737E+04                                 6.112139                            5.405431       0.904017       2.373101                    0.999237      24.699497      60.107105       0.857789       0.338407      -1.160153       0.014186       0.011487      -0.000161       0.018254       0.015734      -0.008853       0.024642       0.016761      -0.039454      -0.038119       0.012476       0.025643              6.520296       7.036091       2.156311       0.911431       7.267685      -0.628037       5.257112           0.097762
          148              O      13.542932      -3.511341       5.309644      -0.513550      30.513772 0.41363404E+03  0.92716029E+04                                 7.630664                            6.133675       0.846138       2.342426                    0.999118      25.923677      64.856412       0.801145       0.341080      -1.158776       0.007108       0.030716      -0.022964       0.039005      -0.032243       0.017831      -0.029521      -0.000739       0.077173      -0.046294      -0.010291       0.056585              8.989189       6.703807      -0.158007       1.564520      10.748423      -4.897092       9.515337           0.049515
          149              O      -0.498768       0.255161       5.160555      -0.579281      39.501994 0.54424255E+03  0.13129132E+05                                 9.167365                            7.201663       0.257739       2.115003                    0.998060      28.136727      74.195511       0.710490       0.357359      -1.139795      -0.047417      -0.015492      -0.059921       0.077968      -0.051960      -0.061504       0.009232       0.011657       0.105333      -0.082197      -0.008491       0.090688             10.720580      12.878745      -1.698649       6.260916       7.962383      -2.485784      11.320612           0.080069
          150              O      -0.999997       2.066866       4.056777      -0.497773      26.235726 0.36948909E+03  0.80574283E+04                                 6.830705                            5.774900       0.769714       2.323998                    0.999045      25.452263      62.953995       0.829837       0.338469      -1.160177      -0.026761      -0.026405      -0.020963       0.043045       0.004413      -0.036368       0.010042      -0.049636       0.002325      -0.051994       0.020358       0.031636              7.597050       7.642364       3.102036       1.256091       9.827549      -0.281835       5.321236           0.088495
          151              O       0.280142       0.817142       8.158019      -0.682902      36.202672 0.60289056E+03  0.14883097E+05                                 8.631030                            7.539463       0.164898       2.077383                    0.997901      29.142612      77.098232       0.701742       0.353569      -1.145736      -0.015951      -0.042988       0.097670       0.107897      -0.000866       0.015403      -0.012805       0.036871      -0.027512      -0.026452      -0.003512       0.029964              9.596392       6.006712      -0.204308      -1.077343      14.413104       3.078252       8.369361           0.122243
          152              O      -0.089976       2.970158       6.863303      -0.724968      34.955983 0.63938894E+03  0.16060032E+05                                 8.437382                            7.787836       0.138819       2.046151                    0.998852      30.399361      81.824458       0.685528       0.355713      -1.140994      -0.085221       0.074674       0.010911       0.113832       0.014086       0.020601      -0.011528      -0.019345      -0.042507      -0.035780       0.011592       0.024188              8.999161       6.615961      -0.166999      -0.615853       6.445212      -0.751266      13.936309           0.110322
          153              O       1.925954       2.740904       8.375113      -0.720514      38.433651 0.62990974E+03  0.15729175E+05                                 8.992740                            7.700722       0.130314       2.067654                    0.996842      29.527320      78.690373       0.694805       0.353033      -1.145609       0.060321      -0.003347       0.077887       0.098571      -0.006588       0.015477      -0.017635      -0.019315      -0.102323      -0.042469       0.006849       0.035621             10.241070      15.932741       2.519127      -2.727111       6.745306      -0.107601       8.045165           0.023498
          154              O       0.801845       6.541905      11.367345      -0.455592      22.668597 0.32970519E+03  0.69874212E+04                                 6.115575                            5.434377       0.924016       2.369420                    0.999528      25.116967      61.227820       0.860419       0.335896      -1.162485       0.017811      -0.023283      -0.021465       0.036333       0.013350       0.019124      -0.057633       0.046941      -0.060960      -0.079275       0.036080       0.043195              6.478190       7.352305       1.884611      -0.910036       6.982424       0.672944       5.099841           0.076214
          155              O      -0.923296       6.522953      12.701295      -0.498524      29.901663 0.41376255E+03  0.92885830E+04                                 7.548537                            6.174143       0.710368       2.296761                    0.998971      25.977483      65.347364       0.789722       0.345488      -1.153399      -0.016827      -0.063683      -0.019498       0.068694      -0.018943      -0.011672       0.010467      -0.017835       0.042596      -0.028520      -0.000752       0.029271              8.722472       6.607876      -0.224465      -1.914586      10.532572       4.148982       9.026968           0.109894
          156              O      -4.188257       2.785753      12.536513      -0.554456      37.476290 0.51077976E+03  0.12120700E+05                                 8.845520                            6.961767       0.224834       2.124377                    0.996902      27.326045      71.327587       0.725397       0.355825      -1.141704       0.051552       0.003007      -0.006093       0.051998      -0.070281       0.029957      -0.030430      -0.048101       0.141181      -0.098147       0.006911       0.091236             10.340677      11.546201      -1.109368      -5.904104       7.147643       2.535303      12.328189           0.016038
          157              O      -4.071386       1.273969      10.893924      -0.512199      26.985175 0.38758576E+03  0.85493124E+04                                 6.950415                            5.909019       0.757543       2.309994                    0.999137      25.890904      64.298364       0.821956       0.337827      -1.161324       0.046432       0.016519      -0.006046       0.049652       0.009979       0.035307       0.003162      -0.029598      -0.044104      -0.046846       0.013863       0.032983              7.714904       9.113077       3.309015      -0.441133       8.376094       1.271588       5.655541           0.090870
          158              O      -6.981537       2.261707      11.027319      -0.733431      35.789354 0.65414729E+03  0.16535271E+05                                 8.602462                            7.900906       0.115248       2.037176                    0.998739      30.585642      82.759511       0.677112       0.357857      -1.138555       0.007976       0.017080      -0.111468       0.113050       0.023285      -0.011729       0.020377       0.016662      -0.013517      -0.038593       0.011387       0.027206              9.213829       9.745927      -3.991192      -0.018008      11.120241      -0.066669       6.775320           0.108400
          159              O       8.384335       2.449613      12.622828      -0.693795      38.057360 0.62388220E+03  0.15561646E+05                                 8.987235                            7.716777       0.029668       2.030976                    0.997874      29.483511      78.867646       0.686045       0.357932      -1.140173      -0.072255       0.067117       0.037316       0.105442      -0.003167       0.002704       0.033642      -0.008848       0.081830      -0.030586      -0.016724       0.047310             10.188299       8.675720       2.527354      -1.882474      12.573290      -4.738538       9.315886           0.116262
          160              O      -7.023836       4.132043      12.727451      -0.708568      35.125620 0.58342560E+03  0.14276364E+05                                 8.414159                            7.373518       0.226873       2.105483                    0.997004      28.967702      76.150218       0.716273       0.349458      -1.149777      -0.006101       0.087438       0.040873       0.096712       0.023298      -0.014831       0.012603       0.023512       0.027396      -0.038021       0.012833       0.025187              9.336728      10.433189       1.164972       4.754778       7.723522       1.192077       9.853472           0.030176
          161              O       4.947727       2.946041       9.083937      -0.426408      22.449370 0.32370159E+03  0.68297355E+04                                 6.111296                            5.404730       0.904158       2.373199                    0.999237      24.697187      60.099287       0.857853       0.338403      -1.160157       0.010472       0.014962       0.000101       0.018263       0.014292      -0.025110       0.007011      -0.020889      -0.039851      -0.037980       0.012392       0.025588              6.519381       6.958234       2.150545       0.691195       7.343518      -0.864150       5.256391          -0.182167
          162              O       4.788559       4.638803       7.768296      -0.513597      30.514594 0.41365369E+03  0.92721592E+04                                 7.630757                            6.133796       0.846012       2.342374                    0.999118      25.924619      64.859301       0.801141       0.341077      -1.158778       0.030147       0.009238       0.022937       0.038991      -0.031861       0.030672      -0.015731       0.010118       0.077369      -0.046305      -0.010309       0.056614              8.989149      10.750148       0.131876       4.995981       6.702119      -1.210787       9.515181          -0.087826
          163              O       8.314101       8.139841       7.917385      -0.579246      39.494181 0.54413162E+03  0.13125700E+05                                 9.165890                            7.200762       0.257766       2.115037                    0.998058      28.134806      74.186707       0.710564       0.357342      -1.139816      -0.012055      -0.048391       0.059869       0.077918      -0.052258      -0.013614       0.060699       0.003267       0.105471      -0.082211      -0.008506       0.090717             10.718514       8.227722      -2.030784       2.925502      12.609043      -6.065957      11.318778           0.080047
          164              O      10.156964       7.769233       9.021163      -0.497665      26.226869 0.36934197E+03  0.80533618E+04                                 6.828905                            5.773548       0.770029       2.324136                    0.999044      25.449688      62.942828       0.829983       0.338445      -1.160205      -0.024360      -0.028541       0.020964       0.042982       0.007979      -0.012578       0.035525       0.047885       0.002175      -0.051981       0.020427       0.031555              7.594903       9.372243       3.225135       0.370813       8.092695      -1.231945       5.319770           0.087999

******************************************************
Auxiliary information for the entire system
The total spin magnetic moment of the unit cell is   31.415471
The total net atomic charge of the unit cell is   -0.000004
Accuracy of reproducing the electrostatic potential in the unit cell:
  The inner radius (bohr) =    5.0000
  The outer radius (bohr) =   12.0000
  Valid grid points have density less than (e/(bohr^3)) =    0.0001
  The number of valid grid points were=       457039
  The rms potential error without charges in kcal/mol is=      5.48737
  The rms potential error with partial charges in kcal/mol is=      1.22817
  The RRMSE value at monopole order=      0.22382
  The rms potential error with partial charges and cloud penetration in kcal/mol is=      1.22562
  The RRMSE value at monopole order with cloud penetration is=      0.22335
  The rms potential error with partial charges and atomic dipoles in kcal/mol is=      0.36667
  The RRMSE value at dipole order=      0.06682
  The rms potential error with partial charges, atomic dipoles and cloud penetration in kcal/mol is=      0.35907
  The RRMSE value at dipole order with cloud penetration=      0.06544

******************************************************
The electron densities and ab initio electrostatic potential were computed in VASP using the PBE functional and
projector augmented wave method. See the main text of the journal article for a description of computational details.
The atomic charges, dipoles, and quadrupoles were computed with the DDEC6 method as described in
(a) T. A. Manz and N. Gabaldon Limas, RSC Adv. 6 (2016) 47771-47801 DOI: 10.1039/c6ra04656h
(b) N. Gabaldon Limas and T. A. Manz, RSC Adv. 8 (2018) 2678-2707 DOI: 10.1039/c7ra11829e.
For each atom in the material, the electron cloud parameters were fit to the spherically averaged atom-in-material
electron density using radial positions for which this density was between 10^-4 and 10^-2 electrons per cubic bohr.
The polarizabilities, dispersion coefficients, and quantum Drude oscillator (QDO) parameters were fit using the MCLF method.
The magnetic structure of the system was optimized in VASP from the default ferromagnetic initial guess using spin polarization.
The atomic spin moments (ASMs) were computed on this optimized magnetic structure using the DDEC6 partition as inputs
to the method of T. A. Manz and D. S. Sholl, J. Chem. Theory Comput. 7 (2011) 4146-4164 DOI: 10.1021/ct200539n.
The RMSE and RRMSE were computed using a uniform grid with Ewald summation.
