# Supplementary material for: A collection of forcefield precursors for metal–organic frameworks
Source: RSC Adv. 2019 Nov 13;9(63):36492–507. doi: 10.1039/c9ra07327b (PMC9075174; doi:10.1039/c9ra07327b)
Supplement: RA-009-C9RA07327B-s5196 [file RA-009-C9RA07327B-s5196.xyz]

   64
jmolscript: load "" {1 1 1} spacegroup "x,y,z" unitcell [{      8.655900     0.000000     0.000000 }, {     -3.806075     8.375676     0.000000 }, {      0.000000     0.000000    15.857000 }]
Pr     3.487924     6.274805    11.591626     2.121287
Pr     5.689851     2.100871     3.663126     2.121287
Pr     1.361901     2.100871     4.265374     2.121286
Pr    -0.840026     6.274805    12.193874     2.121286
H      1.159127     4.363727     0.348854     0.140104
H     -0.113057     2.839354    10.671761     0.143329
H      2.139798     1.348484    11.417040     0.131668
H     -0.637252     4.011949     8.277354     0.140104
H      0.634932     5.536322     2.743261     0.143329
H     -1.617923     7.027192     3.488540     0.131668
H      3.690698     4.011949    15.508146     0.140102
H      4.962882     5.536322     5.185239     0.143328
H      2.710027     7.027192     4.439960     0.131668
H      5.487077     4.363727     7.579646     0.140102
H      4.214893     2.839354    13.113739     0.143328
H      6.467748     1.348484    12.368460     0.131668
C      1.271490     1.520185    11.136371    -0.179395
C      1.651254     5.128426    14.361685     0.725227
C      0.449710     0.292311    11.161742     0.675018
C      1.643694     3.937405    11.003172     0.678061
C      0.800796     2.717907    10.849359    -0.132544
C      1.839806     4.410631    15.657202    -0.184908
C     -0.749615     6.855491     3.207871    -0.179395
C     -1.129379     3.247250     6.433185     0.725227
C      0.072165     8.083365     3.233242     0.675018
C     -1.121819     4.438271     3.074672     0.678061
C     -0.278921     5.657769     2.920859    -0.132544
C     -1.317931     3.965045     7.728702    -0.184908
C      3.578335     6.855491     4.720629    -0.179395
C      3.198571     3.247250     1.495315     0.725224
C      4.400115     8.083365     4.695258     0.675018
C      3.206131     4.438271     4.853828     0.678061
C      4.049029     5.657769     5.007641    -0.132544
C      3.010019     3.965045     0.199798    -0.184870
C      5.599440     1.520185    12.649129    -0.179395
C      5.979204     5.128426     9.423815     0.725224
C      4.777660     0.292311    12.623758     0.675018
C      5.971644     3.937405    12.782328     0.678061
C      5.128746     2.717907    12.936141    -0.132544
C      6.167756     4.410631     8.128298    -0.184870
O      0.505561     5.592439    14.136515    -0.677405
O      2.638918     5.212183    13.602135    -0.688339
O      7.929617     0.283935    10.727260    -0.620175
O      2.898603     3.857836    10.934987    -0.604863
O     -2.853668     7.622703    11.681852    -0.779662
O      1.071179     5.042995    11.227232    -0.747417
O      0.016314     2.783237     6.208016    -0.677405
O      6.538857     3.163493     5.673635    -0.688339
O      1.248158     8.091741     2.798760    -0.620175
O      6.279172     4.517840     3.006487    -0.604863
O      3.375543     0.752973     3.753352    -0.779662
O     -0.549304     3.332681     3.298732    -0.747417
O      4.344264     2.783237     1.720485    -0.677406
O      2.210907     3.163493     2.254865    -0.688338
O     -3.079792     8.091741     5.129740    -0.620175
O      1.951222     4.517840     4.922013    -0.604863
O      7.703493     0.752973     4.175148    -0.779663
O      3.778646     3.332681     4.629768    -0.747417
O      4.833511     5.592439     9.648985    -0.677406
O     -1.689032     5.212183    10.183365    -0.688338
O      3.601667     0.283935    13.058239    -0.620175
O     -1.429347     3.857836    12.850513    -0.604863
O      1.474282     7.622703    12.103648    -0.779662
O      5.399129     5.042995    12.558268    -0.747417

The following XYZ coordinates are in angstroms. Other properties are in atomic units.
The sperically averaged electron density of each atom fit to a function of the form exp(a - br)
eigen_1, eigen_2 and eigen_3 are the three eigenvalues of traceless quadrupole moment tensor
  atom number  atomic symbol              X              Y              Z     net charge C6 coefficient C8 coefficient C10 coefficient fluctuating dipole atomic polarizability isotropic forcefield polarizability              a              b squared Pearson coefficient          <r^3>          <r^4>         wp_QDO          m_QDO          q_QDO       dipole_x       dipole_y       dipole_z         dipole            Qxy            Qxz            Qyz     Q(x^2-y^2)  Q(3z^2 - R^2)        eigen_1        eigen_2        eigen_3 static polarizability      alpha(xx)      alpha(xy)      alpha(xz)      alpha(yy)      alpha(yz)      alpha(zz) atomic spin moment
            1             Pr       3.487924       6.274805      11.591626       2.121287     156.666749 0.37447362E+04  0.13429365E+06                                18.836868                           16.202236       2.698238       2.481871                    0.999637      86.770527     210.865342       0.649699       0.262881      -1.340847       0.008410      -0.033073       0.009635       0.035460      -0.045253       0.149659       0.037474       0.075626       0.468492      -0.176311      -0.061028       0.237340             21.447962      26.216642       1.366397      -5.775862      22.130470      -0.933462      15.996775           0.000023
            2             Pr       5.689851       2.100871       3.663126       2.121287     156.666670 0.37447340E+04  0.13429355E+06                                18.836860                           16.202230       2.698238       2.481871                    0.999637      86.770521     210.865303       0.649699       0.262881      -1.340847      -0.008411       0.033073       0.009635       0.035460      -0.045253      -0.149659      -0.037474       0.075627       0.468491      -0.176311      -0.061028       0.237339             21.447953      26.216628       1.366395       5.775858      22.130461       0.933461      15.996769           0.000024
            3             Pr       1.361901       2.100871       4.265374       2.121286     156.666868 0.37447402E+04  0.13429383E+06                                18.836879                           16.202247       2.698238       2.481870                    0.999637      86.770549     210.865435       0.649698       0.262882      -1.340847      -0.008410       0.033073      -0.009635       0.035460      -0.045253       0.149658       0.037474       0.075627       0.468490      -0.176311      -0.061028       0.237339             21.447975      26.216655       1.366404      -5.775862      22.130487      -0.933465      15.996784           0.000024
            4             Pr      -0.840026       6.274805      12.193874       2.121286     156.666872 0.37447397E+04  0.13429381E+06                                18.836880                           16.202246       2.698237       2.481870                    0.999637      86.770542     210.865415       0.649698       0.262882      -1.340847       0.008410      -0.033073      -0.009635       0.035459      -0.045253      -0.149659      -0.037474       0.075626       0.468492      -0.176311      -0.061029       0.237340             21.447977      26.216660       1.366400       5.775865      22.130486       0.933461      15.996785           0.000024
            5              H       1.159127       4.363727       0.348854       0.140104       0.867248 0.61152448E+01  0.56275993E+02                                 1.516972                            1.458238      -0.942608       2.459530                    0.999458       3.203025       8.753154       0.510414       1.303991      -0.703840      -0.023718      -0.002117       0.022077       0.032471       0.000390      -0.004647      -0.000424       0.013584      -0.004959      -0.006007      -0.003557       0.009564              1.536105       1.675136      -0.040412      -0.311401       1.227458      -0.054760       1.705721           0.000001
            6              H      -0.113057       2.839354      10.671761       0.143329       0.953379 0.69821175E+01  0.67362132E+02                                 1.701606                            1.622504      -1.328469       2.273484                    0.994005       3.616549      10.596654       0.449016       1.413890      -0.680084      -0.036718       0.002913      -0.004010       0.037051      -0.000405       0.004519      -0.001380       0.013169      -0.026243      -0.009941      -0.002038       0.011979              1.737929       2.184493      -0.169966       0.192587       1.571980      -0.079962       1.457314           0.000001
            7              H       2.139798       1.348484      11.417040       0.131668       1.046794 0.77391482E+01  0.75756883E+02                                 1.727900                            1.642994      -1.370760       2.238267                    0.994399       3.608284      10.265903       0.478374       1.308006      -0.701278       0.029645      -0.005561       0.013288       0.032959      -0.000452      -0.000193       0.002490       0.006876      -0.014063      -0.005961       0.000137       0.005825              1.758292       2.232459      -0.154598       0.307406       1.630401      -0.090243       1.412017           0.000001
            8              H      -0.637252       4.011949       8.277354       0.140104       0.867248 0.61152460E+01  0.56276001E+02                                 1.516971                            1.458238      -0.942608       2.459530                    0.999458       3.203025       8.753151       0.510414       1.303989      -0.703840       0.023718       0.002117       0.022077       0.032471       0.000389       0.004647       0.000424       0.013584      -0.004959      -0.006007      -0.003557       0.009564              1.536104       1.675136      -0.040412       0.311401       1.227458       0.054760       1.705720           0.000001
            9              H       0.634932       5.536322       2.743261       0.143329       0.953380 0.69821212E+01  0.67362175E+02                                 1.701607                            1.622504      -1.328470       2.273484                    0.994005       3.616550      10.596656       0.449016       1.413889      -0.680084       0.036718      -0.002913      -0.004010       0.037051      -0.000405      -0.004519       0.001380       0.013169      -0.026243      -0.009941      -0.002038       0.011979              1.737929       2.184493      -0.169966      -0.192587       1.571980       0.079962       1.457315           0.000001
           10              H      -1.617923       7.027192       3.488540       0.131668       1.046794 0.77391396E+01  0.75756780E+02                                 1.727899                            1.642993      -1.370760       2.238268                    0.994399       3.608282      10.265897       0.478374       1.308007      -0.701278      -0.029645       0.005561       0.013288       0.032959      -0.000452       0.000193      -0.002490       0.006876      -0.014063      -0.005961       0.000137       0.005825              1.758291       2.232458      -0.154598      -0.307406       1.630401       0.090243       1.412016           0.000001
           11              H       3.690698       4.011949      15.508146       0.140102       0.867263 0.61153720E+01  0.56277437E+02                                 1.516987                            1.458251      -0.942617       2.459524                    0.999457       3.203049       8.753231       0.510413       1.303986      -0.703841       0.023718       0.002117      -0.022077       0.032471       0.000389      -0.004647      -0.000424       0.013584      -0.004958      -0.006007      -0.003557       0.009564              1.536120       1.675156      -0.040413      -0.311411       1.227466      -0.054761       1.705739           0.000001
           12              H       4.962882       5.536322       5.185239       0.143328       0.953381 0.69821320E+01  0.67362307E+02                                 1.701608                            1.622506      -1.328472       2.273483                    0.994005       3.616553      10.596668       0.449016       1.413890      -0.680084       0.036718      -0.002913       0.004010       0.037051      -0.000405       0.004519      -0.001380       0.013169      -0.026243      -0.009941      -0.002038       0.011979              1.737931       2.184495      -0.169966       0.192588       1.571981      -0.079962       1.457316           0.000001
           13              H       2.710027       7.027192       4.439960       0.131668       1.046794 0.77391477E+01  0.75756879E+02                                 1.727900                            1.642994      -1.370760       2.238267                    0.994399       3.608284      10.265904       0.478374       1.308006      -0.701278      -0.029645       0.005561      -0.013288       0.032959      -0.000452      -0.000193       0.002490       0.006876      -0.014063      -0.005961       0.000137       0.005825              1.758292       2.232459      -0.154598       0.307406       1.630401      -0.090243       1.412017           0.000001
           14              H       5.487077       4.363727       7.579646       0.140102       0.867264 0.61153724E+01  0.56277440E+02                                 1.516986                            1.458251      -0.942617       2.459524                    0.999457       3.203049       8.753230       0.510413       1.303985      -0.703841      -0.023718      -0.002117      -0.022077       0.032471       0.000389       0.004647       0.000424       0.013584      -0.004958      -0.006007      -0.003557       0.009564              1.536120       1.675156      -0.040413       0.311411       1.227466       0.054761       1.705739           0.000001
           15              H       4.214893       2.839354      13.113739       0.143328       0.953381 0.69821318E+01  0.67362307E+02                                 1.701609                            1.622506      -1.328472       2.273483                    0.994005       3.616553      10.596670       0.449016       1.413890      -0.680084      -0.036718       0.002913       0.004010       0.037051      -0.000405      -0.004519       0.001380       0.013169      -0.026243      -0.009941      -0.002038       0.011979              1.737931       2.184495      -0.169967      -0.192588       1.571982       0.079962       1.457316           0.000001
           16              H       6.467748       1.348484      12.368460       0.131668       1.046794 0.77391403E+01  0.75756791E+02                                 1.727900                            1.642993      -1.370760       2.238267                    0.994399       3.608282      10.265898       0.478374       1.308007      -0.701278       0.029645      -0.005561      -0.013288       0.032959      -0.000452       0.000193      -0.002490       0.006876      -0.014063      -0.005961       0.000137       0.005824              1.758292       2.232458      -0.154598      -0.307406       1.630401       0.090243       1.412016           0.000001
           17              C       1.271490       1.520185      11.136371      -0.179395      36.224944 0.42898195E+03  0.10048585E+05                                 9.531322                            6.911507       0.111324       2.020575                    0.999284      29.113096      83.457658       0.626185       0.417578      -1.063794       0.005508       0.023974       0.005733       0.025257      -0.012837      -0.012435       0.017132       0.029135       0.171239      -0.049328      -0.013332       0.062661             11.385641       9.026612       0.892447       0.955958      19.831997      -1.683327       5.298313          -0.000001
           18              C       1.651254       5.128426      14.361685       0.725227      20.561003 0.21517404E+03  0.43026072E+04                                 7.047240                            5.288913      -0.147323       2.042193                    0.999262      20.620627      57.217811       0.628333       0.487500      -1.008928      -0.009700       0.019772      -0.048756       0.053499       0.026577       0.006271       0.069377      -0.095515      -0.072910      -0.065575      -0.038329       0.103905              8.191920       8.826943      -1.628140       0.564952       5.415314      -2.632791      10.333503           0.000001
           19              C       0.449710       0.292311      11.161742       0.675018      21.914306 0.23236282E+03  0.47306383E+04                                 7.290552                            5.451516      -0.073170       2.046466                    0.999542      21.431859      59.765990       0.627269       0.479622      -1.014290      -0.006822      -0.046414      -0.001684       0.046942      -0.042683      -0.039830       0.044267       0.014610       0.279388      -0.090332      -0.031031       0.121364              8.475064       8.377989       1.052073       1.100543      12.529683      -1.283996       4.517519           0.000001
           20              C       1.643694       3.937405      11.003172       0.678061      21.469562 0.23197279E+03  0.47337454E+04                                 7.242927                            5.490454      -0.105628       2.039905                    0.999525      21.526929      60.644884       0.615925       0.487316      -1.007481       0.008963       0.042506       0.010737       0.044748      -0.029263       0.007244      -0.039027       0.011401       0.324870      -0.087549      -0.030459       0.118009              8.334912       9.853167       1.040652      -0.070172      10.774254       1.120699       4.377315           0.000002
           21              C       0.800796       2.717907      10.849359      -0.132544      35.224207 0.43325706E+03  0.10176322E+05                                 9.412963                            6.994054       0.040500       2.011252                    0.998826      28.527767      81.954070       0.615910       0.423393      -1.059872      -0.004844      -0.014733      -0.001980       0.015634      -0.013679      -0.020475       0.003723       0.021802       0.206930      -0.052259      -0.021401       0.073660             11.075336       9.540362       1.031713       1.102503      18.226223      -0.815680       5.459424           0.000001
           22              C       1.839806       4.410631      15.657202      -0.184908      33.578702 0.41138345E+03  0.95290276E+04                                 9.095530                            6.774777       0.167331       2.038631                    0.999579      28.791426      81.879730       0.632019       0.418383      -1.064056      -0.002498      -0.017616       0.011838       0.021371       0.021526      -0.007975       0.048325      -0.013671      -0.094138      -0.064198       0.008509       0.055689             10.795077      10.058557      -2.746545       2.983539       7.151428      -4.546200      15.175246           0.000000
           23              C      -0.749615       6.855491       3.207871      -0.179395      36.224936 0.42898189E+03  0.10048583E+05                                 9.531319                            6.911506       0.111325       2.020576                    0.999284      29.113093      83.457639       0.626185       0.417578      -1.063794      -0.005508      -0.023974       0.005733       0.025257      -0.012837       0.012435      -0.017132       0.029135       0.171239      -0.049328      -0.013332       0.062661             11.385637       9.026610       0.892447      -0.955957      19.831990       1.683326       5.298312          -0.000001
           24              C      -1.129379       3.247250       6.433185       0.725227      20.561002 0.21517405E+03  0.43026074E+04                                 7.047239                            5.288913      -0.147323       2.042193                    0.999262      20.620628      57.217813       0.628333       0.487500      -1.008928       0.009700      -0.019772      -0.048756       0.053499       0.026577      -0.006271      -0.069377      -0.095515      -0.072911      -0.065575      -0.038329       0.103904              8.191918       8.826943      -1.628140      -0.564949       5.415313       2.632789      10.333499           0.000001
           25              C       0.072165       8.083365       3.233242       0.675018      21.914306 0.23236283E+03  0.47306385E+04                                 7.290551                            5.451516      -0.073170       2.046466                    0.999542      21.431858      59.765982       0.627269       0.479622      -1.014290       0.006823       0.046414      -0.001684       0.046942      -0.042683       0.039830      -0.044267       0.014610       0.279388      -0.090332      -0.031031       0.121364              8.475063       8.377988       1.052073      -1.100543      12.529682       1.283996       4.517518           0.000001
           26              C      -1.121819       4.438271       3.074672       0.678061      21.469561 0.23197277E+03  0.47337452E+04                                 7.242928                            5.490454      -0.105628       2.039905                    0.999525      21.526929      60.644890       0.615924       0.487316      -1.007481      -0.008963      -0.042506       0.010737       0.044748      -0.029263      -0.007244       0.039027       0.011401       0.324870      -0.087549      -0.030459       0.118009              8.334913       9.853168       1.040652       0.070171      10.774255      -1.120699       4.377315           0.000002
           27              C      -0.278921       5.657769       2.920859      -0.132544      35.224202 0.43325699E+03  0.10176320E+05                                 9.412962                            6.994054       0.040501       2.011252                    0.998826      28.527765      81.954062       0.615910       0.423393      -1.059872       0.004844       0.014733      -0.001980       0.015634      -0.013680       0.020475      -0.003723       0.021802       0.206930      -0.052259      -0.021401       0.073660             11.075335       9.540361       1.031713      -1.102503      18.226220       0.815680       5.459423           0.000001
           28              C      -1.317931       3.965045       7.728702      -0.184908      33.578700 0.41138345E+03  0.95290275E+04                                 9.095529                            6.774777       0.167331       2.038631                    0.999579      28.791427      81.879730       0.632019       0.418383      -1.064056       0.002498       0.017616       0.011838       0.021371       0.021526       0.007975      -0.048325      -0.013671      -0.094137      -0.064198       0.008509       0.055689             10.795076      10.058557      -2.746546      -2.983539       7.151428       4.546199      15.175243          -0.000000
           29              C       3.578335       6.855491       4.720629      -0.179395      36.224951 0.42898201E+03  0.10048587E+05                                 9.531324                            6.911508       0.111324       2.020575                    0.999284      29.113098      83.457674       0.626184       0.417578      -1.063794      -0.005508      -0.023974      -0.005733       0.025257      -0.012837      -0.012435       0.017132       0.029135       0.171238      -0.049328      -0.013332       0.062661             11.385644       9.026613       0.892446       0.955958      19.832004      -1.683328       5.298314          -0.000001
           30              C       3.198571       3.247250       1.495315       0.725224      20.561116 0.21517552E+03  0.43026441E+04                                 7.047264                            5.288931      -0.147325       2.042191                    0.999262      20.620695      57.218037       0.628332       0.487500      -1.008928       0.009700      -0.019773       0.048757       0.053500       0.026577       0.006272       0.069378      -0.095515      -0.072911      -0.065575      -0.038329       0.103904              8.191949       8.826972      -1.628147       0.564958       5.415332      -2.632804      10.333544           0.000001
           31              C       4.400115       8.083365       4.695258       0.675018      21.914307 0.23236282E+03  0.47306385E+04                                 7.290553                            5.451517      -0.073170       2.046466                    0.999542      21.431860      59.765997       0.627269       0.479622      -1.014290       0.006822       0.046414       0.001684       0.046942      -0.042683      -0.039830       0.044267       0.014610       0.279388      -0.090332      -0.031031       0.121364              8.475065       8.377989       1.052073       1.100543      12.529686      -1.283996       4.517519           0.000001
           32              C       3.206131       4.438271       4.853828       0.678061      21.469567 0.23197284E+03  0.47337470E+04                                 7.242930                            5.490455      -0.105629       2.039905                    0.999525      21.526933      60.644909       0.615924       0.487316      -1.007481      -0.008963      -0.042506      -0.010737       0.044748      -0.029263       0.007244      -0.039027       0.011401       0.324870      -0.087549      -0.030459       0.118009              8.334916       9.853171       1.040653      -0.070172      10.774259       1.120700       4.377316           0.000002
           33              C       4.049029       5.657769       5.007641      -0.132544      35.224238 0.43325745E+03  0.10176335E+05                                 9.412972                            6.994059       0.040497       2.011251                    0.998826      28.527783      81.954153       0.615910       0.423393      -1.059872       0.004844       0.014733       0.001980       0.015634      -0.013679      -0.020475       0.003723       0.021802       0.206929      -0.052259      -0.021401       0.073660             11.075347       9.540370       1.031713       1.102504      18.226242      -0.815681       5.459428           0.000001
           34              C       3.010019       3.965045       0.199798      -0.184870      33.577662 0.41136854E+03  0.95285880E+04                                 9.095303                            6.774620       0.167374       2.038651                    0.999579      28.790963      81.877789       0.632031       0.418379      -1.064060       0.002496       0.017616      -0.011839       0.021371       0.021525      -0.007975       0.048324      -0.013669      -0.094134      -0.064196       0.008509       0.055686             10.794790      10.058327      -2.746460       2.983408       7.151242      -4.546050      15.174802          -0.000001
           35              C       5.599440       1.520185      12.649129      -0.179395      36.224928 0.42898172E+03  0.10048579E+05                                 9.531318                            6.911505       0.111326       2.020576                    0.999284      29.113087      83.457621       0.626185       0.417578      -1.063794       0.005508       0.023974      -0.005733       0.025257      -0.012837       0.012435      -0.017132       0.029135       0.171239      -0.049328      -0.013333       0.062661             11.385637       9.026610       0.892446      -0.955957      19.831990       1.683327       5.298312          -0.000001
           36              C       5.979204       5.128426       9.423815       0.725224      20.561115 0.21517551E+03  0.43026437E+04                                 7.047263                            5.288931      -0.147325       2.042191                    0.999262      20.620694      57.218031       0.628332       0.487499      -1.008929      -0.009700       0.019773       0.048757       0.053500       0.026577      -0.006272      -0.069377      -0.095515      -0.072911      -0.065575      -0.038329       0.103904              8.191949       8.826972      -1.628147      -0.564957       5.415331       2.632803      10.333543           0.000001
           37              C       4.777660       0.292311      12.623758       0.675018      21.914304 0.23236277E+03  0.47306371E+04                                 7.290551                            5.451515      -0.073170       2.046466                    0.999542      21.431860      59.765990       0.627269       0.479622      -1.014290      -0.006822      -0.046413       0.001684       0.046942      -0.042683       0.039830      -0.044267       0.014610       0.279388      -0.090332      -0.031031       0.121364              8.475063       8.377989       1.052073      -1.100542      12.529681       1.283995       4.517517           0.000001
           38              C       5.971644       3.937405      12.782328       0.678061      21.469569 0.23197285E+03  0.47337475E+04                                 7.242931                            5.490456      -0.105629       2.039904                    0.999525      21.526935      60.644919       0.615924       0.487316      -1.007481       0.008963       0.042506      -0.010737       0.044748      -0.029263      -0.007244       0.039027       0.011401       0.324870      -0.087549      -0.030459       0.118009              8.334916       9.853173       1.040653       0.070172      10.774259      -1.120700       4.377317           0.000002
           39              C       5.128746       2.717907      12.936141      -0.132544      35.224222 0.43325725E+03  0.10176329E+05                                 9.412967                            6.994056       0.040498       2.011252                    0.998826      28.527776      81.954116       0.615910       0.423393      -1.059872      -0.004844      -0.014733       0.001980       0.015634      -0.013680       0.020475      -0.003723       0.021802       0.206929      -0.052259      -0.021401       0.073660             11.075341       9.540366       1.031713      -1.102503      18.226232       0.815681       5.459426           0.000001
           40              C       6.167756       4.410631       8.128298      -0.184870      33.577664 0.41136857E+03  0.95285889E+04                                 9.095303                            6.774621       0.167374       2.038651                    0.999579      28.790964      81.877794       0.632031       0.418379      -1.064060      -0.002496      -0.017616      -0.011839       0.021371       0.021525       0.007975      -0.048324      -0.013669      -0.094134      -0.064196       0.008509       0.055686             10.794791      10.058328      -2.746460      -2.983409       7.151243       4.546051      15.174803          -0.000000
           41              O       0.505561       5.592439      14.136515      -0.677405      37.323539 0.57480097E+03  0.14040584E+05                                 8.806936                            7.375344       0.436513       2.155737                    0.998273      29.259611      77.344289       0.706578       0.354877      -1.143116       0.057203      -0.029793       0.041852       0.076886       0.007793       0.033220       0.049233      -0.056344      -0.160045      -0.082491       0.003657       0.078834              9.790152      13.474274      -2.865203       3.512124       7.185555      -1.589932       8.710625          -0.000002
           42              O       2.638918       5.212183      13.602135      -0.688339      39.827016 0.62814178E+03  0.15707992E+05                                 9.261161                            7.796005       0.275551       2.107991                    0.997170      29.575413      79.436175       0.675033       0.362842      -1.135325      -0.040178      -0.058776       0.047053       0.085340       0.015175      -0.022238       0.047715      -0.014081      -0.060745      -0.063653       0.013945       0.049709             10.220302      11.381698       0.165068      -4.563831       6.511621      -1.421786      12.767588          -0.000001
           43              O       7.929617       0.283935      10.727260      -0.620175      29.797634 0.47999245E+03  0.11200024E+05                                 7.478845                            6.686279       0.710894       2.265911                    0.998265      27.893516      71.895408       0.751546       0.349274      -1.148500       0.023964       0.068409      -0.031200       0.078914      -0.034173      -0.003715       0.039815       0.141617       0.116593      -0.107946       0.040776       0.067170              7.809397      10.937156       0.360706       1.096464       6.979629      -0.211702       5.511407          -0.000002
           44              O       2.898603       3.857836      10.934987      -0.604863      34.469098 0.53588025E+03  0.12853814E+05                                 8.351168                            7.137738       0.534094       2.213289                    0.997172      28.025965      73.251756       0.716238       0.356521      -1.142562      -0.000413      -0.057773      -0.008515       0.058398      -0.010410      -0.002857      -0.035183       0.154089       0.140258      -0.109114       0.054044       0.055070              9.156058      14.817008       0.891552      -0.499320       6.880076       0.131515       5.771091          -0.000001
           45              O      -2.853668       7.622703      11.681852      -0.779662      49.669707 0.73494627E+03  0.19123582E+05                                10.730713                            8.388535       0.149104       2.026474                    0.999289      31.963727      87.705613       0.655608       0.359044      -1.137788      -0.018902       0.069888      -0.026041       0.076940      -0.038405      -0.030095       0.000753      -0.096146       0.221282      -0.102919       0.022677       0.080243             12.596160      10.530879      -3.845184       1.709096      19.934417      -3.335295       7.323183          -0.000001
           46              O       1.071179       5.042995      11.227232      -0.747417      47.105768 0.74428533E+03  0.19478863E+05                                10.455092                            8.554917      -0.092460       1.964566                    0.997799      31.721988      88.045631       0.634685       0.368743      -1.127270       0.001155      -0.072222      -0.020677       0.075133      -0.036619       0.001273      -0.010877      -0.091844       0.198253      -0.091813       0.023042       0.068771             11.801428      11.757158      -3.682162      -0.396466      16.038689       2.476481       7.608436          -0.000000
           47              O       0.016314       2.783237       6.208016      -0.677405      37.323498 0.57480028E+03  0.14040563E+05                                 8.806929                            7.375339       0.436515       2.155737                    0.998273      29.259600      77.344244       0.706578       0.354877      -1.143116      -0.057203       0.029793       0.041852       0.076886       0.007793      -0.033220      -0.049233      -0.056344      -0.160045      -0.082491       0.003657       0.078833              9.790142      13.474262      -2.865201      -3.512115       7.185550       1.589929       8.710615          -0.000002
           48              O       6.538857       3.163493       5.673635      -0.688339      39.827013 0.62814167E+03  0.15707989E+05                                 9.261159                            7.796004       0.275552       2.107991                    0.997170      29.575413      79.436169       0.675033       0.362842      -1.135325       0.040178       0.058776       0.047053       0.085340       0.015175       0.022238      -0.047715      -0.014081      -0.060745      -0.063654       0.013945       0.049709             10.220301      11.381695       0.165068       4.563831       6.511620       1.421786      12.767588          -0.000002
           49              O       1.248158       8.091741       2.798760      -0.620175      29.797629 0.47999238E+03  0.11200022E+05                                 7.478844                            6.686278       0.710893       2.265911                    0.998265      27.893516      71.895405       0.751546       0.349274      -1.148500      -0.023964      -0.068409      -0.031200       0.078914      -0.034174       0.003715      -0.039815       0.141616       0.116593      -0.107946       0.040776       0.067170              7.809396      10.937153       0.360706      -1.096464       6.979628       0.211702       5.511406          -0.000002
           50              O       6.279172       4.517840       3.006487      -0.604863      34.469093 0.53588016E+03  0.12853811E+05                                 8.351167                            7.137737       0.534094       2.213289                    0.997172      28.025964      73.251750       0.716238       0.356521      -1.142562       0.000413       0.057773      -0.008515       0.058398      -0.010410       0.002857       0.035183       0.154089       0.140258      -0.109113       0.054044       0.055070              9.156057      14.817006       0.891551       0.499320       6.880074      -0.131515       5.771090          -0.000001
           51              O       3.375543       0.752973       3.753352      -0.779662      49.669662 0.73494552E+03  0.19123557E+05                                10.730705                            8.388530       0.149104       2.026474                    0.999289      31.963717      87.705565       0.655609       0.359044      -1.137789       0.018902      -0.069888      -0.026040       0.076940      -0.038405       0.030095      -0.000754      -0.096146       0.221283      -0.102919       0.022676       0.080243             12.596150      10.530871      -3.845182      -1.709095      19.934400       3.335292       7.323178          -0.000001
           52              O      -0.549304       3.332681       3.298732      -0.747417      47.105797 0.74428589E+03  0.19478881E+05                                10.455097                            8.554921      -0.092462       1.964566                    0.997799      31.721998      88.045671       0.634685       0.368743      -1.127270      -0.001155       0.072222      -0.020677       0.075133      -0.036619      -0.001273       0.010877      -0.091844       0.198253      -0.091813       0.023042       0.068771             11.801433      11.757164      -3.682163       0.396466      16.038696      -2.476482       7.608439           0.000000
           53              O       4.344264       2.783237       1.720485      -0.677406      37.323607 0.57480266E+03  0.14040637E+05                                 8.806948                            7.375358       0.436507       2.155734                    0.998273      29.259645      77.344438       0.706577       0.354878      -1.143116      -0.057203       0.029792      -0.041852       0.076886       0.007793       0.033219       0.049234      -0.056343      -0.160047      -0.082491       0.003657       0.078834              9.790160      13.474290      -2.865202       3.512120       7.185561      -1.589927       8.710629          -0.000002
           54              O       2.210907       3.163493       2.254865      -0.688338      39.827015 0.62814162E+03  0.15707988E+05                                 9.261161                            7.796005       0.275549       2.107991                    0.997170      29.575411      79.436175       0.675033       0.362842      -1.135325       0.040179       0.058776      -0.047053       0.085340       0.015175      -0.022238       0.047715      -0.014080      -0.060745      -0.063653       0.013944       0.049709             10.220302      11.381705       0.165064      -4.563824       6.511622      -1.421785      12.767580          -0.000001
           55              O      -3.079792       8.091741       5.129740      -0.620175      29.797636 0.47999250E+03  0.11200026E+05                                 7.478845                            6.686279       0.710893       2.265911                    0.998265      27.893518      71.895416       0.751546       0.349274      -1.148500      -0.023964      -0.068409       0.031200       0.078914      -0.034173      -0.003715       0.039815       0.141617       0.116593      -0.107946       0.040776       0.067170              7.809398      10.937156       0.360707       1.096464       6.979630      -0.211702       5.511407          -0.000002
           56              O       1.951222       4.517840       4.922013      -0.604863      34.469086 0.53588000E+03  0.12853805E+05                                 8.351165                            7.137735       0.534095       2.213289                    0.997172      28.025961      73.251729       0.716238       0.356521      -1.142562       0.000413       0.057773       0.008515       0.058399      -0.010411      -0.002857      -0.035183       0.154089       0.140258      -0.109113       0.054043       0.055070              9.156055      14.817002       0.891551      -0.499321       6.880072       0.131515       5.771089          -0.000001
           57              O       7.703493       0.752973       4.175148      -0.779663      49.669720 0.73494648E+03  0.19123589E+05                                10.730715                            8.388536       0.149103       2.026474                    0.999289      31.963732      87.705630       0.655608       0.359044      -1.137788       0.018902      -0.069888       0.026040       0.076940      -0.038405      -0.030095       0.000753      -0.096146       0.221282      -0.102919       0.022677       0.080242             12.596162      10.530880      -3.845185       1.709096      19.934421      -3.335296       7.323184          -0.000001
           58              O       3.778646       3.332681       4.629768      -0.747417      47.105782 0.74428561E+03  0.19478872E+05                                10.455095                            8.554920      -0.092462       1.964566                    0.997799      31.721993      88.045656       0.634685       0.368743      -1.127270      -0.001155       0.072222       0.020677       0.075132      -0.036619       0.001273      -0.010877      -0.091844       0.198253      -0.091813       0.023042       0.068772             11.801431      11.757161      -3.682162      -0.396466      16.038696       2.476482       7.608438          -0.000000
           59              O       4.833511       5.592439       9.648985      -0.677406      37.323620 0.57480293E+03  0.14040645E+05                                 8.806951                            7.375360       0.436506       2.155734                    0.998273      29.259648      77.344454       0.706577       0.354878      -1.143116       0.057203      -0.029793      -0.041852       0.076886       0.007793      -0.033220      -0.049234      -0.056343      -0.160048      -0.082491       0.003657       0.078834              9.790163      13.474294      -2.865202      -3.512121       7.185564       1.589928       8.710633          -0.000002
           60              O      -1.689032       5.212183      10.183365      -0.688338      39.826990 0.62814113E+03  0.15707972E+05                                 9.261156                            7.796001       0.275550       2.107991                    0.997170      29.575402      79.436138       0.675034       0.362842      -1.135325      -0.040179      -0.058776      -0.047053       0.085340       0.015175       0.022237      -0.047715      -0.014080      -0.060746      -0.063653       0.013944       0.049709             10.220297      11.381700       0.165063       4.563822       6.511619       1.421784      12.767573          -0.000001
           61              O       3.601667       0.283935      13.058239      -0.620175      29.797645 0.47999255E+03  0.11200028E+05                                 7.478847                            6.686280       0.710893       2.265911                    0.998265      27.893521      71.895429       0.751546       0.349274      -1.148500       0.023964       0.068409       0.031200       0.078914      -0.034173       0.003715      -0.039815       0.141617       0.116593      -0.107946       0.040776       0.067170              7.809400      10.937163       0.360706      -1.096461       6.979632       0.211702       5.511405          -0.000002
           62              O      -1.429347       3.857836      12.850513      -0.604863      34.469086 0.53587997E+03  0.12853805E+05                                 8.351165                            7.137735       0.534095       2.213289                    0.997172      28.025960      73.251727       0.716238       0.356521      -1.142562      -0.000413      -0.057773       0.008515       0.058398      -0.010410       0.002857       0.035183       0.154089       0.140258      -0.109113       0.054043       0.055070              9.156055      14.817004       0.891550       0.499321       6.880072      -0.131514       5.771089          -0.000001
           63              O       1.474282       7.622703      12.103648      -0.779662      49.669696 0.73494608E+03  0.19123576E+05                                10.730710                            8.388533       0.149104       2.026474                    0.999289      31.963727      87.705604       0.655609       0.359044      -1.137789      -0.018902       0.069888       0.026040       0.076940      -0.038405       0.030095      -0.000753      -0.096146       0.221283      -0.102919       0.022677       0.080243             12.596156      10.530878      -3.845186      -1.709096      19.934410       3.335293       7.323181          -0.000001
           64              O       5.399129       5.042995      12.558268      -0.747417      47.105823 0.74428641E+03  0.19478899E+05                                10.455103                            8.554925      -0.092463       1.964565                    0.997799      31.722004      88.045709       0.634685       0.368743      -1.127270       0.001155      -0.072222       0.020677       0.075133      -0.036619      -0.001273       0.010877      -0.091844       0.198253      -0.091813       0.023042       0.068771             11.801440      11.757171      -3.682165       0.396467      16.038706      -2.476484       7.608443           0.000000

******************************************************
Auxiliary information for the entire system
The total spin magnetic moment of the unit cell is   0.000089
The total net atomic charge of the unit cell is   0.000005
Accuracy of reproducing the electrostatic potential in the unit cell:
  The inner radius (bohr) =    5.0000
  The outer radius (bohr) =   12.0000
  Valid grid points have density less than (e/(bohr^3)) =    0.0001
  The number of valid grid points were=        41318
  The rms potential error without charges in kcal/mol is=      5.98151
  The rms potential error with partial charges in kcal/mol is=      1.02731
  The RRMSE value at monopole order=      0.17175
  The rms potential error with partial charges and cloud penetration in kcal/mol is=      1.01486
  The RRMSE value at monopole order with cloud penetration is=      0.16967
  The rms potential error with partial charges and atomic dipoles in kcal/mol is=      0.43636
  The RRMSE value at dipole order=      0.07295
  The rms potential error with partial charges, atomic dipoles and cloud penetration in kcal/mol is=      0.42153
  The RRMSE value at dipole order with cloud penetration=      0.07047

******************************************************
The electron densities and ab initio electrostatic potential were computed in VASP using the PBE functional and
projector augmented wave method. See the main text of the journal article for a description of computational details.
The atomic charges, dipoles, and quadrupoles were computed with the DDEC6 method as described in
(a) T. A. Manz and N. Gabaldon Limas, RSC Adv. 6 (2016) 47771-47801 DOI: 10.1039/c6ra04656h
(b) N. Gabaldon Limas and T. A. Manz, RSC Adv. 8 (2018) 2678-2707 DOI: 10.1039/c7ra11829e.
For each atom in the material, the electron cloud parameters were fit to the spherically averaged atom-in-material
electron density using radial positions for which this density was between 10^-4 and 10^-2 electrons per cubic bohr.
The polarizabilities, dispersion coefficients, and quantum Drude oscillator (QDO) parameters were fit using the MCLF method.
The magnetic structure of the system was optimized in VASP from the default ferromagnetic initial guess using spin polarization.
The atomic spin moments (ASMs) were computed on this optimized magnetic structure using the DDEC6 partition as inputs
to the method of T. A. Manz and D. S. Sholl, J. Chem. Theory Comput. 7 (2011) 4146-4164 DOI: 10.1021/ct200539n.
The RMSE and RRMSE were computed using a uniform grid with Ewald summation.
