# Supplementary material for: A collection of forcefield precursors for metal–organic frameworks
Source: RSC Adv. 2019 Nov 13;9(63):36492–507. doi: 10.1039/c9ra07327b (PMC9075174; doi:10.1039/c9ra07327b)
Supplement: RA-009-C9RA07327B-s5197 [file RA-009-C9RA07327B-s5197.xyz]

  158
jmolscript: load "" {1 1 1} spacegroup "x,y,z" unitcell [{     12.678400     0.000000     0.000000 }, {      2.208708    13.361983     0.000000 }, {      4.027339     2.992323    16.381051 }]
Cd    10.205744     9.260678    12.105433     1.000465
Cd    10.651427     4.008469     3.950782     1.019884
Cd    12.799533     6.257878    12.270226     1.151042
Cd     8.708703     7.093628     4.275618     1.000465
Cd     8.263020    12.345837    12.430269     1.019884
Cd     6.114914    10.096428     4.110825     1.151042
H     14.303084    11.049154    10.775455     0.116329
H     16.402887    11.971131    10.775455     0.113799
H     17.142260    10.187784    14.289191     0.122630
H     14.273048    10.245443    15.914191     0.125909
H     10.036623     3.584839     1.140121     0.115071
H     15.037613     5.705066    15.614418     0.120070
H     10.041851    10.799411     7.374749     0.132175
H      5.882193    12.784781     7.746599     0.117908
H      6.818019    11.747186     9.571448     0.121124
H      5.580470     1.522833     6.778479     0.160907
H      5.700872     2.590338     5.636720     0.167458
H      4.385860     2.494135     6.485258     0.154864
H      3.043516     1.905332     4.168977     0.158292
H      4.449989     2.380016     3.666079     0.159457
H      3.902676     0.971522     3.248362     0.162823
H     10.888636    10.795254     2.509577     0.115639
H     11.710790    12.929667     2.234375     0.118684
H      9.870274    14.065547     5.592491     0.122720
H      4.416519     6.393485    11.263611     0.158567
H      5.860343     6.626630    11.830395     0.162732
H      5.097207     5.295634    12.151464     0.154445
H      5.930953     6.606526    14.536545     0.155899
H      5.978676     8.000064    13.819055     0.169540
H      4.930558     7.738726    14.955900     0.157445
H      4.611363     5.305152     5.605596     0.116329
H      2.511560     4.383175     5.605596     0.113799
H      1.772187     6.166522     2.091860     0.122630
H      4.641399     6.108863     0.466860     0.125910
H      8.877824    12.769467    15.240930     0.115071
H      3.876834    10.649240     0.766633     0.120070
H      8.872596     5.554895     9.006302     0.132175
H     13.032254     3.569525     8.634452     0.117908
H     12.096428     4.607120     6.809603     0.121124
H     13.333977    14.831473     9.602572     0.160907
H     13.213575    13.763968    10.744331     0.167458
H     14.528587    13.860171     9.895793     0.154864
H     15.870931    14.448974    12.212074     0.158292
H     14.464458    13.974290    12.714972     0.159457
H     15.011771    15.382784    13.132689     0.162823
H      8.025811     5.559052    13.871474     0.115639
H      7.203657     3.424639    14.146676     0.118684
H      9.044173     2.288759    10.788560     0.122720
H     14.497928     9.960821     5.117440     0.158567
H     13.054104     9.727676     4.550656     0.162732
H     13.817240    11.058672     4.229587     0.154445
H     12.983494     9.747780     1.844506     0.155899
H     12.935771     8.354242     2.561996     0.169540
H     13.983889     8.615580     1.425151     0.157445
C     13.058834     9.476414    12.443046     0.596836
C     14.462884    10.020308    12.487275    -0.076015
C     14.882469    10.860845    11.478202    -0.108791
C     16.133414    11.429328    11.481479    -0.130541
C     16.996273    11.184380    12.554437     0.009120
C     16.571497    10.345638    13.573339    -0.178794
C     15.335539     9.736172    13.565148     0.057527
C      5.703394    11.753482    12.575733     0.563480
C     14.980387     8.813694    14.688888     0.061931
C     14.423322     9.330204    15.848667    -0.146360
C     10.056081     5.508276     0.543851     0.005429
C     10.275741     4.149217     0.440650    -0.086986
C     14.879973     6.618370    15.676666    -0.132359
C     15.225773     7.455874    14.621726    -0.085549
C      9.439839     6.096445     1.774068     0.593774
C     15.807845     6.810985    13.388233     0.426224
C      9.123020    10.411180     9.813888     0.588829
C      8.518662    11.134203     8.644281     0.008367
C      9.212988    11.213436     7.446826    -0.139526
C      8.704637    11.890993     6.357486     0.049130
C      7.419578    12.478786     6.473791    -0.101709
C      6.726461    12.400451     7.676160    -0.131819
C      7.274461    11.762082     8.760586    -0.092669
C      6.763279    13.081970     5.284527     0.429402
C      5.102633     1.991764     6.090475    -0.358159
C      3.935269     1.622645     3.952748    -0.354010
C      9.454495     9.712151     4.385207     0.609940
C      9.868487    11.146103     4.218121    -0.082518
C     10.683157    11.453094     3.133695    -0.115143
C     11.189664    12.726124     2.978075    -0.113296
C     10.926159    13.694258     3.918347     0.010390
C     10.079121    13.397776     4.979840    -0.170557
C      9.540432    12.137530     5.146926     0.047141
C      9.410388     1.664521     3.852823     0.558173
C      5.001052     6.239980    12.010587    -0.351900
C      5.403972     7.343812    14.220390    -0.354369
C      5.855613     6.877892     3.938005     0.596836
C      4.451563     6.333998     3.893776    -0.076015
C      4.031978     5.493461     4.902849    -0.108791
C      2.781033     4.924978     4.899572    -0.130541
C      1.918174     5.169926     3.826614     0.009120
C      2.342950     6.008668     2.807712    -0.178794
C      3.578908     6.618134     2.815903     0.057527
C     13.211053     4.600824     3.805318     0.563480
C      3.934060     7.540612     1.692163     0.061931
C      4.491125     7.024102     0.532384    -0.146361
C      8.858366    10.846030    15.837200     0.005429
C      8.638706    12.205089    15.940401    -0.086986
C      4.034474     9.735936     0.704385    -0.132359
C      3.688674     8.898432     1.759325    -0.085549
C      9.474608    10.257861    14.606983     0.593774
C      3.106602     9.543321     2.992818     0.426224
C      9.791427     5.943126     6.567163     0.588829
C     10.395785     5.220103     7.736770     0.008367
C      9.701459     5.140870     8.934225    -0.139526
C     10.209810     4.463313    10.023565     0.049130
C     11.494869     3.875520     9.907260    -0.101709
C     12.187986     3.953855     8.704891    -0.131819
C     11.639986     4.592224     7.620465    -0.092669
C     12.151168     3.272336    11.096524     0.429402
C     13.811814    14.362542    10.290576    -0.358159
C     14.979178    14.731661    12.428303    -0.354010
C      9.459952     6.642155    11.995844     0.609940
C      9.045960     5.208203    12.162930    -0.082518
C      8.231290     4.901212    13.247356    -0.115143
C      7.724783     3.628182    13.402976    -0.113295
C      7.988288     2.660048    12.462704     0.010390
C      8.835326     2.956530    11.401211    -0.170557
C      9.374015     4.216776    11.234125     0.047141
C      9.504059    14.689785    12.528228     0.558173
C     13.913395    10.114326     4.370464    -0.351900
C     13.510475     9.010494     2.160661    -0.354369
N      4.430836     6.859139    13.212956     0.030526
N      4.556042     1.029992     5.133821     0.038240
N     14.483611     9.495167     3.168095     0.030526
N     14.358405    15.324314    11.247230     0.038240
O     15.066703     6.226527    12.580647    -0.544015
O     12.767614     8.421665    13.047507    -0.613890
O     12.229213    10.141946    11.777976    -0.516829
O      9.249827     2.475484     4.832410    -0.577468
O     10.172841     1.925231     2.902722    -0.567603
O     10.035852     9.593637     9.646801    -0.533091
O      8.663057    10.657339    10.978580    -0.600853
O      9.148369     7.282474     1.829763    -0.536250
O      9.244718     5.319747     2.781502    -0.607458
O      6.052478    12.572666    11.691156    -0.585806
O      6.479193    11.356258    13.473414    -0.563162
O      8.249912     9.442075     4.691533    -0.624797
O     10.289830     8.827639     4.209930    -0.494624
O      6.214917    12.347656     4.439265    -0.543418
O      3.847744    10.127779     3.800404    -0.544015
O      6.146833     7.932641     3.333544    -0.613890
O      6.685234     6.212360     4.603075    -0.516829
O      9.664620    13.878822    11.548641    -0.577468
O      8.741606    14.429075    13.478329    -0.567603
O      8.878595     6.760669     6.734250    -0.533091
O     10.251390     5.696967     5.402471    -0.600853
O      9.766078     9.071832    14.551288    -0.536250
O      9.669729    11.034559    13.599549    -0.607457
O     12.861969     3.781640     4.689895    -0.585806
O     12.435254     4.998048     2.907637    -0.563162
O     10.664535     6.912231    11.689518    -0.624797
O      8.624617     7.526667    12.171121    -0.494624
O     12.699530     4.006650    11.941786    -0.543418

The following XYZ coordinates are in angstroms. Other properties are in atomic units.
The sperically averaged electron density of each atom fit to a function of the form exp(a - br)
eigen_1, eigen_2 and eigen_3 are the three eigenvalues of traceless quadrupole moment tensor
  atom number  atomic symbol              X              Y              Z     net charge C6 coefficient C8 coefficient C10 coefficient fluctuating dipole atomic polarizability isotropic forcefield polarizability              a              b squared Pearson coefficient          <r^3>          <r^4>         wp_QDO          m_QDO          q_QDO       dipole_x       dipole_y       dipole_z         dipole            Qxy            Qxz            Qyz     Q(x^2-y^2)  Q(3z^2 - R^2)        eigen_1        eigen_2        eigen_3 static polarizability      alpha(xx)      alpha(xy)      alpha(xz)      alpha(yy)      alpha(yz)      alpha(zz) atomic spin moment
            1             Cd      10.205744       9.260678      12.105433       1.000465     162.492379 0.45894804E+04  0.17613312E+06                                22.509147                           20.824924       0.810346       1.981411                    0.998661      75.779345     201.344209       0.450395       0.354352      -1.223497      -0.002878       0.011504      -0.003859       0.012470       0.014147      -0.004035      -0.003859      -0.019786      -0.046927      -0.016751      -0.009009       0.025760             25.131092      24.959918      -1.311188       3.193446      26.752794       2.063475      23.680564           0.000000
            2             Cd      10.651427       4.008469       3.950782       1.019884     165.563973 0.41959163E+04  0.15782851E+06                                22.788921                           20.004018       0.748249       1.969606                    0.998951      75.159337     199.217833       0.455311       0.357634      -1.217830      -0.033457       0.048083       0.013561       0.060127      -0.004284      -0.000285       0.005665       0.003373      -0.081519      -0.027980       0.009520       0.018460             26.339524      28.143531       6.542271       1.035955      29.962146       0.956791      20.912894           0.000002
            3             Cd      12.799533       6.257878      12.270226       1.151042     133.504883 0.29324960E+04  0.10111346E+06                                19.833759                           16.801345       0.883944       2.041007                    0.998851      70.494545     180.398858       0.492099       0.360979      -1.211897       0.000968       0.016407       0.013951       0.021558      -0.059235      -0.098327      -0.101707      -0.040683       0.559643      -0.205722      -0.032395       0.238116             23.050168      27.897361       4.879329       6.734863      26.868645       6.454509      14.384498           0.000007
            4             Cd       8.708703       7.093628       4.275618       1.000465     162.492372 0.45894802E+04  0.17613311E+06                                22.509146                           20.824923       0.810346       1.981411                    0.998661      75.779343     201.344202       0.450395       0.354352      -1.223497       0.002878      -0.011504       0.003859       0.012470       0.014147      -0.004035      -0.003859      -0.019786      -0.046927      -0.016751      -0.009009       0.025760             25.131092      24.959919      -1.311189       3.193446      26.752793       2.063475      23.680564           0.000000
            5             Cd       8.263020      12.345837      12.430269       1.019884     165.563973 0.41959163E+04  0.15782851E+06                                22.788920                           20.004018       0.748249       1.969606                    0.998951      75.159337     199.217831       0.455311       0.357634      -1.217830       0.033457      -0.048083      -0.013561       0.060127      -0.004284      -0.000285       0.005665       0.003373      -0.081519      -0.027980       0.009520       0.018460             26.339524      28.143532       6.542272       1.035955      29.962147       0.956792      20.912892           0.000002
            6             Cd       6.114914      10.096428       4.110825       1.151042     133.504876 0.29324959E+04  0.10111345E+06                                19.833758                           16.801344       0.883944       2.041007                    0.998851      70.494545     180.398856       0.492099       0.360979      -1.211897      -0.000968      -0.016407      -0.013951       0.021558      -0.059235      -0.098327      -0.101706      -0.040683       0.559643      -0.205721      -0.032395       0.238116             23.050167      27.897360       4.879329       6.734862      26.868644       6.454508      14.384498           0.000007
            7              H      14.303084      11.049154      10.775455       0.116329       1.150677 0.83755207E+01  0.81947399E+02                                 1.716885                            1.618796      -1.006907       2.403751                    0.998021       3.313249       8.821674       0.533555       1.173285      -0.735321      -0.023711       0.007703      -0.031302       0.040017       0.004091       0.008868      -0.010648       0.005515       0.035806      -0.017303      -0.001281       0.018584              1.756174       1.867871      -0.072643       0.418994       1.533697      -0.210705       1.866955           0.000003
            8              H      16.402887      11.971131      10.775455       0.113799       1.143768 0.82336448E+01  0.80566425E+02                                 1.732597                            1.620692      -1.010629       2.393286                    0.998218       3.406404       9.200206       0.523244       1.196300      -0.728575       0.011355       0.017885      -0.029785       0.036551       0.003380       0.001801      -0.010854       0.007250       0.031888      -0.014875      -0.000587       0.015463              1.786929       1.669038       0.153793      -0.227354       1.775809      -0.442667       1.915942           0.000002
            9              H      17.142260      10.187784      14.289191       0.122630       1.061929 0.80091411E+01  0.78635305E+02                                 1.707752                            1.645865      -1.262573       2.284029                    0.995486       3.556588       9.951186       0.491859       1.268335      -0.710648       0.022387      -0.004034       0.028473       0.036444      -0.000068       0.008007      -0.004823       0.001457       0.033764      -0.009536      -0.005942       0.015479              1.728253       1.826343      -0.003380       0.336758       1.510640      -0.153354       1.847774           0.000001
           10              H      14.273048      10.245443      15.914191       0.125909       1.119837 0.85697631E+01  0.84484185E+02                                 1.697013                            1.648558      -1.088186       2.366418                    0.997729       3.330141       8.953539       0.522431       1.189244      -0.731503      -0.008701       0.036519       0.001827       0.037586      -0.000077       0.001654      -0.004370      -0.021305      -0.014032      -0.009075      -0.004948       0.014022              1.696176       1.432964      -0.129999      -0.090450       2.050789       0.076011       1.604774           0.000002
           11              H      10.036623       3.584839       1.140121       0.115071       1.191552 0.83529119E+01  0.83140957E+02                                 1.861893                            1.689142      -1.337247       2.240333                    0.994186       3.736412      10.636156       0.480401       1.280930      -0.706642      -0.009818      -0.026219       0.024784       0.037391      -0.001166      -0.007458      -0.002110      -0.010370      -0.015061      -0.011685       0.003649       0.008036              1.978484       1.514578       0.178160      -0.297742       1.966755      -0.574353       2.454119           0.000002
           12              H      15.037613       5.705066      15.614418       0.120070       1.077539 0.78149829E+01  0.74880977E+02                                 1.629874                            1.556125      -0.776467       2.515769                    0.999713       3.126026       8.140617       0.550136       1.161963      -0.739756       0.006109      -0.038883       0.004389       0.039603      -0.004376      -0.010293      -0.002802      -0.027057       0.006731      -0.020331       0.007043       0.013287              1.646540       1.342713      -0.109812      -0.070920       2.138134       0.053059       1.458772           0.000005
           13              H      10.041851      10.799411       7.374749       0.132175       1.085994 0.82292337E+01  0.80705531E+02                                 1.698682                            1.643940      -1.042859       2.399415                    0.997908       3.312917       9.028185       0.507129       1.231527      -0.721578       0.033099      -0.019688      -0.003540       0.038674      -0.005476      -0.005709       0.003403       0.017564      -0.010688      -0.009322      -0.005118       0.014440              1.705898       1.935138      -0.327766      -0.059967       1.560153      -0.035768       1.622402           0.000003
           14              H       5.882193      12.784781       7.746599       0.117908       1.054651 0.75729301E+01  0.71985524E+02                                 1.602553                            1.527409      -0.741146       2.529635                    0.999853       3.125997       8.105339       0.557759       1.155256      -0.740907      -0.034063       0.014192       0.008689       0.037911      -0.010875      -0.004028      -0.005123       0.018874       0.017042      -0.018877       0.006844       0.012033              1.624311       1.987876      -0.315789      -0.095982       1.440496      -0.043265       1.444562           0.000005
           15              H       6.818019      11.747186       9.571448       0.121124       1.107756 0.76055808E+01  0.73946601E+02                                 1.775332                            1.612947      -1.238088       2.288287                    0.996183       3.616971      10.174911       0.491112       1.282742      -0.706416      -0.019404       0.001590       0.032519       0.037902      -0.004391      -0.005439      -0.006750       0.006472      -0.000582      -0.011706       0.004382       0.007324              1.886555       1.725261      -0.033252      -0.509911       1.368392      -0.095454       2.566013           0.000001
           16              H       5.580470       1.522833       6.778479       0.160907       0.981170 0.70509230E+01  0.66138187E+02                                 1.557064                            1.492661      -0.911752       2.463657                    0.999464       3.065081       8.013152       0.551052       1.184970      -0.732869       0.014952      -0.005816       0.017702       0.023890      -0.000547       0.011416       0.004169       0.002341       0.010605      -0.011321      -0.002254       0.013575              1.579876       1.462992      -0.236378       0.282993       1.604868      -0.305054       1.671769           0.000003
           17              H       5.700872       2.590338       5.636720       0.167458       0.907895 0.65294440E+01  0.60538682E+02                                 1.526783                            1.476220      -0.775023       2.543346                    0.999932       3.033728       8.082941       0.527827       1.251577      -0.717458       0.016082       0.014054      -0.008164       0.022864       0.007932      -0.002016       0.005691      -0.001570       0.020448      -0.012851       0.003112       0.009739              1.539317       1.542509       0.283271      -0.173160       1.697571      -0.247840       1.377872           0.000001
           18              H       4.385860       2.494135       6.485258       0.154864       0.926914 0.64934572E+01  0.59147671E+02                                 1.452447                            1.395748      -0.691725       2.566769                    0.999987       2.892028       7.240557       0.597688       1.125044      -0.748968      -0.013245       0.011183       0.006992       0.018692       0.000631       0.002328       0.008822       0.006607      -0.011279      -0.011599       0.003733       0.007866              1.473869       1.578224      -0.383040      -0.181904       1.539663       0.148298       1.303719           0.000004
           19              H       3.043516       1.905332       4.168977       0.158292       0.975400 0.70756337E+01  0.66472303E+02                                 1.556576                            1.499415      -0.751544       2.540781                    0.999957       3.072033       8.055019       0.547168       1.191543      -0.731369      -0.019850       0.003065       0.004042       0.020488      -0.002111      -0.001466      -0.005262       0.011834       0.019915      -0.011254       0.002914       0.008340              1.577584       1.989684      -0.370808      -0.066826       1.489621       0.023162       1.253446           0.000003
           20              H       4.449989       2.380016       3.666079       0.159457       0.968493 0.69898173E+01  0.65228598E+02                                 1.534089                            1.480358      -0.755217       2.542335                    0.999952       2.966819       7.661693       0.558258       1.175706      -0.736492       0.010904       0.015407      -0.008660       0.020767       0.005031       0.005335      -0.008902       0.004344       0.005754      -0.013443       0.004495       0.008948              1.553976       1.401644       0.267666      -0.080785       1.905588      -0.263655       1.354696           0.000003
           21              H       3.902676       0.971522       3.248362       0.162823       0.924737 0.65979846E+01  0.60146926E+02                                 1.426308                            1.387970      -0.898766       2.469743                    0.999708       2.896418       7.178763       0.613654       1.094915      -0.756491      -0.001361      -0.014645      -0.015052       0.021045      -0.005395       0.006135       0.001717       0.000310       0.022668      -0.010895       0.000599       0.010296              1.424489       1.154252      -0.010576       0.054109       1.576024       0.293079       1.543191           0.000004
           22              H      10.888636      10.795254       2.509577       0.115639       1.141805 0.81685000E+01  0.79831233E+02                                 1.744225                            1.625478      -0.950090       2.430502                    0.998473       3.345810       9.053535       0.516683       1.212974      -0.725505       0.006462      -0.026112      -0.027873       0.038737       0.006264      -0.009804       0.007335      -0.013327       0.020006      -0.018194       0.004779       0.013415              1.808169       1.552319      -0.200303      -0.212391       2.062163       0.474903       1.810027           0.000003
           23              H      11.710790      12.929667       2.234375       0.118684       1.169444 0.84763388E+01  0.82851749E+02                                 1.708592                            1.608036      -1.023995       2.393828                    0.998066       3.276012       8.605564       0.547770       1.143969      -0.742939       0.019347       0.007392      -0.032557       0.038587       0.000365      -0.012027       0.005843      -0.006006       0.033576      -0.014969      -0.003185       0.018154              1.741223       1.646055       0.151467      -0.425557       1.632332      -0.177827       1.945284           0.000005
           24              H       9.870274      14.065547       5.592491       0.122720       1.159981 0.89080513E+01  0.89758633E+02                                 1.808367                            1.733750      -1.335214       2.252757                    0.993462       3.638795      10.291801       0.480387       1.265381      -0.711533      -0.004892       0.026631       0.024435       0.036472      -0.003929      -0.005922       0.006118      -0.007020       0.025112      -0.010115      -0.003664       0.013779              1.828184       1.669832      -0.088382      -0.234835       2.050309       0.336631       1.764412           0.000002
           25              H       4.416519       6.393485      11.263611       0.158567       0.950816 0.68784584E+01  0.63321087E+02                                 1.450983                            1.416070      -0.883236       2.473656                    0.999708       2.923191       7.266211       0.608610       1.093226      -0.757245      -0.011890       0.004585      -0.015783       0.020286      -0.008158       0.000798       0.003856      -0.002143       0.021722      -0.012361       0.003364       0.008997              1.445814       1.517648      -0.085858       0.287827       1.186384      -0.043794       1.633409           0.000003
           26              H       5.860343       6.626630      11.830395       0.162732       0.939062 0.66177420E+01  0.61256280E+02                                 1.525962                            1.456338      -0.889913       2.479895                    0.999400       3.046512       7.978755       0.550579       1.201838      -0.728406       0.018623       0.010188      -0.006283       0.022138       0.002171      -0.007265       0.006923      -0.004426       0.014263      -0.011315       0.000067       0.011247              1.558308       2.066527       0.212870      -0.209172       1.308957      -0.019088       1.299439           0.000002
           27              H       5.097207       5.295634      12.151464       0.154445       0.969629 0.71165197E+01  0.66607886E+02                                 1.521601                            1.482296      -0.749205       2.539055                    0.999953       3.005991       7.735584       0.565217       1.157799      -0.740455      -0.000123      -0.018686       0.003111       0.018944       0.000467      -0.007836      -0.001218      -0.013828       0.019495      -0.013269       0.003391       0.009878              1.526704       1.340833      -0.193324      -0.009736       2.011311      -0.011167       1.227969           0.000003
           28              H       5.930953       6.606526      14.536545       0.155899       0.916210 0.64358775E+01  0.58806289E+02                                 1.473279                            1.414723      -0.686007       2.570505                    0.999990       2.927586       7.470318       0.574810       1.166181      -0.738317       0.011733      -0.013893       0.006562       0.019333      -0.000709       0.009260       0.002090      -0.009510      -0.009553      -0.012641       0.005323       0.007318              1.495530       1.565222      -0.421086       0.114295       1.646297      -0.103142       1.275071           0.000003
           29              H       5.978676       8.000064      13.819055       0.169540       0.850884 0.61282606E+01  0.56565779E+02                                 1.524579                            1.479576      -0.862145       2.505198                    0.999522       3.149228       8.689163       0.495360       1.339580      -0.697387       0.015145       0.017534      -0.008845       0.024801       0.009089       0.004719      -0.004776      -0.000145       0.022244      -0.014823       0.005381       0.009443              1.535018       1.639622       0.304738      -0.197399       1.618149      -0.148825       1.347283           0.000001
           30              H       4.930558       7.738726      14.955900       0.157445       0.956647 0.69199124E+01  0.65235946E+02                                 1.585720                            1.521386      -0.939570       2.447909                    0.999212       3.202183       8.663040       0.517977       1.254323      -0.715541      -0.005623       0.012434       0.019337       0.023668       0.000410       0.003142       0.009469      -0.000236       0.023041      -0.009355      -0.004171       0.013527              1.612244       1.621202      -0.210652      -0.314659       1.441721       0.289621       1.773810           0.000002
           31              H       4.611363       5.305152       5.605596       0.116329       1.150677 0.83755226E+01  0.81947427E+02                                 1.716886                            1.618797      -1.006908       2.403751                    0.998021       3.313249       8.821676       0.533554       1.173286      -0.735321       0.023711      -0.007703       0.031302       0.040017       0.004091       0.008868      -0.010648       0.005515       0.035806      -0.017303      -0.001281       0.018584              1.756175       1.867871      -0.072643       0.418995       1.533697      -0.210705       1.866956           0.000003
           32              H       2.511560       4.383175       5.605596       0.113799       1.143768 0.82336408E+01  0.80566384E+02                                 1.732597                            1.620692      -1.010629       2.393286                    0.998218       3.406403       9.200206       0.523243       1.196301      -0.728575      -0.011355      -0.017885       0.029785       0.036551       0.003380       0.001801      -0.010854       0.007250       0.031889      -0.014875      -0.000587       0.015463              1.786930       1.669038       0.153793      -0.227354       1.775809      -0.442667       1.915942           0.000002
           33              H       1.772187       6.166522       2.091860       0.122630       1.061929 0.80091407E+01  0.78635302E+02                                 1.707752                            1.645865      -1.262573       2.284029                    0.995486       3.556588       9.951187       0.491859       1.268335      -0.710648      -0.022387       0.004034      -0.028473       0.036444      -0.000068       0.008007      -0.004823       0.001457       0.033764      -0.009536      -0.005942       0.015479              1.728253       1.826343      -0.003380       0.336758       1.510640      -0.153354       1.847774           0.000001
           34              H       4.641399       6.108863       0.466860       0.125910       1.119837 0.85697580E+01  0.84484126E+02                                 1.697012                            1.648557      -1.088185       2.366419                    0.997729       3.330140       8.953537       0.522431       1.189244      -0.731503       0.008701      -0.036519      -0.001827       0.037586      -0.000077       0.001654      -0.004370      -0.021305      -0.014032      -0.009075      -0.004948       0.014022              1.696175       1.432963      -0.129999      -0.090450       2.050789       0.076011       1.604773           0.000002
           35              H       8.877824      12.769467      15.240930       0.115071       1.191552 0.83529119E+01  0.83140957E+02                                 1.861893                            1.689142      -1.337248       2.240333                    0.994186       3.736412      10.636156       0.480401       1.280930      -0.706642       0.009818       0.026219      -0.024784       0.037391      -0.001166      -0.007458      -0.002110      -0.010370      -0.015061      -0.011685       0.003649       0.008036              1.978484       1.514578       0.178160      -0.297742       1.966755      -0.574353       2.454119           0.000002
           36              H       3.876834      10.649240       0.766633       0.120070       1.077540 0.78149873E+01  0.74881026E+02                                 1.629875                            1.556125      -0.776467       2.515768                    0.999713       3.126027       8.140619       0.550137       1.161962      -0.739757      -0.006109       0.038883      -0.004389       0.039603      -0.004376      -0.010293      -0.002802      -0.027057       0.006731      -0.020331       0.007043       0.013287              1.646540       1.342713      -0.109812      -0.070920       2.138134       0.053059       1.458772           0.000005
           37              H       8.872596       5.554895       9.006302       0.132175       1.085993 0.82292280E+01  0.80705456E+02                                 1.698681                            1.643939      -1.042859       2.399415                    0.997908       3.312916       9.028179       0.507129       1.231526      -0.721578      -0.033099       0.019688       0.003540       0.038674      -0.005476      -0.005709       0.003403       0.017564      -0.010688      -0.009322      -0.005118       0.014440              1.705896       1.935136      -0.327766      -0.059967       1.560152      -0.035768       1.622401           0.000003
           38              H      13.032254       3.569525       8.634452       0.117908       1.054651 0.75729284E+01  0.71985503E+02                                 1.602553                            1.527409      -0.741146       2.529635                    0.999853       3.125997       8.105338       0.557759       1.155256      -0.740907       0.034063      -0.014192      -0.008689       0.037911      -0.010875      -0.004028      -0.005123       0.018874       0.017042      -0.018877       0.006844       0.012033              1.624311       1.987875      -0.315789      -0.095982       1.440496      -0.043265       1.444562           0.000005
           39              H      12.096428       4.607120       6.809603       0.121124       1.107756 0.76055796E+01  0.73946587E+02                                 1.775332                            1.612947      -1.238088       2.288287                    0.996183       3.616971      10.174911       0.491112       1.282742      -0.706416       0.019404      -0.001590      -0.032519       0.037902      -0.004391      -0.005439      -0.006750       0.006472      -0.000582      -0.011706       0.004382       0.007324              1.886555       1.725261      -0.033252      -0.509911       1.368392      -0.095454       2.566013           0.000001
           40              H      13.333977      14.831473       9.602572       0.160907       0.981170 0.70509230E+01  0.66138187E+02                                 1.557064                            1.492661      -0.911752       2.463657                    0.999464       3.065081       8.013152       0.551052       1.184970      -0.732869      -0.014952       0.005816      -0.017702       0.023890      -0.000547       0.011416       0.004169       0.002341       0.010605      -0.011321      -0.002254       0.013575              1.579876       1.462992      -0.236378       0.282993       1.604868      -0.305054       1.671769           0.000003
           41              H      13.213575      13.763968      10.744331       0.167458       0.907895 0.65294439E+01  0.60538683E+02                                 1.526783                            1.476221      -0.775023       2.543346                    0.999932       3.033728       8.082942       0.527827       1.251577      -0.717457      -0.016082      -0.014054       0.008164       0.022864       0.007932      -0.002016       0.005691      -0.001570       0.020448      -0.012851       0.003112       0.009739              1.539317       1.542509       0.283272      -0.173160       1.697571      -0.247840       1.377872           0.000001
           42              H      14.528587      13.860171       9.895793       0.154864       0.926914 0.64934550E+01  0.59147642E+02                                 1.452446                            1.395748      -0.691725       2.566769                    0.999987       2.892028       7.240555       0.597689       1.125043      -0.748968       0.013245      -0.011183      -0.006992       0.018692       0.000631       0.002328       0.008822       0.006607      -0.011279      -0.011599       0.003733       0.007866              1.473868       1.578224      -0.383040      -0.181904       1.539662       0.148298       1.303718           0.000004
           43              H      15.870931      14.448974      12.212074       0.158292       0.975400 0.70756363E+01  0.66472331E+02                                 1.556576                            1.499415      -0.751544       2.540781                    0.999957       3.072034       8.055021       0.547169       1.191542      -0.731370       0.019850      -0.003065      -0.004042       0.020488      -0.002111      -0.001466      -0.005262       0.011834       0.019915      -0.011254       0.002914       0.008340              1.577584       1.989684      -0.370808      -0.066826       1.489621       0.023162       1.253446           0.000003
           44              H      14.464458      13.974290      12.714972       0.159457       0.968492 0.69898114E+01  0.65228525E+02                                 1.534088                            1.480357      -0.755217       2.542335                    0.999952       2.966818       7.661688       0.558258       1.175706      -0.736492      -0.010904      -0.015407       0.008660       0.020767       0.005031       0.005335      -0.008902       0.004344       0.005754      -0.013443       0.004495       0.008948              1.553975       1.401643       0.267666      -0.080785       1.905586      -0.263655       1.354695           0.000003
           45              H      15.011771      15.382784      13.132689       0.162823       0.924737 0.65979846E+01  0.60146926E+02                                 1.426308                            1.387970      -0.898767       2.469743                    0.999708       2.896418       7.178763       0.613654       1.094915      -0.756491       0.001361       0.014645       0.015052       0.021045      -0.005395       0.006135       0.001717       0.000310       0.022668      -0.010895       0.000599       0.010296              1.424489       1.154252      -0.010576       0.054109       1.576024       0.293079       1.543191           0.000004
           46              H       8.025811       5.559052      13.871474       0.115639       1.141805 0.81685028E+01  0.79831267E+02                                 1.744225                            1.625479      -0.950090       2.430503                    0.998474       3.345811       9.053538       0.516683       1.212974      -0.725505      -0.006462       0.026112       0.027873       0.038737       0.006264      -0.009804       0.007335      -0.013327       0.020006      -0.018194       0.004779       0.013415              1.808170       1.552319      -0.200303      -0.212391       2.062163       0.474903       1.810027           0.000003
           47              H       7.203657       3.424639      14.146676       0.118684       1.169444 0.84763416E+01  0.82851783E+02                                 1.708593                            1.608036      -1.023995       2.393828                    0.998066       3.276013       8.605567       0.547770       1.143969      -0.742939      -0.019347      -0.007392       0.032557       0.038587       0.000365      -0.012027       0.005843      -0.006006       0.033576      -0.014969      -0.003185       0.018154              1.741224       1.646055       0.151468      -0.425557       1.632332      -0.177827       1.945284           0.000005
           48              H       9.044173       2.288759      10.788560       0.122720       1.159981 0.89080505E+01  0.89758619E+02                                 1.808366                            1.733749      -1.335214       2.252757                    0.993462       3.638795      10.291799       0.480387       1.265380      -0.711533       0.004892      -0.026631      -0.024435       0.036472      -0.003929      -0.005922       0.006118      -0.007020       0.025112      -0.010115      -0.003664       0.013779              1.828184       1.669831      -0.088382      -0.234835       2.050309       0.336631       1.764412           0.000002
           49              H      14.497928       9.960821       5.117440       0.158567       0.950816 0.68784630E+01  0.63321148E+02                                 1.450984                            1.416072      -0.883237       2.473656                    0.999708       2.923191       7.266215       0.608609       1.093227      -0.757245       0.011890      -0.004585       0.015783       0.020286      -0.008158       0.000798       0.003857      -0.002143       0.021722      -0.012361       0.003364       0.008997              1.445815       1.517650      -0.085858       0.287827       1.186385      -0.043794       1.633410           0.000003
           50              H      13.054104       9.727676       4.550656       0.162732       0.939062 0.66177431E+01  0.61256298E+02                                 1.525963                            1.456339      -0.889913       2.479895                    0.999400       3.046512       7.978758       0.550578       1.201839      -0.728406      -0.018623      -0.010188       0.006283       0.022138       0.002171      -0.007265       0.006923      -0.004426       0.014263      -0.011315       0.000067       0.011247              1.558308       2.066528       0.212870      -0.209172       1.308957      -0.019088       1.299440           0.000002
           51              H      13.817240      11.058672       4.229587       0.154445       0.969629 0.71165142E+01  0.66607820E+02                                 1.521600                            1.482295      -0.749205       2.539055                    0.999953       3.005990       7.735580       0.565217       1.157799      -0.740455       0.000123       0.018686      -0.003111       0.018944       0.000467      -0.007836      -0.001217      -0.013828       0.019495      -0.013269       0.003391       0.009878              1.526704       1.340832      -0.193324      -0.009736       2.011310      -0.011167       1.227969           0.000003
           52              H      12.983494       9.747780       1.844506       0.155899       0.916210 0.64358799E+01  0.58806315E+02                                 1.473279                            1.414723      -0.686007       2.570505                    0.999990       2.927587       7.470320       0.574810       1.166181      -0.738317      -0.011733       0.013893      -0.006562       0.019333      -0.000709       0.009260       0.002090      -0.009510      -0.009553      -0.012641       0.005323       0.007318              1.495530       1.565222      -0.421086       0.114295       1.646297      -0.103142       1.275071           0.000003
           53              H      12.935771       8.354242       2.561996       0.169540       0.850883 0.61282596E+01  0.56565771E+02                                 1.524579                            1.479576      -0.862145       2.505198                    0.999522       3.149228       8.689165       0.495360       1.339580      -0.697387      -0.015145      -0.017534       0.008845       0.024801       0.009089       0.004719      -0.004776      -0.000145       0.022244      -0.014823       0.005381       0.009443              1.535018       1.639622       0.304738      -0.197399       1.618149      -0.148825       1.347283           0.000001
           54              H      13.983889       8.615580       1.425151       0.157445       0.956646 0.69199088E+01  0.65235909E+02                                 1.585721                            1.521386      -0.939570       2.447909                    0.999212       3.202182       8.663040       0.517976       1.254325      -0.715541       0.005623      -0.012434      -0.019337       0.023668       0.000410       0.003142       0.009469      -0.000236       0.023041      -0.009355      -0.004171       0.013527              1.612245       1.621202      -0.210652      -0.314659       1.441721       0.289622       1.773811           0.000002
           55              C      13.058834       9.476414      12.443046       0.596836      23.051954 0.25201059E+03  0.52314483E+04                                 7.487904                            5.639408      -0.002513       2.053820                    0.999615      22.452822      63.052811       0.623481       0.473238      -1.018544      -0.060488      -0.008700       0.028067       0.067247      -0.016693      -0.039468       0.057553      -0.034370       0.290333      -0.075126      -0.053186       0.128313              8.845810      13.063822       1.540736       1.774997       7.979792      -1.768957       5.493817           0.000002
           56              C      14.462884      10.020308      12.487275      -0.076015      40.451947 0.47510700E+03  0.11338335E+05                                10.177870                            7.230131       0.074051       2.017704                    0.999465      28.192015      79.755942       0.622037       0.412603      -1.074373       0.026011       0.030862      -0.006517       0.040884      -0.005744      -0.010517       0.001910      -0.010060      -0.016793      -0.014809       0.001787       0.013023             12.601558      17.666308       4.092174       1.748419       9.488219      -3.594328      10.650146           0.000001
           57              C      14.882469      10.860845      11.478202      -0.108791      33.629918 0.41972333E+03  0.98158173E+04                                 9.107499                            6.887877      -0.050441       1.951578                    0.999695      29.572985      85.775848       0.617879       0.423876      -1.055762       0.015293      -0.007508       0.020815       0.026899      -0.012299       0.014660       0.002875       0.010418       0.070135      -0.027394      -0.002072       0.029466             10.508655      13.669414       3.727184      -0.032506       9.002964      -3.304793       8.853586           0.000004
           58              C      16.133414      11.429328      11.481479      -0.130541      33.592925 0.43608679E+03  0.10283694E+05                                 9.092435                            7.015425       0.002448       1.967428                    0.999686      29.755671      86.314436       0.613711       0.423220      -1.057484      -0.005205      -0.022925       0.009603       0.025394      -0.005360      -0.013798      -0.009891      -0.006700       0.048097      -0.021876      -0.001791       0.023667             10.386131      14.374229       2.686529       0.956363       7.982560      -2.615304       8.801604           0.000004
           59              C      16.996273      11.184380      12.554437       0.009120      38.009458 0.42705980E+03  0.99132318E+04                                 9.778153                            6.839925       0.010232       2.011023                    0.999303      26.768637      74.431936       0.642295       0.410814      -1.076670      -0.034525      -0.026759       0.002946       0.043780      -0.010837      -0.002021       0.004150      -0.012407       0.021379      -0.016055       0.003337       0.012717             12.355099      18.497431       4.905667      -0.067546       9.118621      -3.321820       9.449244          -0.000000
           60              C      16.571497      10.345638      13.573339      -0.178794      37.220679 0.46807952E+03  0.11271139E+05                                 9.834608                            7.329679      -0.186722       1.901659                    0.998790      30.926900      91.603285       0.590985       0.430409      -1.049687       0.001955       0.016538      -0.017896       0.024446      -0.030463       0.007089       0.023536      -0.001868       0.051169      -0.046507       0.011893       0.034615             11.801086      15.099287       5.419914      -1.731964      10.362808      -4.172177       9.941163           0.000001
           61              C      15.335539       9.736172      13.565148       0.057527      38.768789 0.43987081E+03  0.10342145E+05                                10.040255                            7.063460      -0.211275       1.937130                    0.998959      27.217337      77.523557       0.612462       0.425345      -1.061595      -0.008363       0.003495       0.016049       0.018431      -0.001668      -0.026124      -0.002583      -0.017304       0.025127      -0.030655       0.004623       0.026032             12.476930      13.845352       3.655051      -0.159567      10.433611      -5.484996      13.151826          -0.000001
           62              C       5.703394      11.753482      12.575733       0.563480      24.726737 0.25973193E+03  0.54145268E+04                                 7.781336                            5.663236      -0.055949       2.029268                    0.999518      22.673482      63.117376       0.634506       0.463058      -1.027509       0.049824       0.017923       0.000900       0.052957      -0.038950      -0.026855       0.069762      -0.099322       0.054567      -0.072355      -0.040588       0.112943              9.514991      14.333911       3.200993       0.111185       6.856044      -2.193469       7.355019           0.000002
           63              C      14.980387       8.813694      14.688888       0.061931      37.489654 0.43705847E+03  0.10277484E+05                                 9.866982                            7.068901      -0.283140       1.917534                    0.998899      27.241511      78.041695       0.607524       0.428741      -1.057638      -0.024270       0.012814      -0.009689       0.029105       0.017840       0.009511      -0.022853       0.034244      -0.032730      -0.040194       0.010011       0.030183             12.135195       7.317594      -0.051654      -4.191326      12.191250      -2.431168      16.896741          -0.000001
           64              C      14.423322       9.330204      15.848667      -0.146360      35.363183 0.44165099E+03  0.10454160E+05                                 9.480368                            7.088234       0.021143       1.980523                    0.999420      29.740541      86.600295       0.606552       0.426607      -1.054754      -0.021205      -0.018200       0.001326       0.027976       0.001302       0.039739       0.002412       0.015972      -0.091017      -0.051533       0.007083       0.044451             11.437487       6.976118      -0.389504      -4.739633       8.797975      -0.633761      18.538367           0.000003
           65              C      10.056081       5.508276       0.543851       0.005429      37.185769 0.43071037E+03  0.10035990E+05                                 9.712669                            6.918228      -0.032664       2.004110                    0.999163      26.790241      75.041119       0.630806       0.416712      -1.071053       0.019217      -0.007004      -0.038293       0.043414      -0.000971       0.016427      -0.008844       0.014575      -0.016508      -0.019348      -0.002329       0.021677             12.197801       7.143030      -1.384623      -5.017835      10.390094       1.261728      19.060278           0.000001
           66              C      10.275741       4.149217       0.440650      -0.086986      33.895352 0.43132087E+03  0.10194157E+05                                 9.355125                            7.109946      -0.230287       1.908294                    0.998833      29.524546      87.149535       0.589647       0.439505      -1.042334       0.020395       0.000716      -0.024203       0.031658       0.005393       0.011188      -0.018060       0.025200      -0.053539      -0.032935       0.008437       0.024498             10.851091       6.398859      -0.837102      -3.669981      10.559363       0.449713      15.595049           0.000005
           67              C      14.879973       6.618370      15.676666      -0.132359      33.367157 0.42273826E+03  0.98794653E+04                                 9.003571                            6.860116       0.237597       2.045965                    0.999779      29.393966      84.538427       0.627800       0.417467      -1.062426      -0.000795       0.025524       0.021148       0.033157      -0.013111       0.001863      -0.018184      -0.053981      -0.041027      -0.024170      -0.018519       0.042690             10.385070       6.367586      -0.469529      -3.893503       9.583349      -0.175669      15.204276           0.000006
           68              C      15.225773       7.455874      14.621726      -0.085549      39.740300 0.51223528E+03  0.12488489E+05                                10.079245                            7.546028      -0.219186       1.913763                    0.999063      29.117402      83.958863       0.602653       0.416868      -1.068872      -0.021997      -0.005943       0.020536       0.030675      -0.008739       0.001655       0.016209       0.043770       0.030369      -0.034531       0.015432       0.019099             11.929001       7.885249      -1.528846      -4.389921      12.257999       0.658460      15.643754           0.000000
           69              C       9.439839       6.096445       1.774068       0.593774      23.356218 0.25193257E+03  0.52238218E+04                                 7.586782                            5.646458      -0.014792       2.055792                    0.999583      22.225145      62.159577       0.622448       0.474569      -1.018921      -0.034867       0.007840       0.055220       0.065775       0.044694       0.051640      -0.004664       0.137297      -0.124992      -0.077263      -0.040257       0.117520              9.109170       5.879732      -1.813072      -3.079369       8.534170       1.355767      12.913609           0.000002
           70              C      15.807845       6.810985      13.388233       0.426224      27.442644 0.29435377E+03  0.63112458E+04                                 8.236602                            6.005194      -0.073109       2.023283                    0.999072      23.421487      65.442003       0.621792       0.459426      -1.032800      -0.044170      -0.043231      -0.048543       0.078590      -0.023518      -0.005372      -0.051447      -0.133741       0.044784      -0.080828      -0.014062       0.094890              9.842492      13.656198      -0.103040      -1.192629       6.354084       3.196798       9.517194           0.000002
           71              C       9.123020      10.411180       9.813888       0.588829      24.383179 0.25145768E+03  0.52042707E+04                                 7.761453                            5.613770       0.056018       2.079102                    0.999629      22.156426      61.628988       0.629703       0.469976      -1.022823       0.010254      -0.025882       0.056391       0.062889       0.092989      -0.004357       0.017844       0.008256      -0.155686      -0.077274      -0.042250       0.119525              9.513159       6.990326      -3.005377       1.394294       7.524861      -2.416608      14.024290           0.000002
           72              C       8.518662      11.134203       8.644281       0.008367      37.970545 0.42532450E+03  0.98652248E+04                                 9.813732                            6.849305       0.050930       2.029687                    0.999194      26.614849      74.032185       0.638433       0.413622      -1.074585      -0.009814       0.014055      -0.037563       0.041290       0.004909      -0.006716       0.018325      -0.020395      -0.017098      -0.021701      -0.002572       0.024273             12.541801       9.749787      -2.944262       0.957856       8.061406      -4.909230      19.814212           0.000002
           73              C       9.212988      11.213436       7.446826      -0.139526      35.560152 0.43286273E+03  0.10210829E+05                                 9.554873                            7.045198      -0.041994       1.964480                    0.999062      29.660493      86.662395       0.603848       0.429999      -1.051013      -0.015103      -0.009727       0.007506       0.019469       0.014701       0.001781       0.031878      -0.023587      -0.128869      -0.054710       0.004690       0.050019             11.653336       8.187984      -1.610131      -0.986153       7.474846      -4.204203      19.297180           0.000005
           74              C       8.704637      11.890993       6.357486       0.049130      39.189757 0.45247330E+03  0.10723663E+05                                10.137433                            7.175522      -0.252101       1.920761                    0.998948      27.597388      79.156695       0.605635       0.426722      -1.059766       0.017939      -0.004665      -0.000170       0.018537       0.006425      -0.025085       0.013958      -0.028693      -0.012028      -0.037274       0.012215       0.025059             12.611558      11.757548      -1.655655      -3.214343       8.159453      -3.936956      17.917671           0.000000
           75              C       7.419578      12.478786       6.473791      -0.101709      41.984377 0.52511286E+03  0.12875706E+05                                10.429932                            7.627504      -0.198801       1.914486                    0.999137      29.478588      85.103653       0.601235       0.415474      -1.070304      -0.002029      -0.007865       0.028525       0.029659      -0.000578       0.019608      -0.012215      -0.017226       0.012722      -0.025639       0.001477       0.024163             12.569049      11.865778      -3.327732       0.258587       8.665394      -3.948388      17.175977           0.000001
           76              C       6.726461      12.400451       7.676160      -0.131819      33.971126 0.42151420E+03  0.98429053E+04                                 9.098894                            6.847388       0.194073       2.030106                    0.999749      29.446874      84.633504       0.628820       0.417128      -1.062730       0.025717      -0.007618       0.014246       0.030370      -0.021831      -0.015606       0.010795       0.036397      -0.015324      -0.026518      -0.012431       0.038950             10.607535       9.026793      -1.961358      -0.507513       6.874640      -3.521612      15.921170           0.000006
           77              C       7.274461      11.762082       8.760586      -0.092669      34.152721 0.42700394E+03  0.10039683E+05                                 9.321605                            7.021736      -0.128081       1.940565                    0.999260      29.215882      85.260115       0.601630       0.433000      -1.049050       0.006774       0.016219      -0.023336       0.029215       0.008501      -0.016274       0.010645      -0.019685      -0.020865      -0.027446       0.009414       0.018033             10.883362       9.858238      -2.659850       0.084040       7.075361      -3.278946      15.716489           0.000005
           78              C       6.763279      13.081970       5.284527       0.429402      27.532684 0.29245069E+03  0.62588415E+04                                 8.241348                            5.974327      -0.016682       2.040487                    0.999399      23.382787      65.224353       0.625329       0.457674      -1.034025      -0.041227      -0.042099      -0.049100       0.076700      -0.018516      -0.047517      -0.005942       0.140610       0.056599      -0.083770      -0.008935       0.092705              9.879592       6.444260      -0.538926       3.174439      13.753231      -1.382203       9.441283           0.000003
           79              C       5.102633       1.991764       6.090475      -0.358159      23.147464 0.36376904E+03  0.81602436E+04                                 6.843779                            6.180666       0.441965       2.129643                    0.998979      29.175688      81.304240       0.693350       0.393800      -1.081704      -0.028894      -0.043242      -0.054141       0.075072       0.036754       0.057825       0.065428      -0.014384       0.084721      -0.061952      -0.051162       0.113115              7.074640       6.130599      -0.198677       0.533928       8.772123       0.305966       6.321197           0.000007
           80              C       3.935269       1.622645       3.952748      -0.354010      23.313137 0.35726964E+03  0.79836104E+04                                 6.945579                            6.149737       0.340793       2.100085                    0.998819      29.061525      81.002532       0.690486       0.396961      -1.078840       0.037524      -0.040398       0.070418       0.089436      -0.011787       0.050651      -0.044067       0.011300       0.160162      -0.056264      -0.038514       0.094778              7.433892       6.479042      -1.464161       1.256177       8.824014      -1.750322       6.998618           0.000009
           81              C       9.454495       9.712151       4.385207       0.609940      23.068310 0.24964568E+03  0.51856884E+04                                 7.582245                            5.676904      -0.215639       1.990436                    0.999056      22.430442      63.630722       0.609107       0.484095      -1.009751      -0.027685      -0.055607       0.021254       0.065653       0.012811       0.020077       0.003787       0.017944       0.407606      -0.083743      -0.054293       0.138036              8.947829       9.193299       1.033635      -1.079541      13.226665       0.529858       4.423522           0.000001
           82              C       9.868487      11.146103       4.218121      -0.082518      41.084263 0.48395789E+03  0.11618977E+05                                10.308035                            7.322038       0.013050       1.996332                    0.999386      28.472378      81.155241       0.614127       0.415420      -1.071070       0.028747       0.031423      -0.010405       0.043841       0.004461       0.012408      -0.008311       0.018495      -0.011580      -0.018678       0.000510       0.018168             12.689525       9.173266       2.832097      -4.002585      18.236390       1.454008      10.658918           0.000001
           83              C      10.683157      11.453094       3.133695      -0.115143      33.559154 0.42500974E+03  0.99629551E+04                                 9.086735                            6.919535       0.044719       1.983390                    0.999682      29.528862      85.534587       0.618487       0.422461      -1.057456      -0.005658       0.018675       0.017509       0.026217      -0.005415      -0.003060       0.019560      -0.011091       0.058124      -0.018729      -0.012326       0.031056             10.489380       8.272106       2.486342      -3.388679      14.202849       0.078232       8.993183           0.000006
           84              C      11.189664      12.726124       2.978075      -0.113296      32.699152 0.41349686E+03  0.96187216E+04                                 8.922566                            6.821837       0.026937       1.980642                    0.999699      29.213742      84.067106       0.623877       0.422048      -1.058597      -0.014722      -0.009132       0.012358       0.021280      -0.001686      -0.008115      -0.006663       0.026468       0.060923      -0.024691       0.000501       0.024190             10.258640       7.000356       2.496599      -2.373779      15.348927       0.654556       8.426637           0.000007
           85              C      10.926159      13.694258       3.918347       0.010390      38.761331 0.41950809E+03  0.96989390E+04                                 9.933972                            6.783823      -0.033585       1.998279                    0.999308      26.724259      74.268117       0.643995       0.411377      -1.075820      -0.016498      -0.033937       0.012684       0.039809      -0.008195       0.003913      -0.004066       0.005827       0.038612      -0.015176      -0.000093       0.015268             12.943850      10.168559       6.021020      -3.726851      19.279215      -0.703018       9.383777           0.000002
           86              C      10.079121      13.397776       4.979840      -0.170557      37.157065 0.46336556E+03  0.11135064E+05                                 9.841032                            7.292450      -0.143123       1.916800                    0.999088      30.838308      91.399434       0.592219       0.430382      -1.049172       0.026006      -0.007430      -0.009311       0.028604      -0.025149       0.031317       0.012343       0.004873       0.047601      -0.048215       0.009382       0.038833             11.893737      10.562837       4.778471      -4.918508      15.102367      -2.351475      10.016008           0.000003
           87              C       9.540432      12.137530       5.146926       0.047141      39.422424 0.43915235E+03  0.10331462E+05                                10.159615                            7.059614      -0.219473       1.932474                    0.999092      27.420077      78.382646       0.611761       0.425577      -1.060379       0.010718      -0.003622       0.018873       0.022004      -0.009948      -0.004234      -0.018882       0.034796       0.032004      -0.033787       0.014602       0.019186             12.771990      10.076762       2.534165      -5.989263      14.424071      -0.119383      13.815138           0.000001
           88              C       9.410388       1.664521       3.852823       0.558173      26.105434 0.27020688E+03  0.56807012E+04                                 8.095826                            5.775833      -0.046969       2.029406                    0.999528      22.806500      63.458754       0.629269       0.462982      -1.029025       0.024609       0.047721       0.002043       0.053732      -0.064713       0.053605      -0.030834       0.068940      -0.013106      -0.071170      -0.038006       0.109176             10.244973       7.976566       5.249175      -2.172081      15.214848      -0.643340       7.543504           0.000003
           89              C       5.001052       6.239980      12.010587      -0.351900      23.370796 0.36174101E+03  0.81096285E+04                                 6.964177                            6.197848       0.324149       2.092688                    0.998592      29.196759      81.541137       0.686100       0.398213      -1.077868      -0.033847       0.041234       0.071813       0.089459      -0.013607      -0.047510       0.051031      -0.013385       0.179197      -0.058945      -0.042371       0.101316              7.420984       8.610522      -1.300109      -1.718470       6.411284       1.329382       7.241148           0.000007
           90              C       5.403972       7.343812      14.220390      -0.354369      23.731399 0.37989821E+03  0.86222073E+04                                 6.982974                            6.328994       0.339593       2.096847                    0.998541      29.423917      82.702122       0.682530       0.395397      -1.079706      -0.044268      -0.028881      -0.057771       0.078302       0.033639       0.065712       0.051107       0.024542       0.118333      -0.058665      -0.053117       0.111781              7.241776       8.759816      -0.126950       0.455752       6.394658       0.832518       6.570856           0.000004
           91              C       5.855613       6.877892       3.938005       0.596836      23.051956 0.25201061E+03  0.52314487E+04                                 7.487905                            5.639409      -0.002514       2.053820                    0.999615      22.452823      63.052817       0.623481       0.473238      -1.018544       0.060488       0.008700      -0.028067       0.067247      -0.016693      -0.039468       0.057553      -0.034370       0.290333      -0.075126      -0.053186       0.128313              8.845811      13.063823       1.540737       1.774997       7.979792      -1.768957       5.493818           0.000002
           92              C       4.451563       6.333998       3.893776      -0.076015      40.451953 0.47510706E+03  0.11338337E+05                                10.177871                            7.230132       0.074050       2.017704                    0.999465      28.192017      79.755952       0.622037       0.412603      -1.074373      -0.026011      -0.030862       0.006517       0.040884      -0.005744      -0.010517       0.001910      -0.010060      -0.016793      -0.014810       0.001787       0.013023             12.601559      17.666310       4.092174       1.748419       9.488220      -3.594329      10.650148           0.000001
           93              C       4.031978       5.493461       4.902849      -0.108791      33.629921 0.41972338E+03  0.98158188E+04                                 9.107500                            6.887878      -0.050441       1.951578                    0.999695      29.572987      85.775860       0.617879       0.423876      -1.055762      -0.015293       0.007508      -0.020815       0.026899      -0.012299       0.014660       0.002875       0.010418       0.070135      -0.027394      -0.002072       0.029466             10.508656      13.669416       3.727185      -0.032506       9.002965      -3.304794       8.853587           0.000004
           94              C       2.781033       4.924978       4.899572      -0.130541      33.592924 0.43608678E+03  0.10283694E+05                                 9.092435                            7.015425       0.002448       1.967428                    0.999686      29.755670      86.314433       0.613711       0.423220      -1.057484       0.005205       0.022925      -0.009603       0.025394      -0.005360      -0.013798      -0.009891      -0.006700       0.048097      -0.021876      -0.001791       0.023667             10.386131      14.374229       2.686529       0.956363       7.982560      -2.615304       8.801603           0.000004
           95              C       1.918174       5.169926       3.826614       0.009120      38.009457 0.42705980E+03  0.99132316E+04                                 9.778152                            6.839925       0.010232       2.011023                    0.999303      26.768637      74.431933       0.642295       0.410814      -1.076670       0.034525       0.026759      -0.002946       0.043780      -0.010837      -0.002021       0.004150      -0.012407       0.021379      -0.016055       0.003337       0.012717             12.355098      18.497429       4.905667      -0.067546       9.118620      -3.321820       9.449244          -0.000000
           96              C       2.342950       6.008668       2.807712      -0.178794      37.220679 0.46807954E+03  0.11271140E+05                                 9.834607                            7.329679      -0.186722       1.901659                    0.998790      30.926901      91.603287       0.590985       0.430409      -1.049687      -0.001955      -0.016538       0.017896       0.024446      -0.030463       0.007089       0.023536      -0.001868       0.051169      -0.046507       0.011893       0.034615             11.801086      15.099287       5.419914      -1.731964      10.362807      -4.172177       9.941163           0.000001
           97              C       3.578908       6.618134       2.815903       0.057527      38.768789 0.43987080E+03  0.10342145E+05                                10.040255                            7.063461      -0.211275       1.937130                    0.998959      27.217337      77.523562       0.612462       0.425345      -1.061595       0.008363      -0.003495      -0.016049       0.018431      -0.001668      -0.026124      -0.002583      -0.017304       0.025127      -0.030655       0.004623       0.026032             12.476931      13.845353       3.655051      -0.159567      10.433612      -5.484997      13.151827          -0.000001
           98              C      13.211053       4.600824       3.805318       0.563480      24.726737 0.25973194E+03  0.54145269E+04                                 7.781336                            5.663236      -0.055949       2.029268                    0.999518      22.673482      63.117373       0.634506       0.463058      -1.027509      -0.049824      -0.017923      -0.000900       0.052957      -0.038950      -0.026855       0.069762      -0.099322       0.054567      -0.072355      -0.040588       0.112943              9.514991      14.333910       3.200993       0.111185       6.856044      -2.193469       7.355018           0.000002
           99              C       3.934060       7.540612       1.692163       0.061931      37.489654 0.43705847E+03  0.10277484E+05                                 9.866982                            7.068901      -0.283140       1.917534                    0.998899      27.241511      78.041695       0.607524       0.428741      -1.057638       0.024270      -0.012814       0.009689       0.029105       0.017840       0.009511      -0.022853       0.034244      -0.032730      -0.040194       0.010011       0.030183             12.135195       7.317594      -0.051654      -4.191326      12.191250      -2.431168      16.896741          -0.000001
          100              C       4.491125       7.024102       0.532384      -0.146361      35.363186 0.44165104E+03  0.10454161E+05                                 9.480369                            7.088234       0.021143       1.980523                    0.999420      29.740542      86.600298       0.606552       0.426607      -1.054754       0.021205       0.018200      -0.001326       0.027976       0.001302       0.039739       0.002412       0.015972      -0.091017      -0.051533       0.007083       0.044451             11.437488       6.976119      -0.389504      -4.739634       8.797976      -0.633761      18.538369           0.000003
          101              C       8.858366      10.846030      15.837200       0.005429      37.185767 0.43071034E+03  0.10035989E+05                                 9.712669                            6.918228      -0.032664       2.004110                    0.999163      26.790240      75.041113       0.630806       0.416712      -1.071053      -0.019217       0.007004       0.038293       0.043414      -0.000971       0.016427      -0.008844       0.014575      -0.016508      -0.019348      -0.002329       0.021677             12.197800       7.143030      -1.384623      -5.017835      10.390094       1.261727      19.060276           0.000001
          102              C       8.638706      12.205089      15.940401      -0.086986      33.895349 0.43132081E+03  0.10194155E+05                                 9.355124                            7.109946      -0.230287       1.908294                    0.998833      29.524544      87.149524       0.589647       0.439505      -1.042334      -0.020395      -0.000716       0.024203       0.031658       0.005393       0.011188      -0.018060       0.025200      -0.053539      -0.032935       0.008437       0.024498             10.851089       6.398859      -0.837102      -3.669980      10.559362       0.449713      15.595047           0.000005
          103              C       4.034474       9.735936       0.704385      -0.132359      33.367154 0.42273822E+03  0.98794641E+04                                 9.003571                            6.860116       0.237597       2.045965                    0.999779      29.393965      84.538422       0.627800       0.417467      -1.062426       0.000795      -0.025524      -0.021148       0.033157      -0.013111       0.001863      -0.018184      -0.053981      -0.041027      -0.024170      -0.018519       0.042689             10.385070       6.367586      -0.469529      -3.893503       9.583348      -0.175669      15.204274           0.000006
          104              C       3.688674       8.898432       1.759325      -0.085549      39.740297 0.51223524E+03  0.12488488E+05                                10.079245                            7.546028      -0.219186       1.913764                    0.999063      29.117401      83.958862       0.602653       0.416868      -1.068872       0.021997       0.005943      -0.020536       0.030675      -0.008739       0.001655       0.016209       0.043770       0.030370      -0.034531       0.015432       0.019099             11.929001       7.885249      -1.528846      -4.389921      12.257999       0.658460      15.643754           0.000000
          105              C       9.474608      10.257861      14.606983       0.593774      23.356218 0.25193258E+03  0.52238219E+04                                 7.586781                            5.646458      -0.014792       2.055792                    0.999583      22.225145      62.159574       0.622448       0.474569      -1.018921       0.034867      -0.007840      -0.055220       0.065775       0.044694       0.051640      -0.004664       0.137297      -0.124992      -0.077263      -0.040257       0.117520              9.109170       5.879732      -1.813072      -3.079369       8.534170       1.355767      12.913608           0.000002
          106              C       3.106602       9.543321       2.992818       0.426224      27.442644 0.29435377E+03  0.63112458E+04                                 8.236602                            6.005194      -0.073109       2.023283                    0.999072      23.421487      65.442004       0.621792       0.459426      -1.032800       0.044170       0.043231       0.048543       0.078590      -0.023518      -0.005372      -0.051447      -0.133741       0.044784      -0.080828      -0.014062       0.094890              9.842492      13.656198      -0.103040      -1.192629       6.354084       3.196798       9.517194           0.000002
          107              C       9.791427       5.943126       6.567163       0.588829      24.383180 0.25145769E+03  0.52042710E+04                                 7.761453                            5.613770       0.056018       2.079102                    0.999629      22.156426      61.628987       0.629703       0.469976      -1.022823      -0.010254       0.025882      -0.056391       0.062889       0.092989      -0.004357       0.017844       0.008256      -0.155686      -0.077274      -0.042250       0.119525              9.513159       6.990326      -3.005377       1.394295       7.524861      -2.416608      14.024291           0.000002
          108              C      10.395785       5.220103       7.736770       0.008367      37.970548 0.42532453E+03  0.98652259E+04                                 9.813733                            6.849305       0.050930       2.029687                    0.999194      26.614850      74.032193       0.638433       0.413622      -1.074585       0.009814      -0.014055       0.037563       0.041290       0.004908      -0.006716       0.018325      -0.020396      -0.017098      -0.021701      -0.002572       0.024273             12.541803       9.749788      -2.944262       0.957856       8.061407      -4.909231      19.814215           0.000002
          109              C       9.701459       5.140870       8.934225      -0.139526      35.560150 0.43286270E+03  0.10210827E+05                                 9.554872                            7.045198      -0.041993       1.964480                    0.999062      29.660491      86.662384       0.603848       0.429999      -1.051013       0.015103       0.009727      -0.007506       0.019469       0.014701       0.001781       0.031878      -0.023587      -0.128869      -0.054710       0.004690       0.050019             11.653336       8.187983      -1.610130      -0.986153       7.474845      -4.204203      19.297180           0.000005
          110              C      10.209810       4.463313      10.023565       0.049130      39.189758 0.45247331E+03  0.10723663E+05                                10.137433                            7.175522      -0.252101       1.920761                    0.998948      27.597388      79.156693       0.605635       0.426722      -1.059766      -0.017939       0.004665       0.000170       0.018537       0.006425      -0.025085       0.013958      -0.028693      -0.012028      -0.037274       0.012215       0.025059             12.611557      11.757548      -1.655654      -3.214344       8.159453      -3.936955      17.917672           0.000000
          111              C      11.494869       3.875520       9.907260      -0.101709      41.984379 0.52511288E+03  0.12875707E+05                                10.429933                            7.627504      -0.198801       1.914486                    0.999137      29.478589      85.103658       0.601235       0.415474      -1.070304       0.002029       0.007865      -0.028525       0.029659      -0.000578       0.019608      -0.012215      -0.017226       0.012722      -0.025639       0.001477       0.024163             12.569050      11.865778      -3.327732       0.258587       8.665394      -3.948388      17.175979           0.000001
          112              C      12.187986       3.953855       8.704891      -0.131819      33.971127 0.42151421E+03  0.98429056E+04                                 9.098895                            6.847388       0.194073       2.030106                    0.999749      29.446874      84.633505       0.628820       0.417128      -1.062730      -0.025717       0.007618      -0.014246       0.030370      -0.021831      -0.015606       0.010796       0.036397      -0.015324      -0.026519      -0.012431       0.038950             10.607535       9.026793      -1.961358      -0.507513       6.874640      -3.521612      15.921172           0.000006
          113              C      11.639986       4.592224       7.620465      -0.092669      34.152726 0.42700401E+03  0.10039686E+05                                 9.321606                            7.021737      -0.128081       1.940565                    0.999260      29.215884      85.260128       0.601630       0.433001      -1.049050      -0.006774      -0.016219       0.023336       0.029215       0.008501      -0.016274       0.010645      -0.019685      -0.020865      -0.027446       0.009414       0.018033             10.883364       9.858239      -2.659851       0.084041       7.075362      -3.278947      15.716492           0.000005
          114              C      12.151168       3.272336      11.096524       0.429402      27.532682 0.29245066E+03  0.62588408E+04                                 8.241348                            5.974327      -0.016682       2.040487                    0.999399      23.382786      65.224352       0.625329       0.457674      -1.034025       0.041227       0.042099       0.049100       0.076700      -0.018516      -0.047517      -0.005942       0.140610       0.056599      -0.083770      -0.008935       0.092705              9.879591       6.444260      -0.538925       3.174439      13.753231      -1.382203       9.441283           0.000003
          115              C      13.811814      14.362542      10.290576      -0.358159      23.147464 0.36376904E+03  0.81602438E+04                                 6.843779                            6.180666       0.441965       2.129643                    0.998979      29.175688      81.304238       0.693350       0.393800      -1.081704       0.028894       0.043242       0.054141       0.075072       0.036754       0.057825       0.065428      -0.014384       0.084721      -0.061952      -0.051162       0.113115              7.074640       6.130599      -0.198677       0.533928       8.772123       0.305966       6.321197           0.000007
          116              C      14.979178      14.731661      12.428303      -0.354010      23.313134 0.35726958E+03  0.79836088E+04                                 6.945579                            6.149737       0.340794       2.100085                    0.998819      29.061522      81.002519       0.690486       0.396961      -1.078840      -0.037524       0.040398      -0.070418       0.089436      -0.011787       0.050651      -0.044067       0.011300       0.160162      -0.056264      -0.038514       0.094778              7.433891       6.479042      -1.464161       1.256177       8.824013      -1.750322       6.998618           0.000009
          117              C       9.459952       6.642155      11.995844       0.609940      23.068310 0.24964567E+03  0.51856883E+04                                 7.582245                            5.676904      -0.215639       1.990436                    0.999056      22.430442      63.630725       0.609107       0.484095      -1.009751       0.027685       0.055607      -0.021254       0.065653       0.012811       0.020077       0.003787       0.017944       0.407606      -0.083743      -0.054293       0.138036              8.947829       9.193299       1.033635      -1.079541      13.226666       0.529857       4.423522           0.000002
          118              C       9.045960       5.208203      12.162930      -0.082518      41.084270 0.48395797E+03  0.11618979E+05                                10.308036                            7.322039       0.013050       1.996332                    0.999386      28.472381      81.155252       0.614127       0.415420      -1.071070      -0.028747      -0.031423       0.010405       0.043841       0.004461       0.012408      -0.008311       0.018495      -0.011581      -0.018678       0.000510       0.018168             12.689526       9.173267       2.832097      -4.002585      18.236392       1.454007      10.658919           0.000001
          119              C       8.231290       4.901212      13.247356      -0.115143      33.559164 0.42500987E+03  0.99629591E+04                                 9.086737                            6.919536       0.044719       1.983390                    0.999682      29.528867      85.534611       0.618487       0.422461      -1.057456       0.005658      -0.018675      -0.017509       0.026217      -0.005415      -0.003060       0.019560      -0.011092       0.058124      -0.018729      -0.012326       0.031056             10.489383       8.272109       2.486343      -3.388680      14.202854       0.078231       8.993186           0.000006
          120              C       7.724783       3.628182      13.402976      -0.113295      32.699153 0.41349687E+03  0.96187218E+04                                 8.922567                            6.821837       0.026937       1.980642                    0.999699      29.213742      84.067112       0.623877       0.422048      -1.058597       0.014722       0.009132      -0.012358       0.021280      -0.001686      -0.008115      -0.006663       0.026468       0.060923      -0.024691       0.000501       0.024190             10.258641       7.000357       2.496600      -2.373779      15.348929       0.654556       8.426638           0.000007
          121              C       7.988288       2.660048      12.462704       0.010390      38.761335 0.41950812E+03  0.96989398E+04                                 9.933973                            6.783823      -0.033585       1.998279                    0.999308      26.724260      74.268123       0.643995       0.411377      -1.075820       0.016498       0.033937      -0.012684       0.039809      -0.008195       0.003912      -0.004066       0.005827       0.038612      -0.015176      -0.000093       0.015268             12.943852      10.168560       6.021021      -3.726852      19.279218      -0.703019       9.383777           0.000002
          122              C       8.835326       2.956530      11.401211      -0.170557      37.157070 0.46336562E+03  0.11135066E+05                                 9.841033                            7.292451      -0.143123       1.916799                    0.999088      30.838310      91.399443       0.592219       0.430382      -1.049172      -0.026006       0.007430       0.009311       0.028604      -0.025149       0.031317       0.012343       0.004873       0.047601      -0.048215       0.009382       0.038833             11.893739      10.562838       4.778472      -4.918509      15.102369      -2.351475      10.016009           0.000003
          123              C       9.374015       4.216776      11.234125       0.047141      39.422426 0.43915237E+03  0.10331463E+05                                10.159615                            7.059614      -0.219473       1.932474                    0.999092      27.420078      78.382650       0.611761       0.425577      -1.060379      -0.010718       0.003622      -0.018873       0.022004      -0.009948      -0.004234      -0.018882       0.034796       0.032004      -0.033787       0.014602       0.019186             12.771991      10.076763       2.534165      -5.989264      14.424072      -0.119383      13.815139           0.000001
          124              C       9.504059      14.689785      12.528228       0.558173      26.105434 0.27020687E+03  0.56807010E+04                                 8.095827                            5.775833      -0.046969       2.029406                    0.999528      22.806500      63.458757       0.629269       0.462982      -1.029025      -0.024609      -0.047721      -0.002043       0.053732      -0.064713       0.053605      -0.030834       0.068940      -0.013106      -0.071170      -0.038006       0.109176             10.244973       7.976567       5.249176      -2.172081      15.214849      -0.643340       7.543504           0.000003
          125              C      13.913395      10.114326       4.370464      -0.351900      23.370796 0.36174103E+03  0.81096289E+04                                 6.964177                            6.197848       0.324149       2.092688                    0.998592      29.196760      81.541142       0.686100       0.398213      -1.077868       0.033847      -0.041234      -0.071813       0.089459      -0.013607      -0.047510       0.051032      -0.013385       0.179197      -0.058945      -0.042371       0.101316              7.420984       8.610522      -1.300108      -1.718469       6.411283       1.329381       7.241148           0.000007
          126              C      13.510475       9.010494       2.160661      -0.354369      23.731399 0.37989822E+03  0.86222076E+04                                 6.982974                            6.328994       0.339593       2.096847                    0.998541      29.423917      82.702124       0.682530       0.395397      -1.079706       0.044268       0.028881       0.057771       0.078302       0.033639       0.065712       0.051107       0.024542       0.118333      -0.058664      -0.053117       0.111781              7.241777       8.759816      -0.126950       0.455751       6.394658       0.832518       6.570856           0.000004
          127              N       4.430836       6.859139      13.212956       0.030526      27.298612 0.33621406E+03  0.72183666E+04                                 7.436691                            5.799839       0.416247       2.234122                    0.999276      22.433991      56.515480       0.760389       0.375187      -1.121676       0.126122      -0.025014      -0.022685       0.130564       0.025789       0.016156       0.091676       0.117226       0.165329      -0.132855       0.023929       0.108926              8.624757      13.078338      -0.577393      -1.324184       5.151235       2.328500       7.644697          -0.000000
          128              N       4.556042       1.029992       5.133821       0.038240      27.204965 0.32976389E+03  0.70443645E+04                                 7.417311                            5.737159       0.428656       2.239940                    0.999322      22.296984      55.995071       0.766029       0.374302      -1.122548      -0.015042       0.126551      -0.025837       0.130034       0.022739       0.096582       0.016218      -0.105338       0.149470      -0.130554       0.020998       0.109557              8.643102       5.206723      -0.828387       2.226142      13.437017      -1.480127       7.285566           0.000001
          129              N      14.483611       9.495167       3.168095       0.030526      27.298612 0.33621406E+03  0.72183666E+04                                 7.436692                            5.799839       0.416247       2.234122                    0.999276      22.433991      56.515481       0.760389       0.375187      -1.121676      -0.126122       0.025014       0.022685       0.130564       0.025789       0.016156       0.091676       0.117226       0.165329      -0.132855       0.023929       0.108926              8.624757      13.078338      -0.577393      -1.324184       5.151235       2.328500       7.644697          -0.000000
          130              N      14.358405      15.324314      11.247230       0.038240      27.204965 0.32976389E+03  0.70443645E+04                                 7.417311                            5.737159       0.428656       2.239940                    0.999322      22.296984      55.995070       0.766029       0.374302      -1.122548       0.015042      -0.126551       0.025837       0.130034       0.022739       0.096582       0.016218      -0.105338       0.149470      -0.130554       0.020998       0.109557              8.643102       5.206723      -0.828386       2.226142      13.437017      -1.480126       7.285566           0.000001
          131              O      15.066703       6.226527      12.580647      -0.544015      34.054620 0.48307869E+03  0.11291862E+05                                 8.248796                            6.726903       0.399649       2.171675                    0.997202      27.367616      70.637628       0.745959       0.351272      -1.146685       0.060337       0.016257       0.045263       0.077159       0.033395       0.064392      -0.011992      -0.016593      -0.074927      -0.085230       0.020389       0.064840              9.389673      12.482708       2.793567       3.978913       7.144530       2.960896       8.541782           0.000003
          132              O      12.767614       8.421665      13.047507      -0.613890      36.933209 0.62288835E+03  0.15546635E+05                                 8.813593                            7.767649       0.309410       2.125910                    0.997305      29.006490      77.877041       0.675584       0.363246      -1.134814      -0.010882       0.060479       0.038527       0.072529       0.018730      -0.036476       0.007366      -0.143868       0.125291      -0.104628       0.049483       0.055144              9.542690       9.444216       2.096023       0.798381      12.435866      -1.423636       6.747987           0.000001
          133              O      12.229213      10.141946      11.777976      -0.516829      31.843558 0.46338790E+03  0.10710379E+05                                 7.893413                            6.576646       0.560588       2.241686                    0.998436      26.550216      67.954369       0.757095       0.350022      -1.148684       0.001217      -0.012070       0.005355       0.013260      -0.055672       0.013699       0.020259       0.052709       0.102555      -0.083754       0.039154       0.044601              8.993444      13.630135      -1.650313       3.170954       6.746341      -1.655747       6.603856           0.000003
          134              O       9.249827       2.475484       4.832410      -0.577468      30.819488 0.48066438E+03  0.11198496E+05                                 7.628546                            6.638202       0.779064       2.286494                    0.999322      27.550034      70.520015       0.764712       0.343788      -1.155230       0.000278      -0.011172      -0.019399       0.022388      -0.024676       0.028260       0.048242      -0.063086      -0.004812      -0.070713       0.004029       0.066684              8.364129       6.044540       1.918669      -0.415722      11.453482       2.456058       7.594366           0.000006
          135              O      10.172841       1.925231       2.902722      -0.567603      30.926337 0.45345082E+03  0.10434223E+05                                 7.740525                            6.477015       0.690479       2.262223                    0.998609      27.400993      70.199400       0.767230       0.346937      -1.150107      -0.015293      -0.001831       0.014250       0.020984      -0.006763      -0.010581      -0.067833       0.073034       0.053188      -0.089747       0.027921       0.061826              8.881167       7.858807       3.245795      -3.099515       9.794773      -2.677138       8.989920           0.000007
          136              O      10.035852       9.593637       9.646801      -0.533091      27.935451 0.42894561E+03  0.97325712E+04                                 7.167952                            6.306722       0.798144       2.308859                    0.999138      26.757534      68.033673       0.776326       0.347725      -1.149647      -0.010696       0.006618       0.008213       0.015022       0.009753       0.011924       0.009070      -0.009315      -0.270108      -0.091591       0.034416       0.057175              7.692618       7.666678      -3.254037       0.745322       8.297228      -0.675030       7.113947           0.000004
          137              O       8.663057      10.657339      10.978580      -0.600853      40.272657 0.59550485E+03  0.14694505E+05                                 9.359337                            7.554175       0.263564       2.125909                    0.996308      28.410737      75.800586       0.690743       0.359352      -1.138072       0.002217      -0.015230      -0.030384       0.034060       0.041664      -0.024598       0.028702       0.011575       0.097627      -0.072002       0.025789       0.046213             10.996692       7.358051      -1.752272      -1.511916       7.734878       1.215785      17.897147           0.000000
          138              O       9.148369       7.282474       1.829763      -0.536250      27.371848 0.42349864E+03  0.95769996E+04                                 7.053894                            6.254819       0.847929       2.324305                    0.999476      26.675680      67.681854       0.781844       0.346425      -1.150884      -0.003947      -0.024140       0.001041       0.024483       0.002496       0.036525       0.035441       0.024649      -0.209848      -0.090350       0.027980       0.062370              7.549137       5.784937      -1.948648      -0.977460       9.845772       1.833665       7.016701           0.000004
          139              O       9.244718       5.319747       2.781502      -0.607458      36.735968 0.58138339E+03  0.14278619E+05                                 8.806898                            7.469186       0.217657       2.106561                    0.996656      28.632059      76.532786       0.693054       0.359845      -1.136218      -0.012839       0.011507      -0.028105       0.032971       0.024184       0.017468      -0.053008       0.034566       0.078001      -0.073521       0.015512       0.058010              9.981527       6.807720      -0.788412      -1.101300       8.969888      -2.739696      14.166972           0.000001
          140              O       6.052478      12.572666      11.691156      -0.585806      30.994920 0.47507198E+03  0.11062203E+05                                 7.716672                            6.637795       0.649625       2.242038                    0.998738      27.810597      71.723893       0.756318       0.347792      -1.149148      -0.001468      -0.023178       0.013351       0.026789       0.020589      -0.059197       0.000314      -0.080387       0.093360      -0.088776       0.025432       0.063343              8.581691       9.300212       2.051268      -2.145341       7.709389      -2.792680       8.735473           0.000005
          141              O       6.479193      11.356258      13.473414      -0.563162      33.334743 0.50777762E+03  0.12007870E+05                                 8.123195                            6.902720       0.649788       2.255354                    0.998392      27.417302      70.980703       0.736064       0.351883      -1.147162      -0.014300       0.005977      -0.016315       0.022503      -0.047342       0.029830       0.028645       0.022980       0.003293      -0.072227       0.022999       0.049228              9.059707      12.380424       0.153697       3.229084       5.821061      -1.334711       8.977635           0.000003
          142              O       8.249912       9.442075       4.691533      -0.624797      40.268378 0.64941615E+03  0.16371790E+05                                 9.318582                            7.883411       0.303392       2.114790                    0.997693      29.424152      79.286520       0.677012       0.358869      -1.138733       0.051031      -0.011504       0.033968       0.062372       0.030870      -0.004195      -0.014579       0.129984       0.121551      -0.093532       0.037988       0.055544             10.422977      15.354711       2.324745      -0.294156      10.013092       0.817181       5.901127          -0.000000
          143              O      10.289830       8.827639       4.209930      -0.494624      29.551227 0.44146265E+03  0.10079239E+05                                 7.485120                            6.424918       0.833838       2.342900                    0.998414      26.029200      66.181839       0.765068       0.350649      -1.148338      -0.017862      -0.003916       0.001689       0.018364      -0.058277       0.012132       0.007245      -0.035201       0.151402      -0.087543       0.035522       0.052021              8.282526       8.568489      -2.383662      -0.948976      11.328281       1.021743       4.950809           0.000001
          144              O       6.214917      12.347656       4.439265      -0.543418      34.141797 0.48622102E+03  0.11377524E+05                                 8.254258                            6.743755       0.485759       2.200546                    0.997627      27.310167      70.401276       0.746261       0.350753      -1.147737       0.012485       0.062835       0.037108       0.074034       0.034667      -0.010603       0.064737       0.022746      -0.056550      -0.084909       0.020234       0.064675              9.352644       7.157114       2.779028       2.964501      12.286550       3.998034       8.614268           0.000004
          145              O       3.847744      10.127779       3.800404      -0.544015      34.054621 0.48307871E+03  0.11291863E+05                                 8.248796                            6.726903       0.399649       2.171675                    0.997202      27.367617      70.637630       0.745959       0.351272      -1.146685      -0.060337      -0.016257      -0.045263       0.077159       0.033395       0.064392      -0.011992      -0.016593      -0.074927      -0.085230       0.020389       0.064840              9.389673      12.482708       2.793567       3.978913       7.144530       2.960896       8.541782           0.000003
          146              O       6.146833       7.932641       3.333544      -0.613890      36.933208 0.62288832E+03  0.15546634E+05                                 8.813593                            7.767649       0.309410       2.125910                    0.997305      29.006489      77.877039       0.675584       0.363246      -1.134814       0.010882      -0.060479      -0.038527       0.072529       0.018730      -0.036476       0.007366      -0.143868       0.125291      -0.104628       0.049483       0.055144              9.542690       9.444216       2.096023       0.798381      12.435866      -1.423636       6.747986           0.000001
          147              O       6.685234       6.212360       4.603075      -0.516829      31.843558 0.46338791E+03  0.10710380E+05                                 7.893413                            6.576646       0.560587       2.241686                    0.998436      26.550217      67.954371       0.757095       0.350022      -1.148684      -0.001217       0.012070      -0.005355       0.013260      -0.055672       0.013699       0.020259       0.052709       0.102555      -0.083754       0.039154       0.044601              8.993444      13.630135      -1.650313       3.170954       6.746341      -1.655747       6.603856           0.000004
          148              O       9.664620      13.878822      11.548641      -0.577468      30.819488 0.48066437E+03  0.11198496E+05                                 7.628546                            6.638202       0.779064       2.286494                    0.999322      27.550033      70.520013       0.764712       0.343788      -1.155230      -0.000278       0.011172       0.019399       0.022388      -0.024676       0.028260       0.048242      -0.063086      -0.004812      -0.070713       0.004029       0.066684              8.364129       6.044541       1.918669      -0.415722      11.453482       2.456059       7.594366           0.000006
          149              O       8.741606      14.429075      13.478329      -0.567603      30.926352 0.45345108E+03  0.10434230E+05                                 7.740528                            6.477017       0.690479       2.262223                    0.998609      27.400997      70.199419       0.767229       0.346937      -1.150107       0.015293       0.001831      -0.014250       0.020984      -0.006763      -0.010581      -0.067833       0.073034       0.053188      -0.089747       0.027921       0.061826              8.881171       7.858810       3.245797      -3.099517       9.794778      -2.677140       8.989924           0.000007
          150              O       8.878595       6.760669       6.734250      -0.533091      27.935439 0.42894538E+03  0.97325645E+04                                 7.167949                            6.306720       0.798144       2.308859                    0.999138      26.757531      68.033657       0.776327       0.347725      -1.149647       0.010696      -0.006618      -0.008213       0.015022       0.009753       0.011924       0.009070      -0.009314      -0.270108      -0.091591       0.034416       0.057175              7.692615       7.666675      -3.254036       0.745322       8.297225      -0.675029       7.113944           0.000004
          151              O      10.251390       5.696967       5.402471      -0.600853      40.272658 0.59550486E+03  0.14694506E+05                                 9.359337                            7.554175       0.263565       2.125909                    0.996308      28.410737      75.800586       0.690743       0.359352      -1.138072      -0.002217       0.015230       0.030384       0.034060       0.041664      -0.024598       0.028702       0.011575       0.097627      -0.072002       0.025789       0.046213             10.996692       7.358051      -1.752272      -1.511915       7.734878       1.215784      17.897148           0.000000
          152              O       9.766078       9.071832      14.551288      -0.536250      27.371846 0.42349860E+03  0.95769987E+04                                 7.053894                            6.254819       0.847929       2.324305                    0.999476      26.675679      67.681850       0.781844       0.346425      -1.150884       0.003947       0.024140      -0.001040       0.024483       0.002496       0.036525       0.035441       0.024649      -0.209848      -0.090349       0.027980       0.062370              7.549136       5.784936      -1.948648      -0.977460       9.845772       1.833665       7.016700           0.000004
          153              O       9.669729      11.034559      13.599549      -0.607457      36.735965 0.58138332E+03  0.14278617E+05                                 8.806897                            7.469185       0.217657       2.106561                    0.996656      28.632059      76.532783       0.693054       0.359845      -1.136218       0.012839      -0.011507       0.028105       0.032971       0.024184       0.017468      -0.053008       0.034566       0.078001      -0.073521       0.015512       0.058010              9.981526       6.807719      -0.788412      -1.101300       8.969887      -2.739696      14.166970           0.000001
          154              O      12.861969       3.781640       4.689895      -0.585806      30.994913 0.47507186E+03  0.11062199E+05                                 7.716670                            6.637794       0.649626       2.242038                    0.998738      27.810596      71.723886       0.756318       0.347792      -1.149148       0.001468       0.023178      -0.013351       0.026789       0.020589      -0.059197       0.000314      -0.080387       0.093360      -0.088776       0.025432       0.063343              8.581690       9.300210       2.051267      -2.145340       7.709388      -2.792679       8.735471           0.000005
          155              O      12.435254       4.998048       2.907637      -0.563162      33.334741 0.50777757E+03  0.12007868E+05                                 8.123195                            6.902719       0.649788       2.255354                    0.998392      27.417301      70.980699       0.736064       0.351883      -1.147162       0.014300      -0.005977       0.016315       0.022503      -0.047342       0.029830       0.028645       0.022980       0.003293      -0.072227       0.022999       0.049228              9.059706      12.380424       0.153697       3.229084       5.821060      -1.334711       8.977635           0.000003
          156              O      10.664535       6.912231      11.689518      -0.624797      40.268378 0.64941613E+03  0.16371789E+05                                 9.318582                            7.883411       0.303392       2.114790                    0.997693      29.424151      79.286518       0.677012       0.358869      -1.138733      -0.051031       0.011504      -0.033968       0.062372       0.030870      -0.004195      -0.014579       0.129984       0.121551      -0.093532       0.037988       0.055544             10.422977      15.354711       2.324745      -0.294156      10.013093       0.817180       5.901127          -0.000000
          157              O       8.624617       7.526667      12.171121      -0.494624      29.551227 0.44146266E+03  0.10079239E+05                                 7.485120                            6.424919       0.833838       2.342900                    0.998414      26.029200      66.181840       0.765068       0.350649      -1.148338       0.017862       0.003916      -0.001689       0.018364      -0.058277       0.012131       0.007245      -0.035201       0.151402      -0.087543       0.035522       0.052021              8.282526       8.568488      -2.383662      -0.948976      11.328282       1.021743       4.950809           0.000001
          158              O      12.699530       4.006650      11.941786      -0.543418      34.141804 0.48622114E+03  0.11377528E+05                                 8.254260                            6.743756       0.485759       2.200546                    0.997627      27.310168      70.401284       0.746261       0.350753      -1.147737      -0.012485      -0.062835      -0.037108       0.074034       0.034667      -0.010603       0.064737       0.022746      -0.056550      -0.084909       0.020234       0.064675              9.352646       7.157115       2.779028       2.964502      12.286552       3.998035       8.614270           0.000004

******************************************************
Auxiliary information for the entire system
The total spin magnetic moment of the unit cell is   0.000448
The total net atomic charge of the unit cell is   0.000008
Accuracy of reproducing the electrostatic potential in the unit cell:
  The inner radius (bohr) =    5.0000
  The outer radius (bohr) =   12.0000
  Valid grid points have density less than (e/(bohr^3)) =    0.0001
  The number of valid grid points were=        93413
  The rms potential error without charges in kcal/mol is=      6.25824
  The rms potential error with partial charges in kcal/mol is=      0.96204
  The RRMSE value at monopole order=      0.15372
  The rms potential error with partial charges and cloud penetration in kcal/mol is=      0.95609
  The RRMSE value at monopole order with cloud penetration is=      0.15277
  The rms potential error with partial charges and atomic dipoles in kcal/mol is=      0.59823
  The RRMSE value at dipole order=      0.09559
  The rms potential error with partial charges, atomic dipoles and cloud penetration in kcal/mol is=      0.58170
  The RRMSE value at dipole order with cloud penetration=      0.09295

******************************************************
The electron densities and ab initio electrostatic potential were computed in VASP using the PBE functional and
projector augmented wave method. See the main text of the journal article for a description of computational details.
The atomic charges, dipoles, and quadrupoles were computed with the DDEC6 method as described in
(a) T. A. Manz and N. Gabaldon Limas, RSC Adv. 6 (2016) 47771-47801 DOI: 10.1039/c6ra04656h
(b) N. Gabaldon Limas and T. A. Manz, RSC Adv. 8 (2018) 2678-2707 DOI: 10.1039/c7ra11829e.
For each atom in the material, the electron cloud parameters were fit to the spherically averaged atom-in-material
electron density using radial positions for which this density was between 10^-4 and 10^-2 electrons per cubic bohr.
The polarizabilities, dispersion coefficients, and quantum Drude oscillator (QDO) parameters were fit using the MCLF method.
The magnetic structure of the system was optimized in VASP from the default ferromagnetic initial guess using spin polarization.
The atomic spin moments (ASMs) were computed on this optimized magnetic structure using the DDEC6 partition as inputs
to the method of T. A. Manz and D. S. Sholl, J. Chem. Theory Comput. 7 (2011) 4146-4164 DOI: 10.1021/ct200539n.
The RMSE and RRMSE were computed using a uniform grid with Ewald summation.
