# Supplementary material for: A collection of forcefield precursors for metal–organic frameworks
Source: RSC Adv. 2019 Nov 13;9(63):36492–507. doi: 10.1039/c9ra07327b (PMC9075174; doi:10.1039/c9ra07327b)
Supplement: RA-009-C9RA07327B-s5198 [file RA-009-C9RA07327B-s5198.xyz]

   86
jmolscript: load "" {1 1 1} spacegroup "x,y,z" unitcell [{      8.437500     0.000000     0.000000 }, {     -1.996256     9.535584     0.000000 }, {      0.000000     0.000000    19.512000 }]
Mn     2.033051     1.514441     5.733796     0.983076
Mn     5.311042     0.442260     4.717611     1.118436
Mn     4.408193     8.021143    15.489796     0.982757
Mn     1.130202     9.093324    14.473611     1.118150
H      0.740935     1.966237     6.438960     0.298144
H     -0.780414     3.880983     7.157002     0.069823
H      7.837934     2.553629     7.937482     0.044531
H      0.965571     4.685786     7.921872     0.153166
H      1.472426     3.296451     8.438940     0.153811
H      0.233907     3.981106     9.116006     0.177564
H      5.700309     7.569347    16.194960     0.298157
H     -1.215842     5.654601    16.913002     0.069792
H     -1.396690     6.981955    17.693482     0.044474
H      5.475673     4.849798    17.677872     0.153132
H      4.968818     6.239133    18.194940     0.153760
H      6.207337     5.554478    18.872006     0.177467
C      3.622293     1.748826     0.920966     0.165223
C      4.092389     1.421756    19.190052     0.158944
C      3.984773     0.138266    18.706154    -0.220752
C      1.369913     8.755573    -0.011707     0.162409
C      0.883830     9.086458     1.229256     0.154293
C      3.008352     0.832456     1.728763    -0.244740
C      2.534745     1.148084     3.125822     0.659194
C      2.503569     9.313405    17.330558     0.697986
C      5.919836     6.746426     4.501418     0.151336
C      5.537259     5.418119     4.481906     0.174548
C      4.947903     4.831680     5.562871    -0.218605
C      4.801375     5.620273     6.686762     0.162951
C      5.202734     6.931416     6.712128     0.161345
C      5.770152     7.517854     5.609700    -0.254315
C      6.202452     8.983474     5.635066     0.671645
C      4.463743     3.404203     5.512140     0.672661
C     -0.120926     3.213492     7.416511     0.174985
C      0.697384     3.842840     8.284795    -0.516546
C      2.818951     7.786758    10.676966     0.165223
C      2.348855     8.113828     9.434052     0.158934
C      2.456471     9.397318     8.950154    -0.220821
C      5.071331     0.780011     9.744293     0.162401
C      5.557414     0.449126    10.985256     0.154301
C      3.432892     8.703128    11.484763    -0.244665
C      3.906499     8.387500    12.881822     0.659139
C      3.937675     0.222179     7.574558     0.698040
C      0.521408     2.789158    14.257418     0.151313
C      0.903985     4.117465    14.237906     0.174526
C      1.493341     4.703904    15.318871    -0.218601
C      1.639869     3.915311    16.442762     0.162942
C      1.238510     2.604168    16.468128     0.161329
C      0.671092     2.017730    15.365700    -0.254310
C      0.238792     0.552110    15.391066     0.671605
C      1.977501     6.131381    15.268140     0.672613
C      6.562170     6.322092    17.172511     0.174995
C      5.743860     5.692744    18.040795    -0.516553
O      3.236340     0.722797     4.067276    -0.613310
O      1.523903     1.821297     3.303382    -0.485862
O      3.498364     8.567722    17.312998    -0.553379
O      3.904188     0.208829    16.351056    -0.577049
O     -1.030415     9.194210     5.787259    -0.511864
O      7.316691     0.311814     5.486774    -0.554115
O      5.329502     2.521208     5.315069    -0.557734
O      3.237543     3.260216     5.666285    -0.539364
O      0.237442     2.589865     6.263352    -0.453716
O      3.204904     8.812787    13.823276    -0.613222
O      4.917341     7.714287    13.059382    -0.485877
O      2.942880     0.967862     7.556998    -0.553388
O      2.537056     9.326755     6.595056    -0.577119
O      7.471659     0.341374    15.543259    -0.511882
O     -0.875447     9.223770    15.242774    -0.554102
O      1.111742     7.014376    15.071069    -0.557732
O      3.203701     6.275368    15.422285    -0.539370
O      6.203802     6.945719    16.019352    -0.453737
F      3.801266     3.001802     1.354133    -0.105960
F      4.697920     2.358150    18.446645    -0.104743
F      1.210655     7.493062    19.067126    -0.110842
F      0.276413     8.151017     1.968761    -0.105201
F      6.435841     7.284233     3.383381    -0.115905
F      5.684854     4.737278     3.348259    -0.103588
F      4.266390     5.100584     7.804800    -0.106979
F      5.043534     7.647538     7.843824    -0.110834
F      2.639978     6.533782    11.110133    -0.105932
F      1.743324     7.177434     8.690645    -0.104797
F      5.230589     2.042522     9.311126    -0.110876
F      6.164831     1.384567    11.724761    -0.105150
F      0.005403     2.251351    13.139381    -0.115983
F      0.756390     4.798306    13.104259    -0.103669
F      2.174854     4.435000    17.560800    -0.107036
F      1.397710     1.888046    17.599824    -0.110895

The following XYZ coordinates are in angstroms. Other properties are in atomic units.
The sperically averaged electron density of each atom fit to a function of the form exp(a - br)
eigen_1, eigen_2 and eigen_3 are the three eigenvalues of traceless quadrupole moment tensor
  atom number  atomic symbol              X              Y              Z     net charge C6 coefficient C8 coefficient C10 coefficient fluctuating dipole atomic polarizability isotropic forcefield polarizability              a              b squared Pearson coefficient          <r^3>          <r^4>         wp_QDO          m_QDO          q_QDO       dipole_x       dipole_y       dipole_z         dipole            Qxy            Qxz            Qyz     Q(x^2-y^2)  Q(3z^2 - R^2)        eigen_1        eigen_2        eigen_3 static polarizability      alpha(xx)      alpha(xy)      alpha(xz)      alpha(yy)      alpha(yz)      alpha(zz) atomic spin moment
            1             Mn       2.033051       1.514441       5.733796       0.983076     143.654523 0.32451449E+04  0.11845172E+06                                22.222045                           18.539618       0.133549       1.839291                    0.999576      53.790757     157.044952       0.422474       0.397190      -1.146436       0.012323      -0.006079      -0.021795       0.025765      -0.027465       0.000291       0.016591      -0.077800       0.025092      -0.052284       0.002793       0.049491             26.599233      34.341159       5.062046      -3.207817      21.560136       0.868801      23.896403           4.639770
            2             Mn       5.311042       0.442260       4.717611       1.118436     143.316228 0.33086008E+04  0.12081500E+06                                21.678623                           18.378159       0.125278       1.857936                    0.999992      50.817827     146.251974       0.438166       0.382817      -1.162211       0.018165      -0.001966      -0.005422       0.019059       0.104511      -0.017523      -0.007385      -0.085604       0.076400      -0.126392       0.022929       0.103463             24.961682      33.808105      -7.169178       5.652807      20.073889      -2.000529      21.003053           4.800161
            3             Mn       4.408193       8.021143      15.489796       0.982757     143.663026 0.32453812E+04  0.11846410E+06                                22.224508                           18.541597       0.133155       1.839155                    0.999577      53.793636     157.062767       0.422401       0.397246      -1.146380      -0.012335       0.006076      -0.021812       0.025784      -0.027453      -0.000320      -0.016577      -0.077765       0.025168      -0.052280       0.002830       0.049450             26.602383      34.345783       5.062840       3.207994      21.562559      -0.868897      23.898807           4.639589
            4             Mn       1.130202       9.093324      14.473611       1.118150     143.361004 0.33099033E+04  0.12087512E+06                                21.683420                           18.382081       0.124999       1.857789                    0.999992      50.825219     146.283497       0.438106       0.382829      -1.162195      -0.018144       0.001932      -0.005312       0.019004       0.104521       0.017505       0.007423      -0.085530       0.076143      -0.126340       0.022835       0.103505             24.967442      33.816637      -7.171467      -5.654191      20.078582       2.000976      21.007107           4.799892
            5              H       0.740935       1.966237       6.438960       0.298144       0.506858 0.30140138E+01  0.23691237E+02                                 1.118786                            1.063432      -0.977817       2.494436                    0.999954       2.727026       7.333922       0.553807       1.407037      -0.677432      -0.002349      -0.011448       0.014006       0.018241      -0.001610       0.001025      -0.001141      -0.007177       0.035843      -0.009934      -0.002165       0.012099              1.154584       1.238096      -0.248054      -0.088124       1.255112       0.107930       0.970545           0.024254
            6              H      -0.780414       3.880983       7.157002       0.069823       1.100401 0.80649930E+01  0.78692031E+02                                 1.717555                            1.619637      -0.645527       2.551671                    0.999723       3.482844       9.465050       0.514655       1.219728      -0.723364      -0.011917       0.035673      -0.009744       0.038852      -0.007706      -0.001093       0.006286      -0.009201       0.023154      -0.013080       0.000406       0.012674              1.767824       2.001666      -0.533781       0.270242       1.875134      -0.173637       1.426671           0.001983
            7              H       7.837934       2.553629       7.937482       0.044531       1.234803 0.97309814E+01  0.98972277E+02                                 1.812795                            1.747808      -0.684079       2.511997                    0.999428       3.645983       9.938395       0.511549       1.177232      -0.733778      -0.005335      -0.024733       0.024247       0.035045       0.003780      -0.000316       0.003024      -0.016753       0.017101      -0.012092       0.003145       0.008947              1.838720       1.845485       0.453042      -0.289128       1.975085      -0.286154       1.695590           0.001107
            8              H       0.965571       4.685786       7.921872       0.153166       1.043008 0.76397863E+01  0.73813865E+02                                 1.686824                            1.602959      -0.879427       2.474988                    0.999201       3.269449       8.949312       0.502637       1.261232      -0.714682      -0.004801       0.007898      -0.014477       0.017175      -0.001957       0.003651      -0.006733      -0.004260       0.017371      -0.006149      -0.004915       0.011064              1.720143       1.503997       0.346053      -0.068081       2.267647      -0.193009       1.388785           0.000094
            9              H       1.472426       3.296451       8.438940       0.153811       1.095475 0.82652138E+01  0.81684733E+02                                 1.761639                            1.682189      -0.917350       2.450319                    0.998890       3.387031       9.467880       0.482717       1.283887      -0.709403       0.005994      -0.010092      -0.004857       0.012702      -0.000519       0.002475       0.001662      -0.000139      -0.007507      -0.004274       0.001741       0.002533              1.785940       2.186525      -0.463798       0.126574       1.729414      -0.036149       1.441880           0.000408
           10              H       0.233907       3.981106       9.116006       0.177564       0.966983 0.69021462E+01  0.64292020E+02                                 1.546710                            1.481641      -0.775746       2.536619                    0.999954       2.922502       7.572764       0.551315       1.192706      -0.732889      -0.010518       0.000350       0.009670       0.014292       0.001410      -0.001572       0.002030       0.005819       0.005093      -0.004923       0.001444       0.003478              1.564784       1.442416      -0.036428      -0.327267       1.299346       0.185880       1.952589           0.000029
           11              H       5.700309       7.569347      16.194960       0.298157       0.506811 0.30136805E+01  0.23688058E+02                                 1.118740                            1.063391      -0.977791       2.494462                    0.999954       2.726915       7.333633       0.553801       1.407085      -0.677423       0.002350       0.011445       0.014002       0.018237      -0.001608      -0.001025       0.001139      -0.007179       0.035844      -0.009934      -0.002165       0.012099              1.154535       1.238037      -0.248035       0.088114       1.255060      -0.107922       0.970509           0.024261
           12              H      -1.215842       5.654601      16.913002       0.069792       1.100440 0.80653705E+01  0.78696980E+02                                 1.717629                            1.619702      -0.645564       2.551649                    0.999723       3.482976       9.465620       0.514630       1.219768      -0.723355       0.011915      -0.035671      -0.009753       0.038853      -0.007704       0.001089      -0.006284      -0.009203       0.023148      -0.013078       0.000409       0.012669              1.767903       2.001760      -0.533818      -0.270269       1.875219       0.173655       1.426730           0.001982
           13              H      -1.396690       6.981955      17.693482       0.044474       1.234990 0.97328516E+01  0.98996034E+02                                 1.812969                            1.747968      -0.684190       2.511912                    0.999427       3.646349       9.939624       0.511529       1.177221      -0.733780       0.005329       0.024731       0.024231       0.035031       0.003782       0.000312      -0.003028      -0.016750       0.017086      -0.012088       0.003138       0.008950              1.838900       1.845670       0.453117       0.289164       1.975291       0.286190       1.695740           0.001103
           14              H       5.475673       4.849798      17.677872       0.153132       1.043057 0.76402725E+01  0.73820213E+02                                 1.686927                            1.603051      -0.879429       2.474982                    0.999200       3.269603       8.950022       0.502600       1.261296      -0.714669       0.004801      -0.007896      -0.014491       0.017187      -0.001959      -0.003649       0.006737      -0.004260       0.017367      -0.006146      -0.004919       0.011065              1.720251       1.504085       0.346084       0.068091       2.267803       0.193036       1.388865           0.000095
           15              H       4.968818       6.239133      18.194940       0.153760       1.095715 0.82675184E+01  0.81713568E+02                                 1.761920                            1.682441      -0.917635       2.450162                    0.998888       3.387521       9.469738       0.482671       1.283914      -0.709397      -0.005993       0.010095      -0.004875       0.012712      -0.000518      -0.002468      -0.001665      -0.000138      -0.007521      -0.004273       0.001744       0.002529              1.786232       2.186927      -0.463914      -0.126593       1.729688       0.036149       1.442082           0.000409
           16              H       6.207337       5.554478      18.872006       0.177467       0.967314 0.69051266E+01  0.64326732E+02                                 1.547052                            1.481952      -0.775745       2.536550                    0.999954       2.923126       7.574793       0.551263       1.192691      -0.732891       0.010520      -0.000346       0.009651       0.014280       0.001410       0.001571      -0.002028       0.005819       0.005076      -0.004919       0.001443       0.003476              1.565136       1.442730      -0.036444       0.327380       1.299610      -0.185950       1.953067           0.000028
           17              C       3.622293       1.748826       0.920966       0.165223      34.101755 0.40260307E+03  0.93014163E+04                                 9.297406                            6.883427      -0.041770       1.986259                    0.999647      26.905491      77.117053       0.600718       0.441330      -1.047019      -0.025417       0.093824       0.068680       0.119020       0.009621       0.007843       0.018473      -0.049879      -0.116771      -0.043710      -0.006793       0.050503             10.946605       6.240495       1.251418      -3.379266      10.515383       0.881226      16.083937           0.003143
           18              C       4.092389       1.421756      19.190052       0.158944      34.272501 0.40875107E+03  0.94731358E+04                                 9.313895                            6.921688      -0.135849       1.953103                    0.999560      27.052283      77.494656       0.601277       0.439538      -1.048767       0.052738       0.048299      -0.097838       0.121187       0.024407      -0.011666      -0.028244      -0.019053      -0.067896      -0.036539      -0.013403       0.049941             10.952440       6.351675       0.913557      -3.234080      11.384685       1.765266      15.120961           0.001462
           19              C       3.984773       0.138266      18.706154      -0.220752      46.574781 0.55039431E+03  0.13727805E+05                                11.339233                            7.897433      -0.406177       1.842004                    0.998205      31.108812      92.162318       0.577896       0.424942      -1.058662       0.003651      -0.005763      -0.012723       0.014437      -0.019763       0.031308      -0.006485       0.070676      -0.060770      -0.033301      -0.029585       0.062886             14.259190       8.406520      -0.011959      -5.809435      12.711051       3.770693      21.659998           0.005929
           20              C       1.369913       8.755573      -0.011707       0.162409      33.507257 0.39631383E+03  0.91003460E+04                                 9.119332                            6.782278       0.018319       2.005180                    0.999732      26.661350      75.645288       0.612836       0.435254      -1.052940       0.006594      -0.090038      -0.078291       0.119498      -0.000636       0.012362       0.011085      -0.057140      -0.105014      -0.041496      -0.006082       0.047578             10.720250       6.563586       1.141248      -3.656463      10.428950       1.609213      15.168213           0.001617
           21              C       0.883830       9.086458       1.229256       0.154293      34.227394 0.40375836E+03  0.93095381E+04                                 9.226563                            6.829400       0.035842       2.006598                    0.999772      26.853041      76.212687       0.613232       0.433186      -1.054759      -0.071731      -0.042508       0.086782       0.120347       0.015287      -0.010451      -0.036745      -0.024575      -0.061442      -0.041611      -0.008521       0.050133             10.883652       6.507222       1.275938      -3.467012      10.444611       1.978979      15.699123           0.003088
           22              C       3.008352       0.832456       1.728763      -0.244740      50.065113 0.57491061E+03  0.14508553E+05                                11.906638                            8.079621      -0.369835       1.843746                    0.998604      31.860053      95.204405       0.569993       0.425807      -1.057235      -0.037190       0.016048      -0.001008       0.040517      -0.017496       0.024818      -0.004004       0.045185      -0.041208      -0.026982      -0.018820       0.045802             15.356426       7.854489       1.003192      -5.105663      11.911399       2.582808      26.303390           0.003450
           23              C       2.534745       1.148084       3.125822       0.659194      23.532893 0.24090379E+03  0.49899041E+04                                 7.917564                            5.693566      -0.457688       1.919989                    0.998058      22.368811      64.634812       0.586005       0.504611      -0.993280       0.004987      -0.011996       0.033858       0.036265       0.082611       0.003775      -0.009050      -0.094461      -0.119080      -0.076956      -0.038277       0.115234              9.736574       7.946142      -1.882704      -1.051174       5.552645       1.218052      15.710936           0.010668
           24              C       2.503569       9.313405      17.330558       0.697986      22.223108 0.22815469E+03  0.46631089E+04                                 7.624627                            5.567429      -0.394570       1.953027                    0.998432      21.716710      62.380200       0.588232       0.509461      -0.990676       0.012390      -0.000528      -0.027966       0.030592       0.077480      -0.007851      -0.005156      -0.049048      -0.161149      -0.057586      -0.051017       0.108603              9.139821       8.582328      -2.965306      -1.632905       6.373163       1.619339      12.463973           0.017046
           25              C       5.919836       6.746426       4.501418       0.151336      33.964594 0.39974458E+03  0.91895905E+04                                 9.140553                            6.775410      -0.000462       1.993293                    0.999824      26.856626      75.990326       0.618689       0.430645      -1.056818       0.068255       0.073587      -0.062504       0.118239       0.011945      -0.023861      -0.018370       0.049762       0.099569      -0.046578      -0.006165       0.052743             10.738475       6.198391       2.790968      -1.864248      15.539000       0.678381      10.478033           0.003023
           26              C       5.537259       5.418119       4.481906       0.174548      32.596558 0.38538576E+03  0.87702725E+04                                 8.910000                            6.656832       0.049708       2.018361                    0.999727      26.223018      73.587680       0.624192       0.431192      -1.057516       0.002473      -0.095238      -0.069650       0.118014      -0.015524      -0.005893       0.030043       0.037726       0.061146      -0.045762       0.006295       0.039467             10.429063       6.087472       3.033951      -1.713086      15.258245       0.017687       9.941473           0.002335
           27              C       4.947903       4.831680       5.562871      -0.218605      46.572577 0.53812952E+03  0.13306637E+05                                11.236027                            7.737403      -0.312297       1.872204                    0.998442      30.643601      89.514651       0.593731       0.417191      -1.066731      -0.011120      -0.015017       0.001584       0.018753      -0.029177       0.017118      -0.005000       0.072316      -0.075312      -0.034084      -0.028544       0.062628             14.352865       8.194483       5.200971      -1.686315      24.099517       0.894659      10.764595           0.006115
           28              C       4.801375       5.620273       6.686762       0.162951      33.497744 0.40500473E+03  0.93440018E+04                                 9.114365                            6.849434       0.007283       1.999508                    0.999785      26.747891      75.898450       0.611157       0.434391      -1.054193      -0.055517      -0.085703       0.063024       0.119997       0.007377      -0.023906      -0.020550       0.036126       0.097224      -0.040102      -0.010870       0.050972             10.669048       6.126616       2.440758      -1.663463      16.066211       1.361086       9.814318           0.002151
           29              C       5.202734       6.931416       6.712128       0.161345      33.510407 0.40480261E+03  0.93480211E+04                                 9.129317                            6.862110      -0.040248       1.984274                    0.999724      26.869237      76.541282       0.608032       0.436218      -1.051979       0.014396       0.096573       0.074576       0.122863      -0.008870      -0.012806       0.035778       0.024845       0.102334      -0.045757      -0.008418       0.054175             10.694013       6.429299       2.478622      -2.215409      15.464218       0.516648      10.188523           0.001508
           30              C       5.770152       7.517854       5.609700      -0.254315      47.636206 0.57982126E+03  0.14640336E+05                                11.410972                            8.063362      -0.399443       1.829037                    0.998626      32.024708      95.226405       0.576872       0.420503      -1.062240       0.033919       0.001898       0.015156       0.037200      -0.015296       0.017163      -0.001143       0.074790      -0.078467      -0.030933      -0.026051       0.056984             14.184969       8.402919       4.711081      -2.090092      22.764210       0.689247      11.387778           0.006447
           31              C       6.202452       8.983474       5.635066       0.671645      24.705927 0.23870005E+03  0.49171631E+04                                 8.043666                            5.622515      -0.317978       1.964680                    0.998660      22.020456      62.794348       0.598693       0.496638      -1.000436       0.017323       0.037895       0.013495       0.043798      -0.009780      -0.037870       0.009282      -0.046368       0.296008      -0.081590      -0.026007       0.107596              9.947999      12.680563       1.620281       0.587626      12.776545       0.025681       4.386890           0.012385
           32              C       4.463743       3.404203       5.512140       0.672661      23.701290 0.24088546E+03  0.49762690E+04                                 7.876030                            5.669803      -0.293911       1.975701                    0.998823      22.014073      62.979552       0.592456       0.500445      -0.997972      -0.004684      -0.025907       0.003003       0.026497      -0.003762       0.025466      -0.019769       0.003837       0.292996      -0.053421      -0.051204       0.104625              9.598217      10.263723       1.584282      -0.584854      14.049432       0.488696       4.481498           0.012896
           33              C      -0.120926       3.213492       7.416511       0.174985      18.330762 0.24165824E+03  0.49241903E+04                                 6.023581                            5.112237       0.508403       2.220204                    0.999735      23.281296      63.084406       0.741176       0.405557      -1.067217       0.121880      -0.004943      -0.069308       0.140295      -0.014935      -0.020892       0.014112      -0.060171       0.142988      -0.060264       0.002859       0.057405              6.447030       6.251258       0.195269       0.371308       6.632345       1.745643       6.457486           0.005170
           34              C       0.697384       3.842840       8.284795      -0.516546      24.193933 0.37120796E+03  0.84009378E+04                                 6.988514                            6.133164       0.468011       2.119003                    0.998007      30.839506      87.389128       0.712217       0.380000      -1.087292      -0.046913      -0.025333      -0.047458       0.071378      -0.010175       0.005838      -0.000069       0.001863       0.047586      -0.018598       0.001067       0.017531              7.301081       7.471558       0.986631       0.838466       7.457591       1.363051       6.974094           0.001567
           35              C       2.818951       7.786758      10.676966       0.165223      34.101718 0.40260154E+03  0.93013860E+04                                 9.297484                            6.883472      -0.041803       1.986258                    0.999647      26.905314      77.116942       0.600707       0.441338      -1.047013       0.025372      -0.093818       0.068709       0.119023       0.009605      -0.007852      -0.018482      -0.049833      -0.116718      -0.043700      -0.006773       0.050474             10.946721       6.240563       1.251423       3.379342      10.515406      -0.881256      16.084193           0.003142
           36              C       2.348855       8.113828       9.434052       0.158934      34.272776 0.40875294E+03  0.94731795E+04                                 9.313869                            6.921644      -0.135718       1.953134                    0.999561      27.052542      77.495122       0.601288       0.439530      -1.048773      -0.052770      -0.048282      -0.097820       0.121180       0.024427       0.011666       0.028257      -0.019090      -0.067885      -0.036543      -0.013427       0.049970             10.952429       6.351663       0.913587       3.234099      11.384619      -1.765230      15.121005           0.001460
           37              C       2.456471       9.397318       8.950154      -0.220821      46.577041 0.55042428E+03  0.13728721E+05                                11.339494                            7.897578      -0.406081       1.842022                    0.998205      31.109836      92.165512       0.577899       0.424934      -1.058668      -0.003677       0.005765      -0.012704       0.014427      -0.019769      -0.031283       0.006477       0.070635      -0.060624      -0.033265      -0.029575       0.062839             14.259578       8.406661      -0.011940       5.809575      12.711290      -3.770806      21.660783           0.005931
           38              C       5.071331       0.780011       9.744293       0.162401      33.507361 0.39631558E+03  0.91003769E+04                                 9.119245                            6.782215       0.018434       2.005204                    0.999733      26.661552      75.645297       0.612851       0.435244      -1.052948      -0.006633       0.090043      -0.078268       0.119489      -0.000622      -0.012360      -0.011081      -0.057198      -0.105041      -0.041504      -0.006107       0.047611             10.720141       6.563509       1.141233       3.656417      10.428849      -1.609182      15.168066           0.001618
           39              C       5.557414       0.449126      10.985256       0.154301      34.227147 0.40375529E+03  0.93094593E+04                                 9.226591                            6.829428       0.035764       2.006584                    0.999772      26.852754      76.212096       0.613223       0.433193      -1.054754       0.071691       0.042525       0.086808       0.120348       0.015265       0.010449       0.036737      -0.024525      -0.061428      -0.041608      -0.008490       0.050099             10.883689       6.507245       1.275921       3.467041      10.444620      -1.979002      15.699203           0.003088
           40              C       3.432892       8.703128      11.484763      -0.244665      50.063324 0.57488468E+03  0.14507777E+05                                11.906544                            8.079561      -0.369960       1.843719                    0.998604      31.859153      95.202227       0.569980       0.425820      -1.057224       0.037149      -0.016038      -0.000985       0.040475      -0.017488      -0.024842       0.004016       0.045218      -0.041369      -0.027004      -0.018839       0.045843             15.356297       7.854485       1.003151       5.105710      11.911270      -2.582827      26.303137           0.003447
           41              C       3.906499       8.387500      12.881822       0.659139      23.533341 0.24090892E+03  0.49900366E+04                                 7.917633                            5.693601      -0.457563       1.920032                    0.998057      22.369172      64.636013       0.586007       0.504606      -0.993282      -0.004995       0.011994       0.033860       0.036267       0.082624      -0.003726       0.009019      -0.094460      -0.118975      -0.076959      -0.038268       0.115227              9.736659       7.946264      -1.882739       1.051182       5.552692      -1.218051      15.711022           0.010674
           42              C       3.937675       0.222179       7.574558       0.698040      22.222627 0.22814838E+03  0.46629606E+04                                 7.624601                            5.567406      -0.394733       1.952972                    0.998433      21.716551      62.380185       0.588223       0.509471      -0.990668      -0.012407       0.000529      -0.027967       0.030600       0.077475       0.007820       0.005182      -0.049054      -0.161226      -0.057550      -0.051063       0.108613              9.139802       8.582254      -2.965264       1.632905       6.373126      -1.619351      12.464026           0.017042
           43              C       0.521408       2.789158      14.257418       0.151313      33.966342 0.39975966E+03  0.91900740E+04                                 9.141008                            6.775631      -0.000626       1.993237                    0.999824      26.857387      75.994401       0.618663       0.430657      -1.056805      -0.068272      -0.073594      -0.062500       0.118251       0.011945       0.023873       0.018380       0.049749       0.099539      -0.046570      -0.006180       0.052751             10.739113       6.198707       2.791191       1.864422      15.540006      -0.678341      10.478625           0.003023
           44              C       0.903985       4.117465      14.237906       0.174526      32.597966 0.38539736E+03  0.87706455E+04                                 8.910386                            6.657016       0.049589       2.018320                    0.999727      26.223614      73.590990       0.624168       0.431203      -1.057504      -0.002491       0.095255      -0.069645       0.118026      -0.015526       0.005896      -0.030055       0.037716       0.061118      -0.045764       0.006290       0.039474             10.429609       6.087714       3.034134       1.713186      15.259156      -0.017743       9.941957           0.002335
           45              C       1.493341       4.703904      15.318871      -0.218601      46.573151 0.53813157E+03  0.13306737E+05                                11.236226                            7.737488      -0.312395       1.872175                    0.998442      30.643717      89.515965       0.593718       0.417199      -1.066723       0.011110       0.015020       0.001589       0.018749      -0.029183      -0.017111       0.004999       0.072331      -0.075317      -0.034092      -0.028543       0.062635             14.353205       8.194655       5.201111       1.686418      24.100097      -0.894599      10.764863           0.006116
           46              C       1.639869       3.915311      16.442762       0.162942      33.498240 0.40500739E+03  0.93441028E+04                                 9.114520                            6.849500       0.007198       1.999481                    0.999785      26.748126      75.899921       0.611147       0.434396      -1.054187       0.055522       0.085713       0.063024       0.120005       0.007379       0.023914       0.020558       0.036128       0.097182      -0.040101      -0.010872       0.050973             10.669275       6.126740       2.440838       1.663556      16.066542      -1.361038       9.814542           0.002150
           47              C       1.238510       2.604168      16.468128       0.161329      33.511309 0.40481037E+03  0.93482706E+04                                 9.129546                            6.862218      -0.040348       1.984240                    0.999724      26.869655      76.543440       0.608020       0.436223      -1.051972      -0.014397      -0.096583       0.074577       0.122871      -0.008871       0.012807      -0.035787       0.024832       0.102317      -0.045757      -0.008423       0.054179             10.694339       6.429447       2.478687       2.215499      15.464714      -0.516700      10.188854           0.001507
           48              C       0.671092       2.017730      15.365700      -0.254310      47.637015 0.57982500E+03  0.14640505E+05                                11.411233                            8.063472      -0.399533       1.829011                    0.998626      32.024947      95.228444       0.576857       0.420512      -1.062231      -0.033917      -0.001896       0.015155       0.037197      -0.015309      -0.017159       0.001146       0.074797      -0.078478      -0.030935      -0.026057       0.056992             14.185399       8.403115       4.711192       2.090177      22.764949      -0.689317      11.388134           0.006448
           49              C       0.238792       0.552110      15.391066       0.671605      24.706592 0.23870644E+03  0.49173313E+04                                 8.043819                            5.622590      -0.317926       1.964691                    0.998660      22.020874      62.795928       0.598688       0.496638      -1.000435      -0.017316      -0.037896       0.013492       0.043795      -0.009767       0.037873      -0.009283      -0.046393       0.295980      -0.081595      -0.025994       0.107589              9.948255      12.680872       1.620357      -0.587656      12.776931      -0.025704       4.386963           0.012389
           50              C       1.977501       6.131381      15.268140       0.672613      23.701820 0.24089128E+03  0.49764093E+04                                 7.876075                            5.669817      -0.293762       1.975741                    0.998823      22.014339      62.980019       0.592465       0.500436      -0.997979       0.004672       0.025906       0.003010       0.026495      -0.003748      -0.025461       0.019769       0.003818       0.292972      -0.053404      -0.051212       0.104615              9.598325      10.263826       1.584333       0.584874      14.049636      -0.488675       4.481513           0.012900
           51              C       6.562170       6.322092      17.172511       0.174995      18.330592 0.24165425E+03  0.49241058E+04                                 6.023591                            5.112214       0.508285       2.220166                    0.999735      23.281447      63.085518       0.741171       0.405560      -1.067211      -0.121879       0.004946      -0.069318       0.140299      -0.014925       0.020877      -0.014102      -0.060166       0.142910      -0.060242       0.002870       0.057371              6.447058       6.251295       0.195325      -0.371376       6.632358      -1.745631       6.457520           0.005171
           52              C       5.743860       5.692744      18.040795      -0.516553      24.195430 0.37123483E+03  0.84017703E+04                                 6.988924                            6.133452       0.467658       2.118861                    0.998007      30.841678      87.398907       0.712183       0.380008      -1.087277       0.046916       0.025337      -0.047501       0.071410      -0.010194      -0.005791       0.000081       0.001869       0.047548      -0.018602       0.001103       0.017499              7.301538       7.472102       0.986632      -0.838451       7.457991      -1.363161       6.974521           0.001566
           53              O       3.236340       0.722797       4.067276      -0.613310      43.538640 0.64317494E+03  0.16255392E+05                                 9.998990                            7.912031      -0.106731       1.997556                    0.995167      29.354489      80.485936       0.663987       0.364988      -1.128347      -0.051700      -0.004507      -0.021138       0.056036       0.032499       0.032911      -0.037511      -0.047546      -0.007383      -0.071535       0.019089       0.052446             11.942910      11.292873      -1.217208       4.620512       6.560902      -1.046874      17.974955           0.061572
           54              O       1.523903       1.821297       3.303382      -0.485862      25.960122 0.39770765E+03  0.88739592E+04                                 6.894362                            6.117395       0.842846       2.351372                    0.997139      25.924635      65.829040       0.777951       0.352858      -1.142972      -0.007776       0.020408      -0.005803       0.022597       0.010231      -0.029911       0.012514      -0.031328      -0.265672      -0.097104       0.034019       0.063085              7.327971       9.083456      -2.388668      -1.469352       5.921838       0.794248       6.978618           0.027585
           55              O       3.498364       8.567722      17.312998      -0.553379      33.868874 0.49363416E+03  0.11626024E+05                                 8.326720                            6.846801       0.429818       2.204589                    0.995932      27.044089      70.559150       0.730262       0.356124      -1.140311      -0.015528       0.007175       0.004481       0.017683       0.007245      -0.014567       0.009034      -0.005516      -0.211790      -0.073503       0.030446       0.043058              9.507784      12.158010      -4.397615      -3.109494       8.333794       2.037269       8.031549           0.055973
           56              O       3.904188       0.208829      16.351056      -0.577049      34.547940 0.53164306E+03  0.12783714E+05                                 8.450399                            7.169248       0.237607       2.133633                    0.994005      27.738375      73.653600       0.702604       0.362542      -1.132731       0.024534       0.012947       0.029737       0.040667       0.051427       0.024515      -0.036258      -0.014633      -0.031167      -0.074888       0.015338       0.059550              9.281256       8.150003      -1.362116       3.075380       6.290235      -0.384462      13.403531           0.050996
           57              O      -1.030415       9.194210       5.787259      -0.511864      35.877755 0.46481720E+03  0.10771260E+05                                 8.705917                            6.645666       0.470853       2.237663                    0.994743      26.149096      67.413643       0.741815       0.356308      -1.141505      -0.006424      -0.016497      -0.008545       0.019658       0.016932      -0.014539       0.007805       0.101028       0.116285      -0.073568       0.023431       0.050137             10.646596      17.444963       5.323284       0.914805       9.099229       0.306356       5.395598           0.037990
           58              O       7.316691       0.311814       5.486774      -0.554115      40.285030 0.55499611E+03  0.13440805E+05                                 9.361969                            7.288314       0.312625       2.162168                    0.994587      27.390595      72.133762       0.704653       0.358918      -1.139690       0.039157       0.034696       0.045017       0.069019      -0.067364      -0.012986      -0.008357       0.018458       0.100244      -0.086538       0.034188       0.052349             11.093602      15.826065      -5.342047       1.200954      11.874838      -0.516043       5.579903           0.026101
           59              O       5.329502       2.521208       5.315069      -0.557734      35.991143 0.53565850E+03  0.12846732E+05                                 8.622747                            7.131070       0.486714       2.222245                    0.995176      27.194585      71.066074       0.717379       0.356002      -1.143016       0.011463       0.027237       0.030109       0.042188      -0.064195       0.008813      -0.005476       0.006838       0.070894      -0.076145       0.020451       0.055695              9.813418       9.492982      -4.007357      -0.236638      14.477149       0.911980       5.470123           0.053406
           60              O       3.237543       3.260216       5.666285      -0.539364      34.477866 0.49924016E+03  0.11806365E+05                                 8.480314                            6.932862       0.303163       2.165344                    0.995208      27.072634      71.074449       0.717385       0.361033      -1.134964       0.010504       0.010546      -0.002774       0.015141       0.020585       0.007002      -0.015643       0.095232       0.127815      -0.075551       0.029702       0.045849              9.733195      14.507366       4.456133      -0.948564       9.239147      -0.071335       5.453073           0.045784
           61              O       0.237442       2.589865       6.263352      -0.453716      25.505493 0.37160469E+03  0.82202506E+04                                 7.018696                            6.010497       0.161999       2.152753                    0.995645      25.104556      65.224494       0.759506       0.364562      -1.124274      -0.079348       0.080485       0.118121       0.163482      -0.062845      -0.003246       0.047095      -0.097328       0.062112      -0.092954      -0.002384       0.095338              7.651484       7.624495      -2.551656      -1.851285       7.865956       2.873090       7.464000           0.072392
           62              O       3.204904       8.812787      13.823276      -0.613222      43.534271 0.64309476E+03  0.16252858E+05                                 9.998343                            7.911549      -0.106727       1.997590                    0.995167      29.352597      80.479478       0.664006       0.364989      -1.128346       0.051712       0.004476      -0.021068       0.056018       0.032501      -0.032931       0.037524      -0.047531      -0.007350      -0.071556       0.019109       0.052447             11.942068      11.292279      -1.217177      -4.620244       6.560553       1.046881      17.973373           0.061541
           63              O       4.917341       7.714287      13.059382      -0.485877      25.963020 0.39776297E+03  0.88755401E+04                                 6.895042                            6.117965       0.842543       2.351265                    0.997138      25.925349      65.833056       0.777884       0.352875      -1.142954       0.007763      -0.020398      -0.005669       0.022549       0.010234       0.029964      -0.012548      -0.031325      -0.265733      -0.097153       0.034057       0.063096              7.328729       9.084410      -2.388939       1.469552       5.922389      -0.794356       6.979387           0.027570
           64              O       2.942880       0.967862       7.556998      -0.553388      33.868099 0.49362101E+03  0.11625620E+05                                 8.326538                            6.846665       0.429873       2.204611                    0.995931      27.044003      70.558297       0.730277       0.356120      -1.140316       0.015540      -0.007194       0.004571       0.017724       0.007254       0.014553      -0.009025      -0.005513      -0.211656      -0.073455       0.030412       0.043044              9.507551      12.157675      -4.397479       3.109407       8.333572      -2.037219       8.031408           0.055999
           65              O       2.537056       9.326755       6.595056      -0.577119      34.551598 0.53171156E+03  0.12785791E+05                                 8.451041                            7.169739       0.237566       2.133589                    0.994005      27.740019      73.659552       0.702575       0.362545      -1.132727      -0.024524      -0.012985       0.029782       0.040707       0.051433      -0.024514       0.036257      -0.014649      -0.031204      -0.074891       0.015327       0.059563              9.282026       8.150547      -1.362196      -3.075624       6.290640       0.384391      13.404890           0.051011
           66              O       7.471659       0.341374      15.543259      -0.511882      35.878169 0.46482214E+03  0.10771404E+05                                 8.705982                            6.645692       0.470889       2.237669                    0.994744      26.149188      67.414008       0.741815       0.356307      -1.141506       0.006426       0.016454      -0.008547       0.019624       0.016945       0.014535      -0.007808       0.101036       0.116261      -0.073572       0.023440       0.050133             10.646737      17.445229       5.323413      -0.914852       9.099357      -0.306383       5.395625           0.037975
           67              O      -0.875447       9.223770      15.242774      -0.554102      40.285340 0.55499716E+03  0.13440853E+05                                 9.362052                            7.288344       0.312556       2.162150                    0.994587      27.390416      72.133634       0.704647       0.358920      -1.139686      -0.039159      -0.034702       0.045012       0.069019      -0.067363       0.012983       0.008360       0.018467       0.100156      -0.086523       0.034164       0.052359             11.093766      15.826284      -5.342173      -1.200973      11.875086       0.516041       5.579929           0.026096
           68              O       1.111742       7.014376      15.071069      -0.557732      35.991096 0.53565570E+03  0.12846649E+05                                 8.622732                            7.131045       0.486718       2.222248                    0.995176      27.194403      71.065567       0.717381       0.356002      -1.143017      -0.011456      -0.027226       0.030117       0.042184      -0.064193      -0.008811       0.005476       0.006822       0.070820      -0.076131       0.020430       0.055701              9.813445       9.493003      -4.007388       0.236636      14.477236      -0.911963       5.470095           0.053402
           69              O       3.203701       6.275368      15.422285      -0.539370      34.477348 0.49922970E+03  0.11806053E+05                                 8.480233                            6.932786       0.303256       2.165379                    0.995208      27.072282      71.073262       0.717390       0.361033      -1.134965      -0.010493      -0.010510      -0.002759       0.015105       0.020600      -0.006997       0.015633       0.095253       0.127803      -0.075561       0.029721       0.045841              9.733141      14.507316       4.456124       0.948585       9.239087       0.071341       5.453020           0.045769
           70              O       6.203802       6.945719      16.019352      -0.453737      25.505165 0.37159934E+03  0.82200914E+04                                 7.018610                            6.010424       0.162128       2.152805                    0.995645      25.104212      65.223146       0.759518       0.364558      -1.124278       0.079329      -0.080474       0.118109       0.163459      -0.062840       0.003261      -0.047127      -0.097318       0.062145      -0.092953      -0.002409       0.095362              7.651399       7.624360      -2.551595       1.851271       7.865851      -2.873095       7.463985           0.072378
           71              F       3.801266       3.001802       1.354133      -0.105960      12.799113 0.16353588E+03  0.28829749E+04                                 4.161143                            3.814288       1.136689       2.625075                    0.999120      18.012787      38.909298       1.041437       0.333615      -1.174796      -0.023915      -0.097887      -0.035646       0.106885       0.022979       0.010341       0.055007      -0.151060      -0.129013      -0.062971      -0.056711       0.119682              4.309174       3.019546       0.508916       0.192273       5.882682       1.072884       4.025295           0.000067
           72              F       4.697920       2.358150      18.446645      -0.104743      13.369887 0.17051693E+03  0.30306640E+04                                 4.284364                            3.883552       1.111499       2.617637                    0.999199      17.965376      38.674636       1.038996       0.331682      -1.179205      -0.053332      -0.080556       0.055402       0.111368       0.054488      -0.043968      -0.070410      -0.044131      -0.007242      -0.061348      -0.056092       0.117440              4.495932       3.834499       1.119116      -0.868548       5.265592      -1.396984       4.387704           0.000124
           73              F       1.210655       7.493062      19.067126      -0.110842      13.099160 0.16789525E+03  0.29772171E+04                                 4.229646                            3.864310       1.132474       2.620921                    0.999227      18.086157      39.090540       1.035612       0.333531      -1.175714       0.022300       0.102870       0.030339       0.109544       0.018162       0.009339       0.058147      -0.159206      -0.120905      -0.064107      -0.058890       0.122997              4.414111       3.287302       0.435771       0.095996       6.017629       1.344949       3.937401           0.000060
           74              F       0.276413       8.151017       1.968761      -0.105201      13.371687 0.16834234E+03  0.29902835E+04                                 4.308041                            3.880459       0.941617       2.552822                    0.998660      18.136940      39.369453       1.027976       0.335432      -1.172807       0.040729       0.080605      -0.054724       0.105597       0.053659      -0.044647      -0.071074      -0.037831      -0.009926      -0.063465      -0.053527       0.116993              4.539780       4.033386       1.266097      -1.220302       4.694710      -1.331336       4.891245          -0.000036
           75              F       6.435841       7.284233       3.383381      -0.115905      13.950385 0.17624979E+03  0.31658757E+04                                 4.442473                            3.974960       0.887351       2.526800                    0.998830      18.325438      39.959818       1.014315       0.336177      -1.172528      -0.024518      -0.046561       0.097086       0.110430       0.029067      -0.055468      -0.062040       0.007254       0.187712      -0.065346      -0.054031       0.119376              4.715177       3.981998       0.911277      -1.442158       4.204215      -1.352941       5.959319           0.000361
           76              F       5.684854       4.737278       3.348259      -0.103588      12.607474 0.15943081E+03  0.27926405E+04                                 4.109716                            3.755911       0.969683       2.561034                    0.998942      18.020745      38.794630       1.053837       0.331810      -1.176457      -0.010607       0.051138       0.098566       0.111547      -0.014647      -0.011754       0.080026      -0.025007       0.201574      -0.070298      -0.046047       0.116346              4.266376       3.008558       0.026996      -0.185744       4.300758       1.409190       5.489812           0.000187
           77              F       4.266390       5.100584       7.804800      -0.106979      13.207043 0.17388129E+03  0.31128128E+04                                 4.262325                            3.955407       1.136423       2.625323                    0.999230      18.131085      39.470535       1.014017       0.337412      -1.171443       0.034860       0.035262      -0.092193       0.104681       0.027923      -0.060938      -0.061844       0.004088       0.198448      -0.064546      -0.059809       0.124355              4.375458       3.822359       0.546638      -1.179511       4.194442      -0.883624       5.109572           0.000274
           78              F       5.043534       7.647538       7.843824      -0.110834      13.333658 0.17349068E+03  0.31032835E+04                                 4.300091                            3.946715       1.020660       2.585717                    0.998625      18.133286      39.426362       1.017031       0.336687      -1.172372       0.005912      -0.051690      -0.091759       0.105482      -0.017211      -0.024075       0.086024      -0.039125       0.188476      -0.068400      -0.055856       0.124256              4.504887       3.474165      -0.443546      -0.762666       4.507619       1.632851       5.532878          -0.000158
           79              F       2.639978       6.533782      11.110133      -0.105932      12.798712 0.16352953E+03  0.28828348E+04                                 4.161067                            3.814224       1.136637       2.625075                    0.999119      18.012375      38.908215       1.041442       0.333617      -1.174794       0.023910       0.097896      -0.035578       0.106870       0.022970      -0.010344      -0.055030      -0.151063      -0.128978      -0.062977      -0.056714       0.119691              4.309095       3.019501       0.508903      -0.192274       5.882553      -1.072876       4.025231           0.000067
           80              F       1.743324       7.177434       8.690645      -0.104797      13.371009 0.17053453E+03  0.30310571E+04                                 4.284599                            3.883747       1.111436       2.617576                    0.999199      17.966246      38.677110       1.038971       0.331681      -1.179205       0.053334       0.080569       0.055447       0.111401       0.054488       0.043953       0.070398      -0.044137      -0.007258      -0.061339      -0.056084       0.117423              4.496185       3.834696       1.119200       0.868619       5.265887       1.397089       4.387973           0.000124
           81              F       5.230589       2.042522       9.311126      -0.110876      13.099482 0.16790042E+03  0.29773299E+04                                 4.229682                            3.864341       1.132561       2.620926                    0.999227      18.086653      39.091672       1.035620       0.333526      -1.175719      -0.022307      -0.102877       0.030395       0.109568       0.018167      -0.009341      -0.058125      -0.159195      -0.120920      -0.064101      -0.058880       0.122981              4.414144       3.287312       0.435773      -0.095993       6.017683      -1.344954       3.937435           0.000063
           82              F       6.164831       1.384567      11.724761      -0.105150      13.370765 0.16832779E+03  0.29899589E+04                                 4.307853                            3.880300       0.941631       2.552859                    0.998659      18.136174      39.367297       1.027994       0.335433      -1.172806      -0.040730      -0.080607      -0.054663       0.105568       0.053654       0.044663       0.071090      -0.037823      -0.009893      -0.063478      -0.053531       0.117010              4.539580       4.033225       1.266026       1.220244       4.694496       1.331269       4.891019          -0.000035
           83              F       0.005403       2.251351      13.139381      -0.115983      13.953426 0.17629631E+03  0.31669321E+04                                 4.443210                            3.975558       0.887030       2.526646                    0.998830      18.326781      39.964631       1.014206       0.336190      -1.172512       0.024516       0.046556       0.097138       0.110473       0.029069       0.055467       0.062039       0.007252       0.187631      -0.065337      -0.054024       0.119361              4.715998       3.982646       0.911510       1.442509       4.204947       1.353280       5.960401           0.000360
           84              F       0.756390       4.798306      13.104259      -0.103669      12.609919 0.15946898E+03  0.27934846E+04                                 4.110317                            3.756418       0.969383       2.560886                    0.998942      18.021971      38.798871       1.053739       0.331820      -1.176445       0.010602      -0.051129       0.098617       0.111588      -0.014644       0.011747      -0.080026      -0.025002       0.201504      -0.070296      -0.046033       0.116330              4.267020       3.008931       0.027007       0.185778       4.301451      -1.409503       5.490676           0.000186
           85              F       2.174854       4.435000      17.560800      -0.107036      13.208565 0.17390620E+03  0.31133760E+04                                 4.262697                            3.955725       1.136258       2.625237                    0.999230      18.131841      39.473153       1.013961       0.337418      -1.171436      -0.034856      -0.035249      -0.092229       0.104707       0.027922       0.060939       0.061845       0.004089       0.198386      -0.064545      -0.059801       0.124346              4.375853       3.822694       0.546724       1.179667       4.194825       0.883743       5.110040           0.000273
           86              F       1.397710       1.888046      17.599824      -0.110895      13.335185 0.17351513E+03  0.31038353E+04                                 4.300454                            3.947019       1.020537       2.585644                    0.998625      18.134112      39.429100       1.016980       0.336692      -1.172366      -0.005919       0.051687      -0.091797       0.105514      -0.017210       0.024082      -0.086024      -0.039128       0.188432      -0.068397      -0.055853       0.124250              4.505285       3.474431      -0.443604       0.762765       4.508030      -1.633058       5.533394          -0.000160

******************************************************
Auxiliary information for the entire system
The total spin magnetic moment of the unit cell is   20.000468
The total net atomic charge of the unit cell is   0.000001
Accuracy of reproducing the electrostatic potential in the unit cell:
  The inner radius (bohr) =    5.0000
  The outer radius (bohr) =   12.0000
  Valid grid points have density less than (e/(bohr^3)) =    0.0001
  The number of valid grid points were=        39734
  The rms potential error without charges in kcal/mol is=      8.09366
  The rms potential error with partial charges in kcal/mol is=      1.58060
  The RRMSE value at monopole order=      0.19529
  The rms potential error with partial charges and cloud penetration in kcal/mol is=      1.57857
  The RRMSE value at monopole order with cloud penetration is=      0.19504
  The rms potential error with partial charges and atomic dipoles in kcal/mol is=      0.37220
  The RRMSE value at dipole order=      0.04599
  The rms potential error with partial charges, atomic dipoles and cloud penetration in kcal/mol is=      0.37690
  The RRMSE value at dipole order with cloud penetration=      0.04657

******************************************************
The electron densities and ab initio electrostatic potential were computed in VASP using the PBE functional and
projector augmented wave method. See the main text of the journal article for a description of computational details.
The atomic charges, dipoles, and quadrupoles were computed with the DDEC6 method as described in
(a) T. A. Manz and N. Gabaldon Limas, RSC Adv. 6 (2016) 47771-47801 DOI: 10.1039/c6ra04656h
(b) N. Gabaldon Limas and T. A. Manz, RSC Adv. 8 (2018) 2678-2707 DOI: 10.1039/c7ra11829e.
For each atom in the material, the electron cloud parameters were fit to the spherically averaged atom-in-material
electron density using radial positions for which this density was between 10^-4 and 10^-2 electrons per cubic bohr.
The polarizabilities, dispersion coefficients, and quantum Drude oscillator (QDO) parameters were fit using the MCLF method.
The magnetic structure of the system was optimized in VASP from the default ferromagnetic initial guess using spin polarization.
The atomic spin moments (ASMs) were computed on this optimized magnetic structure using the DDEC6 partition as inputs
to the method of T. A. Manz and D. S. Sholl, J. Chem. Theory Comput. 7 (2011) 4146-4164 DOI: 10.1021/ct200539n.
The RMSE and RRMSE were computed using a uniform grid with Ewald summation.
