# Supplementary material for: A collection of forcefield precursors for metal–organic frameworks
Source: RSC Adv. 2019 Nov 13;9(63):36492–507. doi: 10.1039/c9ra07327b (PMC9075174; doi:10.1039/c9ra07327b)
Supplement: RA-009-C9RA07327B-s5199 [file RA-009-C9RA07327B-s5199.xyz]

   86
jmolscript: load "" {1 1 1} spacegroup "x,y,z" unitcell [{      8.246000     0.000000     0.000000 }, {     -1.982976     9.500254     0.000000 }, {      0.000000     0.000000    19.408000 }]
Zn     2.039324     1.499615     9.361449     0.926157
Zn     5.155020     0.510259     8.267808     1.047194
Zn     4.223700     8.000639    19.065449     0.926157
Zn     1.108004     8.989995    17.971808     1.047194
H     -0.065931     1.900051    11.685557     0.064137
H      7.216329     3.048632    11.210061     0.090581
H      0.265503     4.262764    12.432765     0.161636
H      1.141709     4.296015    11.132429     0.167907
H      1.479258     3.283288    12.279442     0.154527
H      1.225697     2.360813     9.523506     0.243884
H      6.328955     7.600203     1.981557     0.064138
H     -0.953305     6.451622     1.506061     0.090581
H      5.997521     5.237490     2.728765     0.161636
H      5.121315     5.204239     1.428429     0.167907
H      4.783766     6.216966     2.575442     0.154527
H      5.037327     7.139441    19.227506     0.243884
C     -0.111398     2.734173    11.192594     0.158706
C      0.769884     3.730750    11.813650    -0.516416
C      3.905364     0.256507    11.121172     0.682122
C      2.414184     9.348250    12.494482    -0.211453
C      2.317715     8.052415    12.951152     0.160894
C      2.777697     7.685705    14.202580     0.161536
C      3.348197     8.618630    15.055950    -0.242957
C      5.424083     0.407561    14.600056     0.154828
C      4.970270     0.772371    13.346493     0.158631
C      3.853208     8.237670    16.428678     0.646446
C      4.348629     3.379240     9.102158     0.676954
C      4.830618     4.827079     9.135540    -0.214252
C      4.724316     5.608950    10.280612     0.164860
C      5.100837     6.941836    10.268385     0.164902
C      5.581229     7.547952     9.129135    -0.251756
C      5.673805     6.776531     7.990662     0.154602
C      5.312983     5.447446     7.998231     0.172215
C      6.021289     9.010991     9.128941     0.668112
C      6.374422     6.766081     1.488594     0.158705
C      5.493140     5.769504     2.109650    -0.516415
C      2.357660     9.243747     1.417172     0.682122
C      3.848840     0.152004     2.790482    -0.211453
C      3.945309     1.447839     3.247152     0.160895
C      3.485327     1.814549     4.498580     0.161536
C      2.914827     0.881624     5.351950    -0.242957
C      0.838941     9.092693     4.896056     0.154828
C      1.292754     8.727883     3.642493     0.158631
C      2.409816     1.262584     6.724678     0.646446
C      1.914395     6.121014    18.806158     0.676954
C      1.432406     4.673175    18.839540    -0.214252
C      1.538708     3.891304     0.576612     0.164861
C      1.162187     2.558418     0.564385     0.164902
C      0.681795     1.952302    18.833135    -0.251756
C      0.589219     2.723723    17.694662     0.154602
C      0.950041     4.052808    17.702231     0.172215
C      0.241735     0.489263    18.832941     0.668112
O      2.581087     9.338750    10.152325    -0.579050
O      2.878880     0.947175    11.104093    -0.514926
O      4.866688     7.569802    16.538915    -0.451098
O      3.182757     8.680382    17.432266    -0.603342
O      3.126099     3.247187     9.305166    -0.538730
O      5.210199     2.514717     8.863634    -0.543575
O      7.150670     0.392360     8.934473    -0.520105
O     -1.015592     9.191496     9.341653    -0.497532
O      0.319163     2.524217     9.814043    -0.445593
O      3.681937     0.161504     0.448325    -0.579050
O      3.384144     8.553079     1.400093    -0.514925
O      1.396336     1.930452     6.834915    -0.451098
O      3.080267     0.819872     7.728266    -0.603342
O      3.136925     6.253067    19.009166    -0.538730
O      1.052825     6.985537    18.567634    -0.543575
O     -0.887646     9.107894    18.638473    -0.520105
O      7.278616     0.308758    19.045653    -0.497532
O      5.943861     6.976037     0.110043    -0.445593
F      1.761598     7.113790    12.164158    -0.101730
F      2.625573     6.415522    14.601221    -0.099103
F      6.020146     1.340486    15.362596    -0.106174
F      5.099994     2.051105    12.949212    -0.106411
F      4.263915     5.076936    11.420444    -0.100977
F      5.001131     7.648654    11.414039    -0.111383
F      6.105930     7.329446     6.847531    -0.113003
F      5.438283     4.744427     6.856846    -0.111266
F      4.501426     2.386464     2.460158    -0.101730
F      3.637451     3.084732     4.897221    -0.099104
F      0.242878     8.159768     5.658596    -0.106174
F      1.163030     7.449149     3.245212    -0.106411
F      1.999109     4.423318     1.716444    -0.100977
F      1.261893     1.851600     1.710039    -0.111383
F      0.157094     2.170808    16.551531    -0.113003
F      0.824741     4.755827    16.560846    -0.111266

The following XYZ coordinates are in angstroms. Other properties are in atomic units.
The sperically averaged electron density of each atom fit to a function of the form exp(a - br)
eigen_1, eigen_2 and eigen_3 are the three eigenvalues of traceless quadrupole moment tensor
  atom number  atomic symbol              X              Y              Z     net charge C6 coefficient C8 coefficient C10 coefficient fluctuating dipole atomic polarizability isotropic forcefield polarizability              a              b squared Pearson coefficient          <r^3>          <r^4>         wp_QDO          m_QDO          q_QDO       dipole_x       dipole_y       dipole_z         dipole            Qxy            Qxz            Qyz     Q(x^2-y^2)  Q(3z^2 - R^2)        eigen_1        eigen_2        eigen_3 static polarizability      alpha(xx)      alpha(xy)      alpha(xz)      alpha(yy)      alpha(yz)      alpha(zz) atomic spin moment
            1             Zn       2.039324       1.499615       9.361449       0.926157      87.613331 0.16967104E+04  0.52980071E+05                                16.657129                           13.858337       0.120361       1.913366                    0.996791      45.785160     126.079971       0.462121       0.424469      -1.120815       0.021687      -0.047721      -0.010559       0.053471      -0.027558       0.003662       0.006253      -0.086490       0.069690      -0.063216       0.022142       0.041074             19.905007      24.790566       2.836825      -1.910111      17.051926       0.910608      17.872530           0.000000
            2             Zn       5.155020       0.510259       8.267808       1.047194      76.418649 0.15055084E+04  0.45455285E+05                                15.180810                           13.055510       0.410902       2.016371                    0.999535      42.724244     114.286287       0.477825       0.424557      -1.124952       0.029574      -0.019674      -0.039034       0.052776       0.092091      -0.029999       0.006437      -0.125661       0.145027      -0.140285       0.051100       0.089185             17.300554      22.951843      -4.557354       3.722756      14.132930      -1.218304      14.816890           0.000001
            3             Zn       4.223700       8.000639      19.065449       0.926157      87.613329 0.16967104E+04  0.52980069E+05                                16.657129                           13.858336       0.120361       1.913366                    0.996791      45.785159     126.079968       0.462121       0.424469      -1.120815      -0.021687       0.047721      -0.010559       0.053471      -0.027558      -0.003662      -0.006253      -0.086490       0.069690      -0.063216       0.022142       0.041074             19.905007      24.790565       2.836824       1.910112      17.051925      -0.910608      17.872530           0.000000
            4             Zn       1.108004       8.989995      17.971808       1.047194      76.418675 0.15055091E+04  0.45455309E+05                                15.180814                           13.055513       0.410901       2.016371                    0.999535      42.724250     114.286312       0.477825       0.424557      -1.124952      -0.029574       0.019673      -0.039034       0.052776       0.092091       0.029999      -0.006437      -0.125661       0.145027      -0.140285       0.051100       0.089185             17.300559      22.951850      -4.557355      -3.722758      14.132933       1.218304      14.816893           0.000001
            5              H      -0.065931       1.900051      11.685557       0.064137       1.207885 0.96305623E+01  0.97449146E+02                                 1.774036                            1.733904      -0.597884       2.563048                    0.999905       3.495736       9.425793       0.517071       1.170657      -0.736677       0.010012      -0.031663       0.024193       0.041086      -0.002692       0.001337      -0.001766      -0.022341       0.022979      -0.015375       0.005778       0.009596              1.778896       1.534205       0.054884      -0.043248       2.172424      -0.326787       1.630057           0.000001
            6              H       7.216329       3.048632      11.210061       0.090581       1.062738 0.76822430E+01  0.74394896E+02                                 1.707680                            1.605928      -0.670660       2.551587                    0.999548       3.441661       9.459715       0.502407       1.258912      -0.714359      -0.034514       0.022750       0.005268       0.041671      -0.008267      -0.000606       0.004472       0.010596       0.014743      -0.013027       0.003752       0.009274              1.764094       2.458919      -0.283919      -0.003223       1.481357       0.007450       1.352006           0.000001
            7              H       0.265503       4.262764      12.432765       0.161636       1.016130 0.73018955E+01  0.68945498E+02                                 1.590965                            1.517889      -0.730117       2.543700                    0.999985       3.020309       7.866758       0.548226       1.183248      -0.734713      -0.011624       0.004192       0.005640       0.013583      -0.001589      -0.002434       0.002938       0.005514      -0.008272      -0.005191      -0.000595       0.005786              1.614694       1.539614      -0.229290      -0.288537       1.632073       0.377010       1.672394           0.000002
            8              H       1.141709       4.296015      11.132429       0.167907       1.096792 0.84906785E+01  0.84662471E+02                                 1.777685                            1.718539      -1.107075       2.374350                    0.997641       3.396622       9.604639       0.470923       1.304391      -0.705072       0.003325       0.005680      -0.015574       0.016908       0.002877       0.000727      -0.007848      -0.000508       0.005184      -0.008362      -0.000321       0.008682              1.789046       1.649293       0.279706      -0.287484       1.888700      -0.303631       1.829144           0.000001
            9              H       1.479258       3.283288      12.279442       0.154527       1.050612 0.80234689E+01  0.78519181E+02                                 1.700660                            1.650393      -0.845651       2.487700                    0.999548       3.281964       9.057330       0.491642       1.273045      -0.712630       0.007717      -0.011113       0.005078       0.014451      -0.000007       0.004780      -0.003148      -0.001634      -0.006212      -0.006594       0.001290       0.005304              1.704949       1.924413      -0.289645       0.307013       1.596154      -0.149084       1.594280           0.000001
           10              H       1.225697       2.360813       9.523506       0.243884       0.701116 0.42566318E+01  0.36362861E+02                                 1.350786                            1.232986      -1.230283       2.322577                    0.997162       3.242348       8.999833       0.535344       1.339310      -0.687943       0.006467       0.009487      -0.012621       0.017062       0.002073       0.000474      -0.000542       0.003060       0.029101      -0.007455      -0.002276       0.009731              1.424621       1.820844      -0.180991      -0.310804       1.221029       0.119041       1.231989           0.000000
           11              H       6.328955       7.600203       1.981557       0.064138       1.207883 0.96305408E+01  0.97448871E+02                                 1.774033                            1.733902      -0.597884       2.563048                    0.999905       3.495733       9.425781       0.517071       1.170657      -0.736678      -0.010012       0.031663       0.024193       0.041086      -0.002692      -0.001337       0.001766      -0.022341       0.022979      -0.015375       0.005778       0.009596              1.778893       1.534203       0.054884       0.043247       2.172420       0.326786       1.630055           0.000002
           12              H      -0.953305       6.451622       1.506061       0.090581       1.062736 0.76822284E+01  0.74394723E+02                                 1.707678                            1.605927      -0.670660       2.551587                    0.999548       3.441658       9.459706       0.502407       1.258913      -0.714359       0.034514      -0.022750       0.005268       0.041671      -0.008267       0.000606      -0.004472       0.010596       0.014743      -0.013027       0.003752       0.009274              1.764093       2.458917      -0.283918       0.003224       1.481356      -0.007450       1.352005           0.000001
           13              H       5.997521       5.237490       2.728765       0.161636       1.016131 0.73018997E+01  0.68945542E+02                                 1.590965                            1.517889      -0.730117       2.543700                    0.999985       3.020310       7.866759       0.548227       1.183247      -0.734714       0.011624      -0.004192       0.005640       0.013583      -0.001589       0.002434      -0.002938       0.005514      -0.008272      -0.005191      -0.000595       0.005786              1.614693       1.539614      -0.229290       0.288537       1.632073      -0.377010       1.672394           0.000002
           14              H       5.121315       5.204239       1.428429       0.167907       1.096793 0.84906856E+01  0.84662560E+02                                 1.777686                            1.718540      -1.107076       2.374349                    0.997641       3.396623       9.604643       0.470923       1.304391      -0.705072      -0.003325      -0.005680      -0.015574       0.016908       0.002877      -0.000727       0.007848      -0.000508       0.005184      -0.008362      -0.000321       0.008682              1.789047       1.649294       0.279706       0.287484       1.888701       0.303631       1.829145           0.000001
           15              H       4.783766       6.216966       2.575442       0.154527       1.050612 0.80234691E+01  0.78519180E+02                                 1.700660                            1.650393      -0.845651       2.487700                    0.999548       3.281964       9.057329       0.491642       1.273044      -0.712630      -0.007717       0.011113       0.005078       0.014451      -0.000007      -0.004780       0.003148      -0.001634      -0.006212      -0.006594       0.001290       0.005304              1.704949       1.924412      -0.289645      -0.307013       1.596154       0.149084       1.594280           0.000001
           16              H       5.037327       7.139441      19.227506       0.243884       0.701116 0.42566318E+01  0.36362861E+02                                 1.350786                            1.232986      -1.230283       2.322577                    0.997162       3.242348       8.999833       0.535344       1.339310      -0.687943      -0.006467      -0.009487      -0.012621       0.017062       0.002073      -0.000474       0.000542       0.003060       0.029101      -0.007455      -0.002276       0.009731              1.424621       1.820844      -0.180991       0.310804       1.221029      -0.119041       1.231989          -0.000000
           17              C      -0.111398       2.734173      11.192594       0.158706      19.738442 0.28781330E+03  0.61294258E+04                                 6.454872                            5.700715       0.268192       2.137557                    0.999566      24.337490      67.519090       0.679232       0.423427      -1.055291       0.077623       0.046366      -0.092807       0.129570      -0.002460      -0.004694       0.025270      -0.019660       0.274958      -0.055981      -0.040662       0.096642              6.821024       7.553736       0.571939      -0.406879       6.717950       0.982676       6.191386          -0.000002
           18              C       0.769884       3.730750      11.813650      -0.516416      25.339949 0.41643705E+03  0.97067836E+04                                 7.282644                            6.571556       0.263082       2.045808                    0.997784      31.857429      91.844787       0.675712       0.388882      -1.080202      -0.048632      -0.052582      -0.033837       0.079214       0.018409       0.014962       0.001865       0.011140      -0.009999      -0.021477      -0.005375       0.026852              7.528242       7.412982       0.933851       0.216035       8.174990       1.315041       6.996754           0.000001
           19              C       3.905364       0.256507      11.121172       0.682122      22.760718 0.23404801E+03  0.48077492E+04                                 7.700358                            5.611624      -0.348500       1.964617                    0.998581      21.865366      62.692593       0.590971       0.504549      -0.994402      -0.007112      -0.002758      -0.025498       0.026615       0.074372       0.008187       0.009899      -0.055064      -0.160156      -0.054898      -0.052121       0.107019              9.247211       9.137659      -3.128075       1.611469       6.416702      -1.840895      12.187271           0.000001
           20              C       2.414184       9.348250      12.494482      -0.211453      46.447542 0.55579132E+03  0.13883848E+05                                11.304585                            7.924469      -0.413631       1.839811                    0.998115      31.041715      91.766053       0.578693       0.423701      -1.060384       0.000557       0.001382      -0.019685       0.019741      -0.014293      -0.029919       0.009434       0.078654      -0.048012      -0.035817      -0.026420       0.062237             14.176850       8.193312      -0.294636       5.606738      12.834722      -3.918361      21.502515           0.000005
           21              C       2.317715       8.052415      12.951152       0.160894      34.213446 0.41523833E+03  0.96557537E+04                                 9.295103                            6.969645      -0.132288       1.952560                    0.999492      27.136095      77.715337       0.600430       0.438687      -1.049893      -0.049712      -0.045072      -0.099613       0.120106       0.024799       0.014524       0.031254      -0.020578      -0.056315      -0.036255      -0.016326       0.052581             10.871433       6.151210       0.656206       3.067449      11.497021      -1.842992      14.966068           0.000003
           22              C       2.777697       7.685705      14.202580       0.161536      34.617434 0.41593026E+03  0.96758355E+04                                 9.371446                            6.981984      -0.037303       1.984657                    0.999541      27.076224      77.558962       0.599059       0.439510      -1.049406       0.024726      -0.096053       0.065473       0.118846       0.011067      -0.005721      -0.013827      -0.048377      -0.126063      -0.044554      -0.005417       0.049972             10.997200       6.115605       1.078782       3.266419      10.772975      -0.908467      16.103019           0.000001
           23              C       3.348197       8.618630      15.055950      -0.242957      49.759107 0.57968127E+03  0.14648524E+05                                11.827778                            8.092556      -0.363488       1.843738                    0.998648      31.910502      95.192142       0.572121       0.423656      -1.059346       0.039503      -0.013449      -0.001058       0.041743      -0.010547      -0.022910       0.006840       0.051765      -0.032602      -0.024094      -0.019670       0.043764             15.145012       7.713228       0.691985       5.096489      12.151678      -2.816422      25.570129           0.000001
           24              C       5.424083       0.407561      14.600056       0.154828      34.177378 0.40575017E+03  0.93656340E+04                                 9.210881                            6.843042       0.029471       2.003611                    0.999811      26.902548      76.358817       0.613136       0.432784      -1.055156       0.071383       0.038320       0.087137       0.118983       0.011064       0.012180       0.041364      -0.026775      -0.052657      -0.044108      -0.008488       0.052597             10.833178       6.302259       1.039303       3.352874      10.577895      -2.099644      15.619380           0.000001
           25              C       4.970270       0.772371      13.346493       0.158631      33.932856 0.40779474E+03  0.94210022E+04                                 9.182776                            6.870231       0.037753       2.009411                    0.999782      26.790203      75.976481       0.610827       0.434043      -1.054800      -0.003789       0.094062      -0.073256       0.119283       0.001841      -0.008842      -0.009385      -0.063606      -0.107149      -0.039621      -0.011181       0.050802             10.774207       6.411032       0.911780       3.563821      10.489203      -1.665511      15.422386           0.000004
           26              C       3.853208       8.237670      16.428678       0.646446      23.936873 0.25177078E+03  0.52645173E+04                                 7.991125                            5.809469      -0.444397       1.921194                    0.998136      22.534615      65.085771       0.582712       0.502688      -0.995799      -0.006701       0.014275       0.036619       0.039870       0.086619      -0.006896       0.010735      -0.087455      -0.114459      -0.081047      -0.035258       0.116306              9.779532       7.879562      -1.891849       0.986770       5.655194      -1.289136      15.803840           0.000001
           27              C       4.348629       3.379240       9.102158       0.676954      23.537523 0.23820020E+03  0.49061716E+04                                 7.833714                            5.633103      -0.282470       1.982178                    0.998745      21.903235      62.533728       0.595280       0.499556      -0.998590      -0.007430      -0.023779       0.003640       0.025177      -0.004691       0.031779      -0.019970       0.012796       0.286216      -0.056752      -0.048323       0.105075              9.557869      10.384577       1.399958      -0.859680      13.760540       0.442679       4.528489           0.000002
           28              C       4.830618       4.827079       9.135540      -0.214252      46.968373 0.55075129E+03  0.13671255E+05                                11.275622                            7.807017      -0.243490       1.893264                    0.998621      30.575044      88.918960       0.594576       0.414998      -1.070219       0.001385      -0.017641      -0.000711       0.017710      -0.029444       0.013043      -0.003076       0.082675      -0.094217      -0.035511      -0.032736       0.068246             14.399820       7.854885       5.072334      -1.478692      24.319798       0.563210      11.024776           0.000002
           29              C       4.724316       5.608950      10.280612       0.164860      33.239850 0.40583899E+03  0.93547007E+04                                 9.040074                            6.836137       0.070482       2.020388                    0.999735      26.607208      75.113631       0.615362       0.431816      -1.057270      -0.046746      -0.084685       0.068822       0.118715       0.003965      -0.020299      -0.021108       0.038241       0.099450      -0.041726      -0.006656       0.048382             10.547308       5.800255       2.377211      -1.386289      15.975552       1.112330       9.866118           0.000001
           30              C       5.100837       6.941836      10.268385       0.164902      33.532905 0.41065899E+03  0.95139771E+04                                 9.140381                            6.915898      -0.052490       1.980510                    0.999581      26.905067      76.677858       0.605311       0.436764      -1.052025       0.015678       0.096899       0.072217       0.121862      -0.008862      -0.010077       0.038242       0.018893       0.100978      -0.045244      -0.009724       0.054968             10.663447       6.115827       2.426312      -1.929813      15.534113       0.278216      10.340403           0.000002
           31              C       5.581229       7.547952       9.129135      -0.251756      47.898054 0.59177174E+03  0.15004894E+05                                11.430954                            8.130023      -0.412578       1.823753                    0.998470      32.098269      95.363083       0.576722       0.418852      -1.064248       0.031881      -0.000840       0.013446       0.034610      -0.019868       0.011387       0.004816       0.077707      -0.086462      -0.036900      -0.022280       0.059180             14.126458       8.120750       4.733554      -1.754293      22.592182       0.571218      11.666443           0.000002
           32              C       5.673805       6.776531       7.990662       0.154602      33.974479 0.40278399E+03  0.92735300E+04                                 9.143520                            6.803010       0.002070       1.995071                    0.999760      26.841493      75.912001       0.617408       0.430885      -1.057068       0.065785       0.075684      -0.066648       0.120406       0.009216      -0.021894      -0.018482       0.045612       0.112269      -0.046040      -0.006756       0.052796             10.712432       5.875077       2.716470      -1.516711      15.575663       0.556545      10.686556           0.000002
           33              C       5.312983       5.447446       7.998231       0.172215      33.057528 0.39316553E+03  0.89840353E+04                                 8.975444                            6.710710       0.046736       2.015447                    0.999772      26.332117      73.827674       0.624047       0.429529      -1.059493       0.003024      -0.099512      -0.067073       0.120044      -0.010591      -0.003717       0.031957       0.033092       0.092894      -0.046870       0.001242       0.045628             10.508070       5.793773       2.914692      -1.465384      15.626397      -0.158815      10.104039           0.000003
           34              C       6.021289       9.010991       9.128941       0.668112      24.567235 0.24337226E+03  0.50441556E+04                                 8.052524                            5.702070      -0.401707       1.936247                    0.998315      22.249195      63.905004       0.589880       0.500986      -0.996993       0.018059       0.038982       0.014705       0.045409      -0.008975      -0.045945       0.014046      -0.050709       0.282634      -0.084723      -0.023250       0.107974              9.876529      12.519176       1.501238       0.791045      12.643050      -0.053007       4.467360           0.000002
           35              C       6.374422       6.766081       1.488594       0.158705      19.738462 0.28781371E+03  0.61294369E+04                                 6.454878                            5.700720       0.268190       2.137556                    0.999566      24.337506      67.519156       0.679231       0.423428      -1.055291      -0.077623      -0.046366      -0.092807       0.129569      -0.002460       0.004694      -0.025270      -0.019660       0.274958      -0.055981      -0.040662       0.096642              6.821030       7.553743       0.571941       0.406880       6.717956      -0.982679       6.191393          -0.000002
           36              C       5.493140       5.769504       2.109650      -0.516415      25.339939 0.41643681E+03  0.97067766E+04                                 7.282641                            6.571553       0.263082       2.045808                    0.997784      31.857422      91.844757       0.675713       0.388882      -1.080202       0.048632       0.052582      -0.033837       0.079214       0.018409      -0.014962      -0.001865       0.011140      -0.009999      -0.021477      -0.005375       0.026852              7.528240       7.412980       0.933851      -0.216035       8.174987      -1.315040       6.996752           0.000001
           37              C       2.357660       9.243747       1.417172       0.682122      22.760718 0.23404801E+03  0.48077491E+04                                 7.700358                            5.611624      -0.348500       1.964617                    0.998581      21.865365      62.692588       0.590971       0.504549      -0.994402       0.007112       0.002758      -0.025498       0.026615       0.074372      -0.008187      -0.009899      -0.055063      -0.160156      -0.054898      -0.052121       0.107019              9.247210       9.137659      -3.128075      -1.611469       6.416701       1.840895      12.187271           0.000001
           38              C       3.848840       0.152004       2.790482      -0.211453      46.447544 0.55579135E+03  0.13883849E+05                                11.304585                            7.924469      -0.413631       1.839811                    0.998115      31.041716      91.766051       0.578693       0.423701      -1.060384      -0.000557      -0.001382      -0.019685       0.019741      -0.014293       0.029919      -0.009434       0.078654      -0.048012      -0.035817      -0.026420       0.062237             14.176849       8.193312      -0.294635      -5.606737      12.834722       3.918360      21.502513           0.000005
           39              C       3.945309       1.447839       3.247152       0.160895      34.213442 0.41523828E+03  0.96557519E+04                                 9.295101                            6.969643      -0.132287       1.952560                    0.999492      27.136094      77.715324       0.600430       0.438687      -1.049893       0.049712       0.045072      -0.099613       0.120106       0.024799      -0.014524      -0.031254      -0.020578      -0.056315      -0.036255      -0.016326       0.052581             10.871430       6.151208       0.656206      -3.067448      11.497019       1.842992      14.966064           0.000004
           40              C       3.485327       1.814549       4.498580       0.161536      34.617427 0.41593013E+03  0.96758316E+04                                 9.371444                            6.981982      -0.037302       1.984657                    0.999541      27.076221      77.558944       0.599059       0.439510      -1.049406      -0.024726       0.096053       0.065473       0.118846       0.011067       0.005721       0.013827      -0.048377      -0.126063      -0.044554      -0.005417       0.049972             10.997197       6.115604       1.078782      -3.266418      10.772974       0.908467      16.103013           0.000001
           41              C       2.914827       0.881624       5.351950      -0.242957      49.759094 0.57968113E+03  0.14648519E+05                                11.827775                            8.092554      -0.363488       1.843738                    0.998648      31.910497      95.192115       0.572121       0.423656      -1.059346      -0.039503       0.013449      -0.001058       0.041743      -0.010547       0.022910      -0.006840       0.051765      -0.032602      -0.024094      -0.019670       0.043764             15.145007       7.713226       0.691985      -5.096487      12.151677       2.816421      25.570118           0.000001
           42              C       0.838941       9.092693       4.896056       0.154828      34.177378 0.40575014E+03  0.93656332E+04                                 9.210882                            6.843042       0.029471       2.003611                    0.999811      26.902547      76.358817       0.613136       0.432784      -1.055156      -0.071383      -0.038320       0.087137       0.118983       0.011064      -0.012180      -0.041364      -0.026775      -0.052656      -0.044108      -0.008488       0.052597             10.833179       6.302259       1.039303      -3.352875      10.577896       2.099644      15.619381           0.000001
           43              C       1.292754       8.727883       3.642493       0.158631      33.932853 0.40779467E+03  0.94210003E+04                                 9.182775                            6.870230       0.037753       2.009411                    0.999782      26.790201      75.976477       0.610827       0.434043      -1.054800       0.003789      -0.094062      -0.073256       0.119283       0.001841       0.008842       0.009385      -0.063606      -0.107149      -0.039621      -0.011181       0.050802             10.774207       6.411032       0.911781      -3.563821      10.489204       1.665511      15.422386           0.000003
           44              C       2.409816       1.262584       6.724678       0.646446      23.936874 0.25177081E+03  0.52645180E+04                                 7.991124                            5.809469      -0.444397       1.921194                    0.998136      22.534615      65.085766       0.582712       0.502688      -0.995799       0.006701      -0.014274       0.036619       0.039870       0.086619       0.006896      -0.010735      -0.087455      -0.114459      -0.081047      -0.035258       0.116306              9.779531       7.879561      -1.891849      -0.986769       5.655194       1.289136      15.803838           0.000001
           45              C       1.914395       6.121014      18.806158       0.676954      23.537523 0.23820021E+03  0.49061717E+04                                 7.833713                            5.633103      -0.282470       1.982178                    0.998745      21.903235      62.533727       0.595280       0.499556      -0.998590       0.007430       0.023779       0.003641       0.025177      -0.004691      -0.031779       0.019970       0.012796       0.286216      -0.056752      -0.048323       0.105075              9.557868      10.384577       1.399957       0.859680      13.760539      -0.442679       4.528488           0.000002
           46              C       1.432406       4.673175      18.839540      -0.214252      46.968372 0.55075130E+03  0.13671256E+05                                11.275621                            7.807017      -0.243490       1.893264                    0.998621      30.575044      88.918958       0.594576       0.414998      -1.070219      -0.001385       0.017641      -0.000711       0.017710      -0.029444      -0.013043       0.003076       0.082675      -0.094216      -0.035511      -0.032736       0.068246             14.399819       7.854885       5.072333       1.478692      24.319796      -0.563210      11.024776           0.000002
           47              C       1.538708       3.891304       0.576612       0.164861      33.239848 0.40583896E+03  0.93546999E+04                                 9.040073                            6.836136       0.070483       2.020388                    0.999735      26.607207      75.113625       0.615363       0.431816      -1.057270       0.046746       0.084685       0.068822       0.118715       0.003965       0.020299       0.021108       0.038241       0.099450      -0.041726      -0.006656       0.048382             10.547307       5.800255       2.377211       1.386289      15.975549      -1.112329       9.866117           0.000001
           48              C       1.162187       2.558418       0.564385       0.164902      33.532901 0.41065896E+03  0.95139761E+04                                 9.140380                            6.915897      -0.052490       1.980510                    0.999581      26.905065      76.677847       0.605311       0.436764      -1.052025      -0.015678      -0.096899       0.072217       0.121862      -0.008862       0.010077      -0.038242       0.018893       0.100978      -0.045244      -0.009724       0.054968             10.663446       6.115826       2.426312       1.929812      15.534110      -0.278215      10.340401           0.000002
           49              C       0.681795       1.952302      18.833135      -0.251756      47.898052 0.59177173E+03  0.15004893E+05                                11.430953                            8.130023      -0.412578       1.823753                    0.998470      32.098268      95.363079       0.576722       0.418852      -1.064248      -0.031880       0.000840       0.013446       0.034610      -0.019868      -0.011386      -0.004816       0.077706      -0.086462      -0.036900      -0.022280       0.059180             14.126458       8.120750       4.733553       1.754293      22.592181      -0.571217      11.666442           0.000002
           50              C       0.589219       2.723723      17.694662       0.154602      33.974473 0.40278391E+03  0.92735276E+04                                 9.143519                            6.803009       0.002070       1.995071                    0.999760      26.841490      75.911987       0.617408       0.430885      -1.057069      -0.065785      -0.075684      -0.066648       0.120406       0.009216       0.021894       0.018482       0.045612       0.112269      -0.046040      -0.006756       0.052796             10.712430       5.875076       2.716469       1.516711      15.575660      -0.556546      10.686554           0.000002
           51              C       0.950041       4.052808      17.702231       0.172215      33.057520 0.39316542E+03  0.89840321E+04                                 8.975442                            6.710708       0.046737       2.015447                    0.999772      26.332114      73.827657       0.624047       0.429529      -1.059493      -0.003024       0.099512      -0.067073       0.120044      -0.010591       0.003717      -0.031957       0.033093       0.092894      -0.046870       0.001242       0.045628             10.508067       5.793772       2.914691       1.465384      15.626392       0.158815      10.104037           0.000003
           52              C       0.241735       0.489263      18.832941       0.668112      24.567234 0.24337225E+03  0.50441553E+04                                 8.052524                            5.702070      -0.401707       1.936247                    0.998315      22.249194      63.905001       0.589880       0.500986      -0.996993      -0.018059      -0.038982       0.014706       0.045409      -0.008975       0.045945      -0.014046      -0.050709       0.282635      -0.084723      -0.023250       0.107974              9.876529      12.519176       1.501238      -0.791045      12.643049       0.053007       4.467360           0.000002
           53              O       2.581087       9.338750      10.152325      -0.579050      35.770565 0.55922131E+03  0.13610698E+05                                 8.673646                            7.377556       0.242627       2.128623                    0.994579      28.056975      74.821912       0.689504       0.364983      -1.131434      -0.011826      -0.012887       0.021092       0.027400       0.048831      -0.032410       0.036101      -0.013641      -0.028446      -0.078354       0.023443       0.054911              9.508851       8.745119      -1.484181      -3.323222       6.444020       0.121598      13.337414           0.000001
           54              O       2.878880       0.947175      11.104093      -0.514926      33.708722 0.47888028E+03  0.11192825E+05                                 8.339519                            6.773373       0.360463       2.198221                    0.994531      26.373498      68.537948       0.729422       0.359265      -1.137860       0.003960      -0.009141      -0.004206       0.010814      -0.002955       0.024291      -0.009068      -0.001409      -0.192055      -0.070493       0.029924       0.040569              9.621788      12.621106      -4.440036       3.362563       8.072873      -2.135317       8.171384           0.000003
           55              O       4.866688       7.569802      16.538915      -0.451098      24.634311 0.37763676E+03  0.83166304E+04                                 6.650156                            5.968474       0.882561       2.373329                    0.997038      25.411186      64.076736       0.786229       0.353740      -1.142412       0.019284      -0.016924      -0.008205       0.026937       0.016202       0.022572      -0.005444      -0.029885      -0.285636      -0.099488       0.029734       0.069755              6.994362       8.714606      -2.291923       1.156519       5.749568      -0.582379       6.518912           0.000006
           56              O       3.182757       8.680382      17.432266      -0.603342      44.424285 0.67402586E+03  0.17205384E+05                                10.133110                            8.086065      -0.084310       1.995571                    0.996935      29.575297      81.026615       0.659613       0.363772      -1.131286       0.050211       0.007443      -0.020610       0.054785       0.022138      -0.029114       0.036523      -0.031029       0.053359      -0.060605       0.010433       0.050172             12.092050      11.083669      -0.980212      -3.941620       6.603332       0.675103      18.589148           0.000000
           57              O       3.126099       3.247187       9.305166      -0.538730      36.925647 0.52410616E+03  0.12555344E+05                                 8.965599                            7.149839       0.154439       2.113832                    0.994862      27.329110      72.388907       0.699024       0.365767      -1.130427       0.010477       0.008607      -0.003233       0.013939       0.018508       0.002286      -0.018070       0.088579       0.108209      -0.069173       0.029789       0.039383             10.485864      15.797278       5.050862      -1.541156       9.906630      -0.256716       5.753683           0.000001
           58              O       5.210199       2.514717       8.863634      -0.543575      36.280727 0.53269042E+03  0.12770243E+05                                 8.724554                            7.153855       0.414676       2.200692                    0.995463      27.108664      71.052455       0.709161       0.360277      -1.138501       0.019561       0.013057       0.024468       0.033938      -0.062131       0.011341      -0.000342       0.007839       0.069224      -0.074374       0.021218       0.053156              9.983395       9.911691      -4.237517      -0.390741      14.518064       1.070246       5.520430          -0.000001
           59              O       7.150670       0.392360       8.934473      -0.520105      39.677480 0.55013834E+03  0.13301953E+05                                 9.325037                            7.293847       0.304999       2.159631                    0.995149      27.235070      71.808780       0.698538       0.362637      -1.136069       0.035188       0.038206       0.048437       0.071021      -0.065044      -0.012892      -0.008092       0.016609       0.087145      -0.082016       0.030087       0.051929             11.020795      15.809838      -5.286511       1.319445      11.629053      -0.661379       5.623493          -0.000001
           60              O      -1.015592       9.191496       9.341653      -0.497532      35.465574 0.47074111E+03  0.10947591E+05                                 8.687353                            6.718717       0.421089       2.221604                    0.995022      26.140085      67.600964       0.732399       0.359602      -1.138418      -0.007574      -0.000045      -0.004295       0.008707       0.019224      -0.013350       0.013863       0.100293       0.086722      -0.070774       0.024220       0.046553             10.567197      17.247021       5.281883       1.239007       8.982789       0.419898       5.471782           0.000000
           61              O       0.319163       2.524217       9.814043      -0.445593      29.892867 0.45500385E+03  0.10537766E+05                                 7.747027                            6.611684       0.098404       2.109946                    0.996461      26.115365      68.361285       0.734061       0.360280      -1.132944      -0.040857       0.030754       0.139890       0.148944      -0.029127      -0.066028       0.040843       0.154711       0.196196      -0.120535      -0.011644       0.132179              8.496552      10.582479      -1.669038      -3.217326       6.163261       2.114038       8.743917           0.000002
           62              O       3.681937       0.161504       0.448325      -0.579050      35.770556 0.55922114E+03  0.13610693E+05                                 8.673645                            7.377555       0.242628       2.128623                    0.994579      28.056972      74.821899       0.689504       0.364983      -1.131434       0.011826       0.012887       0.021092       0.027400       0.048831       0.032410      -0.036101      -0.013641      -0.028446      -0.078354       0.023443       0.054911              9.508849       8.745116      -1.484181       3.323221       6.444019      -0.121598      13.337412           0.000000
           63              O       3.384144       8.553079       1.400093      -0.514925      33.708715 0.47888016E+03  0.11192821E+05                                 8.339517                            6.773372       0.360463       2.198221                    0.994531      26.373496      68.537939       0.729422       0.359264      -1.137860      -0.003960       0.009141      -0.004206       0.010814      -0.002955      -0.024291       0.009068      -0.001409      -0.192055      -0.070493       0.029924       0.040569              9.621785      12.621103      -4.440035      -3.362562       8.072871       2.135317       8.171382           0.000003
           64              O       1.396336       1.930452       6.834915      -0.451098      24.634306 0.37763666E+03  0.83166276E+04                                 6.650155                            5.968473       0.882561       2.373329                    0.997038      25.411184      64.076728       0.786230       0.353740      -1.142412      -0.019284       0.016924      -0.008205       0.026938       0.016202      -0.022572       0.005444      -0.029885      -0.285635      -0.099488       0.029734       0.069754              6.994361       8.714604      -2.291923      -1.156518       5.749567       0.582378       6.518911           0.000006
           65              O       3.080267       0.819872       7.728266      -0.603342      44.424271 0.67402562E+03  0.17205376E+05                                10.133107                            8.086063      -0.084309       1.995571                    0.996935      29.575292      81.026595       0.659613       0.363772      -1.131286      -0.050211      -0.007443      -0.020611       0.054785       0.022138       0.029113      -0.036523      -0.031029       0.053358      -0.060605       0.010433       0.050172             12.092047      11.083666      -0.980212       3.941619       6.603331      -0.675103      18.589142           0.000000
           66              O       3.136925       6.253067      19.009166      -0.538730      36.925651 0.52410625E+03  0.12555346E+05                                 8.965600                            7.149840       0.154439       2.113832                    0.994862      27.329113      72.388916       0.699024       0.365767      -1.130427      -0.010477      -0.008607      -0.003233       0.013939       0.018508      -0.002286       0.018070       0.088579       0.108209      -0.069173       0.029789       0.039383             10.485864      15.797278       5.050862       1.541156       9.906630       0.256716       5.753683           0.000001
           67              O       1.052825       6.985537      18.567634      -0.543575      36.280721 0.53269032E+03  0.12770240E+05                                 8.724554                            7.153855       0.414676       2.200692                    0.995463      27.108661      71.052446       0.709161       0.360277      -1.138501      -0.019561      -0.013057       0.024468       0.033938      -0.062131      -0.011341       0.000342       0.007838       0.069224      -0.074374       0.021218       0.053156              9.983394       9.911690      -4.237517       0.390741      14.518062      -1.070246       5.520430          -0.000001
           68              O      -0.887646       9.107894      18.638473      -0.520105      39.677471 0.55013820E+03  0.13301948E+05                                 9.325036                            7.293846       0.304999       2.159631                    0.995149      27.235066      71.808768       0.698538       0.362637      -1.136069      -0.035188      -0.038206       0.048438       0.071021      -0.065044       0.012892       0.008092       0.016609       0.087145      -0.082016       0.030087       0.051929             11.020793      15.809837      -5.286510      -1.319445      11.629051       0.661379       5.623492          -0.000001
           69              O       7.278616       0.308758      19.045653      -0.497532      35.465570 0.47074105E+03  0.10947589E+05                                 8.687352                            6.718716       0.421089       2.221604                    0.995022      26.140084      67.600959       0.732399       0.359602      -1.138418       0.007574       0.000045      -0.004295       0.008707       0.019224       0.013350      -0.013863       0.100293       0.086722      -0.070774       0.024220       0.046553             10.567196      17.247018       5.281882      -1.239006       8.982788      -0.419898       5.471782           0.000000
           70              O       5.943861       6.976037       0.110043      -0.445593      29.892864 0.45500380E+03  0.10537765E+05                                 7.747026                            6.611684       0.098404       2.109946                    0.996461      26.115364      68.361282       0.734061       0.360280      -1.132944       0.040857      -0.030754       0.139891       0.148944      -0.029127       0.066028      -0.040843       0.154711       0.196196      -0.120535      -0.011644       0.132179              8.496552      10.582478      -1.669039       3.217326       6.163260      -2.114039       8.743917           0.000002
           71              F       1.761598       7.113790      12.164158      -0.101730      13.193622 0.17034909E+03  0.30269904E+04                                 4.243303                            3.886753       1.178349       2.646989                    0.999265      17.903244      38.538757       1.036500       0.332556      -1.178408       0.047741       0.075669       0.055014       0.105031       0.050927       0.042822       0.077063      -0.059577       0.006981      -0.062705      -0.059798       0.122503              4.420412       3.697438       0.949270       0.784006       5.148593       1.386221       4.415204           0.000002
           72              F       2.625573       6.415522      14.601221      -0.099103      12.949382 0.16588694E+03  0.29348093E+04                                 4.199005                            3.847882       1.096934       2.611931                    0.999070      18.005392      38.959438       1.034370       0.334705      -1.173865       0.019482       0.097685      -0.031763       0.104551       0.020046      -0.009709      -0.051356      -0.155376      -0.146154      -0.065716      -0.054949       0.120665              4.345852       3.027466       0.469175      -0.168454       6.012961      -0.995361       3.997129           0.000002
           73              F       6.020146       1.340486      15.362596      -0.106174      13.185447 0.16712159E+03  0.29619479E+04                                 4.256991                            3.860063       0.962140       2.560104                    0.998812      18.112032      39.217026       1.033650       0.334339      -1.174261      -0.037175      -0.079560      -0.055806       0.104048       0.054098       0.044996       0.072572      -0.040557      -0.003052      -0.063643      -0.055311       0.118955              4.466461       3.929350       1.171107       1.175175       4.590506       1.311683       4.879526           0.000003
           74              F       5.099994       2.051105      12.949212      -0.106411      12.907810 0.16579021E+03  0.29299706E+04                                 4.179274                            3.837492       1.181120       2.642201                    0.999321      17.995532      38.800437       1.040481       0.333094      -1.176364      -0.016315      -0.103828       0.028469       0.108889       0.015931      -0.008999      -0.055162      -0.157096      -0.137083      -0.065586      -0.056017       0.121603              4.340066       3.274272       0.345218      -0.075308       5.911028      -1.218243       3.834899           0.000001
           75              F       4.263915       5.076936      11.420444      -0.100977      13.102501 0.17219582E+03  0.30745195E+04                                 4.234536                            3.934664       1.155587       2.635478                    0.999248      18.044433      39.204180       1.017484       0.337151      -1.171907       0.027554       0.038245      -0.095541       0.106537       0.026680      -0.054850      -0.063898       0.000812       0.209775      -0.065576      -0.058017       0.123593              4.337716       3.637001       0.468628      -1.012410       4.231405      -0.922217       5.144740           0.000000
           76              F       5.001131       7.648654      11.414039      -0.111383      13.371647 0.17605632E+03  0.31616401E+04                                 4.311458                            3.983588       1.023147       2.586853                    0.998624      18.168753      39.617804       1.009060       0.338009      -1.170896       0.001275      -0.048690      -0.093599       0.105513      -0.013212      -0.017827       0.084174      -0.038035       0.199410      -0.067442      -0.054833       0.122274              4.492347       3.450877      -0.326617      -0.619906       4.491792       1.599007       5.534372           0.000001
           77              F       6.105930       7.329446       6.847531      -0.113003      13.647878 0.17292357E+03  0.30906358E+04                                 4.364206                            3.929702       0.916872       2.538084                    0.998763      18.253270      39.672322       1.023331       0.334885      -1.173935      -0.016967      -0.049196       0.097144       0.110205       0.026285      -0.046231      -0.065839      -0.001334       0.206719      -0.066687      -0.052617       0.119304              4.604606       3.736626       0.788784      -1.215075       4.133932      -1.348847       5.943261           0.000002
           78              F       5.438283       4.744427       6.856846      -0.111266      12.791863 0.16308459E+03  0.28715938E+04                                 4.150232                            3.798913       0.914316       2.542832                    0.999133      18.116757      39.046583       1.048236       0.331846      -1.176948      -0.005272       0.049973       0.095146       0.107601      -0.013127      -0.011590       0.083623      -0.032170       0.203717      -0.070372      -0.050268       0.120640              4.308230       3.016371       0.077917      -0.101531       4.406765       1.441957       5.501553           0.000005
           79              F       4.501426       2.386464       2.460158      -0.101730      13.193625 0.17034914E+03  0.30269913E+04                                 4.243304                            3.886754       1.178348       2.646988                    0.999265      17.903246      38.538764       1.036500       0.332556      -1.178408      -0.047741      -0.075669       0.055014       0.105031       0.050927      -0.042822      -0.077063      -0.059577       0.006981      -0.062705      -0.059798       0.122503              4.420413       3.697439       0.949270      -0.784006       5.148594      -1.386221       4.415205           0.000002
           80              F       3.637451       3.084732       4.897221      -0.099104      12.949395 0.16588714E+03  0.29348138E+04                                 4.199009                            3.847885       1.096932       2.611930                    0.999070      18.005395      38.959455       1.034369       0.334705      -1.173864      -0.019482      -0.097685      -0.031763       0.104551       0.020046       0.009709       0.051356      -0.155375      -0.146154      -0.065716      -0.054949       0.120665              4.345856       3.027468       0.469175       0.168455       6.012968       0.995363       3.997133           0.000002
           81              F       0.242878       8.159768       5.658596      -0.106174      13.185455 0.16712171E+03  0.29619507E+04                                 4.256994                            3.860065       0.962140       2.560104                    0.998812      18.112034      39.217036       1.033650       0.334339      -1.174261       0.037175       0.079560      -0.055806       0.104048       0.054098      -0.044996      -0.072573      -0.040557      -0.003052      -0.063643      -0.055311       0.118955              4.466463       3.929352       1.171108      -1.175176       4.590508      -1.311684       4.879529           0.000003
           82              F       1.163030       7.449149       3.245212      -0.106411      12.907820 0.16579038E+03  0.29299743E+04                                 4.179277                            3.837495       1.181119       2.642201                    0.999321      17.995535      38.800451       1.040481       0.333095      -1.176364       0.016314       0.103828       0.028469       0.108889       0.015931       0.008999       0.055163      -0.157096      -0.137083      -0.065586      -0.056017       0.121603              4.340069       3.274274       0.345219       0.075308       5.911033       1.218244       3.834902           0.000002
           83              F       1.999109       4.423318       1.716444      -0.100977      13.102499 0.17219579E+03  0.30745187E+04                                 4.234535                            3.934664       1.155587       2.635478                    0.999248      18.044432      39.204176       1.017484       0.337151      -1.171907      -0.027555      -0.038245      -0.095541       0.106537       0.026680       0.054850       0.063898       0.000811       0.209775      -0.065576      -0.058017       0.123593              4.337715       3.637001       0.468628       1.012410       4.231404       0.922217       5.144740           0.000000
           84              F       1.261893       1.851600       1.710039      -0.111383      13.371636 0.17605616E+03  0.31616363E+04                                 4.311456                            3.983586       1.023148       2.586854                    0.998624      18.168750      39.617790       1.009060       0.338009      -1.170896      -0.001275       0.048690      -0.093599       0.105513      -0.013212       0.017827      -0.084174      -0.038035       0.199410      -0.067442      -0.054833       0.122274              4.492344       3.450875      -0.326617       0.619905       4.491789      -1.599006       5.534368           0.000002
           85              F       0.157094       2.170808      16.551531      -0.113003      13.647876 0.17292354E+03  0.30906353E+04                                 4.364205                            3.929701       0.916872       2.538084                    0.998763      18.253270      39.672321       1.023331       0.334885      -1.173935       0.016967       0.049196       0.097144       0.110205       0.026285       0.046231       0.065839      -0.001335       0.206719      -0.066687      -0.052617       0.119304              4.604606       3.736625       0.788784       1.215074       4.133932       1.348846       5.943260           0.000001
           86              F       0.824741       4.755827      16.560846      -0.111266      12.791867 0.16308466E+03  0.28715955E+04                                 4.150234                            3.798914       0.914315       2.542832                    0.999133      18.116759      39.046591       1.048236       0.331846      -1.176948       0.005272      -0.049973       0.095146       0.107601      -0.013127       0.011590      -0.083623      -0.032170       0.203717      -0.070372      -0.050268       0.120640              4.308231       3.016372       0.077917       0.101531       4.406767      -1.441958       5.501555           0.000005

******************************************************
Auxiliary information for the entire system
The total spin magnetic moment of the unit cell is   0.000140
The total net atomic charge of the unit cell is   0.000001
Accuracy of reproducing the electrostatic potential in the unit cell:
  The inner radius (bohr) =    5.0000
  The outer radius (bohr) =   12.0000
  Valid grid points have density less than (e/(bohr^3)) =    0.0001
  The number of valid grid points were=        32332
  The rms potential error without charges in kcal/mol is=      8.35684
  The rms potential error with partial charges in kcal/mol is=      1.17602
  The RRMSE value at monopole order=      0.14073
  The rms potential error with partial charges and cloud penetration in kcal/mol is=      1.17043
  The RRMSE value at monopole order with cloud penetration is=      0.14006
  The rms potential error with partial charges and atomic dipoles in kcal/mol is=      0.37686
  The RRMSE value at dipole order=      0.04510
  The rms potential error with partial charges, atomic dipoles and cloud penetration in kcal/mol is=      0.38170
  The RRMSE value at dipole order with cloud penetration=      0.04567

******************************************************
The electron densities and ab initio electrostatic potential were computed in VASP using the PBE functional and
projector augmented wave method. See the main text of the journal article for a description of computational details.
The atomic charges, dipoles, and quadrupoles were computed with the DDEC6 method as described in
(a) T. A. Manz and N. Gabaldon Limas, RSC Adv. 6 (2016) 47771-47801 DOI: 10.1039/c6ra04656h
(b) N. Gabaldon Limas and T. A. Manz, RSC Adv. 8 (2018) 2678-2707 DOI: 10.1039/c7ra11829e.
For each atom in the material, the electron cloud parameters were fit to the spherically averaged atom-in-material
electron density using radial positions for which this density was between 10^-4 and 10^-2 electrons per cubic bohr.
The polarizabilities, dispersion coefficients, and quantum Drude oscillator (QDO) parameters were fit using the MCLF method.
The magnetic structure of the system was optimized in VASP from the default ferromagnetic initial guess using spin polarization.
The atomic spin moments (ASMs) were computed on this optimized magnetic structure using the DDEC6 partition as inputs
to the method of T. A. Manz and D. S. Sholl, J. Chem. Theory Comput. 7 (2011) 4146-4164 DOI: 10.1021/ct200539n.
The RMSE and RRMSE were computed using a uniform grid with Ewald summation.
