# Supplementary material for: A collection of forcefield precursors for metal–organic frameworks
Source: RSC Adv. 2019 Nov 13;9(63):36492–507. doi: 10.1039/c9ra07327b (PMC9075174; doi:10.1039/c9ra07327b)
Supplement: RA-009-C9RA07327B-s5200 [file RA-009-C9RA07327B-s5200.xyz]

  372
jmolscript: load "" {1 1 1} spacegroup "x,y,z" unitcell [{     18.621000     0.000000     0.000000 }, {      9.310500    16.126259     0.000000 }, {      9.310512     5.375426    23.264327 }]
Cu    22.751706     8.676470    18.530967     0.798898
Cu    14.759200     8.210744    18.530967     0.798120
Cu    18.352122    15.365320    18.530967     0.792687
Cu    24.069699     7.915525    16.365523     0.799351
Cu    18.352121    16.887208    16.365523     0.792594
Cu    13.441205     7.449799    16.365523     0.798224
Cu    14.490306    12.825215     4.733360     0.798945
Cu    22.482812    13.290941     4.733360     0.791941
Cu    18.889890     6.136365     4.733360     0.799385
Cu    13.172313    13.586160     6.898804     0.799320
Cu    18.889891     4.614477     6.898804     0.798867
Cu    23.800807    14.051886     6.898804     0.791397
H     21.173017    12.385509    17.220255     0.129416
H     21.524952    15.039891    14.163322     0.124645
H     23.835818    11.727557    14.219157     0.124088
H     23.057460    14.585130    12.425477     0.261210
H     24.405620    12.498392    12.048595     0.079317
H     25.272428    13.454679    13.004759     0.082264
H     24.087200    13.043458     9.773344     0.109954
H     25.933473    15.657526    12.104429     0.118412
H     26.201614    17.263701    10.087412     0.133362
H     25.801262    16.157439     8.014561     0.105639
H     18.760666     7.723408    17.220255     0.128265
H     20.883459     6.091429    14.163322     0.124362
H     16.859461     5.746327    14.219157     0.124221
H     19.723370     4.991618    12.425477     0.261041
H     17.242121     4.867446    12.048595     0.078602
H     17.636887     3.638625    13.004759     0.082719
H     17.873372     4.870670     9.773344     0.109942
H     28.524585    18.090978    12.104429     0.118465
H     29.781502    17.055672    10.087412     0.142148
H     19.713126     1.829257     8.014561     0.106191
H     15.929343    12.143615    17.220255     0.129209
H     13.454611    11.121210    14.163322     0.125154
H     15.167743    14.778645    14.219157     0.124706
H     13.082190    12.675780    12.425477     0.260768
H     14.215278    14.886691    12.048595     0.078678
H     12.953705    15.159225    13.004759     0.082751
H     13.902444    14.338397     9.773344     0.110255
H     29.336461    14.630283    12.104429     0.118706
H     27.811400    14.059413    10.087412     0.130898
H     10.348625    14.265828     8.014561     0.105651
H     28.071167     8.402861    17.676236     0.128960
H     11.572962    10.034839    20.733168     0.125111
H     26.169964    10.379941    20.677334     0.124488
H     29.033875    11.134650    22.471013     0.260736
H     26.552627    11.258823    22.847896     0.078611
H     26.947391    12.487643    21.891732     0.082715
H     17.873368     5.880172     1.858820     0.110249
H     28.524591    14.161549    22.792061     0.118712
H     20.470997     9.821430     1.544751     0.130893
H     19.713124     8.921585     3.617603     0.105637
H     34.550344    20.108912    17.676236     0.129476
H     22.765114     5.005059    20.733168     0.124472
H     33.788746    17.473882    20.677334     0.124296
H     31.703195    19.576747    22.471013     0.261208
H     32.836283    17.365837    22.847896     0.079398
H     31.574710    17.093303    21.891732     0.082316
H     23.212940    12.538704     1.858820     0.109970
H     29.336466    17.622244    22.792061     0.118417
H     18.500895    12.817689     1.544751     0.133362
H     19.659123    12.611273     3.617603     0.105642
H     21.173017    19.867018    17.676236     0.128462
H     21.524956    17.212637    20.733168     0.124602
H     23.835822    20.524971    20.677334     0.124257
H     23.057465    17.667398    22.471013     0.261088
H     24.405625    19.754136    22.847896     0.078608
H     25.272432    18.797849    21.891732     0.082716
H     14.776696    13.833643     1.858820     0.109942
H     25.933478    16.595002    22.792061     0.118461
H     16.891110     9.613401     1.544751     0.142151
H     16.490759    10.719663     3.617603     0.106190
H     16.068995     9.116176     6.044072     0.129252
H     15.717060     6.461794     9.101005     0.124429
H     13.406194     9.774128     9.045170     0.124066
H     14.184552     6.916555    10.838850     0.261163
H     12.836392     9.003293    11.215732     0.079351
H     11.969584     8.047006    10.259568     0.082369
H     13.154812     8.458227    13.490983     0.110064
H     11.308539     5.844159    11.159898     0.118580
H     11.040398     4.237984    13.176915     0.133583
H     11.440750     5.344246    15.249766     0.105798
H     18.481346    13.778277     6.044072     0.128488
H     16.358553    15.410256     9.101005     0.124398
H     20.382551    15.755358     9.045170     0.124445
H     17.518642    16.510067    10.838850     0.261090
H     19.999891    16.634239    11.215732     0.078627
H     19.605125    17.863060    10.259568     0.082666
H     19.368640    16.631015    13.490983     0.109834
H      8.717427     3.410707    11.159898     0.118330
H      7.460510     4.446013    13.176915     0.142025
H      8.218386     3.546169    15.249766     0.106064
H     21.312669     9.358070     6.044072     0.129157
H     23.787401    10.380475     9.101005     0.125340
H     22.074269     6.723040     9.045170     0.124515
H     24.159822     8.825905    10.838850     0.260759
H     23.026734     6.614994    11.215732     0.078631
H     24.288307     6.342460    10.259568     0.082721
H     23.339568     7.163288    13.490983     0.110265
H      7.905551     6.871402    11.159898     0.118700
H      9.430612     7.442272    13.176915     0.130794
H      8.272387     7.235857    15.249766     0.105598
H      9.170845    13.098824     5.588091     0.129130
H     25.669050    11.466846     2.531159     0.125323
H     11.072048    11.121744     2.586993     0.124500
H      8.208137    10.367035     0.793314     0.260782
H     10.689385    10.242862     0.416431     0.078578
H     10.294621     9.014042     1.372595     0.082637
H     19.368644    15.621513    21.405507     0.110134
H      8.717421     7.340136     0.472266     0.118574
H     16.771015    11.680255    21.719576     0.130683
H     17.528888    12.580100    19.646724     0.105471
H      2.691668     1.392773     5.588091     0.129254
H     14.476898    16.496626     2.531159     0.124422
H      3.453266     4.027803     2.586993     0.124073
H      5.538817     1.924938     0.793314     0.261147
H      4.405729     4.135848     0.416431     0.079375
H      5.667302     4.408382     1.372595     0.082387
H     14.029072     8.962981    21.405507     0.110081
H      7.905546     3.879441     0.472266     0.118572
H     18.741117     8.683996    21.719576     0.133490
H     17.582889     8.890412    19.646724     0.105772
H     16.068995     1.634667     5.588091     0.128506
H     15.717056     4.289048     2.531159     0.124396
H     13.406190     0.976714     2.586993     0.124429
H     14.184547     3.834287     0.793314     0.261074
H     12.836387     1.747549     0.416431     0.078640
H     11.969580     2.703836     1.372595     0.082727
H     22.465316     7.668042    21.405507     0.109931
H     11.308534     4.906683     0.472266     0.118460
H     20.350902    11.888284    21.719576     0.142252
H     20.751253    10.782022    19.646724     0.106225
C     22.927673    10.559049    16.430198     0.588698
C     22.551901    11.861405    15.799270     0.010248
C     21.572437    12.651592    16.398791    -0.159485
C     21.187913    13.840097    15.781124     0.006892
C     21.802405    14.236803    14.591851    -0.229576
C     22.814456    13.470806    14.020945     0.250541
C     23.167325    12.272625    14.619768    -0.236000
C     20.133965    14.678663    16.395302     0.593718
C     24.547140    13.436940    12.331257    -0.059099
C     24.941904    14.275505    11.131515     0.061897
C     24.514552    13.886862     9.874544     0.016339
C     25.594570    15.422082    11.252955    -0.141612
C     25.846884    16.384819    10.018317    -0.163444
C     25.476326    15.778472     8.826253     0.093288
C     16.301577     7.117060    16.430198     0.588581
C     17.617336     6.791310    15.799270     0.007358
C     18.791391     7.244458    16.398791    -0.155881
C     20.012928     6.983212    15.781124     0.004029
C     20.049238     6.252692    14.591851    -0.229559
C     18.879839     5.759228    14.020945     0.251324
C     17.665750     6.052727    14.619768    -0.235831
C     21.266122     7.476676    16.395302     0.595458
C     17.984168     4.275612    12.331257    -0.058165
C     18.513004     3.514452    11.131515     0.060403
C     18.390105     4.078871     9.874544     0.018041
C     28.490136    18.502198    11.252955    -0.139911
C     29.197733    17.802318    10.018317    -0.170705
C     19.547399     2.300144     8.826253     0.092424
C     16.633775    14.576422    16.430198     0.586983
C     15.693787    13.599816    15.799270     0.011548
C     15.499198    12.356482    16.398791    -0.158360
C     14.662184    11.429222    15.781124     0.003498
C     14.011379    11.763035    14.591851    -0.228930
C     14.168726    13.022496    14.020945     0.249253
C     15.029948    13.927179    14.619768    -0.235362
C     14.462939    10.097193    16.395302     0.596611
C     13.331711    14.539976    12.331257    -0.058383
C     12.408109    14.462570    11.131515     0.060640
C     12.958359    14.286793     9.874544     0.017015
C     29.709811    14.454507    11.252955    -0.140941
C     28.749898    14.191648    10.018317    -0.159493
C     10.839289    14.173909     8.826253     0.092427
C     25.612078     9.009208    18.466292     0.587962
C     26.927838     9.334959    19.097221     0.009001
C     28.101892     8.881811    18.497699    -0.157933
C     10.702430     9.143057    19.115367     0.003266
C     29.359741     9.873576    20.304639    -0.229011
C     28.190343    10.367040    20.875546     0.249079
C     26.976253    10.073542    20.276722    -0.235011
C     11.955623     8.649593    18.501189     0.596588
C     27.294673    11.850656    22.565234    -0.058383
C     18.512998     7.236390     0.500648     0.060656
C     18.390101     6.671971     1.757620     0.017022
C     19.179630     8.374904     0.379209    -0.140917
C     19.887229     9.074784     1.613846    -0.159513
C     19.547396     8.450698     2.805910     0.092405
C     16.633776    17.676105    18.466292     0.587671
C     34.314789    18.652711    19.097221     0.012559
C     34.120199    19.896046    18.497699    -0.159492
C     23.972685     4.697047    19.115367     0.004680
C     32.632382    20.489493    20.304639    -0.229073
C     32.789730    19.230032    20.875546     0.250569
C     33.650951    18.325349    20.276722    -0.236372
C     23.773440     6.029076    18.501189     0.594816
C     31.952717    17.712551    22.565234    -0.059101
C     21.718604    12.414532     0.500648     0.061903
C     22.268855    12.590308     1.757620     0.016381
C     20.399306    12.422595     0.379209    -0.141606
C     19.439394    12.685453     1.613846    -0.163432
C     20.149786    12.703193     2.805910     0.093298
C     13.617174     5.567220    18.466292     0.588604
C     22.551903    20.391122    19.097221     0.007558
C     21.572438    19.600935    18.497699    -0.156240
C     21.187915    18.412430    19.115367     0.006501
C     21.802408    18.015725    20.304639    -0.229966
C     22.814460    18.781722    20.875546     0.251497
C     23.167328    19.979903    20.276722    -0.235780
C     20.133966    17.573865    18.501189     0.594341
C     24.547145    18.815588    22.565234    -0.058169
C     15.631399    12.601596     0.500648     0.060383
C     15.204047    12.990240     1.757620     0.018050
C     16.284065    11.455019     0.379209    -0.139915
C     16.536380    10.492282     1.613846    -0.170684
C     16.165823    11.098630     2.805910     0.092428
C     14.314339    10.942636     6.834129     0.588660
C     14.690111     9.640280     7.465057     0.010114
C     15.669575     8.850093     6.865536    -0.159010
C     16.054099     7.661588     7.483203     0.004463
C     15.439607     7.264882     8.672476    -0.229129
C     14.427556     8.030879     9.243382     0.250366
C     14.074687     9.229060     8.644559    -0.236042
C     17.108047     6.823022     6.869025     0.594799
C     12.694872     8.064745    10.933070    -0.059130
C     12.300108     7.226180    12.132812     0.062026
C     12.727460     7.614823    13.389783     0.016605
C     11.647442     6.079603    12.011372    -0.141194
C     11.395128     5.116866    13.246010    -0.162971
C     11.765686     5.723213    14.438074     0.093524
C     20.940435    14.384625     6.834129     0.587572
C     19.624676    14.710375     7.465057     0.009905
C     18.450621    14.257227     6.865536    -0.156372
C     17.229084    14.518473     7.483203     0.004228
C     17.192774    15.248993     8.672476    -0.229519
C     18.362173    15.742457     9.243382     0.251512
C     19.576262    15.448958     8.644559    -0.236183
C     15.975890    14.025009     6.869025     0.595475
C     19.257844    17.226073    10.933070    -0.058140
C     18.729008    17.987233    12.132812     0.060258
C     18.851907    17.422814    13.389783     0.017750
C      8.751876     2.999487    12.011372    -0.140365
C      8.044279     3.699367    13.246010    -0.171019
C     17.694613    19.201541    14.438074     0.092153
C     20.608237     6.925263     6.834129     0.587986
C     21.548225     7.901869     7.465057     0.009173
C     21.742814     9.145203     6.865536    -0.158299
C     22.579828    10.072463     7.483203     0.005769
C     23.230633     9.738650     8.672476    -0.229433
C     23.073286     8.479189     9.243382     0.249242
C     22.212064     7.574506     8.644559    -0.234983
C     22.779073    11.404492     6.869025     0.595460
C     23.910301     6.961709    10.933070    -0.058389
C     24.833903     7.039115    12.132812     0.060681
C     24.283653     7.214892    13.389783     0.017105
C      7.532201     7.047178    12.011372    -0.140840
C      8.492114     7.310037    13.246010    -0.159637
C     26.402723     7.327776    14.438074     0.092440
C     11.629934    12.492477     4.798035     0.588009
C     10.314174    12.166726     4.167106     0.009126
C      9.140120    12.619874     4.766628    -0.158387
C     26.539582    12.358628     4.148960     0.005727
C      7.882271    11.628109     2.959688    -0.229448
C      9.051669    11.134645     2.388781     0.249249
C     10.265759    11.428143     2.987605    -0.234987
C     25.286389    12.852092     4.763138     0.595497
C      9.947339     9.651029     0.699093    -0.058365
C     18.729014    14.265295    22.763679     0.060551
C     18.851911    14.829714    21.506707     0.016766
C     18.062382    13.126781    22.885118    -0.141292
C     17.354783    12.426901    21.650481    -0.159974
C     17.694616    13.050987    20.458417     0.092166
C     20.608236     3.825580     4.798035     0.588657
C      2.927223     2.848974     4.167106     0.010105
C      3.121813     1.605639     4.766628    -0.159005
C     13.269327    16.804638     4.148960     0.004471
C      4.609630     1.012192     2.959688    -0.229137
C      4.452282     2.271653     2.388781     0.250366
C      3.591061     3.176336     2.987605    -0.236040
C     13.468572    15.472609     4.763138     0.594803
C      5.289295     3.789134     0.699093    -0.059131
C     15.523408     9.087153    22.763679     0.062060
C     14.973157     8.911377    21.506707     0.016673
C     16.842706     9.079090    22.885118    -0.141125
C     17.802618     8.816232    21.650481    -0.163092
C     17.092226     8.798492    20.458417     0.093557
C     23.624838    15.934465     4.798035     0.587595
C     14.690109     1.110563     4.167106     0.009941
C     15.669574     1.900750     4.766628    -0.156322
C     16.054097     3.089255     4.148960     0.004233
C     15.439604     3.485960     2.959688    -0.229508
C     14.427552     2.719963     2.388781     0.251480
C     14.074684     1.521782     2.987605    -0.236196
C     17.108046     3.927820     4.763138     0.595478
C     12.694867     2.686097     0.699093    -0.058163
C     21.610613     8.900089    22.763679     0.060351
C     22.037965     8.511445    21.506707     0.017962
C     20.957947    10.046666    22.885118    -0.140009
C     20.705632    11.009403    21.650481    -0.170588
C     21.076189    10.403055    20.458417     0.092394
N     24.695733    14.700593     8.741106    -0.214560
N     23.441052    13.917503    12.854704    -0.357477
N     19.004225     3.515097     8.741106    -0.216026
N     18.953391     4.993231    12.854704    -0.358366
N     12.163055    14.036836     8.741106    -0.215170
N     13.468576    13.341795    12.854704    -0.356909
N     19.004222     7.235746     2.891058    -0.215206
N     28.263896    11.133038    22.041787    -0.356992
N     21.473552    12.840266     2.891058    -0.214627
N     32.089581    18.910732    22.041787    -0.357436
N     15.385230    12.176509     2.891058    -0.215994
N     23.441057    18.335025    22.041787    -0.358298
N     12.546279     6.801092    14.523221    -0.215249
N     13.800960     7.584182    10.409623    -0.357535
N     18.237787    17.986588    14.523221    -0.215435
N     18.288621    16.508454    10.409623    -0.358264
N     25.078957     7.464849    14.523221    -0.215163
N     23.773436     8.159890    10.409623    -0.356938
N     18.237790    14.265939    20.373269    -0.214563
N      8.978116    10.368647     1.222540    -0.356943
N     15.768460     8.661419    20.373269    -0.215240
N      5.152431     2.590953     1.222540    -0.357547
N     21.856782     9.325176    20.373269    -0.216013
N     13.800955     3.166660     1.222540    -0.358276
O     22.504232    10.361664    17.616679    -0.531008
O     23.635737     9.764185    15.772748    -0.531289
O     19.737152    14.373554    17.545490    -0.526293
O     19.722813    15.664945    15.721800    -0.537145
O     16.342357     7.582464    17.616679    -0.530367
O     15.259173     6.901291    15.772748    -0.530957
O     21.200297     7.972881    17.545490    -0.526709
O     22.325842     7.339602    15.721800    -0.539146
O     17.016438    14.308404    17.616679    -0.529640
O     16.968115    15.587055    15.772748    -0.530305
O     14.925578     9.906097    17.545490    -0.527270
O     13.814369     9.247984    15.721800    -0.539052
O     25.652857     8.543804    17.279812    -0.530802
O     24.569675     9.224978    19.123742    -0.530896
O     11.889797     8.153388    17.351000    -0.527357
O     13.015344     8.786666    19.174691    -0.539050
O     17.016437    17.944123    17.279812    -0.529819
O     16.968117    16.665473    19.123742    -0.530581
O     24.236078     6.220172    17.351000    -0.526437
O     23.124871     6.878285    19.174691    -0.538423
O     13.193732     5.764605    17.279812    -0.530261
O     14.325238     6.362083    19.123742    -0.530835
O     19.737152    17.878973    17.351000    -0.526403
O     19.722814    16.587583    19.174691    -0.537685
O     14.737780    11.140021     5.647648    -0.531067
O     13.606275    11.737500     7.491579    -0.531300
O     17.504860     7.128131     5.718837    -0.526514
O     17.519199     5.836740     7.542527    -0.538501
O     20.899655    13.919221     5.647648    -0.529209
O     21.982839    14.600394     7.491579    -0.530302
O     16.041715    13.528804     5.718837    -0.526620
O     14.916170    14.162083     7.542527    -0.539052
O     20.225574     7.193281     5.647648    -0.530681
O     20.273897     5.914630     7.491579    -0.530772
O     22.316434    11.595588     5.718837    -0.527127
O     23.427643    12.253701     7.542527    -0.537660
O     11.589155    12.957881     5.984515    -0.530735
O     12.672337    12.276707     4.140585    -0.530897
O     25.352215    13.348297     5.913327    -0.527174
O     24.226668    12.715019     4.089636    -0.537765
O     20.225575     3.557562     5.984515    -0.531056
O     20.273895     4.836212     4.140585    -0.531284
O     13.005934    15.281513     5.913327    -0.526515
O     14.117141    14.623400     4.089636    -0.538524
O     24.048280    15.737080     5.984515    -0.529273
O     22.916774    15.139602     4.140585    -0.530458
O     17.504860     3.622712     5.913327    -0.526620
O     17.519198     4.914102     4.089636    -0.539132

The following XYZ coordinates are in angstroms. Other properties are in atomic units.
The sperically averaged electron density of each atom fit to a function of the form exp(a - br)
eigen_1, eigen_2 and eigen_3 are the three eigenvalues of traceless quadrupole moment tensor
  atom number  atomic symbol              X              Y              Z     net charge C6 coefficient C8 coefficient C10 coefficient fluctuating dipole atomic polarizability isotropic forcefield polarizability              a              b squared Pearson coefficient          <r^3>          <r^4>         wp_QDO          m_QDO          q_QDO       dipole_x       dipole_y       dipole_z         dipole            Qxy            Qxz            Qyz     Q(x^2-y^2)  Q(3z^2 - R^2)        eigen_1        eigen_2        eigen_3 static polarizability      alpha(xx)      alpha(xy)      alpha(xz)      alpha(yy)      alpha(yz)      alpha(zz) atomic spin moment
            1             Cu      22.751706       8.676470      18.530967       0.798898      70.183502 0.11694529E+04  0.32718822E+05                                14.374087                           11.577335       1.282180       2.319695                    0.994175      41.828372     103.218047       0.509361       0.429799      -1.136220      -0.041274       0.023493       0.069475       0.084156       0.042201       0.141757      -0.084793      -0.065716      -0.357127      -0.232957       0.107989       0.124968             17.894818      17.693551      -0.677924       2.624614      18.538092      -1.495404      17.452811           0.757671
            2             Cu      14.759200       8.210744      18.530967       0.798120      70.180818 0.11695362E+04  0.32719865E+05                                14.368624                           11.573961       1.299476       2.324450                    0.994276      41.840375     103.226347       0.509714       0.429518      -1.136471       0.040537       0.023855       0.069343       0.083790      -0.049528      -0.144042      -0.080427      -0.040214      -0.356208      -0.232600       0.107905       0.124695             17.886451      18.906952      -0.028495      -2.612852      17.310071      -1.524622      17.442329           0.756708
            3             Cu      18.352122      15.365320      18.530967       0.792687      70.582078 0.11774243E+04  0.33009580E+05                                14.446717                           11.633071       1.261585       2.312671                    0.994038      41.933479     103.704199       0.506888       0.431010      -1.135018       0.000272      -0.046595       0.068701       0.083012       0.008579       0.002922       0.165043       0.106399      -0.358342      -0.233132       0.107120       0.126012             17.988264      17.824636       0.705286      -0.015555      18.586653       3.030456      17.553504          -0.765791
            4             Cu      24.069699       7.915525      16.365523       0.799351      70.113392 0.11680427E+04  0.32667428E+05                                14.361040                           11.567460       1.288304       2.321681                    0.994191      41.810028     103.132414       0.509802       0.429584      -1.136435       0.040653      -0.023754      -0.069583       0.084016       0.050220       0.144398      -0.080356      -0.039483      -0.358291      -0.233350       0.107839       0.125512             17.877719      18.894733       0.027159       2.610155      17.303242      -1.521430      17.435181           0.757520
            5             Cu      18.352121      16.887208      16.365523       0.792594      70.625780 0.11783083E+04  0.33041881E+05                                14.454897                           11.639226       1.257959       2.311445                    0.994037      41.945704     103.759745       0.506617       0.431142      -1.134886       0.000318       0.046950      -0.068604       0.083132      -0.007911      -0.002881       0.165041       0.105710      -0.357237      -0.232825       0.107332       0.125492             17.999082      17.833973      -0.708102       0.018755      18.599052       3.028637      17.564220           0.704699
            6             Cu      13.441205       7.449799      16.365523       0.798224      70.173873 0.11693968E+04  0.32714806E+05                                14.367396                           11.573026       1.299783       2.324563                    0.994277      41.838399     103.217769       0.509754       0.429500      -1.136490      -0.040903      -0.023171      -0.069347       0.083780      -0.042150      -0.141673      -0.084538      -0.065789      -0.356143      -0.232594       0.107853       0.124741             17.884822      17.683997       0.676480      -2.627376      18.529672      -1.498980      17.440797           0.757065
            7             Cu      14.490306      12.825215       4.733360       0.798945      70.178893 0.11693618E+04  0.32715551E+05                                14.373344                           11.576777       1.282353       2.319758                    0.994176      41.827083     103.212823       0.509381       0.429791      -1.136229       0.041268      -0.023487      -0.069474       0.084151       0.042218       0.141751      -0.084797      -0.065673      -0.357115      -0.232953       0.108005       0.124948             17.893858      17.692506      -0.678116       2.624041      18.537586      -1.496008      17.451483           0.758063
            8             Cu      22.482812      13.290941       4.733360       0.791941      70.616258 0.11782264E+04  0.33037362E+05                                14.449103                           11.635463       1.273991       2.315916                    0.994133      41.953276     103.758077       0.506944       0.430893      -1.135106      -0.040033      -0.023573      -0.068436       0.082715      -0.049730      -0.144090      -0.080091      -0.039038      -0.356253      -0.232453       0.107209       0.125244             17.990575      19.012898      -0.024160      -2.618806      17.405368      -1.531189      17.553461           0.704238
            9             Cu      18.889890       6.136365       4.733360       0.799385      70.111654 0.11680156E+04  0.32666407E+05                                14.360676                           11.567230       1.288379       2.321709                    0.994192      41.809605     103.130215       0.509814       0.429577      -1.136442      -0.000254       0.047078      -0.069587       0.084016       0.008046       0.002616       0.165226       0.106714      -0.358260      -0.233340       0.107803       0.125537             17.877083      17.723844       0.702116      -0.013668      18.472489       3.020876      17.434915           0.757270
           10             Cu      13.172313      13.586160       6.898804       0.799320      70.116673 0.11681095E+04  0.32669797E+05                                14.361518                           11.567828       1.288168       2.321633                    0.994191      41.811006     103.136007       0.509791       0.429587      -1.136432      -0.040658       0.023755       0.069579       0.084015       0.050220       0.144377      -0.080350      -0.039427      -0.358258      -0.233320       0.107807       0.125513             17.878309      18.894887       0.027012       2.609904      17.304053      -1.522215      17.435987           0.756854
           11             Cu      18.889891       4.614477       6.898804       0.798867      70.184697 0.11694874E+04  0.32720024E+05                                14.374213                           11.577491       1.282151       2.319680                    0.994175      41.828991     103.219889       0.509358       0.429798      -1.136221      -0.000309      -0.047504       0.069476       0.084165      -0.007305      -0.002567       0.165157       0.105945      -0.357163      -0.232957       0.108020       0.124937             17.894851      17.739794      -0.705390       0.016164      18.491942       3.020389      17.452817           0.757402
           12             Cu      23.800807      14.051886       6.898804       0.791397      70.654616 0.11789929E+04  0.33065169E+05                                14.455725                           11.640503       1.272574       2.315375                    0.994125      41.964248     103.804770       0.506737       0.430986      -1.135012       0.040492       0.022916       0.068465       0.082778      -0.041773      -0.141421      -0.084733      -0.066565      -0.356358      -0.232476       0.107244       0.125233             17.999169      17.794976       0.684189      -2.637180      18.640149      -1.502652      17.562381          -0.766117
           13              H      21.173017      12.385509      17.220255       0.129416       1.142079 0.84822171E+01  0.84211218E+02                                 1.770646                            1.674659      -1.368926       2.232428                    0.994961       3.569704       9.938220       0.497589       1.239866      -0.717004      -0.017124      -0.010335       0.035527       0.040771       0.003561      -0.009175      -0.005447       0.002921       0.022191      -0.007862      -0.007175       0.015037              1.815867       1.624335      -0.078044      -0.335911       1.732062      -0.275994       2.091206          -0.000025
           14              H      21.524952      15.039891      14.163322       0.124645       1.189098 0.88333521E+01  0.88233686E+02                                 1.801651                            1.696585      -1.104075       2.354143                    0.997135       3.488291       9.613428       0.501811       1.221959      -0.722531      -0.011294       0.030100      -0.013575       0.034898      -0.003739      -0.003932      -0.008372      -0.012633       0.007921      -0.011762      -0.000514       0.012276              1.846347       1.702045      -0.400727      -0.025438       2.125219      -0.300178       1.711778           0.000209
           15              H      23.835818      11.727557      14.219157       0.124088       1.230889 0.94585643E+01  0.96309112E+02                                 1.850197                            1.760627      -1.330450       2.244364                    0.994599       3.642632      10.205038       0.489467       1.228969      -0.719991       0.023583      -0.023269      -0.012172       0.035295      -0.012568      -0.009387      -0.002707       0.001857      -0.000742      -0.016912       0.002148       0.014764              1.883051       1.867728      -0.338221      -0.364953       1.944206      -0.011186       1.837218           0.000216
           16              H      23.057460      14.585130      12.425477       0.261210       0.744312 0.51232102E+01  0.45065264E+02                                 1.373985                            1.336711      -1.006315       2.475395                    0.999926       2.762351       7.358664       0.532405       1.307868      -0.703952      -0.019297       0.029170      -0.019523       0.040055      -0.023050      -0.009185      -0.015969       0.005684      -0.006707      -0.032835       0.007820       0.025015              1.392970       1.332682      -0.168695      -0.046385       1.410743      -0.250359       1.435485           0.000020
           17              H      24.405620      12.498392      12.048595       0.079317       1.279029 0.10041596E+02  0.10256515E+03                                 1.832286                            1.758392      -0.901638       2.423799                    0.998126       3.563290       9.619224       0.519337       1.154675      -0.740009      -0.020466      -0.024373      -0.004763       0.032180       0.004835      -0.000970       0.001428       0.008475      -0.012762      -0.005982      -0.002580       0.008563              1.854708       1.485160       0.103170      -0.082652       2.314233       0.189605       1.764733           0.000012
           18              H      25.272428      13.454679      13.004759       0.082264       1.491638 0.12317951E+02  0.13180045E+03                                 2.012716                            1.937412      -0.926063       2.413588                    0.997727       3.613706       9.835377       0.500946       1.142712      -0.745367       0.012375       0.008928       0.026847       0.030881      -0.001083      -0.003238       0.006546       0.001957       0.003198      -0.007113      -0.000729       0.007842              2.025823       2.333310       0.047642       0.344653       1.625167      -0.138677       2.118992          -0.000010
           19              H      24.087200      13.043458       9.773344       0.109954       1.193720 0.86932542E+01  0.86945086E+02                                 1.833791                            1.702259      -1.254315       2.279985                    0.995757       3.637916      10.206432       0.489940       1.249972      -0.714671      -0.019811      -0.040531      -0.005149       0.045407       0.008915      -0.001917      -0.004971      -0.012123      -0.007434      -0.009610      -0.004136       0.013746              1.898681       1.643537       0.474581       0.137780       2.286476       0.204916       1.766031           0.000033
           20              H      25.933473      15.657526      12.104429       0.118412       1.210484 0.92871692E+01  0.93240916E+02                                 1.789939                            1.720530      -0.836679       2.481775                    0.999462       3.301998       8.904604       0.510400       1.195287      -0.731944       0.015296       0.005287       0.036029       0.039497       0.008698       0.006448      -0.000740      -0.007741       0.030313      -0.015892       0.003483       0.012409              1.797081       1.677436       0.224580       0.210542       1.648155       0.182867       2.065651           0.000016
           21              H      26.201614      17.263701      10.087412       0.133362       1.224821 0.86523353E+01  0.86678065E+02                                 1.883759                            1.712229      -1.365373       2.235308                    0.993804       3.640944      10.317983       0.481181       1.270637      -0.709742       0.006897       0.041291      -0.002831       0.041959       0.005435      -0.000070      -0.004950      -0.031364       0.035729      -0.022569       0.006351       0.016218              2.013031       1.803523       0.633786       0.074040       2.706076       0.146709       1.529496          -0.000011
           22              H      25.801262      16.157439       8.014561       0.105639       1.121855 0.80202777E+01  0.78363857E+02                                 1.756967                            1.635521      -0.831977       2.486561                    0.999196       3.373919       9.258782       0.501216       1.250703      -0.716854       0.021707       0.016952      -0.041791       0.050050       0.011220      -0.010039      -0.001501      -0.010517       0.016858      -0.017885       0.002591       0.015294              1.824232       1.558367       0.204864      -0.202410       1.641894      -0.366369       2.272435           0.000028
           23              H      18.760666       7.723408      17.220255       0.128265       1.145393 0.85101460E+01  0.84540788E+02                                 1.772398                            1.676075      -1.358648       2.235877                    0.995060       3.574449       9.947909       0.498076       1.237887      -0.717436      -0.000370       0.020024       0.035805       0.041026      -0.000682       0.000118       0.010793      -0.007318       0.022446      -0.008216      -0.006924       0.015141              1.817732       1.774066      -0.007674      -0.071205       1.585195       0.429995       2.093935           0.000442
           24              H      20.883459       6.091429      14.163322       0.124362       1.187177 0.88129868E+01  0.87943023E+02                                 1.796179                            1.691841      -1.084296       2.362008                    0.997300       3.485456       9.587864       0.503965       1.217944      -0.723426       0.031769      -0.004961      -0.013611       0.034916      -0.003638      -0.005221       0.007668       0.012897       0.007846      -0.011867      -0.000422       0.012289              1.840541       2.357861       0.017004      -0.246003       1.456999       0.171319       1.706763           0.000195
           25              H      16.859461       5.746327      14.219157       0.124221       1.227996 0.94297385E+01  0.95921418E+02                                 1.845484                            1.756530      -1.321219       2.248335                    0.994736       3.637766      10.179143       0.490736       1.226994      -0.720438      -0.031826      -0.008792      -0.012213       0.035204       0.007089       0.002415       0.009600       0.020987      -0.000388      -0.017068       0.002221       0.014848              1.878095       2.211423       0.135229       0.171838       1.590335       0.320287       1.832528           0.000198
           26              H      19.723370       4.991618      12.425477       0.261041       0.744432 0.51242543E+01  0.45075636E+02                                 1.373998                            1.336733      -1.004454       2.476266                    0.999924       2.762753       7.359241       0.532482       1.307645      -0.703999       0.035177       0.002118      -0.019706       0.040376       0.014033      -0.009119       0.015879       0.036963      -0.006410      -0.032750       0.007843       0.024907              1.393023       1.537184       0.050559      -0.193554       1.206281       0.165435       1.435605           0.000020
           27              H      17.242121       4.867446      12.048595       0.078602       1.277554 0.10021972E+02  0.10226154E+03                                 1.826346                            1.752967      -0.877394       2.433002                    0.998324       3.561979       9.594546       0.522061       1.149809      -0.741175      -0.011005       0.030339      -0.004833       0.032633       0.001111       0.001803       0.000155      -0.012427      -0.012692      -0.005999      -0.002436       0.008435              1.848602       2.010716      -0.408708       0.204557       1.776235      -0.023354       1.758857           0.000019
           28              H      17.636887       3.638625      13.004759       0.082719       1.491593 0.12318655E+02  0.13182632E+03                                 2.014044                            1.938622      -0.933176       2.411065                    0.997709       3.611741       9.834722       0.500280       1.144074      -0.745052       0.001559      -0.014759       0.026660       0.030513       0.001295       0.007276      -0.000706       0.000748       0.003155      -0.007178      -0.000588       0.007766              2.027178       1.762295       0.283227      -0.292889       2.198869      -0.229044       2.120371           0.000011
           29              H      17.873372       4.870670       9.773344       0.109942       1.191974 0.86764191E+01  0.86726192E+02                                 1.831440                            1.700134      -1.253301       2.280644                    0.995783       3.634026      10.189297       0.490500       1.249272      -0.714841      -0.025205       0.037681      -0.005138       0.045624      -0.009691      -0.003302       0.004215      -0.009251      -0.007505      -0.009540      -0.004198       0.013738              1.896261       1.712766      -0.514864       0.108416       2.212508      -0.221386       1.763509          -0.000036
           30              H      28.524585      18.090978      12.104429       0.118465       1.212571 0.93085159E+01  0.93526168E+02                                 1.793550                            1.723933      -0.839213       2.481002                    0.999419       3.303373       8.917073       0.509169       1.197269      -0.731506      -0.003224      -0.015612       0.035961       0.039336      -0.007762      -0.003722      -0.005564      -0.011206       0.030379      -0.015973       0.003295       0.012678              1.800653       1.463600      -0.099831       0.053099       1.868167      -0.274331       2.070191          -0.000030
           31              H      29.781502      17.055672      10.087412       0.142148       1.196648 0.84454549E+01  0.84673153E+02                                 1.916192                            1.738637      -1.725378       2.107563                    0.991681       3.614961      10.480297       0.455153       1.342227      -0.695304       0.029373      -0.023473      -0.002949       0.037716      -0.015015      -0.004199       0.002426       0.006934       0.038181      -0.021789       0.005755       0.016034              2.050351       1.966404      -0.728744       0.092600       2.632159      -0.141473       1.552491          -0.000004
           32              H      19.713126       1.829257       8.014561       0.106191       1.120582 0.80077451E+01  0.78191391E+02                                 1.753312                            1.632585      -0.820748       2.490746                    0.999242       3.371050       9.240449       0.502556       1.248166      -0.717396       0.003584      -0.027270      -0.041631       0.049896      -0.010042       0.003330       0.009703      -0.014077       0.016941      -0.017660       0.002076       0.015585              1.820158       1.441006      -0.137875      -0.215031       1.752572       0.356698       2.266895          -0.000019
           33              H      15.929343      12.143615      17.220255       0.129209       1.142806 0.84889778E+01  0.84298912E+02                                 1.771753                            1.675610      -1.369253       2.231951                    0.994882       3.571107       9.944799       0.497299       1.240286      -0.716911       0.017647      -0.009694       0.035550       0.040855      -0.002939       0.009202      -0.005427       0.004682       0.022550      -0.008051      -0.007020       0.015071              1.817049       1.638533       0.085744       0.407409       1.719953      -0.153170       2.092663          -0.000031
           34              H      13.454611      11.121210      14.163322       0.125154       1.188435 0.88266064E+01  0.88148608E+02                                 1.800883                            1.695844      -1.098018       2.356681                    0.997118       3.486590       9.607469       0.501967       1.221826      -0.722558      -0.020004      -0.024873      -0.013392       0.034614       0.007305       0.009330       0.000561      -0.000082       0.007888      -0.011898      -0.000357       0.012254              1.845568       1.671722       0.383493       0.272560       2.153953       0.128129       1.711030           0.000206
           35              H      15.167743      14.778645      14.219157       0.124706       1.234052 0.94914458E+01  0.96754863E+02                                 1.855622                            1.765451      -1.347175       2.237474                    0.994499       3.647284      10.233280       0.487927       1.231432      -0.719430       0.008261       0.031584      -0.012523       0.034966       0.005505       0.006970      -0.006773      -0.022713      -0.000841      -0.016869       0.002081       0.014788              1.888709       1.636619       0.203205       0.193066       2.186876      -0.311936       1.842632           0.000196
           36              H      13.082190      12.675780      12.425477       0.260768       0.744351 0.51236969E+01  0.45071176E+02                                 1.374191                            1.336915      -1.006844       2.475314                    0.999928       2.762709       7.360050       0.532274       1.308144      -0.703906      -0.015737      -0.031594      -0.019627       0.040387       0.008997       0.018404      -0.000004      -0.042638      -0.006497      -0.032771       0.007888       0.024883              1.393201       1.245325       0.118097       0.240066       1.498535       0.084975       1.435744          -0.000020
           37              H      14.215278      14.886691      12.048595       0.078678       1.277138 0.10019097E+02  0.10223425E+03                                 1.826740                            1.753402      -0.877237       2.433113                    0.998286       3.561319       9.595743       0.521642       1.150710      -0.740962       0.031739      -0.005691      -0.004646       0.032578      -0.005945      -0.000800      -0.001579       0.004323      -0.012656      -0.005972      -0.002469       0.008440              1.848974       2.189031       0.305899      -0.122183       1.598568      -0.165531       1.759324          -0.000013
           38              H      12.953705      15.159225      13.004759       0.082751       1.487112 0.12270557E+02  0.13116054E+03                                 2.008177                            1.933345      -0.924967       2.414383                    0.997770       3.608044       9.813451       0.501628       1.142314      -0.745468      -0.013626       0.006042       0.026750       0.030622      -0.000366      -0.004191      -0.006069      -0.002920       0.003049      -0.007253      -0.000616       0.007868              2.021170       1.839405      -0.329196      -0.051851       2.110103       0.366485       2.114003          -0.000001
           39              H      13.902444      14.338397       9.773344       0.110255       1.190311 0.86629684E+01  0.86565347E+02                                 1.830434                            1.699425      -1.254245       2.280661                    0.995745       3.631695      10.183969       0.490298       1.250168      -0.714653       0.045069       0.003089      -0.005013       0.045452       0.000787       0.005124       0.000798       0.021293      -0.007445      -0.009499      -0.004072       0.013570              1.895059       2.531063       0.040797      -0.245641       1.391333       0.016858       1.762783          -0.000037
           40              H      29.336461      14.630283      12.104429       0.118706       1.213201 0.93150091E+01  0.93613443E+02                                 1.795004                            1.725055      -0.842382       2.479765                    0.999403       3.303200       8.919435       0.508742       1.197992      -0.731351      -0.011708       0.010663       0.035916       0.039252      -0.001104      -0.002792       0.006020       0.018958       0.030228      -0.015922       0.003364       0.012558              1.802249       1.855239      -0.125497      -0.265110       1.479337       0.091203       2.072170          -0.000027
           41              H      27.811400      14.059413      10.087412       0.130898       1.217206 0.85839486E+01  0.85763372E+02                                 1.870964                            1.701815      -1.340705       2.245878                    0.994208       3.627059      10.241801       0.484532       1.265228      -0.710989      -0.039799      -0.014779      -0.002926       0.042555       0.010862       0.004212       0.002413       0.025732       0.035197      -0.022724       0.006563       0.016161              1.998383       3.002866       0.073580      -0.162022       1.471878      -0.009169       1.520403           0.000010
           42              H      10.348625      14.265828       8.014561       0.105651       1.119810 0.79989452E+01  0.78053990E+02                                 1.749688                            1.629307      -0.812673       2.493676                    0.999339       3.369160       9.220640       0.504358       1.244527      -0.718196      -0.025560       0.010538      -0.041881       0.050183      -0.001047       0.006592      -0.007920       0.024746       0.017260      -0.017949       0.002372       0.015577              1.816391       1.790740      -0.065694       0.415561       1.397079       0.008034       2.261353          -0.000027
           43              H      28.071167       8.402861      17.676236       0.128960       1.142987 0.84904896E+01  0.84316691E+02                                 1.771880                            1.675716      -1.366732       2.232998                    0.994893       3.571486       9.945637       0.497309       1.240222      -0.716928      -0.000467      -0.020107      -0.035544       0.040840       0.000516      -0.000053       0.010712      -0.007256       0.022505      -0.008008      -0.007055       0.015063              1.817189       1.773984       0.007616       0.071062       1.584746       0.429474       2.092836           0.000442
           44              H      11.572962      10.034839      20.733168       0.125111       1.188632 0.88286225E+01  0.88174191E+02                                 1.801094                            1.696048      -1.098150       2.356574                    0.997117       3.487122       9.609380       0.501930       1.221841      -0.722552       0.031540       0.004892       0.013387       0.034612       0.003616       0.005148       0.007813       0.012709       0.007885      -0.011914      -0.000346       0.012260              1.845783       2.365767      -0.017100       0.247219       1.460342       0.172018       1.711241           0.000198
           45              H      26.169964      10.379941      20.677334       0.124488       1.233678 0.94877174E+01  0.96706921E+02                                 1.855270                            1.765132      -1.344076       2.238842                    0.994516       3.646841      10.231361       0.487962       1.231470      -0.719427      -0.031492       0.008616       0.012460       0.034947      -0.007049      -0.002291       0.009495       0.021048      -0.000862      -0.016987       0.002209       0.014778              1.888347       2.224844      -0.136643      -0.173586       1.597922       0.323074       1.842274           0.000196
           46              H      29.033875      11.134650      22.471013       0.260736       0.744417 0.51243478E+01  0.45078587E+02                                 1.374299                            1.337021      -1.006793       2.475311                    0.999928       2.762983       7.361053       0.532237       1.308185      -0.703897       0.035231      -0.002178       0.019619       0.040385      -0.013968       0.009198       0.015945       0.036905      -0.006486      -0.032777       0.007893       0.024884              1.393315       1.537605      -0.050610       0.193612       1.206462       0.165454       1.435879           0.000022
           47              H      26.552627      11.258823      22.847896       0.078611       1.277777 0.10025405E+02  0.10231461E+03                                 1.827301                            1.753909      -0.878037       2.432677                    0.998279       3.562404       9.599385       0.521587       1.150650      -0.740973      -0.010915      -0.030331       0.004643       0.032568      -0.001114      -0.001765       0.000088      -0.012468      -0.012651      -0.005973      -0.002473       0.008446              1.849556       2.011749       0.408797      -0.204571       1.777031      -0.023063       1.759887           0.000019
           48              H      26.947391      12.487643      21.891732       0.082715       1.487841 0.12278240E+02  0.13126428E+03                                 2.008872                            1.933975      -0.925596       2.414052                    0.997765       3.609068       9.817307       0.501532       1.142344      -0.745457       0.001600       0.014813      -0.026750       0.030619      -0.001442      -0.007369      -0.000597       0.000832       0.003031      -0.007267      -0.000617       0.007884              2.021884       1.757909      -0.281979       0.291591       2.192997      -0.228244       2.114746           0.000010
           49              H      17.873368       5.880172       1.858820       0.110249       1.190374 0.86635880E+01  0.86573419E+02                                 1.830518                            1.699500      -1.254329       2.280613                    0.995744       3.631890      10.184754       0.490279       1.250190      -0.714648      -0.025203      -0.037490       0.005010       0.045451       0.009615       0.003250       0.004042      -0.009291      -0.007442      -0.009502      -0.004072       0.013574              1.895149       1.711667       0.513943      -0.108236       2.210892      -0.221183       1.762887          -0.000035
           50              H      28.524591      14.161549      22.792061       0.118712       1.213168 0.93146935E+01  0.93609316E+02                                 1.794954                            1.725011      -0.842402       2.479755                    0.999403       3.303167       8.919250       0.508755       1.197972      -0.731355      -0.003377       0.015463      -0.035920       0.039253       0.007658       0.003816      -0.005427      -0.011390       0.030238      -0.015923       0.003363       0.012559              1.802196       1.464592       0.100019      -0.053568       1.869897      -0.275174       2.072098          -0.000025
           51              H      20.470997       9.821430       1.544751       0.130893       1.217150 0.85834296E+01  0.85756405E+02                                 1.870867                            1.701733      -1.340585       2.245929                    0.994210       3.626927      10.241133       0.484560       1.265183      -0.711000       0.032700       0.027073       0.002923       0.042554       0.016573       0.004194       0.002442       0.005944       0.035196      -0.022723       0.006564       0.016160              1.998271       1.918244       0.699670      -0.088939       2.556239      -0.135708       1.520329           0.000001
           52              H      19.713124       8.921585       3.617603       0.105637       1.119850 0.79992637E+01  0.78057518E+02                                 1.749694                            1.629312      -0.812633       2.493679                    0.999339       3.369202       9.220642       0.504373       1.244485      -0.718205       0.003654       0.027402       0.041879       0.050180       0.010194      -0.003561       0.009669      -0.014186       0.017264      -0.017950       0.002372       0.015578              1.816399       1.438606       0.137617       0.214738       1.749230       0.355879       2.261360          -0.000018
           53              H      34.550344      20.108912      17.676236       0.129476       1.141264 0.84746537E+01  0.84117780E+02                                 1.769909                            1.674003      -1.367820       2.233046                    0.994973       3.568182       9.933059       0.497644       1.240001      -0.716981       0.017503       0.009755      -0.035537       0.040797       0.003041      -0.009288      -0.005318       0.004702       0.022173      -0.007928      -0.007133       0.015061              1.815086       1.636882      -0.085585      -0.406724       1.718091      -0.152813       2.090285           0.000444
           54              H      22.765114       5.005059      20.733168       0.124472       1.189076 0.88328240E+01  0.88225894E+02                                 1.801568                            1.696490      -1.101332       2.355356                    0.997148       3.488124       9.612404       0.501852       1.221896      -0.722550      -0.020401       0.024846       0.013516       0.034874      -0.007355      -0.009223       0.000695      -0.000258       0.007927      -0.011832      -0.000400       0.012233              1.846273       1.672341      -0.383644      -0.272688       2.154799       0.128109       1.711680           0.000219
           55              H      33.788746      17.473882      20.677334       0.124296       1.231288 0.94626791E+01  0.96362179E+02                                 1.850587                            1.760996      -1.333536       2.242988                    0.994583       3.643215      10.207502       0.489418       1.228949      -0.719989       0.008334      -0.032063       0.012232       0.035314      -0.005399      -0.006938      -0.006819      -0.022687      -0.000724      -0.016805       0.002024       0.014781              1.883444       1.632531      -0.202292      -0.192251       2.180183      -0.310506       1.837618          -0.000257
           56              H      31.703195      19.576747      22.471013       0.261208       0.744440 0.51243377E+01  0.45077871E+02                                 1.374163                            1.336872      -1.006501       2.475300                    0.999926       2.762613       7.359693       0.532362       1.307897      -0.703945      -0.015619       0.031285       0.019529       0.040051      -0.009064      -0.018422       0.000037      -0.042750      -0.006703      -0.032828       0.007818       0.025010              1.393155       1.245292      -0.118188      -0.240071       1.498492       0.085049       1.435681           0.000012
           57              H      32.836283      17.365837      22.847896       0.079398       1.278312 0.10034551E+02  0.10247552E+03                                 1.831666                            1.757834      -0.900837       2.424250                    0.998131       3.562105       9.615289       0.519392       1.154752      -0.739994       0.031357       0.005518       0.004758       0.032192       0.006077       0.000744      -0.001557       0.004155      -0.012764      -0.005977      -0.002579       0.008557              1.854064       2.195513      -0.307264       0.122799       1.602563      -0.166274       1.764116           0.000018
           58              H      31.574710      17.093303      21.891732       0.082316       1.490811 0.12309241E+02  0.13168270E+03                                 2.011911                            1.936683      -0.925435       2.413923                    0.997733       3.612602       9.831145       0.501062       1.142661      -0.745383      -0.013909      -0.006270      -0.026853       0.030885       0.000307       0.004039      -0.006064      -0.002860       0.003221      -0.007096      -0.000733       0.007828              2.024995       1.842746       0.330239       0.052210       2.114120       0.367622       2.118119           0.000008
           59              H      23.212940      12.538704       1.858820       0.109970       1.193613 0.86922373E+01  0.86932313E+02                                 1.833686                            1.702164      -1.254257       2.280031                    0.995758       3.637679      10.205591       0.489953       1.249978      -0.714671       0.045012      -0.003117       0.005149       0.045413      -0.000794      -0.005265       0.000827       0.021498      -0.007451      -0.009605      -0.004142       0.013747              1.898569       2.536600      -0.041107       0.246327       1.393203       0.016863       1.765905          -0.000036
           60              H      29.336466      17.622244      22.792061       0.118417       1.210415 0.92864392E+01  0.93231400E+02                                 1.789842                            1.720439      -0.836631       2.481802                    0.999462       3.301883       8.904079       0.510426       1.195255      -0.731952      -0.012228      -0.010610      -0.036028       0.039499       0.000997       0.002586       0.005955       0.018933       0.030311      -0.015891       0.003481       0.012410              1.796982       1.849854       0.124958       0.263620       1.475556       0.090896       2.065537          -0.000026
           61              H      18.500895      12.817689       1.544751       0.133362       1.224842 0.86525107E+01  0.86680323E+02                                 1.883785                            1.712250      -1.365429       2.235283                    0.993803       3.640971      10.318113       0.481176       1.270643      -0.709740      -0.039208       0.014670       0.002833       0.041959      -0.010865      -0.004322       0.002416       0.025094       0.035732      -0.022570       0.006351       0.016219              2.013060       3.029361      -0.073924       0.164075       1.480306      -0.009233       1.529513          -0.000002
           62              H      19.659123      12.611273       3.617603       0.105642       1.121771 0.80195323E+01  0.78354653E+02                                 1.756878                            1.635445      -0.831851       2.486631                    0.999197       3.373754       9.258177       0.501229       1.250703      -0.716855      -0.025539      -0.010323       0.041793       0.050055       0.001054      -0.006324      -0.007940       0.024690       0.016858      -0.017883       0.002587       0.015296              1.824135       1.798336       0.066259      -0.418457       1.401771       0.007895       2.272297          -0.000024
           63              H      21.173017      19.867018      17.676236       0.128462       1.145811 0.85141394E+01  0.84590672E+02                                 1.772785                            1.676423      -1.361886       2.234420                    0.995042       3.575095       9.950420       0.498043       1.237821      -0.717443      -0.017128       0.010371      -0.035818       0.041035      -0.003615       0.009337      -0.005309       0.002513       0.022552      -0.008202      -0.006942       0.015144              1.818137       1.626111       0.077998       0.336888       1.733891      -0.276744       2.094408           0.000461
           64              H      21.524956      17.212637      20.733168       0.124602       1.186834 0.88099159E+01  0.87905200E+02                                 1.795864                            1.691567      -1.086662       2.361030                    0.997292       3.484765       9.585743       0.503994       1.217974      -0.723417      -0.011568      -0.030008       0.013678       0.034949       0.003706       0.003934      -0.008387      -0.012777       0.007840      -0.011778      -0.000551       0.012328              1.840204       1.696639       0.398464       0.025343       2.117498      -0.298636       1.706475          -0.000258
           65              H      23.835822      20.524971      20.677334       0.124257       1.227787 0.94275260E+01  0.95892760E+02                                 1.845251                            1.756305      -1.321058       2.248444                    0.994740       3.637238      10.177157       0.490777       1.226969      -0.720446       0.023529       0.023167       0.012217       0.035207       0.012629       0.009513      -0.002698       0.001794      -0.000384      -0.017055       0.002209       0.014846              1.877860       1.862515       0.336529       0.363252       1.938783      -0.011278       1.832282           0.000217
           66              H      23.057465      17.667398      22.471013       0.261088       0.744183 0.51219656E+01  0.45049925E+02                                 1.373639                            1.336396      -1.004306       2.476386                    0.999924       2.762048       7.356616       0.532579       1.307570      -0.704018      -0.019427      -0.029409       0.019709       0.040383       0.023024       0.009195      -0.015830       0.005827      -0.006416      -0.032748       0.007840       0.024908              1.392646       1.332442       0.168521       0.046441       1.410313      -0.250239       1.435183           0.000027
           67              H      24.405625      19.754136      22.847896       0.078608       1.277448 0.10020872E+02  0.10224719E+03                                 1.826231                            1.752861      -0.877233       2.433087                    0.998326       3.561759       9.593713       0.522083       1.149796      -0.741180      -0.020767       0.024705       0.004845       0.032635      -0.004825       0.001038       0.001489       0.008129      -0.012699      -0.006003      -0.002430       0.008433              1.848485       1.480817      -0.102815       0.082040       2.305904       0.188807       1.758733           0.000018
           68              H      25.272432      18.797849      21.891732       0.082716       1.491463 0.12317199E+02  0.13180597E+03                                 2.013873                            1.938465      -0.933084       2.411109                    0.997710       3.611547       9.833800       0.500320       1.144025      -0.745065       0.012012      -0.008733      -0.026655       0.030513       0.000971       0.003022       0.006654       0.001879       0.003156      -0.007179      -0.000583       0.007763              2.027004       2.334780      -0.047417      -0.344775       1.626035      -0.139109       2.120197           0.000011
           69              H      14.776696      13.833643       1.858820       0.109942       1.191954 0.86762041E+01  0.86723404E+02                                 1.831416                            1.700110      -1.253264       2.280666                    0.995784       3.633947      10.188999       0.490505       1.249268      -0.714842      -0.020033       0.040668       0.005140       0.045625      -0.008850       0.001998      -0.004968      -0.012160      -0.007507      -0.009538      -0.004199       0.013737              1.896238       1.641672      -0.473826      -0.137515       2.283570       0.204580       1.763471          -0.000034
           70              H      25.933478      16.595002      22.792061       0.118461       1.212573 0.93084911E+01  0.93525652E+02                                 1.793538                            1.723919      -0.839198       2.481009                    0.999419       3.303352       8.916940       0.509177       1.197252      -0.731510       0.015133      -0.005017      -0.035960       0.039335      -0.008732      -0.006681      -0.000442      -0.007839       0.030374      -0.015971       0.003294       0.012677              1.800641       1.680552      -0.225093      -0.211032       1.651184       0.183156       2.070187          -0.000027
           71              H      16.891110       9.613401       1.544751       0.142151       1.196646 0.84454280E+01  0.84672864E+02                                 1.916196                            1.738638      -1.725453       2.107536                    0.991681       3.614948      10.480278       0.455151       1.342233      -0.695303       0.005641      -0.037176       0.002950       0.037717      -0.004504       0.000002      -0.004850      -0.029472       0.038179      -0.021787       0.005754       0.016033              2.050358       1.834612      -0.652660      -0.076227       2.763969       0.150945       1.552493          -0.000002
           72              H      16.490759      10.719663       3.617603       0.106190       1.120586 0.80077886E+01  0.78191945E+02                                 1.753320                            1.632592      -0.820774       2.490736                    0.999242       3.371048       9.240460       0.502554       1.248171      -0.717395       0.021822      -0.016740       0.041631       0.049896      -0.011115       0.010069      -0.001968      -0.010355       0.016938      -0.017659       0.002075       0.015584              1.820163       1.555282      -0.203850       0.201393       1.638305      -0.364569       2.266901          -0.000018
           73              H      16.068995       9.116176       6.044072       0.129252       1.141390 0.84756274E+01  0.84128749E+02                                 1.769967                            1.674048      -1.365380       2.234070                    0.994982       3.568418       9.933364       0.497667       1.239924      -0.717001       0.017159       0.010301      -0.035525       0.040774       0.003465      -0.009245      -0.005430       0.002899       0.022107      -0.007878      -0.007163       0.015041              1.815149       1.623721      -0.077952      -0.335733       1.731352      -0.275850       2.090374           0.000443
           74              H      15.717060       6.461794       9.101005       0.124429       1.189327 0.88352790E+01  0.88256688E+02                                 1.801807                            1.696713      -1.101485       2.355232                    0.997146       3.488708       9.614405       0.501823       1.221878      -0.722552       0.011321      -0.030091       0.013504       0.034871      -0.003795      -0.004024      -0.008338      -0.012606       0.007916      -0.011845      -0.000389       0.012234              1.846519       1.702186      -0.400800      -0.025431       2.125459      -0.300230       1.711913           0.000198
           75              H      13.406194       9.774128       9.045170       0.124066       1.230961 0.94593220E+01  0.96318255E+02                                 1.850220                            1.760660      -1.330376       2.244370                    0.994600       3.642782      10.205360       0.489481       1.228916      -0.720003      -0.023584       0.023270       0.012161       0.035293      -0.012568      -0.009394      -0.002716       0.001861      -0.000741      -0.016921       0.002156       0.014765              1.883063       1.867729      -0.338214      -0.364926       1.944235      -0.011201       1.837226           0.000198
           76              H      14.184552       6.916555      10.838850       0.261163       0.744547 0.51252239E+01  0.45087074E+02                                 1.374211                            1.336920      -1.006399       2.475296                    0.999926       2.762870       7.360204       0.532400       1.307764      -0.703971       0.019304      -0.029172       0.019507       0.040052      -0.023051      -0.009188      -0.015982       0.005672      -0.006712      -0.032844       0.007826       0.025019              1.393205       1.332897      -0.168729      -0.046402       1.410980      -0.250428       1.435739           0.000021
           77              H      12.836392       9.003293      11.215732       0.079351       1.278982 0.10041139E+02  0.10255926E+03                                 1.832240                            1.758351      -0.901608       2.423832                    0.998126       3.563143       9.618754       0.519344       1.154674      -0.740009       0.020477       0.024380       0.004718       0.032186       0.004840      -0.000962       0.001410       0.008477      -0.012765      -0.005965      -0.002602       0.008568              1.854658       1.485124       0.103148      -0.082656       2.314186       0.189605       1.764666           0.000019
           78              H      11.969584       8.047006      10.259568       0.082369       1.490695 0.12308006E+02  0.13166561E+03                                 2.011745                            1.936534      -0.925755       2.413801                    0.997730       3.612510       9.830609       0.501104       1.142599      -0.745396      -0.012364      -0.008908      -0.026887       0.030905      -0.001084      -0.003225       0.006541       0.001945       0.003241      -0.007100      -0.000737       0.007836              2.024818       2.332110       0.047626       0.344427       1.624473      -0.138528       2.117870           0.000016
           79              H      13.154812       8.458227      13.490983       0.110064       1.192685 0.86837255E+01  0.86825810E+02                                 1.832808                            1.701389      -1.253263       2.280642                    0.995759       3.635868      10.199214       0.490039       1.250064      -0.714659       0.019831       0.040586       0.005148       0.045464       0.008941      -0.001905      -0.004911      -0.012133      -0.007440      -0.009629      -0.004105       0.013734              1.897642       1.642715       0.474249       0.137659       2.285208       0.204750       1.765002          -0.000035
           80              H      11.308539       5.844159      11.159898       0.118580       1.209355 0.92759541E+01  0.93098731E+02                                 1.788755                            1.719442      -0.835851       2.482329                    0.999469       3.299998       8.897341       0.510591       1.195220      -0.731966      -0.015308      -0.005302      -0.036053       0.039526       0.008671       0.006448      -0.000719      -0.007712       0.030323      -0.015859       0.003443       0.012416              1.795867       1.676341       0.224337       0.210351       1.647071       0.182701       2.064188          -0.000024
           81              H      11.040398       4.237984      13.176915       0.133583       1.224001 0.86451256E+01  0.86588209E+02                                 1.883002                            1.711581      -1.365661       2.235362                    0.993802       3.639238      10.312261       0.481242       1.270735      -0.709725      -0.006909      -0.041325       0.002822       0.041993       0.005415      -0.000086      -0.004938      -0.031353       0.035660      -0.022544       0.006349       0.016196              2.012177       1.802782       0.633422       0.073963       2.704875       0.146572       1.528875           0.000001
           82              H      11.440750       5.344246      15.249766       0.105798       1.120701 0.80097306E+01  0.78233688E+02                                 1.755727                            1.634423      -0.830322       2.487513                    0.999206       3.371534       9.250103       0.501404       1.250668      -0.716872      -0.021739      -0.017008       0.041818       0.050106       0.011190      -0.010011      -0.001531      -0.010480       0.016894      -0.017834       0.002555       0.015279              1.822914       1.557321       0.204650      -0.202260       1.640759      -0.366048       2.270661          -0.000017
           83              H      18.481346      13.778277       6.044072       0.128488       1.145275 0.85092322E+01  0.84530512E+02                                 1.772345                            1.676033      -1.361146       2.234827                    0.995049       3.574218       9.947607       0.498054       1.237959      -0.717416       0.000334      -0.020049      -0.035818       0.041049      -0.000720       0.000162       0.010772      -0.007490       0.022513      -0.008266      -0.006895       0.015160              1.817673       1.774023      -0.007673      -0.071201       1.585143       0.429959       2.093853           0.000447
           84              H      16.358553      15.410256       9.101005       0.124398       1.186957 0.88108021E+01  0.87915368E+02                                 1.795945                            1.691622      -1.084133       2.362126                    0.997301       3.484927       9.585946       0.504004       1.217931      -0.723431      -0.031768       0.004966       0.013619       0.034920      -0.003643      -0.005224       0.007658       0.012893       0.007853      -0.011857      -0.000431       0.012288              1.840301       2.357558       0.016973      -0.246007       1.456810       0.171281       1.706536           0.000219
           85              H      20.382551      15.755358       9.045170       0.124445       1.228384 0.94337295E+01  0.95973872E+02                                 1.845953                            1.756957      -1.324474       2.246913                    0.994711       3.638340      10.181969       0.490644       1.227073      -0.720414       0.031815       0.008816       0.012278       0.035223       0.007124       0.002505       0.009522       0.020835      -0.000367      -0.016948       0.002087       0.014861              1.878582       2.212013       0.135251       0.171860       1.590712       0.320423       1.833021          -0.000257
           86              H      17.518642      16.510067      10.838850       0.261090       0.744296 0.51230783E+01  0.45063038E+02                                 1.373886                            1.336626      -1.004512       2.476293                    0.999924       2.762406       7.358310       0.532471       1.307737      -0.703982      -0.035166      -0.002100       0.019727       0.040376       0.014027      -0.009118       0.015871       0.036949      -0.006407      -0.032736       0.007838       0.024899              1.392908       1.537074       0.050541      -0.193561       1.206169       0.165404       1.435480           0.000010
           87              H      19.999891      16.634239      11.215732       0.078627       1.277088 0.10017398E+02  0.10220333E+03                                 1.825941                            1.752604      -0.876851       2.433293                    0.998329       3.561247       9.592075       0.522098       1.149857      -0.741167       0.011022      -0.030335       0.004864       0.032640       0.001099       0.001813       0.000159      -0.012415      -0.012685      -0.006005      -0.002421       0.008427              1.848184       2.010228      -0.408585       0.204439       1.775850      -0.023333       1.758473           0.000016
           88              H      19.605125      17.863060      10.259568       0.082666       1.491620 0.12318833E+02  0.13182779E+03                                 2.014008                            1.938587      -0.933007       2.411110                    0.997710       3.611808       9.834663       0.500307       1.144017      -0.745067      -0.001558       0.014768      -0.026638       0.030498       0.001296       0.007268      -0.000699       0.000749       0.003155      -0.007168      -0.000591       0.007759              2.027148       1.762269       0.283193      -0.292932       2.198763      -0.229037       2.120412           0.000010
           89              H      19.368640      16.631015      13.490983       0.109834       1.193011 0.86859521E+01  0.86845328E+02                                 1.832416                            1.700998      -1.254352       2.279994                    0.995781       3.636021      10.196294       0.490406       1.249170      -0.714855       0.025167      -0.037643       0.005132       0.045571      -0.009679      -0.003351       0.004255      -0.009211      -0.007502      -0.009524      -0.004232       0.013756              1.897294       1.713636      -0.515228       0.108493       2.213722      -0.221567       1.764523          -0.000036
           90              H       8.717427       3.410707      11.159898       0.118330       1.213455 0.93172300E+01  0.93636116E+02                                 1.794409                            1.724721      -0.840050       2.480473                    0.999412       3.304998       8.922680       0.509058       1.197242      -0.731506       0.003213       0.015596      -0.035943       0.039312      -0.007788      -0.003737      -0.005557      -0.011233       0.030373      -0.016004       0.003330       0.012674              1.801534       1.464235      -0.099924       0.053127       1.869113      -0.274515       2.071253          -0.000025
           91              H       7.460510       4.446013      13.176915       0.142025       1.197236 0.84506076E+01  0.84737992E+02                                 1.916798                            1.739145      -1.725085       2.107554                    0.991684       3.616297      10.485090       0.455094       1.342193      -0.695307      -0.029372       0.023466       0.002964       0.037712      -0.015023      -0.004215       0.002423       0.006903       0.038217      -0.021799       0.005748       0.016051              2.051050       1.967016      -0.729078       0.092666       2.633150      -0.141587       1.552985          -0.000006
           92              H       8.218386       3.546169      15.249766       0.106064       1.121563 0.80168171E+01  0.78304319E+02                                 1.754466                            1.633609      -0.821925       2.490068                    0.999233       3.373147       9.248477       0.502339       1.248318      -0.717354      -0.003581       0.027227       0.041604       0.049850      -0.010072       0.003361       0.009713      -0.014097       0.016925      -0.017706       0.002108       0.015599              1.821382       1.441867      -0.138024      -0.215223       1.753752       0.356975       2.268528          -0.000024
           93              H      21.312669       9.358070       6.044072       0.129157       1.143419 0.84946609E+01  0.84369130E+02                                 1.772313                            1.676108      -1.370016       2.231524                    0.994874       3.572201       9.948530       0.497255       1.240192      -0.716927      -0.017666       0.009609      -0.035556       0.040849      -0.002953       0.009230      -0.005332       0.004692       0.022608      -0.007989      -0.007077       0.015065              1.817643       1.639033       0.085807       0.407599       1.720534      -0.153248       2.093361           0.000459
           94              H      23.787401      10.380475       9.101005       0.125340       1.188376 0.88263801E+01  0.88146917E+02                                 1.800880                            1.695865      -1.100630       2.355532                    0.997108       3.486613       9.607967       0.501938       1.221887      -0.722540       0.020028       0.024859       0.013452       0.034642       0.007292       0.009319       0.000653       0.000027       0.007886      -0.011822      -0.000477       0.012300              1.845552       1.671688       0.383424       0.272528       2.153922       0.128069       1.711045          -0.000256
           95              H      22.074269       6.723040       9.045170       0.124515       1.233485 0.94856646E+01  0.96680202E+02                                 1.855050                            1.764920      -1.343911       2.238948                    0.994518       3.646358      10.229504       0.488003       1.231440      -0.719436      -0.008284      -0.031583       0.012465       0.034950       0.005587       0.007068      -0.006731      -0.022733      -0.000859      -0.016978       0.002201       0.014777              1.888126       1.636107       0.203108       0.192936       2.186228      -0.311859       1.842043           0.000216
           96              H      24.159822       8.825905      10.838850       0.260759       0.744252 0.51228199E+01  0.45061317E+02                                 1.374049                            1.336786      -1.006686       2.475390                    0.999928       2.762497       7.359195       0.532311       1.308116      -0.703913       0.015728       0.031609       0.019619       0.040391       0.008996       0.018403      -0.000012      -0.042660      -0.006496      -0.032779       0.007890       0.024889              1.393052       1.245193       0.118064       0.240010       1.498383       0.084940       1.435580           0.000025
           97              H      23.026734       6.614994      11.215732       0.078631       1.277569 0.10023329E+02  0.10228805E+03                                 1.827110                            1.753735      -0.877743       2.432831                    0.998282       3.562046       9.598145       0.521610       1.150661      -0.740971      -0.031727       0.005702       0.004651       0.032569      -0.005951      -0.000809      -0.001580       0.004306      -0.012662      -0.005979      -0.002465       0.008444              1.849358       2.189496       0.305988      -0.122246       1.598888      -0.165607       1.759691           0.000015
           98              H      24.288307       6.342460      10.259568       0.082721       1.487635 0.12276057E+02  0.13123496E+03                                 2.008694                            1.933812      -0.925372       2.414172                    0.997767       3.608742       9.816159       0.501550       1.142354      -0.745456       0.013635      -0.006035      -0.026744       0.030620      -0.000369      -0.004202      -0.006080      -0.002920       0.003028      -0.007271      -0.000609       0.007879              2.021702       1.839862      -0.329347      -0.051867       2.110699       0.366596       2.114546           0.000013
           99              H      23.339568       7.163288      13.490983       0.110265       1.190233 0.86622513E+01  0.86556566E+02                                 1.830371                            1.699368      -1.254196       2.280693                    0.995745       3.631585      10.183633       0.490299       1.250189      -0.714649      -0.045071      -0.003090       0.005012       0.045454       0.000783       0.005124       0.000795       0.021289      -0.007457      -0.009494      -0.004076       0.013570              1.894992       2.530970       0.040792      -0.245636       1.391290       0.016853       1.762716          -0.000038
          100              H       7.905551       6.871402      11.159898       0.118700       1.213153 0.93144880E+01  0.93606487E+02                                 1.794925                            1.724982      -0.842243       2.479825                    0.999404       3.303106       8.918972       0.508766       1.197957      -0.731359       0.011697      -0.010673      -0.035919       0.039254      -0.001105      -0.002791       0.006021       0.018952       0.030241      -0.015921       0.003360       0.012561              1.802170       1.855140      -0.125489      -0.265094       1.479290       0.091189       2.072081          -0.000024
          101              H       9.430612       7.442272      13.176915       0.130794       1.217472 0.85861604E+01  0.85789120E+02                                 1.871053                            1.701895      -1.340260       2.245985                    0.994216       3.627418      10.242301       0.484590       1.265022      -0.711034       0.039772       0.014778       0.002915       0.042529       0.010868       0.004209       0.002415       0.025743       0.035229      -0.022738       0.006572       0.016166              1.998470       3.002980       0.073593      -0.162047       1.471954      -0.009172       1.520477          -0.000000
          102              H       8.272387       7.235857      15.249766       0.105598       1.119946 0.80000617E+01  0.78066376E+02                                 1.749702                            1.629321      -0.812741       2.493589                    0.999338       3.369337       9.220737       0.504410       1.244375      -0.718229       0.025537      -0.010553       0.041876       0.050171      -0.001048       0.006591      -0.007922       0.024756       0.017243      -0.017952       0.002374       0.015578              1.816403       1.790738      -0.065697       0.415549       1.397101       0.008032       2.261369          -0.000020
          103              H       9.170845      13.098824       5.588091       0.129130       1.143678 0.84971140E+01  0.84399780E+02                                 1.772573                            1.676341      -1.370312       2.231345                    0.994870       3.572778       9.950582       0.497223       1.240180      -0.716927       0.000511       0.020096       0.035546       0.040836       0.000556      -0.000001       0.010658      -0.007440       0.022587      -0.007985      -0.007073       0.015058              1.817922       1.774764       0.007610       0.071096       1.585317       0.429706       2.093685          -0.000022
          104              H      25.669050      11.466846       2.531159       0.125323       1.188426 0.88268763E+01  0.88153058E+02                                 1.800921                            1.695904      -1.100655       2.355506                    0.997107       3.486745       9.608377       0.501937       1.221875      -0.722542      -0.031539      -0.004919      -0.013454       0.034640       0.003657       0.005224       0.007749       0.012623       0.007889      -0.011829      -0.000473       0.012302              1.845592       2.365462      -0.017107       0.247164       1.460227       0.171996       1.711088           0.000210
          105              H      11.072048      11.121744       2.586993       0.124500       1.233704 0.94878658E+01  0.96708877E+02                                 1.855302                            1.765148      -1.344208       2.238791                    0.994515       3.646843      10.231413       0.487959       1.231473      -0.719426       0.031489      -0.008616      -0.012467       0.034946      -0.007047      -0.002293       0.009487       0.021051      -0.000863      -0.016981       0.002204       0.014776              1.888391       2.224904      -0.136667      -0.173619       1.597950       0.323104       1.842320           0.000220
          106              H       8.208137      10.367035       0.793314       0.260782       0.744201 0.51224671E+01  0.45058047E+02                                 1.374065                            1.336805      -1.006698       2.475405                    0.999928       2.762489       7.359485       0.532261       1.308243      -0.703887      -0.035229       0.002174      -0.019632       0.040388      -0.013973       0.009188       0.015938       0.036902      -0.006484      -0.032771       0.007889       0.024882              1.393072       1.537334      -0.050601       0.193557       1.206265       0.165403       1.435618           0.000022
          107              H      10.689385      10.242862       0.416431       0.078578       1.277900 0.10026625E+02  0.10233007E+03                                 1.827401                            1.754000      -0.878168       2.432588                    0.998278       3.562666       9.600201       0.521581       1.150630      -0.740977       0.010909       0.030318      -0.004678       0.032559      -0.001118      -0.001780       0.000086      -0.012462      -0.012644      -0.005987      -0.002456       0.008443              1.849659       2.011843       0.408820      -0.204571       1.777129      -0.023053       1.760006           0.000014
          108              H      10.294621       9.014042       1.372595       0.082637       1.488472 0.12284817E+02  0.13135263E+03                                 2.009453                            1.934499      -0.925845       2.413877                    0.997762       3.609946       9.820481       0.501460       1.142351      -0.745453      -0.001612      -0.014831       0.026718       0.030601      -0.001445      -0.007378      -0.000593       0.000824       0.003000      -0.007279      -0.000610       0.007889              2.022490       1.758395      -0.282101       0.291739       2.193638      -0.228313       2.115438           0.000000
          109              H      19.368644      15.621513      21.405507       0.110134       1.191422 0.86732142E+01  0.86693549E+02                                 1.831490                            1.700362      -1.255341       2.279970                    0.995742       3.633919      10.191802       0.490191       1.250069      -0.714666       0.025166       0.037445      -0.005007       0.045393       0.009599       0.003295       0.004080      -0.009255      -0.007438      -0.009484      -0.004102       0.013586              1.896173       1.712524       0.514294      -0.108315       2.212094      -0.221363       1.763902           0.000032
          110              H       8.717421       7.340136       0.472266       0.118574       1.214076 0.93236364E+01  0.93722004E+02                                 1.795818                            1.725805      -0.843225       2.479216                    0.999398       3.304835       8.924944       0.508652       1.197925      -0.731360       0.003383      -0.015446       0.035902       0.039230       0.007682       0.003832      -0.005419      -0.011418       0.030244      -0.015954       0.003397       0.012557              1.803085       1.465239       0.100102      -0.053602       1.870849      -0.275351       2.073168           0.000024
          111              H      16.771015      11.680255      21.719576       0.130683       1.217961 0.85905201E+01  0.85844481E+02                                 1.871608                            1.702364      -1.340343       2.245857                    0.994212       3.628586      10.246657       0.484503       1.265077      -0.711019      -0.032677      -0.027044      -0.002928       0.042517       0.016587       0.004210       0.002434       0.005920       0.035263      -0.022747       0.006567       0.016179              1.999106       1.919001       0.700046      -0.089021       2.557384      -0.135844       1.520934          -0.000010
          112              H      17.528888      12.580100      19.646724       0.105471       1.120983 0.80096219E+01  0.78185313E+02                                 1.750917                            1.630398      -0.813985       2.492871                    0.999330       3.371550       9.229196       0.504181       1.244533      -0.718185      -0.003618      -0.027348      -0.041849       0.050123       0.010224      -0.003601       0.009677      -0.014220       0.017230      -0.018000       0.002409       0.015591              1.817698       1.439522       0.137759       0.214935       1.750468       0.356163       2.263104           0.000026
          113              H       2.691668       1.392773       5.588091       0.129254       1.141376 0.84754874E+01  0.84127001E+02                                 1.769952                            1.674034      -1.365341       2.234089                    0.994983       3.568390       9.933261       0.497669       1.239924      -0.717001      -0.017502      -0.009711       0.035524       0.040775       0.002988      -0.009326      -0.005291       0.004553       0.022104      -0.007877      -0.007163       0.015041              1.815134       1.636924      -0.085579      -0.406757       1.718120      -0.152827       2.090357           0.000442
          114              H      14.476898      16.496626       2.531159       0.124422       1.189378 0.88357625E+01  0.88262710E+02                                 1.801854                            1.696755      -1.101539       2.355198                    0.997145       3.488804       9.614729       0.501819       1.221872      -0.722553       0.020398      -0.024849      -0.013503       0.034869      -0.007355      -0.009233       0.000684      -0.000270       0.007919      -0.011845      -0.000389       0.012234              1.846568       1.672578      -0.383694      -0.272729       2.155172       0.128087       1.711955           0.000200
          115              H       3.453266       4.027803       2.586993       0.124073       1.230888 0.94586149E+01  0.96309234E+02                                 1.850150                            1.760597      -1.330309       2.244410                    0.994601       3.642648      10.204881       0.489488       1.228920      -0.720002      -0.008362       0.032060      -0.012164       0.035295      -0.005479      -0.007049      -0.006779      -0.022699      -0.000743      -0.016922       0.002155       0.014767              1.882990       1.632148      -0.202219      -0.192149       2.179667      -0.310422       1.837156           0.000198
          116              H       5.538817       1.924938       0.793314       0.261147       0.744624 0.51259245E+01  0.45094851E+02                                 1.374312                            1.337014      -1.006443       2.475257                    0.999925       2.763063       7.360889       0.532378       1.307769      -0.703969       0.015609      -0.031305      -0.019503       0.040050      -0.009069      -0.018433       0.000033      -0.042769      -0.006708      -0.032846       0.007826       0.025021              1.393310       1.245422      -0.118182      -0.240106       1.498657       0.085029       1.435850           0.000021
          117              H       4.405729       4.135848       0.416431       0.079375       1.278787 0.10039230E+02  0.10253516E+03                                 1.832083                            1.758209      -0.901401       2.423949                    0.998128       3.562851       9.617834       0.519352       1.154707      -0.740002      -0.031355      -0.005536      -0.004720       0.032187       0.006088       0.000741      -0.001543       0.004144      -0.012772      -0.005969      -0.002598       0.008567              1.854495       2.196039      -0.307377       0.122869       1.602935      -0.166369       1.764512           0.000020
          118              H       5.667302       4.408382       1.372595       0.082387       1.490563 0.12306697E+02  0.13164869E+03                                 2.011679                            1.936475      -0.925570       2.413903                    0.997732       3.612303       9.830083       0.501092       1.142651      -0.745384       0.013897       0.006263       0.026883       0.030904       0.000305       0.004051      -0.006064      -0.002855       0.003234      -0.007103      -0.000732       0.007835              2.024750       1.842570       0.330221       0.052238       2.113898       0.367517       2.117783           0.000019
          119              H      14.029072       8.962981      21.405507       0.110081       1.192552 0.86824980E+01  0.86810521E+02                                 1.832684                            1.701278      -1.253163       2.280704                    0.995761       3.635633      10.198398       0.490051       1.250079      -0.714657      -0.045066       0.003132      -0.005150       0.045468      -0.000783      -0.005205       0.000804       0.021545      -0.007451      -0.009624      -0.004108       0.013732              1.897509       2.535116      -0.041076       0.246123       1.392545       0.016838       1.764865          -0.000035
          120              H       7.905546       3.879441       0.472266       0.118572       1.209380 0.92762043E+01  0.93102026E+02                                 1.788797                            1.719480      -0.835723       2.482383                    0.999469       3.300019       8.897484       0.510578       1.195240      -0.731961       0.012239       0.010625       0.036052       0.039527       0.000999       0.002601       0.005945       0.018871       0.030326      -0.015859       0.003442       0.012417              1.795911       1.848702       0.124849       0.263407       1.474786       0.090815       2.064246          -0.000021
          121              H      18.741117       8.683996      21.719576       0.133490       1.224276 0.86474744E+01  0.86616317E+02                                 1.883153                            1.711715      -1.365295       2.235443                    0.993808       3.639660      10.313224       0.481272       1.270589      -0.709756       0.039221      -0.014672      -0.002815       0.041970      -0.010877      -0.004316       0.002398       0.025065       0.035693      -0.022559       0.006357       0.016202              2.012336       3.028143      -0.073920       0.163947       1.479866      -0.009234       1.528998          -0.000001
          122              H      17.582889       8.890412      19.646724       0.105772       1.120729 0.80099266E+01  0.78235148E+02                                 1.755661                            1.634368      -0.830399       2.487445                    0.999206       3.371558       9.249782       0.501453       1.250553      -0.716897       0.025582       0.010340      -0.041817       0.050100       0.001060      -0.006330      -0.007907       0.024630       0.016874      -0.017837       0.002556       0.015281              1.822841       1.797040       0.066191      -0.418095       1.400917       0.007866       2.270565          -0.000020
          123              H      16.068995       1.634667       5.588091       0.128506       1.145250 0.85089911E+01  0.84527485E+02                                 1.772314                            1.676005      -1.361230       2.234796                    0.995049       3.574156       9.947385       0.498061       1.237953      -0.717417       0.017191      -0.010311       0.035812       0.041041      -0.003606       0.009405      -0.005237       0.002495       0.022495      -0.008265      -0.006885       0.015150              1.817638       1.625684       0.077945       0.336744       1.733413      -0.276638       2.093815          -0.000030
          124              H      15.717056       4.289048       2.531159       0.124396       1.187014 0.88113116E+01  0.87921894E+02                                 1.796017                            1.691682      -1.084169       2.362108                    0.997301       3.485012       9.586319       0.503990       1.217946      -0.723427       0.011593       0.029993      -0.013615       0.034919       0.003761       0.004020      -0.008353      -0.012745       0.007849      -0.011854      -0.000430       0.012285              1.840380       1.696761       0.398552       0.025321       2.117776      -0.298720       1.706603           0.000207
          125              H      13.406190       0.976714       2.586993       0.124429       1.228427 0.94341103E+01  0.95978495E+02                                 1.845980                            1.756980      -1.324419       2.246929                    0.994712       3.638387      10.182064       0.490647       1.227054      -0.720418      -0.023540      -0.023148      -0.012271       0.035221       0.012579       0.009502      -0.002595       0.001924      -0.000361      -0.016949       0.002092       0.014857              1.878608       1.863200       0.336675       0.363429       1.939591      -0.011366       1.833035           0.000198
          126              H      14.184547       3.834287       0.793314       0.261074       0.744316 0.51231626E+01  0.45063398E+02                                 1.373837                            1.336577      -1.004463       2.476299                    0.999924       2.762369       7.357878       0.532524       1.307619      -0.704007       0.019412       0.029411      -0.019714       0.040379       0.023017       0.009191      -0.015839       0.005816      -0.006417      -0.032745       0.007841       0.024904              1.392855       1.332617       0.168553       0.046448       1.410534      -0.250320       1.435413          -0.000020
          127              H      12.836387       1.747549       0.416431       0.078640       1.277111 0.10017598E+02  0.10220585E+03                                 1.825966                            1.752623      -0.876842       2.433306                    0.998329       3.561206       9.591978       0.522094       1.149860      -0.741166       0.020768      -0.024719      -0.004831       0.032644      -0.004831       0.001039       0.001477       0.008111      -0.012692      -0.005992      -0.002439       0.008431              1.848211       1.480615      -0.102805       0.082016       2.305543       0.188733       1.758475          -0.000010
          128              H      11.969580       2.703836       1.372595       0.082727       1.491089 0.12313279E+02  0.13175305E+03                                 2.013521                            1.938147      -0.932799       2.411260                    0.997712       3.611043       9.831902       0.500366       1.144013      -0.745070      -0.012006       0.008719       0.026667       0.030517       0.000972       0.003020       0.006639       0.001864       0.003183      -0.007159      -0.000595       0.007753              2.026641       2.334299      -0.047410      -0.344706       1.625790      -0.139086       2.119834           0.000010
          129              H      22.465316       7.668042      21.405507       0.109931       1.192039 0.86770009E+01  0.86733233E+02                                 1.831489                            1.700177      -1.253332       2.280625                    0.995783       3.634083      10.189441       0.490502       1.249251      -0.714846       0.020036      -0.040665      -0.005137       0.045623      -0.008851       0.001997      -0.004969      -0.012169      -0.007497      -0.009543      -0.004196       0.013739              1.896315       1.641729      -0.473846      -0.137521       2.283663       0.204582       1.763554          -0.000036
          130              H      11.308534       4.906683       0.472266       0.118460       1.212616 0.93089484E+01  0.93531673E+02                                 1.793601                            1.723978      -0.839369       2.480935                    0.999418       3.303437       8.917324       0.509159       1.197276      -0.731504      -0.015126       0.005031       0.035960       0.039335      -0.008734      -0.006681      -0.000441      -0.007844       0.030368      -0.015973       0.003296       0.012677              1.800703       1.680603      -0.225116      -0.211048       1.651248       0.183158       2.070259          -0.000020
          131              H      20.350902      11.888284      21.719576       0.142252       1.196371 0.84431800E+01  0.84647255E+02                                 1.916164                            1.738606      -1.726362       2.107267                    0.991662       3.614622      10.480179       0.455063       1.342541      -0.695242      -0.005648       0.037193      -0.002958       0.037736      -0.004504       0.000005      -0.004851      -0.029451       0.038155      -0.021773       0.005746       0.016027              2.050336       1.834595      -0.652683      -0.076220       2.763950       0.150928       1.552463           0.000008
          132              H      20.751253      10.782022      19.646724       0.106225       1.120545 0.80075148E+01  0.78189975E+02                                 1.753411                            1.632669      -0.820769       2.490779                    0.999242       3.371063       9.241072       0.502485       1.248332      -0.717360      -0.021817       0.016766      -0.041635       0.049905      -0.011111       0.010067      -0.001969      -0.010354       0.016954      -0.017657       0.002075       0.015582              1.820266       1.555352      -0.203879       0.201414       1.638402      -0.364613       2.267044          -0.000028
          133              C      22.927673      10.559049      16.430198       0.588698      24.999621 0.25399575E+03  0.52790370E+04                                 7.960388                            5.664653      -0.043628       2.044929                    0.999588      22.329717      62.590992       0.622052       0.473752      -1.019034       0.014934      -0.048973       0.027409       0.058074       0.065643       0.041094       0.040346       0.132662      -0.068156      -0.090757      -0.033582       0.124339             10.160092       6.337302      -3.471264      -0.421521      14.624360      -3.869167       9.518613           0.001591
          134              C      22.551901      11.861405      15.799270       0.010248      42.228940 0.42540729E+03  0.98686321E+04                                10.481909                            6.807911      -0.035714       1.991893                    0.999222      26.946273      74.984714       0.646249       0.408558      -1.077790      -0.006648       0.037146      -0.028014       0.046998      -0.002518       0.000581       0.007779       0.000956       0.029894      -0.009905      -0.003312       0.013217             14.293968       9.826322      -5.105892      -1.858200      20.063759      -6.181401      12.991822           0.011989
          135              C      21.572437      12.651592      16.398791      -0.159485      39.678859 0.47417420E+03  0.11428136E+05                                10.228357                            7.351109      -0.152251       1.909643                    0.999412      30.735832      90.385340       0.594661       0.427365      -1.054012       0.008012       0.008888      -0.014223       0.018588       0.029553       0.001656       0.004181       0.020063       0.050694      -0.039763       0.015132       0.024631             12.785027      11.315223      -7.036618      -2.110382      17.373541      -1.776518       9.666318           0.001461
          136              C      21.187913      13.840097      15.781124       0.006892      41.999255 0.42243593E+03  0.97788994E+04                                10.431901                            6.775699      -0.028769       1.994366                    0.999215      26.887915      74.651904       0.649230       0.407548      -1.078859       0.032842      -0.021455      -0.021220       0.044600       0.003386       0.003676      -0.002790      -0.004764       0.018340      -0.008607       0.001003       0.007605             14.239638      14.767724      -7.810326      -5.736861      15.674008       0.664201      12.277182           0.000152
          137              C      21.802405      14.236803      14.591851      -0.229576      40.831230 0.48410991E+03  0.11694907E+05                                10.295373                            7.330744      -0.022336       1.943991                    0.999462      31.160211      90.891457       0.609074       0.416278      -1.063985      -0.018902      -0.003335       0.021171       0.028577       0.006874       0.021145      -0.022765      -0.048233       0.003441      -0.041444       0.003199       0.038245             12.799510      13.689025      -4.233615      -7.134010      10.476430       0.174641      14.233075          -0.001211
          138              C      22.814456      13.470806      14.020945       0.250541      36.581437 0.34353294E+03  0.75908418E+04                                 9.684751                            6.230061       0.024556       2.031530                    0.999400      24.656836      68.019900       0.654240       0.423689      -1.062936       0.026480       0.009035      -0.040616       0.049320      -0.013124      -0.040760      -0.017062       0.023023       0.048503      -0.047483      -0.003869       0.051352             13.158686      11.874850      -1.197258      -7.637455      10.606425      -3.598629      16.994784           0.000062
          139              C      23.167325      12.272625      14.619768      -0.236000      40.135496 0.49222534E+03  0.11976537E+05                                10.278981                            7.469134      -0.185974       1.899934                    0.999440      31.512255      93.161583       0.592285       0.425018      -1.055286      -0.014394      -0.016256       0.022315       0.031135      -0.009944      -0.018789       0.017209       0.010860       0.012559      -0.020531      -0.011519       0.032050             12.612397       8.344788      -1.081394      -3.463146      14.388225      -6.598003      15.104176           0.000504
          140              C      20.133965      14.678663      16.395302       0.593718      24.678362 0.24819803E+03  0.51323466E+04                                 7.902597                            5.606149      -0.036118       2.049417                    0.999597      22.205286      62.222560       0.623772       0.474856      -1.017747      -0.040006       0.033351       0.024017       0.057355       0.086064       0.059551       0.023253       0.010594      -0.073262      -0.087049      -0.035761       0.122810             10.073676      10.566565      -5.376136      -3.459585      10.485208       0.928374       9.169254           0.000023
          141              C      24.547140      13.436940      12.331257      -0.059099      26.508764 0.32291479E+03  0.70840314E+04                                 7.743597                            5.879522      -0.125616       1.961654                    0.999350      27.342217      77.214364       0.695483       0.401446      -1.068491      -0.082627       0.053767       0.018472       0.100296       0.019591      -0.018999      -0.013018       0.011473       0.047375      -0.028340      -0.008890       0.037231              9.646564       9.499699       0.970153      -4.474024       7.071798      -2.235852      12.368196          -0.000031
          142              C      24.941904      14.275505      11.131515       0.061897      35.510615 0.39465894E+03  0.89976406E+04                                 9.415555                            6.610424      -0.027891       2.003366                    0.999159      26.070989      72.247043       0.647041       0.415210      -1.071964      -0.013521      -0.011965       0.037416       0.041544      -0.010453      -0.016398      -0.019741       0.018166       0.031041      -0.033395       0.006991       0.026404             12.111189       8.900547       4.531632      -2.906210      10.363713      -3.311522      17.069308          -0.000284
          143              C      24.514552      13.886862       9.874544       0.016339      31.218011 0.38734468E+03  0.88557494E+04                                 8.681560                            6.627487       0.223524       2.070787                    0.999581      27.416310      77.965955       0.630009       0.425237      -1.057638       0.000786       0.035938      -0.058474       0.068640      -0.016957      -0.016539      -0.001433       0.025250      -0.140478      -0.050370       0.003640       0.046730             10.085206       6.271757       2.500386       0.796902       8.864608      -0.478286      15.119254           0.001074
          144              C      25.594570      15.422082      11.252955      -0.141612      33.333229 0.47259710E+03  0.11332323E+05                                 9.003425                            7.269682       0.175323       2.020459                    0.999749      30.150265      87.217442       0.609126       0.419345      -1.063532       0.013599       0.021708      -0.033892       0.042483      -0.010407       0.006961       0.000259       0.037448       0.108753      -0.039601       0.002000       0.037601             10.187596       8.726799       4.607257      -0.902461      11.386632      -2.145565      10.449356           0.000976
          145              C      25.846884      16.384819      10.018317      -0.163444      36.718560 0.51827818E+03  0.12687176E+05                                 9.568528                            7.591542       0.107977       1.992991                    0.999623      30.702217      89.034707       0.600034       0.416993      -1.067591      -0.017697      -0.010367       0.024903       0.032262       0.015893      -0.000688      -0.033381      -0.052347       0.062532      -0.042530      -0.010699       0.053229             11.005673       8.159940       4.664607       0.773042      13.884097       0.303761      10.972982          -0.000487
          146              C      25.476326      15.778472       8.826253       0.093288      26.701471 0.33237859E+03  0.73162280E+04                                 7.774108                            6.107417       0.298597       2.111441                    0.999806      25.944040      72.470734       0.661209       0.420836      -1.060044      -0.031241      -0.042880       0.002624       0.053119      -0.032030      -0.015870      -0.024668       0.011376      -0.066937      -0.051020       0.007078       0.043942              8.812586       7.226121       3.628434       0.832075       9.015390       0.627515      10.196247           0.000509
          147              C      16.301577       7.117060      16.430198       0.588581      24.999281 0.25398421E+03  0.52787788E+04                                 7.960906                            5.664970      -0.045213       2.044440                    0.999611      22.328585      62.589322       0.621956       0.473827      -1.018986      -0.049000       0.011183       0.026972       0.057040       0.024629       0.015129      -0.056240      -0.179418      -0.070928      -0.090859      -0.033777       0.124637             10.160705      15.559066      -1.853809      -3.141554       5.403545       2.300383       9.519505           0.001616
          148              C      17.617336       6.791310      15.799270       0.007358      42.306776 0.42638768E+03  0.98961372E+04                                10.488709                            6.811802      -0.028382       1.993656                    0.999204      26.984065      75.084847       0.646687       0.408085      -1.078203       0.034628      -0.012881      -0.027731       0.046196       0.002156       0.006973      -0.004571       0.002342       0.026772      -0.010139      -0.002557       0.012696             14.304007      21.942650      -1.883434      -4.430254       7.969179       4.703438      13.000193           0.012122
          149              C      18.791391       7.244458      16.398791      -0.155881      39.521268 0.47200345E+03  0.11362640E+05                                10.202503                            7.334813      -0.148962       1.911417                    0.999383      30.664254      90.119051       0.595262       0.427429      -1.053985       0.003491      -0.011478      -0.014626       0.018917      -0.004889       0.002392      -0.002170      -0.058895       0.050163      -0.038300       0.015828       0.022471             12.749006      21.880239       0.891862      -0.481529       6.721099       2.711004       9.645680           0.001148
          150              C      20.012928       6.983212      15.781124       0.004029      42.048988 0.42303087E+03  0.97964063E+04                                10.441172                            6.781343      -0.021065       1.996850                    0.999268      26.906379      74.724604       0.648815       0.407653      -1.078758      -0.035891      -0.018551      -0.022271       0.046133      -0.003680      -0.005269      -0.001457      -0.003984       0.021088      -0.009411       0.000460       0.008951             14.252894      22.233775       3.517779       3.449253       8.237863       4.640553      12.287045           0.011568
          151              C      20.049238       6.252692      14.591851      -0.229559      40.839065 0.48419613E+03  0.11697631E+05                                10.299476                            7.333870      -0.027548       1.942547                    0.999483      31.157276      90.888432       0.608630       0.416559      -1.063795       0.007133       0.017893       0.020998       0.028494      -0.024775      -0.029569      -0.006169       0.012963       0.004609      -0.040818       0.002509       0.038308             12.805650      14.949510       3.512209       3.724714       9.226030       6.096068      14.241411          -0.000127
          152              C      18.879839       5.759228      14.020945       0.251324      36.538740 0.34302647E+03  0.75768103E+04                                 9.677752                            6.225287       0.029389       2.033266                    0.999368      24.637861      67.953500       0.654523       0.423665      -1.062957      -0.005484      -0.027760      -0.040121       0.049096       0.016807       0.005434       0.044281       0.011837       0.052737      -0.048313      -0.003934       0.052246             13.150282      11.948661       1.145203       0.699471      10.516691       8.410097      16.985494           0.000923
          153              C      17.665750       6.052727      14.619768      -0.235831      40.202493 0.49312327E+03  0.12004608E+05                                10.294617                            7.479476      -0.126378       1.914651                    0.999031      31.535409      93.273357       0.591419       0.425420      -1.054970      -0.006848       0.021705       0.022318       0.031876       0.009994       0.023665       0.007641       0.010676       0.011229      -0.020353      -0.010957       0.031310             12.634285      13.834645      -2.085186      -3.996735       8.935522       6.311840      15.132688          -0.000366
          154              C      21.266122       7.476676      16.395302       0.595458      24.644906 0.24782670E+03  0.51232030E+04                                 7.898765                            5.604097      -0.042124       2.048067                    0.999611      22.188760      62.185324       0.623474       0.475220      -1.017462       0.048310       0.017088       0.024268       0.056699      -0.039186      -0.011325      -0.063105      -0.154142      -0.069131      -0.088895      -0.033383       0.122277             10.067482      15.148393       2.720849       2.531716       5.888313       2.531114       9.165741           0.001710
          155              C      17.984168       4.275612      12.331257      -0.058165      26.478502 0.32244928E+03  0.70712648E+04                                 7.739952                            5.876806      -0.127368       1.961613                    0.999311      27.317965      77.131816       0.695373       0.401654      -1.068353       0.087679       0.045183       0.018254       0.100311      -0.004702      -0.000762       0.022293      -0.038427       0.045370      -0.027463      -0.008509       0.035973              9.642503       6.834806       0.566755       0.298945       9.730467       4.991231      12.362237           0.000033
          156              C      18.513004       3.514452      11.131515       0.060403      35.549509 0.39520990E+03  0.90130665E+04                                 9.421862                            6.613712      -0.026650       2.003501                    0.999177      26.089900      72.303655       0.647094       0.415044      -1.072104      -0.004083       0.018737       0.037992       0.042558       0.013520      -0.009067       0.023582       0.009886       0.029521      -0.033478       0.007933       0.025546             12.121481       6.078427      -2.902567      -1.416555      13.204765       4.180248      17.081251           0.000312
          157              C      18.390105       4.078871       9.874544       0.018041      31.187710 0.38693733E+03  0.88442765E+04                                 8.677844                            6.625096       0.225871       2.071778                    0.999614      27.399546      77.913582       0.629955       0.425378      -1.057531       0.030502      -0.019433      -0.058576       0.068841       0.019684       0.006901       0.015004       0.016662      -0.140170      -0.050247       0.003366       0.046880             10.080323       6.050038      -2.372876      -0.811413       9.084422      -0.451150      15.106509          -0.001200
          158              C      28.490136      18.502198      11.252955      -0.139911      33.302298 0.47203466E+03  0.11316199E+05                                 9.002171                            7.267128       0.170497       2.019101                    0.999745      30.136010      87.184463       0.608971       0.419549      -1.063333       0.010590      -0.021271      -0.033768       0.041290       0.023466      -0.001617      -0.007542      -0.000668       0.111087      -0.042202       0.003698       0.038504             10.188346       6.733888      -3.458433      -1.410449      13.382619       1.859676      10.448532          -0.001125
          159              C      29.197733      17.802318      10.018317      -0.170705      36.907085 0.52261536E+03  0.12815369E+05                                 9.574141                            7.586081       0.145463       2.001703                    0.999680      30.839052      89.402216       0.604885       0.412937      -1.070592      -0.005020       0.027427       0.023682       0.036582      -0.027813      -0.029019       0.018072       0.000894       0.067846      -0.040409      -0.012983       0.053392             11.019723       8.431002      -4.836071      -0.120287      13.663474      -0.825158      10.964692           0.000521
          160              C      19.547399       2.300144       8.826253       0.092424      26.719261 0.33267087E+03  0.73247080E+04                                 7.783549                            6.113244       0.292711       2.109326                    0.999799      25.959950      72.539451       0.660344       0.421269      -1.059709      -0.022622       0.049451       0.002286       0.054428       0.023193      -0.014867       0.027532       0.053060      -0.063888      -0.054073       0.007853       0.046220              8.825338       5.434379      -2.596046       0.133763      10.835380      -1.047519      10.206253          -0.000598
          161              C      16.633775      14.576422      16.430198       0.586983      25.042232 0.25447044E+03  0.52913285E+04                                 7.968669                            5.669523      -0.045093       2.044120                    0.999590      22.352308      62.666986       0.621859       0.473682      -1.019080       0.035322       0.037309       0.027725       0.058380      -0.089446      -0.055493       0.016288       0.047358      -0.073894      -0.089077      -0.035524       0.124601             10.172349       9.558973       5.332687       3.567881      11.429340       1.573483       9.528735          -0.000211
          162              C      15.693787      13.599816      15.799270       0.011548      42.251116 0.42564242E+03  0.98753533E+04                                10.484447                            6.808909      -0.031224       1.992968                    0.999241      26.955310      75.012252       0.646334       0.408452      -1.077870      -0.027458      -0.023172      -0.026674       0.044749       0.001430      -0.006862      -0.002727      -0.003955       0.024268      -0.008823      -0.002742       0.011565             14.298448      13.086595       6.987765       6.284921      16.812532       1.481055      12.996216           0.000405
          163              C      15.499198      12.356482      16.398791      -0.158360      39.638669 0.47356893E+03  0.11410434E+05                                10.224455                            7.348242      -0.152683       1.909915                    0.999372      30.713257      90.320317       0.594528       0.427578      -1.053832      -0.012118       0.001580      -0.014644       0.019073      -0.023314      -0.004213      -0.000610       0.041002       0.051469      -0.039716       0.015424       0.024292             12.780147       9.761624       6.138661       2.592847      18.915512      -0.939839       9.663305           0.000767
          164              C      14.662184      11.429222      15.781124       0.003498      42.039434 0.42297189E+03  0.97939782E+04                                10.436694                            6.778842      -0.031259       1.993471                    0.999194      26.906031      74.701632       0.649273       0.407409      -1.078998       0.002650       0.040422      -0.021282       0.045759      -0.000352       0.001383       0.005344       0.009185       0.021840      -0.009947       0.000822       0.009125             14.246363       8.688268       4.301608       2.294173      21.769322      -5.301276      12.281500           0.011547
          165              C      14.011379      11.763035      14.591851      -0.228930      40.782765 0.48347529E+03  0.11675259E+05                                10.286381                            7.325154      -0.023033       1.944042                    0.999500      31.138694      90.799527       0.609429       0.416189      -1.064087       0.013189      -0.014065       0.021445       0.028838       0.017299       0.009101       0.027737       0.035910       0.005010      -0.039682       0.002667       0.037015             12.787444       7.607189       0.725948       3.412516      16.536346      -6.257229      14.218797          -0.000019
          166              C      14.168726      13.022496      14.020945       0.249253      36.578683 0.34351827E+03  0.75899887E+04                                 9.682657                            6.228693       0.026743       2.032269                    0.999413      24.656310      68.002975       0.654545       0.423521      -1.063104      -0.021493       0.018187      -0.040011       0.048925      -0.003539       0.034933      -0.027252      -0.034416       0.053588      -0.047532      -0.004808       0.052340             13.156047       9.886247       0.051041       6.934577      12.591759      -4.811225      16.990136           0.000063
          167              C      15.029948      13.927179      14.619768      -0.235362      40.128753 0.49208399E+03  0.11972322E+05                                10.276261                            7.466390      -0.119935       1.916647                    0.999043      31.514329      93.166806       0.592589       0.424828      -1.055396       0.021036      -0.005681       0.022221       0.031122      -0.000490      -0.004924      -0.023830      -0.022742       0.011435      -0.019861      -0.010968       0.030829             12.609706      11.937135       3.156908       7.442801      10.792153       0.297899      15.099832          -0.001677
          168              C      14.462939      10.097193      16.395302       0.596611      24.594200 0.24726037E+03  0.51084291E+04                                 7.887812                            5.597633      -0.036770       2.050102                    0.999615      22.160229      62.081025       0.623861       0.475210      -1.017496      -0.008644      -0.050813       0.024624       0.057123      -0.048074      -0.048925       0.041162       0.144082      -0.066298      -0.088756      -0.033384       0.122141             10.052188       5.839738       2.646186       0.924577      15.165133      -3.449852       9.151693           0.001689
          169              C      13.331711      14.539976      12.331257      -0.058383      26.492016 0.32264357E+03  0.70765500E+04                                 7.743440                            5.879416      -0.128445       1.961255                    0.999357      27.321651      77.146346       0.695074       0.401769      -1.068283      -0.004883      -0.098017       0.017105       0.099618      -0.014033       0.020260      -0.010050       0.027920       0.046151      -0.027561      -0.008826       0.036387              9.647567       8.519088      -1.538822       4.177414       8.053006      -2.759475      12.370605           0.000018
          170              C      12.408109      14.462570      11.131515       0.060640      35.588558 0.39566234E+03  0.90269089E+04                                 9.430566                            6.620005      -0.035694       2.000410                    0.999201      26.103722      72.380771       0.646351       0.415359      -1.071789       0.017450      -0.006359       0.037661       0.041992      -0.001672       0.024364      -0.003122      -0.026873       0.031329      -0.032485       0.007469       0.025016             12.132134      13.943930      -1.639415       4.331068       5.352992      -0.867006      17.099482           0.000300
          171              C      12.958359      14.286793       9.874544       0.017015      31.233880 0.38760884E+03  0.88636697E+04                                 8.686147                            6.631337       0.218608       2.069255                    0.999604      27.421464      77.999542       0.629573       0.425441      -1.057467      -0.031737      -0.017100      -0.058190       0.068452      -0.001852       0.009744      -0.013447      -0.042686      -0.139233      -0.050055       0.003323       0.046732             10.090412      10.384256      -0.129360       0.015773       4.758994       0.930562      15.127987          -0.001220
          172              C      29.709811      14.454507      11.252955      -0.140941      33.299459 0.47206082E+03  0.11316309E+05                                 8.994641                            7.263475       0.169372       2.018702                    0.999789      30.138392      87.172405       0.609645       0.419104      -1.063678      -0.025631      -0.000253      -0.034155       0.042703      -0.011472      -0.002819       0.008243      -0.030717       0.112739      -0.037960      -0.001558       0.039519             10.176056      14.686784      -1.151030       2.299775       5.399501       0.290668      10.441884          -0.001121
          173              C      28.749898      14.191648      10.018317      -0.159493      36.644110 0.51717390E+03  0.12655398E+05                                 9.566932                            7.594580       0.078190       1.985347                    0.999579      30.640150      88.884009       0.598501       0.418217      -1.066640       0.013785      -0.010809       0.024558       0.030166       0.014372       0.028219       0.015642       0.061450       0.062453      -0.045909      -0.007637       0.053546             11.000725      16.473139       0.148389      -0.645768       5.554555       0.518689      10.974482           0.000526
          174              C      10.839289      14.173909       8.826253       0.092427      26.733337 0.33292375E+03  0.73319610E+04                                 7.784505                            6.117175       0.283481       2.106883                    0.999808      25.959946      72.557231       0.659846       0.421491      -1.059527       0.051785      -0.005578       0.002455       0.052143       0.011682       0.028802      -0.002012      -0.060151      -0.064031      -0.050208       0.007058       0.043150              8.823421      11.723110      -1.040809      -0.961184       4.539679       0.410032      10.207475          -0.000599
          175              C      25.612078       9.009208      18.466292       0.587962      25.015460 0.25416875E+03  0.52836412E+04                                 7.964015                            5.666831      -0.046614       2.043910                    0.999590      22.339272      62.627983       0.621878       0.473794      -1.018991      -0.049605      -0.011637      -0.027629       0.057960      -0.024618      -0.014981      -0.055837      -0.179611      -0.071585      -0.090693      -0.033846       0.124539             10.165412      15.567876       1.854272       3.142751       5.405495       2.301243       9.522866           0.001620
          176              C      26.927838       9.334959      19.097221       0.009001      42.276239 0.42593429E+03  0.98837539E+04                                10.488110                            6.811028      -0.033348       1.992330                    0.999225      26.965950      75.046440       0.646268       0.408427      -1.077894       0.035153       0.012514       0.027203       0.046177      -0.001374      -0.006593      -0.004563       0.003796       0.026370      -0.009441      -0.003083       0.012523             14.303729      21.940871       1.881243       4.426902       7.969237       4.704256      13.001078           0.012126
          177              C      28.101892       8.881811      18.497699      -0.157933      39.634303 0.47350274E+03  0.11408578E+05                                10.224106                            7.347987      -0.152820       1.909873                    0.999371      30.711606      90.317996       0.594500       0.427608      -1.053801       0.004194       0.011489       0.014583       0.019033       0.005823      -0.002292      -0.003046      -0.059836       0.051087      -0.039065       0.015473       0.023592             12.779605      21.941489      -0.894420       0.482363       6.733893       2.715601       9.663435           0.001151
          178              C      10.702430       9.143057      19.115367       0.003266      42.056648 0.42313827E+03  0.97988808E+04                                10.439460                            6.780114      -0.016680       1.998085                    0.999256      26.912362      74.725367       0.649216       0.407402      -1.078994      -0.036277       0.017932       0.021434       0.045793       0.003793       0.005205      -0.001434      -0.005175       0.021621      -0.009838       0.000844       0.008993             14.250925      22.231332      -3.515374      -3.446376       8.235830       4.639412      12.285612           0.011581
          179              C      29.359741       9.873576      20.304639      -0.229011      40.797750 0.48364572E+03  0.11680630E+05                                10.289457                            7.326821      -0.023494       1.943827                    0.999501      31.145053      90.828674       0.609301       0.416232      -1.064039       0.005562      -0.018425      -0.021495       0.028852       0.024180       0.028586      -0.005913       0.012097       0.005032      -0.039630       0.002566       0.037065             12.792079      14.937537      -3.505410      -3.715193       9.214256       6.086880      14.224444          -0.000115
          180              C      28.190343      10.367040      20.875546       0.249079      36.592222 0.34363634E+03  0.75933411E+04                                 9.685100                            6.229792       0.026748       2.032197                    0.999415      24.661638      68.023669       0.654475       0.423525      -1.063088      -0.004867       0.027727       0.040013       0.048924      -0.016689      -0.006137       0.043922       0.010913       0.053806      -0.047530      -0.004906       0.052436             13.160066      11.962178      -1.146944      -0.700536      10.521907       8.414552      16.996113           0.000926
          181              C      26.976253      10.073542      20.276722      -0.235011      40.124303 0.49202008E+03  0.11970451E+05                                10.275759                            7.466079      -0.119839       1.916690                    0.999041      31.512083      93.160803       0.592577       0.424848      -1.055378      -0.005869      -0.021287      -0.022519       0.031539      -0.009943      -0.022758       0.008126       0.011293       0.011209      -0.019202      -0.011580       0.030782             12.608945      13.811307       2.073818       3.978634       8.916558       6.296344      15.098968          -0.000367
          182              C      11.955623       8.649593      18.501189       0.596588      24.597680 0.24728814E+03  0.51092102E+04                                 7.888800                            5.598077      -0.037065       2.049968                    0.999615      22.162513      62.091220       0.623806       0.475232      -1.017471       0.048355      -0.017921      -0.024649       0.057158       0.038373       0.011203      -0.062943      -0.155387      -0.066250      -0.088804      -0.033362       0.122166             10.053832      15.127937      -2.715751      -2.526519       5.880364       2.526308       9.153195           0.001708
          183              C      27.294673      11.850656      22.565234      -0.058383      26.494627 0.32266776E+03  0.70773431E+04                                 7.744213                            5.879761      -0.128969       1.961046                    0.999357      27.325068      77.162045       0.695018       0.401786      -1.068252       0.087340      -0.044786      -0.017111       0.099634       0.005087       0.001418       0.022553      -0.038316       0.046209      -0.027599      -0.008788       0.036387              9.648815       6.837622      -0.567894      -0.301429       9.736447       4.998221      12.372377           0.000033
          184              C      18.512998       7.236390       0.500648       0.060656      35.590528 0.39567389E+03  0.90272689E+04                                 9.431041                            6.620150      -0.035816       2.000366                    0.999200      26.104179      72.383227       0.646335       0.415365      -1.071781      -0.003185      -0.018302      -0.037660       0.041993      -0.012489       0.009469       0.022652       0.010555       0.031287      -0.032488       0.007491       0.024997             12.133100       6.081169       2.900327       1.414803      13.216763       4.185282      17.101366           0.000312
          185              C      18.390101       6.671971       1.757620       0.017022      31.234618 0.38761505E+03  0.88638682E+04                                 8.686349                            6.631420       0.218527       2.069225                    0.999603      27.421794      78.001331       0.629564       0.425445      -1.057462       0.030697       0.018924       0.058185       0.068454      -0.019410      -0.006775       0.015171       0.018130      -0.139234      -0.050059       0.003325       0.046734             10.090764       6.053349       2.371133       0.813719       9.090043      -0.451476      15.128899          -0.001199
          186              C      19.179630       8.374904       0.379209      -0.140917      33.299114 0.47205149E+03  0.11316026E+05                                 8.994600                            7.263414       0.169336       2.018695                    0.999789      30.137991      87.170941       0.609646       0.419106      -1.063678       0.013068       0.022046       0.034149       0.042696      -0.019044       0.005725      -0.006556      -0.004482       0.112759      -0.037969      -0.001553       0.039522             10.176082       6.724425       3.445979       1.401665      13.361895       1.846648      10.441925          -0.001117
          187              C      19.887229       9.074784       1.613846      -0.159513      36.643924 0.51717027E+03  0.12655249E+05                                 9.566787                            7.594473       0.078347       1.985389                    0.999579      30.640165      88.882983       0.598516       0.418209      -1.066648       0.002490      -0.017365      -0.024568       0.030188       0.033805       0.027641       0.016618      -0.005836       0.062443      -0.045913      -0.007627       0.053540             11.000550       8.412563       4.801984       0.126353      13.614751      -0.818374      10.974337           0.000532
          188              C      19.547396       8.450698       2.805910       0.092405      26.734022 0.33293417E+03  0.73322370E+04                                 7.784554                            6.117215       0.283508       2.106875                    0.999808      25.960546      72.558791       0.659854       0.421483      -1.059533      -0.021058      -0.047644      -0.002462       0.052149      -0.020199       0.012659       0.025963       0.050306      -0.063991      -0.050214       0.007076       0.043138              8.823470       5.434201       2.590130      -0.125488      10.828663      -1.037275      10.207547          -0.000593
          189              C      16.633776      17.676105      18.466292       0.587671      25.029979 0.25432916E+03  0.52875870E+04                                 7.965942                            5.667782      -0.042252       2.045058                    0.999589      22.344756      62.638356       0.621990       0.473654      -1.019109       0.035377      -0.037590      -0.027573       0.058522       0.089665       0.055152       0.016756       0.047590      -0.070446      -0.089193      -0.035251       0.124444             10.168449       9.554906      -5.330058      -3.566069      11.424529       1.572616       9.525913          -0.000039
          190              C      34.314789      18.652711      19.097221       0.012559      42.218543 0.42527087E+03  0.98647516E+04                                10.480344                            6.806828      -0.033172       1.992579                    0.999238      26.941497      74.970569       0.646294       0.408559      -1.077781      -0.027923       0.023269       0.027608       0.045643      -0.001333       0.006618      -0.002583      -0.004530       0.027670      -0.009271      -0.002896       0.012167             14.292053      13.081450      -6.985350      -6.282144      16.804580       1.482442      12.990130           0.000568
          191              C      34.120199      19.896046      18.497699      -0.159492      39.672932 0.47410955E+03  0.11426023E+05                                10.226974                            7.350366      -0.151466       1.909921                    0.999413      30.732577      90.369298       0.594729       0.427337      -1.054044      -0.012018      -0.001598       0.014276       0.018729       0.023364       0.004644      -0.001161       0.041428       0.050755      -0.039838       0.015208       0.024630             12.783030       9.763934      -6.140913      -2.593393      18.920508      -0.938483       9.664649           0.000100
          192              C      23.972685       4.697047      19.115367       0.004680      42.004041 0.42253468E+03  0.97815890E+04                                10.432274                            6.776331      -0.030642       1.993889                    0.999198      26.891182      74.658331       0.649233       0.407529      -1.078890       0.002371      -0.040501       0.021653       0.045987      -0.000445      -0.001006       0.005360       0.009102       0.020335      -0.009686       0.001004       0.008682             14.239472       8.684169      -4.298379      -2.293455      21.757842      -5.298586      12.276406           0.010557
          193              C      32.632382      20.489493      20.304639      -0.229073      40.810575 0.48385540E+03  0.11687158E+05                                10.291926                            7.328832      -0.022184       1.944145                    0.999459      31.151083      90.856997       0.609155       0.416280      -1.063990       0.012488       0.015087      -0.021432       0.029033      -0.017534      -0.009335       0.029246       0.035336       0.003222      -0.040802       0.002672       0.038130             12.794276       7.610936      -0.726433      -3.414230      16.545581      -6.261119      14.226311           0.000683
          194              C      32.789730      19.230032      20.875546       0.250569      36.578421 0.34351304E+03  0.75902544E+04                                 9.684104                            6.229814       0.024728       2.031596                    0.999399      24.655829      68.015361       0.654267       0.423680      -1.062947      -0.020929      -0.018644       0.040609       0.049343       0.003377      -0.035136      -0.026749      -0.034146       0.048465      -0.047440      -0.003862       0.051302             13.157412       9.886439      -0.050249      -6.934828      12.593016      -4.812977      16.992780           0.000815
          195              C      33.650951      18.325349      20.276722      -0.236372      40.147611 0.49238206E+03  0.11981368E+05                                10.281129                            7.470383      -0.186266       1.899783                    0.999443      31.518127      93.184515       0.592226       0.425025      -1.055276       0.020930       0.004475      -0.022042       0.030724       0.000129       0.006064      -0.024941      -0.022557       0.012798      -0.021166      -0.010950       0.032116             12.615586      11.944432      -3.158992      -7.448373      10.794147       0.301096      15.108179           0.000003
          196              C      23.773440       6.029076      18.501189       0.594816      24.647580 0.24786895E+03  0.51239457E+04                                 7.896967                            5.603093      -0.037305       2.049359                    0.999596      22.189467      62.172671       0.623819       0.474969      -1.017666      -0.008763       0.050836      -0.023901       0.056854       0.047543       0.049132       0.040934       0.145160      -0.070904      -0.088584      -0.034138       0.122723             10.065058       5.846082      -2.650124      -0.925627      15.186819      -3.455144       9.162273           0.001462
          197              C      31.952717      17.712551      22.565234      -0.059101      26.506429 0.32289125E+03  0.70832688E+04                                 7.742940                            5.879218      -0.125111       1.961858                    0.999351      27.338959      77.199649       0.695528       0.401434      -1.068517      -0.005236       0.098421      -0.018482       0.100278       0.014744      -0.020814      -0.009936       0.028178       0.047368      -0.028317      -0.008937       0.037254              9.645518       8.518240       1.536109      -4.173058       8.051529      -2.756164      12.366786           0.000041
          198              C      21.718604      12.414532       0.500648       0.061903      35.508426 0.39464077E+03  0.89970957E+04                                 9.415093                            6.610245      -0.027783       2.003411                    0.999159      26.070212      72.243653       0.647055       0.415207      -1.071969       0.017130       0.005694      -0.037417       0.041544       0.002640      -0.025297      -0.004334      -0.027180       0.031047      -0.033394       0.006985       0.026409             12.110353      13.921770       1.632079      -4.320376       5.341548      -0.860841      17.067740           0.000262
          199              C      22.268855      12.590308       1.757620       0.016381      31.216005 0.38732002E+03  0.88550351E+04                                 8.681187                            6.627289       0.223525       2.070805                    0.999581      27.415216      77.961914       0.630017       0.425239      -1.057638      -0.031520       0.017257       0.058479       0.068638       0.002446      -0.009520      -0.013604      -0.042030      -0.140521      -0.050386       0.003635       0.046751             10.084645      10.381567       0.127433      -0.015690       4.754415       0.929351      15.117953          -0.001125
          200              C      20.399306      12.422595       0.379209      -0.141606      33.332796 0.47259242E+03  0.11332170E+05                                 9.003346                            7.269656       0.175353       2.020473                    0.999749      30.149925      87.215972       0.609127       0.419346      -1.063532      -0.025603      -0.000965       0.033895       0.042489       0.011014       0.003704       0.005903      -0.036748       0.108737      -0.039598       0.002001       0.037597             10.187468      14.711519       1.151786      -2.309207       5.401715       0.291318      10.449171          -0.001041
          201              C      19.439394      12.685453       1.613846      -0.163432      36.718385 0.51827578E+03  0.12687115E+05                                 9.568543                            7.591562       0.107862       1.992960                    0.999623      30.702073      89.034587       0.600028       0.416997      -1.067587       0.017822       0.010118      -0.024894       0.032245      -0.014726      -0.029255       0.016107       0.053697       0.062543      -0.042535      -0.010702       0.053237             11.005681      16.492828      -0.146344       0.649649       5.551345       0.517660      10.972871           0.000471
          202              C      20.149786      12.703193       2.805910       0.093298      26.701075 0.33237340E+03  0.73160870E+04                                 7.774049                            6.107388       0.298590       2.111444                    0.999806      25.943774      72.469915       0.661207       0.420839      -1.060042       0.052754       0.005603      -0.002626       0.053115      -0.011094      -0.029308      -0.001402      -0.061169      -0.066975      -0.051034       0.007081       0.043952              8.812502      11.710355       1.039446       0.959505       4.531119       0.406896      10.196033          -0.000552
          203              C      13.617174       5.567220      18.466292       0.588604      24.996149 0.25396061E+03  0.52781015E+04                                 7.959997                            5.664575      -0.044941       2.044559                    0.999610      22.326544      62.579999       0.622007       0.473805      -1.019010       0.014789       0.047994      -0.026965       0.057002      -0.065344      -0.041161       0.041211       0.132316      -0.070994      -0.090809      -0.033808       0.124617             10.159187       6.336429       3.470254       0.421527      14.623217      -3.869487       9.517915           0.001352
          204              C      22.551903      20.391122      19.097221       0.007558      42.291273 0.42623873E+03  0.98917265E+04                                10.486152                            6.810619      -0.028291       1.993755                    0.999202      26.978516      75.063564       0.646748       0.408086      -1.078213      -0.006196      -0.036454       0.027634       0.046162       0.002114      -0.000427       0.008398       0.002559       0.026826      -0.010194      -0.002575       0.012769             14.299788       9.829501       5.107776       1.858211      20.073660      -6.185101      12.996203           0.011099
          205              C      21.572438      19.600935      18.497699      -0.156240      39.525957 0.47206863E+03  0.11364504E+05                                10.202894                            7.335030      -0.148977       1.911390                    0.999384      30.666893      90.125469       0.595293       0.427395      -1.054015       0.008415      -0.008372       0.014623       0.018835      -0.028463      -0.001100       0.003172       0.021339       0.050547      -0.038892       0.015741       0.023150             12.749675      11.284106       7.010918       2.107346      17.319064      -1.772026       9.645857          -0.000197
          206              C      21.187915      18.412430      19.115367       0.006501      42.025098 0.42275442E+03  0.97884497E+04                                10.437608                            6.779296      -0.019189       1.997410                    0.999282      26.896352      74.691957       0.648885       0.407673      -1.078739       0.033015       0.021002       0.021706       0.044746      -0.003205      -0.003536      -0.003139      -0.003853       0.019231      -0.008399       0.000424       0.007975             14.247717      14.777895       7.816058       5.741545      15.682228       0.666847      12.283027           0.000704
          207              C      21.802408      18.015725      20.304639      -0.229966      40.841490 0.48424531E+03  0.11698909E+05                                10.299232                            7.333822      -0.027150       1.942653                    0.999486      31.158605      90.887413       0.608695       0.416511      -1.063844      -0.018662       0.002804      -0.020693       0.028006      -0.007167      -0.020700      -0.022513      -0.049625       0.004899      -0.041547       0.003174       0.038373             12.805285      13.698185       4.234196       7.141780      10.476257       0.177890      14.241413           0.000212
          208              C      22.814460      18.781722      20.875546       0.251497      36.525491 0.34290830E+03  0.75734640E+04                                 9.675403                            6.224220       0.029334       2.033326                    0.999366      24.632521      67.933011       0.654585       0.423666      -1.062969       0.026677      -0.009213       0.040129       0.049060       0.013612       0.041039      -0.017422       0.023193       0.052555      -0.048343      -0.003845       0.052188             13.146528      11.863415       1.192778       7.630591      10.596083      -3.597614      16.980087           0.000885
          209              C      23.167328      19.979903      20.276722      -0.235780      40.191629 0.49299394E+03  0.12000484E+05                                10.292344                            7.478225      -0.126010       1.914824                    0.999030      31.530215      93.249425       0.591510       0.425389      -1.055006      -0.015358       0.016791      -0.022303       0.031862       0.009602       0.018401       0.016720       0.012026       0.011266      -0.020399      -0.010895       0.031294             12.630874       8.352881       1.078916       3.467033      14.411478      -6.614343      15.128264           0.000322
          210              C      20.133966      17.573865      18.501189       0.594341      24.673264 0.24814238E+03  0.51311709E+04                                 7.903515                            5.606810      -0.040552       2.048280                    0.999611      22.202625      62.225364       0.623489       0.475075      -1.017577      -0.039285      -0.033591      -0.024427       0.057169      -0.085735      -0.059851       0.022958       0.010014      -0.071613      -0.087306      -0.035057       0.122364             10.074535      10.567599       5.375582       3.461129      10.484793       0.928696       9.171214          -0.000279
          211              C      24.547145      18.815588      22.565234      -0.058169      26.477744 0.32244657E+03  0.70711355E+04                                 7.739653                            5.876713      -0.127228       1.961662                    0.999312      27.317058      77.126915       0.695396       0.401645      -1.068368      -0.082968      -0.053357      -0.018232       0.100315      -0.018973       0.018919      -0.011784       0.011091       0.045306      -0.027440      -0.008503       0.035943              9.641910       9.496829      -0.970306       4.471507       7.067632      -2.236446      12.361268           0.000030
          212              C      15.631399      12.601596       0.500648       0.060383      35.548217 0.39520505E+03  0.90129026E+04                                 9.421515                            6.613626      -0.026534       2.003540                    0.999177      26.089644      72.302055       0.647107       0.415038      -1.072111      -0.014191       0.012906      -0.037997       0.042564       0.011032       0.015883      -0.019655       0.018457       0.029541      -0.033477       0.007926       0.025551             12.120681       8.908979      -4.536792       2.911286      10.373306      -3.316336      17.079758           0.000308
          213              C      15.204047      12.990240       1.757620       0.018050      31.186535 0.38692427E+03  0.88438894E+04                                 8.677586                            6.624969       0.225916       2.071800                    0.999614      27.398970      77.911148       0.629964       0.425376      -1.057534       0.001560      -0.036140       0.058575       0.068845       0.017060       0.016439      -0.001522       0.025775      -0.140180      -0.050247       0.003359       0.046888             10.079893       6.270744      -2.500329      -0.796520       8.863435      -0.476971      15.105501          -0.001193
          214              C      16.284065      11.455019       0.379209      -0.139915      33.301425 0.47202344E+03  0.11315843E+05                                 9.001946                            7.267005       0.170587       2.019131                    0.999745      30.135679      87.182677       0.608982       0.419545      -1.063338       0.013118      -0.019814       0.033769       0.041292       0.011446      -0.007343       0.002375       0.040979       0.111067      -0.042201       0.003702       0.038499             10.187968       8.725026      -4.607953       0.905060      11.390775      -2.150994      10.448105          -0.001117
          215              C      16.536380      10.492282       1.613846      -0.170684      36.905777 0.52259377E+03  0.12814699E+05                                 9.573914                            7.585924       0.145478       2.001716                    0.999680      30.838348      89.399503       0.604892       0.412937      -1.070592      -0.021257       0.018052      -0.023683       0.036587      -0.013506       0.001143      -0.034170      -0.048599       0.067838      -0.040391      -0.012997       0.053387             11.019421       8.167002      -4.683620      -0.774852      13.926913       0.308607      10.964349           0.000531
          216              C      16.165823      11.098630       2.805910       0.092428      26.718742 0.33266315E+03  0.73244884E+04                                 7.783441                            6.113168       0.292751       2.109346                    0.999799      25.959534      72.537813       0.660350       0.421269      -1.059710      -0.031529       0.044304      -0.002283       0.054425       0.034581       0.016407      -0.026637       0.013650      -0.063911      -0.054075       0.007842       0.046233              8.825206       7.236818      -3.636689      -0.840340       9.032761       0.639690      10.206037          -0.000593
          217              C      14.314339      10.942636       6.834129       0.588660      25.002136 0.25401839E+03  0.52796647E+04                                 7.961046                            5.664982      -0.043801       2.044847                    0.999588      22.331364      62.598069       0.622016       0.473765      -1.019020      -0.014959       0.048993      -0.027430       0.058108       0.065674       0.041098       0.040347       0.132693      -0.068146      -0.090784      -0.033586       0.124371             10.161046       6.337682      -3.471422      -0.421441      14.625783      -3.870000       9.519674           0.001622
          218              C      14.690111       9.640280       7.465057       0.010114      42.239265 0.42551643E+03  0.98718296E+04                                10.483508                            6.808739      -0.035659       1.991859                    0.999224      26.950196      74.998967       0.646214       0.408553      -1.077790       0.006586      -0.037128       0.028130       0.047044      -0.002506       0.000644       0.007714       0.000974       0.029799      -0.009873      -0.003269       0.013142             14.296391       9.827268      -5.106602      -1.857782      20.067985      -6.183598      12.993921           0.012136
          219              C      15.669575       8.850093       6.865536      -0.159010      39.664504 0.47399010E+03  0.11422545E+05                                10.225971                            7.349732      -0.151744       1.909867                    0.999411      30.728718      90.358682       0.594713       0.427371      -1.054012      -0.007789      -0.009283       0.014198       0.018666       0.029065       0.001273       0.004189       0.019711       0.050272      -0.039197       0.015192       0.024005             12.781515      11.311857      -7.033976      -2.109399      17.368674      -1.776609       9.664014           0.001156
          220              C      16.054099       7.661588       7.483203       0.004463      42.018410 0.42267782E+03  0.97857948E+04                                10.434541                            6.777410      -0.030538       1.993853                    0.999199      26.896554      74.678232       0.649188       0.407520      -1.078889      -0.033851       0.022249       0.021790       0.045997       0.003768       0.004067      -0.003483      -0.005300       0.020178      -0.009645       0.001073       0.008572             14.243015      14.771053      -7.812466      -5.737581      15.678471       0.663892      12.279522           0.011580
          221              C      15.439607       7.264882       8.672476      -0.229129      40.823447 0.48400497E+03  0.11691876E+05                                10.294550                            7.330295      -0.022565       1.943961                    0.999459      31.156819      90.883147       0.609042       0.416317      -1.063948       0.019301       0.003276      -0.021498       0.029076       0.006487       0.020593      -0.022745      -0.048003       0.003146      -0.040723       0.002570       0.038154             12.798009      13.687276      -4.233382      -7.132234      10.476175       0.174263      14.230575          -0.000115
          222              C      14.427556       8.030879       9.243382       0.250366      36.591529 0.34363816E+03  0.75937719E+04                                 9.686274                            6.230886       0.024730       2.031513                    0.999401      24.661459      68.036066       0.654215       0.423672      -1.062943      -0.026582      -0.008960       0.040635       0.049377      -0.013031      -0.040808      -0.017099       0.023022       0.048736      -0.047476      -0.003964       0.051440             13.160593      11.876214      -1.197379      -7.638161      10.608479      -3.599696      16.997087           0.000926
          223              C      14.074687       9.229060       8.644559      -0.236042      40.141489 0.49230263E+03  0.11978962E+05                                10.280081                            7.469787      -0.185982       1.899882                    0.999441      31.515619      93.175512       0.592248       0.425026      -1.055274       0.014399       0.016256      -0.022354       0.031166      -0.009963      -0.018811       0.017173       0.010856       0.012492      -0.020501      -0.011551       0.032051             12.613854       8.345294      -1.081503      -3.462966      14.390620      -6.599442      15.105649          -0.000360
          224              C      17.108047       6.823022       6.869025       0.594799      24.649976 0.24788773E+03  0.51244847E+04                                 7.897665                            5.603407      -0.037542       2.049253                    0.999597      22.191249      62.180700       0.623778       0.474986      -1.017646       0.039660      -0.033038      -0.023914       0.056889       0.086673       0.060018       0.022065       0.009771      -0.070837      -0.088632      -0.034116       0.122748             10.066132      10.557874      -5.370340      -3.455834      10.477166       0.926353       9.163355           0.001716
          225              C      12.694872       8.064745      10.933070      -0.059130      26.508078 0.32291389E+03  0.70839290E+04                                 7.743293                            5.879449      -0.125247       1.961787                    0.999351      27.340978      77.207648       0.695506       0.401437      -1.068509       0.082621      -0.053728      -0.018538       0.100283       0.019619      -0.019024      -0.013125       0.011392       0.047558      -0.028383      -0.008955       0.037339              9.645896       9.499492       0.970089      -4.473947       7.071620      -2.235415      12.366574           0.000035
          226              C      12.300108       7.226180      12.132812       0.062026      35.502700 0.39458535E+03  0.89954268E+04                                 9.414008                            6.609780      -0.027888       2.003421                    0.999158      26.067016      72.230824       0.647085       0.415207      -1.071980       0.013515       0.011981      -0.037424       0.041554      -0.010498      -0.016365      -0.019651       0.018247       0.030905      -0.033353       0.007047       0.026306             12.108721       8.899502       4.531021      -2.906263      10.362256      -3.311218      17.064404           0.000312
          227              C      12.727460       7.614823      13.389783       0.016605      31.202134 0.38714481E+03  0.88498264E+04                                 8.678042                            6.625456       0.224595       2.071228                    0.999583      27.407628      77.929234       0.630167       0.425196      -1.057689      -0.000826      -0.035993       0.058482       0.068676      -0.016995      -0.016567      -0.001495       0.025210      -0.140714      -0.050466       0.003684       0.046782             10.080357       6.269629       2.499462       0.795907       8.861706      -0.478242      15.109735          -0.001199
          228              C      11.647442       6.079603      12.011372      -0.141194      33.310990 0.47223317E+03  0.11321134E+05                                 8.999305                            7.266823       0.175964       2.020867                    0.999748      30.135301      87.157579       0.609268       0.419338      -1.063562      -0.013663      -0.021738       0.033782       0.042431      -0.010574       0.006849       0.000301       0.037583       0.108157      -0.039643       0.002270       0.037373             10.182777       8.723086       4.605141      -0.902327      11.381992      -2.144752      10.443252          -0.001118
          229              C      11.395128       5.116866      13.246010      -0.162971      36.689944 0.51782376E+03  0.12673004E+05                                 9.563492                            7.588208       0.107944       1.993212                    0.999621      30.685942      88.970660       0.600179       0.416992      -1.067614       0.017595       0.010341      -0.024873       0.032174       0.015688      -0.000758      -0.033325      -0.052076       0.062575      -0.042276      -0.010816       0.053092             10.999375       8.155620       4.661681       0.771875      13.876815       0.302738      10.965689           0.000531
          230              C      11.765686       5.723213      14.438074       0.093524      26.685844 0.33217359E+03  0.73103288E+04                                 7.770380                            6.105126       0.300194       2.112088                    0.999807      25.933663      72.426493       0.661422       0.420780      -1.060117       0.031208       0.042932      -0.002664       0.053143      -0.031994      -0.015856      -0.024735       0.011343      -0.067213      -0.051070       0.007113       0.043957              8.807826       7.222495       3.626023       0.830511       9.010868       0.626000      10.190116          -0.000592
          231              C      20.940435      14.384625       6.834129       0.587572      25.027153 0.25429582E+03  0.52867354E+04                                 7.965859                            5.667807      -0.043731       2.044628                    0.999611      22.342213      62.630866       0.621922       0.473720      -1.019070       0.049345      -0.011478      -0.027135       0.057472       0.024229       0.013782      -0.056623      -0.178397      -0.073275      -0.089235      -0.035475       0.124710             10.168230      15.572388      -1.856152      -3.145852       5.406566       2.302365       9.525738          -0.000045
          232              C      19.624676      14.710375       7.465057       0.009905      42.283831 0.42610942E+03  0.98881701E+04                                10.485556                            6.809874      -0.026419       1.994241                    0.999220      26.973941      75.053556       0.646730       0.408120      -1.078169      -0.033296       0.012572       0.027205       0.044797       0.001785       0.006171      -0.004599       0.003018       0.024647      -0.009347      -0.002383       0.011730             14.299778      21.936066      -1.882944      -4.429080       7.966887       4.701969      12.996381           0.000579
          233              C      18.450621      14.257227       6.865536      -0.156372      39.528904 0.47211155E+03  0.11365747E+05                                10.203266                            7.335273      -0.148702       1.911467                    0.999384      30.667825      90.127770       0.595297       0.427385      -1.054026      -0.003976       0.011293       0.014686       0.018948      -0.005156       0.002722      -0.002418      -0.059873       0.050626      -0.038928       0.015846       0.023082             12.750249      21.883322       0.891925      -0.481683       6.721358       2.710993       9.646066           0.000103
          234              C      17.229084      14.518473       7.483203       0.004228      42.035352 0.42289647E+03  0.97924445E+04                                10.438978                            6.780305      -0.021089       1.996905                    0.999266      26.901361      74.705652       0.648863       0.407658      -1.078762       0.035952       0.018567       0.022134       0.046122      -0.003663      -0.005358      -0.001476      -0.003885       0.021252      -0.009445       0.000386       0.009059             14.249444      22.228598       3.516281       3.447410       8.235802       4.639048      12.283932           0.010554
          235              C      17.192774      15.248993       8.672476      -0.229519      40.827192 0.48406122E+03  0.11693351E+05                                10.296967                            7.332491      -0.027202       1.942709                    0.999483      31.152212      90.864476       0.608742       0.416518      -1.063840      -0.007139      -0.017889      -0.020946       0.028455      -0.024817      -0.029571      -0.006230       0.012919       0.004670      -0.040890       0.002591       0.038298             12.801974      14.945562       3.510588       3.722745       9.223193       6.093820      14.237166           0.000683
          236              C      18.362173      15.742457       9.243382       0.251512      36.526254 0.34290862E+03  0.75734891E+04                                 9.675633                            6.224246       0.029374       2.033338                    0.999366      24.632579      67.933731       0.654579       0.423669      -1.062964       0.005625       0.027720       0.040099       0.049071       0.016795       0.005436       0.044208       0.011996       0.052480      -0.048285      -0.003836       0.052122             13.147115      11.946336       1.144296       0.698364      10.513816       8.407537      16.981193           0.000816
          237              C      19.576262      15.448958       8.644559      -0.236183      40.209262 0.49321123E+03  0.12007274E+05                                10.295721                            7.480082      -0.126681       1.914543                    0.999034      31.538344      93.283799       0.591403       0.425413      -1.054975       0.006572      -0.021455      -0.022004       0.031428       0.010142       0.024006       0.007157       0.009894       0.011507      -0.021019      -0.010335       0.031354             12.636138      13.836611      -2.085912      -3.998111       8.936550       6.312977      15.135252           0.000002
          238              C      15.975890      14.025009       6.869025       0.595475      24.642654 0.24780915E+03  0.51226934E+04                                 7.898083                            5.603788      -0.041878       2.048173                    0.999611      22.187008      62.177291       0.623516       0.475201      -1.017483      -0.048279      -0.017077      -0.024263       0.056667      -0.039172      -0.011316      -0.063110      -0.154064      -0.069188      -0.088858      -0.033394       0.122252             10.066421      15.146989       2.720281       2.530939       5.887617       2.530619       9.164657           0.001462
          239              C      19.257844      17.226073      10.933070      -0.058140      26.477701 0.32243862E+03  0.70709354E+04                                 7.739780                            5.876702      -0.127377       1.961624                    0.999312      27.316646      77.126250       0.695384       0.401654      -1.068359      -0.087704      -0.045184      -0.018215       0.100326      -0.004688      -0.000737       0.022239      -0.038365       0.045244      -0.027411      -0.008478       0.035890              9.642334       6.834391       0.566220       0.298093       9.729754       4.991161      12.362857           0.000039
          240              C      18.729008      17.987233      12.132812       0.060258      35.556906 0.39528446E+03  0.90152714E+04                                 9.423134                            6.614257      -0.026572       2.003458                    0.999177      26.094016      72.319160       0.647073       0.415034      -1.072101       0.004026      -0.018761      -0.037993       0.042563       0.013442      -0.009130       0.023643       0.009871       0.029675      -0.033504       0.007871       0.025633             12.123397       6.079257      -2.903305      -1.417024      13.205878       4.179789      17.085057           0.000261
          241              C      18.851907      17.422814      13.389783       0.017750      31.204956 0.38715953E+03  0.88508518E+04                                 8.681619                            6.627338       0.224621       2.071263                    0.999612      27.409306      77.954436       0.629784       0.425422      -1.057477      -0.030520       0.019351       0.058558       0.068811       0.019653       0.006921       0.014954       0.016588      -0.139940      -0.050154       0.003354       0.046801             10.085416       6.052240      -2.373939      -0.812118       9.087871      -0.451996      15.116136          -0.001123
          242              C       8.751876       2.999487      12.011372      -0.140365      33.323796 0.47238717E+03  0.11326970E+05                                 9.006033                            7.269809       0.170063       2.018762                    0.999746      30.150290      87.239883       0.608851       0.419546      -1.063316      -0.010680       0.021174       0.033840       0.041322       0.023301      -0.001689      -0.007621      -0.000863       0.111610      -0.042125       0.003420       0.038705             10.192904       6.736473      -3.460258      -1.411224      13.388156       1.860042      10.454084          -0.001042
          243              C       8.044279       3.699367      13.246010      -0.171019      36.929089 0.52295364E+03  0.12826005E+05                                 9.578224                            7.588673       0.145285       2.001489                    0.999681      30.851007      89.451120       0.604753       0.412952      -1.070560       0.004906      -0.027547      -0.023702       0.036670      -0.027961      -0.029114       0.018065       0.000719       0.067836      -0.040591      -0.012926       0.053517             11.025018       8.434218      -4.838788      -0.120095      13.670269      -0.826506      10.970567           0.000465
          244              C      17.694613      19.201541      14.438074       0.092153      26.734707 0.33287499E+03  0.73305695E+04                                 7.787192                            6.115477       0.291412       2.108776                    0.999799      25.970175      72.582653       0.660144       0.421319      -1.059642       0.022465      -0.049469      -0.002256       0.054378       0.023167      -0.014820       0.027521       0.053093      -0.063694      -0.054028       0.007849       0.046179              8.830017       5.436617      -2.597947       0.134243      10.841479      -1.049460      10.211955          -0.000551
          245              C      20.608237       6.925263       6.834129       0.587986      25.012866 0.25414922E+03  0.52830701E+04                                 7.963226                            5.666481      -0.046347       2.044021                    0.999590      22.337414      62.619337       0.621927       0.473772      -1.019015      -0.034877      -0.037098      -0.027613       0.057924      -0.090050      -0.055847       0.014952       0.047134      -0.071640      -0.090656      -0.033860       0.124516             10.164105       9.550504       5.326793       3.563297      11.420375       1.570333       9.521437           0.001356
          246              C      21.548225       7.901869       7.465057       0.009173      42.262249 0.42579884E+03  0.98797397E+04                                10.485764                            6.809921      -0.033258       1.992419                    0.999224      26.960992      75.027217       0.646330       0.408424      -1.077905       0.028417       0.024233       0.027112       0.046150       0.000984      -0.007275      -0.003506      -0.004319       0.026419      -0.009482      -0.003106       0.012588             14.299883      13.087218       6.988079       6.284746      16.815083       1.479953      12.997349           0.011110
          247              C      21.742814       9.145203       6.865536      -0.158299      39.641000 0.47359048E+03  0.11411178E+05                                10.225030                            7.348508      -0.152874       1.909832                    0.999373      30.714885      90.328453       0.594500       0.427589      -1.053816       0.011812      -0.002485       0.014581       0.018928      -0.023423      -0.004013      -0.000115       0.040713       0.051452      -0.039663       0.015374       0.024289             12.781059       9.761923       6.138823       2.592804      18.917166      -0.940719       9.664090          -0.000198
          248              C      22.579828      10.072463       7.483203       0.005769      42.033417 0.42286058E+03  0.97909368E+04                                10.436216                            6.778182      -0.029330       1.993972                    0.999211      26.902197      74.693703       0.649260       0.407437      -1.078960      -0.002415      -0.039116       0.020869       0.044400      -0.000409       0.000930       0.004583       0.008313       0.019764      -0.008859       0.000823       0.008036             14.246383       8.687448       4.300809       2.293740      21.769664      -5.303123      12.282037           0.000716
          249              C      23.230633       9.738650       8.672476      -0.229433      40.802182 0.48371614E+03  0.11682588E+05                                10.289661                            7.326997      -0.023169       1.943905                    0.999503      31.147116      90.831428       0.609347       0.416191      -1.064080      -0.013005       0.013676      -0.021190       0.028375       0.017227       0.008866       0.028200       0.036617       0.005306      -0.040352       0.003238       0.037115             12.792466       7.609201       0.725229       3.413809      16.542962      -6.261685      14.225235           0.000210
          250              C      23.073286       8.479189       9.243382       0.249242      36.580136 0.34352540E+03  0.75902102E+04                                 9.683007                            6.228815       0.026640       2.032235                    0.999414      24.656715      68.005097       0.654528       0.423529      -1.063095       0.021596      -0.017947       0.040023       0.048890      -0.003580       0.034948      -0.027261      -0.034502       0.053638      -0.047562      -0.004822       0.052384             13.156800       9.886007       0.050206       6.934501      12.593056      -4.813049      16.991337           0.000885
          251              C      22.212064       7.574506       8.644559      -0.234983      40.115288 0.49191473E+03  0.11967075E+05                                10.273814                            7.465020      -0.119519       1.916836                    0.999040      31.507817      93.140636       0.592659       0.424818      -1.055411      -0.021369       0.005553      -0.022507       0.031528      -0.000102      -0.004395      -0.023767      -0.022885       0.011244      -0.019243      -0.011543       0.030787             12.605973      11.932978       3.155368       7.439525      10.789871       0.296566      15.095069           0.000320
          252              C      22.779073      11.404492       6.869025       0.595460      24.626035 0.24760241E+03  0.51171546E+04                                 7.893633                            5.600818      -0.035555       2.050162                    0.999615      22.176618      62.132672       0.623811       0.475094      -1.017580       0.008737       0.051276      -0.024801       0.057626      -0.048152      -0.049739       0.040156       0.142688      -0.068784      -0.087189      -0.035069       0.122258             10.061085       5.843507       2.649097       0.924682      15.181003      -3.455062       9.158745          -0.000283
          253              C      23.910301       6.961709      10.933070      -0.058389      26.493606 0.32265981E+03  0.70770685E+04                                 7.743886                            5.879629      -0.128700       1.961147                    0.999357      27.323700      77.155619       0.695043       0.401778      -1.068266       0.004897       0.098017      -0.017089       0.099616      -0.014061       0.020235      -0.010073       0.027908       0.046141      -0.027577      -0.008804       0.036381              9.648273       8.519365      -1.539174       4.177387       8.054062      -2.760161      12.371392           0.000027
          254              C      24.833903       7.039115      12.132812       0.060681      35.587136 0.39564357E+03  0.90263893E+04                                 9.430453                            6.619943      -0.035734       2.000423                    0.999201      26.102735      72.378082       0.646339       0.415371      -1.071779      -0.017449       0.006323      -0.037657       0.041981      -0.001689       0.024356      -0.003132      -0.026930       0.031260      -0.032497       0.007499       0.024998             12.131996      13.943396      -1.639676       4.331120       5.353158      -0.867384      17.099435           0.000307
          255              C      24.283653       7.214892      13.389783       0.017105      31.230039 0.38755447E+03  0.88620990E+04                                 8.685462                            6.630890       0.218740       2.069336                    0.999603      27.419041      77.990730       0.629593       0.425444      -1.057468       0.031739       0.017069       0.058197       0.068451      -0.001869       0.009752      -0.013459      -0.042764      -0.139276      -0.050073       0.003291       0.046782             10.089549      10.383315      -0.129450       0.015691       4.758737       0.930340      15.126596          -0.001202
          256              C       7.532201       7.047178      12.011372      -0.140840      33.296601 0.47201462E+03  0.11314939E+05                                 8.994233                            7.263224       0.169295       2.018707                    0.999789      30.136562      87.166471       0.609642       0.419116      -1.063669       0.025619       0.000194       0.034180       0.042716      -0.011477      -0.002802       0.008238      -0.030822       0.112743      -0.038006      -0.001512       0.039518             10.175471      14.685469      -1.151175       2.299599       5.399539       0.290446      10.441406          -0.001118
          257              C       8.492114       7.310037      13.246010      -0.159637      36.648336 0.51724854E+03  0.12657641E+05                                 9.567359                            7.594946       0.078445       1.985367                    0.999580      30.643280      88.893634       0.598510       0.418197      -1.066656      -0.013814       0.010760      -0.024582       0.030181       0.014399       0.028179       0.015632       0.061556       0.062425      -0.045960      -0.007574       0.053533             11.001070      16.473079       0.148399      -0.646098       5.555067       0.518616      10.975064           0.000528
          258              C      26.402723       7.327776      14.438074       0.092440      26.734046 0.33293382E+03  0.73322387E+04                                 7.784595                            6.117259       0.283256       2.106791                    0.999808      25.960613      72.559390       0.659842       0.421490      -1.059528      -0.051825       0.005501      -0.002457       0.052174       0.011663       0.028805      -0.002023      -0.060234      -0.063949      -0.050223       0.007057       0.043166              8.823484      11.722849      -1.040926      -0.961350       4.539919       0.410046      10.207684          -0.000597
          259              C      11.629934      12.492477       4.798035       0.588009      25.012794 0.25414472E+03  0.52829762E+04                                 7.963324                            5.666488      -0.046464       2.043984                    0.999590      22.337533      62.620558       0.621914       0.473781      -1.019005       0.049577       0.011651       0.027608       0.057929      -0.024623      -0.014985      -0.055832      -0.179550      -0.071598      -0.090672      -0.033839       0.124511             10.164402      15.566533       1.853878       3.141946       5.404965       2.300866       9.521710           0.001600
          260              C      10.314174      12.166726       4.167106       0.009126      42.266128 0.42582864E+03  0.98806428E+04                                10.486477                            6.810183      -0.033385       1.992366                    0.999224      26.962193      75.032319       0.646311       0.408427      -1.077899      -0.035199      -0.012474      -0.027091       0.046136      -0.001370      -0.006676      -0.004536       0.003828       0.026454      -0.009468      -0.003126       0.012594             14.301245      21.936854       1.880104       4.424662       7.968047       4.703461      12.998833           0.011990
          261              C       9.140120      12.619874       4.766628      -0.158387      39.647871 0.47367512E+03  0.11413819E+05                                10.226384                            7.349286      -0.153349       1.909650                    0.999372      30.718272      90.343169       0.594449       0.427603      -1.053799      -0.003746      -0.011476      -0.014604       0.018947       0.005910      -0.002101      -0.003385      -0.060877       0.051467      -0.039640       0.015399       0.024241             12.782994      21.948091      -0.895130       0.481694       6.735288       2.716372       9.665604           0.001470
          262              C      26.539582      12.358628       4.148960       0.005727      42.037283 0.42289025E+03  0.97918334E+04                                10.436932                            6.778448      -0.029498       1.993905                    0.999211      26.903392      74.698771       0.649240       0.407440      -1.078954       0.035083      -0.017457      -0.020862       0.044393       0.003385       0.004421      -0.001459      -0.004829       0.019779      -0.008830       0.000798       0.008032             14.247760      22.225719      -3.514922      -3.446462       8.234170       4.638689      12.283392           0.000164
          263              C       7.882271      11.628109       2.959688      -0.229448      40.805456 0.48374772E+03  0.11683571E+05                                10.290282                            7.327259      -0.023300       1.943848                    0.999503      31.148370      90.836711       0.609332       0.416194      -1.064076      -0.005327       0.018104       0.021174       0.028363       0.024471       0.028869      -0.006388       0.011537       0.005289      -0.040343       0.003201       0.037142             12.793609      14.938441      -3.506236      -3.716513       9.215443       6.088237      14.226945          -0.001203
          264              C       9.051669      11.134645       2.388781       0.249249      36.582714 0.34353721E+03  0.75905677E+04                                 9.683603                            6.228970       0.026547       2.032198                    0.999413      24.657315      68.008103       0.654509       0.423536      -1.063087       0.004749      -0.027684      -0.039996       0.048874      -0.016733      -0.006142       0.043877       0.011065       0.053595      -0.047547      -0.004815       0.052362             13.158192      11.960275      -1.147218      -0.701155      10.520460       8.413395      16.993842           0.000067
          265              C      10.265759      11.428143       2.987605      -0.234987      40.119287 0.49195668E+03  0.11968434E+05                                10.274711                            7.465454      -0.119798       1.916736                    0.999039      31.509528      93.149122       0.592623       0.424832      -1.055396       0.005868       0.021281       0.022496       0.031517      -0.009942      -0.022777       0.008101       0.011274       0.011249      -0.019228      -0.011559       0.030787             12.607529      13.809435       2.073010       3.977257       8.915684       6.295760      15.097470           0.000516
          266              C      25.286389      12.852092       4.763138       0.595497      24.626027 0.24759774E+03  0.51170592E+04                                 7.893771                            5.600839      -0.035710       2.050112                    0.999615      22.176695      62.133896       0.623795       0.475106      -1.017568      -0.048801       0.018061       0.024744       0.057619       0.037706       0.009921      -0.063134      -0.154740      -0.068717      -0.087194      -0.035039       0.122233             10.061447      15.141270      -2.718977      -2.530241       5.883922       2.528569       9.159149           0.000024
          267              C       9.947339       9.651029       0.699093      -0.058365      26.496123 0.32267974E+03  0.70777386E+04                                 7.744711                            5.879969      -0.129340       1.960906                    0.999357      27.326566      77.169394       0.694982       0.401800      -1.068233      -0.087371       0.044773       0.017057       0.099646       0.005047       0.001350       0.022487      -0.038313       0.046062      -0.027567      -0.008729       0.036296              9.649774       6.837925      -0.567875      -0.301189       9.736986       4.998853      12.374409          -0.000026
          268              C      18.729014      14.265295      22.763679       0.060551      35.597722 0.39573937E+03  0.90292505E+04                                 9.432474                            6.620739      -0.035878       2.000298                    0.999201      26.107765      72.398118       0.646292       0.415370      -1.071765       0.003168       0.018296       0.037653       0.041982      -0.012441       0.009522       0.022717       0.010528       0.031405      -0.032527       0.007437       0.025090             12.135408       6.081914       2.900722       1.415063      13.218329       4.185505      17.105981          -0.000281
          269              C      18.851911      14.829714      21.506707       0.016766      31.249976 0.38780932E+03  0.88696276E+04                                 8.689742                            6.633393       0.217505       2.068801                    0.999602      27.430306      78.037249       0.629411       0.425485      -1.057413      -0.030669      -0.018868      -0.058175       0.068417      -0.019406      -0.006810       0.015127       0.018048      -0.139022      -0.049975       0.003291       0.046684             10.095435       6.055183       2.371880       0.814279       9.093022      -0.452165      15.138100           0.001065
          270              C      18.062382      13.126781      22.885118      -0.141292      33.319144 0.47237939E+03  0.11326094E+05                                 8.998320                            7.266014       0.168753       2.018327                    0.999790      30.151322      87.224046       0.609515       0.419115      -1.063650      -0.013078      -0.021982      -0.034250       0.042747      -0.018917       0.005811      -0.006626      -0.004677       0.113313      -0.037947      -0.001788       0.039734             10.180418       6.726752       3.447252       1.402236      13.367108       1.847173      10.447393           0.000977
          271              C      17.354783      12.426901      21.650481      -0.159974      36.671252 0.51760336E+03  0.12668737E+05                                 9.571529                            7.597599       0.078438       1.985191                    0.999582      30.655847      88.944110       0.598388       0.418203      -1.066632      -0.002510       0.017468       0.024605       0.030279       0.034008       0.027708       0.016583      -0.006040       0.062407      -0.046149      -0.007515       0.053663             11.006480       8.416349       4.804568       0.125982      13.621922      -0.819916      10.981171          -0.000486
          272              C      17.694616      13.050987      20.458417       0.092166      26.749864 0.33314363E+03  0.73382585E+04                                 7.788290                            6.119528       0.281915       2.106223                    0.999808      25.971140      72.603602       0.659643       0.421537      -1.059463       0.021014       0.047644       0.002427       0.052129      -0.020229       0.012591       0.025953       0.050341      -0.063722      -0.050175       0.007057       0.043118              8.828223       5.436428       2.591716      -0.126022      10.834622      -1.039356      10.213618           0.000505
          273              C      20.608236       3.825580       4.798035       0.588657      25.002363 0.25402057E+03  0.52797182E+04                                 7.961073                            5.664993      -0.043765       2.044856                    0.999588      22.331452      62.598244       0.622018       0.473763      -1.019021      -0.034960       0.037445       0.027422       0.058106       0.090297       0.055488       0.015412       0.047407      -0.068136      -0.090789      -0.033579       0.124368             10.161067       9.547460      -5.324547      -3.562277      11.415983       1.569970       9.519759           0.001618
          274              C       2.927223       2.848974       4.167106       0.010105      42.239484 0.42551945E+03  0.98719144E+04                                10.483523                            6.808751      -0.035640       1.991862                    0.999224      26.950321      74.999298       0.646216       0.408551      -1.077791       0.028856      -0.024271      -0.028136       0.047046      -0.000837       0.006997      -0.003301      -0.004831       0.029795      -0.009870      -0.003270       0.013139             14.296387      13.085407      -6.987607      -6.284090      16.809782       1.482860      12.993971           0.012139
          275              C       3.121813       1.605639       4.766628      -0.159005      39.664150 0.47398667E+03  0.11422437E+05                                10.225899                            7.349699      -0.151713       1.909878                    0.999411      30.728573      90.358041       0.594715       0.427370      -1.054013       0.011926       0.002097      -0.014205       0.018666       0.023071       0.004262      -0.000994       0.040489       0.050262      -0.039198       0.015192       0.024006             12.781390       9.762782      -6.139541      -2.593283      18.917417      -0.938520       9.663972           0.001157
          276              C      13.269327      16.804638       4.148960       0.004471      42.018178 0.42267492E+03  0.97857143E+04                                10.434527                            6.777400      -0.030546       1.993853                    0.999199      26.896435      74.677941       0.649186       0.407522      -1.078887      -0.002349       0.040437      -0.021794       0.045996      -0.000408      -0.000981       0.005267       0.009183       0.020169      -0.009648       0.001078       0.008570             14.243014       8.685795      -4.299052      -2.293856      21.763695      -5.300931      12.279552           0.011582
          277              C       4.609630       1.012192       2.959688      -0.229137      40.824194 0.48401286E+03  0.11692123E+05                                10.294688                            7.330357      -0.022585       1.943950                    0.999459      31.157169      90.884585       0.609039       0.416317      -1.063947      -0.012491      -0.015080       0.021497       0.029079      -0.017542      -0.009400       0.029205       0.035231       0.003143      -0.040720       0.002569       0.038152             12.798284       7.612841      -0.726167      -3.415264      16.551144      -6.264127      14.230868          -0.000112
          278              C       4.452282       2.271653       2.388781       0.250366      36.591889 0.34363944E+03  0.75938137E+04                                 9.686363                            6.230910       0.024710       2.031506                    0.999401      24.661536      68.036523       0.654211       0.423673      -1.062941       0.021045       0.018542      -0.040636       0.049376       0.003454      -0.035207      -0.026793      -0.034082       0.048733      -0.047472      -0.003966       0.051438             13.160795       9.888576      -0.049627      -6.936628      12.596450      -4.815230      16.997358           0.000926
          279              C       3.591061       3.176336       2.987605      -0.236040      40.141466 0.49230185E+03  0.11978936E+05                                10.280092                            7.469795      -0.185975       1.899886                    0.999441      31.515466      93.174989       0.592246       0.425028      -1.055274      -0.021281      -0.004347       0.022346       0.031163      -0.000283       0.005471      -0.024883      -0.022686       0.012499      -0.020506      -0.011552       0.032059             12.613860      11.942724      -3.158373      -7.446803      10.793172       0.300610      15.105684          -0.000361
          280              C      13.468572      15.472609       4.763138       0.594803      24.649737 0.24788551E+03  0.51244303E+04                                 7.897638                            5.603398      -0.037566       2.049249                    0.999597      22.191144      62.180475       0.623776       0.474988      -1.017644       0.008771      -0.050872       0.023907       0.056890       0.047571       0.049119       0.040943       0.145233      -0.070847      -0.088629      -0.034120       0.122749             10.066101       5.846460      -2.650142      -0.925661      15.188515      -3.456063       9.163327           0.001720
          281              C       5.289295       3.789134       0.699093      -0.059131      26.507641 0.32290706E+03  0.70837313E+04                                 7.743212                            5.879390      -0.125096       1.961848                    0.999351      27.340303      77.205108       0.695510       0.401438      -1.068510       0.005219      -0.098396       0.018531       0.100262       0.014756      -0.020886      -0.009935       0.028254       0.047531      -0.028378      -0.008974       0.037352              9.645844       8.518568       1.536515      -4.172853       8.052562      -2.757082      12.366402           0.000037
          282              C      15.523408       9.087153      22.763679       0.062060      35.501039 0.39456636E+03  0.89948958E+04                                 9.413825                            6.609703      -0.027927       2.003432                    0.999159      26.066074      72.228085       0.647075       0.415217      -1.071972      -0.017137      -0.005638       0.037418       0.041540       0.002669      -0.025203      -0.004361      -0.027334       0.030877      -0.033364       0.007053       0.026311             12.108463      13.920132       1.632342      -4.320657       5.341304      -0.861542      17.063952           0.000315
          283              C      14.973157       8.911377      21.506707       0.016673      31.198858 0.38710014E+03  0.88485244E+04                                 8.677419                            6.625063       0.224790       2.071323                    0.999583      27.405561      77.921373       0.630189       0.425195      -1.057693       0.031585      -0.017200      -0.058495       0.068667       0.002423      -0.009582      -0.013605      -0.042102      -0.140740      -0.050477       0.003659       0.046817             10.079562      10.377513       0.127402      -0.016171       4.752818       0.928286      15.108354          -0.001199
          284              C      16.842706       9.079090      22.885118      -0.141125      33.309966 0.47221786E+03  0.11320715E+05                                 8.999252                            7.266818       0.175824       2.020839                    0.999748      30.134623      87.156430       0.609252       0.419351      -1.063550       0.025650       0.001078      -0.033813       0.042454       0.011004       0.003669       0.005790      -0.037150       0.108178      -0.039673       0.002291       0.037382             10.182649      14.704843       1.151378      -2.308488       5.399847       0.290800      10.443258          -0.001116
          285              C      17.802618       8.816232      21.650481      -0.163092      36.694932 0.51791084E+03  0.12675678E+05                                 9.564204                            7.588772       0.107964       1.993166                    0.999621      30.689248      88.982377       0.600165       0.416984      -1.067618      -0.017765      -0.009969       0.024882       0.032157      -0.014730      -0.029209       0.016012       0.053327       0.062574      -0.042341      -0.010754       0.053095             11.000100      16.484233      -0.146540       0.648423       5.549439       0.517114      10.966627           0.000526
          286              C      17.092226       8.798492      20.458417       0.093557      26.686131 0.33217772E+03  0.73104571E+04                                 7.770490                            6.105228       0.299931       2.112001                    0.999807      25.933870      72.427733       0.661405       0.420789      -1.060110      -0.052817      -0.005461       0.002660       0.053165      -0.011067      -0.029343      -0.001365      -0.061155      -0.067163      -0.051074       0.007101       0.043972              8.807925      11.703786       1.038729       0.957629       4.529603       0.406342      10.190386          -0.000600
          287              C      23.624838      15.934465       4.798035       0.587595      25.026072 0.25428509E+03  0.52864648E+04                                 7.965661                            5.667707      -0.043772       2.044623                    0.999611      22.341889      62.629984       0.621923       0.473724      -1.019067      -0.014752      -0.048489       0.027075       0.057462      -0.065134      -0.042141       0.040229       0.131147      -0.073264      -0.089218      -0.035478       0.124696             10.167871       6.340346       3.473611       0.421006      14.637735      -3.875389       9.525532          -0.000213
          288              C      14.690109       1.110563       4.167106       0.009941      42.281752 0.42608877E+03  0.98875791E+04                                10.485310                            6.809779      -0.026536       1.994222                    0.999219      26.973041      75.050822       0.646724       0.408129      -1.078162       0.005757       0.035099      -0.027198       0.044775       0.002172      -0.000893       0.007657       0.001618       0.024677      -0.009351      -0.002393       0.011744             14.299277       9.828214       5.107242       1.857348      20.073841      -6.186361      12.995776           0.000420
          289              C      15.669574       1.900750       4.766628      -0.156322      39.525992 0.47207262E+03  0.11364578E+05                                10.202862                            7.335038      -0.148887       1.911435                    0.999384      30.666183      90.122091       0.595298       0.427393      -1.054021      -0.007781       0.009087      -0.014676       0.018934      -0.028532      -0.000772       0.003596       0.021008       0.050545      -0.038941       0.015794       0.023148             12.749646      11.283685       7.010909       2.106712      17.319661      -1.772655       9.645593           0.000770
          290              C      16.054097       3.089255       4.148960       0.004233      42.033475 0.42288010E+03  0.97919657E+04                                10.438687                            6.780195      -0.021121       1.996908                    0.999266      26.900684      74.703266       0.648866       0.407660      -1.078761      -0.034032      -0.021855      -0.022122       0.046100      -0.003566      -0.003974      -0.003914      -0.004387       0.021317      -0.009504       0.000421       0.009083             14.248815      14.778413       7.816825       5.740684      15.684754       0.665748      12.283279           0.011539
          291              C      15.439604       3.485960       2.959688      -0.229508      40.826232 0.48405272E+03  0.11693103E+05                                10.296806                            7.332442      -0.027170       1.942725                    0.999483      31.151957      90.863767       0.608742       0.416520      -1.063838       0.019094      -0.002768       0.020956       0.028485      -0.006810      -0.020173      -0.022490      -0.049400       0.004595      -0.040864       0.002584       0.038280             12.801521      13.693530       4.233139       7.138110      10.474727       0.176904      14.236306          -0.000013
          292              C      14.427552       2.719963       2.388781       0.251480      36.526224 0.34291684E+03  0.75737082E+04                                 9.675537                            6.224296       0.029375       2.033332                    0.999366      24.632904      67.934562       0.654581       0.423665      -1.062968      -0.026837       0.009010      -0.040121       0.049103       0.013591       0.041035      -0.017422       0.023081       0.052536      -0.048323      -0.003838       0.052161             13.146612      11.862556       1.192639       7.629646      10.597278      -3.598816      16.980002           0.000066
          293              C      14.074684       1.521782       2.987605      -0.236196      40.208371 0.49320378E+03  0.12007023E+05                                10.295446                            7.479953      -0.126525       1.914589                    0.999034      31.538241      93.282620       0.591418       0.425405      -1.054983       0.015300      -0.016440       0.022024       0.031456       0.009360       0.018203       0.017199       0.012614       0.011446      -0.021008      -0.010339       0.031348             12.635576       8.354861       1.079018       3.467776      14.417722      -6.618464      15.134145          -0.001671
          294              C      17.108046       3.927820       4.763138       0.595478      24.641947 0.24780304E+03  0.51225295E+04                                 7.897896                            5.603699      -0.041828       2.048195                    0.999611      22.186692      62.175942       0.623525       0.475198      -1.017486       0.038930       0.033277       0.024254       0.056667      -0.086297      -0.060313       0.021754       0.009183      -0.069151      -0.088860      -0.033388       0.122248             10.066049      10.557811       5.369275       3.456777      10.475951       0.926359       9.164386           0.001694
          295              C      12.694867       2.686097       0.699093      -0.058163      26.476302 0.32242977E+03  0.70706232E+04                                 7.739273                            5.876503      -0.127042       1.961746                    0.999312      27.315359      77.119483       0.695424       0.401637      -1.068381       0.082977       0.053340       0.018260       0.100318      -0.018974       0.018911      -0.011835       0.011011       0.045358      -0.027435      -0.008530       0.035965              9.641364       9.495804      -0.970492       4.471026       7.067537      -2.236859      12.360751           0.000023
          296              C      21.610613       8.900089      22.763679       0.060351      35.549870 0.39522366E+03  0.90134241E+04                                 9.421711                            6.613702      -0.026520       2.003519                    0.999176      26.090629      72.304943       0.647115       0.415028      -1.072118       0.014233      -0.012880       0.038000       0.042573       0.011026       0.015877      -0.019659       0.018408       0.029581      -0.033466       0.007912       0.025553             12.121044       8.908857      -4.537014       2.911129      10.373983      -3.316691      17.080292           0.000300
          297              C      22.037965       8.511445      21.506707       0.017962      31.190590 0.38698030E+03  0.88455135E+04                                 8.678340                            6.625445       0.225742       2.071704                    0.999614      27.401470      77.920437       0.629940       0.425376      -1.057531      -0.001520       0.036161      -0.058564       0.068845       0.017035       0.016429      -0.001526       0.025709      -0.140151      -0.050234       0.003394       0.046840             10.080890       6.271115      -2.500583      -0.796609       8.864328      -0.477239      15.107227          -0.001218
          298              C      20.957947      10.046666      22.885118      -0.140009      33.304148 0.47206584E+03  0.11317106E+05                                 9.002373                            7.267254       0.170646       2.019124                    0.999745      30.137353      87.188279       0.608981       0.419536      -1.063344      -0.013052       0.019860      -0.033741       0.041270       0.011420      -0.007349       0.002389       0.040929       0.111069      -0.042168       0.003667       0.038501             10.188609       8.725216      -4.608487       0.905039      11.391901      -2.151374      10.448711          -0.001113
          299              C      20.705632      11.009403      21.650481      -0.170588      36.903257 0.52254848E+03  0.12813345E+05                                 9.573712                            7.585696       0.145365       2.001721                    0.999679      30.836269      89.393407       0.604888       0.412948      -1.070582       0.021308      -0.018008       0.023665       0.036584      -0.013485       0.001154      -0.034205      -0.048511       0.067869      -0.040350      -0.013054       0.053404             11.019373       8.166838      -4.684020      -0.774755      13.927157       0.308276      10.964124           0.000530
          300              C      21.076189      10.403055      20.458417       0.092394      26.719111 0.33266780E+03  0.73246290E+04                                 7.783572                            6.113220       0.292903       2.109399                    0.999799      25.959696      72.538861       0.660345       0.421270      -1.059707       0.031589      -0.044233       0.002284       0.054402       0.034554       0.016402      -0.026648       0.013578      -0.063958      -0.054065       0.007854       0.046211              8.825421       7.236789      -3.636960      -0.840251       9.033242       0.639542      10.206231          -0.000603
          301              N      24.695733      14.700593       8.741106      -0.214560      40.595571 0.52825320E+03  0.12771391E+05                                 9.866718                            7.447722       0.085118       2.057245                    0.998617      27.548739      75.053166       0.643389       0.393764      -1.101802       0.032499       0.064133       0.145618       0.162400       0.006766      -0.038126      -0.061193      -0.006449      -0.170298      -0.096140       0.020888       0.075252             11.837266       9.424362       4.521486       1.749164      11.548243      -0.747300      14.539195          -0.000360
          302              N      23.441052      13.917503      12.854704      -0.357477      40.022761 0.40997966E+03  0.94139280E+04                                 9.976289                            6.554332      -0.071917       2.001664                    0.998843      27.937621      77.095307       0.678847       0.392940      -1.089429       0.079243      -0.093620       0.019353       0.124172      -0.091495      -0.070879      -0.060067       0.042705      -0.010559      -0.149563       0.048485       0.101078             13.821154      14.445505       0.756070     -10.353571       7.400467      -3.471286      19.617491           0.000203
          303              N      19.004225       3.515097       8.741106      -0.216026      40.676071 0.52955586E+03  0.12811348E+05                                 9.882311                            7.457538       0.083255       2.056001                    0.998478      27.583879      75.184786       0.642854       0.393832      -1.101706       0.040068      -0.060826       0.144878       0.162157      -0.005661      -0.033411       0.063078      -0.007984      -0.171305      -0.095888       0.021625       0.074262             11.858368       7.113329      -3.187161      -1.521083      13.899421      -1.150660      14.562354           0.001037
          304              N      18.953391       4.993231      12.854704      -0.358366      40.086279 0.41062941E+03  0.94329227E+04                                 9.988553                            6.560470      -0.074548       2.000656                    0.998847      27.959614      77.181797       0.678358       0.393053      -1.089311      -0.121073      -0.021677       0.019705       0.124566       0.063860      -0.016628       0.090719       0.138805      -0.010941      -0.149285       0.048248       0.101037             13.842052       8.513911       2.674127       2.170417      13.363388      10.723223      19.648856           0.000373
          305              N      12.163055      14.036836       8.741106      -0.215170      40.604704 0.52847792E+03  0.12777562E+05                                 9.864864                            7.447222       0.089041       2.058439                    0.998543      27.558139      75.069019       0.643712       0.393544      -1.102010      -0.072701      -0.004161       0.145028       0.162283       0.000010       0.072203      -0.002701       0.014711      -0.172267      -0.096740       0.021373       0.075366             11.834178      14.923580      -1.341519      -0.227070       6.041679       1.890475      14.537275           0.001044
          306              N      13.468576      13.341795      12.854704      -0.356909      40.044214 0.41022523E+03  0.94212119E+04                                 9.980726                            6.556791      -0.074110       2.000914                    0.998817      27.945936      77.131268       0.678625       0.392999      -1.089360       0.041618       0.115568       0.019912       0.124437       0.027976       0.087074      -0.030737      -0.180131      -0.010622      -0.149412       0.048485       0.100927             13.828765       9.824335      -3.431461       8.191034      12.031745      -7.233382      19.630213          -0.000106
          307              N      19.004222       7.235746       2.891058      -0.215206      40.606367 0.52850033E+03  0.12778247E+05                                 9.865135                            7.447381       0.089050       2.058433                    0.998543      27.558792      75.071373       0.643705       0.393544      -1.102009       0.039958       0.060875      -0.145042       0.162295       0.006378       0.033755       0.063877      -0.007349      -0.172262      -0.096732       0.021367       0.075365             11.834553       7.100501       3.175304       1.523658      13.865198      -1.141817      14.537961           0.001049
          308              N      28.263896      11.133038      22.041787      -0.356992      40.056579 0.41032769E+03  0.94242992E+04                                 9.983233                            6.557881      -0.074437       2.000761                    0.998816      27.949966      77.149292       0.678516       0.393032      -1.089321      -0.120867       0.021735      -0.019945       0.124415      -0.064053       0.016889       0.090753       0.138547      -0.010610      -0.149409       0.048438       0.100971             13.833127       8.510263      -2.673016      -2.170519      13.352258      10.714425      19.636861           0.000378
          309              N      21.473552      12.840266       2.891058      -0.214627      40.598646 0.52830458E+03  0.12772952E+05                                 9.867226                            7.448115       0.085009       2.057189                    0.998617      27.550053      75.057835       0.643368       0.393767      -1.101799      -0.071795       0.003908      -0.145627       0.162410       0.000589      -0.072059      -0.002417       0.014936      -0.170338      -0.096152       0.020899       0.075253             11.837857      14.934007       1.341205       0.227519       6.039972       1.888695      14.539591           0.000284
          310              N      32.089581      18.910732      22.041787      -0.357436      40.018270 0.40995144E+03  0.94130886E+04                                 9.975343                            6.554007      -0.071863       2.001686                    0.998844      27.936835      77.091561       0.678881       0.392928      -1.089440       0.041480      -0.115480      -0.019324       0.124216      -0.027266      -0.087485      -0.031297      -0.179691      -0.010571      -0.149535       0.048545       0.100990             13.819206       9.815880       3.427491      -8.182263      12.026951      -7.228322      19.614786           0.000288
          311              N      15.385230      12.176509       2.891058      -0.215994      40.674168 0.52953094E+03  0.12810576E+05                                 9.881985                            7.457358       0.083259       2.056013                    0.998478      27.583132      75.181916       0.642864       0.393831      -1.101708       0.032622      -0.065122      -0.144875       0.162154      -0.006283       0.037925      -0.060476      -0.005808      -0.171329      -0.095897       0.021634       0.074263             11.857878       9.442532      -4.531929      -1.756983      11.569692      -0.741858      14.561411           0.001057
          312              N      23.441057      18.335025      22.041787      -0.358298      40.074314 0.41052086E+03  0.94296370E+04                                 9.986134                            6.559326      -0.074097       2.000860                    0.998847      27.955045      77.161430       0.678472       0.393020      -1.089353       0.079298       0.093999      -0.019689       0.124545       0.092044       0.070286      -0.059750       0.041239      -0.010941      -0.149308       0.048237       0.101071             13.838046      14.463198      -0.762025      10.368382       7.408485      -3.480302      19.642455           0.000371
          313              N      12.546279       6.801092      14.523221      -0.215249      40.606784 0.52850448E+03  0.12778644E+05                                 9.867718                            7.449251       0.084813       2.057025                    0.998614      27.555104      75.067412       0.643372       0.393738      -1.101850      -0.032524      -0.064141      -0.145603       0.162395       0.006745      -0.038081      -0.061190      -0.006417      -0.170109      -0.096084       0.020883       0.075201             11.837540       9.425294       4.521758       1.747075      11.550036      -0.749357      14.537290           0.001059
          314              N      13.800960       7.584182      10.409623      -0.357535      40.028492 0.41004876E+03  0.94159817E+04                                 9.977268                            6.554964      -0.072117       2.001539                    0.998845      27.940948      77.108283       0.678797       0.392949      -1.089414      -0.079240       0.093654      -0.019435       0.124208      -0.091529      -0.070852      -0.060068       0.042685      -0.010723      -0.149567       0.048458       0.101109             13.822081      14.446160       0.756310     -10.353885       7.401421      -3.471961      19.618661           0.000378
          315              N      18.237787      17.986588      14.523221      -0.215435      40.669705 0.52938121E+03  0.12806401E+05                                 9.882009                            7.456503       0.083341       2.056108                    0.998482      27.579757      75.177844       0.642857       0.393852      -1.101662      -0.040119       0.060772      -0.144904       0.162173      -0.005709      -0.033389       0.063109      -0.007997      -0.171455      -0.095925       0.021607       0.074319             11.858948       7.112617      -3.187273      -1.520463      13.899259      -1.153438      14.564968           0.000283
          316              N      18.288621      16.508454      10.409623      -0.358264      40.075277 0.41052523E+03  0.94298213E+04                                 9.986472                            6.559451      -0.074277       2.000812                    0.998846      27.955244      77.163899       0.678447       0.393031      -1.089339       0.121088       0.021705      -0.019613       0.124572       0.063782      -0.016668       0.090744       0.138707      -0.010806      -0.149259       0.048337       0.100923             13.838820       8.511946       2.672679       2.168790      13.359829      10.720373      19.644685           0.000286
          317              N      25.078957       7.464849      14.523221      -0.215163      40.603296 0.52845858E+03  0.12776976E+05                                 9.864666                            7.447126       0.089125       2.058485                    0.998542      27.557464      75.066819       0.643711       0.393548      -1.102007       0.072696       0.004128      -0.145031       0.162283      -0.000007       0.072196      -0.002698       0.014681      -0.172310      -0.096746       0.021394       0.075352             11.833869      14.922978      -1.341717      -0.227224       6.041779       1.890471      14.536850           0.001052
          318              N      23.773436       8.159890      10.409623      -0.356938      40.047288 0.41024289E+03  0.94217243E+04                                 9.981327                            6.556960      -0.074084       2.000916                    0.998817      27.946417      77.133181       0.678612       0.393002      -1.089357      -0.041612      -0.115523      -0.019940       0.124398       0.027958       0.087046      -0.030788      -0.180286      -0.010641      -0.149442       0.048415       0.101027             13.830087       9.824392      -3.432417       8.191156      12.034060      -7.235612      19.631811           0.000370
          319              N      18.237790      14.265939      20.373269      -0.214563      40.596171 0.52826764E+03  0.12771535E+05                                 9.864206                            7.445929       0.089380       2.058651                    0.998546      27.553034      75.058647       0.643727       0.393564      -1.101968      -0.039960      -0.060861       0.145072       0.162317       0.006400       0.033733       0.063910      -0.007375      -0.172432      -0.096779       0.021370       0.075409             11.834324       7.099205       3.174796       1.522949      13.863892      -1.144548      14.539876          -0.000369
          320              N       8.978116      10.368647       1.222540      -0.356943      40.051534 0.41026634E+03  0.94224643E+04                                 9.982342                            6.557294      -0.074286       2.000860                    0.998815      27.947055      77.137546       0.678567       0.393020      -1.089338       0.120837      -0.021756       0.019884       0.124380      -0.064050       0.016870       0.090775       0.138501      -0.010482      -0.149412       0.048456       0.100956             13.832330       8.509646      -2.673250      -2.171010      13.351344      10.713922      19.636001           0.000209
          321              N      15.768460       8.661419      20.373269      -0.215240      40.605858 0.52849229E+03  0.12778289E+05                                 9.867624                            7.449217       0.084867       2.057058                    0.998613      27.554645      75.066237       0.643366       0.393744      -1.101845       0.071810      -0.003842       0.145590       0.162381       0.000608      -0.072028      -0.002373       0.014865      -0.170125      -0.096086       0.020898       0.075188             11.837394      14.934362       1.341002       0.224768       6.040668       1.887845      14.537152           0.001046
          322              N       5.152431       2.590953       1.222540      -0.357547      40.030335 0.41006602E+03  0.94164952E+04                                 9.977600                            6.555112      -0.072191       2.001501                    0.998845      27.941749      77.111450       0.678786       0.392950      -1.089411      -0.041496       0.115455       0.019434       0.124215      -0.027279      -0.087445      -0.031325      -0.179892      -0.010738      -0.149570       0.048451       0.101119             13.822708       9.817990       3.428915      -8.184134      12.030653      -7.231282      19.619482           0.000379
          323              N      21.856782       9.325176      20.373269      -0.216013      40.676312 0.52955872E+03  0.12811425E+05                                 9.882314                            7.457514       0.083190       2.055969                    0.998479      27.584070      75.185154       0.642862       0.393827      -1.101710      -0.032588       0.065150       0.144881       0.162164      -0.006288       0.037931      -0.060478      -0.005852      -0.171280      -0.095887       0.021611       0.074276             11.858402       9.442537      -4.532209      -1.756911      11.570452      -0.742039      14.562215           0.001049
          324              N      13.800955       3.166660       1.222540      -0.358276      40.073183 0.41051767E+03  0.94295694E+04                                 9.985952                            6.559324      -0.074187       2.000830                    0.998847      27.955140      77.162361       0.678467       0.393023      -1.089349      -0.079328      -0.094026       0.019679       0.124583       0.092002       0.070261      -0.059802       0.041132      -0.010947      -0.149293       0.048304       0.100989             13.837510      14.461431      -0.762609      10.367136       7.409004      -3.481535      19.642094          -0.000103
          325              O      22.504232      10.361664      17.616679      -0.531008      37.159424 0.54366096E+03  0.13118235E+05                                 8.915196                            7.225542       0.215298       2.109885                    0.998459      27.728243      73.248101       0.704879       0.360117      -1.137030       0.012982      -0.005068      -0.018257       0.022968       0.044239       0.010412      -0.027651       0.048445       0.096734      -0.074507       0.031499       0.043008             10.517115       6.393840      -0.684661      -0.893232      11.303584      -5.239886      13.853920           0.064070
          326              O      23.635737       9.764185      15.772748      -0.531289      36.811199 0.54544226E+03  0.13179460E+05                                 8.857942                            7.256247       0.288467       2.130046                    0.998998      27.811374      73.654978       0.700246       0.361998      -1.134906      -0.004059       0.008842       0.021217       0.023341       0.001834       0.022054       0.047882       0.027444      -0.166221      -0.082719       0.029470       0.053248             10.337469       8.366562      -4.794501      -0.926664      15.286874       0.137685       7.358970           0.053667
          327              O      19.737152      14.373554      17.545490      -0.526293      35.053798 0.52235933E+03  0.12473680E+05                                 8.526651                            7.058423       0.337742       2.147779                    0.999343      27.522593      72.228197       0.717139       0.357666      -1.139452       0.001215       0.009986      -0.017681       0.020343       0.053223      -0.011623       0.028598       0.043169       0.065730      -0.077592       0.028988       0.048603              9.855478       9.504239      -2.069893      -4.660667       7.575713       1.224652      12.486482          -0.056739
          328              O      19.722813      15.664945      15.721800      -0.537145      39.548142 0.56964139E+03  0.13911509E+05                                 9.324321                            7.425808       0.136571       2.085572                    0.997863      27.908048      74.255606       0.690902       0.363009      -1.134349      -0.000887      -0.009006       0.023951       0.025603      -0.001719       0.053146      -0.007637      -0.026436      -0.136335      -0.078076       0.032918       0.045159             11.151698      10.780027      -6.205380       0.095312      14.484887      -1.442737       8.190180           0.052222
          329              O      16.342357       7.582464      17.616679      -0.530367      37.151083 0.54352807E+03  0.13114325E+05                                 8.914236                            7.224941       0.211077       2.108794                    0.998473      27.725088      73.239579       0.704862       0.360145      -1.137000      -0.012095      -0.008641      -0.018668       0.023863      -0.000910      -0.028227       0.004701      -0.100019       0.097442      -0.073751       0.031178       0.042573             10.515922      10.668425      -1.784437      -4.091946       7.028162       3.393511      13.851178           0.064041
          330              O      15.259173       6.901291      15.772748      -0.530957      36.776229 0.54482304E+03  0.13160300E+05                                 8.850731                            7.250949       0.289730       2.130456                    0.999000      27.801224      73.607952       0.700697       0.361881      -1.135038       0.010081      -0.001045       0.020905       0.023232       0.010844       0.030387      -0.043227      -0.016151      -0.167675      -0.083123       0.029916       0.053207             10.328016      17.691686      -0.599007       0.581581       5.940053       0.732933       7.352311           0.053705
          331              O      21.200297       7.972881      17.545490      -0.526709      35.055304 0.52241765E+03  0.12475508E+05                                 8.528177                            7.059619       0.335965       2.147094                    0.999330      27.522600      72.231122       0.716951       0.357747      -1.139379       0.007309      -0.006059      -0.018545       0.020834      -0.008267       0.028613      -0.005092      -0.110902       0.064701      -0.075087       0.027148       0.047939              9.857483       9.849790       1.870288       3.391723       7.232278       3.426167      12.490380           0.057134
          332              O      22.325842       7.339602      15.721800      -0.539146      39.615746 0.57085586E+03  0.13948810E+05                                 9.335647                            7.434497       0.133645       2.084226                    0.997902      27.934971      74.351405       0.690379       0.363085      -1.134272      -0.008601       0.004511       0.022768       0.024753      -0.010736      -0.032522      -0.041638       0.013700      -0.134025      -0.076794       0.033151       0.043643             11.165201      18.955732       1.500469      -1.297108       6.340064       0.640092       8.199808           0.058121
          333              O      17.016438      14.308404      17.616679      -0.529640      37.119244 0.54294689E+03  0.13096579E+05                                 8.907863                            7.219915       0.214980       2.110127                    0.998448      27.713142      73.193617       0.705290       0.360030      -1.137110      -0.001042       0.015298      -0.017721       0.023433      -0.044035       0.019800       0.023293       0.051687       0.099343      -0.075920       0.031554       0.044367             10.508250       9.476292       2.466019       4.980716       8.207119       1.844537      13.841339          -0.061744
          334              O      16.968115      15.587055      15.772748      -0.530305      36.767133 0.54461441E+03  0.13154062E+05                                 8.848878                            7.249101       0.295777       2.132609                    0.999009      27.794965      73.589137       0.700850       0.361835      -1.135069      -0.005146      -0.007240       0.021356       0.023129      -0.011802      -0.053889      -0.004585      -0.012622      -0.171486      -0.085131       0.031641       0.053490             10.326455       9.394044       5.387357       0.344177      14.234003      -0.870676       7.351318           0.048950
          335              O      14.925578       9.906097      17.545490      -0.527270      35.080175 0.52289266E+03  0.12489861E+05                                 8.532863                            7.063649       0.333618       2.146431                    0.999316      27.528948      72.259735       0.716612       0.357830      -1.139297      -0.008805      -0.003196      -0.017658       0.019989      -0.044064      -0.018811      -0.022994       0.069450       0.064103      -0.075448       0.027563       0.047885              9.862789       6.269957       0.200793       1.269704      10.823348      -4.652800      12.495063           0.057166
          336              O      13.814369       9.247984      15.721800      -0.539052      39.662107 0.57165585E+03  0.13973907E+05                                 9.344731                            7.441367       0.135619       2.084618                    0.997894      27.946779      74.409040       0.689796       0.363247      -1.134092       0.007896       0.005014       0.023390       0.025191       0.011302      -0.019436       0.049667       0.011148      -0.133538      -0.077068       0.032635       0.044433             11.176999       8.201882       4.718405       1.203037      17.121188       0.802554       8.207926           0.058204
          337              O      25.652857       8.543804      17.279812      -0.530802      37.166259 0.54376867E+03  0.13121619E+05                                 8.916912                            7.226620       0.212791       2.109108                    0.998460      27.729456      73.255947       0.704767       0.360153      -1.136990      -0.011460       0.008946       0.018630       0.023631       0.000908       0.028337       0.005043      -0.101037       0.096754      -0.074190       0.031318       0.042872             10.519884      10.672754       1.785098       4.094024       7.030444       3.395088      13.856456           0.064013
          338              O      24.569675       9.224978      19.123742      -0.530896      36.791077 0.54505017E+03  0.13167451E+05                                 8.854308                            7.253290       0.293284       2.131688                    0.999016      27.801677      73.619147       0.700448       0.361964      -1.134948       0.010359       0.001097      -0.020764       0.023230      -0.010766      -0.030665      -0.043220      -0.016041      -0.168793      -0.083506       0.030229       0.053277             10.333193      17.702005       0.598153      -0.582529       5.942102       0.733630       7.355470           0.053666
          339              O      11.889797       8.153388      17.351000      -0.527357      35.091378 0.52307561E+03  0.12495434E+05                                 8.534980                            7.065078       0.333089       2.146199                    0.999316      27.532703      72.275167       0.716504       0.357850      -1.139272       0.007166       0.006037       0.017721       0.020046       0.008034      -0.029333      -0.004779      -0.111053       0.064091      -0.075456       0.027577       0.047879              9.865692       9.861849      -1.872230      -3.396423       7.236341       3.427420      12.498886           0.057191
          340              O      13.015344       8.786666      19.174691      -0.539050      39.663582 0.57166458E+03  0.13974195E+05                                 9.345012                            7.441426       0.135603       2.084616                    0.997893      27.946907      74.409956       0.689792       0.363247      -1.134090      -0.008323      -0.004295      -0.023368       0.025175       0.010470       0.033282      -0.041636       0.013986      -0.133553      -0.077040       0.032627       0.044414             11.177517      18.978897      -1.503305       1.296195       6.345643       0.640731       8.208012           0.058215
          341              O      17.016437      17.944123      17.279812      -0.529819      37.118349 0.54292735E+03  0.13095930E+05                                 8.907333                            7.219589       0.217070       2.110736                    0.998448      27.713640      73.193333       0.705337       0.360010      -1.137131      -0.001158      -0.014739       0.017420       0.022848       0.043796      -0.020028       0.024100       0.052016       0.099312      -0.076217       0.031661       0.044556             10.507185       9.474065      -2.465085      -4.979255       8.206167       1.843515      13.841321           0.056762
          342              O      16.968117      16.665473      19.123742      -0.530581      36.783369 0.54492521E+03  0.13163597E+05                                 8.851834                            7.251441       0.291094       2.131046                    0.998989      27.802870      73.618500       0.700689       0.361862      -1.135034      -0.004695       0.006721      -0.021766       0.023259       0.012287       0.053604      -0.004492      -0.012503      -0.168856      -0.084315       0.030850       0.053465             10.329954       9.397914      -5.389660      -0.344279      14.237764      -0.870469       7.354185          -0.053179
          343              O      24.236078       6.220172      17.351000      -0.526437      35.054247 0.52240296E+03  0.12475073E+05                                 8.528064                            7.059882       0.336238       2.147303                    0.999349      27.520708      72.225984       0.716883       0.357784      -1.139350      -0.009147       0.002625       0.018480       0.020786       0.044346       0.018642      -0.023134       0.069604       0.063400      -0.075636       0.027581       0.048055              9.856726       6.266726      -0.199811      -1.269983      10.815223      -4.648258      12.488229           0.057174
          344              O      23.124871       6.878285      19.174691      -0.538423      39.601415 0.57058011E+03  0.13940471E+05                                 9.334174                            7.433193       0.134434       2.084549                    0.997878      27.926581      74.326254       0.690367       0.363133      -1.134228       0.008503      -0.005045      -0.023508       0.025503      -0.011510       0.019535       0.049269       0.011273      -0.133062      -0.076739       0.032703       0.044036             11.164272       8.193466      -4.712895      -1.202612      17.101141       0.804386       8.198208           0.057947
          345              O      13.193732       5.764605      17.279812      -0.530261      37.140067 0.54335748E+03  0.13109092E+05                                 8.912288                            7.223710       0.211499       2.108988                    0.998473      27.721429      73.225192       0.704941       0.360136      -1.137015       0.013518       0.006138       0.018627       0.023820      -0.043746      -0.010045      -0.026761       0.048402       0.097385      -0.073707       0.031175       0.042531             10.513136       6.391643       0.683998       0.892663      11.300584      -5.238227      13.847180           0.064084
          346              O      14.325238       6.362083      19.123742      -0.530835      36.771005 0.54474050E+03  0.13157777E+05                                 8.849840                            7.250377       0.289768       2.130492                    0.999000      27.799409      73.601104       0.700730       0.361879      -1.135043      -0.004116      -0.009196      -0.020924       0.023223      -0.001558      -0.022259       0.047925       0.026868      -0.167659      -0.083123       0.029918       0.053205             10.326830       8.358521       4.788472       0.925530      15.270339       0.137560       7.351630           0.053384
          347              O      19.737152      17.878973      17.351000      -0.526403      35.040833 0.52214637E+03  0.12467194E+05                                 8.524186                            7.056451       0.338080       2.147829                    0.999325      27.519854      72.214500       0.717328       0.357612      -1.139507       0.000512      -0.010144       0.017714       0.020420      -0.053021       0.010769       0.028170       0.042300       0.067006      -0.076967       0.028516       0.048451              9.852668       9.501761       2.067836       4.660483       7.572305       1.223545      12.483939           0.052037
          348              O      19.722814      16.587583      19.174691      -0.537685      39.552988 0.56976927E+03  0.13915253E+05                                 9.324102                            7.426011       0.135974       2.085354                    0.997887      27.913481      74.268943       0.690988       0.362947      -1.134410      -0.000653       0.008726      -0.023201       0.024797       0.001393      -0.053064      -0.007267      -0.026330      -0.137237      -0.078154       0.033401       0.044753             11.150294      10.778001       6.202951      -0.094652      14.482425      -1.442479       8.190455          -0.056595
          349              O      14.737780      11.140021       5.647648      -0.531067      37.166089 0.54376689E+03  0.13121482E+05                                 8.916338                            7.226292       0.214972       2.109733                    0.998459      27.730746      73.257586       0.704833       0.360122      -1.137022      -0.013019       0.005095       0.018286       0.023018       0.044274       0.010408      -0.027666       0.048476       0.096795      -0.074556       0.031515       0.043041             10.518612       6.394589      -0.684612      -0.893396      11.305056      -5.240995      13.856191           0.064065
          350              O      13.606275      11.737500       7.491579      -0.531300      36.812655 0.54546359E+03  0.13180121E+05                                 8.858185                            7.256391       0.288436       2.130030                    0.998998      27.811870      73.657003       0.700238       0.361999      -1.134905       0.004053      -0.008864      -0.021226       0.023357       0.001845       0.022042       0.047883       0.027431      -0.166251      -0.082721       0.029470       0.053251             10.337733       8.366729      -4.794648      -0.926614      15.287374       0.137579       7.359098           0.053705
          351              O      17.504860       7.128131       5.718837      -0.526514      35.064074 0.52256534E+03  0.12480017E+05                                 8.529896                            7.061138       0.335744       2.147090                    0.999349      27.524111      72.239834       0.716789       0.357800      -1.139328      -0.002309      -0.009247       0.018530       0.020837       0.052324      -0.010740       0.027726       0.042010       0.063417      -0.075663       0.027607       0.048057              9.859128       9.507446      -2.070106      -4.662217       7.578421       1.224929      12.491517           0.057200
          352              O      17.519199       5.836740       7.542527      -0.538501      39.605060 0.57063130E+03  0.13942060E+05                                 9.334779                            7.433535       0.134419       2.084533                    0.997878      27.927686      74.330524       0.690348       0.363134      -1.134225      -0.000162       0.009911      -0.023495       0.025500      -0.000860       0.052430      -0.007725      -0.025566      -0.133103      -0.076743       0.032713       0.044030             11.165087      10.793662      -6.214247       0.095176      14.502946      -1.443706       8.198652           0.058184
          353              O      20.899655      13.919221       5.647648      -0.529209      37.106178 0.54274303E+03  0.13090419E+05                                 8.905650                            7.218580       0.213330       2.109820                    0.998462      27.709245      73.179606       0.705352       0.360032      -1.137110       0.013389       0.008309       0.017817       0.023786      -0.000380      -0.029938       0.005165      -0.100988       0.099941      -0.075405       0.031325       0.044080             10.504989      10.656731      -1.782056      -4.086182       7.021428       3.389761      13.836808           0.056788
          354              O      21.982839      14.600394       7.491579      -0.530302      36.750545 0.54434911E+03  0.13145753E+05                                 8.844981                            7.246440       0.292369       2.131440                    0.998992      27.793557      73.574616       0.701124       0.361746      -1.135165      -0.008499       0.000820      -0.021502       0.023135       0.011454       0.030650      -0.044397      -0.014286      -0.170354      -0.084763       0.031314       0.053450             10.321042      17.679144      -0.598786       0.580606       5.936148       0.732651       7.347834          -0.053108
          355              O      16.041715      13.528804       5.718837      -0.526620      35.044807 0.52224254E+03  0.12470179E+05                                 8.526235                            7.058276       0.336464       2.147314                    0.999330      27.518932      72.216240       0.717050       0.357731      -1.139402      -0.007283       0.006068       0.018491       0.020779      -0.008259       0.028581      -0.005108      -0.110859       0.064661      -0.075044       0.027114       0.047930              9.854936       9.847364       1.869513       3.390264       7.230495       3.424940      12.486949           0.057163
          356              O      14.916170      14.162083       7.542527      -0.539052      39.611522 0.57079235E+03  0.13946841E+05                                 9.334942                            7.434062       0.133637       2.084241                    0.997902      27.933635      74.346215       0.690403       0.363083      -1.134276       0.008560      -0.004510      -0.022777       0.024747      -0.010731      -0.032520      -0.041637       0.013724      -0.133991      -0.076785       0.033138       0.043647             11.164276      18.954000       1.500135      -1.297223       6.339546       0.639964       8.199281           0.057856
          357              O      20.225574       7.193281       5.647648      -0.530681      37.154913 0.54358841E+03  0.13116088E+05                                 8.914904                            7.225305       0.213186       2.109299                    0.998461      27.725597      73.240751       0.704853       0.360142      -1.137007       0.002016      -0.014345       0.018592       0.023569      -0.043271       0.018507       0.021999       0.052061       0.096695      -0.074139       0.031308       0.042831             10.517086       9.484394       2.468912       4.985292       8.214398       1.847092      13.852467           0.064022
          358              O      20.273897       5.914630       7.491579      -0.530772      36.785739 0.54496333E+03  0.13164793E+05                                 8.853399                            7.252685       0.293328       2.131727                    0.999016      27.799813      73.612004       0.700483       0.361961      -1.134953       0.006097       0.008404      -0.020762       0.023214      -0.012323      -0.052749      -0.004925      -0.010645      -0.168746      -0.083484       0.030221       0.053263             10.332009       9.398887       5.390364       0.343760      14.242365      -0.871579       7.354775           0.053406
          359              O      22.316434      11.595588       5.718837      -0.527127      35.079819 0.52285695E+03  0.12488696E+05                                 8.531440                            7.062243       0.335243       2.146923                    0.999311      27.531214      72.262921       0.716866       0.357712      -1.139400       0.008950       0.004544       0.016921       0.019674      -0.045019      -0.019108      -0.024191       0.070393       0.066396      -0.077360       0.028946       0.048415              9.861472       6.268576       0.200925       1.269392      10.822789      -4.652938      12.493051           0.052050
          360              O      23.427643      12.253701       7.542527      -0.537660      39.604650 0.57064239E+03  0.13942625E+05                                 9.334124                            7.433399       0.137981       2.085735                    0.997878      27.926719      74.332687       0.690372       0.363113      -1.134222      -0.007587      -0.003634      -0.023837       0.025278       0.012090      -0.019870       0.050257       0.010156      -0.136792      -0.078416       0.032884       0.045532             11.163520       8.192487       4.712103       1.201972      17.098907       0.801934       8.199166          -0.056695
          361              O      11.589155      12.957881       5.984515      -0.530735      37.158439 0.54364392E+03  0.13117789E+05                                 8.915541                            7.225714       0.213131       2.109268                    0.998460      27.726644      73.245021       0.704826       0.360146      -1.137002       0.011406      -0.008925      -0.018606       0.023579       0.000903       0.028323       0.005031      -0.100954       0.096672      -0.074133       0.031301       0.042832             10.518059      10.671191       1.784676       4.092964       7.029288       3.394251      13.853698           0.064039
          362              O      12.672337      12.276707       4.140585      -0.530897      36.790294 0.54504096E+03  0.13167160E+05                                 8.854181                            7.253233       0.293272       2.131684                    0.999017      27.801468      73.618169       0.700451       0.361964      -1.134949      -0.010351      -0.001082       0.020757       0.023220      -0.010774      -0.030653      -0.043227      -0.016032      -0.168776      -0.083502       0.030227       0.053275             10.333088      17.701803       0.598112      -0.582623       5.942064       0.733627       7.355396           0.053649
          363              O      25.352215      13.348297       5.913327      -0.527174      35.082769 0.52289957E+03  0.12489995E+05                                 8.531976                            7.062538       0.335082       2.146869                    0.999311      27.531934      72.266125       0.716849       0.357713      -1.139397      -0.008407      -0.005449      -0.016872       0.019622       0.007989      -0.030541      -0.004451      -0.113239       0.066427      -0.077417       0.028970       0.048447              9.862351       9.859197      -1.871993      -3.395595       7.233659       3.426308      12.494195          -0.056697
          364              O      24.226668      12.715019       4.089636      -0.537765      39.609390 0.57072317E+03  0.13945116E+05                                 9.334962                            7.434003       0.137855       2.085668                    0.997879      27.928399      74.338953       0.690332       0.363121      -1.134215       0.007026       0.004761       0.023854       0.025319       0.010423       0.033569      -0.042307       0.015890      -0.136788      -0.078381       0.032854       0.045527             11.164653      18.955171      -1.500901       1.295391       6.338878       0.640175       8.199909           0.052254
          365              O      20.225575       3.557562       5.984515      -0.531056      37.165956 0.54376184E+03  0.13121330E+05                                 8.916311                            7.226248       0.214926       2.109722                    0.998459      27.730703      73.257396       0.704837       0.360121      -1.137023       0.002083       0.013803      -0.018289       0.023008       0.043129      -0.018759       0.022846       0.052442       0.096806      -0.074559       0.031513       0.043046             10.518609       9.484562      -2.468590      -4.985620       8.214992       1.846758      13.856274           0.064022
          366              O      20.273895       4.836212       4.140585      -0.531284      36.811508 0.54544320E+03  0.13179496E+05                                 8.857984                            7.256244       0.288471       2.130048                    0.998998      27.811481      73.655437       0.700247       0.361997      -1.134906       0.005644      -0.007955       0.021205       0.023341       0.012799       0.052481      -0.004853      -0.010521      -0.166217      -0.082707       0.029466       0.053242             10.337446       9.404690      -5.393851      -0.344109      14.248675      -0.871394       7.358972           0.053748
          367              O      13.005934      15.281513       5.913327      -0.526515      35.063747 0.52256051E+03  0.12479872E+05                                 8.529832                            7.061097       0.335761       2.147097                    0.999349      27.524012      72.239462       0.716793       0.357799      -1.139329       0.009146      -0.002639      -0.018537       0.020839       0.044355       0.018644      -0.023166       0.069635       0.063422      -0.075671       0.027608       0.048062              9.859036       6.267890      -0.199697      -1.270287      10.817874      -4.649982      12.491343           0.057170
          368              O      14.117141      14.623400       4.089636      -0.538524      39.605925 0.57064870E+03  0.13942598E+05                                 9.334932                            7.433667       0.134426       2.084528                    0.997878      27.928023      74.331842       0.690339       0.363135      -1.134223      -0.008524       0.005091       0.023499       0.025510      -0.011499       0.019530       0.049266       0.011290      -0.133100      -0.076742       0.032714       0.044028             11.165279       8.194052      -4.713298      -1.202650      17.103053       0.804186       8.198733           0.058236
          369              O      24.048280      15.737080       5.984515      -0.529273      37.107392 0.54276375E+03  0.13091049E+05                                 8.905762                            7.218649       0.213337       2.109815                    0.998461      27.709914      73.181813       0.705359       0.360025      -1.137115      -0.013865      -0.007485      -0.017755       0.023738      -0.043971      -0.010519      -0.028527       0.049935       0.100044      -0.075497       0.031387       0.044110             10.505054       6.386992       0.683047       0.892539      11.291223      -5.233592      13.836948          -0.061767
          370              O      22.916774      15.139602       4.140585      -0.530458      36.756368 0.54446026E+03  0.13149131E+05                                 8.845953                            7.247237       0.292243       2.131354                    0.998993      27.796119      73.583754       0.701076       0.361751      -1.135158       0.003598       0.007807       0.021541       0.023193      -0.000449      -0.023129       0.048742       0.026959      -0.170401      -0.084775       0.031330       0.053445             10.322170       8.354237       4.785956       0.924948      15.263588       0.136564       7.348684           0.048942
          371              O      17.504860       3.622712       5.913327      -0.526620      35.044130 0.52223294E+03  0.12469882E+05                                 8.526078                            7.058183       0.336486       2.147324                    0.999330      27.518792      72.215483       0.717060       0.357728      -1.139405      -0.001620       0.009350      -0.018483       0.020777      -0.052138       0.009874       0.027316       0.041113       0.064685      -0.075056       0.027125       0.047931              9.854638       9.503353       2.067727       4.660936       7.573891       1.223421      12.486670           0.057158
          372              O      17.519198       4.914102       4.089636      -0.539132      39.614182 0.57084038E+03  0.13948318E+05                                 9.335370                            7.434394       0.133640       2.084227                    0.997902      27.934663      74.349936       0.690385       0.363084      -1.134274      -0.000369      -0.009679       0.022779       0.024753       0.000570      -0.052346      -0.007349      -0.025465      -0.134004      -0.076815       0.033153       0.043662             11.164764      10.792708       6.212522      -0.094532      14.501849      -1.443651       8.199736           0.058073

******************************************************
Auxiliary information for the entire system
The total spin magnetic moment of the unit cell is   7.988697
The total net atomic charge of the unit cell is   0.000002
Accuracy of reproducing the electrostatic potential in the unit cell:
  The inner radius (bohr) =    5.0000
  The outer radius (bohr) =   12.0000
  Valid grid points have density less than (e/(bohr^3)) =    0.0001
  The number of valid grid points were=       574981
  The rms potential error without charges in kcal/mol is=      6.89992
  The rms potential error with partial charges in kcal/mol is=      0.65118
  The RRMSE value at monopole order=      0.09438
  The rms potential error with partial charges and cloud penetration in kcal/mol is=      0.65523
  The RRMSE value at monopole order with cloud penetration is=      0.09496
  The rms potential error with partial charges and atomic dipoles in kcal/mol is=      0.66061
  The RRMSE value at dipole order=      0.09574
  The rms potential error with partial charges, atomic dipoles and cloud penetration in kcal/mol is=      0.64025
  The RRMSE value at dipole order with cloud penetration=      0.09279

******************************************************
The electron densities and ab initio electrostatic potential were computed in VASP using the PBE functional and
projector augmented wave method. See the main text of the journal article for a description of computational details.
The atomic charges, dipoles, and quadrupoles were computed with the DDEC6 method as described in
(a) T. A. Manz and N. Gabaldon Limas, RSC Adv. 6 (2016) 47771-47801 DOI: 10.1039/c6ra04656h
(b) N. Gabaldon Limas and T. A. Manz, RSC Adv. 8 (2018) 2678-2707 DOI: 10.1039/c7ra11829e.
For each atom in the material, the electron cloud parameters were fit to the spherically averaged atom-in-material
electron density using radial positions for which this density was between 10^-4 and 10^-2 electrons per cubic bohr.
The polarizabilities, dispersion coefficients, and quantum Drude oscillator (QDO) parameters were fit using the MCLF method.
The magnetic structure of the system was optimized in VASP from the default ferromagnetic initial guess using spin polarization.
The atomic spin moments (ASMs) were computed on this optimized magnetic structure using the DDEC6 partition as inputs
to the method of T. A. Manz and D. S. Sholl, J. Chem. Theory Comput. 7 (2011) 4146-4164 DOI: 10.1021/ct200539n.
The RMSE and RRMSE were computed using a uniform grid with Ewald summation.
