# Supplementary material for: A collection of forcefield precursors for metal–organic frameworks
Source: RSC Adv. 2019 Nov 13;9(63):36492–507. doi: 10.1039/c9ra07327b (PMC9075174; doi:10.1039/c9ra07327b)
Supplement: RA-009-C9RA07327B-s5201 [file RA-009-C9RA07327B-s5201.xyz]

  198
jmolscript: load "" {1 1 1} spacegroup "x,y,z" unitcell [{     18.822600     0.000000     0.000000 }, {      8.575095    16.755835     0.000000 }, {      8.575095     5.244342    15.913984 }]
Er    28.391155    12.341640     9.011771     2.049025
Er    23.992106    19.614704     8.901010     2.049020
Er    23.920783    14.709551    15.843326     2.049021
Er     7.581635     9.658537     6.902213     2.049025
Er    11.980684     2.385473     7.012974     2.049020
Er    12.052007     7.290626     0.070658     2.049021
H     10.700707     9.918338     3.754109     0.128355
H     14.134695    11.492416     2.469850     0.122156
H     12.413261    12.898479     5.821335     0.146259
H     15.956487    12.372901     3.631571     0.097545
H     15.333216    13.451379     2.668775     0.090330
H     16.379818    15.602918     2.638539     0.113484
H     17.744861    17.182541     3.598152     0.114869
H     18.331998    14.826061     6.702970     0.111081
H     17.031035    13.199290     5.701980     0.112946
H     10.812404     6.487156     8.245035     0.128352
H     11.729605     9.875319    10.141982     0.122153
H     14.170708     6.692276    10.428434     0.146257
H     13.787090    10.868868    10.614627     0.097543
H     12.989611    10.576843    11.940262     0.090333
H     14.040313    11.214824    13.993166     0.113487
H     15.913632    11.789535    15.193081     0.114866
H     18.149592    11.304801    11.983230     0.111084
H     16.257348    10.811759    10.751488     0.112945
H     13.704250     5.132678     3.580646     0.128355
H     16.669927     4.645275     6.204862     0.122154
H     17.137360     7.148260     3.092087     0.146261
H     18.283695     6.130668     7.000562     0.097545
H     18.959808     4.888811     6.308303     0.090330
H     21.351908     4.844913     6.271701     0.113485
H     23.379964     5.911404     6.441981     0.114866
H     21.549715     9.359824     6.986239     0.111082
H     19.508881     8.278611     6.903486     0.112944
H     25.272083    12.081839    12.159875     0.128355
H     21.838095    10.507761    13.444134     0.122156
H     23.559529     9.101698    10.092649     0.146259
H     20.016303     9.627276    12.282413     0.097545
H     20.639574     8.548798    13.245209     0.090330
H     19.592972     6.397259    13.275445     0.113483
H     18.227929     4.817636    12.315832     0.114869
H     17.640792     7.174116     9.211014     0.111082
H     18.941755     8.800887    10.212004     0.112947
H     25.160386    15.513021     7.668949     0.128352
H     24.243185    12.124858     5.772002     0.122153
H     21.802082    15.307901     5.485550     0.146257
H     22.185700    11.131309     5.299357     0.097543
H     22.983179    11.423334     3.973722     0.090333
H     21.932477    10.785353     1.920818     0.113487
H     20.059158    10.210642     0.720903     0.114866
H     17.823198    10.695376     3.930754     0.111085
H     19.715442    11.188418     5.162496     0.112946
H     22.268540    16.867499    12.333338     0.128355
H     19.302863    17.354902     9.709122     0.122154
H     18.835430    14.851917    12.821897     0.146260
H     17.689095    15.869509     8.913422     0.097545
H     17.012982    17.111366     9.605681     0.090330
H     14.620882    17.155264     9.642283     0.113485
H     12.592826    16.088773     9.472003     0.114865
H     14.423075    12.640353     8.927745     0.111083
H     16.463909    13.721566     9.010498     0.112945
C     10.277748    11.366821     5.970290     0.690080
C     11.379215    11.436101     4.936836    -0.009406
C     11.392669    10.529165     3.862642    -0.150135
C     12.443489    10.554807     2.973369     0.002697
C     13.445918    11.464868     3.093519    -0.245643
C     13.429063    12.358212     4.171214     0.273283
C     12.403153    12.319025     5.093111    -0.209587
C     15.553471    13.254552     3.591786    -0.069895
C     16.488357    14.274104     4.128087     0.124694
C     16.758664    15.440918     3.474023    -0.155756
C     17.588769    16.382576     4.048518    -0.089213
C     18.174425    16.178990     5.229653    -0.012278
C     19.039749    17.208953     5.869236     0.598409
C     17.944431    14.988482     5.873851    -0.103349
C     17.131747    14.026397     5.288217    -0.151963
C     12.436767     9.580277     1.868461     0.674810
C     12.897010     4.945194     8.927108     0.690084
C     12.544357     6.362999     9.316365    -0.009405
C     11.389595     6.969082     8.791203    -0.150128
C     11.123610     8.285639     9.093887     0.002701
C     11.935435     8.996247     9.920618    -0.245642
C     13.087821     8.387560    10.431776     0.273283
C     13.388962     7.080993    10.106016    -0.209581
C     13.815494    10.401606    11.464434    -0.069896
C     14.978899    10.856412    12.264907     0.124694
C     14.874148    11.213669    13.577811    -0.155756
C     16.000406    11.569782    14.292349    -0.089217
C     17.209110    11.609101    13.729312    -0.012277
C     18.431047    11.955811    14.507347     0.598411
C     17.317284    11.295378    12.396994    -0.103350
C     16.183852    10.962506    11.666542    -0.151969
C      9.914856     8.896689     8.514141     0.674809
C     14.800997     6.913133     1.902676     0.690079
C     15.364470     6.228613     3.127416    -0.009406
C     14.563247     5.341456     3.867416    -0.150140
C     15.064800     4.785984     5.023090     0.002699
C     16.331615     5.049630     5.439241    -0.245645
C     17.119189     5.941103     4.701150     0.273285
C     16.616927     6.536431     3.562186    -0.209587
C     18.884935     5.854880     6.290798    -0.069895
C     20.218449     6.479337     6.472217     0.124691
C     21.380289     5.767073     6.400604    -0.155750
C     22.596725     6.409718     6.515185    -0.089215
C     22.682303     7.723715     6.728751    -0.012279
C     23.993393     8.425399     6.814527     0.598405
C     21.517736     8.441219     6.847787    -0.103348
C     20.291052     7.795760     6.760260    -0.151967
C     14.194214     3.873673     5.784892     0.674809
C     25.695042    10.633356     9.943694     0.690081
C     24.593575    10.564076    10.977148    -0.009407
C     24.580121    11.471012    12.051342    -0.150135
C     23.529301    11.445370    12.940615     0.002697
C     22.526872    10.535309    12.820465    -0.245644
C     22.543727     9.641965    11.742770     0.273283
C     23.569637     9.681152    10.820873    -0.209586
C     20.419319     8.745625    12.322198    -0.069895
C     19.484433     7.726073    11.785897     0.124693
C     19.214126     6.559259    12.439961    -0.155756
C     18.384021     5.617601    11.865466    -0.089214
C     17.798365     5.821187    10.684331    -0.012278
C     16.933041     4.791224    10.044748     0.598409
C     18.028359     7.011695    10.040133    -0.103349
C     18.841043     7.973780    10.625767    -0.151963
C     23.536023    12.419900    14.045523     0.674810
C     23.075780    17.054983     6.986876     0.690084
C     23.428433    15.637178     6.597619    -0.009406
C     24.583195    15.031095     7.122781    -0.150128
C     24.849180    13.714538     6.820097     0.002701
C     24.037355    13.003930     5.993366    -0.245642
C     22.884969    13.612617     5.482208     0.273283
C     22.583828    14.919184     5.807968    -0.209580
C     22.157296    11.598571     4.449550    -0.069896
C     20.993891    11.143765     3.649077     0.124694
C     21.098642    10.786508     2.336173    -0.155757
C     19.972384    10.430395     1.621635    -0.089216
C     18.763680    10.391076     2.184672    -0.012277
C     17.541743    10.044366     1.406637     0.598411
C     18.655506    10.704799     3.516990    -0.103350
C     19.788938    11.037671     4.247442    -0.151969
C     26.057934    13.103488     7.399843     0.674809
C     21.171793    15.087044    14.011308     0.690079
C     20.608320    15.771564    12.786568    -0.009405
C     21.409543    16.658721    12.046568    -0.150140
C     20.907990    17.214193    10.890894     0.002699
C     19.641175    16.950547    10.474743    -0.245646
C     18.853601    16.059074    11.212834     0.273285
C     19.355863    15.463746    12.351798    -0.209587
C     17.087855    16.145297     9.623186    -0.069895
C     15.754341    15.520840     9.441767     0.124691
C     14.592501    16.233104     9.513380    -0.155750
C     13.376065    15.590459     9.398799    -0.089216
C     13.290487    14.276462     9.185233    -0.012279
C     11.979397    13.574778     9.099457     0.598405
C     14.455054    13.558958     9.066197    -0.103348
C     15.681738    14.204417     9.153724    -0.151968
C     21.778576    18.126504    10.129092     0.674809
O     10.274601    12.229409     6.846355    -0.632616
O      9.468651    10.410384     5.861439    -0.718662
O     19.455930    18.169135     5.172363    -0.656333
O     19.312681    17.123770     7.076630    -0.661226
O     11.468902     8.805320     1.704229    -0.621347
O     13.447218     9.536337     1.114297    -0.763516
O     14.385563    13.296589     4.393055    -0.199098
O     13.876599     4.440337     9.472162    -0.632610
O     12.169894     4.408413     8.052794    -0.718668
O     18.298987    12.490911    15.637399    -0.656326
O     19.552472    11.688498    14.048547    -0.661232
O      9.119149     8.216659     7.829521    -0.621351
O      9.725325    10.128772     8.708450    -0.763516
O     13.972588     9.009245    11.253574    -0.199096
O     15.567437     7.621310     1.252590    -0.632610
O     13.580975     6.720697     1.666512    -0.718662
O     25.037746     7.742584     6.969052    -0.656327
O     24.041904     9.660321     6.704243    -0.661224
O     13.063414     3.558527     5.353305    -0.621348
O     14.615434     3.445197     6.894256    -0.763517
O     18.390288     6.284496     5.034389    -0.199096
O     25.698189     9.770768     9.067629    -0.632616
O     26.504139    11.589793    10.052545    -0.718662
O     16.516860     3.831042    10.741621    -0.656333
O     16.660109     4.876407     8.837354    -0.661226
O     24.503888    13.194857    14.209755    -0.621347
O     22.525572    12.463840    14.799687    -0.763515
O     21.587227     8.703588    11.520929    -0.199098
O     22.096191    17.559840     6.441822    -0.632610
O     23.802896    17.591764     7.861190    -0.718668
O     17.673803     9.509266     0.276585    -0.656326
O     16.420318    10.311679     1.865437    -0.661232
O     26.853641    13.783518     8.084463    -0.621351
O     26.247465    11.871405     7.205534    -0.763516
O     22.000202    12.990932     4.660410    -0.199095
O     20.405353    14.378867    14.661394    -0.632610
O     22.391815    15.279480    14.247472    -0.718662
O     10.935044    14.257593     8.944932    -0.656327
O     11.930886    12.339856     9.209741    -0.661224
O     22.909376    18.441650    10.560679    -0.621348
O     21.357356    18.554980     9.019728    -0.763517
O     17.582502    15.715681    10.879595    -0.199096

The following XYZ coordinates are in angstroms. Other properties are in atomic units.
The sperically averaged electron density of each atom fit to a function of the form exp(a - br)
eigen_1, eigen_2 and eigen_3 are the three eigenvalues of traceless quadrupole moment tensor
  atom number  atomic symbol              X              Y              Z     net charge C6 coefficient C8 coefficient C10 coefficient fluctuating dipole atomic polarizability isotropic forcefield polarizability              a              b squared Pearson coefficient          <r^3>          <r^4>         wp_QDO          m_QDO          q_QDO       dipole_x       dipole_y       dipole_z         dipole            Qxy            Qxz            Qyz     Q(x^2-y^2)  Q(3z^2 - R^2)        eigen_1        eigen_2        eigen_3 static polarizability      alpha(xx)      alpha(xy)      alpha(xz)      alpha(yy)      alpha(yz)      alpha(zz) atomic spin moment
            1             Er      28.391155      12.341640       9.011771       2.049025      98.993985 0.19296364E+04  0.58537591E+05                                14.337576                           11.844364       2.242149       2.492972                    0.999916      67.596965     150.305153       0.740572       0.272634      -1.330801      -0.008856      -0.001498       0.017928       0.020052      -0.050457      -0.017587       0.039993      -0.099918       0.460157      -0.147701      -0.016892       0.164594             18.482512      28.909349       2.481217      -1.875316      13.891232      -0.705169      12.646956          -0.000012
            2             Er      23.992106      19.614704       8.901010       2.049020      98.994949 0.19296580E+04  0.58538414E+05                                14.337677                           11.844439       2.242152       2.492973                    0.999916      67.597100     150.305704       0.740569       0.272634      -1.330800       0.010711      -0.015430      -0.007025       0.020054      -0.135062      -0.038372      -0.028021       0.114660      -0.098576      -0.147707      -0.016881       0.164588             18.482656      14.971907       6.128380       1.165510      26.287377       2.710128      14.188685          -0.000007
            3             Er      23.920783      14.709551      15.843326       2.049021      98.993592 0.19296270E+04  0.58537218E+05                                14.337521                           11.844319       2.242184       2.492984                    0.999916      67.596945     150.304879       0.740575       0.272633      -1.330802      -0.005366       0.014775      -0.012456       0.020057       0.004278      -0.075154      -0.092152      -0.200260      -0.070362      -0.147708      -0.016887       0.164594             18.482441      19.020628       0.952869       7.626801      12.935997       2.225354      23.490699          -0.000006
            4             Er       7.581635       9.658537       6.902213       2.049025      98.993970 0.19296363E+04  0.58537585E+05                                14.337573                           11.844362       2.242149       2.492972                    0.999916      67.596979     150.305179       0.740572       0.272633      -1.330801       0.008855       0.001499      -0.017929       0.020053      -0.050458      -0.017586       0.039994      -0.099918       0.460159      -0.147702      -0.016892       0.164594             18.482506      28.909334       2.481213      -1.875316      13.891228      -0.705168      12.646956          -0.000010
            5             Er      11.980684       2.385473       7.012974       2.049020      98.994912 0.19296572E+04  0.58538381E+05                                14.337673                           11.844435       2.242152       2.492973                    0.999916      67.597097     150.305683       0.740569       0.272634      -1.330800      -0.010711       0.015430       0.007026       0.020054      -0.135061      -0.038372      -0.028021       0.114659      -0.098578      -0.147706      -0.016881       0.164588             18.482650      14.971902       6.128376       1.165507      26.287368       2.710124      14.188680          -0.000011
            6             Er      12.052007       7.290626       0.070658       2.049021      98.993562 0.19296266E+04  0.58537203E+05                                14.337517                           11.844317       2.242185       2.492984                    0.999916      67.596951     150.304886       0.740575       0.272633      -1.330802       0.005366      -0.014777       0.012457       0.020058       0.004278      -0.075154      -0.092152      -0.200261      -0.070363      -0.147708      -0.016887       0.164595             18.482432      19.020622       0.952869       7.626794      12.935990       2.225352      23.490685          -0.000008
            7              H      10.700707       9.918338       3.754109       0.128355       1.167382 0.87974475E+01  0.87785388E+02                                 1.776773                            1.692460      -1.292396       2.274510                    0.995568       3.474783       9.571234       0.502723       1.220988      -0.722677      -0.029884      -0.026692      -0.004844       0.040361       0.010113       0.002479       0.003073       0.002476      -0.019636      -0.007767      -0.006425       0.014193              1.809135       1.996915       0.346109      -0.102165       1.729542       0.169932       1.700949          -0.000002
            8              H      14.134695      11.492416       2.469850       0.122156       1.264536 0.95222444E+01  0.98240359E+02                                 1.957522                            1.819307      -1.572478       2.131516                    0.992071       3.931835      11.511068       0.455461       1.303478      -0.701385       0.023230      -0.003445      -0.020729       0.031324       0.004595      -0.003755      -0.000365       0.003742      -0.000706      -0.005588      -0.001139       0.006728              2.045713       2.324928       0.155592      -0.451969       1.731992       0.213347       2.080219          -0.000001
            9              H      12.413261      12.898479       5.821335       0.146259       1.072379 0.77815364E+01  0.75865975E+02                                 1.739902                            1.638971      -1.029899       2.415300                    0.997754       3.342825       9.325926       0.485306       1.294519      -0.706896      -0.001771       0.023161       0.029091       0.037227       0.001279       0.000263       0.009555      -0.010935       0.011929      -0.007786      -0.005557       0.013342              1.785633       1.580146       0.062590      -0.133262       1.679990       0.455335       2.096762          -0.000000
           10              H      15.956487      12.372901       3.631571       0.097545       1.164616 0.89807166E+01  0.90981992E+02                                 1.846870                            1.758597      -1.121864       2.333456                    0.994579       3.781759      10.844289       0.468176       1.291376      -0.705535       0.015252      -0.032931       0.004744       0.036600      -0.003549      -0.004442      -0.008268      -0.005440      -0.003926      -0.011126       0.001498       0.009629              1.898793       1.862644      -0.280085       0.039853       2.351888       0.137238       1.481847          -0.000001
           11              H      15.333216      13.451379       2.668775       0.090330       1.407885 0.11427230E+02  0.12088073E+03                                 1.998497                            1.915309      -0.837014       2.466113                    0.998351       3.557509       9.860829       0.480974       1.203838      -0.730341      -0.008923       0.011185      -0.028732       0.032097      -0.003700       0.000781      -0.004585       0.012405       0.002622      -0.009424       0.001926       0.007498              2.045609       1.820162       0.148786       0.277708       1.823125      -0.110517       2.493538          -0.000002
           12              H      16.379818      15.602918       2.638539       0.113484       1.149164 0.82155255E+01  0.79192774E+02                                 1.653684                            1.557182      -0.845323       2.472271                    0.999442       3.159908       8.080362       0.574092       1.106814      -0.753682      -0.012173       0.008869      -0.031379       0.034807       0.009659       0.009551      -0.008262      -0.010923       0.018616      -0.020099       0.007135       0.012964              1.689927       1.488156       0.030399       0.364404       1.479356      -0.160448       2.102269          -0.000002
           13              H      17.744861      17.182541       3.598152       0.114869       1.194438 0.85417765E+01  0.83502478E+02                                 1.728070                            1.610637      -0.882958       2.460196                    0.998952       3.230037       8.435903       0.550144       1.138881      -0.745100       0.007718       0.032798      -0.019092       0.038727       0.004763       0.007704      -0.010767      -0.016127       0.018553      -0.017532       0.000946       0.016585              1.788053       1.456215       0.244772       0.006573       2.219017      -0.401350       1.688927          -0.000001
           14              H      18.331998      14.826061       6.702970       0.111081       1.154876 0.84513208E+01  0.83217486E+02                                 1.751406                            1.650159      -0.897653       2.450395                    0.998823       3.359325       9.094403       0.514823       1.208254      -0.726942       0.016113      -0.006327       0.033840       0.038011       0.003361       0.010444      -0.009813      -0.010490       0.018600      -0.017047       0.001105       0.015942              1.792740       1.622884       0.049740       0.328132       1.514120      -0.022008       2.241217          -0.000001
           15              H      17.031035      13.199290       5.701980       0.112946       1.097867 0.81315610E+01  0.79005782E+02                                 1.669571                            1.602309      -0.766529       2.513125                    0.999722       3.257496       8.654070       0.532441       1.183995      -0.733364      -0.002420      -0.031627       0.014680       0.034952       0.006812       0.011895      -0.008015      -0.021358      -0.001475      -0.021533       0.006454       0.015080              1.687974       1.439313       0.132745      -0.000580       2.057258      -0.215319       1.567351          -0.000001
           16              H      10.812404       6.487156       8.245035       0.128352       1.167403 0.87976222E+01  0.87787457E+02                                 1.776781                            1.692467      -1.292291       2.274551                    0.995572       3.474818       9.571309       0.502728       1.220973      -0.722680      -0.025147      -0.020700      -0.023835       0.040360       0.006631       0.008491       0.005571       0.004047      -0.001896      -0.007766      -0.006425       0.014191              1.809144       1.853827       0.084531       0.293530       1.947885       0.254973       1.625720          -0.000002
           17              H      11.729605       9.875319      10.141982       0.122153       1.264542 0.95222784E+01  0.98240524E+02                                 1.957504                            1.819291      -1.572496       2.131504                    0.992071       3.931829      11.510935       0.455472       1.303451      -0.701391      -0.007903       0.030139       0.003215       0.031323      -0.000195       0.001861       0.005270      -0.004967      -0.004161      -0.005588      -0.001140       0.006727              2.045693       1.895795      -0.160954       0.192328       2.602032       0.226479       1.639250          -0.000000
           18              H      14.170708       6.692276      10.428434       0.146257       1.072378 0.77815290E+01  0.75865854E+02                                 1.739897                            1.638968      -1.029871       2.415311                    0.997754       3.342828       9.325919       0.485308       1.294515      -0.706897       0.030242      -0.017467       0.012892       0.037227      -0.006540       0.007223      -0.002426       0.011038      -0.006457      -0.007785      -0.005557       0.013342              1.785628       2.084934      -0.365311       0.261721       1.821842      -0.020309       1.450108          -0.000000
           19              H      13.787090      10.868868      10.614627       0.097543       1.164600 0.89805735E+01  0.90980342E+02                                 1.846869                            1.758596      -1.121813       2.333481                    0.994580       3.781744      10.844297       0.468170       1.291396      -0.705531       0.001784       0.016221      -0.032762       0.036601      -0.001617      -0.005581       0.000632      -0.010810       0.023494      -0.011126       0.001498       0.009629              1.898792       1.652675       0.057642       0.201596       1.858634      -0.416004       2.185066          -0.000001
           20              H      12.989611      10.576843      11.940262       0.090333       1.407851 0.11426855E+02  0.12087540E+03                                 1.998436                            1.915254      -0.836990       2.466131                    0.998350       3.557465       9.860553       0.480992       1.203808      -0.730347      -0.025241       0.002894       0.019616       0.032098       0.003144      -0.006984      -0.000649      -0.005561      -0.009532      -0.009425       0.001927       0.007499              2.045544       2.501287      -0.038297      -0.231724       1.680901       0.179684       1.954445          -0.000002
           21              H      14.040313      11.214824      13.993166       0.113487       1.149169 0.82155771E+01  0.79193492E+02                                 1.653703                            1.557198      -0.845257       2.472307                    0.999443       3.159886       8.080349       0.574082       1.106830      -0.753679      -0.029605       0.001477       0.018245       0.034806       0.003229      -0.004114       0.009053       0.025165       0.022939      -0.020099       0.007136       0.012963              1.689948       2.139331       0.022375      -0.318497       1.294727       0.067306       1.635784          -0.000002
           22              H      15.913632      11.789535      15.193081       0.114866       1.194432 0.85417264E+01  0.83501793E+02                                 1.728057                            1.610626      -0.882915       2.460211                    0.998953       3.230038       8.435872       0.550150       1.138872      -0.745102      -0.003487       0.010455       0.037125       0.038727       0.000764      -0.007065       0.005990       0.020616       0.034473      -0.017532       0.000947       0.016585              1.788038       1.559882       0.029794      -0.042037       1.398558       0.280346       2.405675          -0.000000
           23              H      18.149592      11.304801      11.983230       0.111084       1.154879 0.84513592E+01  0.83218057E+02                                 1.751420                            1.650170      -0.897700       2.450377                    0.998823       3.359327       9.094454       0.514817       1.208265      -0.726940       0.034188       0.000604      -0.016601       0.038010       0.003045      -0.008132       0.004076       0.022660       0.025128      -0.017047       0.001105       0.015942              1.792754       2.311495      -0.025186      -0.233429       1.468325       0.057159       1.598443          -0.000001
           24              H      16.257348      10.811759      10.751488       0.112945       1.097870 0.81315930E+01  0.79006154E+02                                 1.669572                            1.602311      -0.766490       2.513140                    0.999722       3.257503       8.654086       0.532441       1.183993      -0.733364       0.002497      -0.003995      -0.034632       0.034951       0.005302      -0.001465       0.003835       0.025468       0.043715      -0.021534       0.006454       0.015079              1.687975       1.510618       0.004505       0.033035       1.416028       0.124924       2.137279          -0.000001
           25              H      13.704250       5.132678       3.580646       0.128355       1.167386 0.87974845E+01  0.87785867E+02                                 1.776777                            1.692463      -1.292341       2.274534                    0.995570       3.474799       9.571290       0.502723       1.220988      -0.722677      -0.037376      -0.009121      -0.012199       0.040360       0.005836       0.005362       0.001344       0.016588      -0.014745      -0.007768      -0.006425       0.014192              1.809139       2.065769       0.196768       0.262477       1.596913      -0.147345       1.764735          -0.000002
           26              H      16.669927       4.645275       6.204862       0.122154       1.264544 0.95222990E+01  0.98240842E+02                                 1.957511                            1.819296      -1.572509       2.131500                    0.992071       3.931835      11.510979       0.455470       1.303456      -0.701390       0.007515      -0.012725       0.027618       0.031324      -0.000617       0.004631      -0.003233       0.005098      -0.001213      -0.005589      -0.001138       0.006728              2.045700       1.981241       0.088563       0.319819       1.782777      -0.403019       2.373082          -0.000001
           27              H      17.137360       7.148260       3.092087       0.146261       1.072367 0.77814329E+01  0.75864804E+02                                 1.739898                            1.638968      -1.029857       2.415320                    0.997755       3.342812       9.325916       0.485303       1.294532      -0.706894       0.019811       0.023833      -0.020623       0.037226       0.007039      -0.006201      -0.006344       0.001718      -0.008328      -0.007785      -0.005557       0.013343              1.785629       1.710031       0.326096      -0.111550       1.849352      -0.424683       1.797502          -0.000001
           28              H      18.283695       6.130668       7.000562       0.097545       1.164608 0.89806504E+01  0.90981280E+02                                 1.846873                            1.758600      -1.121858       2.333461                    0.994579       3.781755      10.844324       0.468171       1.291390      -0.705532      -0.022366       0.013451       0.025659       0.036600      -0.010253      -0.001130       0.000815       0.000468       0.005206      -0.011126       0.001498       0.009628              1.898796       2.023174       0.019902      -0.387956       1.535273       0.189163       2.137940          -0.000001
           29              H      18.959808       4.888811       6.308303       0.090330       1.407838 0.11426715E+02  0.12087336E+03                                 1.998407                            1.915228      -0.837035       2.466103                    0.998350       3.557469       9.860492       0.481001       1.203791      -0.730351       0.005892      -0.031371      -0.003390       0.032099      -0.002642       0.003889       0.003818      -0.010120       0.012046      -0.009425       0.001928       0.007497              2.045514       1.943102       0.053575       0.072699       2.592588       0.003407       1.600851          -0.000002
           30              H      21.351908       4.844913       6.271701       0.113485       1.149192 0.82157816E+01  0.79196051E+02                                 1.653736                            1.557227      -0.845309       2.472281                    0.999442       3.159904       8.080457       0.574071       1.106843      -0.753675       0.002350      -0.034460      -0.004308       0.034808      -0.002470       0.002098       0.003816      -0.003579      -0.058294      -0.020098       0.007136       0.012963              1.689983       1.505882       0.028702       0.013022       2.275923       0.129194       1.288144          -0.000002
           31              H      23.379964       5.911404       6.441981       0.114866       1.194420 0.85416150E+01  0.83500302E+02                                 1.728031                            1.610604      -0.882966       2.460186                    0.998952       3.230032       8.435793       0.550160       1.138856      -0.745106       0.032713      -0.020659      -0.001690       0.038727      -0.006945      -0.001664       0.004150      -0.005940      -0.050748      -0.017532       0.000947       0.016585              1.788010       2.259171      -0.388483      -0.046949       1.774333       0.070593       1.330527          -0.000000
           32              H      21.549715       9.359824       6.986239       0.111082       1.154876 0.84513241E+01  0.83217553E+02                                 1.751410                            1.650161      -0.897694       2.450378                    0.998823       3.359323       9.094409       0.514821       1.208257      -0.726941       0.001708       0.037532       0.005770       0.038011      -0.004493      -0.000929       0.006583      -0.010212      -0.046801      -0.017047       0.001105       0.015942              1.792744       1.577040       0.146282       0.028869       2.354109       0.040427       1.447082          -0.000001
           33              H      19.508881       8.278611       6.903486       0.112944       1.097866 0.81315464E+01  0.79005553E+02                                 1.669563                            1.602303      -0.766523       2.513122                    0.999722       3.257500       8.654057       0.532444       1.183988      -0.733365      -0.029257       0.017777       0.007044       0.034952      -0.003093      -0.003906       0.008171       0.005124      -0.056734      -0.021534       0.006454       0.015080              1.687966       2.036663      -0.236431      -0.104199       1.614830       0.046517       1.412406          -0.000001
           34              H      25.272083      12.081839      12.159875       0.128355       1.167384 0.87974645E+01  0.87785619E+02                                 1.776776                            1.692463      -1.292397       2.274510                    0.995568       3.474787       9.571255       0.502722       1.220990      -0.722676       0.029884       0.026692       0.004844       0.040360       0.010113       0.002479       0.003072       0.002476      -0.019636      -0.007767      -0.006425       0.014193              1.809139       1.996919       0.346110      -0.102165       1.729545       0.169933       1.700952          -0.000002
           35              H      21.838095      10.507761      13.444134       0.122156       1.264537 0.95222546E+01  0.98240489E+02                                 1.957523                            1.819308      -1.572478       2.131515                    0.992071       3.931837      11.511075       0.455461       1.303478      -0.701385      -0.023230       0.003445       0.020729       0.031324       0.004596      -0.003755      -0.000364       0.003742      -0.000706      -0.005589      -0.001139       0.006728              2.045714       2.324929       0.155592      -0.451969       1.731993       0.213348       2.080220          -0.000001
           36              H      23.559529       9.101698      10.092649       0.146259       1.072382 0.77815609E+01  0.75866294E+02                                 1.739906                            1.638975      -1.029901       2.415299                    0.997754       3.342830       9.325953       0.485305       1.294522      -0.706896       0.001771      -0.023161      -0.029091       0.037227       0.001279       0.000263       0.009555      -0.010935       0.011929      -0.007786      -0.005557       0.013342              1.785638       1.580150       0.062591      -0.133262       1.679995       0.455337       2.096769          -0.000000
           37              H      20.016303       9.627276      12.282413       0.097545       1.164616 0.89807216E+01  0.90982045E+02                                 1.846869                            1.758596      -1.121865       2.333456                    0.994579       3.781759      10.844285       0.468176       1.291375      -0.705535      -0.015252       0.032931      -0.004744       0.036600      -0.003549      -0.004442      -0.008268      -0.005440      -0.003926      -0.011126       0.001498       0.009629              1.898793       1.862643      -0.280084       0.039853       2.351888       0.137238       1.481846          -0.000001
           38              H      20.639574       8.548798      13.245209       0.090330       1.407882 0.11427203E+02  0.12088035E+03                                 1.998493                            1.915306      -0.837013       2.466114                    0.998351       3.557506       9.860812       0.480975       1.203836      -0.730341       0.008923      -0.011185       0.028732       0.032097      -0.003700       0.000781      -0.004585       0.012405       0.002622      -0.009424       0.001926       0.007498              2.045605       1.820159       0.148785       0.277707       1.823122      -0.110517       2.493533          -0.000002
           39              H      19.592972       6.397259      13.275445       0.113483       1.149162 0.82155126E+01  0.79192607E+02                                 1.653681                            1.557180      -0.845324       2.472271                    0.999442       3.159907       8.080353       0.574093       1.106813      -0.753682       0.012173      -0.008869       0.031379       0.034807       0.009659       0.009551      -0.008262      -0.010922       0.018616      -0.020099       0.007135       0.012964              1.689924       1.488154       0.030399       0.364403       1.479354      -0.160447       2.102266          -0.000002
           40              H      18.227929       4.817636      12.315832       0.114869       1.194439 0.85417841E+01  0.83502576E+02                                 1.728072                            1.610638      -0.882958       2.460197                    0.998952       3.230038       8.435909       0.550144       1.138881      -0.745100      -0.007718      -0.032798       0.019092       0.038727       0.004763       0.007704      -0.010767      -0.016127       0.018553      -0.017532       0.000946       0.016586              1.788055       1.456217       0.244772       0.006573       2.219019      -0.401351       1.688929          -0.000001
           41              H      17.640792       7.174116       9.211014       0.111082       1.154873 0.84512915E+01  0.83217111E+02                                 1.751402                            1.650155      -0.897650       2.450397                    0.998823       3.359320       9.094380       0.514824       1.208252      -0.726943      -0.016113       0.006327      -0.033840       0.038010       0.003361       0.010444      -0.009813      -0.010490       0.018599      -0.017047       0.001105       0.015942              1.792735       1.622879       0.049739       0.328130       1.514116      -0.022008       2.241210          -0.000001
           42              H      18.941755       8.800887      10.212004       0.112947       1.097865 0.81315432E+01  0.79005554E+02                                 1.669568                            1.602306      -0.766528       2.513125                    0.999722       3.257493       8.654055       0.532442       1.183994      -0.733364       0.002419       0.031627      -0.014680       0.034952       0.006812       0.011895      -0.008015      -0.021358      -0.001476      -0.021533       0.006454       0.015079              1.687971       1.439310       0.132745      -0.000580       2.057254      -0.215319       1.567348          -0.000001
           43              H      25.160386      15.513021       7.668949       0.128352       1.167404 0.87976307E+01  0.87787571E+02                                 1.776783                            1.692468      -1.292292       2.274551                    0.995572       3.474820       9.571319       0.502727       1.220974      -0.722680       0.025147       0.020700       0.023835       0.040360       0.006631       0.008491       0.005571       0.004047      -0.001897      -0.007766      -0.006425       0.014191              1.809145       1.853829       0.084531       0.293530       1.947886       0.254973       1.625721          -0.000002
           44              H      24.243185      12.124858       5.772002       0.122153       1.264543 0.95222850E+01  0.98240605E+02                                 1.957504                            1.819291      -1.572496       2.131504                    0.992071       3.931830      11.510937       0.455472       1.303450      -0.701391       0.007902      -0.030139      -0.003215       0.031323      -0.000195       0.001861       0.005270      -0.004967      -0.004161      -0.005588      -0.001140       0.006727              2.045693       1.895796      -0.160954       0.192328       2.602033       0.226479       1.639250          -0.000000
           45              H      21.802082      15.307901       5.485550       0.146257       1.072376 0.77815098E+01  0.75865615E+02                                 1.739895                            1.638965      -1.029870       2.415312                    0.997754       3.342824       9.325903       0.485309       1.294515      -0.706897      -0.030242       0.017467      -0.012892       0.037227      -0.006540       0.007223      -0.002426       0.011038      -0.006456      -0.007785      -0.005557       0.013342              1.785625       2.084931      -0.365310       0.261720       1.821839      -0.020309       1.450106          -0.000000
           46              H      22.185700      11.131309       5.299357       0.097543       1.164598 0.89805619E+01  0.90980201E+02                                 1.846868                            1.758595      -1.121812       2.333482                    0.994580       3.781742      10.844292       0.468170       1.291396      -0.705531      -0.001784      -0.016221       0.032762       0.036601      -0.001617      -0.005581       0.000632      -0.010810       0.023494      -0.011126       0.001498       0.009629              1.898791       1.652675       0.057642       0.201596       1.858633      -0.416004       2.185065          -0.000001
           47              H      22.983179      11.423334       3.973722       0.090333       1.407848 0.11426822E+02  0.12087494E+03                                 1.998431                            1.915250      -0.836990       2.466131                    0.998350       3.557462       9.860533       0.480993       1.203806      -0.730348       0.025241      -0.002894      -0.019616       0.032098       0.003144      -0.006984      -0.000649      -0.005561      -0.009532      -0.009425       0.001927       0.007499              2.045539       2.501280      -0.038296      -0.231723       1.680897       0.179684       1.954440          -0.000002
           48              H      21.932477      10.785353       1.920818       0.113487       1.149169 0.82155745E+01  0.79193457E+02                                 1.653702                            1.557197      -0.845258       2.472306                    0.999443       3.159887       8.080350       0.574082       1.106829      -0.753679       0.029605      -0.001477      -0.018245       0.034806       0.003229      -0.004113       0.009053       0.025165       0.022939      -0.020099       0.007136       0.012963              1.689947       2.139330       0.022375      -0.318496       1.294727       0.067305       1.635783          -0.000002
           49              H      20.059158      10.210642       0.720903       0.114866       1.194438 0.85417768E+01  0.83502454E+02                                 1.728066                            1.610634      -0.882915       2.460211                    0.998953       3.230044       8.435911       0.550146       1.138877      -0.745101       0.003487      -0.010455      -0.037125       0.038727       0.000764      -0.007065       0.005990       0.020616       0.034474      -0.017532       0.000947       0.016585              1.788049       1.559891       0.029794      -0.042037       1.398564       0.280349       2.405691          -0.000000
           50              H      17.823198      10.695376       3.930754       0.111085       1.154882 0.84513905E+01  0.83218460E+02                                 1.751424                            1.650174      -0.897703       2.450376                    0.998823       3.359333       9.094482       0.514816       1.208267      -0.726939      -0.034188      -0.000604       0.016601       0.038010       0.003045      -0.008132       0.004076       0.022660       0.025128      -0.017047       0.001105       0.015942              1.792759       2.311502      -0.025186      -0.233429       1.468328       0.057159       1.598447          -0.000001
           51              H      19.715442      11.188418       5.162496       0.112946       1.097872 0.81316094E+01  0.79006357E+02                                 1.669573                            1.602312      -0.766491       2.513139                    0.999722       3.257507       8.654100       0.532441       1.183993      -0.733364      -0.002497       0.003995       0.034632       0.034951       0.005302      -0.001465       0.003835       0.025468       0.043715      -0.021534       0.006454       0.015079              1.687977       1.510619       0.004505       0.033036       1.416029       0.124924       2.137281          -0.000001
           52              H      22.268540      16.867499      12.333338       0.128355       1.167385 0.87974706E+01  0.87785694E+02                                 1.776776                            1.692462      -1.292340       2.274534                    0.995570       3.474796       9.571280       0.502723       1.220988      -0.722677       0.037376       0.009121       0.012199       0.040360       0.005836       0.005362       0.001344       0.016588      -0.014745      -0.007768      -0.006425       0.014192              1.809138       2.065768       0.196768       0.262477       1.596912      -0.147345       1.764734          -0.000002
           53              H      19.302863      17.354902       9.709122       0.122154       1.264545 0.95223118E+01  0.98241033E+02                                 1.957514                            1.819299      -1.572510       2.131500                    0.992071       3.931839      11.511004       0.455469       1.303458      -0.701389      -0.007515       0.012725      -0.027619       0.031324      -0.000617       0.004631      -0.003233       0.005098      -0.001213      -0.005589      -0.001138       0.006728              2.045704       1.981245       0.088564       0.319820       1.782780      -0.403020       2.373086          -0.000001
           54              H      18.835430      14.851917      12.821897       0.146260       1.072366 0.77814226E+01  0.75864656E+02                                 1.739895                            1.638965      -1.029855       2.415321                    0.997755       3.342808       9.325893       0.485304       1.294529      -0.706894      -0.019811      -0.023833       0.020623       0.037226       0.007039      -0.006201      -0.006343       0.001718      -0.008328      -0.007785      -0.005557       0.013343              1.785626       1.710029       0.326095      -0.111550       1.849349      -0.424683       1.797499          -0.000001
           55              H      17.689095      15.869509       8.913422       0.097545       1.164607 0.89806451E+01  0.90981212E+02                                 1.846872                            1.758599      -1.121858       2.333461                    0.994579       3.781754      10.844320       0.468171       1.291390      -0.705532       0.022366      -0.013451      -0.025659       0.036600      -0.010253      -0.001130       0.000815       0.000468       0.005205      -0.011126       0.001498       0.009629              1.898795       2.023173       0.019902      -0.387956       1.535273       0.189163       2.137940          -0.000001
           56              H      17.012982      17.111366       9.605681       0.090330       1.407843 0.11426769E+02  0.12087412E+03                                 1.998415                            1.915235      -0.837036       2.466103                    0.998350       3.557475       9.860526       0.480999       1.203794      -0.730350      -0.005892       0.031371       0.003390       0.032099      -0.002642       0.003889       0.003818      -0.010120       0.012046      -0.009425       0.001928       0.007497              2.045522       1.943110       0.053576       0.072700       2.592599       0.003407       1.600856          -0.000002
           57              H      14.620882      17.155264       9.642283       0.113485       1.149193 0.82157890E+01  0.79196157E+02                                 1.653739                            1.557229      -0.845308       2.472282                    0.999442       3.159904       8.080464       0.574070       1.106845      -0.753675      -0.002350       0.034460       0.004308       0.034808      -0.002470       0.002098       0.003816      -0.003579      -0.058294      -0.020098       0.007136       0.012963              1.689985       1.505884       0.028702       0.013022       2.275927       0.129194       1.288145          -0.000002
           58              H      12.592826      16.088773       9.472003       0.114865       1.194423 0.85416401E+01  0.83500613E+02                                 1.728034                            1.610607      -0.882968       2.460184                    0.998952       3.230037       8.435811       0.550159       1.138857      -0.745106      -0.032713       0.020659       0.001690       0.038727      -0.006945      -0.001664       0.004150      -0.005940      -0.050749      -0.017532       0.000947       0.016585              1.788013       2.259175      -0.388484      -0.046949       1.774336       0.070593       1.330529          -0.000000
           59              H      14.423075      12.640353       8.927745       0.111083       1.154875 0.84513185E+01  0.83217480E+02                                 1.751408                            1.650160      -0.897695       2.450377                    0.998823       3.359322       9.094404       0.514822       1.208257      -0.726942      -0.001708      -0.037532      -0.005770       0.038011      -0.004493      -0.000929       0.006583      -0.010212      -0.046801      -0.017047       0.001105       0.015942              1.792742       1.577039       0.146282       0.028868       2.354107       0.040427       1.447081          -0.000001
           60              H      16.463909      13.721566       9.010498       0.112945       1.097862 0.81315122E+01  0.79005131E+02                                 1.669559                            1.602299      -0.766520       2.513124                    0.999722       3.257494       8.654034       0.532445       1.183988      -0.733365       0.029257      -0.017777      -0.007045       0.034952      -0.003093      -0.003906       0.008171       0.005124      -0.056734      -0.021534       0.006454       0.015080              1.687962       2.036657      -0.236430      -0.104199       1.614826       0.046517       1.412403          -0.000001
           61              C      10.277748      11.366821       5.970290       0.690080      21.794880 0.22426165E+03  0.45345882E+04                                 7.364441                            5.396164      -0.185832       2.018755                    0.999002      21.256002      59.466697       0.622124       0.486908      -1.008423      -0.056314      -0.008952       0.047174       0.074006      -0.062367       0.084330      -0.049119      -0.041930      -0.078835      -0.102143      -0.029838       0.131981              9.433940      11.302436       1.247562      -5.222497       6.525647       1.243875      10.473737           0.000008
           62              C      11.379215      11.436101       4.936836      -0.009406      39.607097 0.41491318E+03  0.95407260E+04                                 9.995258                            6.680352       0.113356       2.044049                    0.999265      26.580730      73.026736       0.660403       0.403341      -1.084040       0.043200       0.003892      -0.033213       0.054631       0.002761       0.009845       0.007869      -0.030041      -0.016827      -0.019459      -0.001746       0.021205             13.908267      16.775938       1.920412      -8.299572       8.651534       2.762000      16.297328          -0.000000
           63              C      11.392669      10.529165       3.862642      -0.150135      38.039632 0.44915419E+03  0.10679785E+05                                 9.956549                            7.151965      -0.130271       1.921915                    0.999388      30.225183      88.295052       0.603188       0.427058      -1.054165       0.016210       0.012088       0.006549       0.021256       0.011136       0.024676      -0.019852      -0.007930      -0.057449      -0.043455       0.020477       0.022978             12.807718      12.284449      -0.244795      -6.501815       8.880717       5.028063      17.257989          -0.000006
           64              C      12.443489      10.554807       2.973369       0.002697      38.538210 0.39280243E+03  0.89318751E+04                                 9.829740                            6.519848       0.088731       2.044059                    0.999268      26.242574      72.285996       0.663752       0.405819      -1.079668       0.018302       0.039592       0.038504       0.058182      -0.006694      -0.001912      -0.010538       0.022674      -0.013796      -0.018862       0.003342       0.015520             13.419625      11.176630       1.358302      -3.618761      11.953934       7.378575      17.128312          -0.000002
           65              C      13.445918      11.464868       3.093519      -0.245643      38.465478 0.48523512E+03  0.11790550E+05                                10.014644                            7.435745      -0.183917       1.896476                    0.999041      31.700144      94.337874       0.589924       0.427295      -1.051532      -0.013950      -0.036916      -0.010710       0.040891      -0.020271      -0.003383      -0.025654       0.021163      -0.025908      -0.038468       0.007461       0.031007             12.077076      11.844517       4.014500      -0.771182      12.237460       5.412298      12.149252          -0.000001
           66              C      13.429063      12.358212       4.171214       0.273283      33.911067 0.34012849E+03  0.74919594E+04                                 9.196488                            6.225128       0.059976       2.043420                    0.999530      24.456127      67.214291       0.650832       0.427253      -1.061415       0.033965       0.034934       0.007892       0.049359       0.022117      -0.008618       0.002864       0.022950      -0.056673      -0.024681      -0.010333       0.035014             12.023055      15.675685       5.380369      -3.011275      10.260672       2.399934      10.132808           0.000004
           67              C      12.403153      12.319025       5.093111      -0.209587      37.255966 0.44427022E+03  0.10526282E+05                                 9.735342                            7.061806      -0.058458       1.947371                    0.999537      30.275369      88.051515       0.614133       0.420936      -1.058835      -0.025983      -0.005007       0.010998       0.028656      -0.027868       0.028893       0.001746      -0.066217       0.019814      -0.058522       0.016042       0.042480             12.042252      16.135474       3.715123      -5.418291       8.409041       1.271099      11.582241          -0.000004
           68              C      15.553471      13.254552       3.591786      -0.069895      28.779579 0.35772853E+03  0.80717682E+04                                 8.387426                            6.334148      -0.198508       1.944542                    0.998079      27.952061      80.724005       0.645412       0.420585      -1.053436      -0.059728       0.024302       0.060803       0.088628      -0.001626      -0.022815      -0.018099       0.044468      -0.005970      -0.035511      -0.002302       0.037813             10.609671      13.517857       5.298805       1.180090      11.020166       1.746488       7.290991           0.000003
           69              C      16.488357      14.274104       4.128087       0.124694      34.230046 0.37885161E+03  0.85871940E+04                                 9.378091                            6.587390      -0.186659       1.963823                    0.999312      25.644849      71.887157       0.629122       0.429525      -1.058245      -0.026224      -0.011273      -0.000582       0.028550       0.019956       0.006297       0.029098      -0.001468      -0.034766      -0.034383      -0.005151       0.039535             12.229585      12.657514       7.457021       3.983978      14.729682       1.418378       9.301558           0.000009
           70              C      16.758664      15.440918       3.474023      -0.155756      33.065830 0.40746520E+03  0.94178068E+04                                 8.901213                            6.709049       0.270712       2.059125                    0.999849      29.056781      82.604722       0.639712       0.414250      -1.066463       0.022759       0.024157       0.014960       0.036405       0.001418       0.019523      -0.012839       0.016211       0.063544      -0.025382      -0.008920       0.034302             10.524492       9.105849       5.097977       2.737792      13.138592       0.110848       9.329035          -0.000005
           71              C      17.588769      16.382576       4.048518      -0.089213      32.366595 0.38721975E+03  0.88670468E+04                                 8.878306                            6.612246       0.003492       1.979983                    0.999711      28.576849      81.778258       0.631703       0.423420      -1.056996      -0.007208      -0.030523       0.002708       0.031480       0.004133      -0.011340      -0.019713      -0.019645      -0.018730      -0.022528      -0.005450       0.027979             10.533319       9.470599       4.448753       4.126250      11.571739       0.925760      10.557619          -0.000000
           72              C      18.174425      16.178990       5.229653      -0.012278      35.838340 0.39597802E+03  0.90354031E+04                                 9.442784                            6.612282       0.062767       2.040902                    0.999309      26.295985      72.905669       0.648286       0.414060      -1.072689      -0.015543      -0.027982      -0.018147       0.036795       0.004794      -0.011804      -0.003944       0.008777       0.008896      -0.009096      -0.007354       0.016450             12.253744      11.371850       6.523625       4.952293      14.214884       2.256107      11.174499           0.000002
           73              C      19.039749      17.208953       5.869236       0.598409      24.891266 0.25197467E+03  0.52299526E+04                                 7.906505                            5.632436      -0.108392       2.013720                    0.999559      22.551285      63.302486       0.625026       0.472136      -1.019248       0.043940       0.011127       0.010070       0.046432      -0.093833      -0.041568      -0.026787       0.088813      -0.065045      -0.114988      -0.002985       0.117973             10.097084       9.334117       5.527188       2.896379      11.441932       1.727161       9.515203           0.000012
           74              C      17.944431      14.988482       5.873851      -0.103349      32.700783 0.41901981E+03  0.97808232E+04                                 8.941509                            6.874212       0.112614       2.010171                    0.999757      29.067951      83.826492       0.620473       0.422905      -1.057926      -0.014198      -0.000062      -0.024237       0.028090      -0.010142       0.014377      -0.005008       0.015560       0.055145      -0.022084      -0.005775       0.027859             10.609904       9.318292       5.020921       3.057983      12.820865       1.213656       9.690555           0.000001
           75              C      17.131747      14.026397       5.288217      -0.151963      32.779423 0.42918952E+03  0.10080822E+05                                 8.949658                            6.958462       0.068948       1.995839                    0.999478      29.523453      85.471504       0.616383       0.423067      -1.057576       0.013567       0.022938       0.012019       0.029235       0.007163      -0.004191      -0.018019      -0.040370      -0.053973      -0.024320      -0.012338       0.036658             10.509105       9.947982       4.345360       4.240171      11.540722       1.864664      10.038610          -0.000004
           76              C      12.436767       9.580277       1.868461       0.674810      22.613215 0.22768179E+03  0.46224483E+04                                 7.534173                            5.428092      -0.190588       2.013383                    0.999268      21.445444      60.171637       0.621677       0.485286      -1.008991       0.006728      -0.036020      -0.056401       0.067260      -0.044572       0.041766      -0.106493       0.016037      -0.016797      -0.111937      -0.019940       0.131877              9.677161       7.456008       0.445348      -1.396820       8.973762       5.659123      12.601713           0.000010
           77              C      12.897010       4.945194       8.927108       0.690084      21.794624 0.22425925E+03  0.45345226E+04                                 7.364350                            5.396113      -0.185852       2.018749                    0.999003      21.255858      59.465965       0.622131       0.486904      -1.008426       0.011735      -0.069267      -0.023269       0.074008       0.052359      -0.058193      -0.066413       0.073854       0.172176      -0.102148      -0.029839       0.131987              9.433793       7.218738      -2.479712       1.130071      14.909817       2.588835       6.172824           0.000009
           78              C      12.544357       6.362999       9.316365      -0.009405      39.606506 0.41490783E+03  0.95405623E+04                                 9.995127                            6.680290       0.113380       2.044057                    0.999266      26.580549      73.025836       0.660410       0.403339      -1.084042      -0.007317       0.052272       0.014093       0.054630       0.000469       0.011623      -0.006468       0.024516       0.032560      -0.019463      -0.001742       0.021205             13.908035      11.198177      -4.426957       1.968121      22.767571       3.959668       7.758356          -0.000002
           79              C      11.389595       6.969082       8.791203      -0.150128      38.038910 0.44914533E+03  0.10679509E+05                                 9.956381                            7.151865      -0.130234       1.921928                    0.999389      30.224891      88.293590       0.603196       0.427054      -1.054168       0.016287       0.009873       0.009431       0.021253       0.029275      -0.004266       0.005380       0.024161       0.066431      -0.043455       0.020471       0.022985             12.807464      12.873227      -6.553018       2.203368      18.837201       0.897179       6.711963          -0.000004
           80              C      11.123610       8.285639       9.093887       0.002701      38.537745 0.39279792E+03  0.89317412E+04                                 9.829649                            6.519805       0.088770       2.044073                    0.999268      26.242392      72.285218       0.663755       0.405818      -1.079669       0.051923      -0.006014       0.025551       0.058181       0.007826      -0.011343      -0.000666      -0.020929      -0.007008      -0.018864       0.003342       0.015521             13.419470      16.524556      -5.748709       5.015912      15.659837       0.154506       8.074017           0.000000
           81              C      11.935435       8.996247       9.920618      -0.245642      38.465260 0.48523204E+03  0.11790448E+05                                10.014586                            7.435710      -0.183890       1.896485                    0.999042      31.700056      94.337287       0.589927       0.427294      -1.051534      -0.025695      -0.002520      -0.031710       0.040892       0.010047      -0.026028      -0.007124      -0.038052       0.026273      -0.038469       0.007456       0.031013             12.076995      15.067717      -1.125524       5.744344      12.152236       1.614424       9.011031          -0.000006
           82              C      13.087821       8.387560      10.431776       0.273283      33.910856 0.34012687E+03  0.74919109E+04                                 9.196441                            6.225109       0.059929       2.043406                    0.999531      24.456028      67.213851       0.650834       0.427252      -1.061416       0.031880       0.021840       0.030708       0.049359       0.014047       0.017307       0.017765      -0.023374      -0.016139      -0.024676      -0.010334       0.035011             12.022977      11.469911       0.976330       4.509031      15.777742       4.491450       8.821276           0.000007
           83              C      13.388962       7.080993      10.106016      -0.209581      37.255812 0.44426840E+03  0.10526231E+05                                 9.735335                            7.061809      -0.058378       1.947397                    0.999538      30.275248      88.051190       0.614131       0.420938      -1.058834      -0.003933      -0.027175      -0.008198       0.028656      -0.007837      -0.008791      -0.035398       0.057460       0.079491      -0.058524       0.016038       0.042486             12.042230       9.648922      -0.663674       2.450208      18.513584       4.614760       7.964183          -0.000007
           84              C      13.815494      10.401606      11.464434      -0.069896      28.779607 0.35772944E+03  0.80717881E+04                                 8.387424                            6.334155      -0.198508       1.944542                    0.998079      27.951993      80.723616       0.645412       0.420585      -1.053437       0.030968      -0.082942       0.004049       0.088627       0.002381      -0.015501       0.014219      -0.058123      -0.025776      -0.035512      -0.002300       0.037812             10.609659      11.949921       3.581655       4.361394      10.262528       3.006387       9.616527           0.000003
           85              C      14.978899      10.856412      12.264907       0.124694      34.230036 0.37885194E+03  0.85872032E+04                                 9.378085                            6.587392      -0.186649       1.963826                    0.999312      25.644869      71.887216       0.629122       0.429525      -1.058245      -0.015578      -0.021486      -0.010526       0.028550       0.006168       0.033359       0.002004       0.021252      -0.037636      -0.034383      -0.005151       0.039534             12.229556      16.049777       4.381649       5.110095       7.284219       3.939995      13.354673           0.000008
           86              C      14.874148      11.213669      13.577811      -0.155756      33.065658 0.40746296E+03  0.94177390E+04                                 8.901159                            6.709010       0.270720       2.059127                    0.999850      29.056748      82.604472       0.639717       0.414248      -1.066465       0.029747       0.010344       0.018262       0.036406       0.006185      -0.021914       0.005866       0.037894      -0.021474      -0.025384      -0.008919       0.034303             10.524415      13.033845       2.185542       2.902806       5.840005       2.990844      12.699397          -0.000003
           87              C      16.000406      11.569782      14.292349      -0.089217      32.366984 0.38722559E+03  0.88672196E+04                                 8.878404                            6.612319       0.003522       1.979991                    0.999711      28.577035      81.779140       0.631696       0.423423      -1.056993      -0.009498      -0.003237      -0.029839       0.031481      -0.001738      -0.005629       0.011279      -0.020857       0.068358      -0.022527      -0.005454       0.027981             10.533431      15.155113       2.402308       2.267578       5.523074       2.135198      10.922106          -0.000002
           88              C      17.209110      11.609101      13.729312      -0.012277      35.838287 0.39597788E+03  0.90353995E+04                                 9.442773                            6.612281       0.062798       2.040912                    0.999308      26.295988      72.905685       0.648286       0.414060      -1.072689      -0.030223      -0.001995      -0.020895       0.036796      -0.004402      -0.001404       0.009983      -0.017593      -0.007980      -0.009096      -0.007354       0.016450             12.253711      17.985461       3.360599       4.535940       6.199962       2.897528      12.575710           0.000004
           89              C      18.431047      11.955811      14.507347       0.598411      24.891142 0.25197351E+03  0.52299185E+04                                 7.906462                            5.632412      -0.108316       2.013745                    0.999558      22.551189      63.302002       0.625030       0.472134      -1.019250       0.031634       0.033172       0.007415       0.046434      -0.002140      -0.056992      -0.056329      -0.166678      -0.049428      -0.114989      -0.002985       0.117974             10.097016      14.075189       2.054386       3.724635       5.989578       2.972456      10.226281           0.000012
           90              C      17.317284      11.295378      12.396994      -0.103350      32.700705 0.41901880E+03  0.97807937E+04                                 8.941486                            6.874196       0.112605       2.010167                    0.999758      29.067946      83.826450       0.620474       0.422904      -1.057927      -0.026976      -0.002143       0.007526       0.028088       0.000715      -0.019379      -0.005957       0.024814      -0.031590      -0.022083      -0.005777       0.027861             10.609866      14.058390       2.049950       3.433467       5.978583       2.524516      11.792625           0.000001
           91              C      16.183852      10.962506      11.666542      -0.151969      32.779685 0.42919390E+03  0.10080951E+05                                 8.949699                            6.958495       0.068952       1.995837                    0.999478      29.523625      85.472111       0.616382       0.423066      -1.057576       0.022732       0.003608       0.018025       0.029235       0.004213       0.003281       0.007435      -0.010356       0.105821      -0.024319      -0.012340       0.036659             10.509148      15.384530       2.604968       3.007777       5.857889       1.606008      10.285024          -0.000004
           92              C       9.914856       8.896689       8.514141       0.674809      22.613149 0.22768135E+03  0.46224365E+04                                 7.534157                            5.428087      -0.190641       2.013366                    0.999269      21.445413      60.171518       0.621678       0.485286      -1.008991      -0.054659       0.035528      -0.016557       0.067260       0.047362      -0.101370      -0.010363      -0.004896       0.174173      -0.111941      -0.019940       0.131881              9.677126      12.955248      -4.001576       3.482561      10.111460      -0.816007       5.964670           0.000008
           93              C      14.800997       6.913133       1.902676       0.690079      21.794859 0.22426163E+03  0.45345864E+04                                 7.364420                            5.396153      -0.185784       2.018769                    0.999002      21.256016      59.466667       0.622126       0.486906      -1.008424      -0.033626       0.030392      -0.058505       0.074008      -0.021780      -0.049136       0.101465      -0.064459      -0.042264      -0.102143      -0.029838       0.131982              9.433906       8.528931      -0.373317       2.931026       7.257784      -4.543008      12.515004           0.000009
           94              C      15.364470       6.228613       3.127416      -0.009406      39.607004 0.41491244E+03  0.95407014E+04                                 9.995227                            6.680336       0.113343       2.044044                    0.999265      26.580717      73.026591       0.660406       0.403340      -1.084041       0.023144      -0.020064       0.045238       0.054632       0.007603      -0.013633       0.003389       0.016613      -0.033138      -0.019460      -0.001744       0.021204             13.908213      11.895352       0.126915       4.609984      10.885848      -7.774483      18.943440          -0.000003
           95              C      14.563247       5.341456       3.867416      -0.150140      38.039618 0.44915401E+03  0.10679776E+05                                 9.956527                            7.151950      -0.130284       1.921910                    0.999389      30.225195      88.294955       0.603190       0.427056      -1.054166       0.018145       0.009016       0.006428       0.021257      -0.005078       0.005141       0.030096       0.019941      -0.065752      -0.043453       0.020472       0.022981             12.807688       9.388582       1.825083       0.701202      11.918132      -8.125195      17.116351          -0.000003
           96              C      15.064800       4.785984       5.023090       0.002699      38.538133 0.39280147E+03  0.89318479E+04                                 9.829733                            6.519846       0.088727       2.044059                    0.999268      26.242529      72.285855       0.663751       0.405819      -1.079668       0.043581       0.036023      -0.013708       0.058180      -0.008084       0.008223       0.008127      -0.008863       0.031976      -0.018861       0.003343       0.015518             13.419612      12.894307       4.822590      -1.084665      12.539482      -7.341920      14.825048          -0.000001
           97              C      16.331615       5.049630       5.439241      -0.245645      38.465279 0.48523243E+03  0.11790460E+05                                10.014582                            7.435706      -0.183910       1.896479                    0.999041      31.700105      94.337451       0.589928       0.427293      -1.051534      -0.039219      -0.008793       0.007530       0.040892      -0.024178       0.004520       0.017551      -0.018324       0.054914      -0.038466       0.007461       0.031005             12.076991      15.411945       4.927269       0.680756       9.934299      -3.568881      10.884731          -0.000003
           98              C      17.119189       5.941103       4.701150       0.273285      33.910984 0.34012801E+03  0.74919451E+04                                 9.196474                            6.225125       0.059946       2.043411                    0.999530      24.456083      67.214128       0.650832       0.427253      -1.061416       0.046571       0.011976       0.011132       0.049358       0.005652       0.021556      -0.002131       0.043225       0.005636      -0.024678      -0.010335       0.035014             12.023030      15.748530       2.398447       4.835300       7.894476      -3.018235      12.426083           0.000006
           99              C      16.616927       6.536431       3.562186      -0.209587      37.256119 0.44427267E+03  0.10526361E+05                                 9.735395                            7.061846      -0.058415       1.947385                    0.999538      30.275410      88.051884       0.614129       0.420938      -1.058833      -0.016295       0.003920      -0.023243       0.028655       0.000472      -0.045594       0.018061      -0.027313      -0.042689      -0.058524       0.016043       0.042481             12.042315      13.026060       0.391114       5.458307       8.364183      -4.362947      14.736702          -0.000003
          100              C      18.884935       5.854880       6.290798      -0.069895      28.779668 0.35773034E+03  0.80718148E+04                                 8.387451                            6.334175      -0.198526       1.944537                    0.998079      27.952032      80.723806       0.645409       0.420587      -1.053435      -0.005576       0.037639      -0.080042       0.088626      -0.019827       0.024521      -0.004557      -0.005864       0.062385      -0.035511      -0.002302       0.037813             10.609698      15.836501       3.274292       3.250763       7.580670       0.624244       8.411923           0.000003
          101              C      20.218449       6.479337       6.472217       0.124691      34.230015 0.37885189E+03  0.85872007E+04                                 9.378076                            6.587388      -0.186631       1.963832                    0.999312      25.644861      71.887153       0.629123       0.429525      -1.058245      -0.021985      -0.006251      -0.017111       0.028552       0.030792       0.001515      -0.005924       0.038472      -0.019045      -0.034382      -0.005151       0.039533             12.229544      20.347942       4.025036       2.381078      10.804224       1.659583       5.536466           0.000009
          102              C      21.380289       5.767073       6.400604      -0.155750      33.065406 0.40745876E+03  0.94176180E+04                                 8.901107                            6.708967       0.270684       2.059118                    0.999849      29.056643      82.604079       0.639720       0.414247      -1.066466       0.031874       0.017104       0.004109       0.036406      -0.000090       0.007826       0.010298      -0.046415      -0.054148      -0.025382      -0.008920       0.034302             10.524354      16.436268       1.699666       0.857420      10.402990       0.872367       4.733803          -0.000005
          103              C      22.596725       6.409718       6.515185      -0.089215      32.367002 0.38722586E+03  0.88672260E+04                                 8.878412                            6.612327       0.003511       1.979988                    0.999711      28.577017      81.779053       0.631695       0.423424      -1.056993      -0.030457       0.004915       0.006265       0.031481      -0.023311       0.001839      -0.000817       0.019098      -0.016029      -0.022526      -0.005454       0.027980             10.533443      14.744190       3.115884       0.815781      12.073590       1.348298       4.782550          -0.000002
          104              C      22.682303       7.723715       6.728751      -0.012279      35.838401 0.39597912E+03  0.90354336E+04                                 9.442786                            6.612286       0.062778       2.040905                    0.999308      26.296035      72.905810       0.648287       0.414059      -1.072690      -0.031988      -0.017577       0.004644       0.036793      -0.006451       0.008825      -0.008720       0.002616       0.008814      -0.009096      -0.007354       0.016450             12.253738      18.916132       4.883642       1.194185      12.743184       1.379510       5.101897           0.000004
          105              C      23.993393       8.425399       6.814527       0.598405      24.891248 0.25197452E+03  0.52299454E+04                                 7.906485                            5.632424      -0.108381       2.013723                    0.999559      22.551254      63.302246       0.625029       0.472134      -1.019250       0.029919       0.020220       0.029185       0.046430      -0.046539      -0.004526       0.020071      -0.068002       0.343442      -0.114990      -0.002984       0.117974             10.097052      15.487517       3.457767       1.364354      10.166211       0.184064       4.637429           0.000012
          106              C      21.517736       8.441219       6.847787      -0.103348      32.700703 0.41901892E+03  0.97807952E+04                                 8.941481                            6.874194       0.112563       2.010154                    0.999757      29.067935      83.826361       0.620475       0.422903      -1.057927      -0.006525      -0.026965      -0.004392       0.028089       0.002105      -0.000295       0.007728      -0.047868      -0.011794      -0.022084      -0.005777       0.027861             10.609860      16.166300       2.823809       0.665923      10.616030       0.639135       5.047249          -0.000001
          107              C      20.291052       7.795760       6.760260      -0.151967      32.779741 0.42919488E+03  0.10080983E+05                                 8.949726                            6.958517       0.068984       1.995849                    0.999478      29.523637      85.472275       0.616379       0.423068      -1.057575       0.026601       0.011923      -0.002215       0.029235      -0.020859      -0.005953       0.006388       0.041022      -0.036609      -0.024318      -0.012339       0.036658             10.509182      14.734785       4.004539       0.676321      11.455976       1.375642       5.336785          -0.000002
          108              C      14.194214       3.873673       5.784892       0.674809      22.613158 0.22768113E+03  0.46224305E+04                                 7.534154                            5.428079      -0.190636       2.013368                    0.999268      21.445416      60.171491       0.621679       0.485285      -1.008992      -0.028998      -0.046557       0.038923       0.067257      -0.078091       0.005132       0.083543      -0.088216      -0.036390      -0.111938      -0.019940       0.131878              9.677133       9.019951       4.069108      -1.714765       9.821056      -4.616209      10.190391           0.000010
          109              C      25.695042      10.633356       9.943694       0.690081      21.794881 0.22426165E+03  0.45345882E+04                                 7.364441                            5.396163      -0.185831       2.018755                    0.999002      21.256004      59.466707       0.622124       0.486907      -1.008423       0.056314       0.008952      -0.047174       0.074006      -0.062367       0.084330      -0.049119      -0.041929      -0.078835      -0.102143      -0.029838       0.131981              9.433941      11.302438       1.247562      -5.222498       6.525647       1.243874      10.473739           0.000009
          110              C      24.593575      10.564076      10.977148      -0.009407      39.607150 0.41491370E+03  0.95407416E+04                                 9.995268                            6.680358       0.113355       2.044049                    0.999265      26.580748      73.026819       0.660403       0.403342      -1.084040      -0.043200      -0.003892       0.033213       0.054631       0.002761       0.009845       0.007869      -0.030040      -0.016827      -0.019459      -0.001746       0.021205             13.908284      16.775958       1.920415      -8.299583       8.651544       2.762005      16.297351          -0.000001
          111              C      24.580121      11.471012      12.051342      -0.150135      38.039643 0.44915424E+03  0.10679788E+05                                 9.956554                            7.151967      -0.130271       1.921915                    0.999388      30.225185      88.295091       0.603187       0.427058      -1.054164      -0.016211      -0.012088      -0.006549       0.021255       0.011136       0.024676      -0.019852      -0.007931      -0.057449      -0.043455       0.020476       0.022979             12.807726      12.284454      -0.244794      -6.501817       8.880723       5.028068      17.258002          -0.000005
          112              C      23.529301      11.445370      12.940615       0.002697      38.538223 0.39280249E+03  0.89318772E+04                                 9.829744                            6.519850       0.088731       2.044059                    0.999268      26.242576      72.286015       0.663751       0.405819      -1.079668      -0.018302      -0.039592      -0.038504       0.058182      -0.006694      -0.001912      -0.010538       0.022673      -0.013796      -0.018862       0.003342       0.015520             13.419633      11.176633       1.358303      -3.618762      11.953941       7.378581      17.128325          -0.000001
          113              C      22.526872      10.535309      12.820465      -0.245644      38.465506 0.48523548E+03  0.11790561E+05                                10.014649                            7.435748      -0.183917       1.896476                    0.999041      31.700160      94.337935       0.589924       0.427295      -1.051532       0.013950       0.036916       0.010709       0.040891      -0.020271      -0.003384      -0.025654       0.021163      -0.025908      -0.038467       0.007461       0.031007             12.077084      11.844523       4.014502      -0.771182      12.237466       5.412303      12.149262          -0.000003
          114              C      22.543727       9.641965      11.742770       0.273283      33.911081 0.34012859E+03  0.74919626E+04                                 9.196492                            6.225130       0.059975       2.043420                    0.999530      24.456131      67.214319       0.650832       0.427253      -1.061415      -0.033965      -0.034934      -0.007892       0.049359       0.022117      -0.008618       0.002864       0.022949      -0.056674      -0.024681      -0.010333       0.035014             12.023062      15.675694       5.380372      -3.011277      10.260677       2.399936      10.132815           0.000005
          115              C      23.569637       9.681152      10.820873      -0.209586      37.256010 0.44427075E+03  0.10526300E+05                                 9.735353                            7.061812      -0.058462       1.947370                    0.999537      30.275390      88.051633       0.614133       0.420936      -1.058835       0.025983       0.005007      -0.010998       0.028656      -0.027867       0.028893       0.001746      -0.066216       0.019815      -0.058522       0.016042       0.042479             12.042267      16.135491       3.715128      -5.418297       8.409051       1.271102      11.582258          -0.000006
          116              C      20.419319       8.745625      12.322198      -0.069895      28.779576 0.35772846E+03  0.80717658E+04                                 8.387425                            6.334148      -0.198508       1.944542                    0.998079      27.952053      80.723966       0.645412       0.420585      -1.053436       0.059728      -0.024302      -0.060803       0.088628      -0.001626      -0.022815      -0.018099       0.044468      -0.005970      -0.035511      -0.002302       0.037813             10.609672      13.517859       5.298808       1.180089      11.020167       1.746488       7.290989           0.000003
          117              C      19.484433       7.726073      11.785897       0.124693      34.230042 0.37885156E+03  0.85871924E+04                                 9.378090                            6.587389      -0.186659       1.963823                    0.999312      25.644847      71.887145       0.629122       0.429525      -1.058245       0.026224       0.011273       0.000581       0.028550       0.019956       0.006298       0.029098      -0.001468      -0.034766      -0.034383      -0.005151       0.039535             12.229584      12.657514       7.457022       3.983977      14.729683       1.418377       9.301555           0.000009
          118              C      19.214126       6.559259      12.439961      -0.155756      33.065826 0.40746513E+03  0.94178043E+04                                 8.901212                            6.709048       0.270712       2.059125                    0.999849      29.056777      82.604698       0.639712       0.414250      -1.066464      -0.022759      -0.024157      -0.014960       0.036406       0.001418       0.019523      -0.012839       0.016212       0.063545      -0.025382      -0.008920       0.034302             10.524491       9.105849       5.097978       2.737790      13.138593       0.110849       9.329031          -0.000004
          119              C      18.384021       5.617601      11.865466      -0.089214      32.366616 0.38722004E+03  0.88670551E+04                                 8.878310                            6.612248       0.003491       1.979983                    0.999711      28.576862      81.778308       0.631703       0.423420      -1.056996       0.007208       0.030524      -0.002708       0.031480       0.004133      -0.011341      -0.019713      -0.019646      -0.018730      -0.022528      -0.005451       0.027979             10.533324       9.470604       4.448756       4.126252      11.571746       0.925761      10.557623          -0.000002
          120              C      17.798365       5.821187      10.684331      -0.012278      35.838341 0.39597801E+03  0.90354028E+04                                 9.442784                            6.612282       0.062767       2.040902                    0.999309      26.295985      72.905667       0.648286       0.414060      -1.072689       0.015543       0.027981       0.018147       0.036795       0.004794      -0.011804      -0.003944       0.008777       0.008896      -0.009096      -0.007354       0.016450             12.253744      11.371851       6.523625       4.952293      14.214884       2.256107      11.174498           0.000003
          121              C      16.933041       4.791224      10.044748       0.598409      24.891269 0.25197470E+03  0.52299535E+04                                 7.906507                            5.632437      -0.108394       2.013719                    0.999559      22.551289      63.302507       0.625026       0.472136      -1.019248      -0.043940      -0.011127      -0.010070       0.046432      -0.093833      -0.041568      -0.026787       0.088813      -0.065045      -0.114988      -0.002985       0.117974             10.097086       9.334119       5.527189       2.896380      11.441933       1.727162       9.515205           0.000012
          122              C      18.028359       7.011695      10.040133      -0.103349      32.700760 0.41901949E+03  0.97808132E+04                                 8.941504                            6.874209       0.112617       2.010172                    0.999757      29.067934      83.826414       0.620473       0.422905      -1.057926       0.014198       0.000062       0.024237       0.028089      -0.010143       0.014377      -0.005008       0.015559       0.055144      -0.022084      -0.005775       0.027859             10.609897       9.318287       5.020918       3.057979      12.820858       1.213654       9.690547           0.000001
          123              C      18.841043       7.973780      10.625767      -0.151963      32.779421 0.42918955E+03  0.10080823E+05                                 8.949657                            6.958463       0.068950       1.995840                    0.999478      29.523450      85.471483       0.616383       0.423067      -1.057576      -0.013567      -0.022938      -0.012019       0.029235       0.007163      -0.004191      -0.018019      -0.040369      -0.053975      -0.024320      -0.012337       0.036657             10.509103       9.947982       4.345359       4.240170      11.540719       1.864663      10.038608          -0.000005
          124              C      23.536023      12.419900      14.045523       0.674810      22.613214 0.22768176E+03  0.46224478E+04                                 7.534176                            5.428093      -0.190590       2.013383                    0.999268      21.445448      60.171668       0.621677       0.485286      -1.008991      -0.006728       0.036020       0.056401       0.067260      -0.044572       0.041766      -0.106493       0.016037      -0.016796      -0.111937      -0.019940       0.131877              9.677165       7.456009       0.445348      -1.396820       8.973765       5.659127      12.601721           0.000010
          125              C      23.075780      17.054983       6.986876       0.690084      21.794625 0.22425924E+03  0.45345224E+04                                 7.364351                            5.396114      -0.185854       2.018748                    0.999003      21.255859      59.465978       0.622131       0.486904      -1.008426      -0.011735       0.069267       0.023269       0.074008       0.052359      -0.058193      -0.066413       0.073854       0.172176      -0.102148      -0.029839       0.131987              9.433796       7.218740      -2.479714       1.130071      14.909822       2.588836       6.172825           0.000008
          126              C      23.428433      15.637178       6.597619      -0.009406      39.606589 0.41490872E+03  0.95405888E+04                                 9.995143                            6.680299       0.113375       2.044055                    0.999266      26.580580      73.025966       0.660409       0.403339      -1.084042       0.007316      -0.052272      -0.014092       0.054630       0.000469       0.011623      -0.006468       0.024516       0.032559      -0.019462      -0.001743       0.021205             13.908060      11.198196      -4.426969       1.968124      22.767616       3.959675       7.758367          -0.000002
          127              C      24.583195      15.031095       7.122781      -0.150128      38.038921 0.44914543E+03  0.10679513E+05                                 9.956384                            7.151867      -0.130235       1.921928                    0.999389      30.224897      88.293625       0.603196       0.427054      -1.054168      -0.016287      -0.009873      -0.009430       0.021253       0.029275      -0.004266       0.005380       0.024161       0.066429      -0.043455       0.020471       0.022984             12.807469      12.873233      -6.553022       2.203370      18.837208       0.897178       6.711965          -0.000005
          128              C      24.849180      13.714538       6.820097       0.002701      38.537751 0.39279795E+03  0.89317422E+04                                 9.829651                            6.519805       0.088770       2.044073                    0.999268      26.242393      72.285225       0.663755       0.405818      -1.079669      -0.051923       0.006014      -0.025551       0.058181       0.007826      -0.011343      -0.000666      -0.020929      -0.007008      -0.018864       0.003342       0.015521             13.419474      16.524561      -5.748711       5.015914      15.659841       0.154505       8.074019          -0.000001
          129              C      24.037355      13.003930       5.993366      -0.245642      38.465258 0.48523198E+03  0.11790446E+05                                10.014586                            7.435710      -0.183890       1.896485                    0.999042      31.700055      94.337285       0.589927       0.427294      -1.051533       0.025695       0.002520       0.031710       0.040892       0.010047      -0.026028      -0.007124      -0.038052       0.026275      -0.038469       0.007456       0.031014             12.076995      15.067716      -1.125523       5.744345      12.152238       1.614425       9.011032          -0.000002
          130              C      22.884969      13.612617       5.482208       0.273283      33.910852 0.34012686E+03  0.74919103E+04                                 9.196439                            6.225108       0.059929       2.043406                    0.999531      24.456026      67.213834       0.650834       0.427252      -1.061417      -0.031880      -0.021840      -0.030708       0.049359       0.014047       0.017307       0.017765      -0.023374      -0.016139      -0.024677      -0.010334       0.035011             12.022975      11.469910       0.976332       4.509031      15.777738       4.491450       8.821276           0.000004
          131              C      22.583828      14.919184       5.807968      -0.209580      37.255803 0.44426833E+03  0.10526229E+05                                 9.735334                            7.061809      -0.058379       1.947397                    0.999538      30.275244      88.051175       0.614131       0.420938      -1.058834       0.003933       0.027175       0.008198       0.028656      -0.007837      -0.008791      -0.035398       0.057460       0.079493      -0.058525       0.016038       0.042486             12.042227       9.648921      -0.663672       2.450208      18.513578       4.614759       7.964183          -0.000004
          132              C      22.157296      11.598571       4.449550      -0.069896      28.779612 0.35772949E+03  0.80717888E+04                                 8.387424                            6.334155      -0.198507       1.944543                    0.998079      27.951985      80.723570       0.645412       0.420585      -1.053437      -0.030968       0.082942      -0.004049       0.088627       0.002382      -0.015501       0.014219      -0.058124      -0.025776      -0.035512      -0.002300       0.037812             10.609661      11.949925       3.581658       4.361400      10.262528       3.006389       9.616531           0.000004
          133              C      20.993891      11.143765       3.649077       0.124694      34.230045 0.37885199E+03  0.85872050E+04                                 9.378087                            6.587393      -0.186650       1.963826                    0.999312      25.644874      71.887242       0.629122       0.429525      -1.058245       0.015578       0.021486       0.010526       0.028550       0.006168       0.033359       0.002005       0.021252      -0.037637      -0.034383      -0.005151       0.039534             12.229561      16.049782       4.381651       5.110099       7.284221       3.939998      13.354680           0.000008
          134              C      21.098642      10.786508       2.336173      -0.155757      33.065734 0.40746400E+03  0.94177698E+04                                 8.901174                            6.709020       0.270715       2.059125                    0.999850      29.056787      82.604635       0.639716       0.414248      -1.066465      -0.029747      -0.010344      -0.018262       0.036406       0.006186      -0.021914       0.005866       0.037895      -0.021473      -0.025384      -0.008919       0.034304             10.524436      13.033869       2.185549       2.902818       5.840015       2.990853      12.699424          -0.000004
          135              C      19.972384      10.430395       1.621635      -0.089216      32.367030 0.38722611E+03  0.88672364E+04                                 8.878417                            6.612326       0.003517       1.979989                    0.999711      28.577062      81.779296       0.631695       0.423424      -1.056993       0.009498       0.003236       0.029839       0.031481      -0.001738      -0.005629       0.011278      -0.020856       0.068360      -0.022527      -0.005454       0.027981             10.533448      15.155132       2.402312       2.267582       5.523082       2.135204      10.922130          -0.000002
          136              C      18.763680      10.391076       2.184672      -0.012277      35.838326 0.39597826E+03  0.90354113E+04                                 9.442782                            6.612285       0.062796       2.040911                    0.999308      26.296003      72.905764       0.648286       0.414060      -1.072689       0.030223       0.001995       0.020895       0.036796      -0.004402      -0.001404       0.009984      -0.017593      -0.007980      -0.009096      -0.007354       0.016450             12.253725      17.985481       3.360604       4.535944       6.199968       2.897533      12.575726           0.000003
          137              C      17.541743      10.044366       1.406637       0.598411      24.891137 0.25197343E+03  0.52299166E+04                                 7.906462                            5.632412      -0.108316       2.013745                    0.999558      22.551190      63.302018       0.625030       0.472134      -1.019250      -0.031634      -0.033172      -0.007415       0.046433      -0.002140      -0.056992      -0.056329      -0.166678      -0.049428      -0.114989      -0.002985       0.117974             10.097017      14.075191       2.054388       3.724637       5.989578       2.972457      10.226282           0.000012
          138              C      18.655506      10.704799       3.516990      -0.103350      32.700744 0.41901932E+03  0.97808106E+04                                 8.941497                            6.874203       0.112601       2.010165                    0.999758      29.067971      83.826588       0.620474       0.422904      -1.057927       0.026976       0.002144      -0.007526       0.028089       0.000714      -0.019379      -0.005956       0.024813      -0.031591      -0.022083      -0.005777       0.027860             10.609880      14.058410       2.049953       3.433471       5.978590       2.524520      11.792642           0.000001
          139              C      19.788938      11.037671       4.247442      -0.151969      32.779713 0.42919429E+03  0.10080963E+05                                 8.949708                            6.958501       0.068948       1.995836                    0.999478      29.523643      85.472216       0.616381       0.423067      -1.057576      -0.022732      -0.003608      -0.018025       0.029235       0.004212       0.003281       0.007434      -0.010357       0.105821      -0.024319      -0.012340       0.036659             10.509160      15.384547       2.604972       3.007783       5.857895       1.606012      10.285038          -0.000004
          140              C      26.057934      13.103488       7.399843       0.674809      22.613150 0.22768135E+03  0.46224368E+04                                 7.534157                            5.428087      -0.190640       2.013366                    0.999269      21.445416      60.171528       0.621678       0.485286      -1.008991       0.054659      -0.035528       0.016557       0.067260       0.047362      -0.101370      -0.010363      -0.004895       0.174172      -0.111941      -0.019940       0.131881              9.677126      12.955248      -4.001576       3.482562      10.111460      -0.816007       5.964670           0.000009
          141              C      21.171793      15.087044      14.011308       0.690079      21.794855 0.22426162E+03  0.45345858E+04                                 7.364417                            5.396151      -0.185784       2.018769                    0.999002      21.256012      59.466639       0.622127       0.486905      -1.008424       0.033626      -0.030392       0.058505       0.074008      -0.021780      -0.049136       0.101465      -0.064459      -0.042264      -0.102143      -0.029839       0.131982              9.433901       8.528928      -0.373316       2.931023       7.257781      -4.543005      12.514996           0.000009
          142              C      20.608320      15.771564      12.786568      -0.009405      39.606917 0.41491157E+03  0.95406750E+04                                 9.995208                            6.680326       0.113347       2.044046                    0.999265      26.580687      73.026448       0.660407       0.403340      -1.084041      -0.023145       0.020064      -0.045238       0.054633       0.007603      -0.013634       0.003390       0.016612      -0.033137      -0.019460      -0.001744       0.021204             13.908184      11.895330       0.126914       4.609975      10.885825      -7.774463      18.943396          -0.000001
          143              C      21.409543      16.658721      12.046568      -0.150140      38.039628 0.44915419E+03  0.10679781E+05                                 9.956527                            7.151950      -0.130285       1.921910                    0.999389      30.225200      88.294957       0.603190       0.427056      -1.054166      -0.018145      -0.009015      -0.006428       0.021257      -0.005077       0.005141       0.030096       0.019940      -0.065752      -0.043453       0.020472       0.022981             12.807688       9.388581       1.825079       0.701206      11.918130      -8.125195      17.116353          -0.000004
          144              C      20.907990      17.214193      10.890894       0.002699      38.538144 0.39280160E+03  0.89318515E+04                                 9.829734                            6.519846       0.088725       2.044058                    0.999268      26.242535      72.285875       0.663751       0.405819      -1.079668      -0.043581      -0.036024       0.013708       0.058180      -0.008084       0.008223       0.008127      -0.008863       0.031977      -0.018860       0.003342       0.015518             13.419613      12.894311       4.822588      -1.084661      12.539480      -7.341917      14.825048          -0.000002
          145              C      19.641175      16.950547      10.474743      -0.245646      38.465304 0.48523280E+03  0.11790472E+05                                10.014586                            7.435708      -0.183911       1.896478                    0.999041      31.700120      94.337513       0.589928       0.427293      -1.051534       0.039219       0.008793      -0.007530       0.040892      -0.024178       0.004520       0.017550      -0.018324       0.054914      -0.038466       0.007462       0.031004             12.076997      15.411956       4.927272       0.680759       9.934301      -3.568880      10.884734          -0.000002
          146              C      18.853601      16.059074      11.212834       0.273285      33.910956 0.34012775E+03  0.74919375E+04                                 9.196469                            6.225122       0.059947       2.043411                    0.999530      24.456071      67.214078       0.650832       0.427253      -1.061416      -0.046571      -0.011976      -0.011132       0.049358       0.005651       0.021556      -0.002130       0.043225       0.005635      -0.024678      -0.010335       0.035013             12.023022      15.748521       2.398447       4.835294       7.894471      -3.018233      12.426072           0.000007
          147              C      19.355863      15.463746      12.351798      -0.209587      37.256037 0.44427163E+03  0.10526328E+05                                 9.735375                            7.061834      -0.058409       1.947387                    0.999538      30.275374      88.051694       0.614130       0.420938      -1.058834       0.016295      -0.003921       0.023242       0.028655       0.000472      -0.045594       0.018061      -0.027313      -0.042688      -0.058524       0.016042       0.042482             12.042288      13.026032       0.391114       5.458293       8.364166      -4.362936      14.736667          -0.000007
          148              C      17.087855      16.145297       9.623186      -0.069895      28.779662 0.35773023E+03  0.80718124E+04                                 8.387451                            6.334174      -0.198527       1.944537                    0.998079      27.952035      80.723835       0.645409       0.420587      -1.053435       0.005576      -0.037640       0.080042       0.088626      -0.019827       0.024521      -0.004557      -0.005864       0.062385      -0.035511      -0.002302       0.037813             10.609699      15.836502       3.274294       3.250761       7.580674       0.624244       8.411920           0.000004
          149              C      15.754341      15.520840       9.441767       0.124691      34.230016 0.37885185E+03  0.85871997E+04                                 9.378077                            6.587388      -0.186632       1.963832                    0.999312      25.644861      71.887160       0.629123       0.429525      -1.058245       0.021985       0.006251       0.017112       0.028552       0.030792       0.001514      -0.005924       0.038472      -0.019045      -0.034382      -0.005151       0.039533             12.229547      20.347950       4.025042       2.381077      10.804225       1.659583       5.536466           0.000009
          150              C      14.592501      16.233104       9.513380      -0.155750      33.065422 0.40745891E+03  0.94176234E+04                                 8.901114                            6.708971       0.270685       2.059118                    0.999849      29.056646      82.604127       0.639719       0.414247      -1.066466      -0.031874      -0.017104      -0.004109       0.036406      -0.000090       0.007826       0.010299      -0.046415      -0.054148      -0.025382      -0.008921       0.034302             10.524364      16.436286       1.699672       0.857420      10.402999       0.872368       4.733806          -0.000004
          151              C      13.376065      15.590459       9.398799      -0.089216      32.367043 0.38722635E+03  0.88672412E+04                                 8.878424                            6.612334       0.003509       1.979987                    0.999711      28.577037      81.779165       0.631694       0.423424      -1.056992       0.030457      -0.004915      -0.006265       0.031481      -0.023311       0.001840      -0.000817       0.019097      -0.016029      -0.022526      -0.005454       0.027980             10.533460      14.744216       3.115893       0.815783      12.073607       1.348300       4.782555          -0.000001
          152              C      13.290487      14.276462       9.185233      -0.012279      35.838418 0.39597923E+03  0.90354376E+04                                 9.442792                            6.612289       0.062778       2.040905                    0.999308      26.296039      72.905848       0.648286       0.414059      -1.072689       0.031988       0.017577      -0.004644       0.036793      -0.006450       0.008825      -0.008720       0.002616       0.008815      -0.009096      -0.007354       0.016450             12.253749      18.916152       4.883650       1.194186      12.743194       1.379511       5.101900           0.000003
          153              C      11.979397      13.574778       9.099457       0.598405      24.891249 0.25197449E+03  0.52299450E+04                                 7.906488                            5.632425      -0.108381       2.013723                    0.999559      22.551258      63.302279       0.625029       0.472134      -1.019249      -0.029919      -0.020220      -0.029185       0.046430      -0.046539      -0.004526       0.020071      -0.068002       0.343442      -0.114989      -0.002984       0.117974             10.097057      15.487526       3.457771       1.364354      10.166216       0.184064       4.637430           0.000012
          154              C      14.455054      13.558958       9.066197      -0.103348      32.700709 0.41901900E+03  0.97807979E+04                                 8.941482                            6.874195       0.112562       2.010154                    0.999757      29.067939      83.826379       0.620475       0.422904      -1.057927       0.006526       0.026965       0.004392       0.028089       0.002105      -0.000295       0.007728      -0.047868      -0.011793      -0.022084      -0.005776       0.027861             10.609862      16.166303       2.823810       0.665922      10.616033       0.639135       5.047250           0.000001
          155              C      15.681738      14.204417       9.153724      -0.151968      32.779777 0.42919548E+03  0.10081000E+05                                 8.949733                            6.958523       0.068983       1.995848                    0.999478      29.523654      85.472336       0.616378       0.423068      -1.057575      -0.026601      -0.011923       0.002215       0.029235      -0.020859      -0.005954       0.006388       0.041021      -0.036610      -0.024318      -0.012340       0.036658             10.509191      14.734797       4.004545       0.676321      11.455986       1.375643       5.336789          -0.000005
          156              C      21.778576      18.126504      10.129092       0.674809      22.613168 0.22768126E+03  0.46224337E+04                                 7.534156                            5.428081      -0.190637       2.013367                    0.999268      21.445422      60.171510       0.621679       0.485285      -1.008992       0.028998       0.046557      -0.038923       0.067257      -0.078091       0.005132       0.083543      -0.088216      -0.036390      -0.111938      -0.019940       0.131878              9.677134       9.019954       4.069110      -1.714765       9.821057      -4.616209      10.190391           0.000010
          157              O      10.274601      12.229409       6.846355      -0.632616      36.942296 0.57580668E+03  0.14111815E+05                                 8.891046                            7.501757       0.120479       2.073964                    0.997121      28.663767      76.610993       0.681898       0.366506      -1.130684       0.019115       0.010682      -0.078129       0.081140      -0.049384       0.068859      -0.009745      -0.042959      -0.058795      -0.091157       0.003241       0.087917             10.288371       9.407305      -0.881926      -3.240953       8.182078       3.796952      13.275730          -0.000007
          158              O       9.468651      10.410384       5.861439      -0.718662      40.059187 0.62130829E+03  0.15500818E+05                                 9.323240                            7.704236       0.293478       2.096489                    0.998666      30.196236      81.113800       0.685291       0.358248      -1.138497       0.099360       0.036393      -0.016567       0.107104      -0.020146       0.045113      -0.041471      -0.036207      -0.102614      -0.071259      -0.003839       0.075098             11.277432      16.018596       4.090230      -4.275196       8.849077      -1.204616       8.964623          -0.000010
          159              O      19.455930      18.169135       5.172363      -0.656333      34.055775 0.50104277E+03  0.11840109E+05                                 8.275946                            6.841425       0.465913       2.169531                    0.998257      28.794501      75.160074       0.739904       0.350308      -1.145443      -0.002963      -0.067698      -0.083106       0.107231      -0.002231      -0.050106      -0.059390       0.017123      -0.128948      -0.096181       0.024350       0.071831              9.735195       8.805338       4.676149       0.045360      12.801558      -1.702129       7.598689          -0.000012
          160              O      19.312681      17.123770       7.076630      -0.661226      38.466093 0.58872145E+03  0.14473043E+05                                 9.047242                            7.505844       0.474766       2.174393                    0.997818      29.101043      77.278949       0.694281       0.358856      -1.139451      -0.010060      -0.098472      -0.022494       0.101508      -0.057785       0.007867      -0.003303       0.088241       0.142381      -0.096435       0.039668       0.056767             10.343722       8.812873       2.596907       2.709334       8.086415       1.120241      14.131877          -0.000008
          161              O      11.468902       8.805320       1.704229      -0.621347      32.178644 0.49093778E+03  0.11532371E+05                                 7.982600                            6.798151       0.438994       2.181597                    0.998259      27.870981      72.327775       0.738631       0.353010      -1.144237      -0.030265       0.066475       0.043359       0.084940       0.013561       0.051984      -0.047993       0.022380      -0.086742      -0.086465       0.024939       0.061525              9.091353       8.536671       2.502050       1.381905       8.906402       3.570808       9.830985          -0.000011
          162              O      13.447218       9.536337       1.114297      -0.763516      51.336507 0.82519527E+03  0.22123532E+05                                11.069165                            8.993589      -0.031214       1.968956                    0.998118      32.228304      90.039849       0.621538       0.367570      -1.130068      -0.074750       0.035055       0.083517       0.117437      -0.065839       0.025541      -0.082870       0.023762       0.047856      -0.101328      -0.016314       0.117642             13.465251      13.288814      -2.265384      -5.266387       9.294091       3.996977      17.812847          -0.000006
          163              O      14.385563      13.296589       4.393055      -0.199098      27.196398 0.30608829E+03  0.63844109E+04                                 7.275805                            5.345905       0.445264       2.263885                    0.999524      22.424017      54.701829       0.838697       0.350128      -1.147438       0.054624      -0.114218      -0.141040       0.189530       0.085014      -0.086065      -0.009050       0.199136      -0.195980      -0.116018      -0.075166       0.191185              9.292442      14.805229       5.837330      -1.295735       7.994702       0.170318       5.077394          -0.000007
          164              O      13.876599       4.440337       9.472162      -0.632610      36.942093 0.57580359E+03  0.14111720E+05                                 8.891016                            7.501743       0.120481       2.073966                    0.997121      28.663668      76.610668       0.681898       0.366506      -1.130683      -0.054371       0.049297       0.034598       0.081139       0.032754      -0.024707      -0.064267       0.075928       0.096264      -0.091169       0.003238       0.087930             10.288318      11.145686      -4.243770       1.450460      13.295600      -0.543738       6.423669          -0.000006
          165              O      12.169894       4.408413       8.052794      -0.718668      40.059598 0.62131620E+03  0.15501070E+05                                 9.323320                            7.704302       0.293507       2.096498                    0.998666      30.196351      81.114346       0.685286       0.358249      -1.138495       0.041396       0.090429       0.039752       0.107104       0.042087      -0.026471      -0.023814       0.029420       0.159198      -0.071269      -0.003839       0.075107             11.277525       7.597186       1.529635       1.486563      16.658746       5.106284       9.576644          -0.000010
          166              O      18.298987      12.490911      15.637399      -0.656326      34.055194 0.50103276E+03  0.11839808E+05                                 8.275838                            6.841345       0.465925       2.169536                    0.998257      28.794320      75.159293       0.739911       0.350306      -1.145445      -0.090477       0.042972      -0.038290       0.107232       0.013476      -0.021540       0.026251      -0.138492       0.128266      -0.096177       0.024355       0.071821              9.735054       8.673005       1.574268       2.175199       7.228515       3.859776      13.303640          -0.000012
          167              O      19.552472      11.688498      14.048547      -0.661232      38.466084 0.58872154E+03  0.14473042E+05                                 9.047226                            7.505834       0.474761       2.174388                    0.997818      29.101099      77.279013       0.694284       0.358855      -1.139452      -0.051035       0.014818      -0.086485       0.101508      -0.011809      -0.059008      -0.034225      -0.009134      -0.163778      -0.096441       0.039667       0.056775             10.343701      15.832776      -0.206576      -0.060576       7.185732       1.849072       8.012596          -0.000009
          168              O       9.119149       8.216659       7.829521      -0.621351      32.178936 0.49094346E+03  0.11532540E+05                                 7.982654                            6.798196       0.438916       2.181570                    0.998258      27.871088      72.328204       0.738628       0.353010      -1.144237       0.041391      -0.055178       0.049568       0.084940       0.063786      -0.027387       0.010193       0.040233       0.085950      -0.086470       0.024930       0.061540              9.091415      12.872717      -0.123421       3.196859       7.527436       0.547554       6.874092          -0.000010
          169              O       9.725325      10.128772       8.708450      -0.763516      51.336504 0.82519631E+03  0.22123568E+05                                11.069164                            8.993596      -0.031213       1.968955                    0.998118      32.228318      90.039916       0.621538       0.367571      -1.130068       0.046323      -0.107677       0.007150       0.117437       0.018652      -0.100927      -0.027583      -0.017893       0.098738      -0.101331      -0.016316       0.117647             13.465228      13.463578      -5.800232       0.377472      19.179807      -0.758510       7.752299          -0.000006
          170              O      13.972588       9.009245      11.253574      -0.199096      27.195914 0.30608308E+03  0.63842698E+04                                 7.275694                            5.345841       0.445185       2.263858                    0.999524      22.423931      54.701340       0.838707       0.350126      -1.147441      -0.126184       0.125940      -0.064335       0.189532       0.050118       0.042157       0.099382      -0.208222      -0.184097      -0.116012      -0.075168       0.191179              9.292277       7.886682       4.136904       3.604299      12.382620       4.838737       7.607528          -0.000008
          171              O      15.567437       7.621310       1.252590      -0.632610      36.942380 0.57580814E+03  0.14111866E+05                                 8.891080                            7.501785       0.120464       2.073961                    0.997121      28.663733      76.611046       0.681894       0.366507      -1.130682       0.018220      -0.070403       0.035991       0.081141       0.007065      -0.051093       0.069769      -0.042756      -0.022101      -0.091167       0.003247       0.087920             10.288411       7.721068       1.801978      -0.613777      10.198329      -4.723629      12.945834          -0.000007
          172              O      13.580975       6.720697       1.666512      -0.718662      40.059527 0.62131472E+03  0.15501026E+05                                 9.323318                            7.704298       0.293561       2.096517                    0.998667      30.196283      81.114183       0.685285       0.358250      -1.138494       0.077661       0.006758       0.073446       0.107104      -0.023823      -0.020020       0.064445       0.004861      -0.053527      -0.071259      -0.003838       0.075097             11.277530      13.654793      -1.209471       5.978991       7.248593      -1.950543      12.929205          -0.000010
          173              O      25.037746       7.742584       6.969052      -0.656327      34.055416 0.50103641E+03  0.11839919E+05                                 8.275881                            6.841376       0.465869       2.169517                    0.998256      28.794393      75.159621       0.739908       0.350307      -1.145444      -0.061619      -0.070101       0.052798       0.107232      -0.070122       0.029045       0.007080       0.061095       0.095275      -0.096174       0.024350       0.071824              9.735112      15.764839      -1.070673       1.526198       7.911554       0.133766       5.528942          -0.000012
          174              O      24.041904       9.660321       6.704243      -0.661224      38.465738 0.58871496E+03  0.14472839E+05                                 9.047175                            7.505794       0.474745       2.174387                    0.997818      29.100939      77.278476       0.694285       0.358855      -1.139452      -0.092243      -0.010129       0.041143       0.101510       0.001233       0.001679       0.007285      -0.149065       0.131233      -0.096434       0.039667       0.056767             10.343638      10.343451       2.687015       1.023987      14.520076      -0.723137       6.167386          -0.000009
          175              O      13.063414       3.558527       5.353305      -0.621348      32.179025 0.49094470E+03  0.11532578E+05                                 7.982678                            6.798211       0.439018       2.181604                    0.998259      27.871080      72.328250       0.738625       0.353011      -1.144236       0.045390       0.023269      -0.067918       0.084938      -0.012752       0.022105       0.066357       0.003497      -0.102968      -0.086459       0.024933       0.061526              9.091450      10.859198       4.028119       0.055566       9.277226      -1.284133       7.137926          -0.000011
          176              O      14.615434       3.445197       6.894256      -0.763517      51.336396 0.82519324E+03  0.22123458E+05                                11.069135                            8.993567      -0.031178       1.968966                    0.998118      32.228291      90.039693       0.621540       0.367570      -1.130069      -0.002852       0.053496      -0.104506       0.117437      -0.068042      -0.007983       0.059464      -0.123808       0.038538      -0.101320      -0.016318       0.117638             13.465204       8.285708       1.192968      -0.082468      13.598604      -6.278835      18.511301          -0.000006
          177              O      18.390288       6.284496       5.034389      -0.199096      27.196105 0.30608527E+03  0.63843290E+04                                 7.275740                            5.345868       0.445198       2.263863                    0.999524      22.423957      54.701521       0.838703       0.350127      -1.147439      -0.076787      -0.102447       0.139746       0.189528      -0.004047       0.138717      -0.032348       0.143258       0.169482      -0.116020      -0.075159       0.191179              9.292346      14.142726       1.516437       6.003211       4.696130       0.074233       9.038182          -0.000008
          178              O      25.698189       9.770768       9.067629      -0.632616      36.942331 0.57580730E+03  0.14111835E+05                                 8.891054                            7.501763       0.120478       2.073964                    0.997121      28.663774      76.611036       0.681897       0.366506      -1.130683      -0.019115      -0.010682       0.078129       0.081140      -0.049384       0.068859      -0.009744      -0.042959      -0.058795      -0.091157       0.003241       0.087917             10.288381       9.407316      -0.881928      -3.240959       8.182084       3.796955      13.275744          -0.000007
          179              O      26.504139      11.589793      10.052545      -0.718662      40.059189 0.62130827E+03  0.15500818E+05                                 9.323241                            7.704237       0.293479       2.096490                    0.998666      30.196230      81.113784       0.685291       0.358248      -1.138497      -0.099360      -0.036393       0.016567       0.107104      -0.020146       0.045113      -0.041471      -0.036207      -0.102613      -0.071259      -0.003839       0.075098             11.277434      16.018600       4.090232      -4.275199       8.849078      -1.204618       8.964625          -0.000010
          180              O      16.516860       3.831042      10.741621      -0.656333      34.055835 0.50104382E+03  0.11840141E+05                                 8.275957                            6.841434       0.465912       2.169530                    0.998257      28.794517      75.160149       0.739904       0.350308      -1.145443       0.002963       0.067698       0.083106       0.107230      -0.002230      -0.050105      -0.059391       0.017122      -0.128949      -0.096181       0.024350       0.071831              9.735209       8.805351       4.676157       0.045362      12.801577      -1.702130       7.598700          -0.000012
          181              O      16.660109       4.876407       8.837354      -0.661226      38.466090 0.58872137E+03  0.14473041E+05                                 9.047240                            7.505843       0.474766       2.174392                    0.997818      29.101044      77.278949       0.694282       0.358856      -1.139451       0.010060       0.098471       0.022494       0.101508      -0.057785       0.007867      -0.003303       0.088242       0.142380      -0.096435       0.039668       0.056767             10.343720       8.812871       2.596906       2.709334       8.086413       1.120239      14.131877          -0.000009
          182              O      24.503888      13.194857      14.209755      -0.621347      32.178738 0.49093949E+03  0.11532422E+05                                 7.982621                            6.798167       0.438992       2.181596                    0.998259      27.871000      72.327883       0.738629       0.353010      -1.144237       0.030264      -0.066475      -0.043359       0.084940       0.013561       0.051984      -0.047992       0.022380      -0.086741      -0.086465       0.024939       0.061525              9.091379       8.536691       2.502057       1.381910       8.906427       3.570824       9.831019          -0.000011
          183              O      22.525572      12.463840      14.799687      -0.763515      51.336518 0.82519547E+03  0.22123539E+05                                11.069167                            8.993590      -0.031213       1.968956                    0.998118      32.228306      90.039863       0.621538       0.367570      -1.130068       0.074750      -0.035055      -0.083517       0.117437      -0.065838       0.025541      -0.082870       0.023761       0.047856      -0.101328      -0.016314       0.117642             13.465255      13.288817      -2.265383      -5.266388       9.294092       3.996978      17.812854          -0.000006
          184              O      21.587227       8.703588      11.520929      -0.199098      27.196378 0.30608801E+03  0.63844035E+04                                 7.275803                            5.345903       0.445268       2.263886                    0.999524      22.424004      54.701792       0.838697       0.350128      -1.147438      -0.054625       0.114217       0.141040       0.189530       0.085014      -0.086065      -0.009050       0.199136      -0.195980      -0.116019      -0.075166       0.191185              9.292439      14.805225       5.837329      -1.295734       7.994700       0.170318       5.077392          -0.000007
          185              O      22.096191      17.559840       6.441822      -0.632610      36.942108 0.57580384E+03  0.14111728E+05                                 8.891019                            7.501744       0.120480       2.073965                    0.997121      28.663674      76.610689       0.681898       0.366506      -1.130683       0.054372      -0.049298      -0.034598       0.081139       0.032754      -0.024707      -0.064267       0.075927       0.096264      -0.091168       0.003238       0.087930             10.288322      11.145690      -4.243773       1.450460      13.295606      -0.543739       6.423670          -0.000007
          186              O      23.802896      17.591764       7.861190      -0.718668      40.059588 0.62131597E+03  0.15501063E+05                                 9.323318                            7.704300       0.293509       2.096499                    0.998666      30.196345      81.114325       0.685286       0.358249      -1.138495      -0.041396      -0.090429      -0.039752       0.107104       0.042087      -0.026472      -0.023814       0.029420       0.159197      -0.071269      -0.003839       0.075107             11.277524       7.597185       1.529635       1.486562      16.658745       5.106284       9.576643          -0.000009
          187              O      17.673803       9.509266       0.276585      -0.656326      34.055273 0.50103407E+03  0.11839848E+05                                 8.275855                            6.841358       0.465926       2.169537                    0.998257      28.794325      75.159355       0.739909       0.350307      -1.145444       0.090477      -0.042972       0.038290       0.107232       0.013476      -0.021541       0.026251      -0.138493       0.128267      -0.096177       0.024356       0.071821              9.735077       8.673028       1.574275       2.175209       7.228531       3.859787      13.303672          -0.000013
          188              O      16.420318      10.311679       1.865437      -0.661232      38.466110 0.58872201E+03  0.14473056E+05                                 9.047231                            7.505838       0.474760       2.174388                    0.997818      29.101103      77.279038       0.694283       0.358855      -1.139452       0.051035      -0.014818       0.086485       0.101508      -0.011809      -0.059008      -0.034225      -0.009133      -0.163778      -0.096441       0.039666       0.056775             10.343708      15.832786      -0.206576      -0.060575       7.185737       1.849074       8.012601          -0.000009
          189              O      26.853641      13.783518       8.084463      -0.621351      32.178994 0.49094450E+03  0.11532571E+05                                 7.982665                            6.798204       0.438914       2.181569                    0.998258      27.871105      72.328278       0.738627       0.353010      -1.144237      -0.041391       0.055178      -0.049568       0.084940       0.063786      -0.027387       0.010193       0.040233       0.085950      -0.086470       0.024930       0.061540              9.091429      12.872741      -0.123423       3.196865       7.527446       0.547553       6.874101          -0.000011
          190              O      26.247465      11.871405       7.205534      -0.763516      51.336499 0.82519622E+03  0.22123565E+05                                11.069164                            8.993596      -0.031213       1.968955                    0.998118      32.228316      90.039910       0.621538       0.367571      -1.130068      -0.046323       0.107677      -0.007150       0.117437       0.018652      -0.100927      -0.027583      -0.017893       0.098738      -0.101331      -0.016316       0.117647             13.465227      13.463577      -5.800230       0.377472      19.179806      -0.758510       7.752299          -0.000006
          191              O      22.000202      12.990932       4.660410      -0.199095      27.195864 0.30608247E+03  0.63842535E+04                                 7.275683                            5.345834       0.445187       2.263859                    0.999524      22.423918      54.701280       0.838708       0.350125      -1.147441       0.126184      -0.125939       0.064334       0.189531       0.050118       0.042157       0.099381      -0.208223      -0.184097      -0.116012      -0.075167       0.191179              9.292262       7.886672       4.136898       3.604294      12.382599       4.838728       7.607517          -0.000009
          192              O      20.405353      14.378867      14.661394      -0.632610      36.942316 0.57580700E+03  0.14111830E+05                                 8.891066                            7.501775       0.120466       2.073962                    0.997121      28.663721      76.610976       0.681895       0.366507      -1.130682      -0.018221       0.070403      -0.035991       0.081141       0.007065      -0.051093       0.069769      -0.042756      -0.022101      -0.091167       0.003247       0.087920             10.288392       7.721058       1.801976      -0.613778      10.198312      -4.723616      12.945806          -0.000007
          193              O      22.391815      15.279480      14.247472      -0.718662      40.059556 0.62131529E+03  0.15501045E+05                                 9.323322                            7.704302       0.293560       2.096516                    0.998667      30.196295      81.114228       0.685285       0.358250      -1.138494      -0.077661      -0.006758      -0.073446       0.107104      -0.023823      -0.020020       0.064444       0.004860      -0.053527      -0.071259      -0.003838       0.075098             11.277537      13.654799      -1.209473       5.978995       7.248598      -1.950546      12.929213          -0.000010
          194              O      10.935044      14.257593       8.944932      -0.656327      34.055512 0.50103804E+03  0.11839968E+05                                 8.275901                            6.841391       0.465866       2.169516                    0.998256      28.794412      75.159726       0.739907       0.350307      -1.145444       0.061618       0.070101      -0.052797       0.107231      -0.070122       0.029044       0.007079       0.061096       0.095274      -0.096173       0.024349       0.071824              9.735137      15.764886      -1.070672       1.526203       7.911573       0.133767       5.528954          -0.000013
          195              O      11.930886      12.339856       9.209741      -0.661224      38.465768 0.58871547E+03  0.14472855E+05                                 9.047181                            7.505798       0.474744       2.174386                    0.997818      29.100945      77.278508       0.694285       0.358856      -1.139452       0.092243       0.010129      -0.041143       0.101510       0.001233       0.001679       0.007285      -0.149065       0.131234      -0.096434       0.039667       0.056767             10.343645      10.343458       2.687018       1.023988      14.520088      -0.723138       6.167389          -0.000008
          196              O      22.909376      18.441650      10.560679      -0.621348      32.178980 0.49094386E+03  0.11532553E+05                                 7.982670                            6.798205       0.439021       2.181606                    0.998259      27.871062      72.328180       0.738626       0.353011      -1.144236      -0.045390      -0.023269       0.067918       0.084938      -0.012753       0.022105       0.066357       0.003498      -0.102968      -0.086459       0.024933       0.061525              9.091440      10.859188       4.028113       0.055568       9.277214      -1.284130       7.137918          -0.000011
          197              O      21.357356      18.554980       9.019728      -0.763517      51.336426 0.82519386E+03  0.22123479E+05                                11.069140                            8.993571      -0.031179       1.968966                    0.998118      32.228300      90.039736       0.621540       0.367570      -1.130069       0.002852      -0.053496       0.104506       0.117437      -0.068042      -0.007983       0.059464      -0.123808       0.038538      -0.101319      -0.016318       0.117638             13.465210       8.285712       1.192971      -0.082469      13.598611      -6.278838      18.511308          -0.000006
          198              O      17.582502      15.715681      10.879595      -0.199096      27.196093 0.30608515E+03  0.63843260E+04                                 7.275738                            5.345867       0.445199       2.263863                    0.999524      22.423954      54.701509       0.838703       0.350127      -1.147439       0.076787       0.102447      -0.139746       0.189528      -0.004047       0.138717      -0.032348       0.143258       0.169482      -0.116020      -0.075159       0.191180              9.292342      14.142720       1.516436       6.003207       4.696129       0.074232       9.038176          -0.000008

******************************************************
Auxiliary information for the entire system
The total spin magnetic moment of the unit cell is   -0.000333
The total net atomic charge of the unit cell is   -0.000005
Accuracy of reproducing the electrostatic potential in the unit cell:
  The inner radius (bohr) =    5.0000
  The outer radius (bohr) =   12.0000
  Valid grid points have density less than (e/(bohr^3)) =    0.0001
  The number of valid grid points were=       712550
  The rms potential error without charges in kcal/mol is=      4.93014
  The rms potential error with partial charges in kcal/mol is=      1.51152
  The RRMSE value at monopole order=      0.30659
  The rms potential error with partial charges and cloud penetration in kcal/mol is=      1.50687
  The RRMSE value at monopole order with cloud penetration is=      0.30564
  The rms potential error with partial charges and atomic dipoles in kcal/mol is=      0.50290
  The RRMSE value at dipole order=      0.10200
  The rms potential error with partial charges, atomic dipoles and cloud penetration in kcal/mol is=      0.49120
  The RRMSE value at dipole order with cloud penetration=      0.09963

******************************************************
The electron densities and ab initio electrostatic potential were computed in VASP using the PBE functional and
projector augmented wave method. See the main text of the journal article for a description of computational details.
The atomic charges, dipoles, and quadrupoles were computed with the DDEC6 method as described in
(a) T. A. Manz and N. Gabaldon Limas, RSC Adv. 6 (2016) 47771-47801 DOI: 10.1039/c6ra04656h
(b) N. Gabaldon Limas and T. A. Manz, RSC Adv. 8 (2018) 2678-2707 DOI: 10.1039/c7ra11829e.
For each atom in the material, the electron cloud parameters were fit to the spherically averaged atom-in-material
electron density using radial positions for which this density was between 10^-4 and 10^-2 electrons per cubic bohr.
The polarizabilities, dispersion coefficients, and quantum Drude oscillator (QDO) parameters were fit using the MCLF method.
The magnetic structure of the system was optimized in VASP from the default ferromagnetic initial guess using spin polarization.
The atomic spin moments (ASMs) were computed on this optimized magnetic structure using the DDEC6 partition as inputs
to the method of T. A. Manz and D. S. Sholl, J. Chem. Theory Comput. 7 (2011) 4146-4164 DOI: 10.1021/ct200539n.
The RMSE and RRMSE were computed using a uniform grid with Ewald summation.
