# Supplementary material for: A collection of forcefield precursors for metal–organic frameworks
Source: RSC Adv. 2019 Nov 13;9(63):36492–507. doi: 10.1039/c9ra07327b (PMC9075174; doi:10.1039/c9ra07327b)
Supplement: RA-009-C9RA07327B-s5202 [file RA-009-C9RA07327B-s5202.xyz]

  198
jmolscript: load "" {1 1 1} spacegroup "x,y,z" unitcell [{     18.958400     0.000000     0.000000 }, {      8.627211    16.881711     0.000000 }, {      8.627211     5.279640    16.034886 }]
Dy    28.589359    12.515211     8.970877     2.047198
Dy    24.082688    19.799065     9.081839     2.047198
Dy    24.154180    14.701474    15.965615     2.047198
Dy     7.623463     9.646140     7.064009     2.047198
Dy    12.130134     2.362286     6.953047     2.047198
Dy    12.058642     7.459877     0.069271     2.047198
H     25.401078    15.428811     7.759281     0.127894
H     21.924606    16.124079     5.928097     0.125123
H     23.687582    12.523861     5.586554     0.147288
H     16.549069    13.120955    10.153290     0.106897
H     14.537034    12.496428     9.292216     0.114050
H     12.747622    13.938725    12.457503     0.114363
H     14.855844    14.619796    13.280093     0.104816
H     16.837457    15.190900    13.179073     0.114425
H     17.588385    13.797598    13.049190     0.112180
H     22.418464    17.069063    12.228204     0.127894
H     19.481279    14.665951    13.461287     0.125123
H     18.992056    16.895810    10.148479     0.147288
H     19.772400     8.480373     9.287406     0.106897
H     17.954591     7.149800     8.963501     0.114050
H     20.219138     3.982994     9.343528     0.114363
H     22.063915     5.407805     9.733176     0.104816
H     23.039270     7.134740    10.307225     0.114425
H     22.883119     8.057841     9.024434     0.112180
H     25.297766    12.248110    12.388553     0.127894
H     24.334872     9.441686     9.720348     0.125123
H     21.931279    10.120611    12.874410     0.147288
H     19.214515    12.385320     5.150405     0.106897
H     17.742802    11.095998     3.987876     0.114050
H     18.212821    13.398918     0.861073     0.114363
H     19.778656    14.670426     2.092553     0.104816
H     21.188954    15.045046     3.553331     0.114425
H     20.289991    15.329092     4.831311     0.112180
H     10.811744     6.732540     8.275605     0.127894
H     14.288216     6.037272    10.106789     0.125123
H     12.525240     9.637490    10.448332     0.147288
H     19.663753     9.040396     5.881596     0.106898
H     21.675788     9.664923     6.742670     0.114050
H     23.465200     8.222626     3.577383     0.114363
H     21.356978     7.541555     2.754793     0.104816
H     19.375365     6.970451     2.855813     0.114425
H     18.624437     8.363753     2.985696     0.112180
H     13.794358     5.092288     3.806682     0.127894
H     16.731543     7.495400     2.573599     0.125123
H     17.220766     5.265541     5.886407     0.147288
H     16.440422    13.680978     6.747480     0.106898
H     18.258231    15.011551     7.071385     0.114050
H     15.993684    18.178357     6.691358     0.114363
H     14.148907    16.753546     6.301710     0.104816
H     13.173552    15.026611     5.727661     0.114425
H     13.329703    14.103510     7.010452     0.112180
H     10.915056     9.913241     3.646333     0.127894
H     11.877950    12.719665     6.314538     0.125123
H     14.281543    12.040740     3.160476     0.147288
H     16.998307     9.776031    10.884481     0.106898
H     18.470020    11.065353    12.047010     0.114050
H     18.000001     8.762433    15.173813     0.114363
H     16.434166     7.490925    13.942333     0.104816
H     15.023868     7.116305    12.481555     0.114425
H     15.922831     6.832259    11.203575     0.112180
C     25.850166    12.861134     7.056953     0.682231
C     24.740474    13.831844     6.692961    -0.009039
C     24.717295    15.134494     7.204314    -0.140178
C     23.687739    15.970933     6.887304     0.002476
C     23.693637    17.355189     7.455260     0.667214
C     22.639942    15.554788     6.101274    -0.228269
C     22.672590    14.278816     5.568916     0.249792
C     23.702178    13.398309     5.899235    -0.198693
C     15.909072    13.912704    11.788848     0.137909
C     15.778465    13.314164    10.637543    -0.137639
C     14.568661    12.955501    10.101978    -0.090620
C     13.426431    13.264705    10.738563    -0.015887
C     12.072894    12.978190    10.119617     0.595039
C     13.515148    13.806284    11.947594    -0.103474
C     14.799923    14.180662    12.459106    -0.175023
C     17.101006    14.487831    12.566540    -0.083553
C     21.313741    18.137952    10.008976     0.682231
C     20.771231    17.168996    11.044829    -0.009039
C     21.555951    16.741943    12.122213    -0.140178
C     21.052253    15.843146    13.015838     0.002476
C     21.920805    15.405906    14.153032     0.667214
C     19.794733    15.309097    12.866393    -0.228269
C     19.003985    15.749864    11.820918     0.249792
C     19.506682    16.649208    10.881274    -0.198693
C     21.084997     7.090859     9.527929     0.137910
C     19.885113     7.557374     9.319476    -0.137639
C     18.781719     6.762623     9.146299    -0.090620
C     18.886464     5.426354     9.240905    -0.015887
C     17.667233     4.529388     9.162334     0.595039
C     20.100247     4.905694     9.377201    -0.103474
C     21.221790     5.775363     9.572827    -0.175023
C     22.445330     7.734235     9.830989    -0.083553
C     23.215713    12.071500    14.097872     0.682231
C     23.575116    11.278586    12.853565    -0.009039
C     24.724527    11.572443    12.110989    -0.140178
C     25.000833    10.865580    10.977804     0.002478
C     26.236143    11.209685    10.206846     0.667214
C     24.153462     9.886407    10.517282    -0.228269
C     23.032116     9.571437    11.262904     0.249792
C     22.716582    10.297223    12.411002    -0.198693
C     19.628300    13.647926     3.755370     0.137909
C     19.035889    12.603183     4.263676    -0.137639
C     18.165981    11.808614     3.562952    -0.090620
C     17.921531    12.051167     2.264126    -0.015884
C     17.050461    11.127104     1.436726     0.595035
C     18.444158    13.147180     1.726957    -0.103474
C     19.362176    13.937546     2.491821    -0.175023
C     20.682829    14.636693     4.271694    -0.083554
C     10.362656     9.300217     8.977933     0.682231
C     11.472348     8.329507     9.341925    -0.009039
C     11.495527     7.026857     8.830572    -0.140178
C     12.525083     6.190418     9.147582     0.002476
C     12.519185     4.806162     8.579626     0.667214
C     13.572880     6.606563     9.933612    -0.228269
C     13.540232     7.882535    10.465970     0.249792
C     12.510644     8.763042    10.135651    -0.198693
C     20.303750     8.248647     4.246038     0.137909
C     20.434357     8.847187     5.397343    -0.137639
C     21.644161     9.205850     5.932908    -0.090620
C     22.786391     8.896646     5.296323    -0.015887
C     24.139928     9.183161     5.915269     0.595039
C     22.697674     8.355067     4.087292    -0.103474
C     21.412899     7.980689     3.575780    -0.175023
C     19.111816     7.673520     3.468346    -0.083553
C     14.899081     4.023399     6.025910     0.682231
C     15.441591     4.992355     4.990057    -0.009039
C     14.656871     5.419408     3.912673    -0.140178
C     15.160569     6.318205     3.019048     0.002477
C     14.292017     6.755445     1.881854     0.667214
C     16.418089     6.852254     3.168493    -0.228269
C     17.208837     6.411487     4.213968     0.249792
C     16.706140     5.512143     5.153612    -0.198692
C     15.127825    15.070492     6.506957     0.137909
C     16.327709    14.603977     6.715410    -0.137639
C     17.431103    15.398728     6.888587    -0.090620
C     17.326358    16.734997     6.793981    -0.015887
C     18.545589    17.631963     6.872552     0.595039
C     16.112575    17.255657     6.657685    -0.103474
C     14.991032    16.385988     6.462059    -0.175023
C     13.767492    14.427116     6.203897    -0.083553
C     12.997109    10.089851     1.937014     0.682231
C     12.637706    10.882765     3.181321    -0.009039
C     11.488295    10.588908     3.923897    -0.140178
C     11.211989    11.295771     5.057082     0.002478
C      9.976679    10.951666     5.828040     0.667214
C     12.059360    12.274944     5.517604    -0.228269
C     13.180706    12.589914     4.771982     0.249792
C     13.496240    11.864128     3.623884    -0.198693
C     16.584522     8.513425    12.279516     0.137910
C     17.176933     9.558168    11.771210    -0.137639
C     18.046841    10.352737    12.471934    -0.090620
C     18.291291    10.110184    13.770760    -0.015884
C     19.162361    11.034247    14.598160     0.595035
C     17.768664     9.014171    14.307929    -0.103474
C     16.850646     8.223805    13.543065    -0.175024
C     15.529993     7.524658    11.763192    -0.083554
O     26.682125    13.273975     7.917546    -0.719393
O     25.852140    11.753184     6.509362    -0.628077
O     12.018186    12.691786     8.898560    -0.665371
O     11.038140    13.032950    10.817615    -0.647575
O     22.680462    18.072870     7.279518    -0.753090
O     24.676123    17.744128     8.136101    -0.623321
O     21.519511    13.619568     5.089473    -0.229692
O     22.535185    18.448047    10.131963    -0.719393
O     20.542942    18.534077     9.127859    -0.628077
O     16.529817     5.049214     9.272173    -0.665371
O     17.801970     3.298489     8.996052    -0.647575
O     21.510972    14.477537    14.889674    -0.753090
O     23.052060    15.931136    14.309532    -0.623321
O     17.890164    15.024145    11.344682    -0.229692
O     23.961923    13.061858    14.353949    -0.719393
O     22.230026    11.709607    14.749690    -0.628077
O     16.770533     9.992823     1.896125    -0.665371
O     16.628347    11.494132     0.319575    -0.647575
O     26.414154    10.658465     9.094667    -0.753090
O     27.029567    12.074629    10.656785    -0.623321
O     21.920361     8.888750    10.722528    -0.229692
O      9.530697     8.887376     8.117340    -0.719393
O     10.360682    10.408167     9.525524    -0.628077
O     24.194636     9.469565     7.136326    -0.665371
O     25.174682     9.128401     5.217271    -0.647575
O     13.532360     4.088481     8.755368    -0.753090
O     11.536699     4.417223     7.898785    -0.623321
O     14.693311     8.541783    10.945413    -0.229692
O     13.677637     3.713304     5.902923    -0.719393
O     15.669880     3.627274     6.907027    -0.628077
O     19.683005    17.112137     6.762713    -0.665371
O     18.410852    18.862862     7.038834    -0.647575
O     14.701850     7.683814     1.145212    -0.753090
O     13.160762     6.230215     1.725354    -0.623321
O     18.322658     7.137206     4.690204    -0.229692
O     12.250899     9.099493     1.680937    -0.719393
O     13.982796    10.451744     1.285196    -0.628077
O     19.442289    12.168528    14.138761    -0.665371
O     19.584475    10.667219    15.715311    -0.647575
O      9.798668    11.502886     6.940219    -0.753090
O      9.183255    10.086722     5.378101    -0.623321
O     14.292461    13.272601     5.312358    -0.229692

The following XYZ coordinates are in angstroms. Other properties are in atomic units.
The sperically averaged electron density of each atom fit to a function of the form exp(a - br)
eigen_1, eigen_2 and eigen_3 are the three eigenvalues of traceless quadrupole moment tensor
  atom number  atomic symbol              X              Y              Z     net charge C6 coefficient C8 coefficient C10 coefficient fluctuating dipole atomic polarizability isotropic forcefield polarizability              a              b squared Pearson coefficient          <r^3>          <r^4>         wp_QDO          m_QDO          q_QDO       dipole_x       dipole_y       dipole_z         dipole            Qxy            Qxz            Qyz     Q(x^2-y^2)  Q(3z^2 - R^2)        eigen_1        eigen_2        eigen_3 static polarizability      alpha(xx)      alpha(xy)      alpha(xz)      alpha(yy)      alpha(yz)      alpha(zz) atomic spin moment
            1             Dy      28.589359      12.515211       8.970877       2.047198     108.541879 0.21895246E+04  0.68640477E+05                                15.186932                           12.580855       2.300771       2.483468                    0.999885      71.533830     162.367277       0.720732       0.271083      -1.331005      -0.007433       0.009098      -0.003469       0.012250      -0.036949      -0.045465      -0.016821      -0.294019      -0.075978      -0.156008      -0.008912       0.164920             19.562945      30.795244      -1.278545       2.943997      13.116541      -0.143503      14.777052          -0.000002
            2             Dy      24.082688      19.799065       9.081839       2.047198     108.541876 0.21895248E+04  0.68640484E+05                                15.186932                           12.580856       2.300771       2.483468                    0.999885      71.533829     162.367276       0.720732       0.271083      -1.331005      -0.003783      -0.006414       0.009726       0.012250      -0.079528       0.027387      -0.037441      -0.020111       0.454715      -0.156008      -0.008912       0.164920             19.562944      19.839870       7.995086      -1.513624      25.484753      -1.624249      13.364208          -0.000003
            3             Dy      24.154180      14.701474      15.965615       2.047198     108.541920 0.21895256E+04  0.68640515E+05                                15.186937                           12.580859       2.300771       2.483468                    0.999885      71.533834     162.367296       0.720732       0.271083      -1.331005       0.004719      -0.006659      -0.009135       0.012250      -0.077909      -0.122570      -0.031812       0.115453      -0.066698      -0.156008      -0.008912       0.164920             19.562953      15.741283       3.157249       5.713837      17.683312       6.139832      25.264264          -0.000003
            4             Dy       7.623463       9.646140       7.064009       2.047198     108.541888 0.21895248E+04  0.68640484E+05                                15.186933                           12.580856       2.300771       2.483468                    0.999885      71.533830     162.367280       0.720732       0.271083      -1.331005       0.007433      -0.009098       0.003469       0.012250      -0.036949      -0.045465      -0.016821      -0.294019      -0.075978      -0.156008      -0.008912       0.164920             19.562947      30.795247      -1.278545       2.943998      13.116541      -0.143503      14.777053          -0.000003
            5             Dy      12.130134       2.362286       6.953047       2.047198     108.541897 0.21895253E+04  0.68640504E+05                                15.186934                           12.580858       2.300771       2.483468                    0.999885      71.533833     162.367291       0.720732       0.271083      -1.331005       0.003783       0.006414      -0.009726       0.012250      -0.079528       0.027387      -0.037441      -0.020111       0.454715      -0.156008      -0.008912       0.164920             19.562947      19.839873       7.995088      -1.513624      25.484758      -1.624249      13.364210          -0.000003
            6             Dy      12.058642       7.459877       0.069271       2.047198     108.541928 0.21895258E+04  0.68640522E+05                                15.186938                           12.580859       2.300771       2.483468                    0.999885      71.533834     162.367299       0.720732       0.271083      -1.331005      -0.004719       0.006659       0.009135       0.012250      -0.077908      -0.122570      -0.031812       0.115453      -0.066697      -0.156008      -0.008912       0.164920             19.562955      15.741284       3.157250       5.713838      17.683313       6.139833      25.264266          -0.000003
            7              H      25.401078      15.428811       7.759281       0.127894       1.156437 0.86889106E+01  0.86418868E+02                                 1.764747                            1.681231      -1.209356       2.312770                    0.996048       3.459103       9.507128       0.504827       1.219890      -0.722963       0.028477       0.012839       0.024742       0.039849       0.004920       0.008734       0.004567       0.007693       0.001117      -0.007111      -0.006360       0.013471              1.796019       1.973459       0.015927       0.361482       1.789300       0.147677       1.625297          -0.000001
            8              H      21.924606      16.124079       5.928097       0.125123       1.201294 0.88577649E+01  0.89864769E+02                                 1.900832                            1.761530      -1.547331       2.146524                    0.992174       3.876439      11.302320       0.459572       1.313672      -0.699105      -0.026355       0.018074       0.001449       0.031990      -0.001149       0.004547      -0.002782       0.003093      -0.001204      -0.004782      -0.001494       0.006276              1.989580       2.289772      -0.401584       0.253600       2.083812       0.091458       1.595155          -0.000000
            9              H      23.687582      12.523861       5.586554       0.147288       1.063930 0.77236425E+01  0.75228445E+02                                 1.737356                            1.638482      -1.067737       2.401242                    0.997378       3.336536       9.331125       0.482452       1.303444      -0.705051       0.000638      -0.035838      -0.011480       0.037637       0.000048      -0.000212       0.008501      -0.015939      -0.004661      -0.007241      -0.006294       0.013536              1.782414       1.579266      -0.095042       0.099991       2.322154       0.246987       1.445824          -0.000001
           10              H      16.549069      13.120955      10.153290       0.106897       1.180782 0.87549121E+01  0.86602097E+02                                 1.746400                            1.656569      -0.877229       2.454125                    0.999090       3.358303       8.986863       0.526782       1.175435      -0.735081       0.028185      -0.005950      -0.017198       0.033549      -0.004276      -0.004554       0.012211       0.021945       0.011705      -0.019441       0.003681       0.015760              1.775941       2.149583      -0.085743      -0.305756       1.477899       0.088564       1.700341          -0.000001
           11              H      14.537034      12.496428       9.292216       0.114050       1.131180 0.82011045E+01  0.80018267E+02                                 1.721660                            1.622177      -0.784825       2.505206                    0.999686       3.266601       8.756126       0.521716       1.203249      -0.728888      -0.002470      -0.022287      -0.033514       0.040324      -0.000476      -0.003555       0.014941       0.010142       0.019331      -0.017697       0.001228       0.016469              1.762374       1.547991       0.082936       0.123980       1.592156       0.356109       2.146974          -0.000001
           12              H      12.747622      13.938725      12.457503       0.114363       1.230591 0.88804896E+01  0.87788147E+02                                 1.772534                            1.650731      -0.916749       2.442883                    0.998700       3.280392       8.656002       0.538468       1.150660      -0.742116      -0.033135       0.000691       0.022607       0.040119       0.001013      -0.008096       0.009981       0.019461       0.026315      -0.018505       0.001395       0.017110              1.831494       2.280952      -0.088401      -0.413398       1.412967       0.156560       1.800563           0.000000
           13              H      14.855844      14.619796      13.280093       0.104816       1.158459 0.83517533E+01  0.80864572E+02                                 1.660551                            1.567329      -0.861122       2.457713                    0.999334       3.224929       8.273988       0.573524       1.102996      -0.754082       0.000549       0.016445       0.028787       0.033157       0.001198      -0.002782       0.012786       0.019601       0.015008      -0.019298       0.006795       0.012503              1.696489       1.570237       0.056957       0.039041       1.475509       0.401093       2.043721          -0.000000
           14              H      16.837457      15.190900      13.179073       0.114425       1.271689 0.10136551E+02  0.10373376E+03                                 1.844972                            1.787597      -0.850344       2.474655                    0.998967       3.340051       9.012409       0.506286       1.182171      -0.735988      -0.013295       0.024312       0.021536       0.035094      -0.002614      -0.005743       0.001864      -0.011905      -0.003146      -0.009464       0.001214       0.008250              1.866473       1.842322      -0.044866      -0.085559       1.935925       0.405954       1.821171          -0.000001
           15              H      17.588385      13.797598      13.049190       0.112180       1.127240 0.84706465E+01  0.84519300E+02                                 1.809372                            1.712058      -0.968311       2.414777                    0.997603       3.608265      10.248616       0.473059       1.297632      -0.705099       0.015416      -0.028425       0.016405       0.036260      -0.004693      -0.007636      -0.004231       0.001292       0.001727      -0.011094       0.002977       0.008116              1.865881       1.980475      -0.301819       0.353539       1.956507      -0.320598       1.660660          -0.000000
           16              H      22.418464      17.069063      12.228204       0.127894       1.156437 0.86889153E+01  0.86418925E+02                                 1.764747                            1.681231      -1.209356       2.312770                    0.996048       3.459104       9.507131       0.504827       1.219890      -0.722963       0.037461       0.012836       0.004457       0.039849       0.006169       0.002990       0.000652       0.015351      -0.018945      -0.007111      -0.006360       0.013471              1.796019       2.061977       0.303094       0.104598       1.640555      -0.163422       1.685523          -0.000001
           17              H      19.481279      14.665951      13.461287       0.125123       1.201294 0.88577687E+01  0.89864816E+02                                 1.900832                            1.761530      -1.547331       2.146524                    0.992174       3.876439      11.302320       0.459572       1.313672      -0.699105      -0.005734      -0.026667       0.016714       0.031990       0.003898      -0.003386      -0.001092       0.004136       0.001198      -0.004782      -0.001494       0.006276              1.989580       1.913409       0.307623      -0.014903       2.073649      -0.509814       1.981681          -0.000000
           18              H      18.992056      16.895810      10.148479       0.147288       1.063930 0.77236361E+01  0.75228363E+02                                 1.737355                            1.638481      -1.067737       2.401242                    0.997378       3.336535       9.331119       0.482452       1.303444      -0.705052      -0.019399       0.010630      -0.030450       0.037637      -0.004849       0.008865      -0.004404       0.006550       0.008065      -0.007241      -0.006294       0.013536              1.782413       1.710651      -0.001892       0.353402       1.546886      -0.317100       2.089703          -0.000001
           19              H      19.772400       8.480373       9.287406       0.106897       1.180781 0.87549052E+01  0.86602014E+02                                 1.746400                            1.656569      -0.877229       2.454125                    0.999090       3.358303       8.986863       0.526782       1.175435      -0.735081      -0.003377       0.033378      -0.000273       0.033549      -0.003516       0.003096      -0.004544      -0.008891      -0.055597      -0.019441       0.003681       0.015760              1.775940       1.560744      -0.016315       0.011049       2.320038       0.010279       1.447038          -0.000001
           20              H      17.954591       7.149800       8.963501       0.114050       1.131180 0.82010997E+01  0.80018213E+02                                 1.721660                            1.622177      -0.784825       2.505206                    0.999686       3.266601       8.756127       0.521716       1.203249      -0.728888      -0.035677       0.015458      -0.010688       0.040324      -0.006940       0.007104      -0.002890       0.001334      -0.047184      -0.017697       0.001228       0.016469              1.762373       2.264121      -0.222272       0.126517       1.588145      -0.019732       1.434854          -0.000001
           21              H      20.219138       3.982994       9.343528       0.114363       1.230591 0.88804895E+01  0.87788145E+02                                 1.772533                            1.650731      -0.916749       2.442883                    0.998700       3.280392       8.656002       0.538468       1.150660      -0.742116       0.004235      -0.039375      -0.006414       0.040119      -0.007204       0.002685       0.002552      -0.007780      -0.053422      -0.018505       0.001395       0.017110              1.831494       1.603106      -0.073903       0.030237       2.533511       0.035443       1.357863           0.000000
           22              H      22.063915       5.407805       9.733176       0.104816       1.158458 0.83517489E+01  0.80864525E+02                                 1.660551                            1.567329      -0.861122       2.457714                    0.999334       3.224928       8.273987       0.573524       1.102996      -0.754082       0.029177      -0.014294       0.006617       0.033157      -0.002790       0.005494      -0.000553      -0.001562      -0.054617      -0.019299       0.006795       0.012503              1.696489       2.135042      -0.233742       0.156054       1.661635      -0.032706       1.292791          -0.000000
           23              H      23.039270       7.134740      10.307225       0.114425       1.271690 0.10136555E+02  0.10373382E+03                                 1.844974                            1.787598      -0.850344       2.474655                    0.998967       3.340051       9.012413       0.506285       1.182172      -0.735988       0.018935      -0.024607       0.016357       0.035094      -0.006197       0.003013      -0.002311      -0.006522       0.013900      -0.009464       0.001214       0.008250              1.866474       1.948457      -0.149537       0.313913       1.967444      -0.178229       1.683521          -0.000001
           24              H      22.883119       8.057841       9.024434       0.112180       1.127241 0.84706482E+01  0.84519307E+02                                 1.809371                            1.712057      -0.968311       2.414777                    0.997603       3.608264      10.248607       0.473059       1.297631      -0.705099       0.012974       0.010682      -0.032130       0.036260      -0.004119      -0.004371      -0.000090      -0.015567       0.005183      -0.011094       0.002977       0.008116              1.865879       1.794449       0.336478      -0.332150       1.685148      -0.276371       2.118041          -0.000000
           25              H      25.297766      12.248110      12.388553       0.127894       1.156437 0.86889171E+01  0.86418945E+02                                 1.764747                            1.681231      -1.209356       2.312770                    0.996048       3.459104       9.507130       0.504827       1.219889      -0.722963       0.024391       0.029604       0.010798       0.039849       0.009514       0.003184       0.003903      -0.001986      -0.015244      -0.007111      -0.006360       0.013471              1.796019       1.840343       0.307405      -0.012828       1.805669       0.293125       1.742045          -0.000001
           26              H      24.334872       9.441686       9.720348       0.125123       1.201294 0.88577721E+01  0.89864862E+02                                 1.900833                            1.761531      -1.547331       2.146524                    0.992174       3.876439      11.302322       0.459572       1.313673      -0.699105       0.004101      -0.008535      -0.030556       0.031990      -0.000206       0.000679       0.005000      -0.004631      -0.004075      -0.004782      -0.001494       0.006276              1.989581       1.801009       0.139493      -0.205753       1.800192       0.438518       2.367542          -0.000000
           27              H      21.931279      10.120611      12.874410       0.147288       1.063929 0.77236314E+01  0.75228315E+02                                 1.737355                            1.638481      -1.067738       2.401242                    0.997378       3.336535       9.331123       0.482451       1.303445      -0.705051      -0.031622      -0.005626       0.019620       0.037637       0.005087      -0.008445      -0.003970       0.009681      -0.003864      -0.007241      -0.006294       0.013536              1.782413       2.091291       0.140561      -0.421826       1.467579       0.089431       1.788371          -0.000001
           28              H      19.214515      12.385320       5.150405       0.106897       1.180781 0.87549068E+01  0.86602036E+02                                 1.746400                            1.656569      -0.877229       2.454125                    0.999090       3.358303       8.986864       0.526782       1.175435      -0.735080       0.007528      -0.007640       0.031789       0.033549       0.010358       0.003314      -0.006531      -0.010430       0.039773      -0.019441       0.003681       0.015760              1.775941       1.547502       0.012160       0.229661       1.551774      -0.138649       2.228546          -0.000001
           29              H      17.742802      11.095998       3.987876       0.114050       1.131181 0.82011075E+01  0.80018306E+02                                 1.721660                            1.622177      -0.784825       2.505205                    0.999686       3.266602       8.756130       0.521716       1.203249      -0.728888      -0.020970      -0.029349       0.018025       0.040324       0.012299      -0.000016      -0.009889      -0.006485       0.020015      -0.017697       0.001228       0.016469              1.762374       1.650225       0.364382      -0.087664       2.052022      -0.236728       1.584875          -0.000001
           30              H      18.212821      13.398918       0.861073       0.114363       1.230592 0.88804937E+01  0.87788207E+02                                 1.772535                            1.650732      -0.916748       2.442884                    0.998700       3.280392       8.656006       0.538468       1.150661      -0.742116      -0.014463       0.012147      -0.035394       0.040119       0.007594       0.006427      -0.011911      -0.010247       0.024854      -0.018505       0.001395       0.017110              1.831495       1.521067       0.047534       0.300119       1.575950      -0.242823       2.397469           0.000000
           31              H      19.778656      14.670426       2.092553       0.104816       1.158448 0.83516564E+01  0.80863416E+02                                 1.660543                            1.567322      -0.861096       2.457728                    0.999334       3.224912       8.273939       0.573524       1.102999      -0.754081       0.014893       0.025155      -0.015646       0.033157       0.012315       0.005046      -0.007484      -0.007080       0.022396      -0.019298       0.006796       0.012503              1.696481       1.541278       0.378554      -0.049101       1.903182      -0.279041       1.644982          -0.000000
           32              H      21.188954      15.045046       3.553331       0.114425       1.271690 0.10136559E+02  0.10373387E+03                                 1.844974                            1.787598      -0.850347       2.474654                    0.998967       3.340052       9.012416       0.506285       1.182172      -0.735988       0.015599       0.013293      -0.028488       0.035094      -0.002893      -0.005738      -0.004736       0.006464       0.008034      -0.009464       0.001214       0.008250              1.866474       1.880184       0.286290      -0.161868       1.673677      -0.187038       2.045562          -0.000001
           33              H      20.289991      15.329092       4.831311       0.112180       1.127241 0.84706467E+01  0.84519303E+02                                 1.809373                            1.712058      -0.968312       2.414776                    0.997603       3.608266      10.248619       0.473059       1.297632      -0.705099      -0.018296       0.023921       0.020195       0.036260      -0.007575       0.000151      -0.002935      -0.002474       0.019396      -0.011094       0.002977       0.008116              1.865881       1.716868      -0.170610      -0.119756       1.989089       0.536772       1.891686          -0.000000
           34              H      10.811744       6.732540       8.275605       0.127894       1.156437 0.86889119E+01  0.86418884E+02                                 1.764747                            1.681231      -1.209356       2.312770                    0.996048       3.459103       9.507128       0.504827       1.219890      -0.722963      -0.028477      -0.012839      -0.024742       0.039849       0.004920       0.008734       0.004567       0.007693       0.001117      -0.007111      -0.006360       0.013471              1.796019       1.973459       0.015927       0.361482       1.789301       0.147677       1.625297          -0.000001
           35              H      14.288216       6.037272      10.106789       0.125123       1.201293 0.88577630E+01  0.89864747E+02                                 1.900832                            1.761530      -1.547331       2.146524                    0.992174       3.876439      11.302321       0.459572       1.313673      -0.699105       0.026355      -0.018074      -0.001449       0.031990      -0.001149       0.004547      -0.002782       0.003093      -0.001204      -0.004782      -0.001494       0.006276              1.989580       2.289772      -0.401584       0.253600       2.083812       0.091458       1.595155          -0.000000
           36              H      12.525240       9.637490      10.448332       0.147288       1.063930 0.77236425E+01  0.75228445E+02                                 1.737356                            1.638482      -1.067738       2.401242                    0.997378       3.336536       9.331125       0.482452       1.303444      -0.705051      -0.000638       0.035838       0.011480       0.037637       0.000048      -0.000212       0.008501      -0.015939      -0.004661      -0.007241      -0.006294       0.013536              1.782414       1.579266      -0.095042       0.099991       2.322154       0.246987       1.445824          -0.000001
           37              H      19.663753       9.040396       5.881596       0.106898       1.180781 0.87549086E+01  0.86602050E+02                                 1.746399                            1.656568      -0.877229       2.454126                    0.999090       3.358303       8.986861       0.526782       1.175434      -0.735081      -0.028185       0.005950       0.017198       0.033549      -0.004276      -0.004554       0.012211       0.021945       0.011705      -0.019441       0.003681       0.015760              1.775940       2.149581      -0.085743      -0.305756       1.477898       0.088564       1.700340          -0.000001
           38              H      21.675788       9.664923       6.742670       0.114050       1.131180 0.82011048E+01  0.80018273E+02                                 1.721660                            1.622177      -0.784825       2.505205                    0.999686       3.266601       8.756127       0.521715       1.203249      -0.728888       0.002470       0.022287       0.033514       0.040324      -0.000476      -0.003555       0.014941       0.010142       0.019331      -0.017697       0.001228       0.016469              1.762374       1.547991       0.082936       0.123980       1.592157       0.356109       2.146974          -0.000001
           39              H      23.465200       8.222626       3.577383       0.114363       1.230591 0.88804892E+01  0.87788144E+02                                 1.772534                            1.650731      -0.916748       2.442883                    0.998700       3.280392       8.656003       0.538468       1.150660      -0.742116       0.033135      -0.000691      -0.022607       0.040119       0.001013      -0.008096       0.009981       0.019461       0.026315      -0.018505       0.001395       0.017110              1.831494       2.280952      -0.088401      -0.413398       1.412967       0.156560       1.800563           0.000000
           40              H      21.356978       7.541555       2.754793       0.104816       1.158458 0.83517504E+01  0.80864533E+02                                 1.660551                            1.567328      -0.861123       2.457713                    0.999334       3.224929       8.273986       0.573524       1.102995      -0.754082      -0.000549      -0.016445      -0.028787       0.033157       0.001198      -0.002782       0.012786       0.019601       0.015008      -0.019298       0.006795       0.012503              1.696488       1.570236       0.056957       0.039041       1.475508       0.401093       2.043720          -0.000000
           41              H      19.375365       6.970451       2.855813       0.114425       1.271689 0.10136547E+02  0.10373370E+03                                 1.844971                            1.787596      -0.850344       2.474655                    0.998967       3.340051       9.012406       0.506286       1.182170      -0.735988       0.013295      -0.024312      -0.021536       0.035094      -0.002614      -0.005744       0.001864      -0.011905      -0.003146      -0.009464       0.001214       0.008250              1.866471       1.842321      -0.044866      -0.085559       1.935924       0.405954       1.821170          -0.000001
           42              H      18.624437       8.363753       2.985696       0.112180       1.127240 0.84706479E+01  0.84519317E+02                                 1.809373                            1.712058      -0.968311       2.414777                    0.997603       3.608265      10.248616       0.473059       1.297632      -0.705099      -0.015416       0.028425      -0.016405       0.036260      -0.004693      -0.007636      -0.004231       0.001292       0.001727      -0.011094       0.002977       0.008116              1.865881       1.980475      -0.301819       0.353539       1.956507      -0.320598       1.660660          -0.000000
           43              H      13.794358       5.092288       3.806682       0.127894       1.156436 0.86889125E+01  0.86418896E+02                                 1.764747                            1.681231      -1.209356       2.312770                    0.996048       3.459103       9.507130       0.504826       1.219890      -0.722963      -0.037460      -0.012836      -0.004457       0.039849       0.006169       0.002990       0.000652       0.015351      -0.018945      -0.007111      -0.006360       0.013471              1.796019       2.061978       0.303094       0.104598       1.640555      -0.163423       1.685523          -0.000001
           44              H      16.731543       7.495400       2.573599       0.125123       1.201294 0.88577681E+01  0.89864810E+02                                 1.900832                            1.761530      -1.547331       2.146524                    0.992174       3.876439      11.302321       0.459572       1.313673      -0.699105       0.005734       0.026667      -0.016714       0.031990       0.003898      -0.003386      -0.001092       0.004136       0.001198      -0.004782      -0.001494       0.006276              1.989580       1.913410       0.307623      -0.014903       2.073649      -0.509814       1.981681          -0.000000
           45              H      17.220766       5.265541       5.886407       0.147288       1.063930 0.77236355E+01  0.75228362E+02                                 1.737355                            1.638482      -1.067737       2.401242                    0.997378       3.336535       9.331122       0.482452       1.303445      -0.705051       0.019399      -0.010630       0.030450       0.037637      -0.004849       0.008865      -0.004404       0.006550       0.008065      -0.007241      -0.006294       0.013536              1.782414       1.710651      -0.001892       0.353402       1.546887      -0.317100       2.089703          -0.000001
           46              H      16.440422      13.680978       6.747480       0.106898       1.180781 0.87549033E+01  0.86601989E+02                                 1.746399                            1.656568      -0.877229       2.454126                    0.999090       3.358303       8.986862       0.526782       1.175434      -0.735081       0.003377      -0.033378       0.000273       0.033549      -0.003516       0.003096      -0.004544      -0.008891      -0.055597      -0.019441       0.003681       0.015760              1.775939       1.560743      -0.016315       0.011049       2.320037       0.010279       1.447038          -0.000001
           47              H      18.258231      15.011551       7.071385       0.114050       1.131180 0.82011000E+01  0.80018219E+02                                 1.721660                            1.622177      -0.784825       2.505206                    0.999686       3.266601       8.756128       0.521715       1.203249      -0.728888       0.035677      -0.015458       0.010688       0.040324      -0.006940       0.007104      -0.002890       0.001334      -0.047184      -0.017697       0.001228       0.016469              1.762374       2.264121      -0.222272       0.126517       1.588145      -0.019732       1.434854          -0.000001
           48              H      15.993684      18.178357       6.691358       0.114363       1.230590 0.88804835E+01  0.87788070E+02                                 1.772533                            1.650730      -0.916748       2.442883                    0.998700       3.280391       8.655998       0.538468       1.150660      -0.742116      -0.004235       0.039375       0.006414       0.040119      -0.007204       0.002684       0.002552      -0.007780      -0.053422      -0.018505       0.001395       0.017110              1.831493       1.603106      -0.073903       0.030237       2.533510       0.035443       1.357863           0.000000
           49              H      14.148907      16.753546       6.301710       0.104816       1.158458 0.83517480E+01  0.80864511E+02                                 1.660551                            1.567329      -0.861122       2.457714                    0.999334       3.224928       8.273986       0.573524       1.102996      -0.754082      -0.029177       0.014294      -0.006617       0.033157      -0.002790       0.005494      -0.000553      -0.001562      -0.054617      -0.019298       0.006795       0.012503              1.696489       2.135041      -0.233742       0.156054       1.661635      -0.032706       1.292791          -0.000000
           50              H      13.173552      15.026611       5.727661       0.114425       1.271690 0.10136556E+02  0.10373384E+03                                 1.844974                            1.787598      -0.850344       2.474655                    0.998967       3.340051       9.012413       0.506285       1.182172      -0.735988      -0.018935       0.024607      -0.016357       0.035094      -0.006197       0.003013      -0.002311      -0.006522       0.013900      -0.009464       0.001214       0.008250              1.866474       1.948457      -0.149537       0.313913       1.967444      -0.178229       1.683521          -0.000001
           51              H      13.329703      14.103510       7.010452       0.112180       1.127241 0.84706478E+01  0.84519298E+02                                 1.809371                            1.712057      -0.968311       2.414777                    0.997603       3.608264      10.248605       0.473060       1.297630      -0.705100      -0.012974      -0.010682       0.032130       0.036260      -0.004119      -0.004371      -0.000090      -0.015567       0.005183      -0.011094       0.002977       0.008116              1.865879       1.794449       0.336478      -0.332150       1.685148      -0.276371       2.118040          -0.000000
           52              H      10.915056       9.913241       3.646333       0.127894       1.156437 0.86889131E+01  0.86418900E+02                                 1.764747                            1.681231      -1.209356       2.312770                    0.996048       3.459103       9.507129       0.504826       1.219890      -0.722963      -0.024391      -0.029604      -0.010798       0.039849       0.009514       0.003184       0.003903      -0.001986      -0.015244      -0.007111      -0.006360       0.013471              1.796019       1.840343       0.307405      -0.012828       1.805669       0.293125       1.742045          -0.000001
           53              H      11.877950      12.719665       6.314538       0.125123       1.201294 0.88577721E+01  0.89864862E+02                                 1.900833                            1.761531      -1.547331       2.146524                    0.992174       3.876439      11.302322       0.459572       1.313673      -0.699105      -0.004101       0.008535       0.030556       0.031990      -0.000206       0.000679       0.005000      -0.004631      -0.004075      -0.004782      -0.001494       0.006276              1.989581       1.801009       0.139493      -0.205753       1.800192       0.438518       2.367542          -0.000000
           54              H      14.281543      12.040740       3.160476       0.147288       1.063929 0.77236302E+01  0.75228299E+02                                 1.737355                            1.638481      -1.067737       2.401242                    0.997378       3.336535       9.331122       0.482452       1.303445      -0.705051       0.031622       0.005626      -0.019620       0.037637       0.005087      -0.008445      -0.003970       0.009681      -0.003864      -0.007241      -0.006294       0.013536              1.782413       2.091291       0.140561      -0.421826       1.467578       0.089431       1.788370          -0.000001
           55              H      16.998307       9.776031      10.884481       0.106898       1.180781 0.87549041E+01  0.86601996E+02                                 1.746399                            1.656568      -0.877229       2.454126                    0.999090       3.358303       8.986861       0.526782       1.175434      -0.735081      -0.007528       0.007640      -0.031789       0.033549       0.010358       0.003314      -0.006531      -0.010430       0.039773      -0.019441       0.003681       0.015760              1.775939       1.547501       0.012160       0.229661       1.551773      -0.138649       2.228544          -0.000001
           56              H      18.470020      11.065353      12.047010       0.114050       1.131180 0.82011038E+01  0.80018264E+02                                 1.721660                            1.622177      -0.784825       2.505206                    0.999686       3.266601       8.756128       0.521715       1.203249      -0.728888       0.020970       0.029349      -0.018025       0.040324       0.012299      -0.000016      -0.009889      -0.006485       0.020015      -0.017697       0.001228       0.016469              1.762374       1.650225       0.364382      -0.087664       2.052022      -0.236728       1.584875          -0.000001
           57              H      18.000001       8.762433      15.173813       0.114363       1.230592 0.88804929E+01  0.87788194E+02                                 1.772535                            1.650732      -0.916748       2.442884                    0.998700       3.280392       8.656005       0.538468       1.150661      -0.742116       0.014463      -0.012147       0.035394       0.040119       0.007594       0.006427      -0.011911      -0.010247       0.024854      -0.018505       0.001395       0.017110              1.831495       1.521067       0.047534       0.300119       1.575950      -0.242823       2.397468           0.000000
           58              H      16.434166       7.490925      13.942333       0.104816       1.158447 0.83516444E+01  0.80863267E+02                                 1.660542                            1.567320      -0.861095       2.457728                    0.999334       3.224910       8.273931       0.573524       1.102998      -0.754081      -0.014893      -0.025155       0.015646       0.033157       0.012315       0.005046      -0.007484      -0.007080       0.022396      -0.019298       0.006796       0.012503              1.696479       1.541277       0.378554      -0.049101       1.903180      -0.279040       1.644981          -0.000000
           59              H      15.023868       7.116305      12.481555       0.114425       1.271689 0.10136554E+02  0.10373381E+03                                 1.844973                            1.787598      -0.850348       2.474653                    0.998967       3.340052       9.012414       0.506286       1.182171      -0.735988      -0.015599      -0.013293       0.028488       0.035094      -0.002894      -0.005738      -0.004736       0.006464       0.008034      -0.009464       0.001214       0.008250              1.866473       1.880183       0.286290      -0.161868       1.673676      -0.187038       2.045561          -0.000001
           60              H      15.922831       6.832259      11.203575       0.112180       1.127240 0.84706417E+01  0.84519244E+02                                 1.809372                            1.712058      -0.968312       2.414776                    0.997603       3.608265      10.248617       0.473059       1.297633      -0.705099       0.018296      -0.023921      -0.020195       0.036260      -0.007575       0.000151      -0.002935      -0.002474       0.019396      -0.011094       0.002977       0.008116              1.865881       1.716868      -0.170610      -0.119756       1.989088       0.536772       1.891685          -0.000000
           61              C      25.850166      12.861134       7.056953       0.682231      22.209404 0.23074466E+03  0.46951496E+04                                 7.440424                            5.464410      -0.173075       2.019600                    0.999005      21.411014      59.927139       0.620300       0.485273      -1.010106       0.057228      -0.043815       0.022921       0.075632       0.062105      -0.082820      -0.023294       0.036086       0.182167      -0.103284      -0.028040       0.131324              9.502038      11.405084      -4.564321       2.730330      10.967545      -0.072956       6.133486          -0.000001
           62              C      24.740474      13.831844       6.692961      -0.009039      39.536281 0.41894006E+03  0.96532054E+04                                 9.984367                            6.712369       0.133256       2.050570                    0.999276      26.599642      73.069834       0.659106       0.403303      -1.084448      -0.042792       0.029603      -0.007511       0.052573       0.013413       0.001790       0.011085      -0.003726       0.012536      -0.017525      -0.000841       0.018366             13.842079      16.613523      -7.309636       4.123101      17.354849       0.094800       7.557867          -0.000000
           63              C      24.717295      15.134494       7.204314      -0.140178      37.347518 0.43805681E+03  0.10358439E+05                                 9.849040                            7.074565      -0.142892       1.920589                    0.999401      30.016247      87.648567       0.604564       0.428450      -1.052548      -0.015826      -0.012357      -0.008079       0.021643       0.029834      -0.002582      -0.008758       0.035755       0.070012      -0.047026       0.016964       0.030062             12.647920      12.100893      -6.156774       1.788216      19.206440       1.500338       6.636428          -0.000001
           64              C      23.687739      15.970933       6.887304       0.002476      38.533145 0.39807339E+03  0.90785263E+04                                 9.837640                            6.567329       0.116335       2.052262                    0.999294      26.288953      72.431719       0.661010       0.406299      -1.079756      -0.020448      -0.052065      -0.018070       0.058782       0.001385      -0.006681      -0.004200       0.035202      -0.026732      -0.015892      -0.007678       0.023570             13.413108      11.338202      -3.037825       2.413624      21.086524       4.094373       7.814597          -0.000000
           65              C      23.693637      17.355189       7.455260       0.667214      22.746952 0.23261567E+03  0.47446407E+04                                 7.547353                            5.477321      -0.187238       2.011487                    0.999197      21.599042      60.603624       0.620888       0.483647      -1.010559      -0.006468       0.065651       0.016996       0.068123       0.026237      -0.055312      -0.086350       0.078544       0.177086      -0.112326      -0.020628       0.132953              9.648610       7.589616      -1.237469       0.851123      15.521521       3.271083       5.834692          -0.000001
           66              C      22.639942      15.554788       6.101274      -0.228269      38.399350 0.48328328E+03  0.11736981E+05                                10.040357                            7.450297      -0.207835       1.892629                    0.998954      31.507883      93.889663       0.585565       0.430702      -1.048938       0.001612       0.013779       0.050578       0.052446      -0.003140      -0.028334      -0.030484       0.055876       0.004699      -0.051909       0.003518       0.048391             12.104378      12.028122       0.403668       3.872022      15.478260       4.362486       8.806752          -0.000001
           67              C      22.672590      14.278816       5.568916       0.249792      34.042133 0.36162174E+03  0.80864325E+04                                 9.225592                            6.413934       0.000590       2.015746                    0.999643      25.063010      69.349971       0.642063       0.426605      -1.062070      -0.053279      -0.029089      -0.005173       0.060923      -0.003534       0.045586       0.011564       0.025406       0.028124      -0.041629      -0.013125       0.054754             11.870050      15.317112      -0.870334       5.302197      12.146791       2.152842       8.146247          -0.000000
           68              C      23.702178      13.398309       5.899235      -0.198693      36.815025 0.45321843E+03  0.10790232E+05                                 9.677274                            7.142061      -0.058669       1.947225                    0.999467      30.336926      88.397321       0.609554       0.422057      -1.058301       0.010205      -0.015035       0.027173       0.032689       0.022363      -0.049472       0.012868      -0.025435       0.044289      -0.064567       0.014629       0.049938             11.828187      15.760631      -3.777156       4.866603      12.010197       0.292051       7.713733          -0.000001
           69              C      15.909072      13.912704      11.788848       0.137909      31.568423 0.35324378E+03  0.78783466E+04                                 8.882190                            6.368241      -0.177076       1.972124                    0.999340      25.250666      70.517710       0.637896       0.430522      -1.056227       0.038035       0.012620      -0.001843       0.040116       0.009949       0.020982      -0.007986       0.032258      -0.061525      -0.033085      -0.002368       0.035454             11.266031      16.595042       3.570581       3.331946       7.017764       3.408142      10.185286           0.000001
           70              C      15.778465      13.314164      10.637543      -0.137639      32.367297 0.39750756E+03  0.91792701E+04                                 8.878585                            6.713349       0.069002       2.002558                    0.999650      29.033000      83.932578       0.623848       0.425172      -1.053976      -0.036323       0.004052      -0.003873       0.036753      -0.014257      -0.019878       0.001540       0.020893      -0.050079      -0.026526      -0.006514       0.033041             10.494219      14.464735       2.450957       3.035563       6.696441       3.021509      10.321482           0.000001
           71              C      14.568661      12.955501      10.101978      -0.090620      31.542144 0.39322364E+03  0.90353194E+04                                 8.712445                            6.650468       0.153186       2.030686                    0.999725      28.428923      81.378664       0.631984       0.421790      -1.058474       0.007310       0.008226       0.026049       0.028278       0.003994       0.003967       0.014602      -0.030161       0.063085      -0.026220      -0.003872       0.030092             10.359281      15.741602       1.892257       2.184651       6.132627       2.337533       9.203614           0.000001
           72              C      13.426431      13.264705      10.738563      -0.015887      35.016890 0.39192934E+03  0.89245670E+04                                 9.304247                            6.577386       0.069089       2.041354                    0.999310      26.372100      73.161502       0.649825       0.413933      -1.072231       0.032922       0.002026       0.010044       0.034480       0.010725      -0.006046      -0.005682      -0.002625       0.007442      -0.012096      -0.002923       0.015019             12.012426      18.813089       2.512021       3.956933       6.348226       3.032289      10.875962           0.000000
           73              C      12.072894      12.978190      10.119617       0.595039      25.233131 0.25912439E+03  0.54111173E+04                                 7.976093                            5.710483      -0.120046       2.008585                    0.999513      22.668347      63.632861       0.621525       0.471920      -1.020304      -0.032484      -0.032372      -0.010670       0.047085      -0.016848      -0.042383      -0.021091      -0.205308      -0.058342      -0.114848      -0.001347       0.116194             10.172313      15.708346       2.313652       2.783165       5.298695       1.720647       9.509898          -0.000001
           74              C      13.515148      13.806284      11.947594      -0.103474      32.950362 0.40848262E+03  0.94757066E+04                                 8.989933                            6.789830       0.019171       1.978081                    0.999659      29.098592      83.693420       0.623868       0.423229      -1.057572       0.033023      -0.010237       0.000024       0.034574       0.002096      -0.025442       0.001717       0.037556      -0.028979      -0.024047      -0.013345       0.037392             10.588841      14.892771       2.075072       2.227949       6.209953       3.002015      10.663799          -0.000000
           75              C      14.799923      14.180662      12.459106      -0.175023      33.175808 0.41948771E+03  0.97699498E+04                                 8.943652                            6.804119       0.205286       2.031703                    0.999819      29.511761      84.318163       0.635444       0.413862      -1.066329      -0.036754      -0.006943      -0.014213       0.040014       0.015823       0.011914       0.021921      -0.005142       0.076375      -0.029476      -0.011982       0.041457             10.572890      16.581739       1.898951       1.400774       6.003954       2.453703       9.132978          -0.000002
           76              C      17.101006      14.487831      12.566540      -0.083553      29.412630 0.39989547E+03  0.92312389E+04                                 8.492038                            6.701631      -0.052375       1.987239                    0.998102      28.217760      81.072755       0.630009       0.421159      -1.058425       0.029038       0.025195      -0.065161       0.075656       0.025839      -0.065243      -0.022390       0.057106       0.027386      -0.049141      -0.042453       0.091595             10.417431      15.391237       3.290652       2.256791       8.037532       0.456586       7.823524          -0.000000
           77              C      21.313741      18.137952      10.008976       0.682231      22.209384 0.23074440E+03  0.46951432E+04                                 7.440419                            5.464407      -0.173075       2.019600                    0.999005      21.411015      59.927138       0.620301       0.485273      -1.010106       0.033227       0.047287      -0.048786       0.075632      -0.054371      -0.006920       0.098871      -0.067594      -0.071674      -0.103284      -0.028040       0.131324              9.502030       8.510541       2.645128      -1.134992       9.457481      -5.247575      10.538068          -0.000001
           78              C      20.771231      17.168996      11.044829      -0.009039      39.536319 0.41894054E+03  0.96532193E+04                                 9.984372                            6.712372       0.133259       2.050570                    0.999276      26.599654      73.069874       0.659106       0.403303      -1.084448      -0.017582      -0.039071       0.030467       0.052573      -0.002335       0.012317       0.007384       0.017925      -0.019144      -0.017525      -0.000841       0.018365             13.842089      11.558757       4.213426      -1.086898      13.627195      -8.689711      16.340313          -0.000000
           79              C      21.555951      16.741943      12.122213      -0.140178      37.347534 0.43805709E+03  0.10358447E+05                                 9.849044                            7.074567      -0.142892       1.920589                    0.999401      30.016248      87.648575       0.604563       0.428450      -1.052548      -0.017476      -0.008841      -0.009210       0.021643       0.001293      -0.006999       0.036307       0.015104      -0.057512      -0.047026       0.016964       0.030062             12.647926       9.265701       1.221915       1.483965      11.592442      -7.953735      17.085636          -0.000001
           80              C      21.052253      15.843146      13.015838       0.002476      38.533169 0.39807356E+03  0.90785308E+04                                 9.837643                            6.567330       0.116335       2.052262                    0.999294      26.288954      72.431720       0.661010       0.406299      -1.079756      -0.039087      -0.002988      -0.043802       0.058782       0.010263      -0.002579       0.005142      -0.029429      -0.030708      -0.015892      -0.007678       0.023570             13.413115      12.590339       0.702596       4.786785      10.293079      -6.534324      17.355927          -0.000000
           81              C      21.920805      15.405906      14.153032       0.667214      22.746941 0.23261546E+03  0.47446355E+04                                 7.547350                            5.477318      -0.187238       2.011487                    0.999197      21.599041      60.603619       0.620888       0.483647      -1.010559       0.029715      -0.022449       0.057043       0.068123      -0.020083      -0.076447       0.086480      -0.080368      -0.014950      -0.112326      -0.020628       0.132953              9.648606       8.831833      -0.213402       4.249301       7.483307      -3.790468      12.630679          -0.000001
           82              C      19.794733      15.309097      12.866393      -0.228269      38.399365 0.48328355E+03  0.11736989E+05                                10.040359                            7.450299      -0.207835       1.892629                    0.998954      31.507883      93.889655       0.585565       0.430702      -1.048938       0.047349      -0.022387      -0.002730       0.052446       0.002566      -0.027171       0.020488      -0.072549      -0.022945      -0.051909       0.003518       0.048391             12.104381      15.129223       2.219255       4.512877       8.949984      -3.235578      12.233935          -0.000000
           83              C      19.003985      15.749864      11.820918       0.249792      34.042139 0.36162185E+03  0.80864354E+04                                 9.225592                            6.413935       0.000589       2.015746                    0.999643      25.063010      69.349964       0.642063       0.426605      -1.062070      -0.036721      -0.041067      -0.026012       0.060923       0.022445      -0.006812      -0.016299       0.071679      -0.064928      -0.041629      -0.013125       0.054754             11.870050      14.816510       5.019860       1.469449      10.317161      -3.541528      10.476480          -0.000001
           84              C      19.506682      16.649208      10.881274      -0.198693      36.815014 0.45321837E+03  0.10790230E+05                                 9.677272                            7.142060      -0.058669       1.947225                    0.999467      30.336923      88.397303       0.609554       0.422057      -1.058301       0.023440      -0.000518      -0.022779       0.032689      -0.040283       0.023430       0.029256      -0.040467      -0.004161      -0.064567       0.014629       0.049938             11.828183      12.639705       5.036111      -0.979542      11.428388      -5.237660      11.416456          -0.000001
           85              C      21.084997       7.090859       9.527929       0.137910      31.568393 0.35324360E+03  0.78783416E+04                                 8.882184                            6.368238      -0.177076       1.972124                    0.999340      25.250664      70.517699       0.637896       0.430522      -1.056227       0.019264       0.032870       0.012563       0.040117       0.033842      -0.000535       0.003517       0.007933      -0.007685      -0.033085      -0.002369       0.035454             11.266018      16.342280       4.410626       2.672424      12.153016       1.272724       5.302757           0.000000
           86              C      19.885113       7.557374       9.319476      -0.137639      32.367275 0.39750750E+03  0.91792686E+04                                 8.878582                            6.713349       0.069002       2.002558                    0.999650      29.033000      83.932582       0.623848       0.425172      -1.053976      -0.018676      -0.031247       0.005060       0.036753      -0.000243       0.001630      -0.009059      -0.057247      -0.013326      -0.026526      -0.006514       0.033041             10.494213      15.279597       3.233368       1.832710      10.947152       0.611664       5.255889           0.000001
           87              C      18.781719       6.762623       9.146299      -0.090620      31.542139 0.39322379E+03  0.90353236E+04                                 8.712445                            6.650469       0.153185       2.030686                    0.999725      28.428924      81.378669       0.631984       0.421790      -1.058474       0.027650      -0.005920      -0.000333       0.028278      -0.018816       0.007267      -0.000846       0.039586      -0.007495      -0.026220      -0.003872       0.030092             10.359279      13.581783       3.770600       1.368966      12.451813       0.551555       5.044242           0.000002
           88              C      18.886464       5.426354       9.240905      -0.015887      35.016875 0.39192900E+03  0.89245577E+04                                 9.304244                            6.577382       0.069089       2.041354                    0.999310      26.372100      73.161501       0.649826       0.413933      -1.072231       0.024041       0.024686      -0.001217       0.034480      -0.001976       0.000789       0.013160      -0.003039       0.011050      -0.012096      -0.002923       0.015018             12.012420      17.279515       5.327768       1.496924      13.768186       0.524803       4.989559          -0.000000
           89              C      17.667233       4.529388       9.162334       0.595039      25.233123 0.25912424E+03  0.54111134E+04                                 7.976091                            5.710481      -0.120046       2.008585                    0.999513      22.668347      63.632860       0.621525       0.471920      -1.020304      -0.032822      -0.019707      -0.027411       0.047085      -0.056594       0.018513      -0.012547      -0.030528       0.336043      -0.114848      -0.001347       0.116194             10.172310      14.006255       4.236966       0.722466      11.822346       1.121232       4.688330          -0.000001
           90              C      20.100247       4.905694       9.377201      -0.103474      32.950366 0.40848265E+03  0.94757077E+04                                 8.989934                            6.789830       0.019171       1.978081                    0.999659      29.098592      83.693422       0.623868       0.423229      -1.057572       0.012197       0.030852      -0.009731       0.034574      -0.000536       0.004623       0.008809      -0.057244      -0.043647      -0.024047      -0.013345       0.037392             10.588842      14.849277       2.787379       1.551985      12.055202       0.637824       4.862048          -0.000000
           91              C      21.221790       5.775363       9.572827      -0.175023      33.175808 0.41948780E+03  0.97699525E+04                                 8.943653                            6.804120       0.205286       2.031704                    0.999819      29.511762      84.318171       0.635444       0.413862      -1.066329      -0.030680      -0.025597      -0.002150       0.040014      -0.010853       0.011424       0.006856       0.055830      -0.059094      -0.029475      -0.011982       0.041457             10.572891      13.148273       3.679026       1.551278      13.718170       0.740838       4.852228          -0.000001
           92              C      22.445330       7.734235       9.830989      -0.083553      29.412605 0.39989522E+03  0.92312318E+04                                 8.492033                            6.701629      -0.052375       1.987239                    0.998102      28.217757      81.072742       0.630009       0.421159      -1.058425      -0.034882       0.050436       0.044309       0.075656      -0.018484      -0.006759       0.053930      -0.106265      -0.047049      -0.049141      -0.042453       0.091595             10.417422      12.193569       4.806832       1.484799      11.313362       1.958668       7.745336          -0.000000
           93              C      23.215713      12.071500      14.097872       0.682231      22.209398 0.23074453E+03  0.46951464E+04                                 7.440422                            5.464409      -0.173075       2.019600                    0.999005      21.411014      59.927137       0.620301       0.485273      -1.010106      -0.012974       0.043944       0.060173       0.075632      -0.039548       0.066721      -0.089663      -0.001007      -0.059425      -0.103284      -0.028040       0.131324              9.502036       7.359104       0.337617      -2.739688       8.466179       4.620221      12.680825          -0.000001
           94              C      23.575116      11.278586      12.853565      -0.009039      39.536334 0.41894074E+03  0.96532250E+04                                 9.984375                            6.712374       0.133258       2.050570                    0.999276      26.599654      73.069875       0.659106       0.403303      -1.084448       0.006888      -0.023264      -0.046639       0.052573       0.012135       0.002689      -0.008190       0.009526      -0.030656      -0.017525      -0.000841       0.018365             13.842095      11.277424       0.429112      -4.966005      11.193635       7.413933      19.055225          -0.000000
           95              C      24.724527      11.572443      12.110989      -0.140178      37.347546 0.43805688E+03  0.10358441E+05                                 9.849045                            7.074565      -0.142892       1.920589                    0.999401      30.016254      87.648591       0.604564       0.428450      -1.052548      -0.018205      -0.010323      -0.005517       0.021643       0.001474       0.033169      -0.013114      -0.017538      -0.064832      -0.047026       0.016964       0.030062             12.647929      12.745409       0.013395      -6.833111       8.343246       4.274204      16.855132          -0.000001
           96              C      25.000833      10.865580      10.977804       0.002478      38.533059 0.39807220E+03  0.90784925E+04                                 9.837628                            6.567321       0.116322       2.052259                    0.999294      26.288914      72.431593       0.661010       0.406299      -1.079755      -0.055667      -0.015449       0.010860       0.058783      -0.001723       0.016441       0.003455       0.004368       0.041510      -0.015893      -0.007678       0.023571             13.413091      16.605879       2.714266      -6.926123       8.767413       2.607794      14.865979          -0.000000
           97              C      26.236143      11.209685      10.206846       0.667214      22.746937 0.23261555E+03  0.47446378E+04                                 7.547349                            5.477319      -0.187238       2.011486                    0.999197      21.599045      60.603632       0.620888       0.483647      -1.010559       0.055517       0.004999      -0.039163       0.068124      -0.082181       0.076749      -0.033794      -0.075881      -0.040093      -0.112325      -0.020628       0.132953              9.648603      12.876093       1.902621      -4.773551       5.830996       0.719427      10.238720          -0.000001
           98              C      24.153462       9.886407      10.517282      -0.228269      38.399390 0.48328384E+03  0.11736998E+05                                10.040362                            7.450300      -0.207835       1.892629                    0.998954      31.507888      93.889674       0.585565       0.430702      -1.048938       0.013003       0.046529      -0.020410       0.052446      -0.031524       0.032281      -0.004217      -0.016133       0.069770      -0.051909       0.003518       0.048391             12.104384      15.090954       5.000113      -2.869232      10.028719       2.248545      11.193480          -0.000001
           99              C      23.032116       9.571437      11.262904       0.249792      34.042126 0.36162192E+03  0.80864374E+04                                 9.225591                            6.413936       0.000589       2.015746                    0.999643      25.063009      69.349965       0.642063       0.426605      -1.062070      -0.050148      -0.015611      -0.030872       0.060923       0.032057      -0.001897       0.027303      -0.044992      -0.045013      -0.041629      -0.013125       0.054754             11.870046      12.097955       4.354948      -0.618220      11.075387       5.154426      12.436795          -0.000000
          100              C      22.716582      10.297223      12.411002      -0.198693      36.814990 0.45321850E+03  0.10790234E+05                                 9.677268                            7.142061      -0.058669       1.947224                    0.999467      30.336926      88.397313       0.609554       0.422057      -1.058301      -0.008744       0.030792       0.006632       0.032689      -0.009626       0.006112      -0.054321       0.037748       0.004090      -0.064568       0.014629       0.049938             11.828174       9.725725       2.133757      -1.432257      11.219843       6.447881      14.538955          -0.000001
          101              C      19.628300      13.647926       3.755370       0.137909      31.568428 0.35324392E+03  0.78783506E+04                                 8.882192                            6.368242      -0.177078       1.972123                    0.999340      25.250668      70.517723       0.637896       0.430522      -1.056227       0.028546       0.007046       0.027292       0.040117       0.008225       0.017190       0.027502       0.012973      -0.014289      -0.033085      -0.002368       0.035454             11.266033      11.894719       6.190661       4.249724      11.176502       1.594383      10.726878           0.000000
          102              C      19.035889      12.603183       4.263676      -0.137639      32.367285 0.39750749E+03  0.91792683E+04                                 8.878583                            6.713348       0.069002       2.002558                    0.999650      29.033000      83.932580       0.623848       0.425172      -1.053976      -0.012921      -0.014370      -0.031262       0.036753      -0.007254       0.002508      -0.002114       0.014120       0.098326      -0.026526      -0.006514       0.033041             10.494217      10.291412       5.301156       3.080298      11.164132       1.231157      10.027106           0.000001
          103              C      18.165981      11.808614       3.562952      -0.090620      31.542146 0.39322357E+03  0.90353176E+04                                 8.712446                            6.650468       0.153185       2.030685                    0.999725      28.428925      81.378677       0.631984       0.421790      -1.058474       0.010652       0.025607      -0.005519       0.028278       0.010975      -0.014017      -0.015459      -0.013356      -0.049414      -0.026220      -0.003872       0.030092             10.359283       9.655986       4.485766       3.789443      10.022254       1.604683      11.399610           0.000001
          104              C      17.921531      12.051167       2.264126      -0.015884      35.016808 0.39192810E+03  0.89245332E+04                                 9.304240                            6.577380       0.069091       2.041355                    0.999310      26.372054      73.161387       0.649825       0.413934      -1.072230       0.016783       0.018417       0.023823       0.034473      -0.005783       0.007405      -0.006159       0.008687      -0.023236      -0.012091      -0.002924       0.015014             12.012417      10.965244       6.314889       4.787793      12.474229       2.710542      12.597777           0.000000
          105              C      17.050461      11.127104       1.436726       0.595035      25.233142 0.25912449E+03  0.54111198E+04                                 7.976095                            5.710484      -0.120046       2.008585                    0.999513      22.668352      63.632873       0.621525       0.471920      -1.020304      -0.043610      -0.014574      -0.010145       0.047087      -0.065263      -0.076490      -0.027780       0.094068      -0.055042      -0.114847      -0.001346       0.116194             10.172317       9.329370       4.401385       4.418710      10.729127       2.007624      10.458453          -0.000001
          106              C      18.444158      13.147180       1.726957      -0.103474      32.950369 0.40848279E+03  0.94757118E+04                                 8.989934                            6.789831       0.019170       1.978081                    0.999659      29.098593      83.693427       0.623868       0.423229      -1.057572       0.005911       0.010676       0.032348       0.034574      -0.004401       0.018764      -0.011785       0.016784       0.077189      -0.024047      -0.013345       0.037392             10.588843       9.689678       4.982620       3.343487      11.104128       0.719516      10.972722          -0.000000
          107              C      19.362176      13.937546       2.491821      -0.175023      33.175831 0.41948830E+03  0.97699673E+04                                 8.943658                            6.804125       0.205282       2.031702                    0.999819      29.511780      84.318243       0.635443       0.413862      -1.066328      -0.022908      -0.022748      -0.023640       0.040014       0.025938      -0.000974      -0.015091      -0.019097      -0.066895      -0.029476      -0.011982       0.041457             10.572897       9.733365       4.369208       4.245259       9.574447       1.210036      12.410880          -0.000001
          108              C      20.682829      14.636693       4.271694      -0.083554      29.412620 0.39989529E+03  0.92312341E+04                                 8.492036                            6.701630      -0.052374       1.987239                    0.998102      28.217768      81.072787       0.630009       0.421159      -1.058425       0.035649      -0.057391       0.034049       0.075656      -0.035166       0.051878      -0.043855       0.020734       0.064307      -0.049141      -0.042453       0.091594             10.417429      12.227164       2.896459       4.213105       9.224401       2.452826       9.800723          -0.000000
          109              C      10.362656       9.300217       8.977933       0.682231      22.209405 0.23074468E+03  0.46951500E+04                                 7.440424                            5.464410      -0.173075       2.019600                    0.999005      21.411015      59.927142       0.620300       0.485273      -1.010106      -0.057228       0.043815      -0.022921       0.075632       0.062105      -0.082820      -0.023294       0.036086       0.182167      -0.103284      -0.028040       0.131324              9.502039      11.405084      -4.564321       2.730330      10.967545      -0.072956       6.133487          -0.000001
          110              C      11.472348       8.329507       9.341925      -0.009039      39.536280 0.41894005E+03  0.96532052E+04                                 9.984366                            6.712369       0.133256       2.050570                    0.999276      26.599642      73.069833       0.659106       0.403303      -1.084448       0.042792      -0.029603       0.007511       0.052573       0.013413       0.001790       0.011085      -0.003726       0.012536      -0.017525      -0.000841       0.018366             13.842079      16.613523      -7.309636       4.123101      17.354848       0.094800       7.557867           0.000000
          111              C      11.495527       7.026857       8.830572      -0.140178      37.347517 0.43805679E+03  0.10358438E+05                                 9.849041                            7.074565      -0.142892       1.920589                    0.999401      30.016246      87.648567       0.604563       0.428450      -1.052548       0.015826       0.012357       0.008079       0.021643       0.029834      -0.002582      -0.008758       0.035755       0.070012      -0.047026       0.016964       0.030062             12.647921      12.100893      -6.156774       1.788216      19.206440       1.500338       6.636429          -0.000001
          112              C      12.525083       6.190418       9.147582       0.002476      38.533146 0.39807339E+03  0.90785264E+04                                 9.837640                            6.567329       0.116335       2.052262                    0.999294      26.288953      72.431721       0.661010       0.406299      -1.079756       0.020448       0.052065       0.018070       0.058782       0.001385      -0.006681      -0.004200       0.035202      -0.026732      -0.015892      -0.007678       0.023570             13.413108      11.338202      -3.037825       2.413625      21.086525       4.094374       7.814598          -0.000000
          113              C      12.519185       4.806162       8.579626       0.667214      22.746951 0.23261565E+03  0.47446403E+04                                 7.547353                            5.477321      -0.187238       2.011487                    0.999197      21.599041      60.603622       0.620888       0.483647      -1.010559       0.006468      -0.065651      -0.016996       0.068123       0.026237      -0.055312      -0.086350       0.078544       0.177086      -0.112326      -0.020628       0.132953              9.648610       7.589616      -1.237469       0.851123      15.521521       3.271083       5.834692          -0.000001
          114              C      13.572880       6.606563       9.933612      -0.228269      38.399354 0.48328334E+03  0.11736983E+05                                10.040358                            7.450298      -0.207835       1.892629                    0.998954      31.507885      93.889674       0.585564       0.430702      -1.048938      -0.001612      -0.013779      -0.050578       0.052446      -0.003140      -0.028334      -0.030484       0.055876       0.004698      -0.051909       0.003518       0.048391             12.104380      12.028123       0.403669       3.872022      15.478263       4.362487       8.806753          -0.000001
          115              C      13.540232       7.882535      10.465970       0.249792      34.042145 0.36162186E+03  0.80864361E+04                                 9.225595                            6.413936       0.000589       2.015746                    0.999643      25.063015      69.349993       0.642063       0.426605      -1.062070       0.053279       0.029089       0.005173       0.060923      -0.003534       0.045586       0.011564       0.025406       0.028124      -0.041629      -0.013125       0.054754             11.870053      15.317117      -0.870334       5.302199      12.146794       2.152843       8.146249          -0.000001
          116              C      12.510644       8.763042      10.135651      -0.198693      36.815037 0.45321859E+03  0.10790237E+05                                 9.677276                            7.142062      -0.058669       1.947224                    0.999467      30.336932      88.397345       0.609554       0.422057      -1.058301      -0.010205       0.015035      -0.027174       0.032689       0.022363      -0.049472       0.012868      -0.025435       0.044289      -0.064567       0.014629       0.049938             11.828190      15.760635      -3.777157       4.866604      12.010199       0.292051       7.713735          -0.000001
          117              C      20.303750       8.248647       4.246038       0.137909      31.568425 0.35324380E+03  0.78783472E+04                                 8.882190                            6.368241      -0.177076       1.972124                    0.999340      25.250667      70.517714       0.637896       0.430522      -1.056227      -0.038035      -0.012620       0.001843       0.040116       0.009949       0.020982      -0.007986       0.032258      -0.061525      -0.033085      -0.002368       0.035454             11.266032      16.595045       3.570582       3.331947       7.017764       3.408142      10.185286           0.000000
          118              C      20.434357       8.847187       5.397343      -0.137639      32.367299 0.39750758E+03  0.91792709E+04                                 8.878586                            6.713350       0.069002       2.002558                    0.999650      29.033000      83.932582       0.623848       0.425172      -1.053976       0.036323      -0.004052       0.003872       0.036753      -0.014257      -0.019878       0.001539       0.020893      -0.050079      -0.026526      -0.006514       0.033041             10.494221      14.464737       2.450958       3.035565       6.696442       3.021509      10.321484           0.000001
          119              C      21.644161       9.205850       5.932908      -0.090620      31.542145 0.39322367E+03  0.90353202E+04                                 8.712446                            6.650468       0.153185       2.030686                    0.999725      28.428924      81.378671       0.631984       0.421790      -1.058474      -0.007310      -0.008226      -0.026049       0.028278       0.003994       0.003967       0.014602      -0.030161       0.063085      -0.026220      -0.003872       0.030091             10.359282      15.741603       1.892257       2.184652       6.132628       2.337533       9.203615           0.000001
          120              C      22.786391       8.896646       5.296323      -0.015887      35.016888 0.39192931E+03  0.89245663E+04                                 9.304247                            6.577385       0.069089       2.041354                    0.999310      26.372099      73.161499       0.649825       0.413933      -1.072231      -0.032922      -0.002026      -0.010044       0.034480       0.010725      -0.006046      -0.005682      -0.002625       0.007442      -0.012096      -0.002923       0.015019             12.012426      18.813089       2.512021       3.956933       6.348226       3.032289      10.875962           0.000000
          121              C      24.139928       9.183161       5.915269       0.595039      25.233132 0.25912440E+03  0.54111175E+04                                 7.976093                            5.710483      -0.120046       2.008585                    0.999513      22.668348      63.632862       0.621525       0.471920      -1.020304       0.032484       0.032372       0.010670       0.047085      -0.016848      -0.042383      -0.021091      -0.205308      -0.058342      -0.114848      -0.001347       0.116194             10.172313      15.708346       2.313652       2.783165       5.298695       1.720647       9.509898          -0.000001
          122              C      22.697674       8.355067       4.087292      -0.103474      32.950361 0.40848260E+03  0.94757063E+04                                 8.989933                            6.789830       0.019171       1.978081                    0.999659      29.098591      83.693420       0.623868       0.423229      -1.057572      -0.033023       0.010237      -0.000024       0.034574       0.002096      -0.025442       0.001717       0.037556      -0.028979      -0.024047      -0.013345       0.037392             10.588842      14.892772       2.075071       2.227948       6.209953       3.002015      10.663799          -0.000000
          123              C      21.412899       7.980689       3.575780      -0.175023      33.175812 0.41948778E+03  0.97699519E+04                                 8.943653                            6.804119       0.205286       2.031703                    0.999819      29.511763      84.318171       0.635444       0.413862      -1.066329       0.036754       0.006943       0.014213       0.040014       0.015823       0.011914       0.021921      -0.005142       0.076375      -0.029476      -0.011982       0.041457             10.572892      16.581742       1.898951       1.400774       6.003954       2.453703       9.132979          -0.000001
          124              C      19.111816       7.673520       3.468346      -0.083553      29.412627 0.39989541E+03  0.92312371E+04                                 8.492038                            6.701631      -0.052375       1.987239                    0.998102      28.217757      81.072745       0.630009       0.421159      -1.058425      -0.029038      -0.025195       0.065161       0.075656       0.025839      -0.065243      -0.022390       0.057106       0.027386      -0.049141      -0.042453       0.091595             10.417431      15.391238       3.290653       2.256791       8.037532       0.456586       7.823524          -0.000000
          125              C      14.899081       4.023399       6.025910       0.682231      22.209382 0.23074438E+03  0.46951427E+04                                 7.440419                            5.464407      -0.173075       2.019600                    0.999005      21.411014      59.927137       0.620301       0.485273      -1.010106      -0.033227      -0.047287       0.048786       0.075632      -0.054371      -0.006920       0.098871      -0.067594      -0.071674      -0.103284      -0.028040       0.131324              9.502030       8.510541       2.645128      -1.134992       9.457481      -5.247575      10.538067          -0.000001
          126              C      15.441591       4.992355       4.990057      -0.009039      39.536319 0.41894052E+03  0.96532189E+04                                 9.984373                            6.712373       0.133259       2.050570                    0.999276      26.599653      73.069874       0.659106       0.403303      -1.084448       0.017582       0.039071      -0.030467       0.052573      -0.002335       0.012317       0.007384       0.017925      -0.019144      -0.017525      -0.000841       0.018365             13.842089      11.558758       4.213427      -1.086898      13.627196      -8.689711      16.340314          -0.000000
          127              C      14.656871       5.419408       3.912673      -0.140178      37.347532 0.43805708E+03  0.10358447E+05                                 9.849044                            7.074567      -0.142892       1.920589                    0.999401      30.016247      87.648572       0.604563       0.428450      -1.052548       0.017476       0.008841       0.009210       0.021643       0.001293      -0.006999       0.036307       0.015104      -0.057512      -0.047026       0.016964       0.030062             12.647926       9.265701       1.221915       1.483965      11.592442      -7.953734      17.085635          -0.000001
          128              C      15.160569       6.318205       3.019048       0.002477      38.533169 0.39807356E+03  0.90785309E+04                                 9.837643                            6.567330       0.116335       2.052262                    0.999294      26.288954      72.431720       0.661010       0.406299      -1.079756       0.039087       0.002988       0.043802       0.058782       0.010263      -0.002579       0.005142      -0.029429      -0.030708      -0.015892      -0.007678       0.023570             13.413115      12.590339       0.702596       4.786785      10.293079      -6.534324      17.355927          -0.000000
          129              C      14.292017       6.755445       1.881854       0.667214      22.746942 0.23261546E+03  0.47446355E+04                                 7.547350                            5.477318      -0.187238       2.011487                    0.999197      21.599041      60.603618       0.620888       0.483647      -1.010559      -0.029715       0.022449      -0.057043       0.068123      -0.020083      -0.076447       0.086480      -0.080368      -0.014950      -0.112326      -0.020628       0.132953              9.648606       8.831833      -0.213402       4.249301       7.483307      -3.790467      12.630679          -0.000001
          130              C      16.418089       6.852254       3.168493      -0.228269      38.399369 0.48328361E+03  0.11736991E+05                                10.040360                            7.450299      -0.207835       1.892629                    0.998954      31.507885      93.889665       0.585565       0.430702      -1.048938      -0.047349       0.022387       0.002730       0.052446       0.002566      -0.027171       0.020488      -0.072549      -0.022944      -0.051909       0.003518       0.048391             12.104382      15.129224       2.219256       4.512878       8.949985      -3.235579      12.233937          -0.000001
          131              C      17.208837       6.411487       4.213968       0.249792      34.042143 0.36162188E+03  0.80864365E+04                                 9.225594                            6.413936       0.000589       2.015746                    0.999643      25.063011      69.349974       0.642063       0.426605      -1.062070       0.036721       0.041067       0.026012       0.060923       0.022445      -0.006813      -0.016299       0.071679      -0.064928      -0.041629      -0.013125       0.054754             11.870053      14.816513       5.019862       1.469449      10.317163      -3.541528      10.476482          -0.000000
          132              C      16.706140       5.512143       5.153612      -0.198692      36.815017 0.45321840E+03  0.10790231E+05                                 9.677272                            7.142060      -0.058669       1.947225                    0.999467      30.336924      88.397310       0.609554       0.422057      -1.058301      -0.023440       0.000518       0.022779       0.032689      -0.040283       0.023430       0.029256      -0.040467      -0.004161      -0.064567       0.014629       0.049938             11.828184      12.639705       5.036111      -0.979542      11.428389      -5.237661      11.416457          -0.000001
          133              C      15.127825      15.070492       6.506957       0.137909      31.568392 0.35324359E+03  0.78783414E+04                                 8.882184                            6.368238      -0.177076       1.972124                    0.999340      25.250664      70.517700       0.637896       0.430522      -1.056227      -0.019264      -0.032870      -0.012563       0.040117       0.033842      -0.000535       0.003517       0.007933      -0.007685      -0.033085      -0.002369       0.035454             11.266018      16.342281       4.410627       2.672424      12.153016       1.272725       5.302757           0.000000
          134              C      16.327709      14.603977       6.715410      -0.137639      32.367282 0.39750761E+03  0.91792718E+04                                 8.878583                            6.713350       0.069001       2.002558                    0.999650      29.033004      83.932599       0.623848       0.425172      -1.053976       0.018676       0.031247      -0.005060       0.036753      -0.000243       0.001630      -0.009059      -0.057247      -0.013326      -0.026526      -0.006514       0.033041             10.494215      15.279601       3.233369       1.832711      10.947154       0.611665       5.255890           0.000001
          135              C      17.431103      15.398728       6.888587      -0.090620      31.542140 0.39322381E+03  0.90353241E+04                                 8.712445                            6.650470       0.153185       2.030686                    0.999725      28.428925      81.378673       0.631984       0.421790      -1.058474      -0.027650       0.005920       0.000333       0.028278      -0.018816       0.007267      -0.000846       0.039586      -0.007495      -0.026220      -0.003872       0.030092             10.359280      13.581784       3.770600       1.368966      12.451813       0.551555       5.044242           0.000001
          136              C      17.326358      16.734997       6.793981      -0.015887      35.016873 0.39192897E+03  0.89245569E+04                                 9.304243                            6.577382       0.069089       2.041354                    0.999310      26.372099      73.161497       0.649826       0.413933      -1.072231      -0.024041      -0.024686       0.001217       0.034480      -0.001976       0.000789       0.013160      -0.003039       0.011050      -0.012096      -0.002923       0.015018             12.012419      17.279514       5.327768       1.496924      13.768186       0.524803       4.989558          -0.000000
          137              C      18.545589      17.631963       6.872552       0.595039      25.233123 0.25912424E+03  0.54111134E+04                                 7.976091                            5.710481      -0.120046       2.008585                    0.999513      22.668347      63.632860       0.621525       0.471920      -1.020304       0.032822       0.019707       0.027411       0.047085      -0.056594       0.018513      -0.012547      -0.030528       0.336043      -0.114848      -0.001347       0.116194             10.172311      14.006255       4.236966       0.722466      11.822347       1.121232       4.688330          -0.000001
          138              C      16.112575      17.255657       6.657685      -0.103474      32.950366 0.40848266E+03  0.94757078E+04                                 8.989934                            6.789831       0.019171       1.978081                    0.999659      29.098591      83.693418       0.623868       0.423229      -1.057572      -0.012197      -0.030852       0.009731       0.034574      -0.000536       0.004623       0.008809      -0.057244      -0.043647      -0.024047      -0.013345       0.037392             10.588842      14.849277       2.787379       1.551985      12.055202       0.637824       4.862048          -0.000000
          139              C      14.991032      16.385988       6.462059      -0.175023      33.175807 0.41948779E+03  0.97699521E+04                                 8.943652                            6.804119       0.205286       2.031703                    0.999819      29.511762      84.318167       0.635444       0.413862      -1.066329       0.030680       0.025597       0.002150       0.040014      -0.010853       0.011424       0.006856       0.055829      -0.059094      -0.029475      -0.011982       0.041457             10.572889      13.148272       3.679025       1.551278      13.718168       0.740838       4.852228          -0.000002
          140              C      13.767492      14.427116       6.203897      -0.083553      29.412605 0.39989522E+03  0.92312318E+04                                 8.492033                            6.701629      -0.052375       1.987239                    0.998102      28.217757      81.072743       0.630009       0.421159      -1.058425       0.034882      -0.050436      -0.044309       0.075656      -0.018484      -0.006759       0.053930      -0.106265      -0.047049      -0.049141      -0.042453       0.091595             10.417423      12.193570       4.806832       1.484799      11.313362       1.958669       7.745336          -0.000000
          141              C      12.997109      10.089851       1.937014       0.682231      22.209398 0.23074453E+03  0.46951465E+04                                 7.440422                            5.464409      -0.173075       2.019600                    0.999005      21.411014      59.927137       0.620301       0.485273      -1.010106       0.012974      -0.043944      -0.060173       0.075632      -0.039548       0.066721      -0.089663      -0.001007      -0.059425      -0.103284      -0.028040       0.131324              9.502036       7.359104       0.337617      -2.739688       8.466179       4.620221      12.680825          -0.000001
          142              C      12.637706      10.882765       3.181321      -0.009039      39.536330 0.41894069E+03  0.96532234E+04                                 9.984375                            6.712374       0.133259       2.050570                    0.999276      26.599652      73.069869       0.659106       0.403303      -1.084448      -0.006888       0.023264       0.046639       0.052573       0.012135       0.002689      -0.008190       0.009526      -0.030656      -0.017525      -0.000841       0.018365             13.842094      11.277423       0.429112      -4.966005      11.193634       7.413932      19.055224          -0.000000
          143              C      11.488295      10.588908       3.923897      -0.140178      37.347544 0.43805685E+03  0.10358440E+05                                 9.849044                            7.074565      -0.142892       1.920589                    0.999401      30.016252      87.648585       0.604564       0.428450      -1.052548       0.018205       0.010323       0.005517       0.021643       0.001474       0.033169      -0.013114      -0.017539      -0.064832      -0.047026       0.016964       0.030062             12.647929      12.745409       0.013395      -6.833111       8.343245       4.274204      16.855131          -0.000001
          144              C      11.211989      11.295771       5.057082       0.002478      38.533061 0.39807222E+03  0.90784933E+04                                 9.837628                            6.567321       0.116322       2.052259                    0.999294      26.288915      72.431596       0.661010       0.406299      -1.079755       0.055667       0.015449      -0.010860       0.058783      -0.001723       0.016441       0.003455       0.004368       0.041510      -0.015893      -0.007678       0.023571             13.413091      16.605880       2.714267      -6.926123       8.767414       2.607794      14.865979          -0.000000
          145              C       9.976679      10.951666       5.828040       0.667214      22.746936 0.23261554E+03  0.47446376E+04                                 7.547349                            5.477320      -0.187238       2.011486                    0.999197      21.599045      60.603634       0.620888       0.483647      -1.010559      -0.055517      -0.004999       0.039163       0.068124      -0.082181       0.076749      -0.033794      -0.075881      -0.040093      -0.112325      -0.020628       0.132953              9.648603      12.876093       1.902621      -4.773551       5.830997       0.719427      10.238720          -0.000001
          146              C      12.059360      12.274944       5.517604      -0.228269      38.399390 0.48328384E+03  0.11736998E+05                                10.040363                            7.450301      -0.207835       1.892629                    0.998954      31.507888      93.889675       0.585565       0.430702      -1.048938      -0.013003      -0.046529       0.020410       0.052446      -0.031524       0.032281      -0.004216      -0.016133       0.069770      -0.051909       0.003518       0.048391             12.104385      15.090955       5.000114      -2.869232      10.028719       2.248544      11.193480          -0.000001
          147              C      13.180706      12.589914       4.771982       0.249792      34.042126 0.36162192E+03  0.80864375E+04                                 9.225591                            6.413936       0.000589       2.015746                    0.999643      25.063009      69.349966       0.642063       0.426605      -1.062070       0.050148       0.015611       0.030872       0.060923       0.032057      -0.001897       0.027303      -0.044992      -0.045013      -0.041629      -0.013125       0.054754             11.870046      12.097955       4.354948      -0.618220      11.075387       5.154426      12.436795          -0.000000
          148              C      13.496240      11.864128       3.623884      -0.198693      36.814989 0.45321848E+03  0.10790233E+05                                 9.677268                            7.142061      -0.058669       1.947225                    0.999467      30.336924      88.397309       0.609554       0.422057      -1.058301       0.008744      -0.030792      -0.006632       0.032689      -0.009626       0.006112      -0.054321       0.037748       0.004090      -0.064568       0.014629       0.049938             11.828175       9.725725       2.133757      -1.432257      11.219843       6.447882      14.538956          -0.000001
          149              C      16.584522       8.513425      12.279516       0.137910      31.568428 0.35324392E+03  0.78783505E+04                                 8.882192                            6.368242      -0.177078       1.972123                    0.999340      25.250668      70.517721       0.637896       0.430522      -1.056227      -0.028546      -0.007046      -0.027292       0.040117       0.008225       0.017190       0.027502       0.012973      -0.014289      -0.033085      -0.002368       0.035454             11.266033      11.894719       6.190661       4.249724      11.176502       1.594384      10.726878           0.000001
          150              C      17.176933       9.558168      11.771210      -0.137639      32.367290 0.39750756E+03  0.91792704E+04                                 8.878585                            6.713350       0.069002       2.002558                    0.999650      29.033002      83.932590       0.623848       0.425172      -1.053976       0.012921       0.014370       0.031262       0.036753      -0.007254       0.002508      -0.002114       0.014120       0.098326      -0.026526      -0.006514       0.033041             10.494219      10.291415       5.301158       3.080299      11.164135       1.231158      10.027107           0.000001
          151              C      18.046841      10.352737      12.471934      -0.090620      31.542148 0.39322360E+03  0.90353185E+04                                 8.712446                            6.650468       0.153185       2.030685                    0.999725      28.428926      81.378680       0.631984       0.421790      -1.058474      -0.010652      -0.025607       0.005519       0.028278       0.010975      -0.014017      -0.015459      -0.013356      -0.049414      -0.026220      -0.003872       0.030092             10.359284       9.655986       4.485766       3.789443      10.022255       1.604683      11.399610           0.000001
          152              C      18.291291      10.110184      13.770760      -0.015884      35.016809 0.39192810E+03  0.89245333E+04                                 9.304241                            6.577381       0.069091       2.041355                    0.999310      26.372054      73.161388       0.649825       0.413934      -1.072230      -0.016783      -0.018417      -0.023823       0.034473      -0.005783       0.007405      -0.006159       0.008688      -0.023236      -0.012091      -0.002924       0.015014             12.012417      10.965245       6.314889       4.787794      12.474229       2.710542      12.597778           0.000000
          153              C      19.162361      11.034247      14.598160       0.595035      25.233144 0.25912452E+03  0.54111205E+04                                 7.976096                            5.710484      -0.120047       2.008585                    0.999513      22.668354      63.632883       0.621525       0.471920      -1.020304       0.043610       0.014574       0.010145       0.047087      -0.065263      -0.076490      -0.027780       0.094068      -0.055043      -0.114847      -0.001346       0.116194             10.172318       9.329371       4.401385       4.418711      10.729128       2.007625      10.458455          -0.000001
          154              C      17.768664       9.014171      14.307929      -0.103474      32.950364 0.40848273E+03  0.94757097E+04                                 8.989932                            6.789830       0.019170       1.978081                    0.999659      29.098591      83.693414       0.623868       0.423229      -1.057572      -0.005911      -0.010676      -0.032348       0.034574      -0.004401       0.018764      -0.011785       0.016784       0.077189      -0.024047      -0.013345       0.037392             10.588841       9.689676       4.982618       3.343486      11.104125       0.719516      10.972720          -0.000000
          155              C      16.850646       8.223805      13.543065      -0.175024      33.175826 0.41948824E+03  0.97699653E+04                                 8.943656                            6.804124       0.205283       2.031702                    0.999819      29.511777      84.318222       0.635444       0.413862      -1.066329       0.022908       0.022748       0.023640       0.040014       0.025938      -0.000974      -0.015091      -0.019097      -0.066895      -0.029476      -0.011982       0.041457             10.572895       9.733363       4.369206       4.245259       9.574445       1.210036      12.410878          -0.000001
          156              C      15.529993       7.524658      11.763192      -0.083554      29.412631 0.39989545E+03  0.92312388E+04                                 8.492039                            6.701631      -0.052374       1.987239                    0.998102      28.217773      81.072807       0.630009       0.421159      -1.058425      -0.035649       0.057391      -0.034049       0.075656      -0.035166       0.051878      -0.043855       0.020734       0.064307      -0.049141      -0.042453       0.091594             10.417433      12.227169       2.896461       4.213108       9.224404       2.452827       9.800726          -0.000000
          157              O      26.682125      13.273975       7.917546      -0.719393      40.014445 0.62510068E+03  0.15615485E+05                                 9.306779                            7.720249       0.301623       2.097059                    0.998616      30.285973      81.344296       0.685735       0.357556      -1.139316      -0.098114       0.005993      -0.038482       0.105561       0.037174      -0.029689      -0.013239       0.052659       0.159466      -0.072163      -0.000598       0.072761             11.213665      16.102290      -2.641882       5.100564       8.168291      -0.915776       9.370414          -0.000000
          158              O      25.852140      11.753184       6.509362      -0.628077      36.943186 0.57603471E+03  0.14118303E+05                                 8.891501                            7.504292       0.121802       2.074542                    0.996984      28.655636      76.582865       0.681664       0.366608      -1.130645      -0.023335       0.068779      -0.031989       0.079362       0.049222      -0.066243       0.006659      -0.003346       0.094339      -0.090267       0.006550       0.083716             10.261249       9.295929      -3.271287       0.143029      15.031761       1.629508       6.456055          -0.000000
          159              O      12.018186      12.691786       8.898560      -0.665371      38.093126 0.58539655E+03  0.14348140E+05                                 8.937753                            7.439015       0.553943       2.198190                    0.998186      29.048283      76.624602       0.704934       0.354496      -1.144755       0.096265      -0.045986       0.022433       0.109018       0.000022      -0.004017       0.016391      -0.132519       0.162292      -0.093419       0.028692       0.064727             10.188509      10.027360       1.707999       2.193709       6.534777       1.850659      14.003391           0.000000
          160              O      11.038140      13.032950      10.817615      -0.647575      33.664939 0.49555922E+03  0.11685039E+05                                 8.220834                            6.815726       0.457142       2.168708                    0.998164      28.693878      74.955846       0.738944       0.351528      -1.143793       0.062456      -0.030608       0.079157       0.105373       0.005286      -0.069021      -0.018502      -0.018538      -0.121853      -0.089746       0.024460       0.065286              9.631191      15.517827       1.028600      -1.545915       5.787502       0.784407       7.588242          -0.000000
          161              O      22.680462      18.072870       7.279518      -0.753090      50.625058 0.81075728E+03  0.21653062E+05                                10.979781                            8.929483      -0.054111       1.963568                    0.998020      32.112885      89.711775       0.621848       0.368802      -1.128481       0.067403      -0.091074      -0.002325       0.113328       0.005926      -0.069245      -0.078420       0.043104       0.099882      -0.100978      -0.017542       0.118520             13.307661      13.241790      -5.693282      -0.466576      19.012491       0.649721       7.668702           0.000000
          162              O      24.676123      17.744128       8.136101      -0.623321      31.970120 0.49214663E+03  0.11565967E+05                                 7.935375                            6.799531       0.458320       2.185946                    0.998110      27.954591      72.521920       0.739817       0.352285      -1.145014       0.028737      -0.062800      -0.046661       0.083348       0.053105       0.000602      -0.028564       0.080784       0.078918      -0.085891       0.027006       0.058885              8.982737       8.586013       2.058054       1.911220      11.634991       2.444758       6.727207          -0.000000
          163              O      21.519511      13.619568       5.089473      -0.229692      27.138880 0.33744710E+03  0.71773514E+04                                 7.212984                            5.587232       0.526958       2.288700                    0.999204      22.755521      55.174748       0.830097       0.346912      -1.155677       0.011469       0.146639      -0.016130       0.147969      -0.022407       0.147778      -0.070704       0.119822      -0.201586      -0.172717      -0.022921       0.195638              9.029871      13.349072       1.462821       5.744896       6.083038       0.768603       7.657502           0.000001
          164              O      22.535185      18.448047      10.131963      -0.719393      40.014428 0.62510015E+03  0.15615469E+05                                 9.306776                            7.720246       0.301622       2.097059                    0.998616      30.285975      81.344306       0.685736       0.357556      -1.139316      -0.075527      -0.071587       0.017727       0.105561      -0.023958      -0.017245       0.058893      -0.006262      -0.104003      -0.072163      -0.000598       0.072761             11.213661      13.496492       5.350138      -2.841731      11.314554      -3.157203       8.829939          -0.000000
          165              O      20.542942      18.534077       9.127859      -0.628077      36.943184 0.57603465E+03  0.14118301E+05                                 8.891500                            7.504291       0.121802       2.074542                    0.996984      28.655635      76.582857       0.681664       0.366608      -1.130645      -0.018521      -0.016740       0.075333       0.079362      -0.047434       0.023438       0.063791      -0.048708      -0.040670      -0.090266       0.006551       0.083716             10.261247       7.757827      -0.101190       2.001271       9.801041      -4.562378      13.224874          -0.000000
          166              O      16.529817       5.049214       9.272173      -0.665371      38.093119 0.58539624E+03  0.14348131E+05                                 8.937752                            7.439012       0.553943       2.198190                    0.998186      29.048284      76.624603       0.704935       0.354496      -1.144755       0.049973       0.082568      -0.050695       0.109018      -0.065318       0.008384      -0.002850       0.085034       0.092787      -0.093419       0.028692       0.064727             10.188508      15.594187      -0.227032      -0.223940       8.805565       1.165868       6.165771           0.000000
          167              O      17.801970       3.298489       8.996052      -0.647575      33.664931 0.49555910E+03  0.11685036E+05                                 8.220833                            6.815725       0.457143       2.168708                    0.998164      28.693875      74.955832       0.738944       0.351528      -1.143793       0.086848       0.025757      -0.053828       0.105373      -0.014834       0.017423       0.020975      -0.136262       0.101113      -0.089746       0.024460       0.065286              9.631188       8.530862       2.423928       0.750129      14.865098       1.256794       5.497605          -0.000000
          168              O      21.510972      14.477537      14.889674      -0.753090      50.625049 0.81075692E+03  0.21653050E+05                                10.979780                            8.929481      -0.054111       1.963568                    0.998020      32.112883      89.711768       0.621849       0.368802      -1.128481       0.003343       0.073987      -0.085779       0.113328      -0.027237      -0.062665       0.062665      -0.118363       0.046151      -0.100978      -0.017542       0.118520             13.307660       8.206455       0.349545       1.071568      14.199557      -6.456662      17.516969           0.000000
          169              O      23.052060      15.931136      14.309532      -0.623321      31.970133 0.49214680E+03  0.11565972E+05                                 7.935378                            6.799532       0.458320       2.185946                    0.998110      27.954592      72.521929       0.739816       0.352285      -1.145014      -0.043877       0.054695      -0.045057       0.083348       0.020484      -0.018713       0.065998       0.012782      -0.086294      -0.085891       0.027006       0.058885              8.982741      10.637269       1.410724       3.666861       6.608439      -0.349871       9.702516           0.000000
          170              O      17.890164      15.024145      11.344682      -0.229692      27.138882 0.33744714E+03  0.71773523E+04                                 7.212984                            5.587232       0.526958       2.288700                    0.999204      22.755523      55.174754       0.830097       0.346912      -1.155677       0.032413      -0.003685       0.144328       0.147969       0.158647      -0.070546      -0.039751       0.099741       0.035083      -0.172717      -0.022921       0.195638              9.029872      13.869109       5.648449      -0.051260       7.440107      -0.431135       5.780399           0.000000
          171              O      23.961923      13.061858      14.353949      -0.719393      40.014443 0.62510062E+03  0.15615483E+05                                 9.306778                            7.720249       0.301623       2.097059                    0.998616      30.285972      81.344291       0.685736       0.357556      -1.139316      -0.039311      -0.064728      -0.073540       0.105561      -0.010546       0.048866      -0.044472      -0.043667      -0.059749      -0.072163      -0.000598       0.072761             11.213665       7.670210       1.951493       1.112740      13.023514       6.136301      12.947272          -0.000000
          172              O      22.230026      11.709607      14.749690      -0.628077      36.943181 0.57603445E+03  0.14118295E+05                                 8.891500                            7.504290       0.121802       2.074542                    0.996984      28.655635      76.582858       0.681664       0.366608      -1.130645       0.050626      -0.046671      -0.039461       0.079362      -0.014406       0.033675      -0.076038       0.039157      -0.033413      -0.090267       0.006551       0.083716             10.261248      11.192847       0.113805      -4.502116       6.744414       1.489943      12.846483          -0.000000
          173              O      16.770533       9.992823       1.896125      -0.665371      38.093124 0.58539648E+03  0.14348138E+05                                 8.937753                            7.439014       0.553943       2.198190                    0.998186      29.048280      76.624594       0.704934       0.354497      -1.144755       0.002857       0.054661       0.094281       0.109018      -0.004663      -0.054986      -0.044518      -0.024020      -0.142777      -0.093420       0.028692       0.064728             10.188510       8.642228       3.269014       1.467086      14.068582      -0.913258       7.854719           0.000000
          174              O      16.628347      11.494132       0.319575      -0.647575      33.664952 0.49555947E+03  0.11685047E+05                                 8.220838                            6.815728       0.457143       2.168708                    0.998164      28.693878      74.955855       0.738944       0.351528      -1.143793       0.001167       0.096935       0.041299       0.105373      -0.046863       0.010782      -0.027453       0.097143       0.111296      -0.089746       0.024460       0.065286              9.631195       8.636064       1.416811       4.319008       7.055305       0.114925      13.202216          -0.000000
          175              O      26.414154      10.658465       9.094667      -0.753090      50.625049 0.81075696E+03  0.21653051E+05                                10.979779                            8.929482      -0.054111       1.963568                    0.998020      32.112884      89.711773       0.621848       0.368802      -1.128481      -0.050425       0.029524       0.097102       0.113328      -0.089709       0.051581      -0.033405      -0.038214       0.032184      -0.100978      -0.017542       0.118520             13.307658      13.203508      -1.426560      -5.503646       8.359476       2.809092      18.359991           0.000000
          176              O      27.029567      12.074629      10.656785      -0.623321      31.970111 0.49214643E+03  0.11565961E+05                                 7.935373                            6.799529       0.458320       2.185945                    0.998110      27.954592      72.521926       0.739817       0.352285      -1.145014      -0.042843      -0.027380       0.066043       0.083348      -0.003932       0.068513      -0.006590      -0.022371      -0.104442      -0.085891       0.027006       0.058885              8.982734      12.671501       2.884535      -0.981129       7.157776       0.718332       7.118924           0.000000
          177              O      21.920361       8.888750      10.722528      -0.229692      27.138880 0.33744720E+03  0.71773540E+04                                 7.212984                            5.587233       0.526958       2.288700                    0.999204      22.755524      55.174758       0.830097       0.346912      -1.155677       0.135795      -0.032996      -0.048638       0.147969       0.015153       0.032308       0.177492      -0.064827      -0.076522      -0.172717      -0.022921       0.195638              9.029869       8.773190       4.322032       2.578950      10.782503       4.725152       7.533915           0.000001
          178              O       9.530697       8.887376       8.117340      -0.719393      40.014450 0.62510077E+03  0.15615488E+05                                 9.306780                            7.720250       0.301623       2.097059                    0.998616      30.285973      81.344300       0.685735       0.357556      -1.139316       0.098114      -0.005993       0.038482       0.105561       0.037174      -0.029689      -0.013239       0.052659       0.159466      -0.072163      -0.000598       0.072761             11.213667      16.102293      -2.641883       5.100565       8.168292      -0.915777       9.370416          -0.000000
          179              O      10.360682      10.408167       9.525524      -0.628077      36.943185 0.57603469E+03  0.14118302E+05                                 8.891501                            7.504292       0.121802       2.074542                    0.996984      28.655636      76.582864       0.681664       0.366608      -1.130645       0.023335      -0.068779       0.031989       0.079362       0.049222      -0.066243       0.006659      -0.003346       0.094339      -0.090267       0.006550       0.083716             10.261248       9.295929      -3.271287       0.143029      15.031761       1.629508       6.456055          -0.000000
          180              O      24.194636       9.469565       7.136326      -0.665371      38.093127 0.58539657E+03  0.14348141E+05                                 8.937753                            7.439015       0.553943       2.198190                    0.998186      29.048284      76.624604       0.704934       0.354496      -1.144755      -0.096265       0.045986      -0.022433       0.109018       0.000022      -0.004017       0.016391      -0.132519       0.162292      -0.093419       0.028692       0.064727             10.188509      10.027360       1.707999       2.193709       6.534777       1.850659      14.003392           0.000000
          181              O      25.174682       9.128401       5.217271      -0.647575      33.664949 0.49555937E+03  0.11685044E+05                                 8.220837                            6.815727       0.457142       2.168708                    0.998164      28.693879      74.955855       0.738944       0.351528      -1.143793      -0.062456       0.030608      -0.079157       0.105373       0.005286      -0.069021      -0.018502      -0.018538      -0.121853      -0.089746       0.024460       0.065286              9.631193      15.517832       1.028600      -1.545915       5.787504       0.784407       7.588244          -0.000000
          182              O      13.532360       4.088481       8.755368      -0.753090      50.625058 0.81075729E+03  0.21653062E+05                                10.979781                            8.929483      -0.054111       1.963568                    0.998020      32.112885      89.711775       0.621848       0.368802      -1.128481      -0.067403       0.091074       0.002325       0.113328       0.005926      -0.069246      -0.078420       0.043104       0.099882      -0.100978      -0.017542       0.118520             13.307661      13.241790      -5.693282      -0.466576      19.012491       0.649721       7.668702           0.000000
          183              O      11.536699       4.417223       7.898785      -0.623321      31.970119 0.49214662E+03  0.11565966E+05                                 7.935375                            6.799531       0.458321       2.185946                    0.998110      27.954590      72.521918       0.739817       0.352285      -1.145014      -0.028737       0.062800       0.046661       0.083348       0.053105       0.000602      -0.028564       0.080784       0.078918      -0.085891       0.027006       0.058885              8.982737       8.586013       2.058054       1.911220      11.634992       2.444758       6.727207          -0.000000
          184              O      14.693311       8.541783      10.945413      -0.229692      27.138885 0.33744715E+03  0.71773527E+04                                 7.212985                            5.587233       0.526958       2.288700                    0.999204      22.755521      55.174751       0.830096       0.346912      -1.155677      -0.011469      -0.146639       0.016130       0.147969      -0.022407       0.147778      -0.070704       0.119822      -0.201586      -0.172717      -0.022921       0.195638              9.029873      13.349075       1.462822       5.744897       6.083039       0.768604       7.657504           0.000001
          185              O      13.677637       3.713304       5.902923      -0.719393      40.014430 0.62510017E+03  0.15615470E+05                                 9.306776                            7.720247       0.301623       2.097059                    0.998616      30.285974      81.344305       0.685736       0.357556      -1.139316       0.075527       0.071587      -0.017727       0.105561      -0.023958      -0.017245       0.058893      -0.006262      -0.104003      -0.072163      -0.000598       0.072761             11.213662      13.496493       5.350139      -2.841731      11.314554      -3.157203       8.829939          -0.000000
          186              O      15.669880       3.627274       6.907027      -0.628077      36.943189 0.57603474E+03  0.14118304E+05                                 8.891502                            7.504293       0.121802       2.074542                    0.996984      28.655635      76.582862       0.681664       0.366608      -1.130645       0.018521       0.016740      -0.075333       0.079362      -0.047434       0.023438       0.063791      -0.048708      -0.040670      -0.090266       0.006551       0.083716             10.261249       7.757828      -0.101190       2.001272       9.801042      -4.562379      13.224876          -0.000000
          187              O      19.683005      17.112137       6.762713      -0.665371      38.093121 0.58539627E+03  0.14348132E+05                                 8.937752                            7.439013       0.553943       2.198190                    0.998186      29.048284      76.624604       0.704935       0.354496      -1.144755      -0.049973      -0.082568       0.050695       0.109018      -0.065318       0.008384      -0.002850       0.085034       0.092787      -0.093419       0.028692       0.064727             10.188508      15.594188      -0.227032      -0.223940       8.805566       1.165869       6.165771           0.000000
          188              O      18.410852      18.862862       7.038834      -0.647575      33.664928 0.49555906E+03  0.11685034E+05                                 8.220832                            6.815724       0.457143       2.168708                    0.998164      28.693875      74.955830       0.738944       0.351528      -1.143793      -0.086848      -0.025757       0.053828       0.105373      -0.014834       0.017423       0.020975      -0.136262       0.101113      -0.089746       0.024460       0.065286              9.631187       8.530861       2.423928       0.750129      14.865097       1.256794       5.497605          -0.000000
          189              O      14.701850       7.683814       1.145212      -0.753090      50.625048 0.81075689E+03  0.21653049E+05                                10.979779                            8.929481      -0.054111       1.963568                    0.998020      32.112883      89.711765       0.621849       0.368802      -1.128481      -0.003343      -0.073987       0.085779       0.113328      -0.027237      -0.062665       0.062665      -0.118363       0.046151      -0.100978      -0.017542       0.118520             13.307660       8.206455       0.349545       1.071568      14.199555      -6.456661      17.516968           0.000000
          190              O      13.160762       6.230215       1.725354      -0.623321      31.970133 0.49214679E+03  0.11565972E+05                                 7.935378                            6.799532       0.458321       2.185946                    0.998110      27.954591      72.521927       0.739816       0.352285      -1.145014       0.043877      -0.054695       0.045057       0.083348       0.020484      -0.018713       0.065998       0.012782      -0.086294      -0.085891       0.027006       0.058885              8.982741      10.637269       1.410724       3.666862       6.608439      -0.349871       9.702516           0.000000
          191              O      18.322658       7.137206       4.690204      -0.229692      27.138886 0.33744717E+03  0.71773534E+04                                 7.212985                            5.587233       0.526958       2.288700                    0.999204      22.755522      55.174755       0.830096       0.346912      -1.155677      -0.032413       0.003685      -0.144328       0.147969       0.158647      -0.070546      -0.039751       0.099741       0.035083      -0.172717      -0.022921       0.195638              9.029873      13.869112       5.648450      -0.051259       7.440109      -0.431135       5.780399           0.000000
          192              O      12.250899       9.099493       1.680937      -0.719393      40.014441 0.62510059E+03  0.15615482E+05                                 9.306778                            7.720249       0.301623       2.097059                    0.998616      30.285971      81.344288       0.685736       0.357556      -1.139316       0.039311       0.064728       0.073540       0.105561      -0.010546       0.048865      -0.044472      -0.043667      -0.059749      -0.072163      -0.000598       0.072761             11.213665       7.670210       1.951493       1.112740      13.023513       6.136301      12.947271          -0.000000
          193              O      13.982796      10.451744       1.285196      -0.628077      36.943181 0.57603444E+03  0.14118295E+05                                 8.891500                            7.504290       0.121802       2.074542                    0.996984      28.655635      76.582858       0.681664       0.366608      -1.130645      -0.050626       0.046671       0.039461       0.079362      -0.014406       0.033675      -0.076038       0.039157      -0.033413      -0.090267       0.006551       0.083716             10.261248      11.192847       0.113805      -4.502116       6.744414       1.489943      12.846483          -0.000000
          194              O      19.442289      12.168528      14.138761      -0.665371      38.093128 0.58539656E+03  0.14348141E+05                                 8.937754                            7.439015       0.553943       2.198190                    0.998186      29.048282      76.624600       0.704934       0.354496      -1.144755      -0.002857      -0.054661      -0.094281       0.109018      -0.004663      -0.054986      -0.044518      -0.024020      -0.142777      -0.093420       0.028692       0.064728             10.188510       8.642229       3.269014       1.467086      14.068583      -0.913258       7.854719           0.000000
          195              O      19.584475      10.667219      15.715311      -0.647575      33.664966 0.49555972E+03  0.11685054E+05                                 8.220840                            6.815730       0.457143       2.168708                    0.998164      28.693882      74.955874       0.738944       0.351528      -1.143793      -0.001167      -0.096935      -0.041299       0.105373      -0.046863       0.010782      -0.027453       0.097143       0.111296      -0.089746       0.024460       0.065286              9.631198       8.636067       1.416811       4.319010       7.055307       0.114926      13.202221          -0.000000
          196              O       9.798668      11.502886       6.940219      -0.753090      50.625050 0.81075700E+03  0.21653053E+05                                10.979780                            8.929482      -0.054111       1.963568                    0.998020      32.112885      89.711776       0.621848       0.368802      -1.128481       0.050425      -0.029524      -0.097102       0.113328      -0.089709       0.051581      -0.033405      -0.038214       0.032184      -0.100978      -0.017542       0.118520             13.307658      13.203508      -1.426560      -5.503646       8.359476       2.809092      18.359991           0.000000
          197              O       9.183255      10.086722       5.378101      -0.623321      31.970116 0.49214653E+03  0.11565964E+05                                 7.935374                            6.799530       0.458320       2.185945                    0.998110      27.954593      72.521932       0.739817       0.352285      -1.145014       0.042843       0.027380      -0.066043       0.083348      -0.003932       0.068513      -0.006590      -0.022371      -0.104442      -0.085891       0.027006       0.058885              8.982735      12.671504       2.884535      -0.981130       7.157777       0.718332       7.118925           0.000000
          198              O      14.292461      13.272601       5.312358      -0.229692      27.138881 0.33744722E+03  0.71773544E+04                                 7.212984                            5.587233       0.526958       2.288700                    0.999204      22.755524      55.174759       0.830096       0.346912      -1.155677      -0.135795       0.032996       0.048637       0.147969       0.015153       0.032308       0.177492      -0.064827      -0.076522      -0.172717      -0.022921       0.195638              9.029870       8.773190       4.322033       2.578950      10.782504       4.725152       7.533915           0.000000

******************************************************
Auxiliary information for the entire system
The total spin magnetic moment of the unit cell is   -0.000073
The total net atomic charge of the unit cell is   0.000012
Accuracy of reproducing the electrostatic potential in the unit cell:
  The inner radius (bohr) =    5.0000
  The outer radius (bohr) =   12.0000
  Valid grid points have density less than (e/(bohr^3)) =    0.0001
  The number of valid grid points were=       729788
  The rms potential error without charges in kcal/mol is=      5.02352
  The rms potential error with partial charges in kcal/mol is=      1.51724
  The RRMSE value at monopole order=      0.30203
  The rms potential error with partial charges and cloud penetration in kcal/mol is=      1.50968
  The RRMSE value at monopole order with cloud penetration is=      0.30052
  The rms potential error with partial charges and atomic dipoles in kcal/mol is=      0.51644
  The RRMSE value at dipole order=      0.10280
  The rms potential error with partial charges, atomic dipoles and cloud penetration in kcal/mol is=      0.50468
  The RRMSE value at dipole order with cloud penetration=      0.10046

******************************************************
The electron densities and ab initio electrostatic potential were computed in VASP using the PBE functional and
projector augmented wave method. See the main text of the journal article for a description of computational details.
The atomic charges, dipoles, and quadrupoles were computed with the DDEC6 method as described in
(a) T. A. Manz and N. Gabaldon Limas, RSC Adv. 6 (2016) 47771-47801 DOI: 10.1039/c6ra04656h
(b) N. Gabaldon Limas and T. A. Manz, RSC Adv. 8 (2018) 2678-2707 DOI: 10.1039/c7ra11829e.
For each atom in the material, the electron cloud parameters were fit to the spherically averaged atom-in-material
electron density using radial positions for which this density was between 10^-4 and 10^-2 electrons per cubic bohr.
The polarizabilities, dispersion coefficients, and quantum Drude oscillator (QDO) parameters were fit using the MCLF method.
The magnetic structure of the system was optimized in VASP from the default ferromagnetic initial guess using spin polarization.
The atomic spin moments (ASMs) were computed on this optimized magnetic structure using the DDEC6 partition as inputs
to the method of T. A. Manz and D. S. Sholl, J. Chem. Theory Comput. 7 (2011) 4146-4164 DOI: 10.1021/ct200539n.
The RMSE and RRMSE were computed using a uniform grid with Ewald summation.
