# Supplementary material for: A collection of forcefield precursors for metal–organic frameworks
Source: RSC Adv. 2019 Nov 13;9(63):36492–507. doi: 10.1039/c9ra07327b (PMC9075174; doi:10.1039/c9ra07327b)
Supplement: RA-009-C9RA07327B-s5203 [file RA-009-C9RA07327B-s5203.xyz]

  198
jmolscript: load "" {1 1 1} spacegroup "x,y,z" unitcell [{     19.012000     0.000000     0.000000 }, {      8.643476    16.933590     0.000000 }, {      8.643476     5.292445    16.085288 }]
Tb    25.782946    20.864665    15.008378     2.049988
Tb    30.227932    13.518159    15.128696     2.049988
Tb    30.305489    18.469131     8.112615     2.049988
Tb    10.516006     1.361370     1.076910     2.049988
Tb     6.071020     8.707876     0.956592     2.049987
Tb     5.993463     3.756904     7.972673     2.049987
H     15.968516    18.043982     4.223997     0.128703
H     12.508445    16.496942     5.507603     0.123984
H     14.226924    15.063792     2.155429     0.148295
H     10.313178    12.367043     5.317796     0.112514
H      8.768324    10.801812     4.441148     0.117989
H      8.274707    13.113005     1.306125     0.112776
H      9.627722    14.717927     2.251940     0.113998
H     10.800841    15.330300     4.962311     0.109295
H     11.682197    14.036478     5.198765     0.110394
H     15.856536     9.834763    15.819881     0.128703
H     14.938827     6.418436    13.949162     0.123984
H     12.485012     9.600350    13.635499     0.148296
H     12.630543     5.131951    10.085476     0.112514
H     10.750786     4.356974     8.872645     0.117990
H      8.517331     4.942803    12.047881     0.112776
H     10.379440     5.511401    13.276797     0.113998
H     13.376383     5.298768    13.011389     0.109295
H     13.616963     6.165499    11.708481     0.110393
H     23.331205     5.893715     4.397718     0.128703
H     20.380228     6.369645     1.737211     0.123984
H     19.885028     3.867419     4.857757     0.148295
H     15.703773     6.165066     1.722734     0.112514
H     13.607314     5.124693     1.365641     0.117989
H     15.441431     1.680911     0.929730     0.112776
H     17.486026     2.727943     1.085757     0.113998
H     18.564792     5.542088     0.966726     0.109295
H     17.813105     6.195884     2.197250     0.110394
H     20.330436     4.182053    11.861291     0.128703
H     23.790507     5.729093    10.577685     0.123984
H     22.072028     7.162243    13.929859     0.148295
H     25.985774     9.858992    10.767492     0.112514
H     27.530628    11.424223    11.644140     0.117990
H     28.024245     9.113030    14.779163     0.112776
H     26.671230     7.508108    13.833348     0.113998
H     25.498111     6.895735    11.122977     0.109295
H     24.616755     8.189557    10.886523     0.110394
H     20.442416    12.391272     0.265407     0.128703
H     21.360125    15.807599     2.136126     0.123984
H     23.813940    12.625685     2.449789     0.148295
H     23.668409    17.094084     5.999812     0.112514
H     25.548166    17.869061     7.212643     0.117990
H     27.781621    17.283232     4.037407     0.112776
H     25.919512    16.714634     2.808491     0.113998
H     22.922569    16.927267     3.073899     0.109296
H     22.681989    16.060536     4.376807     0.110393
H     12.967747    16.332320    11.687570     0.128703
H     15.918724    15.856390    14.348077     0.123984
H     16.413924    18.358616    11.227531     0.148295
H     20.595179    16.060969    14.362554     0.112514
H     22.691638    17.101342    14.719647     0.117990
H     20.857521    20.545124    15.155558     0.112776
H     18.812926    19.498092    14.999531     0.113998
H     17.734160    16.683947    15.118562     0.109295
H     18.485847    16.030151    13.888038     0.110393
C     16.414133    16.574156     2.005835     0.682040
C     15.290489    16.522913     3.047197    -0.009847
C     15.281943    17.429182     4.125876    -0.144927
C     14.244104    17.395556     5.032926     0.001633
C     13.207352    16.508134     4.893145    -0.230490
C     13.224818    15.624789     3.808996     0.255736
C     14.245699    15.642211     2.884092    -0.200227
C     10.132243    13.697429     3.823473     0.135351
C      9.890033    12.529359     4.503881    -0.180279
C      8.990804    11.563168     3.955372    -0.102762
C      8.466006    11.768011     2.720022    -0.018148
C      8.686963    12.938202     2.123258    -0.088840
C      9.513083    13.907357     2.691069    -0.143170
C     14.255167    18.369709     6.146028     0.667977
C      7.596837    10.700321     2.115215     0.601048
C     11.192728    14.550490     4.537660    -0.085620
C     13.773270    11.398444    15.116954     0.682039
C     14.129214     9.955199    14.742810    -0.009847
C     15.290238     9.352979    15.266547    -0.144927
C     15.576460     8.041659    14.951114     0.001633
C     14.739820     7.304707    14.151836    -0.230490
C     13.584606     7.913977    13.651584     0.255736
C     13.271058     9.220205    13.957204    -0.200227
C     11.654342     5.427093    11.816253     0.135352
C     11.794730     5.083496    10.494042    -0.180279
C     10.652879     4.656737     9.747685    -0.102762
C      9.426131     4.693699    10.328363    -0.018148
C      9.347438     4.981943    11.626446    -0.088840
C     10.473208     5.334829    12.369586    -0.143170
C     16.794419     7.432393    15.528576     0.667978
C      8.222059     4.332448     9.503188     0.601048
C     12.978188     5.942006    12.403366    -0.085620
C     22.224654     4.119572     6.102758     0.682039
C     21.668168     4.803254     4.848749    -0.009847
C     22.471478     5.696744     4.113008    -0.144927
C     21.969692     6.274225     2.965966     0.001633
C     20.707943     5.978936     2.515739    -0.230490
C     19.929106     5.079477     3.250837     0.255736
C     20.408750     4.482618     4.396109    -0.200227
C     16.806461     4.506198     1.462153     0.135352
C     15.655969     5.251068     1.549013    -0.180279
C     14.386584     4.617003     1.376901    -0.102762
C     14.330443     3.268342     1.230525    -0.018148
C     15.473162     2.596708     1.098625    -0.088840
C     16.711949     3.228335     1.201571    -0.143170
C     22.842379     7.196226     2.206741     0.667978
C     12.984322     2.603589     1.145273     0.601048
C     18.048396     5.358605     1.767773    -0.085620
C     19.884819     5.651879    14.079453     0.682039
C     21.008463     5.703122    13.038091    -0.009847
C     21.017009     4.796853    11.959412    -0.144927
C     22.054848     4.830479    11.052362     0.001633
C     23.091600     5.717901    11.192143    -0.230490
C     23.074134     6.601246    12.276292     0.255736
C     22.053253     6.583824    13.201196    -0.200227
C     26.166709     8.528606    12.261815     0.135352
C     26.408919     9.696676    11.581407    -0.180279
C     27.308148    10.662867    12.129916    -0.102762
C     27.832946    10.458024    13.365266    -0.018148
C     27.611989     9.287833    13.962030    -0.088840
C     26.785869     8.318678    13.394219    -0.143170
C     22.043785     3.856326     9.939260     0.667978
C     28.702115    11.525714    13.970073     0.601048
C     25.106224     7.675545    11.547628    -0.085621
C     22.525682    10.827591     0.968334     0.682040
C     22.169738    12.270836     1.342478    -0.009847
C     21.008714    12.873056     0.818741    -0.144927
C     20.722492    14.184376     1.134174     0.001633
C     21.559132    14.921328     1.933452    -0.230489
C     22.714346    14.312058     2.433704     0.255736
C     23.027894    13.005830     2.128084    -0.200227
C     24.644610    16.798942     4.269035     0.135351
C     24.504222    17.142539     5.591246    -0.180279
C     25.646073    17.569298     6.337603    -0.102762
C     26.872821    17.532336     5.756925    -0.018148
C     26.951514    17.244092     4.458842    -0.088840
C     25.825744    16.891206     3.715702    -0.143170
C     19.504533    14.793642     0.556712     0.667978
C     28.076893    17.893587     6.582100     0.601048
C     23.320764    16.284029     3.681922    -0.085620
C     14.074298    18.106463     9.982530     0.682040
C     14.630784    17.422781    11.236539    -0.009847
C     13.827474    16.529291    11.972280    -0.144927
C     14.329260    15.951810    13.119322     0.001633
C     15.591009    16.247099    13.569549    -0.230490
C     16.369846    17.146558    12.834451     0.255736
C     15.890202    17.743417    11.689179    -0.200227
C     19.492491    17.719837    14.623135     0.135352
C     20.642983    16.974967    14.536275    -0.180279
C     21.912368    17.609032    14.708387    -0.102762
C     21.968509    18.957693    14.854763    -0.018148
C     20.825790    19.629327    14.986663    -0.088840
C     19.587003    18.997700    14.883717    -0.143170
C     13.456573    15.029809    13.878547     0.667978
C     23.314630    19.622446    14.940015     0.601048
C     18.250556    16.867430    14.317515    -0.085620
O     16.414037    15.703340     1.128061    -0.629076
O     17.243070    17.511277     2.128888    -0.713741
O      6.598087     2.203070     6.317497    -0.624797
O     13.249475    18.433761     6.897050    -0.753516
O      7.320186    10.774227     0.910106    -0.660834
O      7.179237     9.738006     2.818303    -0.658370
O     12.079851    14.938853     3.350565    -0.227080
O     12.788165    11.901168    14.564102    -0.629076
O     14.515112    11.950463    15.968670    -0.713740
O      8.957963     2.835482     0.118227    -0.624797
O     16.990438     6.203208    15.354694    -0.753515
O      7.097263     4.595975     9.950037    -0.660833
O      8.359175     3.793604     8.369336    -0.658369
O     12.485260     7.189620    13.143289    -0.227080
O     21.448993     3.409480     6.753086    -0.629076
O     23.436190     4.334058     6.360927    -0.713740
O      4.961933     7.524715     2.656485    -0.624797
O     22.442208     7.620565     1.093478    -0.753516
O     12.924373     1.371337     1.255939    -0.660834
O     11.937353     3.291943     0.987798    -0.658369
O     18.797617     4.422748     2.721631    -0.227080
O     19.884915     6.522695    14.957227    -0.629076
O     19.055882     4.714758    13.956400    -0.713740
O     29.700865    20.022965     9.767791    -0.624797
O     23.049477     3.792274     9.188238    -0.753515
O     28.978766    11.451808    15.175182    -0.660834
O     29.119715    12.488029    13.266985    -0.658370
O     24.219101     7.287182    12.734723    -0.227080
O     23.510787    10.324867     1.521186    -0.629076
O     21.783840    10.275572     0.116618    -0.713740
O     27.340989    19.390553    15.967061    -0.624797
O     19.308514    16.022827     0.730594    -0.753516
O     29.201689    17.630060     6.135251    -0.660834
O     27.939777    18.432431     7.715952    -0.658370
O     23.813692    15.036415     2.941999    -0.227080
O     14.849959    18.816555     9.332202    -0.629075
O     12.862762    17.891977     9.724361    -0.713741
O     31.337019    14.701320    13.428803    -0.624797
O     13.856744    14.605470    14.991810    -0.753516
O     23.374579    20.854698    14.829349    -0.660833
O     24.361599    18.934092    15.097490    -0.658370
O     17.501335    17.803287    13.363657    -0.227080

The following XYZ coordinates are in angstroms. Other properties are in atomic units.
The sperically averaged electron density of each atom fit to a function of the form exp(a - br)
eigen_1, eigen_2 and eigen_3 are the three eigenvalues of traceless quadrupole moment tensor
  atom number  atomic symbol              X              Y              Z     net charge C6 coefficient C8 coefficient C10 coefficient fluctuating dipole atomic polarizability isotropic forcefield polarizability              a              b squared Pearson coefficient          <r^3>          <r^4>         wp_QDO          m_QDO          q_QDO       dipole_x       dipole_y       dipole_z         dipole            Qxy            Qxz            Qyz     Q(x^2-y^2)  Q(3z^2 - R^2)        eigen_1        eigen_2        eigen_3 static polarizability      alpha(xx)      alpha(xy)      alpha(xz)      alpha(yy)      alpha(yz)      alpha(zz) atomic spin moment
            1             Tb      25.782946      20.864665      15.008378       2.049988     112.914921 0.23229186E+04  0.73950457E+05                                15.554030                           12.934029       2.327898       2.476622                    0.999837      73.570684     168.602583       0.712417       0.270063      -1.331477       0.009646      -0.002124      -0.003923       0.010627      -0.055720      -0.020579       0.040016      -0.118353       0.459891      -0.157993      -0.007807       0.165800             19.947651      31.293472       2.545104      -2.036191      14.879182      -0.656465      13.670299           0.000023
            2             Tb      30.227932      13.518159      15.128696       2.049988     112.915061 0.23229221E+04  0.73950598E+05                                15.554043                           12.934040       2.327898       2.476622                    0.999837      73.570697     168.602637       0.712417       0.270063      -1.331477       0.000475       0.010587      -0.000792       0.010627      -0.141624      -0.037617      -0.033003       0.113886      -0.073653      -0.157993      -0.007807       0.165800             19.947668      16.175098       6.578204       1.237641      28.517010       2.797113      15.150896           0.000024
            3             Tb      30.305489      18.469131       8.112615       2.049988     112.915088 0.23229224E+04  0.73950608E+05                                15.554046                           12.934040       2.327899       2.476622                    0.999837      73.570699     168.602643       0.712417       0.270063      -1.331477       0.002493      -0.000740       0.010304       0.010627      -0.000226      -0.084788      -0.094563      -0.197227      -0.069320      -0.157993      -0.007807       0.165800             19.947675      20.333077       1.109230       8.203989      13.959391       2.393736      25.550556           0.000023
            4             Tb      10.516006       1.361370       1.076910       2.049988     112.915029 0.23229212E+04  0.73950564E+05                                15.554041                           12.934038       2.327899       2.476622                    0.999837      73.570703     168.602662       0.712417       0.270063      -1.331477      -0.009646       0.002124       0.003923       0.010627      -0.055720      -0.020579       0.040016      -0.118352       0.459890      -0.157993      -0.007807       0.165800             19.947667      31.293497       2.545105      -2.036193      14.879192      -0.656465      13.670311           0.000024
            5             Tb       6.071020       8.707876       0.956592       2.049987     112.915072 0.23229224E+04  0.73950610E+05                                15.554044                           12.934040       2.327899       2.476622                    0.999837      73.570702     168.602650       0.712417       0.270063      -1.331477      -0.000475      -0.010587       0.000791       0.010627      -0.141624      -0.037617      -0.033003       0.113887      -0.073653      -0.157993      -0.007807       0.165800             19.947668      16.175097       6.578203       1.237643      28.517009       2.797114      15.150899           0.000024
            6             Tb       5.993463       3.756904       7.972673       2.049987     112.915207 0.23229254E+04  0.73950730E+05                                15.554058                           12.934050       2.327898       2.476622                    0.999837      73.570719     168.602732       0.712416       0.270063      -1.331477      -0.002494       0.000740      -0.010304       0.010627      -0.000226      -0.084788      -0.094563      -0.197227      -0.069319      -0.157993      -0.007807       0.165800             19.947691      20.333093       1.109231       8.203996      13.959402       2.393738      25.550578           0.000023
            7              H      15.968516      18.043982       4.223997       0.128703       1.158525 0.87269377E+01  0.86942525E+02                                 1.770679                            1.688087      -1.273507       2.284053                    0.995723       3.468983       9.560442       0.502084       1.224501      -0.721861       0.029245       0.027364       0.004045       0.040255       0.010071       0.001900       0.002354       0.001677      -0.018611      -0.007303      -0.006355       0.013658              1.801319       1.984002       0.346130      -0.104603       1.729497       0.161593       1.690459           0.000002
            8              H      12.508445      16.496942       5.507603       0.123984       1.236344 0.92099991E+01  0.94215076E+02                                 1.927062                            1.788482      -1.545398       2.145332                    0.992174       3.888522      11.330049       0.459732       1.302389      -0.701645      -0.025102       0.005114       0.018366       0.031521       0.005341      -0.003355      -0.003161       0.005043       0.005592      -0.006946      -0.001276       0.008222              2.014778       2.297243       0.144959      -0.457588       1.712192       0.205050       2.034900          -0.000000
            9              H      14.226924      15.063792       2.155429       0.148295       1.069139 0.77486280E+01  0.75469332E+02                                 1.737890                            1.637109      -1.045945       2.410664                    0.997688       3.324833       9.272760       0.484841       1.297064      -0.706510       0.000725      -0.023254      -0.030127       0.038065       0.000015       0.000162       0.009908      -0.012274       0.008087      -0.007495      -0.006211       0.013706              1.784023       1.576574       0.062923      -0.118882       1.685668       0.465978       2.089827          -0.000000
           10              H      10.313178      12.367043       5.317796       0.112514       1.149427 0.82821583E+01  0.80083027E+02                                 1.658323                            1.566625      -0.871149       2.457725                    0.999289       3.197061       8.217031       0.570021       1.111266      -0.752112       0.015246      -0.009426       0.030374       0.035268       0.008505       0.010613      -0.009363      -0.010408       0.014338      -0.020142       0.006524       0.013618              1.693003       1.539160       0.050996       0.377364       1.499705      -0.151820       2.040145          -0.000000
           11              H       8.768324      10.801812       4.441148       0.117989       1.214232 0.87710663E+01  0.86537123E+02                                 1.765533                            1.647479      -0.965350       2.424096                    0.998485       3.267009       8.644535       0.534980       1.160429      -0.739702      -0.013505      -0.031338       0.022574       0.040915       0.007247       0.005611      -0.012449      -0.011248       0.025861      -0.018186       0.000244       0.017942              1.823764       1.515724       0.293736      -0.031935       2.188773      -0.415873       1.766795           0.000000
           12              H       8.274707      13.113005       1.306125       0.112776       1.134599 0.82753114E+01  0.80981287E+02                                 1.730089                            1.633162      -0.800660       2.498053                    0.999539       3.285284       8.839518       0.517846       1.208663      -0.727558      -0.019099       0.006521      -0.033897       0.039450       0.003279       0.011563      -0.008993      -0.009127       0.020820      -0.017332       0.001117       0.016214              1.769691       1.636315       0.032816       0.352805       1.505935      -0.053413       2.166823           0.000001
           13              H       9.627722      14.717927       2.251940       0.113998       1.135099 0.83518569E+01  0.81681976E+02                                 1.706015                            1.622586      -0.807580       2.492691                    0.999566       3.285556       8.754486       0.529784       1.182126      -0.733728       0.004271       0.031186      -0.015185       0.034949       0.005389       0.010914      -0.008554      -0.023708       0.006514      -0.021124       0.005020       0.016104              1.733334       1.487506       0.148791      -0.019609       2.099681      -0.270245       1.612814           0.000000
           14              H      10.800841      15.330300       4.962311       0.109295       1.086083 0.80920689E+01  0.79930045E+02                                 1.770347                            1.676772      -0.947211       2.420743                    0.997708       3.623701      10.284999       0.475922       1.302926      -0.703449      -0.017951       0.028765       0.014206       0.036763      -0.002552      -0.006904      -0.005259      -0.008720       0.002955      -0.011175       0.002774       0.008402              1.825578       1.705204      -0.188075      -0.107828       2.189674       0.419374       1.581855          -0.000003
           15              H      11.682197      14.036478       5.198765       0.110394       1.290031 0.10329670E+02  0.10626982E+03                                 1.865497                            1.806609      -0.833938       2.478756                    0.998943       3.379311       9.159284       0.502469       1.184877      -0.735154       0.015515      -0.021090       0.022358       0.034429      -0.005698      -0.001487      -0.006087       0.004327      -0.001770      -0.009697       0.002368       0.007329              1.889175       1.880529      -0.038444       0.331780       1.893279      -0.263511       1.893718          -0.000002
           16              H      15.856536       9.834763      15.819881       0.128703       1.158524 0.87269275E+01  0.86942411E+02                                 1.770679                            1.688087      -1.273507       2.284053                    0.995723       3.468983       9.560446       0.502084       1.224502      -0.721861       0.024336       0.020413       0.024729       0.040255       0.006112       0.008005       0.005988       0.003375       0.000116      -0.007303      -0.006355       0.013658              1.801319       1.837414       0.083640       0.290473       1.936809       0.257583       1.629735           0.000002
           17              H      14.938827       6.418436      13.949162       0.123984       1.236346 0.92100254E+01  0.94215413E+02                                 1.927065                            1.788484      -1.545399       2.145332                    0.992174       3.888526      11.330065       0.459732       1.302389      -0.701645       0.005550      -0.031016      -0.000882       0.031521      -0.000031      -0.000888       0.007327      -0.003703      -0.003172      -0.006946      -0.001276       0.008222              2.014782       1.845379      -0.158712       0.189242       2.577002       0.218571       1.621965           0.000000
           18              H      12.485012       9.600350      13.635499       0.148296       1.069138 0.77486209E+01  0.75469240E+02                                 1.737888                            1.637107      -1.045944       2.410665                    0.997688       3.324830       9.272748       0.484841       1.297063      -0.706510      -0.031633       0.016961      -0.012673       0.038065      -0.006494       0.007637      -0.003940       0.009800      -0.003895      -0.007495      -0.006211       0.013706              1.784022       2.096389      -0.358592       0.271147       1.807214      -0.029580       1.448463           0.000000
           19              H      12.630543       5.131951      10.085476       0.112514       1.149429 0.82821825E+01  0.80083323E+02                                 1.658326                            1.566628      -0.871150       2.457725                    0.999289       3.197064       8.217043       0.570021       1.111267      -0.752112       0.030005       0.001801      -0.018447       0.035268       0.004792      -0.005064       0.007932       0.024520       0.025697      -0.020142       0.006525       0.013618              1.693006       2.126420       0.074644      -0.283310       1.309956       0.066580       1.642644          -0.000000
           20              H      10.750786       4.356974       8.872645       0.117990       1.214230 0.87710504E+01  0.86536924E+02                                 1.765531                            1.647477      -0.965350       2.424096                    0.998485       3.267006       8.644524       0.534980       1.160429      -0.739702       0.004236      -0.017325      -0.036823       0.040915       0.000224      -0.008521       0.010110       0.018432       0.028257      -0.018186       0.000244       0.017942              1.823762       1.601487       0.017692      -0.055071       1.475316       0.352585       2.394482           0.000001
           21              H       8.517331       4.942803      12.047881       0.112776       1.134599 0.82753137E+01  0.80981312E+02                                 1.730089                            1.633162      -0.800660       2.498053                    0.999539       3.285285       8.839520       0.517846       1.208663      -0.727558      -0.035547      -0.003299       0.016789       0.039450       0.003375      -0.008218       0.003634       0.024766       0.021013      -0.017332       0.001117       0.016214              1.769691       2.260515       0.026774      -0.248997       1.446351       0.038294       1.602207           0.000000
           22              H      10.379440       5.511401      13.276797       0.113998       1.135101 0.83518744E+01  0.81682186E+02                                 1.706016                            1.622587      -0.807581       2.492690                    0.999566       3.285558       8.754492       0.529784       1.182125      -0.733728      -0.002224       0.005931       0.034370       0.034949       0.002668      -0.003081       0.003490       0.025898       0.045023      -0.021124       0.005020       0.016104              1.733336       1.519923       0.011331       0.002108       1.467495       0.164489       2.212589           0.000000
           23              H      13.376383       5.298768      13.011389       0.109295       1.086084 0.80920796E+01  0.79930173E+02                                 1.770348                            1.676772      -0.947210       2.420743                    0.997708       3.623704      10.285007       0.475922       1.302925      -0.703449       0.011866      -0.026211       0.022884       0.036763      -0.005529      -0.003128       0.001297      -0.010157       0.020126      -0.011175       0.002773       0.008402              1.825579       1.721439      -0.169494       0.395379       1.874006      -0.364559       1.881291          -0.000003
           24              H      13.616963       6.165499      11.708481       0.110393       1.290037 0.10329730E+02  0.10627061E+03                                 1.865504                            1.806616      -0.833940       2.478755                    0.998943       3.379318       9.159317       0.502467       1.184879      -0.735153       0.020099       0.007160      -0.027021       0.034429       0.000875      -0.006950      -0.002007      -0.009155       0.005613      -0.009697       0.002368       0.007329              1.889183       2.012346       0.235866      -0.252714       1.605407      -0.028430       2.049797          -0.000004
           25              H      23.331205       5.893715       4.397718       0.128703       1.158524 0.87269270E+01  0.86942410E+02                                 1.770680                            1.688087      -1.273507       2.284053                    0.995723       3.468983       9.560448       0.502084       1.224502      -0.721861       0.037668       0.008095       0.011662       0.040255       0.004871       0.005332       0.000988       0.016440      -0.015276      -0.007303      -0.006355       0.013658              1.801320       2.062419       0.187213       0.260649       1.587671      -0.145770       1.753869           0.000002
           26              H      20.380228       6.369645       1.737211       0.123984       1.236343 0.92099964E+01  0.94215044E+02                                 1.927062                            1.788482      -1.545397       2.145333                    0.992174       3.888520      11.330044       0.459732       1.302389      -0.701645      -0.006857       0.009731      -0.029187       0.031521      -0.002506       0.006273      -0.002923       0.001522      -0.006919      -0.006946      -0.001276       0.008222              2.014779       1.950514       0.076491       0.313753       1.739895      -0.395819       2.353927          -0.000000
           27              H      19.885028       3.867419       4.857757       0.148295       1.069140 0.77486387E+01  0.75469462E+02                                 1.737891                            1.637110      -1.045945       2.410664                    0.997688       3.324833       9.272761       0.484840       1.297064      -0.706510      -0.020382      -0.025112       0.020072       0.038065       0.006902      -0.007494      -0.005781       0.002905      -0.004869      -0.007495      -0.006211       0.013706              1.784025       1.714079       0.340635      -0.119724       1.848258      -0.416472       1.789737          -0.000000
           28              H      15.703773       6.165066       1.722734       0.112514       1.149427 0.82821651E+01  0.80083115E+02                                 1.658324                            1.566627      -0.871149       2.457725                    0.999289       3.197061       8.217034       0.570021       1.111267      -0.752112      -0.001464       0.034436       0.007476       0.035268      -0.003096       0.001834       0.005952      -0.003697      -0.056399      -0.020142       0.006525       0.013618              1.693005       1.549161       0.048862       0.032235       2.226934       0.162567       1.302919          -0.000000
           29              H      13.607314       5.124693       1.365641       0.117989       1.214233 0.87710808E+01  0.86537315E+02                                 1.765535                            1.647482      -0.965352       2.424095                    0.998485       3.267011       8.644547       0.534979       1.160431      -0.739701      -0.034052       0.022137      -0.004948       0.040915      -0.008204       0.002380       0.002014      -0.007931      -0.052944      -0.018186       0.000244       0.017942              1.823767       2.287550      -0.396971       0.025099       1.827999       0.025382       1.355752           0.000001
           30              H      15.441431       1.680911       0.929730       0.112776       1.134601 0.82753275E+01  0.80981478E+02                                 1.730090                            1.633162      -0.800664       2.498051                    0.999539       3.285288       8.839529       0.517846       1.208662      -0.727558      -0.002875      -0.038442      -0.008381       0.039450      -0.003169      -0.000823       0.006903      -0.012082      -0.047422      -0.017332       0.001117       0.016214              1.769692       1.559460       0.129688       0.033175       2.310778       0.098995       1.438838           0.000000
           31              H      17.486026       2.727943       1.085757       0.113998       1.135100 0.83518609E+01  0.81682022E+02                                 1.706015                            1.622586      -0.807580       2.492691                    0.999566       3.285557       8.754488       0.529785       1.182125      -0.733728       0.029719      -0.017667      -0.005109       0.034949      -0.004536      -0.005285       0.006624       0.001404      -0.057184      -0.021124       0.005020       0.016104              1.733334       2.093652      -0.287307      -0.074545       1.663744       0.049395       1.442607           0.000000
           32              H      18.564792       5.542088       0.966726       0.109295       1.086084 0.80920747E+01  0.79930107E+02                                 1.770347                            1.676772      -0.947210       2.420743                    0.997708       3.623702      10.284998       0.475923       1.302924      -0.703450       0.017459       0.004410      -0.032050       0.036763      -0.009003      -0.002331      -0.003609       0.001437       0.004322      -0.011175       0.002773       0.008402              1.825578       1.937223       0.212454      -0.392572       1.448330      -0.119121       2.091180          -0.000002
           33              H      17.813105       6.195884       2.197250       0.110394       1.290033 0.10329688E+02  0.10627008E+03                                 1.865500                            1.806613      -0.833937       2.478757                    0.998943       3.379311       9.159293       0.502468       1.184879      -0.735153      -0.011731       0.028554       0.015246       0.034429      -0.006290       0.000395       0.003170      -0.006516       0.013982      -0.009697       0.002368       0.007329              1.889179       1.859513      -0.088327      -0.000115       2.142331       0.340285       1.665693          -0.000004
           34              H      20.330436       4.182053      11.861291       0.128703       1.158525 0.87269325E+01  0.86942475E+02                                 1.770680                            1.688088      -1.273506       2.284054                    0.995723       3.468982       9.560445       0.502084       1.224502      -0.721861      -0.029245      -0.027364      -0.004045       0.040255       0.010071       0.001900       0.002354       0.001677      -0.018611      -0.007303      -0.006355       0.013658              1.801320       1.984003       0.346130      -0.104603       1.729498       0.161593       1.690460           0.000002
           35              H      23.790507       5.729093      10.577685       0.123984       1.236344 0.92100001E+01  0.94215098E+02                                 1.927063                            1.788482      -1.545398       2.145332                    0.992174       3.888523      11.330056       0.459732       1.302389      -0.701644       0.025102      -0.005114      -0.018366       0.031521       0.005341      -0.003355      -0.003161       0.005043       0.005592      -0.006946      -0.001276       0.008222              2.014779       2.297244       0.144959      -0.457589       1.712193       0.205050       2.034901           0.000000
           36              H      22.072028       7.162243      13.929859       0.148295       1.069139 0.77486325E+01  0.75469396E+02                                 1.737891                            1.637110      -1.045946       2.410664                    0.997688       3.324834       9.272768       0.484840       1.297065      -0.706510      -0.000725       0.023254       0.030127       0.038065       0.000015       0.000162       0.009908      -0.012274       0.008087      -0.007495      -0.006211       0.013706              1.784025       1.576575       0.062923      -0.118882       1.685669       0.465978       2.089829          -0.000000
           37              H      25.985774       9.858992      10.767492       0.112514       1.149428 0.82821712E+01  0.80083181E+02                                 1.658324                            1.566626      -0.871150       2.457724                    0.999289       3.197064       8.217040       0.570021       1.111266      -0.752112      -0.015245       0.009426      -0.030374       0.035268       0.008505       0.010613      -0.009363      -0.010408       0.014338      -0.020142       0.006525       0.013618              1.693004       1.539161       0.050996       0.377365       1.499706      -0.151820       2.040146          -0.000001
           38              H      27.530628      11.424223      11.644140       0.117990       1.214228 0.87710305E+01  0.86536677E+02                                 1.765528                            1.647475      -0.965349       2.424096                    0.998485       3.267003       8.644513       0.534980       1.160429      -0.739702       0.013505       0.031338      -0.022574       0.040915       0.007248       0.005611      -0.012449      -0.011248       0.025861      -0.018186       0.000244       0.017942              1.823759       1.515720       0.293735      -0.031935       2.188767      -0.415871       1.766791           0.000001
           39              H      28.024245       9.113030      14.779163       0.112776       1.134600 0.82753180E+01  0.80981365E+02                                 1.730090                            1.633162      -0.800661       2.498052                    0.999539       3.285285       8.839521       0.517846       1.208663      -0.727558       0.019099      -0.006521       0.033897       0.039450       0.003279       0.011563      -0.008993      -0.009127       0.020820      -0.017332       0.001117       0.016214              1.769692       1.636316       0.032816       0.352806       1.505935      -0.053413       2.166824           0.000000
           40              H      26.671230       7.508108      13.833348       0.113998       1.135100 0.83518633E+01  0.81682060E+02                                 1.706016                            1.622587      -0.807581       2.492690                    0.999566       3.285557       8.754492       0.529784       1.182126      -0.733728      -0.004271      -0.031186       0.015185       0.034949       0.005389       0.010914      -0.008554      -0.023708       0.006514      -0.021124       0.005020       0.016104              1.733335       1.487507       0.148791      -0.019609       2.099683      -0.270245       1.612815          -0.000000
           41              H      25.498111       6.895735      11.122977       0.109295       1.086083 0.80920695E+01  0.79930046E+02                                 1.770346                            1.676771      -0.947210       2.420743                    0.997708       3.623701      10.284996       0.475923       1.302925      -0.703449       0.017951      -0.028765      -0.014206       0.036763      -0.002552      -0.006904      -0.005259      -0.008720       0.002955      -0.011175       0.002774       0.008402              1.825577       1.705204      -0.188075      -0.107827       2.189673       0.419374       1.581854          -0.000002
           42              H      24.616755       8.189557      10.886523       0.110394       1.290033 0.10329694E+02  0.10627016E+03                                 1.865502                            1.806614      -0.833937       2.478757                    0.998943       3.379312       9.159299       0.502467       1.184880      -0.735153      -0.015515       0.021090      -0.022358       0.034429      -0.005698      -0.001487      -0.006087       0.004327      -0.001771      -0.009697       0.002368       0.007329              1.889180       1.880534      -0.038444       0.331781       1.893284      -0.263512       1.893723          -0.000004
           43              H      20.442416      12.391272       0.265407       0.128703       1.158523 0.87269207E+01  0.86942326E+02                                 1.770678                            1.688086      -1.273506       2.284054                    0.995723       3.468982       9.560442       0.502084       1.224502      -0.721861      -0.024336      -0.020413      -0.024729       0.040255       0.006112       0.008005       0.005988       0.003375       0.000116      -0.007303      -0.006355       0.013658              1.801318       1.837413       0.083640       0.290473       1.936808       0.257583       1.629734           0.000003
           44              H      21.360125      15.807599       2.136126       0.123984       1.236344 0.92100081E+01  0.94215192E+02                                 1.927063                            1.788483      -1.545398       2.145332                    0.992174       3.888522      11.330051       0.459732       1.302389      -0.701645      -0.005550       0.031016       0.000882       0.031521      -0.000031      -0.000888       0.007327      -0.003703      -0.003172      -0.006946      -0.001276       0.008222              2.014780       1.845377      -0.158712       0.189242       2.577000       0.218571       1.621964           0.000000
           45              H      23.813940      12.625685       2.449789       0.148295       1.069139 0.77486295E+01  0.75469348E+02                                 1.737890                            1.637109      -1.045944       2.410664                    0.997688       3.324832       9.272756       0.484841       1.297064      -0.706510       0.031633      -0.016961       0.012673       0.038065      -0.006494       0.007637      -0.003940       0.009800      -0.003895      -0.007495      -0.006211       0.013706              1.784023       2.096391      -0.358593       0.271147       1.807215      -0.029580       1.448464           0.000000
           46              H      23.668409      17.094084       5.999812       0.112514       1.149423 0.82821285E+01  0.80082646E+02                                 1.658318                            1.566621      -0.871148       2.457726                    0.999289       3.197057       8.217009       0.570023       1.111264      -0.752113      -0.030005      -0.001801       0.018447       0.035268       0.004792      -0.005065       0.007932       0.024520       0.025697      -0.020142       0.006524       0.013618              1.692998       2.126408       0.074644      -0.283308       1.309950       0.066579       1.642636          -0.000000
           47              H      25.548166      17.869061       7.212643       0.117990       1.214230 0.87710523E+01  0.86536950E+02                                 1.765531                            1.647478      -0.965350       2.424096                    0.998485       3.267006       8.644525       0.534980       1.160429      -0.739702      -0.004236       0.017325       0.036823       0.040915       0.000224      -0.008521       0.010110       0.018432       0.028257      -0.018186       0.000244       0.017942              1.823763       1.601488       0.017692      -0.055071       1.475316       0.352585       2.394483           0.000001
           48              H      27.781621      17.283232       4.037407       0.112776       1.134601 0.82753255E+01  0.80981454E+02                                 1.730090                            1.633162      -0.800662       2.498052                    0.999539       3.285287       8.839526       0.517846       1.208662      -0.727558       0.035547       0.003299      -0.016789       0.039450       0.003375      -0.008218       0.003634       0.024766       0.021013      -0.017332       0.001117       0.016214              1.769692       2.260516       0.026774      -0.248997       1.446351       0.038294       1.602208           0.000000
           49              H      25.919512      16.714634       2.808491       0.113998       1.135099 0.83518535E+01  0.81681934E+02                                 1.706015                            1.622586      -0.807579       2.492691                    0.999566       3.285554       8.754480       0.529784       1.182126      -0.733728       0.002224      -0.005931      -0.034370       0.034949       0.002668      -0.003081       0.003490       0.025898       0.045023      -0.021124       0.005020       0.016104              1.733334       1.519922       0.011331       0.002108       1.467493       0.164489       2.212586           0.000000
           50              H      22.922569      16.927267       3.073899       0.109296       1.086082 0.80920589E+01  0.79929918E+02                                 1.770345                            1.676770      -0.947210       2.420743                    0.997708       3.623699      10.284990       0.475923       1.302925      -0.703449      -0.011866       0.026211      -0.022884       0.036763      -0.005529      -0.003128       0.001297      -0.010157       0.020126      -0.011175       0.002774       0.008402              1.825576       1.721437      -0.169493       0.395378       1.874003      -0.364558       1.881288          -0.000002
           51              H      22.681989      16.060536       4.376807       0.110393       1.290035 0.10329703E+02  0.10627026E+03                                 1.865501                            1.806613      -0.833940       2.478755                    0.998943       3.379315       9.159301       0.502468       1.184878      -0.735153      -0.020099      -0.007160       0.027021       0.034429       0.000875      -0.006950      -0.002007      -0.009155       0.005613      -0.009697       0.002368       0.007329              1.889180       2.012342       0.235865      -0.252714       1.605404      -0.028430       2.049792          -0.000003
           52              H      12.967747      16.332320      11.687570       0.128703       1.158526 0.87269434E+01  0.86942613E+02                                 1.770681                            1.688088      -1.273508       2.284053                    0.995723       3.468986       9.560458       0.502084       1.224502      -0.721861      -0.037668      -0.008095      -0.011662       0.040255       0.004871       0.005332       0.000988       0.016440      -0.015275      -0.007303      -0.006355       0.013658              1.801321       2.062420       0.187213       0.260650       1.587672      -0.145770       1.753871           0.000002
           53              H      15.918724      15.856390      14.348077       0.123984       1.236345 0.92100126E+01  0.94215255E+02                                 1.927064                            1.788483      -1.545398       2.145332                    0.992174       3.888524      11.330060       0.459731       1.302389      -0.701644       0.006857      -0.009731       0.029187       0.031521      -0.002506       0.006273      -0.002923       0.001522      -0.006919      -0.006946      -0.001276       0.008222              2.014781       1.950516       0.076491       0.313753       1.739897      -0.395820       2.353930          -0.000001
           54              H      16.413924      18.358616      11.227531       0.148295       1.069140 0.77486401E+01  0.75469478E+02                                 1.737891                            1.637110      -1.045946       2.410664                    0.997688       3.324833       9.272761       0.484840       1.297064      -0.706510       0.020382       0.025112      -0.020072       0.038065       0.006902      -0.007494      -0.005781       0.002905      -0.004869      -0.007495      -0.006211       0.013706              1.784025       1.714079       0.340635      -0.119724       1.848258      -0.416473       1.789737           0.000000
           55              H      20.595179      16.060969      14.362554       0.112514       1.149428 0.82821768E+01  0.80083258E+02                                 1.658326                            1.566628      -0.871151       2.457724                    0.999289       3.197064       8.217044       0.570020       1.111267      -0.752112       0.001465      -0.034436      -0.007476       0.035268      -0.003096       0.001834       0.005952      -0.003697      -0.056400      -0.020142       0.006524       0.013618              1.693006       1.549162       0.048862       0.032235       2.226936       0.162567       1.302920          -0.000001
           56              H      22.691638      17.101342      14.719647       0.117990       1.214230 0.87710551E+01  0.86537000E+02                                 1.765533                            1.647479      -0.965348       2.424097                    0.998485       3.267007       8.644534       0.534979       1.160431      -0.739701       0.034052      -0.022137       0.004948       0.040915      -0.008204       0.002380       0.002014      -0.007931      -0.052944      -0.018186       0.000244       0.017942              1.823764       2.287547      -0.396970       0.025099       1.827996       0.025382       1.355750           0.000000
           57              H      20.857521      20.545124      15.155558       0.112776       1.134599 0.82753096E+01  0.80981267E+02                                 1.730089                            1.633162      -0.800663       2.498052                    0.999539       3.285284       8.839519       0.517846       1.208663      -0.727558       0.002875       0.038442       0.008381       0.039450      -0.003169      -0.000823       0.006903      -0.012082      -0.047422      -0.017332       0.001117       0.016214              1.769691       1.559460       0.129688       0.033175       2.310776       0.098995       1.438837           0.000000
           58              H      18.812926      19.498092      14.999531       0.113998       1.135099 0.83518581E+01  0.81681996E+02                                 1.706016                            1.622587      -0.807580       2.492691                    0.999566       3.285556       8.754488       0.529784       1.182126      -0.733728      -0.029719       0.017667       0.005109       0.034949      -0.004536      -0.005286       0.006624       0.001404      -0.057184      -0.021124       0.005020       0.016104              1.733335       2.093652      -0.287307      -0.074545       1.663744       0.049395       1.442608           0.000000
           59              H      17.734160      16.683947      15.118562       0.109295       1.086085 0.80920823E+01  0.79930211E+02                                 1.770348                            1.676773      -0.947212       2.420742                    0.997708       3.623705      10.285013       0.475922       1.302925      -0.703449      -0.017459      -0.004410       0.032050       0.036763      -0.009003      -0.002331      -0.003609       0.001437       0.004322      -0.011175       0.002773       0.008402              1.825579       1.937225       0.212454      -0.392573       1.448331      -0.119121       2.091182          -0.000003
           60              H      18.485847      16.030151      13.888038       0.110393       1.290039 0.10329750E+02  0.10627088E+03                                 1.865507                            1.806619      -0.833940       2.478755                    0.998943       3.379320       9.159328       0.502467       1.184880      -0.735153       0.011731      -0.028553      -0.015246       0.034429      -0.006290       0.000395       0.003170      -0.006516       0.013982      -0.009697       0.002368       0.007329              1.889186       1.859520      -0.088327      -0.000115       2.142339       0.340287       1.665699          -0.000003
           61              C      16.414133      16.574156       2.005835       0.682040      22.055346 0.23064194E+03  0.46922854E+04                                 7.402013                            5.461868      -0.173631       2.019216                    0.998945      21.429118      59.962360       0.620704       0.485038      -1.010283       0.057725       0.007138      -0.047586       0.075150      -0.061225       0.083876      -0.051120      -0.047079      -0.070770      -0.101941      -0.030113       0.132054              9.402998      11.288083       1.192517      -5.046623       6.575096       1.369039      10.345815          -0.000019
           62              C      15.290489      16.522913       3.047197      -0.009847      39.729470 0.42654247E+03  0.98697392E+04                                10.015242                            6.773270       0.133988       2.048331                    0.999264      26.739886      73.538173       0.656292       0.403335      -1.084748      -0.045214      -0.001940       0.030518       0.054584       0.004905       0.011739       0.009548      -0.019445      -0.019976      -0.018673      -0.001585       0.020258             13.816989      16.709358       1.763027      -8.068191       8.620105       2.934033      16.121505          -0.000103
           63              C      15.281943      17.429182       4.125876      -0.144927      37.736970 0.44972088E+03  0.10700640E+05                                 9.919764                            7.168237      -0.145675       1.917225                    0.999367      30.235538      88.463976       0.600795       0.428463      -1.052905      -0.016546      -0.011021      -0.005282       0.020570       0.008664       0.026552      -0.020679      -0.002524      -0.059182      -0.044528       0.018507       0.026021             12.695990      12.109242      -0.213563      -6.363541       8.835858       4.974834      17.142871           0.000120
           64              C      14.244104      17.395556       5.032926       0.001633      38.645336 0.39891591E+03  0.91043721E+04                                 9.857186                            6.574695       0.097293       2.046158                    0.999292      26.323522      72.600819       0.660444       0.406351      -1.079505      -0.018439      -0.035342      -0.042152       0.058016      -0.006307       0.001516      -0.005967       0.033827      -0.020326      -0.017608      -0.004067       0.021675             13.426927      11.181069       1.362694      -3.519516      11.732476       7.366362      17.367238          -0.000082
           65              C      13.207352      16.508134       4.893145      -0.230490      38.575554 0.48830534E+03  0.11885531E+05                                10.061655                            7.480929      -0.200530       1.893147                    0.998898      31.615042      94.208209       0.585502       0.429785      -1.049860       0.004697       0.046052      -0.001388       0.046312      -0.026846       0.003550      -0.029499       0.045515      -0.024841      -0.048239       0.003440       0.044798             12.117977      11.914955       3.887193      -0.777352      11.992771       5.453076      12.446205           0.000106
           66              C      13.224818      15.624789       3.808996       0.255736      34.075502 0.36000743E+03  0.80415695E+04                                 9.233947                            6.402591       0.003277       2.017608                    0.999634      24.984524      69.101746       0.642163       0.427003      -1.061791      -0.050336      -0.015119      -0.022708       0.057253       0.039177      -0.016532       0.002486      -0.006750      -0.064688      -0.039722      -0.011621       0.051343             11.889117      15.424960       4.687062      -2.569979       9.626671       2.907103      10.615721          -0.000109
           67              C      14.245699      15.642211       2.884092      -0.200227      36.672759 0.44696086E+03  0.10609037E+05                                 9.649752                            7.094981      -0.076003       1.942754                    0.999398      30.283876      88.236888       0.610992       0.422342      -1.057653       0.015023       0.017618      -0.024011       0.033356      -0.038237       0.037390       0.005399      -0.046222      -0.001890      -0.064362       0.014383       0.049979             11.793549      15.756120       3.399552      -5.058588       8.268908       1.551996      11.355619           0.000112
           68              C      10.132243      13.697429       3.823473       0.135351      32.499528 0.37288496E+03  0.84211682E+04                                 9.055136                            6.541054      -0.179383       1.967772                    0.999314      25.548124      71.560203       0.630314       0.430281      -1.057442       0.027632       0.017574       0.002761       0.032863       0.025195       0.006402       0.021364      -0.012375      -0.050294      -0.029231      -0.012595       0.041827             11.476325      12.170665       6.112503       4.516390      12.299969       1.324342       9.958340           0.000053
           69              C       9.890033      12.529359       4.503881      -0.180279      33.967743 0.44071294E+03  0.10379187E+05                                 9.061918                            6.966262       0.224052       2.032820                    0.999800      29.863903      85.462567       0.629830       0.412929      -1.068220      -0.019944      -0.024084      -0.012715       0.033756       0.011171       0.027580      -0.010795       0.016811       0.080426      -0.036542      -0.006431       0.042973             10.620124       9.555399       5.128036       2.900757      12.981466       0.096365       9.323507          -0.000065
           70              C       8.990804      11.563168       3.955372      -0.102762      33.435021 0.42178018E+03  0.98608757E+04                                 9.086182                            6.907397       0.003471       1.971064                    0.999666      29.318374      84.600152       0.617594       0.424203      -1.057175       0.000738       0.030603      -0.003390       0.030799       0.012757      -0.005790      -0.025614      -0.019848      -0.018286      -0.024347      -0.010938       0.035285             10.654817       9.615966       4.587483       3.808469      11.524807       0.648952      10.823678           0.000054
           71              C       8.466006      11.768011       2.720022      -0.018148      35.401880 0.39679097E+03  0.90646238E+04                                 9.372050                            6.622184       0.057293       2.036946                    0.999295      26.469018      73.588353       0.646913       0.414450      -1.071723       0.017439       0.025664       0.014677       0.034325       0.003397      -0.004621      -0.000487       0.020968       0.030443      -0.016097       0.002955       0.013142             12.080760      10.822235       6.462413       4.439421      14.574774       2.062034      10.845272          -0.000028
           72              C       8.686963      12.938202       2.123258      -0.088840      31.914147 0.39882051E+03  0.91993261E+04                                 8.796641                            6.707132       0.139636       2.024991                    0.999735      28.575316      82.042025       0.627769       0.422987      -1.057383       0.015954       0.006697       0.028187       0.033074      -0.010450       0.016246      -0.001387       0.026099       0.058914      -0.026960      -0.003533       0.030493             10.485064       9.360736       5.006906       3.020934      12.811417       1.047331       9.283039           0.000047
           73              C       9.513083      13.907357       2.691069      -0.143170      32.478988 0.40875832E+03  0.94985489E+04                                 8.908183                            6.812066       0.055012       1.997928                    0.999458      29.172944      84.410230       0.619146       0.425718      -1.054372      -0.017104      -0.028861      -0.012658       0.035857       0.006266      -0.002578      -0.014982      -0.037873      -0.058437      -0.023801      -0.010205       0.034006             10.497766      10.042022       4.313272       4.140572      11.374480       1.484849      10.076794          -0.000054
           74              C      14.255167      18.369709       6.146028       0.667977      22.890712 0.23210547E+03  0.47334203E+04                                 7.585481                            5.473940      -0.197399       2.007997                    0.999200      21.604778      60.689192       0.620398       0.484112      -1.009935      -0.005326       0.036437       0.055638       0.066720      -0.044433       0.042152      -0.105685       0.012302      -0.014351      -0.109979      -0.021847       0.131826              9.726343       7.543514       0.434034      -1.392898       8.882783       5.657650      12.752733          -0.000028
           75              C       7.596837      10.700321       2.115215       0.601048      24.957961 0.25521524E+03  0.53128400E+04                                 7.927895                            5.673919      -0.131945       2.006035                    0.999519      22.590500      63.454387       0.622007       0.473032      -1.019019      -0.044072      -0.014416      -0.009758       0.047385      -0.091771      -0.039742      -0.026402       0.092265      -0.058543      -0.113350      -0.002283       0.115633             10.091233       9.166444       5.488966       2.762769      11.629647       1.682351       9.477608          -0.000024
           76              C      11.192728      14.550490       4.537660      -0.085620      29.593298 0.40089968E+03  0.92698242E+04                                 8.558256                            6.732852      -0.101177       1.971901                    0.997758      28.347784      81.790430       0.624707       0.424027      -1.055536       0.036149       0.011936      -0.071833       0.081297       0.027305      -0.045619      -0.043913       0.013051       0.046691      -0.046957      -0.034189       0.081145             10.530328      12.633992       5.016238       1.336143      11.212129       1.756647       7.744864          -0.000005
           77              C      13.773270      11.398444      15.116954       0.682039      22.055352 0.23064199E+03  0.46922868E+04                                 7.402015                            5.461869      -0.173631       2.019216                    0.998945      21.429117      59.962360       0.620704       0.485038      -1.010283      -0.012030       0.070950       0.021653       0.075150       0.050270      -0.059414      -0.064402       0.076677       0.179797      -0.101941      -0.030113       0.132054              9.403003       7.312760      -2.391961       1.216146      14.765713       2.421923       6.130536          -0.000019
           78              C      14.129214       9.955199      14.742810      -0.009847      39.729458 0.42654235E+03  0.98697358E+04                                10.015240                            6.773269       0.133988       2.048331                    0.999264      26.739883      73.538160       0.656292       0.403335      -1.084748       0.004724      -0.053175      -0.011381       0.054585       0.004473       0.012505      -0.005271       0.024844       0.016372      -0.018673      -0.001585       0.020259             13.816987      11.283205      -4.343297       2.026952      22.557037       3.676781       7.610720          -0.000102
           79              C      15.290238       9.352979      15.266547      -0.144927      37.736991 0.44972142E+03  0.10700657E+05                                 9.919774                            7.168246      -0.145675       1.917225                    0.999367      30.235553      88.464077       0.600794       0.428463      -1.052904      -0.015059      -0.010890      -0.008818       0.020570       0.031607      -0.006693       0.003340       0.023184       0.061173      -0.044528       0.018508       0.026020             12.696003      12.852621      -6.490947       2.180690      18.541976       0.892125       6.693411           0.000119
           80              C      15.576460       8.041659      14.951114       0.001633      38.645326 0.39891577E+03  0.91043683E+04                                 9.857185                            6.574694       0.097294       2.046158                    0.999292      26.323521      72.600819       0.660445       0.406351      -1.079505      -0.053885       0.006802      -0.020397       0.058017       0.012354      -0.009001      -0.002664      -0.019209      -0.027969      -0.017607      -0.004067       0.021675             13.426925      16.759214      -5.764568       4.877863      15.612581       0.198490       7.908978          -0.000084
           81              C      14.739820       7.304707      14.151836      -0.230490      38.575589 0.48830557E+03  0.11885538E+05                                10.061662                            7.480931      -0.200531       1.893147                    0.998898      31.615046      94.208238       0.585502       0.429785      -1.049860       0.013781      -0.001760       0.044179       0.046312       0.018803      -0.035973      -0.011515      -0.039632      -0.000277      -0.048239       0.003440       0.044798             12.117987      15.255804      -1.228778       5.577344      12.298955       1.571582       8.799204           0.000106
           82              C      13.584606       7.913977      13.651584       0.255736      34.075520 0.36000748E+03  0.80415711E+04                                 9.233950                            6.402591       0.003276       2.017608                    0.999634      24.984529      69.101768       0.642163       0.427003      -1.061791      -0.046305      -0.032878      -0.007265       0.057253       0.007690       0.030495       0.032018      -0.019685       0.027574      -0.039722      -0.011621       0.051343             11.889124      12.111772       0.714831       4.211223      15.558458       3.750993       7.997142          -0.000109
           83              C      13.271058       9.220205      13.957204      -0.200227      36.672783 0.44696097E+03  0.10609040E+05                                 9.649755                            7.094981      -0.076003       1.942754                    0.999398      30.283873      88.236872       0.610992       0.422342      -1.057653      -0.008580       0.021247       0.024240       0.033356       0.002599      -0.011595      -0.047981       0.054433       0.053611      -0.064362       0.014383       0.049979             11.793556       9.725968      -0.664685       2.482960      18.005799       4.133290       7.648900           0.000111
           84              C      11.654342       5.427093      11.816253       0.135352      32.499529 0.37288497E+03  0.84211680E+04                                 9.055136                            6.541053      -0.179382       1.967772                    0.999314      25.548118      71.560176       0.630314       0.430281      -1.057442       0.019790       0.020921       0.015830       0.032863       0.009488       0.033568       0.007490       0.020720      -0.003528      -0.029232      -0.012595       0.041827             11.476327      16.242493       4.122159       3.566311       6.901612       3.113777      11.284877           0.000067
           85              C      11.794730       5.083496      10.494042      -0.180279      33.967769 0.44071305E+03  0.10379191E+05                                 9.061922                            6.966263       0.224052       2.032820                    0.999800      29.863906      85.462581       0.629830       0.412929      -1.068221      -0.026529      -0.008851      -0.018903       0.033756       0.009055      -0.019687       0.012285       0.060202      -0.031953      -0.036542      -0.006431       0.042972             10.620132      13.229829       2.482629       2.838752       6.063634       3.002153      12.566933          -0.000081
           86              C      10.652879       4.656737       9.747685      -0.102762      33.435023 0.42177986E+03  0.98608662E+04                                 9.086181                            6.907394       0.003471       1.971064                    0.999666      29.318373      84.600136       0.617594       0.424203      -1.057175       0.005987      -0.002227       0.030129       0.030799       0.004201      -0.006983       0.019202      -0.009822       0.078955      -0.024347      -0.010938       0.035285             10.654818      15.025068       2.290477       2.090482       5.868397       2.489079      11.070989           0.000069
           87              C       9.426131       4.693699      10.328363      -0.018148      35.401899 0.39679085E+03  0.90646202E+04                                 9.372052                            6.622182       0.057294       2.036946                    0.999295      26.469015      73.588331       0.646914       0.414450      -1.071724       0.027490       0.005548       0.019792       0.034325      -0.002737      -0.005023       0.007808      -0.004253      -0.038273      -0.016097       0.002955       0.013142             12.080767      17.151796       3.005990       4.624040       6.104409       2.974065      12.986097          -0.000038
           88              C       9.347438       4.981943      11.626446      -0.088840      31.914135 0.39882027E+03  0.91993191E+04                                 8.796639                            6.707130       0.139636       2.024991                    0.999735      28.575313      82.042012       0.627769       0.422987      -1.057383       0.032965       0.001086      -0.002448       0.033074       0.002507      -0.019055      -0.007120       0.026411      -0.053680      -0.026960      -0.003533       0.030493             10.485062      13.657159       2.241418       3.416617       5.953138       2.535827      11.844888           0.000061
           89              C      10.473208       5.334829      12.369586      -0.143170      32.479006 0.40875846E+03  0.94985529E+04                                 8.908186                            6.812067       0.055012       1.997928                    0.999458      29.172943      84.410226       0.619146       0.425718      -1.054372      -0.026520      -0.005667      -0.023460       0.035858       0.005574       0.005069       0.005000      -0.009285       0.098604      -0.023801      -0.010205       0.034006             10.497771      15.146673       2.675644       2.681686       5.980571       1.778330      10.366070          -0.000066
           90              C      16.794419       7.432393      15.528576       0.667978      22.890709 0.23210540E+03  0.47334186E+04                                 7.585481                            5.473940      -0.197400       2.007997                    0.999200      21.604777      60.689193       0.620398       0.484112      -1.009935       0.054795      -0.033949       0.017222       0.066720       0.046108      -0.100649      -0.010804      -0.002209       0.176681      -0.109979      -0.021847       0.131826              9.726343      13.079454      -4.013191       3.416720      10.198101      -0.792342       5.901474          -0.000025
           91              C       8.222059       4.332448       9.503188       0.601048      24.957985 0.25521534E+03  0.53128424E+04                                 7.927899                            5.673920      -0.131945       2.006035                    0.999519      22.590495      63.454364       0.622007       0.473032      -1.019019      -0.032305      -0.032991      -0.010644       0.047385      -0.001422      -0.057365      -0.054647      -0.161999      -0.057155      -0.113350      -0.002284       0.115633             10.091243      13.887260       1.930247       3.752654       5.965957       2.969016      10.420511          -0.000027
           92              C      12.978188       5.942006      12.403366      -0.085620      29.593275 0.40089919E+03  0.92698109E+04                                 8.558252                            6.732848      -0.101179       1.971900                    0.997758      28.347789      81.790462       0.624708       0.424027      -1.055536      -0.041017       0.061523       0.033789       0.081297      -0.015485      -0.021096       0.055896      -0.063506       0.044055      -0.046957      -0.034189       0.081146             10.530324      12.149110       3.084482       4.152224       9.611469       2.761495       9.830392          -0.000005
           93              C      22.224654       4.119572       6.102758       0.682039      22.055351 0.23064192E+03  0.46922854E+04                                 7.402016                            5.461869      -0.173632       2.019215                    0.998945      21.429121      59.962384       0.620704       0.485038      -1.010282       0.032601      -0.030147       0.060629       0.075150      -0.024212      -0.049913       0.099938      -0.065500      -0.052615      -0.101941      -0.030113       0.132054              9.403005       8.515006      -0.206030       2.813323       7.209857      -4.413778      12.484152          -0.000018
           94              C      21.668168       4.803254       4.848749      -0.009847      39.729484 0.42654254E+03  0.98697417E+04                                10.015246                            6.773271       0.133987       2.048331                    0.999264      26.739889      73.538195       0.656292       0.403335      -1.084748      -0.022284       0.016679      -0.046954       0.054584       0.011586      -0.009072       0.005013       0.016003      -0.030023      -0.018673      -0.001585       0.020258             13.816999      11.719897       0.345054       4.423584      10.817188      -7.601319      18.913910          -0.000113
           95              C      22.471478       5.696744       4.113008      -0.144927      37.736996 0.44972122E+03  0.10700651E+05                                 9.919775                            7.168244      -0.145674       1.917225                    0.999367      30.235554      88.464084       0.600794       0.428463      -1.052904      -0.017338      -0.008057      -0.007589       0.020570      -0.004760       0.005841       0.033075       0.015591      -0.058951      -0.044527       0.018507       0.026020             12.696006       9.339488       1.835979       0.659439      11.893652      -8.024372      16.854878           0.000132
           96              C      21.969692       6.274225       2.965966       0.001633      38.645319 0.39891550E+03  0.91043607E+04                                 9.857183                            6.574691       0.097294       2.046158                    0.999292      26.323518      72.600806       0.660445       0.406351      -1.079505      -0.039862      -0.040152       0.012837       0.058017      -0.001269       0.010943       0.010749      -0.009741       0.040631      -0.017608      -0.004067       0.021675             13.426925      12.722098       4.892510      -1.003270      12.816447      -7.347435      14.742228          -0.000097
           97              C      20.707943       5.978936       2.515739      -0.230490      38.575579 0.48830560E+03  0.11885538E+05                                10.061660                            7.480930      -0.200529       1.893147                    0.998898      31.615038      94.208195       0.585502       0.429785      -1.049860       0.043153      -0.006555      -0.015480       0.046312      -0.022587       0.010255       0.027441      -0.037153       0.074250      -0.048239       0.003441       0.044798             12.117983      15.124792       4.980764       0.728598      10.205224      -3.639482      11.023934           0.000117
           98              C      19.929106       5.079477       3.250837       0.255736      34.075511 0.36000751E+03  0.80415717E+04                                 9.233948                            6.402591       0.003277       2.017609                    0.999634      24.984526      69.101753       0.642163       0.427003      -1.061791      -0.036351      -0.033434      -0.028960       0.057253       0.001292       0.020891      -0.013163       0.075600      -0.040137      -0.039722      -0.011621       0.051343             11.889121      14.621014       2.942869       4.397986       8.453723      -2.960243      12.592627          -0.000120
           99              C      20.408750       4.482618       4.396109      -0.200227      36.672781 0.44696091E+03  0.10609038E+05                                 9.649755                            7.094981      -0.076004       1.942754                    0.999398      30.283872      88.236877       0.610992       0.422342      -1.057653       0.022522      -0.021129       0.012606       0.033356       0.007855      -0.045902       0.030270      -0.036573      -0.007155      -0.064362       0.014383       0.049979             11.793556      12.569627       0.699338       5.061018       8.271145      -4.163471      14.539896           0.000121
          100              C      16.806461       4.506198       1.462153       0.135352      32.499533 0.37288500E+03  0.84211691E+04                                 9.055137                            6.541054      -0.179383       1.967772                    0.999314      25.548121      71.560189       0.630314       0.430281      -1.057442       0.028215       0.007818       0.014926       0.032863       0.023893       0.002422      -0.002897       0.051454      -0.040139      -0.029232      -0.012595       0.041827             11.476327      17.223548       4.175225       2.345940      11.724518       1.947383       5.480915           0.000060
          101              C      15.655969       5.251068       1.549013      -0.180279      33.967752 0.44071296E+03  0.10379188E+05                                 9.061919                            6.966262       0.224052       2.032820                    0.999800      29.863904      85.462568       0.629830       0.412929      -1.068221      -0.030518      -0.014208      -0.002500       0.033756       0.006953       0.011777       0.010554      -0.049267      -0.092070      -0.036542      -0.006431       0.042973             10.620127      16.426348       1.840836       1.100679      10.517728       1.089755       4.916303          -0.000074
          102              C      14.386584       4.617003       1.376901      -0.102762      33.435039 0.42178037E+03  0.98608815E+04                                 9.086185                            6.907399       0.003469       1.971063                    0.999666      29.318390      84.600217       0.617594       0.424203      -1.057175       0.027593      -0.007363      -0.011532       0.030799      -0.024345       0.007428       0.003139       0.022129      -0.048820      -0.024347      -0.010938       0.035285             10.654822      14.845513       2.793270       1.100257      12.220290       1.147616       4.898662           0.000062
          103              C      14.330443       3.268342       1.230525      -0.018148      35.401907 0.39679108E+03  0.90646270E+04                                 9.372055                            6.622185       0.057292       2.036946                    0.999295      26.469021      73.588365       0.646913       0.414450      -1.071723       0.030787       0.015149      -0.000916       0.034325       0.000869       0.010750      -0.006643      -0.015153       0.005378      -0.016097       0.002955       0.013142             12.080769      19.032850       4.371728       0.952837      12.198736       1.096925       5.010721          -0.000035
          104              C      15.473162       2.596708       1.098625      -0.088840      31.914137 0.39882023E+03  0.91993182E+04                                 8.796640                            6.707130       0.139636       2.024990                    0.999735      28.575319      82.042037       0.627769       0.422987      -1.057383       0.013218       0.030264       0.001797       0.033074       0.007230       0.002293       0.008190      -0.053238      -0.004091      -0.026960      -0.003533       0.030493             10.485063      16.153106       2.671981       0.741912      10.279120       0.812865       5.022962           0.000056
          105              C      16.711949       3.228335       1.201571      -0.143170      32.478996 0.40875841E+03  0.94985516E+04                                 8.908185                            6.812067       0.055012       1.997928                    0.999458      29.172943      84.410228       0.619146       0.425718      -1.054372      -0.033482      -0.012685       0.001949       0.035858      -0.017433      -0.006539       0.007503       0.041447      -0.031194      -0.023801      -0.010205       0.034006             10.497769      14.592250       3.666584       0.889281      11.548018       1.458631       5.353040          -0.000062
          106              C      22.842379       7.196226       2.206741       0.667978      22.890692 0.23210515E+03  0.47334120E+04                                 7.585477                            5.473936      -0.197399       2.007998                    0.999200      21.604769      60.689159       0.620398       0.484112      -1.009935       0.030032       0.046191      -0.037630       0.066720      -0.077802       0.003403       0.082755      -0.087807      -0.040217      -0.109979      -0.021847       0.131826              9.726338       8.957474       4.095260      -1.650312       9.972680      -4.636605      10.248862          -0.000022
          107              C      12.984322       2.603589       1.145273       0.601048      24.957985 0.25521540E+03  0.53128441E+04                                 7.927899                            5.673920      -0.131944       2.006035                    0.999519      22.590506      63.454407       0.622007       0.473032      -1.019019      -0.032876      -0.019489      -0.028012       0.047385      -0.044649      -0.002651       0.019966      -0.070985       0.336807      -0.113349      -0.002283       0.115633             10.091241      15.565856       3.311127       1.250272      10.069689       0.103603       4.638179          -0.000023
          108              C      18.048396       5.358605       1.767773      -0.085620      29.593292 0.40089945E+03  0.92698176E+04                                 8.558254                            6.732849      -0.101176       1.971901                    0.997758      28.347784      81.790429       0.624708       0.424027      -1.055536       0.027066      -0.059867       0.047880       0.081297      -0.050196       0.038941      -0.028990       0.011278      -0.029188      -0.046957      -0.034189       0.081146             10.530327      15.568482       3.162888       2.663260       8.029333       0.473140       7.993166          -0.000005
          109              C      19.884819       5.651879      14.079453       0.682039      22.055351 0.23064197E+03  0.46922864E+04                                 7.402015                            5.461869      -0.173631       2.019215                    0.998945      21.429122      59.962380       0.620704       0.485038      -1.010283      -0.057725      -0.007138       0.047586       0.075150      -0.061225       0.083876      -0.051120      -0.047079      -0.070770      -0.101941      -0.030113       0.132054              9.403001      11.288087       1.192517      -5.046625       6.575097       1.369040      10.345819          -0.000018
          110              C      21.008463       5.703122      13.038091      -0.009847      39.729491 0.42654265E+03  0.98697449E+04                                10.015247                            6.773272       0.133987       2.048331                    0.999264      26.739892      73.538205       0.656291       0.403335      -1.084748       0.045214       0.001940      -0.030518       0.054584       0.004905       0.011739       0.009548      -0.019444      -0.019976      -0.018673      -0.001585       0.020258             13.816998      16.709368       1.763027      -8.068198       8.620109       2.934035      16.121515          -0.000130
          111              C      21.017009       4.796853      11.959412      -0.144927      37.736984 0.44972105E+03  0.10700645E+05                                 9.919767                            7.168239      -0.145676       1.917225                    0.999367      30.235543      88.464006       0.600795       0.428463      -1.052905       0.016546       0.011021       0.005282       0.020570       0.008664       0.026551      -0.020679      -0.002523      -0.059182      -0.044528       0.018507       0.026020             12.695995      12.109246      -0.213563      -6.363544       8.835861       4.974836      17.142877           0.000150
          112              C      22.054848       4.830479      11.052362       0.001633      38.645348 0.39891600E+03  0.91043752E+04                                 9.857190                            6.574697       0.097293       2.046158                    0.999292      26.323525      72.600843       0.660444       0.406351      -1.079505       0.018439       0.035342       0.042152       0.058016      -0.006307       0.001516      -0.005967       0.033827      -0.020325      -0.017608      -0.004067       0.021675             13.426934      11.181073       1.362695      -3.519517      11.732481       7.366367      17.367247          -0.000111
          113              C      23.091600       5.717901      11.192143      -0.230490      38.575568 0.48830553E+03  0.11885537E+05                                10.061659                            7.480931      -0.200530       1.893147                    0.998898      31.615048      94.208247       0.585502       0.429785      -1.049860      -0.004697      -0.046052       0.001389       0.046312      -0.026846       0.003550      -0.029499       0.045516      -0.024841      -0.048239       0.003441       0.044798             12.117982      11.914960       3.887195      -0.777352      11.992777       5.453079      12.446210           0.000136
          114              C      23.074134       6.601246      12.276292       0.255736      34.075524 0.36000765E+03  0.80415761E+04                                 9.233952                            6.402593       0.003276       2.017608                    0.999634      24.984533      69.101788       0.642163       0.427003      -1.061791       0.050335       0.015119       0.022708       0.057253       0.039177      -0.016533       0.002486      -0.006751      -0.064689      -0.039722      -0.011621       0.051343             11.889125      15.424971       4.687065      -2.569981       9.626677       2.907105      10.615727          -0.000138
          115              C      22.053253       6.583824      13.201196      -0.200227      36.672778 0.44696109E+03  0.10609044E+05                                 9.649756                            7.094983      -0.076005       1.942753                    0.999398      30.283885      88.236934       0.610992       0.422342      -1.057653      -0.015023      -0.017618       0.024011       0.033356      -0.038237       0.037389       0.005399      -0.046222      -0.001890      -0.064362       0.014383       0.049979             11.793555      15.756128       3.399554      -5.058592       8.268912       1.551997      11.355625           0.000138
          116              C      26.166709       8.528606      12.261815       0.135352      32.499513 0.37288476E+03  0.84211624E+04                                 9.055134                            6.541052      -0.179382       1.967773                    0.999314      25.548116      71.560175       0.630314       0.430281      -1.057442      -0.027632      -0.017574      -0.002761       0.032863       0.025195       0.006402       0.021364      -0.012375      -0.050294      -0.029232      -0.012595       0.041827             11.476321      12.170663       6.112500       4.516389      12.299963       1.324341       9.958338           0.000060
          117              C      26.408919       9.696676      11.581407      -0.180279      33.967748 0.44071304E+03  0.10379190E+05                                 9.061918                            6.966263       0.224052       2.032820                    0.999800      29.863909      85.462584       0.629830       0.412929      -1.068221       0.019944       0.024083       0.012715       0.033756       0.011171       0.027580      -0.010795       0.016811       0.080427      -0.036542      -0.006430       0.042973             10.620124       9.555399       5.128035       2.900758      12.981464       0.096365       9.323508          -0.000072
          118              C      27.308148      10.662867      12.129916      -0.102762      33.435017 0.42178017E+03  0.98608750E+04                                 9.086181                            6.907397       0.003471       1.971064                    0.999666      29.318368      84.600120       0.617594       0.424203      -1.057175      -0.000738      -0.030603       0.003390       0.030799       0.012757      -0.005790      -0.025615      -0.019848      -0.018286      -0.024347      -0.010938       0.035285             10.654815       9.615965       4.587481       3.808470      11.524803       0.648954      10.823676           0.000062
          119              C      27.832946      10.458024      13.365266      -0.018148      35.401858 0.39679070E+03  0.90646159E+04                                 9.372046                            6.622182       0.057294       2.036947                    0.999295      26.469008      73.588310       0.646914       0.414450      -1.071723      -0.017439      -0.025664      -0.014677       0.034325       0.003397      -0.004621      -0.000487       0.020969       0.030443      -0.016097       0.002955       0.013142             12.080754      10.822230       6.462410       4.439418      14.574767       2.062033      10.845265          -0.000035
          120              C      27.611989       9.287833      13.962030      -0.088840      31.914141 0.39882042E+03  0.91993232E+04                                 8.796640                            6.707131       0.139637       2.024991                    0.999735      28.575313      82.042009       0.627769       0.422987      -1.057383      -0.015954      -0.006697      -0.028186       0.033074      -0.010450       0.016246      -0.001386       0.026100       0.058914      -0.026960      -0.003533       0.030493             10.485062       9.360735       5.006905       3.020934      12.811414       1.047331       9.283037           0.000057
          121              C      26.785869       8.318678      13.394219      -0.143170      32.478992 0.40875836E+03  0.94985502E+04                                 8.908184                            6.812067       0.055011       1.997928                    0.999458      29.172946      84.410242       0.619146       0.425718      -1.054371       0.017104       0.028861       0.012658       0.035857       0.006266      -0.002578      -0.014982      -0.037873      -0.058437      -0.023801      -0.010205       0.034007             10.497767      10.042024       4.313273       4.140573      11.374481       1.484848      10.076796          -0.000061
          122              C      22.043785       3.856326       9.939260       0.667978      22.890705 0.23210539E+03  0.47334181E+04                                 7.585480                            5.473940      -0.197399       2.007998                    0.999200      21.604774      60.689182       0.620398       0.484112      -1.009935       0.005326      -0.036436      -0.055638       0.066720      -0.044433       0.042152      -0.105685       0.012302      -0.014351      -0.109979      -0.021847       0.131826              9.726342       7.543513       0.434034      -1.392897       8.882782       5.657650      12.752731          -0.000023
          123              C      28.702115      11.525714      13.970073       0.601048      24.957968 0.25521534E+03  0.53128423E+04                                 7.927895                            5.673919      -0.131943       2.006035                    0.999519      22.590502      63.454386       0.622007       0.473032      -1.019019       0.044071       0.014416       0.009758       0.047385      -0.091771      -0.039742      -0.026402       0.092265      -0.058543      -0.113350      -0.002283       0.115633             10.091234       9.166445       5.488967       2.762769      11.629649       1.682351       9.477607          -0.000025
          124              C      25.106224       7.675545      11.547628      -0.085621      29.593299 0.40089972E+03  0.92698257E+04                                 8.558256                            6.732852      -0.101177       1.971901                    0.997758      28.347790      81.790460       0.624707       0.424027      -1.055536      -0.036149      -0.011936       0.071833       0.081297       0.027305      -0.045619      -0.043913       0.013051       0.046691      -0.046957      -0.034189       0.081146             10.530329      12.633993       5.016238       1.336143      11.212128       1.756645       7.744865          -0.000005
          125              C      22.525682      10.827591       0.968334       0.682040      22.055355 0.23064203E+03  0.46922878E+04                                 7.402016                            5.461869      -0.173631       2.019216                    0.998945      21.429120      59.962372       0.620704       0.485038      -1.010283       0.012030      -0.070950      -0.021653       0.075150       0.050270      -0.059414      -0.064402       0.076677       0.179796      -0.101941      -0.030113       0.132054              9.403003       7.312760      -2.391961       1.216146      14.765713       2.421923       6.130537          -0.000017
          126              C      22.169738      12.270836       1.342478      -0.009847      39.729472 0.42654251E+03  0.98697406E+04                                10.015243                            6.773270       0.133987       2.048331                    0.999264      26.739888      73.538185       0.656292       0.403335      -1.084748      -0.004724       0.053175       0.011381       0.054585       0.004473       0.012505      -0.005271       0.024844       0.016372      -0.018673      -0.001585       0.020259             13.816992      11.283208      -4.343298       2.026953      22.557044       3.676783       7.610723          -0.000122
          127              C      21.008714      12.873056       0.818741      -0.144927      37.736986 0.44972136E+03  0.10700655E+05                                 9.919773                            7.168245      -0.145674       1.917225                    0.999367      30.235550      88.464063       0.600794       0.428463      -1.052904       0.015059       0.010890       0.008818       0.020570       0.031607      -0.006693       0.003340       0.023184       0.061172      -0.044528       0.018508       0.026020             12.696001      12.852620      -6.490947       2.180690      18.541972       0.892124       6.693411           0.000139
          128              C      20.722492      14.184376       1.134174       0.001633      38.645319 0.39891572E+03  0.91043668E+04                                 9.857183                            6.574693       0.097294       2.046158                    0.999292      26.323519      72.600807       0.660445       0.406351      -1.079505       0.053885      -0.006803       0.020397       0.058016       0.012354      -0.009001      -0.002664      -0.019209      -0.027970      -0.017607      -0.004067       0.021675             13.426922      16.759211      -5.764568       4.877862      15.612578       0.198489       7.908977          -0.000100
          129              C      21.559132      14.921328       1.933452      -0.230489      38.575577 0.48830544E+03  0.11885534E+05                                10.061659                            7.480929      -0.200530       1.893147                    0.998898      31.615039      94.208204       0.585502       0.429785      -1.049860      -0.013781       0.001760      -0.044179       0.046312       0.018803      -0.035973      -0.011515      -0.039632      -0.000277      -0.048239       0.003440       0.044798             12.117983      15.255799      -1.228779       5.577342      12.298950       1.571580       8.799201           0.000125
          130              C      22.714346      14.312058       2.433704       0.255736      34.075525 0.36000754E+03  0.80415729E+04                                 9.233951                            6.402592       0.003276       2.017608                    0.999634      24.984531      69.101778       0.642163       0.427003      -1.061791       0.046305       0.032878       0.007264       0.057253       0.007691       0.030495       0.032018      -0.019685       0.027574      -0.039722      -0.011621       0.051343             11.889126      12.111773       0.714831       4.211223      15.558461       3.750993       7.997143          -0.000128
          131              C      23.027894      13.005830       2.128084      -0.200227      36.672795 0.44696114E+03  0.10609045E+05                                 9.649758                            7.094983      -0.076004       1.942754                    0.999398      30.283880      88.236909       0.610992       0.422342      -1.057653       0.008580      -0.021247      -0.024240       0.033356       0.002599      -0.011595      -0.047981       0.054433       0.053611      -0.064362       0.014383       0.049979             11.793559       9.725971      -0.664685       2.482961      18.005804       4.133291       7.648903           0.000129
          132              C      24.644610      16.798942       4.269035       0.135351      32.499529 0.37288496E+03  0.84211679E+04                                 9.055136                            6.541053      -0.179382       1.967772                    0.999314      25.548118      71.560175       0.630314       0.430281      -1.057442      -0.019790      -0.020921      -0.015830       0.032863       0.009488       0.033568       0.007490       0.020720      -0.003528      -0.029232      -0.012595       0.041827             11.476328      16.242493       4.122161       3.566315       6.901614       3.113778      11.284877           0.000062
          133              C      24.504222      17.142539       5.591246      -0.180279      33.967759 0.44071298E+03  0.10379187E+05                                 9.061919                            6.966261       0.224052       2.032820                    0.999800      29.863897      85.462522       0.629830       0.412929      -1.068221       0.026529       0.008851       0.018903       0.033756       0.009055      -0.019688       0.012285       0.060202      -0.031953      -0.036542      -0.006431       0.042973             10.620128      13.229820       2.482628       2.838755       6.063633       3.002153      12.566931          -0.000078
          134              C      25.646073      17.569298       6.337603      -0.102762      33.435029 0.42178000E+03  0.98608699E+04                                 9.086180                            6.907393       0.003470       1.971063                    0.999666      29.318381      84.600155       0.617594       0.424203      -1.057176      -0.005987       0.002227      -0.030129       0.030799       0.004201      -0.006983       0.019202      -0.009821       0.078955      -0.024347      -0.010938       0.035285             10.654817      15.025062       2.290475       2.090481       5.868397       2.489080      11.070990           0.000066
          135              C      26.872821      17.532336       5.756925      -0.018148      35.401925 0.39679115E+03  0.90646292E+04                                 9.372058                            6.622186       0.057292       2.036946                    0.999295      26.469026      73.588384       0.646913       0.414450      -1.071723      -0.027490      -0.005548      -0.019792       0.034325      -0.002736      -0.005023       0.007808      -0.004254      -0.038273      -0.016097       0.002955       0.013142             12.080777      17.151807       3.005993       4.624047       6.104414       2.974069      12.986109          -0.000037
          136              C      26.951514      17.244092       4.458842      -0.088840      31.914136 0.39882026E+03  0.91993190E+04                                 8.796639                            6.707130       0.139637       2.024991                    0.999735      28.575316      82.042022       0.627769       0.422987      -1.057383      -0.032965      -0.001086       0.002448       0.033074       0.002508      -0.019055      -0.007119       0.026412      -0.053679      -0.026960      -0.003534       0.030493             10.485062      13.657159       2.241418       3.416618       5.953138       2.535827      11.844890           0.000058
          137              C      25.825744      16.891206       3.715702      -0.143170      32.479008 0.40875851E+03  0.94985545E+04                                 8.908187                            6.812068       0.055011       1.997928                    0.999458      29.172941      84.410224       0.619146       0.425718      -1.054372       0.026520       0.005667       0.023459       0.035858       0.005573       0.005068       0.005000      -0.009285       0.098604      -0.023801      -0.010205       0.034006             10.497773      15.146676       2.675646       2.681689       5.980573       1.778331      10.366071          -0.000063
          138              C      19.504533      14.793642       0.556712       0.667978      22.890705 0.23210537E+03  0.47334176E+04                                 7.585479                            5.473939      -0.197399       2.007998                    0.999200      21.604774      60.689177       0.620398       0.484112      -1.009935      -0.054795       0.033949      -0.017222       0.066720       0.046108      -0.100649      -0.010804      -0.002209       0.176680      -0.109979      -0.021847       0.131826              9.726341      13.079450      -4.013190       3.416719      10.198099      -0.792342       5.901473          -0.000024
          139              C      28.076893      17.893587       6.582100       0.601048      24.957989 0.25521538E+03  0.53128437E+04                                 7.927901                            5.673921      -0.131945       2.006035                    0.999519      22.590501      63.454394       0.622007       0.473032      -1.019018       0.032305       0.032991       0.010644       0.047385      -0.001422      -0.057365      -0.054646      -0.161999      -0.057155      -0.113350      -0.002283       0.115633             10.091245      13.887262       1.930248       3.752656       5.965959       2.969017      10.420515          -0.000023
          140              C      23.320764      16.284029       3.681922      -0.085620      29.593281 0.40089928E+03  0.92698129E+04                                 8.558252                            6.732848      -0.101177       1.971901                    0.997758      28.347785      81.790432       0.624708       0.424027      -1.055536       0.041018      -0.061523      -0.033789       0.081297      -0.015485      -0.021096       0.055896      -0.063506       0.044054      -0.046957      -0.034189       0.081146             10.530324      12.149112       3.084483       4.152225       9.611470       2.761496       9.830391          -0.000004
          141              C      14.074298      18.106463       9.982530       0.682040      22.055349 0.23064190E+03  0.46922845E+04                                 7.402015                            5.461868      -0.173630       2.019216                    0.998945      21.429118      59.962366       0.620704       0.485038      -1.010283      -0.032601       0.030147      -0.060629       0.075150      -0.024212      -0.049913       0.099938      -0.065499      -0.052615      -0.101941      -0.030113       0.132053              9.403003       8.515004      -0.206031       2.813323       7.209856      -4.413777      12.484149          -0.000020
          142              C      14.630784      17.422781      11.236539      -0.009847      39.729488 0.42654257E+03  0.98697425E+04                                10.015246                            6.773271       0.133988       2.048331                    0.999264      26.739891      73.538199       0.656292       0.403335      -1.084748       0.022284      -0.016679       0.046954       0.054584       0.011586      -0.009072       0.005013       0.016003      -0.030024      -0.018673      -0.001585       0.020259             13.816999      11.719898       0.345054       4.423584      10.817188      -7.601319      18.913910          -0.000106
          143              C      13.827474      16.529291      11.972280      -0.144927      37.737025 0.44972157E+03  0.10700662E+05                                 9.919781                            7.168248      -0.145677       1.917224                    0.999367      30.235568      88.464153       0.600794       0.428463      -1.052904       0.017338       0.008057       0.007589       0.020570      -0.004760       0.005841       0.033075       0.015592      -0.058951      -0.044527       0.018508       0.026020             12.696016       9.339495       1.835980       0.659441      11.893661      -8.024379      16.854892           0.000127
          144              C      14.329260      15.951810      13.119322       0.001633      38.645343 0.39891573E+03  0.91043674E+04                                 9.857188                            6.574693       0.097293       2.046158                    0.999292      26.323527      72.600846       0.660445       0.406351      -1.079505       0.039862       0.040152      -0.012837       0.058016      -0.001269       0.010943       0.010749      -0.009740       0.040631      -0.017607      -0.004067       0.021675             13.426932      12.722106       4.892513      -1.003270      12.816454      -7.347439      14.742236          -0.000092
          145              C      15.591009      16.247099      13.569549      -0.230490      38.575590 0.48830570E+03  0.11885542E+05                                10.061662                            7.480932      -0.200530       1.893147                    0.998898      31.615044      94.208230       0.585502       0.429785      -1.049860      -0.043153       0.006555       0.015480       0.046312      -0.022587       0.010255       0.027441      -0.037153       0.074251      -0.048239       0.003441       0.044798             12.117988      15.124799       4.980766       0.728599      10.205226      -3.639483      11.023938           0.000115
          146              C      16.369846      17.146558      12.834451       0.255736      34.075519 0.36000757E+03  0.80415735E+04                                 9.233950                            6.402592       0.003276       2.017608                    0.999634      24.984529      69.101768       0.642163       0.427003      -1.061791       0.036351       0.033434       0.028960       0.057253       0.001292       0.020891      -0.013162       0.075600      -0.040137      -0.039722      -0.011621       0.051343             11.889124      14.621020       2.942870       4.397989       8.453724      -2.960243      12.592629          -0.000117
          147              C      15.890202      17.743417      11.689179      -0.200227      36.672791 0.44696102E+03  0.10609042E+05                                 9.649757                            7.094982      -0.076004       1.942754                    0.999398      30.283877      88.236895       0.610992       0.422342      -1.057653      -0.022522       0.021129      -0.012607       0.033356       0.007855      -0.045902       0.030270      -0.036574      -0.007154      -0.064362       0.014382       0.049979             11.793558      12.569630       0.699338       5.061020       8.271146      -4.163472      14.539898           0.000117
          148              C      19.492491      17.719837      14.623135       0.135352      32.499539 0.37288503E+03  0.84211703E+04                                 9.055140                            6.541055      -0.179383       1.967772                    0.999314      25.548123      71.560210       0.630314       0.430281      -1.057442      -0.028215      -0.007818      -0.014926       0.032863       0.023893       0.002422      -0.002897       0.051454      -0.040138      -0.029232      -0.012595       0.041827             11.476333      17.223557       4.175230       2.345943      11.724524       1.947384       5.480917           0.000062
          149              C      20.642983      16.974967      14.536275      -0.180279      33.967790 0.44071352E+03  0.10379205E+05                                 9.061929                            6.966268       0.224051       2.032819                    0.999800      29.863922      85.462662       0.629830       0.412929      -1.068220       0.030518       0.014208       0.002500       0.033756       0.006953       0.011777       0.010554      -0.049267      -0.092071      -0.036542      -0.006430       0.042973             10.620140      16.426371       1.840840       1.100681      10.517740       1.089757       4.916308          -0.000076
          150              C      21.912368      17.609032      14.708387      -0.102762      33.435036 0.42178032E+03  0.98608802E+04                                 9.086186                            6.907399       0.003470       1.971063                    0.999666      29.318384      84.600200       0.617593       0.424203      -1.057175      -0.027593       0.007363       0.011532       0.030799      -0.024345       0.007428       0.003139       0.022129      -0.048821      -0.024347      -0.010938       0.035285             10.654823      14.845516       2.793274       1.100258      12.220291       1.147616       4.898663           0.000066
          151              C      21.968509      18.957693      14.854763      -0.018148      35.401916 0.39679118E+03  0.90646300E+04                                 9.372057                            6.622186       0.057292       2.036946                    0.999295      26.469024      73.588381       0.646913       0.414450      -1.071723      -0.030787      -0.015149       0.000916       0.034325       0.000869       0.010750      -0.006643      -0.015154       0.005377      -0.016097       0.002955       0.013142             12.080774      19.032859       4.371733       0.952838      12.198739       1.096925       5.010723          -0.000037
          152              C      20.825790      19.629327      14.986663      -0.088840      31.914130 0.39882015E+03  0.91993160E+04                                 8.796639                            6.707129       0.139635       2.024990                    0.999735      28.575313      82.042018       0.627769       0.422987      -1.057383      -0.013218      -0.030264      -0.001797       0.033074       0.007230       0.002293       0.008190      -0.053238      -0.004090      -0.026960      -0.003533       0.030493             10.485062      16.153104       2.671983       0.741912      10.279120       0.812865       5.022962           0.000058
          153              C      19.587003      18.997700      14.883717      -0.143170      32.478987 0.40875827E+03  0.94985476E+04                                 8.908183                            6.812066       0.055012       1.997928                    0.999458      29.172937      84.410209       0.619146       0.425718      -1.054372       0.033482       0.012684      -0.001949       0.035858      -0.017433      -0.006539       0.007503       0.041447      -0.031194      -0.023801      -0.010205       0.034006             10.497768      14.592247       3.666584       0.889281      11.548018       1.458631       5.353039          -0.000062
          154              C      13.456573      15.029809      13.878547       0.667978      22.890705 0.23210528E+03  0.47334156E+04                                 7.585481                            5.473939      -0.197401       2.007997                    0.999200      21.604778      60.689202       0.620398       0.484112      -1.009935      -0.030032      -0.046191       0.037630       0.066720      -0.077802       0.003403       0.082755      -0.087807      -0.040217      -0.109979      -0.021847       0.131826              9.726345       8.957479       4.095264      -1.650314       9.972687      -4.636609      10.248868          -0.000025
          155              C      23.314630      19.622446      14.940015       0.601048      24.957976 0.25521529E+03  0.53128411E+04                                 7.927898                            5.673919      -0.131944       2.006035                    0.999519      22.590500      63.454387       0.622007       0.473032      -1.019019       0.032876       0.019489       0.028012       0.047385      -0.044649      -0.002651       0.019966      -0.070985       0.336807      -0.113350      -0.002283       0.115633             10.091240      15.565854       3.311126       1.250272      10.069688       0.103602       4.638178          -0.000024
          156              C      18.250556      16.867430      14.317515      -0.085620      29.593303 0.40089957E+03  0.92698224E+04                                 8.558259                            6.732852      -0.101179       1.971900                    0.997758      28.347800      81.790520       0.624707       0.424027      -1.055536      -0.027066       0.059867      -0.047880       0.081297      -0.050196       0.038941      -0.028989       0.011279      -0.029187      -0.046957      -0.034189       0.081146             10.530334      15.568493       3.162890       2.663262       8.029339       0.473142       7.993170          -0.000006
          157              O      16.414037      15.703340       1.128061      -0.629076      36.743040 0.57519964E+03  0.14091342E+05                                 8.851731                            7.494914       0.138326       2.079635                    0.996864      28.673029      76.587161       0.682694       0.366223      -1.131052      -0.019446      -0.010881       0.075527       0.078746      -0.047219       0.066811      -0.008230      -0.047679      -0.043922      -0.089459       0.006154       0.083305             10.175856       9.222424      -0.877695      -3.057230       8.284032       3.849218      13.021112           0.000001
          158              O      17.243070      17.511277       2.128888      -0.713741      39.752194 0.61891243E+03  0.15428028E+05                                 9.270704                            7.689423       0.282208       2.092292                    0.998540      30.198927      81.119289       0.685860       0.358253      -1.138353      -0.096085      -0.037857       0.017010       0.104666      -0.018829       0.044233      -0.042619      -0.032654      -0.098350      -0.070271      -0.003549       0.073821             11.132588      15.922452       4.013822      -4.014972       8.718345      -1.058643       8.756966          -0.000002
          159              O       6.598087       2.203070       6.317497      -0.624797      32.206968 0.49641470E+03  0.11692185E+05                                 7.981438                            6.832693       0.458388       2.185318                    0.998056      28.016425      72.777305       0.737368       0.352672      -1.144632       0.028932      -0.067500      -0.040338       0.083788       0.018539       0.052145      -0.042396       0.023232      -0.082924      -0.084048       0.025590       0.058458              9.036045       8.645529       2.509027       1.407742       8.734688       3.459876       9.727918          -0.000000
          160              O      13.249475      18.433761       6.897050      -0.753516      50.831313 0.81585890E+03  0.21817100E+05                                11.009030                            8.951611      -0.039056       1.967950                    0.997926      32.132870      89.738707       0.621878       0.368314      -1.129186       0.071014      -0.031391      -0.081257       0.112388      -0.065825       0.023430      -0.083223       0.023236       0.046464      -0.102162      -0.014456       0.116618             13.373005      13.138832      -2.262733      -5.302588       9.248997       3.998712      17.731186           0.000000
          161              O       7.320186      10.774227       0.910106      -0.660834      37.544025 0.57337682E+03  0.13991109E+05                                 8.862623                            7.371938       0.538200       2.195157                    0.997986      28.930336      76.326743       0.706219       0.355430      -1.143162       0.005620       0.100989       0.025447       0.104297      -0.057187       0.005887      -0.008141       0.079717       0.133967      -0.092183       0.037018       0.055164             10.097643       8.533093       2.401126       2.623127       7.867844       1.155915      13.891991           0.000004
          162              O       7.179237       9.738006       2.818303      -0.658370      34.395499 0.50978881E+03  0.12100310E+05                                 8.334864                            6.907475       0.468232       2.168183                    0.998232      28.939453      75.732494       0.735225       0.350978      -1.144774       0.001575       0.069740       0.079020       0.105405       0.002766      -0.047393      -0.058222       0.013033      -0.117653      -0.090136       0.017751       0.072385              9.773949       8.716409       4.608089       0.005390      12.912603      -1.769070       7.692835           0.000005
          163              O      12.079851      14.938853       3.350565      -0.227080      27.088904 0.33636878E+03  0.71519146E+04                                 7.204129                            5.578577       0.514206       2.282484                    0.999306      22.778071      55.301080       0.830304       0.346946      -1.155128       0.004873       0.035639       0.153226       0.157392       0.126910      -0.076735      -0.035838       0.209250       0.007443      -0.165718      -0.033902       0.199620              8.994256      13.472089       5.772483      -0.607309       7.740724       0.122993       5.769954          -0.000005
          164              O      12.788165      11.901168      14.564102      -0.629076      36.743044 0.57519990E+03  0.14091350E+05                                 8.851732                            7.494916       0.138325       2.079635                    0.996864      28.673030      76.587168       0.682694       0.366223      -1.131052       0.052030      -0.048391      -0.033941       0.078746       0.027979      -0.023673      -0.061720       0.079751       0.094718      -0.089459       0.006154       0.083305             10.175858      11.107946      -4.140828       1.561375      12.958411      -0.660250       6.461217          -0.000001
          165              O      14.515112      11.950463      15.968670      -0.713740      39.752212 0.61891279E+03  0.15428039E+05                                 9.270707                            7.689426       0.282209       2.092292                    0.998540      30.198929      81.119304       0.685860       0.358253      -1.138353      -0.039831      -0.087548      -0.041277       0.104666       0.042153      -0.027640      -0.021494       0.028163       0.154879      -0.070271      -0.003550       0.073821             11.132593       7.663622       1.656231       1.534978      16.383450       4.906078       9.350708          -0.000000
          166              O       8.957963       2.835482       0.118227      -0.624797      32.207002 0.49641516E+03  0.11692199E+05                                 7.981445                            6.832698       0.458388       2.185318                    0.998056      28.016430      72.777339       0.737368       0.352672      -1.144631      -0.039765       0.052781      -0.051511       0.083788       0.062962      -0.021895       0.012650       0.045422       0.073387      -0.084048       0.025590       0.058458              9.036056      12.775039       0.013562       3.100481       7.555778       0.599297       6.777351          -0.000002
          167              O      16.990438       6.203208      15.354694      -0.753515      50.831310 0.81585918E+03  0.21817109E+05                                11.009029                            8.951612      -0.039055       1.967950                    0.997926      32.132870      89.738701       0.621879       0.368314      -1.129186      -0.045201       0.102803      -0.004422       0.112388       0.017673      -0.100615      -0.027066      -0.021446       0.100373      -0.102161      -0.014456       0.116618             13.373002      13.356266      -5.855131       0.399110      19.059495      -0.756221       7.703243           0.000000
          168              O       7.097263       4.595975       9.950037      -0.660833      37.544009 0.57337652E+03  0.13991100E+05                                 8.862621                            7.371936       0.538202       2.195158                    0.997986      28.930326      76.326706       0.706220       0.355430      -1.143162       0.052197      -0.020333       0.087976       0.104297      -0.012005      -0.059619      -0.032624      -0.012938      -0.140749      -0.092183       0.037018       0.055164             10.097641      15.487734      -0.307710      -0.100318       7.035245       1.691532       7.769944           0.000004
          169              O       8.359175       3.793604       8.369336      -0.658369      34.395449 0.50978797E+03  0.12100284E+05                                 8.334853                            6.907467       0.468235       2.168184                    0.998232      28.939443      75.732430       0.735226       0.350978      -1.144774       0.086986      -0.042632       0.041549       0.105405       0.012487      -0.019965       0.029772      -0.127132       0.127660      -0.090136       0.017751       0.072385              9.773936       8.646096       1.481220       2.101685       7.222583       3.839831      13.453130           0.000005
          170              O      12.485260       7.189620      13.143289      -0.227080      27.088908 0.33636878E+03  0.71519144E+04                                 7.204130                            5.578577       0.514207       2.282484                    0.999306      22.778071      55.301079       0.830304       0.346946      -1.155128       0.141775      -0.066896      -0.014036       0.157392       0.034270       0.011377       0.156469      -0.131701      -0.222007      -0.165718      -0.033902       0.199620              8.994258       8.566474       3.731245       3.188455      10.941112       4.741935       7.475188          -0.000004
          171              O      21.448993       3.409480       6.753086      -0.629076      36.743056 0.57519995E+03  0.14091352E+05                                 8.851735                            7.494917       0.138326       2.079635                    0.996864      28.673034      76.587191       0.682694       0.366223      -1.131052      -0.018532       0.067876      -0.035358       0.078745       0.007198      -0.051854       0.064614      -0.044365      -0.031480      -0.089459       0.006154       0.083305             10.175862       7.767179       1.894222      -0.765244      10.044618      -4.573457      12.715789          -0.000001
          172              O      23.436190       4.334058       6.360927      -0.713740      39.752257 0.61891350E+03  0.15428062E+05                                 9.270715                            7.689431       0.282208       2.092292                    0.998540      30.198939      81.119348       0.685859       0.358253      -1.138353      -0.077402      -0.005211      -0.070261       0.104666      -0.024541      -0.017474       0.063574       0.003249      -0.054576      -0.070271      -0.003549       0.073820             11.132605      13.458032      -0.981935       5.872867       7.156364      -1.769973      12.783419          -0.000001
          173              O       4.961933       7.524715       2.656485      -0.624797      32.206976 0.49641456E+03  0.11692182E+05                                 7.981441                            6.832694       0.458387       2.185318                    0.998056      28.016421      72.777312       0.737368       0.352672      -1.144631      -0.046967      -0.020672       0.066236       0.083789      -0.007011       0.023659       0.062755       0.007391      -0.109950      -0.084048       0.025590       0.058458              9.036052      10.748238       3.983942       0.200641       9.236024      -1.175917       7.123892          -0.000000
          174              O      22.442208       7.620565       1.093478      -0.753516      50.831316 0.81585924E+03  0.21817111E+05                                11.009030                            8.951612      -0.039054       1.967951                    0.997926      32.132867      89.738689       0.621879       0.368314      -1.129186       0.004326      -0.052958       0.099035       0.112388      -0.069421      -0.007904       0.058188      -0.121817       0.041760      -0.102162      -0.014456       0.116618             13.373004       8.220484       1.170620      -0.124336      13.499308      -6.321049      18.399219          -0.000002
          175              O      12.924373       1.371337       1.255939      -0.660834      37.544013 0.57337653E+03  0.13991100E+05                                 8.862622                            7.371936       0.538199       2.195157                    0.997986      28.930328      76.326719       0.706219       0.355430      -1.143162       0.092503       0.011387      -0.046811       0.104297      -0.004741       0.000226       0.008002      -0.142254       0.125376      -0.092183       0.037019       0.055164             10.097642       9.949930       2.635216       0.899368      14.240363      -0.752034       6.102634           0.000002
          176              O      11.937353       3.291943       0.987798      -0.658369      34.395522 0.50978924E+03  0.12100323E+05                                 8.334867                            6.907478       0.468233       2.168183                    0.998232      28.939460      75.732519       0.735225       0.350978      -1.144774       0.062832       0.065591      -0.053482       0.105405      -0.067570       0.029496       0.005268       0.060691       0.073912      -0.090136       0.017751       0.072386              9.773955      15.777226      -1.180613       1.445416       7.993405       0.104441       5.551234           0.000005
          177              O      18.797617       4.422748       2.721631      -0.227080      27.088903 0.33636876E+03  0.71519138E+04                                 7.204129                            5.578577       0.514206       2.282484                    0.999306      22.778068      55.301070       0.830304       0.346946      -1.155128       0.033958       0.141842      -0.059158       0.157392      -0.013710       0.172086      -0.055281       0.072999      -0.021990      -0.165718      -0.033902       0.199620              8.994257      13.600269       1.625475       5.473215       5.595560       0.066801       7.786942          -0.000004
          178              O      19.884915       6.522695      14.957227      -0.629076      36.743066 0.57520011E+03  0.14091357E+05                                 8.851738                            7.494919       0.138324       2.079635                    0.996864      28.673032      76.587191       0.682694       0.366223      -1.131052       0.019446       0.010881      -0.075527       0.078745      -0.047219       0.066811      -0.008230      -0.047679      -0.043922      -0.089458       0.006154       0.083305             10.175865       9.222433      -0.877696      -3.057234       8.284037       3.849221      13.021124          -0.000001
          179              O      19.055882       4.714758      13.956400      -0.713740      39.752205 0.61891263E+03  0.15428034E+05                                 9.270705                            7.689424       0.282210       2.092293                    0.998540      30.198933      81.119307       0.685860       0.358253      -1.138353       0.096085       0.037857      -0.017010       0.104666      -0.018829       0.044233      -0.042619      -0.032654      -0.098350      -0.070271      -0.003549       0.073821             11.132589      15.922455       4.013822      -4.014973       8.718346      -1.058643       8.756967          -0.000002
          180              O      29.700865      20.022965       9.767791      -0.624797      32.206985 0.49641499E+03  0.11692194E+05                                 7.981443                            6.832697       0.458388       2.185318                    0.998056      28.016422      72.777312       0.737368       0.352672      -1.144631      -0.028932       0.067500       0.040338       0.083789       0.018539       0.052145      -0.042396       0.023233      -0.082923      -0.084048       0.025590       0.058458              9.036052       8.645534       2.509029       1.407743       8.734694       3.459880       9.727927          -0.000001
          181              O      23.049477       3.792274       9.188238      -0.753515      50.831307 0.81585877E+03  0.21817096E+05                                11.009029                            8.951610      -0.039056       1.967950                    0.997926      32.132866      89.738695       0.621878       0.368314      -1.129186      -0.071014       0.031391       0.081257       0.112388      -0.065825       0.023430      -0.083223       0.023236       0.046464      -0.102162      -0.014456       0.116618             13.373004      13.138831      -2.262733      -5.302589       9.248996       3.998713      17.731186          -0.000003
          182              O      28.978766      11.451808      15.175182      -0.660834      37.544012 0.57337660E+03  0.13991103E+05                                 8.862621                            7.371936       0.538201       2.195157                    0.997986      28.930333      76.326731       0.706219       0.355430      -1.143162      -0.005620      -0.100989      -0.025447       0.104297      -0.057187       0.005887      -0.008141       0.079717       0.133967      -0.092183       0.037019       0.055164             10.097640       8.533092       2.401126       2.623126       7.867843       1.155915      13.891985           0.000004
          183              O      29.119715      12.488029      13.266985      -0.658370      34.395450 0.50978794E+03  0.12100284E+05                                 8.334853                            6.907467       0.468235       2.168184                    0.998232      28.939444      75.732440       0.735226       0.350978      -1.144774      -0.001575      -0.069740      -0.079021       0.105406       0.002767      -0.047393      -0.058223       0.013032      -0.117651      -0.090136       0.017750       0.072386              9.773936       8.716398       4.608081       0.005388      12.912586      -1.769068       7.692825           0.000005
          184              O      24.219101       7.287182      12.734723      -0.227080      27.088916 0.33636892E+03  0.71519184E+04                                 7.204132                            5.578579       0.514206       2.282484                    0.999306      22.778072      55.301089       0.830303       0.346947      -1.155127      -0.004872      -0.035639      -0.153226       0.157392       0.126910      -0.076735      -0.035838       0.209250       0.007443      -0.165718      -0.033902       0.199620              8.994260      13.472096       5.772486      -0.607309       7.740728       0.122992       5.769956          -0.000006
          185              O      23.510787      10.324867       1.521186      -0.629076      36.743045 0.57519991E+03  0.14091350E+05                                 8.851733                            7.494916       0.138325       2.079635                    0.996864      28.673029      76.587167       0.682694       0.366223      -1.131052      -0.052030       0.048391       0.033941       0.078745       0.027979      -0.023673      -0.061720       0.079751       0.094719      -0.089459       0.006154       0.083305             10.175859      11.107947      -4.140829       1.561376      12.958411      -0.660250       6.461218          -0.000001
          186              O      21.783840      10.275572       0.116618      -0.713740      39.752232 0.61891315E+03  0.15428051E+05                                 9.270710                            7.689428       0.282209       2.092292                    0.998540      30.198937      81.119334       0.685859       0.358253      -1.138353       0.039831       0.087548       0.041277       0.104666       0.042153      -0.027640      -0.021494       0.028163       0.154879      -0.070271      -0.003550       0.073821             11.132597       7.663624       1.656232       1.534978      16.383456       4.906080       9.350712          -0.000001
          187              O      27.340989      19.390553      15.967061      -0.624797      32.206992 0.49641496E+03  0.11692193E+05                                 7.981444                            6.832697       0.458388       2.185318                    0.998056      28.016424      72.777319       0.737368       0.352672      -1.144631       0.039765      -0.052781       0.051511       0.083789       0.062962      -0.021895       0.012650       0.045421       0.073386      -0.084048       0.025590       0.058458              9.036054      12.775036       0.013562       3.100480       7.555776       0.599296       6.777349          -0.000002
          188              O      19.308514      16.022827       0.730594      -0.753516      50.831302 0.81585902E+03  0.21817104E+05                                11.009028                            8.951611      -0.039055       1.967950                    0.997926      32.132867      89.738690       0.621879       0.368314      -1.129186       0.045202      -0.102803       0.004422       0.112388       0.017673      -0.100615      -0.027066      -0.021446       0.100372      -0.102161      -0.014456       0.116618             13.373000      13.356263      -5.855130       0.399110      19.059494      -0.756222       7.703243          -0.000002
          189              O      29.201689      17.630060       6.135251      -0.660834      37.544032 0.57337694E+03  0.13991113E+05                                 8.862625                            7.371939       0.538199       2.195157                    0.997986      28.930332      76.326737       0.706219       0.355430      -1.143162      -0.052197       0.020333      -0.087976       0.104297      -0.012005      -0.059619      -0.032624      -0.012938      -0.140749      -0.092183       0.037019       0.055164             10.097647      15.487743      -0.307710      -0.100318       7.035249       1.691534       7.769948           0.000004
          190              O      27.939777      18.432431       7.715952      -0.658370      34.395501 0.50978885E+03  0.12100311E+05                                 8.334864                            6.907475       0.468232       2.168183                    0.998232      28.939452      75.732486       0.735225       0.350978      -1.144774      -0.086986       0.042632      -0.041549       0.105406       0.012487      -0.019965       0.029772      -0.127131       0.127660      -0.090136       0.017750       0.072386              9.773951       8.646109       1.481223       2.101690       7.222593       3.839838      13.453150           0.000004
          191              O      23.813692      15.036415       2.941999      -0.227080      27.088901 0.33636867E+03  0.71519116E+04                                 7.204128                            5.578576       0.514207       2.282484                    0.999306      22.778069      55.301070       0.830304       0.346946      -1.155128      -0.141775       0.066896       0.014036       0.157392       0.034270       0.011377       0.156469      -0.131701      -0.222007      -0.165718      -0.033902       0.199620              8.994256       8.566472       3.731244       3.188454      10.941109       4.741933       7.475186          -0.000005
          192              O      14.849959      18.816555       9.332202      -0.629075      36.743030 0.57519944E+03  0.14091336E+05                                 8.851730                            7.494913       0.138326       2.079635                    0.996864      28.673025      76.587154       0.682694       0.366223      -1.131052       0.018533      -0.067876       0.035358       0.078746       0.007198      -0.051854       0.064614      -0.044365      -0.031480      -0.089459       0.006154       0.083305             10.175856       7.767175       1.894221      -0.765244      10.044613      -4.573455      12.715781          -0.000001
          193              O      12.862762      17.891977       9.724361      -0.713741      39.752254 0.61891344E+03  0.15428060E+05                                 9.270715                            7.689430       0.282208       2.092292                    0.998540      30.198939      81.119346       0.685859       0.358253      -1.138353       0.077402       0.005211       0.070261       0.104666      -0.024541      -0.017474       0.063574       0.003249      -0.054576      -0.070271      -0.003549       0.073821             11.132605      13.458031      -0.981936       5.872867       7.156365      -1.769974      12.783420          -0.000001
          194              O      31.337019      14.701320      13.428803      -0.624797      32.206987 0.49641475E+03  0.11692187E+05                                 7.981442                            6.832695       0.458387       2.185318                    0.998056      28.016431      72.777338       0.737368       0.352672      -1.144632       0.046967       0.020672      -0.066236       0.083788      -0.007011       0.023659       0.062755       0.007391      -0.109949      -0.084048       0.025590       0.058458              9.036052      10.748240       3.983943       0.200641       9.236025      -1.175917       7.123892           0.000000
          195              O      13.856744      14.605470      14.991810      -0.753516      50.831330 0.81585947E+03  0.21817119E+05                                11.009033                            8.951614      -0.039056       1.967950                    0.997926      32.132869      89.738708       0.621878       0.368314      -1.129186      -0.004326       0.052958      -0.099035       0.112388      -0.069421      -0.007904       0.058188      -0.121816       0.041760      -0.102161      -0.014456       0.116618             13.373009       8.220487       1.170621      -0.124337      13.499313      -6.321052      18.399227          -0.000001
          196              O      23.374579      20.854698      14.829349      -0.660833      37.544009 0.57337644E+03  0.13991097E+05                                 8.862620                            7.371935       0.538201       2.195157                    0.997986      28.930328      76.326712       0.706220       0.355430      -1.143162      -0.092503      -0.011387       0.046811       0.104297      -0.004741       0.000226       0.008002      -0.142254       0.125375      -0.092183       0.037019       0.055164             10.097641       9.949927       2.635216       0.899368      14.240363      -0.752035       6.102633           0.000005
          197              O      24.361599      18.934092      15.097490      -0.658370      34.395525 0.50978926E+03  0.12100324E+05                                 8.334871                            6.907480       0.468230       2.168183                    0.998232      28.939448      75.732499       0.735224       0.350978      -1.144774      -0.062832      -0.065591       0.053482       0.105406      -0.067570       0.029497       0.005267       0.060691       0.073912      -0.090136       0.017750       0.072386              9.773959      15.777235      -1.180613       1.445416       7.993408       0.104441       5.551236           0.000004
          198              O      17.501335      17.803287      13.363657      -0.227080      27.088931 0.33636914E+03  0.71519242E+04                                 7.204134                            5.578580       0.514205       2.282484                    0.999306      22.778079      55.301107       0.830304       0.346946      -1.155128      -0.033958      -0.141843       0.059158       0.157392      -0.013709       0.172086      -0.055281       0.072999      -0.021990      -0.165718      -0.033902       0.199620              8.994264      13.600282       1.625475       5.473220       5.595563       0.066800       7.786947          -0.000005

******************************************************
Auxiliary information for the entire system
The total spin magnetic moment of the unit cell is   -0.000000
The total net atomic charge of the unit cell is   -0.000000
Accuracy of reproducing the electrostatic potential in the unit cell:
  The inner radius (bohr) =    5.0000
  The outer radius (bohr) =   12.0000
  Valid grid points have density less than (e/(bohr^3)) =    0.0001
  The number of valid grid points were=       731957
  The rms potential error without charges in kcal/mol is=      5.15789
  The rms potential error with partial charges in kcal/mol is=      1.46143
  The RRMSE value at monopole order=      0.28334
  The rms potential error with partial charges and cloud penetration in kcal/mol is=      1.45567
  The RRMSE value at monopole order with cloud penetration is=      0.28222
  The rms potential error with partial charges and atomic dipoles in kcal/mol is=      0.52703
  The RRMSE value at dipole order=      0.10218
  The rms potential error with partial charges, atomic dipoles and cloud penetration in kcal/mol is=      0.51598
  The RRMSE value at dipole order with cloud penetration=      0.10004

******************************************************
The electron densities and ab initio electrostatic potential were computed in VASP using the PBE functional and
projector augmented wave method. See the main text of the journal article for a description of computational details.
The atomic charges, dipoles, and quadrupoles were computed with the DDEC6 method as described in
(a) T. A. Manz and N. Gabaldon Limas, RSC Adv. 6 (2016) 47771-47801 DOI: 10.1039/c6ra04656h
(b) N. Gabaldon Limas and T. A. Manz, RSC Adv. 8 (2018) 2678-2707 DOI: 10.1039/c7ra11829e.
For each atom in the material, the electron cloud parameters were fit to the spherically averaged atom-in-material
electron density using radial positions for which this density was between 10^-4 and 10^-2 electrons per cubic bohr.
The polarizabilities, dispersion coefficients, and quantum Drude oscillator (QDO) parameters were fit using the MCLF method.
The magnetic structure of the system was optimized in VASP from the default ferromagnetic initial guess using spin polarization.
The atomic spin moments (ASMs) were computed on this optimized magnetic structure using the DDEC6 partition as inputs
to the method of T. A. Manz and D. S. Sholl, J. Chem. Theory Comput. 7 (2011) 4146-4164 DOI: 10.1021/ct200539n.
The RMSE and RRMSE were computed using a uniform grid with Ewald summation.
