# Supplementary material for: A collection of forcefield precursors for metal–organic frameworks
Source: RSC Adv. 2019 Nov 13;9(63):36492–507. doi: 10.1039/c9ra07327b (PMC9075174; doi:10.1039/c9ra07327b)
Supplement: RA-009-C9RA07327B-s5204 [file RA-009-C9RA07327B-s5204.xyz]

  188
jmolscript: load "" {1 1 1} spacegroup "x,y,z" unitcell [{      6.556800     0.000000     0.000000 }, {      0.000000    15.078000     0.000000 }, {      0.000000     0.000000    20.543000 }]
Zn     5.581935     7.333638    16.684408     0.752169
Zn     4.253265     7.744362     6.412908     0.752169
Zn     0.974865    14.872638    14.130092     0.752169
Zn     2.303535     0.205362     3.858592     0.752169
H      1.322507     6.079450    14.862860     0.111074
H      5.766050     4.242949    17.617677     0.115457
H      0.864186     2.603971    16.798011     0.125245
H      2.433228     4.019795    13.802842     0.117225
H      2.150630     2.622064    14.421186     0.120432
H      3.991780     4.526416    15.468879     0.126127
H      3.637057     3.210106    16.216644     0.130733
H      5.271667     1.325356    15.809893     0.121847
H      5.046113     4.012256    12.677085     0.139650
H      0.327184     2.407957    12.327854     0.123476
H      0.271452     6.990161     2.956138     0.115253
H      6.077498     8.176799     2.193992     0.123688
H      5.433620     5.425064     1.928988     0.085536
H      4.637625     6.601148     1.193548     0.097765
H      0.123268     7.178636     0.041086     0.090503
H      6.083399     5.756780    20.167063     0.098052
H      1.730340     6.136746     1.401033     0.090118
H      1.105476     4.701320     1.068236     0.091214
H      1.765746     4.950107    19.324800     0.086887
H      3.030553     4.977248    20.304701     0.093814
H      1.825413     7.251010    19.076230     0.128210
H      2.935479     7.392743    20.216366     0.121670
H      1.955893     8.998550     4.591360     0.111075
H      4.069150    10.835051     7.346177     0.115457
H      2.414214    12.474029     6.526511     0.125245
H      0.845172    11.058205     3.531342     0.117226
H      1.127770    12.455936     4.149686     0.120432
H      5.843420    10.551584     5.197379     0.126127
H      6.198143    11.867894     5.945144     0.130733
H      4.563533    13.752644     5.538393     0.121847
H      4.789087    11.065744     2.405585     0.139650
H      2.951216    12.670043     2.056354     0.123476
H      3.006948     8.087839    13.227638     0.115253
H      3.757702     6.901201    12.465492     0.123689
H      4.401580     9.652936    12.200488     0.085536
H      5.197575     8.476852    11.465048     0.097765
H      3.155132     7.899364    10.312586     0.090503
H      3.751801     9.321220     9.895563     0.098052
H      1.548060     8.941254    11.672533     0.090118
H      2.172924    10.376680    11.339736     0.091214
H      1.512654    10.127893     9.053300     0.086887
H      0.247847    10.100752    10.033201     0.093814
H      1.452987     7.826990     8.804730     0.128210
H      0.342921     7.685257     9.944866     0.121670
H      5.234293    13.618450    15.951639     0.111074
H      0.790750    11.781949    13.196823     0.115457
H      5.692614    10.142971    14.016489     0.125245
H      4.123572    11.558795    17.011658     0.117225
H      4.406170    10.161064    16.393314     0.120432
H      2.565020    12.065416    15.345621     0.126127
H      2.919743    10.749106    14.597856     0.130733
H      1.285133     8.864356    15.004607     0.121847
H      1.510687    11.551256    18.137415     0.139648
H      6.229616     9.946957    18.486646     0.123475
H      6.285348    14.529161     7.315362     0.115253
H      0.479302     0.637799     8.077508     0.123687
H      1.123180    12.964064     8.342512     0.085536
H      1.919175    14.140148     9.077952     0.097765
H      6.433532    14.717636    10.230414     0.090503
H      0.473401    13.295780    10.647437     0.098052
H      4.826460    13.675746     8.870467     0.090118
H      5.451324    12.240320     9.203264     0.091215
H      4.791054    12.489107    11.489700     0.086888
H      3.526247    12.516248    10.509799     0.093814
H      4.731387    14.790010    11.738270     0.128210
H      3.621321    14.931743    10.598134     0.121670
H      4.600907     1.459550     5.680140     0.111074
H      2.487650     3.296051     2.925323     0.115457
H      4.142586     4.935029     3.744989     0.125245
H      5.711628     3.519205     6.740158     0.117226
H      5.429030     4.916936     6.121814     0.120432
H      0.713380     3.012584     5.074121     0.126127
H      0.358657     4.328894     4.326356     0.130733
H      1.993267     6.213644     4.733107     0.121847
H      1.767713     3.526744     7.865915     0.139649
H      3.605584     5.131043     8.215146     0.123475
H      3.549852     0.548839    17.586862     0.115253
H      2.799098    14.440201    18.349008     0.123689
H      2.155220     2.113936    18.614012     0.085536
H      1.359225     0.937852    19.349452     0.097765
H      3.401668     0.360364    20.501914     0.090503
H      2.804999     1.782220     0.375937     0.098052
H      5.008740     1.402254    19.141967     0.090118
H      4.383876     2.837680    19.474764     0.091215
H      5.044146     2.588893     1.218200     0.086888
H      6.308953     2.561752     0.238299     0.093814
H      5.103813     0.287990     1.466770     0.128210
H      6.213879     0.146257     0.326634     0.121670
C      0.995978     5.426572    15.487368     0.082188
C      6.461726     4.448010    17.003030    -0.046713
C      0.780915     3.562931    16.526022    -0.102400
C      2.374217     3.532775    14.626616    -0.122901
C      3.719673     3.614197    15.349730    -0.114174
C      5.372642     1.755079    14.957358     0.102298
C      5.213967     3.170903    13.188401    -0.144297
C      6.227649     2.326535    13.009060    -0.005935
C      4.979890     7.420035     3.770051     0.634073
C      5.950952     7.284182     2.602387    -0.335769
C      5.526071     6.328237     1.534151    -0.150445
C      6.506968     6.258878     0.364227    -0.171770
C      1.277920     5.604493     0.699078    -0.183138
C      2.218165     5.473314    20.032096    -0.155170
C      2.622720     6.819779    19.472710    -0.339873
C      3.707870     6.750421    18.426455     0.663271
C      2.282422     9.651428     5.215868     0.082188
C      3.373474    10.629990     6.731530    -0.046713
C      2.497485    11.515069     6.254522    -0.102400
C      0.904183    11.545225     4.355116    -0.122901
C      6.115527    11.463803     5.078230    -0.114174
C      4.462558    13.322921     4.685858     0.102298
C      4.621233    11.907097     2.916901    -0.144297
C      3.607551    12.751465     2.737560    -0.005935
C      4.855310     7.657965    14.041551     0.634074
C      3.884248     7.793818    12.873887    -0.335769
C      4.309129     8.749763    11.805651    -0.150445
C      3.328232     8.819122    10.635727    -0.171770
C      2.000480     9.473507    10.970578    -0.183138
C      1.060235     9.604686     9.760596    -0.155170
C      0.655680     8.258221     9.201210    -0.339873
C      6.127330     8.327579     8.154955     0.663271
C      5.560822    12.965572    15.327132     0.082188
C      0.095074    11.987010    13.811470    -0.046713
C      5.775885    11.101931    14.288478    -0.102400
C      4.182583    11.071775    16.187884    -0.122901
C      2.837127    11.153197    15.464770    -0.114174
C      1.184158     9.294079    15.857142     0.102298
C      1.342833    10.709903    17.626099    -0.144296
C      0.329151     9.865535    17.805440    -0.005935
C      1.576910    14.959035     6.501449     0.634074
C      0.605848    14.823182     7.669113    -0.335769
C      1.030729    13.867237     8.737349    -0.150445
C      0.049832    13.797878     9.907273    -0.171770
C      5.278880    13.143493     9.572422    -0.183138
C      4.338635    13.012314    10.782404    -0.155170
C      3.934080    14.358779    11.341790    -0.339873
C      2.848930    14.289421    12.388045     0.663271
C      4.274378     2.112428     5.055632     0.082188
C      3.183326     3.090990     3.539970    -0.046713
C      4.059315     3.976069     4.016978    -0.102400
C      5.652617     4.006225     5.916384    -0.122901
C      0.441273     3.924803     5.193270    -0.114174
C      2.094242     5.783921     5.585642     0.102298
C      1.935567     4.368097     7.354599    -0.144297
C      2.949249     5.212465     7.533940    -0.005935
C      1.701490     0.118965    16.772949     0.634074
C      2.672552     0.254818    17.940613    -0.335769
C      2.247671     1.210763    19.008849    -0.150445
C      3.228568     1.280122    20.178773    -0.171770
C      4.556320     1.934507    19.843922    -0.183138
C      5.496565     2.065686     0.510904    -0.155170
C      5.901120     0.719221     1.070290    -0.339873
C      0.429470     0.788579     2.116545     0.663271
N      0.144250     5.682295    16.490277    -0.255337
N      1.336276     4.125341    15.481205     0.080255
N      4.739255     2.864820    14.562933     0.048545
N      6.196176     1.324301    13.940480    -0.293461
N      3.134150     9.395705     6.218777    -0.255337
N      1.942124    10.952659     5.209705     0.080255
N      5.095945    12.213180     4.291433     0.048545
N      3.639024    13.753699     3.668980    -0.293461
N      6.412550    13.221295    14.324223    -0.255337
N      5.220524    11.664341    15.333295     0.080255
N      1.817545    10.403820    16.251567     0.048545
N      0.360624     8.863301    16.874020    -0.293461
N      3.422650     1.856705     4.052723    -0.255337
N      4.614676     3.413659     5.061795     0.080255
N      1.460855     4.674180     5.980067     0.048545
N      2.917776     6.214699     6.602520    -0.293461
O      5.505089     7.466776     4.919021    -0.587220
O      3.760980     7.444310     3.586808    -0.614601
O      4.440921     7.785224    18.277313    -0.608390
O      3.872446     5.760550    17.737237    -0.585184
O      4.330111     7.611224    15.190521    -0.587220
O      6.074220     7.633690    13.858308    -0.614601
O      5.394279     7.292776     8.005813    -0.608390
O      5.962754     9.317450     7.465737    -0.585184
O      1.051711    15.005776     5.352479    -0.587220
O      2.795820    14.983310     6.684692    -0.614601
O      2.115879     0.246224    12.537187    -0.608390
O      2.684354    13.299550    13.077263    -0.585184
O      2.226689     0.072224    15.623979    -0.587220
O      0.482580     0.094690    16.956192    -0.614601
O      1.162521    14.831776     2.265687    -0.608390
O      0.594046     1.778450     2.805763    -0.585184

The following XYZ coordinates are in angstroms. Other properties are in atomic units.
The sperically averaged electron density of each atom fit to a function of the form exp(a - br)
eigen_1, eigen_2 and eigen_3 are the three eigenvalues of traceless quadrupole moment tensor
  atom number  atomic symbol              X              Y              Z     net charge C6 coefficient C8 coefficient C10 coefficient fluctuating dipole atomic polarizability isotropic forcefield polarizability              a              b squared Pearson coefficient          <r^3>          <r^4>         wp_QDO          m_QDO          q_QDO       dipole_x       dipole_y       dipole_z         dipole            Qxy            Qxz            Qyz     Q(x^2-y^2)  Q(3z^2 - R^2)        eigen_1        eigen_2        eigen_3 static polarizability      alpha(xx)      alpha(xy)      alpha(xz)      alpha(yy)      alpha(yz)      alpha(zz) atomic spin moment
            1             Zn       5.581935       7.333638      16.684408       0.752169      96.520353 0.21752735E+04  0.71940541E+05                                17.280937                           15.303536       0.357733       1.948687                    0.997764      49.368876     137.799904       0.458717       0.403739      -1.140228      -0.083173      -0.000667       0.009109       0.083673      -0.006231      -0.004033      -0.016626       0.052382       0.177332      -0.058922      -0.002697       0.061619             19.252847      19.168098       0.260564      -0.315959      22.140659      -2.625739      16.449785           0.000007
            2             Zn       4.253265       7.744362       6.412908       0.752169      96.520345 0.21752733E+04  0.71940532E+05                                17.280936                           15.303535       0.357733       1.948687                    0.997764      49.368873     137.799895       0.458717       0.403739      -1.140228       0.083173       0.000667       0.009109       0.083673      -0.006231       0.004033       0.016626       0.052382       0.177332      -0.058922      -0.002697       0.061619             19.252846      19.168097       0.260564       0.315959      22.140657       2.625739      16.449784           0.000007
            3             Zn       0.974865      14.872638      14.130092       0.752169      96.520349 0.21752734E+04  0.71940537E+05                                17.280937                           15.303536       0.357733       1.948687                    0.997764      49.368874     137.799898       0.458717       0.403739      -1.140228       0.083173      -0.000667      -0.009109       0.083673       0.006231      -0.004033       0.016626       0.052382       0.177332      -0.058922      -0.002697       0.061619             19.252846      19.168097      -0.260564      -0.315959      22.140658       2.625739      16.449784           0.000007
            4             Zn       2.303535       0.205362       3.858592       0.752169      96.520355 0.21752735E+04  0.71940542E+05                                17.280937                           15.303536       0.357733       1.948687                    0.997764      49.368876     137.799904       0.458717       0.403739      -1.140228      -0.083173       0.000667      -0.009109       0.083673       0.006231       0.004033      -0.016626       0.052382       0.177332      -0.058922      -0.002697       0.061619             19.252847      19.168098      -0.260564       0.315959      22.140659      -2.625739      16.449784           0.000007
            5              H       1.322507       6.079450      14.862860       0.111074       1.164572 0.85306640E+01  0.85744939E+02                                 1.875288                            1.743085      -1.171730       2.319374                    0.995481       3.747355      10.878997       0.456241       1.335629      -0.696140       0.017010       0.042909      -0.033860       0.057245      -0.000867      -0.019106      -0.005969      -0.024503       0.013706      -0.026759       0.007890       0.018869              1.928491       1.650663       0.185340      -0.193488       2.296831      -0.572412       1.837979          -0.000001
            6              H       5.766050       4.242949      17.617677       0.115457       1.002147 0.71152048E+01  0.68707733E+02                                 1.725360                            1.614360      -1.174168       2.319341                    0.995955       3.710494      10.741795       0.461788       1.373551      -0.687647      -0.035233      -0.013319       0.023865       0.044590       0.002434      -0.011527      -0.008940      -0.013325      -0.017427      -0.017362       0.000785       0.016577              1.768698       2.000598       0.099457      -0.474672       1.437867      -0.091745       1.867628           0.000002
            7              H       0.864186       2.603971      16.798011       0.125245       1.070942 0.78040249E+01  0.77512734E+02                                 1.832415                            1.709294      -1.332477       2.234522                    0.993030       4.000385      11.941594       0.439244       1.403932      -0.680436      -0.000168      -0.041907       0.018979       0.046005      -0.007436      -0.019478      -0.009192      -0.009405      -0.011533      -0.026932       0.010570       0.016362              1.884032       1.518709      -0.171659       0.102817       2.556008      -0.306959       1.577378           0.000001
            8              H       2.433228       4.019795      13.802842       0.117225       1.056422 0.83400364E+01  0.82229242E+02                                 1.690863                            1.671464      -0.696203       2.551832                    0.999602       3.341986       9.191119       0.494527       1.256196      -0.716585       0.006882       0.016474      -0.028406       0.033551      -0.003016      -0.000634      -0.007139      -0.004029       0.016829      -0.008038      -0.002279       0.010317              1.678770       1.527371       0.007891      -0.059291       1.630187      -0.286331       1.878753          -0.000001
            9              H       2.150630       2.622064      14.421186       0.120432       0.965158 0.72574875E+01  0.70792073E+02                                 1.720654                            1.654710      -1.295109       2.265685                    0.993034       3.838263      11.356786       0.443833       1.414779      -0.679085      -0.003317      -0.034555      -0.007622       0.035541       0.002317      -0.001403       0.005461      -0.007873      -0.003737      -0.006435      -0.001553       0.007988              1.754488       1.597992       0.222517       0.068339       2.241369       0.256214       1.424103          -0.000001
           10              H       3.991780       4.526416      15.468879       0.126127       0.904282 0.67371958E+01  0.64476513E+02                                 1.649052                            1.596930      -1.213419       2.314087                    0.993886       3.688369      10.793604       0.450879       1.419463      -0.678836       0.007254       0.035913       0.007060       0.037312       0.004612      -0.002078      -0.001983      -0.006602      -0.013066      -0.005381      -0.003047       0.008428              1.673408       1.540003       0.213726       0.056430       2.115870       0.149695       1.364351           0.000001
           11              H       3.637057       3.210106      16.216644       0.130733       0.825589 0.62227249E+01  0.57953116E+02                                 1.515659                            1.507640      -0.827228       2.504794                    0.998414       3.391932       9.558911       0.480136       1.369765      -0.689979      -0.006969      -0.012094       0.033501       0.036292      -0.003328      -0.001581      -0.008538      -0.001042       0.017077      -0.009823      -0.001307       0.011130              1.511407       1.411660       0.014047      -0.064425       1.395053      -0.189965       1.727509          -0.000001
           12              H       5.271667       1.325356      15.809893       0.121847       0.984991 0.73263476E+01  0.71606527E+02                                 1.734119                            1.660329      -1.340744       2.248674                    0.993573       3.826858      11.320837       0.444129       1.411016      -0.679786      -0.002338      -0.026350       0.049827       0.056414      -0.006373      -0.009493      -0.003189      -0.017612       0.042172      -0.020778       0.003841       0.016937              1.736210       1.523846       0.003772      -0.033976       1.681666      -0.331833       2.003117          -0.000000
           13              H       5.046113       4.012256      12.677085       0.139650       1.201725 0.88359861E+01  0.87677621E+02                                 1.774845                            1.669820      -0.910227       2.444451                    0.998882       3.318125       8.917095       0.521623       1.183356      -0.733246       0.002245       0.039341      -0.031827       0.050653      -0.012897      -0.019442      -0.015666      -0.013636       0.025451      -0.033498       0.009776       0.023722              1.806605       1.490537      -0.234202       0.109723       2.217318      -0.447666       1.711960           0.000005
           14              H       0.327184       2.407957      12.327854       0.123476       1.201664 0.88232417E+01  0.88113942E+02                                 1.827699                            1.712145      -0.881933       2.470671                    0.998797       3.366442       9.278862       0.492272       1.245903      -0.718982       0.036086       0.009150      -0.031774       0.048944      -0.002573      -0.013568      -0.018096      -0.001904       0.006720      -0.023391       0.001089       0.022302              1.854081       1.986569      -0.022224      -0.501680       1.519697       0.049070       2.055976           0.000003
           15              H       0.271452       6.990161       2.956138       0.115253       1.030719 0.80268386E+01  0.79594223E+02                                 1.741360                            1.695836      -1.098023       2.343156                    0.995703       3.782402      10.965850       0.459743       1.343551      -0.693959       0.018814      -0.014998       0.005872       0.024766      -0.003737       0.006392       0.000011       0.003262      -0.001240      -0.006953      -0.001146       0.008098              1.756297       2.069004      -0.233657       0.189440       1.516114       0.010773       1.683774          -0.000001
           16              H       6.077498       8.176799       2.193992       0.123688       1.073108 0.84420933E+01  0.83144627E+02                                 1.673356                            1.650698      -0.698749       2.528746                    0.999799       3.378261       9.161298       0.513814       1.210365      -0.726269      -0.001987       0.013271      -0.018194       0.022607      -0.000860       0.002608      -0.001814      -0.007636       0.005333      -0.005631       0.000816       0.004815              1.668769       1.379623       0.054610      -0.067110       2.054807      -0.129905       1.571877           0.000001
           17              H       5.433620       5.425064       1.928988       0.085536       1.023753 0.80695359E+01  0.79843259E+02                                 1.706276                            1.678113      -0.928714       2.410080                    0.996483       3.832757      10.973277       0.473033       1.308655      -0.700994       0.005465      -0.022024       0.008473       0.024222       0.001245       0.000885       0.002151      -0.008365       0.008845      -0.005877       0.000686       0.005190              1.713021       1.478032       0.096692      -0.120919       2.011285      -0.281792       1.649747           0.000001
           18              H       4.637625       6.601148       1.193548       0.097765       1.051573 0.80514818E+01  0.79678092E+02                                 1.747821                            1.684056      -0.963845       2.405696                    0.995651       3.770119      10.820591       0.468570       1.320896      -0.698855      -0.024572       0.014344      -0.013394       0.031447      -0.000385       0.009794       0.000797       0.004939      -0.003254      -0.009145      -0.001828       0.010973              1.773203       2.223305      -0.177421       0.321025       1.407900      -0.035825       1.688404           0.000001
           19              H       0.123268       7.178636       0.041086       0.090503       1.161799 0.96066691E+01  0.98481562E+02                                 1.807416                            1.794309      -0.883904       2.432005                    0.997346       3.758886      10.666488       0.475413       1.256762      -0.713914       0.008598       0.022540      -0.001723       0.024186      -0.001248      -0.004707      -0.001443      -0.004286      -0.018409      -0.008735       0.003183       0.005552              1.804452       1.643242       0.096026      -0.169182       2.012515      -0.273111       1.757598          -0.000001
           20              H       6.083399       5.756780      20.167063       0.098052       0.966612 0.73663471E+01  0.71008125E+02                                 1.626304                            1.592582      -0.744754       2.505594                    0.997916       3.596033      10.052991       0.492116       1.291167      -0.705683      -0.010675      -0.019775      -0.017886       0.028722       0.002341       0.002250       0.006320       0.007544       0.001216      -0.008505       0.001000       0.007506              1.641052       1.585024       0.127520       0.226636       1.465463       0.284085       1.872668           0.000002
           21              H       1.730340       6.136746       1.401033       0.090118       1.079234 0.85589993E+01  0.85643228E+02                                 1.745704                            1.712192      -0.921063       2.414147                    0.997190       3.785398      10.775408       0.476566       1.284439      -0.706733       0.011318       0.020349       0.011855       0.026129      -0.002197       0.001107       0.003619       0.003591      -0.001674      -0.005447       0.002128       0.003319              1.757235       1.737219       0.124189       0.173520       1.557665       0.289990       1.976820          -0.000000
           22              H       1.105476       4.701320       1.068236       0.091214       1.010966 0.78040279E+01  0.76236596E+02                                 1.664421                            1.629396      -0.803829       2.467241                    0.998095       3.690333      10.348341       0.491468       1.275751      -0.708585      -0.007861      -0.024757       0.002302       0.026076      -0.002091      -0.002178      -0.001697      -0.003594      -0.014192      -0.006045       0.000875       0.005169              1.671979       1.480048       0.105591      -0.089743       2.000996      -0.283073       1.534894           0.000003
           23              H       1.765746       4.950107      19.324800       0.086887       1.070298 0.86114629E+01  0.86924757E+02                                 1.776229                            1.748645      -1.197282       2.284980                    0.994055       4.017013      11.758654       0.455703       1.331551      -0.695363      -0.016750      -0.005645      -0.019102       0.026025       0.005790       0.002620      -0.003732      -0.007745       0.000320      -0.008911       0.001331       0.007580              1.780072       1.689742       0.192999       0.235278       1.684208       0.310254       1.966265           0.000001
           24              H       3.030553       4.977248      20.304701       0.093814       0.983530 0.74643344E+01  0.72172124E+02                                 1.645146                            1.602371      -0.761856       2.497145                    0.997960       3.609713      10.098086       0.491090       1.289931      -0.706035       0.026153      -0.009865       0.011799       0.030340      -0.005125       0.004253      -0.008961       0.005932      -0.022977      -0.013361       0.000082       0.013279              1.663744       1.974907      -0.315828       0.156613       1.567124      -0.110484       1.449202           0.000003
           25              H       1.825413       7.251010      19.076230       0.128210       1.011069 0.78779827E+01  0.78009476E+02                                 1.742292                            1.698184      -1.122571       2.338656                    0.994512       3.788505      11.094396       0.450596       1.372733      -0.687976      -0.023816       0.000218      -0.010062       0.025856      -0.000699       0.004675      -0.006036       0.007360      -0.004144      -0.008820       0.000486       0.008335              1.759054       2.036914      -0.268183       0.226870       1.568202      -0.249319       1.672046          -0.000001
           26              H       2.935479       7.392743      20.216366       0.121670       1.279847 0.10665937E+02  0.11234025E+03                                 1.947277                            1.907023      -1.048751       2.366736                    0.997033       3.740942      10.792438       0.454805       1.278628      -0.710192       0.008847       0.005606       0.020139       0.022700       0.006310       0.001193       0.005863      -0.000985       0.009454      -0.008861      -0.000512       0.009373              1.949159       1.820021       0.173837       0.200162       1.775342       0.270657       2.252114           0.000001
           27              H       1.955893       8.998550       4.591360       0.111075       1.164571 0.85306607E+01  0.85744893E+02                                 1.875287                            1.743084      -1.171729       2.319375                    0.995481       3.747354      10.878991       0.456242       1.335628      -0.696141      -0.017010      -0.042909      -0.033859       0.057245      -0.000867       0.019106       0.005969      -0.024503       0.013706      -0.026759       0.007890       0.018869              1.928490       1.650662       0.185340       0.193488       2.296829       0.572412       1.837977          -0.000001
           28              H       4.069150      10.835051       7.346177       0.115457       1.002146 0.71152007E+01  0.68707686E+02                                 1.725359                            1.614360      -1.174168       2.319341                    0.995955       3.710493      10.741793       0.461788       1.373552      -0.687647       0.035233       0.013319       0.023865       0.044590       0.002434       0.011527       0.008940      -0.013325      -0.017427      -0.017362       0.000785       0.016577              1.768697       2.000598       0.099457       0.474672       1.437867       0.091745       1.867628           0.000002
           29              H       2.414214      12.474029       6.526511       0.125245       1.070942 0.78040202E+01  0.77512679E+02                                 1.832415                            1.709294      -1.332477       2.234522                    0.993030       4.000384      11.941592       0.439244       1.403933      -0.680435       0.000168       0.041907       0.018979       0.046005      -0.007436       0.019478       0.009192      -0.009405      -0.011533      -0.026932       0.010570       0.016362              1.884031       1.518709      -0.171659      -0.102817       2.556007       0.306959       1.577378           0.000001
           30              H       0.845172      11.058205       3.531342       0.117226       1.056421 0.83400282E+01  0.82229136E+02                                 1.690861                            1.671462      -0.696202       2.551833                    0.999602       3.341985       9.191113       0.494528       1.256195      -0.716585      -0.006882      -0.016474      -0.028406       0.033551      -0.003016       0.000634       0.007139      -0.004029       0.016829      -0.008038      -0.002279       0.010317              1.678769       1.527370       0.007891       0.059291       1.630186       0.286331       1.878751          -0.000001
           31              H       1.127770      12.455936       4.149686       0.120432       0.965158 0.72574861E+01  0.70792057E+02                                 1.720654                            1.654710      -1.295110       2.265685                    0.993034       3.838263      11.356786       0.443833       1.414779      -0.679085       0.003317       0.034555      -0.007622       0.035541       0.002317       0.001403      -0.005461      -0.007872      -0.003737      -0.006435      -0.001553       0.007988              1.754488       1.597992       0.222517      -0.068339       2.241369      -0.256214       1.424103          -0.000001
           32              H       5.843420      10.551584       5.197379       0.126127       0.904282 0.67371958E+01  0.64476513E+02                                 1.649052                            1.596930      -1.213419       2.314087                    0.993886       3.688369      10.793604       0.450879       1.419463      -0.678836      -0.007254      -0.035913       0.007060       0.037312       0.004612       0.002078       0.001983      -0.006602      -0.013066      -0.005381      -0.003047       0.008428              1.673408       1.540003       0.213726      -0.056430       2.115870      -0.149695       1.364351           0.000001
           33              H       6.198143      11.867894       5.945144       0.130733       0.825589 0.62227264E+01  0.57953129E+02                                 1.515659                            1.507640      -0.827227       2.504794                    0.998414       3.391932       9.558909       0.480136       1.369764      -0.689979       0.006969       0.012094       0.033501       0.036292      -0.003328       0.001581       0.008538      -0.001042       0.017077      -0.009823      -0.001307       0.011130              1.511407       1.411659       0.014047       0.064425       1.395053       0.189965       1.727509          -0.000001
           34              H       4.563533      13.752644       5.538393       0.121847       0.984991 0.73263476E+01  0.71606527E+02                                 1.734119                            1.660329      -1.340744       2.248674                    0.993573       3.826858      11.320837       0.444129       1.411016      -0.679786       0.002338       0.026350       0.049827       0.056414      -0.006373       0.009493       0.003189      -0.017611       0.042172      -0.020778       0.003841       0.016937              1.736210       1.523846       0.003772       0.033976       1.681666       0.331833       2.003117          -0.000000
           35              H       4.789087      11.065744       2.405585       0.139650       1.201725 0.88359913E+01  0.87677692E+02                                 1.774846                            1.669821      -0.910228       2.444451                    0.998882       3.318126       8.917101       0.521623       1.183357      -0.733245      -0.002245      -0.039341      -0.031827       0.050653      -0.012897       0.019442       0.015666      -0.013636       0.025450      -0.033498       0.009776       0.023722              1.806606       1.490538      -0.234202      -0.109723       2.217320       0.447666       1.711961           0.000005
           36              H       2.951216      12.670043       2.056354       0.123476       1.201665 0.88232533E+01  0.88114091E+02                                 1.827701                            1.712147      -0.881933       2.470670                    0.998797       3.366444       9.278871       0.492272       1.245904      -0.718981      -0.036086      -0.009150      -0.031774       0.048944      -0.002573       0.013568       0.018096      -0.001904       0.006720      -0.023391       0.001089       0.022302              1.854083       1.986571      -0.022224       0.501681       1.519699      -0.049070       2.055978           0.000003
           37              H       3.006948       8.087839      13.227638       0.115253       1.030719 0.80268379E+01  0.79594213E+02                                 1.741359                            1.695835      -1.098023       2.343156                    0.995703       3.782402      10.965849       0.459743       1.343551      -0.693959      -0.018813       0.014998       0.005872       0.024766      -0.003737      -0.006392      -0.000011       0.003262      -0.001240      -0.006953      -0.001146       0.008098              1.756297       2.069004      -0.233657      -0.189440       1.516114      -0.010773       1.683774          -0.000001
           38              H       3.757702       6.901201      12.465492       0.123689       1.073106 0.84420722E+01  0.83144367E+02                                 1.673354                            1.650696      -0.698747       2.528747                    0.999799       3.378257       9.161284       0.513814       1.210365      -0.726269       0.001987      -0.013271      -0.018194       0.022607      -0.000860      -0.002608       0.001814      -0.007636       0.005333      -0.005631       0.000816       0.004815              1.668766       1.379621       0.054610       0.067109       2.054803       0.129905       1.571875           0.000001
           39              H       4.401580       9.652936      12.200488       0.085536       1.023754 0.80695432E+01  0.79843342E+02                                 1.706276                            1.678113      -0.928714       2.410080                    0.996483       3.832758      10.973277       0.473033       1.308654      -0.700994      -0.005465       0.022024       0.008473       0.024222       0.001245      -0.000885      -0.002151      -0.008365       0.008845      -0.005877       0.000686       0.005190              1.713021       1.478032       0.096692       0.120919       2.011285       0.281792       1.649747           0.000001
           40              H       5.197575       8.476852      11.465048       0.097765       1.051572 0.80514771E+01  0.79678035E+02                                 1.747821                            1.684056      -0.963844       2.405696                    0.995651       3.770118      10.820588       0.468570       1.320897      -0.698855       0.024572      -0.014344      -0.013394       0.031447      -0.000385      -0.009794      -0.000797       0.004939      -0.003254      -0.009145      -0.001828       0.010973              1.773203       2.223304      -0.177421      -0.321025       1.407900       0.035825       1.688404           0.000001
           41              H       3.155132       7.899364      10.312586       0.090503       1.161798 0.96066644E+01  0.98481503E+02                                 1.807416                            1.794309      -0.883904       2.432005                    0.997346       3.758885      10.666485       0.475413       1.256762      -0.713914      -0.008598      -0.022540      -0.001723       0.024186      -0.001248       0.004707       0.001443      -0.004286      -0.018409      -0.008735       0.003183       0.005552              1.804452       1.643242       0.096026       0.169182       2.012515       0.273111       1.757598          -0.000001
           42              H       3.751801       9.321220       9.895563       0.098052       0.966612 0.73663486E+01  0.71008140E+02                                 1.626304                            1.592581      -0.744753       2.505594                    0.997916       3.596033      10.052989       0.492117       1.291167      -0.705683       0.010675       0.019775      -0.017886       0.028722       0.002341      -0.002250      -0.006320       0.007544       0.001216      -0.008505       0.001000       0.007506              1.641052       1.585024       0.127520      -0.226636       1.465463      -0.284085       1.872668           0.000002
           43              H       1.548060       8.941254      11.672533       0.090118       1.079234 0.85590041E+01  0.85643283E+02                                 1.745704                            1.712192      -0.921063       2.414147                    0.997190       3.785399      10.775409       0.476566       1.284438      -0.706734      -0.011318      -0.020349       0.011855       0.026129      -0.002197      -0.001107      -0.003619       0.003591      -0.001674      -0.005447       0.002128       0.003319              1.757234       1.737219       0.124189      -0.173520       1.557665      -0.289990       1.976820          -0.000000
           44              H       2.172924      10.376680      11.339736       0.091214       1.010967 0.78040328E+01  0.76236651E+02                                 1.664421                            1.629396      -0.803829       2.467241                    0.998095       3.690334      10.348342       0.491469       1.275750      -0.708585       0.007861       0.024757       0.002302       0.026076      -0.002091       0.002178       0.001697      -0.003594      -0.014192      -0.006045       0.000875       0.005169              1.671979       1.480048       0.105591       0.089743       2.000996       0.283073       1.534894           0.000003
           45              H       1.512654      10.127893       9.053300       0.086887       1.070298 0.86114629E+01  0.86924757E+02                                 1.776229                            1.748645      -1.197282       2.284980                    0.994055       4.017013      11.758654       0.455703       1.331551      -0.695363       0.016750       0.005645      -0.019102       0.026025       0.005790      -0.002620       0.003732      -0.007745       0.000320      -0.008911       0.001331       0.007580              1.780072       1.689742       0.192999      -0.235278       1.684208      -0.310254       1.966266           0.000002
           46              H       0.247847      10.100752      10.033201       0.093814       0.983530 0.74643352E+01  0.72172131E+02                                 1.645146                            1.602371      -0.761856       2.497146                    0.997960       3.609713      10.098085       0.491090       1.289930      -0.706035      -0.026153       0.009865       0.011799       0.030340      -0.005125      -0.004253       0.008961       0.005932      -0.022977      -0.013361       0.000082       0.013279              1.663744       1.974907      -0.315828      -0.156613       1.567124       0.110484       1.449202           0.000003
           47              H       1.452987       7.826990       8.804730       0.128210       1.011069 0.78779827E+01  0.78009475E+02                                 1.742292                            1.698184      -1.122571       2.338656                    0.994512       3.788505      11.094396       0.450596       1.372733      -0.687976       0.023816      -0.000218      -0.010062       0.025856      -0.000699      -0.004675       0.006036       0.007361      -0.004144      -0.008820       0.000486       0.008335              1.759054       2.036914      -0.268183      -0.226870       1.568202       0.249319       1.672046          -0.000001
           48              H       0.342921       7.685257       9.944866       0.121670       1.279846 0.10665932E+02  0.11234019E+03                                 1.947276                            1.907023      -1.048751       2.366736                    0.997033       3.740941      10.792434       0.454805       1.278628      -0.710192      -0.008847      -0.005606       0.020139       0.022700       0.006311      -0.001193      -0.005863      -0.000985       0.009454      -0.008861      -0.000512       0.009373              1.949158       1.820021       0.173837      -0.200162       1.775341      -0.270657       2.252113           0.000002
           49              H       5.234293      13.618450      15.951639       0.111074       1.164572 0.85306632E+01  0.85744927E+02                                 1.875287                            1.743085      -1.171730       2.319374                    0.995481       3.747356      10.878999       0.456242       1.335628      -0.696141      -0.017010       0.042909       0.033860       0.057245       0.000867      -0.019106       0.005969      -0.024503       0.013706      -0.026759       0.007890       0.018869              1.928490       1.650663      -0.185340      -0.193488       2.296831       0.572412       1.837978          -0.000001
           50              H       0.790750      11.781949      13.196823       0.115457       1.002146 0.71152003E+01  0.68707680E+02                                 1.725359                            1.614360      -1.174168       2.319341                    0.995955       3.710493      10.741792       0.461788       1.373552      -0.687647       0.035233      -0.013319      -0.023865       0.044590      -0.002434      -0.011527       0.008940      -0.013325      -0.017427      -0.017362       0.000785       0.016577              1.768697       2.000597      -0.099457      -0.474672       1.437867       0.091745       1.867627           0.000002
           51              H       5.692614      10.142971      14.016489       0.125245       1.070942 0.78040222E+01  0.77512699E+02                                 1.832414                            1.709294      -1.332477       2.234522                    0.993030       4.000384      11.941590       0.439244       1.403932      -0.680436       0.000168      -0.041907      -0.018979       0.046005       0.007436      -0.019478       0.009192      -0.009405      -0.011533      -0.026932       0.010570       0.016362              1.884031       1.518709       0.171659       0.102817       2.556007       0.306959       1.577378           0.000001
           52              H       4.123572      11.558795      17.011658       0.117225       1.056422 0.83400392E+01  0.82229271E+02                                 1.690862                            1.671464      -0.696203       2.551832                    0.999602       3.341987       9.191120       0.494528       1.256195      -0.716585      -0.006882       0.016474       0.028406       0.033551       0.003016      -0.000634       0.007139      -0.004029       0.016829      -0.008038      -0.002279       0.010317              1.678770       1.527371      -0.007891      -0.059291       1.630187       0.286331       1.878753          -0.000001
           53              H       4.406170      10.161064      16.393314       0.120432       0.965158 0.72574866E+01  0.70792063E+02                                 1.720654                            1.654710      -1.295109       2.265685                    0.993034       3.838263      11.356787       0.443832       1.414779      -0.679085       0.003317      -0.034555       0.007622       0.035541      -0.002317      -0.001403      -0.005461      -0.007873      -0.003737      -0.006435      -0.001553       0.007988              1.754488       1.597992      -0.222517       0.068339       2.241369      -0.256214       1.424103          -0.000001
           54              H       2.565020      12.065416      15.345621       0.126127       0.904282 0.67371950E+01  0.64476505E+02                                 1.649052                            1.596930      -1.213419       2.314087                    0.993886       3.688369      10.793605       0.450879       1.419463      -0.678836      -0.007254       0.035913      -0.007060       0.037312      -0.004612      -0.002078       0.001983      -0.006602      -0.013066      -0.005381      -0.003047       0.008428              1.673408       1.540003      -0.213726       0.056430       2.115870      -0.149695       1.364351           0.000001
           55              H       2.919743      10.749106      14.597856       0.130733       0.825589 0.62227249E+01  0.57953116E+02                                 1.515659                            1.507640      -0.827228       2.504794                    0.998414       3.391932       9.558911       0.480136       1.369765      -0.689979       0.006969      -0.012094      -0.033501       0.036292       0.003328      -0.001581       0.008538      -0.001042       0.017077      -0.009823      -0.001307       0.011130              1.511407       1.411660      -0.014047      -0.064425       1.395053       0.189965       1.727509          -0.000001
           56              H       1.285133       8.864356      15.004607       0.121847       0.984991 0.73263485E+01  0.71606536E+02                                 1.734119                            1.660329      -1.340744       2.248674                    0.993573       3.826858      11.320836       0.444129       1.411016      -0.679786       0.002338      -0.026350      -0.049827       0.056414       0.006373      -0.009493       0.003189      -0.017612       0.042172      -0.020778       0.003841       0.016937              1.736210       1.523846      -0.003772      -0.033976       1.681666       0.331833       2.003116          -0.000000
           57              H       1.510687      11.551256      18.137415       0.139648       1.201727 0.88360100E+01  0.87677920E+02                                 1.774848                            1.669823      -0.910229       2.444450                    0.998882       3.318129       8.917110       0.521622       1.183357      -0.733245      -0.002245       0.039341       0.031827       0.050653       0.012897      -0.019442       0.015666      -0.013636       0.025450      -0.033498       0.009776       0.023722              1.806608       1.490540       0.234203       0.109723       2.217323       0.447667       1.711963           0.000005
           58              H       6.229616       9.946957      18.486646       0.123475       1.201667 0.88232703E+01  0.88114304E+02                                 1.827703                            1.712149      -0.881935       2.470669                    0.998797       3.366447       9.278882       0.492271       1.245904      -0.718981      -0.036086       0.009150       0.031774       0.048944       0.002573      -0.013568       0.018096      -0.001904       0.006720      -0.023391       0.001089       0.022302              1.854085       1.986574       0.022224      -0.501682       1.519700      -0.049070       2.055980           0.000003
           59              H       6.285348      14.529161       7.315362       0.115253       1.030720 0.80268436E+01  0.79594280E+02                                 1.741360                            1.695836      -1.098023       2.343156                    0.995703       3.782403      10.965851       0.459743       1.343550      -0.693959      -0.018813      -0.014998      -0.005872       0.024766       0.003737       0.006392      -0.000011       0.003262      -0.001240      -0.006953      -0.001146       0.008098              1.756297       2.069004       0.233657       0.189440       1.516114      -0.010773       1.683774          -0.000001
           60              H       0.479302       0.637799       8.077508       0.123687       1.073108 0.84420931E+01  0.83144622E+02                                 1.673356                            1.650698      -0.698749       2.528746                    0.999799       3.378261       9.161297       0.513814       1.210365      -0.726269       0.001987       0.013271       0.018194       0.022607       0.000860       0.002608       0.001814      -0.007636       0.005333      -0.005631       0.000816       0.004815              1.668769       1.379623      -0.054610      -0.067110       2.054807       0.129905       1.571877           0.000001
           61              H       1.123180      12.964064       8.342512       0.085536       1.023753 0.80695384E+01  0.79843284E+02                                 1.706276                            1.678113      -0.928714       2.410080                    0.996483       3.832757      10.973274       0.473033       1.308654      -0.700994      -0.005465      -0.022024      -0.008473       0.024222      -0.001245       0.000885      -0.002151      -0.008365       0.008845      -0.005877       0.000686       0.005190              1.713021       1.478032      -0.096692      -0.120919       2.011285       0.281792       1.649746           0.000001
           62              H       1.919175      14.140148       9.077952       0.097765       1.051572 0.80514771E+01  0.79678035E+02                                 1.747821                            1.684056      -0.963844       2.405696                    0.995651       3.770118      10.820588       0.468570       1.320897      -0.698855       0.024572       0.014344       0.013394       0.031447       0.000385       0.009794      -0.000797       0.004939      -0.003254      -0.009145      -0.001828       0.010973              1.773203       2.223304       0.177421       0.321025       1.407900       0.035825       1.688404           0.000001
           63              H       6.433532      14.717636      10.230414       0.090503       1.161799 0.96066701E+01  0.98481578E+02                                 1.807417                            1.794309      -0.883905       2.432004                    0.997346       3.758886      10.666489       0.475413       1.256762      -0.713914      -0.008597       0.022540       0.001723       0.024186       0.001248      -0.004707       0.001443      -0.004285      -0.018409      -0.008735       0.003183       0.005552              1.804452       1.643242      -0.096026      -0.169183       2.012516       0.273111       1.757598          -0.000001
           64              H       0.473401      13.295780      10.647437       0.098052       0.966612 0.73663433E+01  0.71008079E+02                                 1.626304                            1.592581      -0.744753       2.505595                    0.997916       3.596032      10.052987       0.492116       1.291167      -0.705683       0.010675      -0.019775       0.017886       0.028722      -0.002341       0.002250      -0.006320       0.007544       0.001216      -0.008505       0.001000       0.007506              1.641051       1.585024      -0.127520       0.226636       1.465463      -0.284085       1.872667           0.000002
           65              H       4.826460      13.675746       8.870467       0.090118       1.079234 0.85589993E+01  0.85643224E+02                                 1.745703                            1.712192      -0.921063       2.414147                    0.997190       3.785398      10.775406       0.476566       1.284438      -0.706734      -0.011318       0.020349      -0.011855       0.026129       0.002197       0.001107      -0.003619       0.003591      -0.001674      -0.005447       0.002128       0.003319              1.757234       1.737219      -0.124189       0.173519       1.557664      -0.289989       1.976819          -0.000000
           66              H       5.451324      12.240320       9.203264       0.091215       1.010966 0.78040250E+01  0.76236560E+02                                 1.664420                            1.629396      -0.803829       2.467241                    0.998095       3.690332      10.348337       0.491469       1.275751      -0.708585       0.007861      -0.024757      -0.002302       0.026076       0.002091      -0.002178       0.001697      -0.003594      -0.014192      -0.006045       0.000875       0.005169              1.671978       1.480048      -0.105591      -0.089743       2.000995       0.283073       1.534893           0.000003
           67              H       4.791054      12.489107      11.489700       0.086888       1.070297 0.86114611E+01  0.86924731E+02                                 1.776228                            1.748644      -1.197282       2.284981                    0.994055       4.017012      11.758649       0.455703       1.331550      -0.695363       0.016750      -0.005645       0.019102       0.026025      -0.005790       0.002620       0.003732      -0.007745       0.000320      -0.008911       0.001331       0.007580              1.780071       1.689741      -0.192999       0.235277       1.684207      -0.310254       1.966265           0.000001
           68              H       3.526247      12.516248      10.509799       0.093814       0.983530 0.74643306E+01  0.72172077E+02                                 1.645146                            1.602371      -0.761855       2.497146                    0.997960       3.609712      10.098082       0.491090       1.289931      -0.706035      -0.026153      -0.009865      -0.011799       0.030340       0.005125       0.004253       0.008961       0.005932      -0.022977      -0.013361       0.000082       0.013279              1.663744       1.974906       0.315827       0.156613       1.567124       0.110483       1.449201           0.000003
           69              H       4.731387      14.790010      11.738270       0.128210       1.011069 0.78779832E+01  0.78009483E+02                                 1.742293                            1.698185      -1.122571       2.338655                    0.994512       3.788505      11.094397       0.450596       1.372733      -0.687976       0.023816       0.000218       0.010062       0.025856       0.000699       0.004675       0.006036       0.007361      -0.004144      -0.008820       0.000486       0.008335              1.759055       2.036915       0.268183       0.226870       1.568202       0.249319       1.672047          -0.000001
           70              H       3.621321      14.931743      10.598134       0.121670       1.279847 0.10665934E+02  0.11234021E+03                                 1.947277                            1.907023      -1.048751       2.366736                    0.997033       3.740941      10.792436       0.454805       1.278629      -0.710192      -0.008847       0.005606      -0.020139       0.022700      -0.006311       0.001193      -0.005863      -0.000985       0.009454      -0.008861      -0.000512       0.009373              1.949159       1.820021      -0.173838       0.200162       1.775342      -0.270657       2.252114           0.000002
           71              H       4.600907       1.459550       5.680140       0.111074       1.164571 0.85306598E+01  0.85744881E+02                                 1.875287                            1.743085      -1.171729       2.319375                    0.995481       3.747354      10.878991       0.456242       1.335628      -0.696141       0.017010      -0.042909       0.033859       0.057245       0.000867       0.019106      -0.005969      -0.024503       0.013706      -0.026759       0.007890       0.018869              1.928490       1.650662      -0.185340       0.193488       2.296830      -0.572412       1.837978          -0.000001
           72              H       2.487650       3.296051       2.925323       0.115457       1.002146 0.71152012E+01  0.68707688E+02                                 1.725359                            1.614360      -1.174168       2.319341                    0.995955       3.710493      10.741791       0.461788       1.373551      -0.687647      -0.035233       0.013319      -0.023865       0.044590      -0.002434       0.011527      -0.008940      -0.013325      -0.017427      -0.017362       0.000785       0.016577              1.768697       2.000597      -0.099457       0.474672       1.437867      -0.091745       1.867627           0.000002
           73              H       4.142586       4.935029       3.744989       0.125245       1.070942 0.78040212E+01  0.77512689E+02                                 1.832415                            1.709294      -1.332477       2.234522                    0.993030       4.000384      11.941591       0.439244       1.403932      -0.680436      -0.000168       0.041907      -0.018979       0.046005       0.007436       0.019478      -0.009192      -0.009405      -0.011533      -0.026932       0.010570       0.016362              1.884031       1.518709       0.171659      -0.102817       2.556007      -0.306959       1.577378           0.000001
           74              H       5.711628       3.519205       6.740158       0.117226       1.056421 0.83400283E+01  0.82229136E+02                                 1.690861                            1.671462      -0.696202       2.551832                    0.999602       3.341985       9.191113       0.494528       1.256195      -0.716585       0.006882      -0.016474       0.028406       0.033551       0.003016       0.000634      -0.007139      -0.004029       0.016829      -0.008038      -0.002279       0.010317              1.678769       1.527370      -0.007891       0.059291       1.630186      -0.286331       1.878751          -0.000001
           75              H       5.429030       4.916936       6.121814       0.120432       0.965158 0.72574871E+01  0.70792066E+02                                 1.720654                            1.654709      -1.295109       2.265685                    0.993034       3.838263      11.356785       0.443833       1.414779      -0.679085      -0.003317       0.034555       0.007622       0.035541      -0.002317       0.001403       0.005461      -0.007872      -0.003737      -0.006435      -0.001553       0.007988              1.754488       1.597991      -0.222517      -0.068339       2.241369       0.256214       1.424103          -0.000001
           76              H       0.713380       3.012584       5.074121       0.126127       0.904281 0.67371909E+01  0.64476459E+02                                 1.649052                            1.596930      -1.213419       2.314087                    0.993886       3.688368      10.793603       0.450878       1.419464      -0.678836       0.007254      -0.035913      -0.007060       0.037312      -0.004612       0.002078      -0.001983      -0.006602      -0.013066      -0.005381      -0.003047       0.008428              1.673408       1.540003      -0.213726      -0.056430       2.115870       0.149695       1.364351           0.000001
           77              H       0.358657       4.328894       4.326356       0.130733       0.825590 0.62227301E+01  0.57953170E+02                                 1.515659                            1.507640      -0.827228       2.504794                    0.998414       3.391933       9.558911       0.480136       1.369764      -0.689979      -0.006969       0.012094      -0.033501       0.036292       0.003328       0.001581      -0.008538      -0.001042       0.017077      -0.009823      -0.001307       0.011130              1.511407       1.411660      -0.014047       0.064425       1.395053      -0.189965       1.727509          -0.000001
           78              H       1.993267       6.213644       4.733107       0.121847       0.984991 0.73263485E+01  0.71606535E+02                                 1.734119                            1.660329      -1.340744       2.248674                    0.993573       3.826858      11.320836       0.444129       1.411016      -0.679786      -0.002338       0.026350      -0.049827       0.056414       0.006373       0.009493      -0.003189      -0.017611       0.042172      -0.020778       0.003841       0.016937              1.736210       1.523846      -0.003772       0.033976       1.681666      -0.331833       2.003116          -0.000000
           79              H       1.767713       3.526744       7.865915       0.139649       1.201726 0.88359992E+01  0.87677783E+02                                 1.774847                            1.669821      -0.910229       2.444450                    0.998882       3.318127       8.917102       0.521623       1.183356      -0.733245       0.002245      -0.039341       0.031827       0.050653       0.012897       0.019442      -0.015666      -0.013636       0.025450      -0.033498       0.009776       0.023722              1.806607       1.490539       0.234203      -0.109723       2.217320      -0.447666       1.711961           0.000005
           80              H       3.605584       5.131043       8.215146       0.123475       1.201667 0.88232656E+01  0.88114237E+02                                 1.827702                            1.712148      -0.881935       2.470669                    0.998797       3.366446       9.278875       0.492272       1.245903      -0.718982       0.036086      -0.009150       0.031774       0.048944       0.002573       0.013568      -0.018096      -0.001904       0.006720      -0.023391       0.001089       0.022302              1.854083       1.986572       0.022224       0.501681       1.519699       0.049070       2.055979           0.000003
           81              H       3.549852       0.548839      17.586862       0.115253       1.030719 0.80268329E+01  0.79594156E+02                                 1.741359                            1.695835      -1.098023       2.343156                    0.995703       3.782401      10.965848       0.459743       1.343552      -0.693959       0.018813       0.014998      -0.005872       0.024766       0.003737      -0.006392       0.000011       0.003262      -0.001240      -0.006953      -0.001146       0.008098              1.756297       2.069004       0.233657      -0.189440       1.516114       0.010773       1.683774          -0.000001
           82              H       2.799098      14.440201      18.349008       0.123689       1.073106 0.84420709E+01  0.83144346E+02                                 1.673353                            1.650695      -0.698746       2.528747                    0.999799       3.378257       9.161282       0.513814       1.210364      -0.726269      -0.001987      -0.013271       0.018194       0.022607       0.000860      -0.002608      -0.001814      -0.007636       0.005333      -0.005631       0.000816       0.004815              1.668766       1.379621      -0.054610       0.067109       2.054803      -0.129905       1.571874           0.000001
           83              H       2.155220       2.113936      18.614012       0.085536       1.023753 0.80695375E+01  0.79843275E+02                                 1.706276                            1.678113      -0.928714       2.410080                    0.996483       3.832757      10.973275       0.473033       1.308654      -0.700994       0.005465       0.022024      -0.008473       0.024222      -0.001245      -0.000885       0.002151      -0.008365       0.008845      -0.005877       0.000686       0.005190              1.713021       1.478032      -0.096692       0.120919       2.011285      -0.281792       1.649746           0.000001
           84              H       1.359225       0.937852      19.349452       0.097765       1.051572 0.80514813E+01  0.79678084E+02                                 1.747821                            1.684056      -0.963845       2.405696                    0.995651       3.770119      10.820590       0.468570       1.320896      -0.698855      -0.024572      -0.014344       0.013394       0.031447       0.000385      -0.009794       0.000797       0.004939      -0.003254      -0.009145      -0.001828       0.010973              1.773203       2.223304       0.177421      -0.321025       1.407900      -0.035825       1.688404           0.000001
           85              H       3.401668       0.360364      20.501914       0.090503       1.161798 0.96066654E+01  0.98481518E+02                                 1.807416                            1.794309      -0.883904       2.432005                    0.997346       3.758885      10.666486       0.475413       1.256762      -0.713914       0.008597      -0.022540       0.001723       0.024186       0.001248       0.004707      -0.001443      -0.004286      -0.018409      -0.008735       0.003183       0.005552              1.804452       1.643242      -0.096026       0.169182       2.012515      -0.273111       1.757598          -0.000001
           86              H       2.804999       1.782220       0.375937       0.098052       0.966612 0.73663438E+01  0.71008086E+02                                 1.626304                            1.592581      -0.744753       2.505594                    0.997916       3.596032      10.052988       0.492116       1.291167      -0.705683      -0.010675       0.019775       0.017886       0.028722      -0.002341      -0.002250       0.006320       0.007544       0.001216      -0.008505       0.001000       0.007506              1.641052       1.585024      -0.127520      -0.226636       1.465463       0.284085       1.872668           0.000002
           87              H       5.008740       1.402254      19.141967       0.090118       1.079234 0.85589986E+01  0.85643218E+02                                 1.745704                            1.712192      -0.921063       2.414147                    0.997190       3.785398      10.775407       0.476566       1.284439      -0.706733       0.011318      -0.020349      -0.011855       0.026129       0.002197      -0.001107       0.003619       0.003591      -0.001674      -0.005447       0.002128       0.003319              1.757234       1.737219      -0.124189      -0.173519       1.557665       0.289989       1.976819          -0.000000
           88              H       4.383876       2.837680      19.474764       0.091215       1.010966 0.78040292E+01  0.76236608E+02                                 1.664420                            1.629396      -0.803829       2.467241                    0.998095       3.690333      10.348339       0.491469       1.275750      -0.708585      -0.007861       0.024757      -0.002302       0.026076       0.002091       0.002178      -0.001697      -0.003594      -0.014192      -0.006045       0.000875       0.005169              1.671979       1.480048      -0.105591       0.089743       2.000995      -0.283073       1.534893           0.000003
           89              H       5.044146       2.588893       1.218200       0.086888       1.070297 0.86114598E+01  0.86924715E+02                                 1.776228                            1.748644      -1.197282       2.284981                    0.994055       4.017012      11.758649       0.455703       1.331550      -0.695363      -0.016750       0.005645       0.019102       0.026025      -0.005790      -0.002620      -0.003732      -0.007745       0.000320      -0.008911       0.001331       0.007580              1.780071       1.689741      -0.192999      -0.235277       1.684207       0.310254       1.966264           0.000001
           90              H       6.308953       2.561752       0.238299       0.093814       0.983530 0.74643314E+01  0.72172084E+02                                 1.645146                            1.602371      -0.761855       2.497146                    0.997960       3.609712      10.098081       0.491090       1.289930      -0.706035       0.026153       0.009865      -0.011799       0.030340       0.005125      -0.004253      -0.008961       0.005932      -0.022977      -0.013361       0.000082       0.013279              1.663744       1.974906       0.315827      -0.156613       1.567124      -0.110483       1.449201           0.000003
           91              H       5.103813       0.287990       1.466770       0.128210       1.011069 0.78779784E+01  0.78009426E+02                                 1.742292                            1.698184      -1.122571       2.338656                    0.994512       3.788504      11.094394       0.450596       1.372733      -0.687976      -0.023816      -0.000218       0.010062       0.025856       0.000699      -0.004675      -0.006036       0.007360      -0.004144      -0.008820       0.000486       0.008335              1.759054       2.036914       0.268183      -0.226870       1.568202      -0.249319       1.672046          -0.000001
           92              H       6.213879       0.146257       0.326634       0.121670       1.279846 0.10665931E+02  0.11234016E+03                                 1.947276                            1.907023      -1.048751       2.366736                    0.997033       3.740941      10.792434       0.454805       1.278628      -0.710192       0.008847      -0.005606      -0.020139       0.022699      -0.006311      -0.001193       0.005863      -0.000985       0.009454      -0.008861      -0.000512       0.009373              1.949158       1.820021      -0.173837      -0.200162       1.775341       0.270657       2.252113           0.000002
           93              C       0.995978       5.426572      15.487368       0.082188      25.257726 0.34297174E+03  0.76254089E+04                                 7.578093                            6.238804       0.410175       2.150359                    0.999306      26.242338      74.197173       0.647330       0.425574      -1.054786      -0.016973      -0.013284       0.050445       0.054857       0.011974      -0.001479      -0.012730      -0.024136       0.012628      -0.019725      -0.003356       0.023082              8.246698       6.809924      -1.366349      -1.997743      11.268239      -1.321092       6.661930          -0.000001
           94              C       6.461726       4.448010      17.003030      -0.046713      28.721162 0.40553174E+03  0.94329238E+04                                 8.278998                            6.811106       0.133970       2.023565                    0.999714      28.896114      84.467083       0.613823       0.428985      -1.049235      -0.002375       0.070893      -0.030129       0.077067       0.016969      -0.011453      -0.020244      -0.019162      -0.007246      -0.018327      -0.016782       0.035109              8.979931       9.373621      -1.198791      -3.350626       9.693301      -0.215573       7.872872           0.000004
           95              C       0.780915       3.562931      16.526022      -0.102400      28.346518 0.40748107E+03  0.94440068E+04                                 8.124944                            6.749990       0.309620       2.094357                    0.998236      28.338043      81.394306       0.630271       0.419305      -1.060337       0.043991       0.018368      -0.028299       0.055438       0.012098      -0.044258      -0.022142      -0.003070      -0.058105      -0.053864       0.000415       0.053448              8.766177       7.546446      -1.915585      -1.887719      11.672540      -0.886264       7.079543          -0.000001
           96              C       2.374217       3.532775      14.626616      -0.122901      26.276063 0.38786128E+03  0.89339268E+04                                 7.902570                            6.680109      -0.247740       1.937004                    0.996859      28.291162      82.655328       0.616337       0.431441      -1.046335       0.011456       0.033497       0.078813       0.086399      -0.013396      -0.023164       0.005271       0.036052       0.023627      -0.026630      -0.010839       0.037469              8.785379      12.119745      -1.512355      -0.994583       7.493569       1.358398       6.742822          -0.000002
           97              C       3.719673       3.614197      15.349730      -0.114174      27.172815 0.40183921E+03  0.93209277E+04                                 8.088955                            6.805978      -0.181600       1.961564                    0.996835      28.101361      81.892576       0.610856       0.432275      -1.047766      -0.008512      -0.035647      -0.069684       0.078734      -0.030593      -0.020019       0.010894       0.046204       0.022167      -0.042047      -0.005511       0.047558              9.125438      12.841320      -1.889006      -0.855367       7.903541       1.515044       6.631453          -0.000002
           98              C       5.372642       1.755079      14.957358       0.102298      25.143444 0.36509861E+03  0.82495258E+04                                 7.575754                            6.480104       0.299889       2.107595                    0.999623      26.625307      76.019470       0.628496       0.431305      -1.050717       0.009786      -0.012374      -0.046805       0.049392       0.016735       0.003152       0.005146      -0.022340       0.035356      -0.026017       0.006862       0.019155              8.092301       7.594305      -2.839399      -1.135135       8.783787      -0.561869       7.898811           0.000000
           99              C       5.213967       3.170903      13.188401      -0.144297      29.962628 0.45168169E+03  0.10649862E+05                                 8.176934                            6.957758       0.623428       2.163602                    0.999846      29.372994      82.747899       0.646334       0.401918      -1.080838      -0.044352      -0.007726       0.050771       0.067857      -0.015913      -0.079405      -0.055612      -0.021197       0.061594      -0.104306       0.008337       0.095968              8.627112       8.031750      -3.138740      -0.964159       9.782205      -1.471062       8.067382           0.000006
          100              C       6.227649       2.326535      13.009060      -0.005935      26.470794 0.37634822E+03  0.85838428E+04                                 7.773156                            6.531832       0.053539       2.002162                    0.999607      28.269310      81.568754       0.631688       0.425120      -1.052631       0.016908      -0.063797       0.037955       0.076135       0.015592      -0.019236      -0.028001      -0.013783       0.022892      -0.023776      -0.020737       0.044513              8.212414       8.636086      -2.302311      -2.326820       8.069117      -0.365642       7.932039           0.000001
          101              C       4.979890       7.420035       3.770051       0.634073      20.044367 0.24438106E+03  0.50443814E+04                                 6.872106                            5.594525      -0.042885       2.044930                    0.999749      22.185746      62.536630       0.617839       0.480275      -1.012750      -0.011361       0.002763       0.032710       0.034737       0.003630      -0.000248       0.000596      -0.158152      -0.112517      -0.060409      -0.037505       0.097915              7.584163       8.409229      -0.499243      -1.691702       4.512932       1.371625       9.830326           0.000004
          102              C       5.950952       7.284182       2.602387      -0.335769      31.892252 0.49178544E+03  0.11945935E+05                                 8.753782                            7.312630      -0.066767       1.947615                    0.998788      31.384682      92.271951       0.618385       0.407758      -1.067817      -0.030355      -0.058203      -0.071230       0.096864      -0.012922       0.017807       0.005850      -0.011360       0.047068      -0.029349       0.005232       0.024117              9.887493       8.325463      -0.761574      -2.659417       8.068459       3.083342      13.268556           0.000002
          103              C       5.526071       6.328237       1.534151      -0.150445      27.720192 0.42790554E+03  0.10076565E+05                                 8.109071                            6.917112      -0.042198       1.976702                    0.999112      29.322622      85.926986       0.620310       0.419308      -1.056422       0.083712       0.061845       0.007955       0.104383      -0.007290      -0.000907       0.028668      -0.013835       0.054782      -0.025629      -0.013284       0.038913              9.061444       8.490352      -0.348968      -2.209446       6.942257       1.886182      11.751723           0.000001
          104              C       6.506968       6.258878       0.364227      -0.171770      27.143739 0.43255047E+03  0.10199193E+05                                 7.975126                            6.948479      -0.048546       1.978975                    0.998642      29.272234      85.443597       0.620588       0.418576      -1.058364       0.025428      -0.030667       0.076007       0.085815      -0.007457      -0.022587       0.020364       0.042329      -0.018961      -0.034581      -0.006404       0.040986              8.818312      10.600437      -1.213654      -2.561801       6.042558       0.513482       9.811941           0.000003
          105              C       1.277920       5.604493       0.699078      -0.183138      27.296414 0.43976217E+03  0.10388278E+05                                 7.912486                            6.939290       0.103313       2.021074                    0.999423      29.347224      85.099513       0.631447       0.410623      -1.065899      -0.027622       0.034907      -0.082442       0.093692      -0.010519      -0.023088       0.002558       0.032394      -0.042833      -0.025581      -0.011183       0.036763              8.673196      10.589573      -0.901865      -2.527874       6.328469      -0.151519       9.101545           0.000002
          106              C       2.218165       5.473314      20.032096      -0.155170      27.550081 0.44828196E+03  0.10686653E+05                                 8.099093                            7.115673      -0.127493       1.942734                    0.999313      29.863743      88.233256       0.606602       0.423557      -1.053095      -0.024447       0.098601       0.023331       0.104231       0.011733      -0.014416      -0.037437      -0.006006      -0.027274      -0.039536      -0.005643       0.045179              8.877183       9.392705       0.702584      -2.847508       7.425068      -1.119829       9.813777           0.000001
          107              C       2.622720       6.819779      19.472710      -0.339873      30.716185 0.48443335E+03  0.11760660E+05                                 8.581286                            7.279081      -0.235423       1.901059                    0.997433      31.545861      93.692913       0.615118       0.410157      -1.062849      -0.026133      -0.086359       0.027561       0.094342       0.025720       0.003786      -0.012833       0.002432       0.015591      -0.032202       0.006908       0.025294              9.587366      10.413763       1.349999      -3.441881       7.524554      -1.928688      10.823781           0.000003
          108              C       3.707870       6.750421      18.426455       0.663271      19.967715 0.23320208E+03  0.47688253E+04                                 6.967390                            5.526598      -0.061042       2.052293                    0.999743      21.714802      61.393902       0.609835       0.491150      -1.004729       0.025221       0.009045      -0.022469       0.034968      -0.024120       0.057628      -0.047964       0.049301       0.076022      -0.064185      -0.032735       0.096921              7.845531       8.289465       1.520591      -3.775442       7.086853      -0.066247       8.160275           0.000002
          109              C       2.282422       9.651428       5.215868       0.082188      25.257733 0.34297187E+03  0.76254124E+04                                 7.578095                            6.238805       0.410175       2.150359                    0.999306      26.242343      74.197192       0.647330       0.425575      -1.054786       0.016973       0.013284       0.050445       0.054857       0.011974       0.001479       0.012730      -0.024136       0.012628      -0.019725      -0.003356       0.023082              8.246699       6.809926      -1.366350       1.997744      11.268241       1.321091       6.661931          -0.000001
          110              C       3.373474      10.629990       6.731530      -0.046713      28.721157 0.40553166E+03  0.94329215E+04                                 8.278997                            6.811106       0.133970       2.023565                    0.999714      28.896110      84.467070       0.613823       0.428985      -1.049235       0.002375      -0.070893      -0.030129       0.077067       0.016969       0.011453       0.020244      -0.019162      -0.007246      -0.018327      -0.016782       0.035109              8.979931       9.373621      -1.198791       3.350625       9.693299       0.215573       7.872872           0.000004
          111              C       2.497485      11.515069       6.254522      -0.102400      28.346514 0.40748102E+03  0.94440053E+04                                 8.124943                            6.749990       0.309620       2.094357                    0.998236      28.338040      81.394294       0.630271       0.419305      -1.060337      -0.043991      -0.018368      -0.028299       0.055438       0.012098       0.044258       0.022142      -0.003070      -0.058105      -0.053864       0.000415       0.053448              8.766176       7.546445      -1.915584       1.887719      11.672539       0.886264       7.079543          -0.000001
          112              C       0.904183      11.545225       4.355116      -0.122901      26.276077 0.38786153E+03  0.89339338E+04                                 7.902573                            6.680111      -0.247739       1.937004                    0.996859      28.291170      82.655357       0.616337       0.431441      -1.046335      -0.011456      -0.033497       0.078813       0.086399      -0.013396       0.023164      -0.005271       0.036052       0.023627      -0.026630      -0.010839       0.037469              8.785383      12.119752      -1.512357       0.994584       7.493572      -1.358399       6.742824          -0.000002
          113              C       6.115527      11.463803       5.078230      -0.114174      27.172814 0.40183917E+03  0.93209266E+04                                 8.088954                            6.805978      -0.181601       1.961564                    0.996835      28.101360      81.892571       0.610856       0.432275      -1.047766       0.008512       0.035647      -0.069684       0.078734      -0.030593       0.020019      -0.010894       0.046204       0.022167      -0.042047      -0.005511       0.047558              9.125438      12.841320      -1.889006       0.855368       7.903541      -1.515044       6.631453          -0.000002
          114              C       4.462558      13.322921       4.685858       0.102298      25.143443 0.36509859E+03  0.82495251E+04                                 7.575754                            6.480103       0.299889       2.107595                    0.999623      26.625306      76.019467       0.628496       0.431305      -1.050717      -0.009786       0.012374      -0.046805       0.049392       0.016735      -0.003152      -0.005146      -0.022340       0.035356      -0.026017       0.006862       0.019154              8.092301       7.594304      -2.839398       1.135135       8.783787       0.561869       7.898812           0.000000
          115              C       4.621233      11.907097       2.916901      -0.144297      29.962645 0.45168201E+03  0.10649872E+05                                 8.176938                            6.957762       0.623426       2.163601                    0.999846      29.373004      82.747947       0.646334       0.401918      -1.080838       0.044352       0.007726       0.050772       0.067857      -0.015913       0.079405       0.055612      -0.021197       0.061594      -0.104306       0.008337       0.095968              8.627117       8.031754      -3.138742       0.964160       9.782211       1.471063       8.067386           0.000005
          116              C       3.607551      12.751465       2.737560      -0.005935      26.470791 0.37634814E+03  0.85838407E+04                                 7.773156                            6.531832       0.053538       2.002162                    0.999607      28.269309      81.568756       0.631688       0.425120      -1.052631      -0.016908       0.063797       0.037955       0.076135       0.015592       0.019236       0.028001      -0.013783       0.022892      -0.023776      -0.020737       0.044512              8.212414       8.636087      -2.302311       2.326821       8.069117       0.365642       7.932039           0.000001
          117              C       4.855310       7.657965      14.041551       0.634074      20.044366 0.24438104E+03  0.50443809E+04                                 6.872106                            5.594525      -0.042886       2.044930                    0.999749      22.185745      62.536628       0.617839       0.480275      -1.012750       0.011361      -0.002763       0.032710       0.034737       0.003630       0.000248      -0.000596      -0.158152      -0.112517      -0.060409      -0.037505       0.097915              7.584162       8.409229      -0.499243       1.691702       4.512932      -1.371625       9.830326           0.000004
          118              C       3.884248       7.793818      12.873887      -0.335769      31.892276 0.49178588E+03  0.11945948E+05                                 8.753787                            7.312634      -0.066768       1.947615                    0.998788      31.384694      92.271997       0.618385       0.407758      -1.067817       0.030355       0.058203      -0.071230       0.096864      -0.012922      -0.017807      -0.005850      -0.011360       0.047068      -0.029349       0.005232       0.024117              9.887498       8.325467      -0.761575       2.659420       8.068462      -3.083345      13.268566           0.000002
          119              C       4.309129       8.749763      11.805651      -0.150445      27.720192 0.42790552E+03  0.10076564E+05                                 8.109071                            6.917112      -0.042198       1.976702                    0.999112      29.322622      85.926985       0.620310       0.419308      -1.056422      -0.083712      -0.061845       0.007955       0.104383      -0.007290       0.000907      -0.028668      -0.013835       0.054782      -0.025629      -0.013284       0.038913              9.061444       8.490351      -0.348969       2.209446       6.942257      -1.886182      11.751724           0.000001
          120              C       3.328232       8.819122      10.635727      -0.171770      27.143734 0.43255036E+03  0.10199190E+05                                 7.975125                            6.948478      -0.048547       1.978975                    0.998642      29.272229      85.443578       0.620588       0.418576      -1.058364      -0.025428       0.030667       0.076007       0.085815      -0.007457       0.022587      -0.020364       0.042329      -0.018961      -0.034581      -0.006404       0.040986              8.818311      10.600435      -1.213654       2.561800       6.042558      -0.513482       9.811941           0.000004
          121              C       2.000480       9.473507      10.970578      -0.183138      27.296418 0.43976224E+03  0.10388280E+05                                 7.912486                            6.939291       0.103314       2.021074                    0.999423      29.347227      85.099520       0.631447       0.410623      -1.065899       0.027622      -0.034907      -0.082442       0.093692      -0.010519       0.023088      -0.002558       0.032394      -0.042833      -0.025581      -0.011182       0.036763              8.673196      10.589574      -0.901865       2.527874       6.328469       0.151519       9.101546           0.000002
          122              C       1.060235       9.604686       9.760596      -0.155170      27.550080 0.44828193E+03  0.10686653E+05                                 8.099093                            7.115673      -0.127493       1.942734                    0.999313      29.863742      88.233250       0.606602       0.423557      -1.053095       0.024447      -0.098601       0.023331       0.104231       0.011733       0.014416       0.037437      -0.006006      -0.027274      -0.039536      -0.005643       0.045179              8.877183       9.392704       0.702584       2.847508       7.425068       1.119829       9.813777           0.000001
          123              C       0.655680       8.258221       9.201210      -0.339873      30.716188 0.48443339E+03  0.11760661E+05                                 8.581286                            7.279081      -0.235423       1.901059                    0.997433      31.545862      93.692916       0.615118       0.410157      -1.062849       0.026133       0.086359       0.027561       0.094342       0.025720      -0.003786       0.012833       0.002433       0.015591      -0.032202       0.006908       0.025294              9.587366      10.413763       1.349999       3.441882       7.524555       1.928688      10.823782           0.000002
          124              C       6.127330       8.327579       8.154955       0.663271      19.967715 0.23320209E+03  0.47688254E+04                                 6.967390                            5.526598      -0.061042       2.052293                    0.999743      21.714802      61.393902       0.609835       0.491150      -1.004729      -0.025221      -0.009045      -0.022469       0.034968      -0.024120      -0.057627       0.047964       0.049301       0.076022      -0.064185      -0.032735       0.096921              7.845531       8.289465       1.520591       3.775442       7.086853       0.066247       8.160275           0.000002
          125              C       5.560822      12.965572      15.327132       0.082188      25.257718 0.34297157E+03  0.76254043E+04                                 7.578092                            6.238803       0.410174       2.150359                    0.999306      26.242339      74.197179       0.647330       0.425575      -1.054785       0.016973      -0.013284      -0.050445       0.054857      -0.011974      -0.001479       0.012730      -0.024136       0.012628      -0.019725      -0.003357       0.023082              8.246696       6.809923       1.366348      -1.997743      11.268239       1.321091       6.661927          -0.000001
          126              C       0.095074      11.987010      13.811470      -0.046713      28.721163 0.40553177E+03  0.94329245E+04                                 8.278998                            6.811106       0.133970       2.023565                    0.999714      28.896114      84.467082       0.613823       0.428985      -1.049235       0.002375       0.070893       0.030129       0.077067      -0.016969      -0.011453       0.020244      -0.019162      -0.007246      -0.018327      -0.016782       0.035109              8.979931       9.373621       1.198791      -3.350625       9.693300       0.215573       7.872872           0.000004
          127              C       5.775885      11.101931      14.288478      -0.102400      28.346518 0.40748108E+03  0.94440070E+04                                 8.124943                            6.749990       0.309620       2.094357                    0.998236      28.338043      81.394306       0.630271       0.419305      -1.060337      -0.043991       0.018368       0.028299       0.055438      -0.012098      -0.044258       0.022142      -0.003070      -0.058105      -0.053864       0.000415       0.053448              8.766177       7.546446       1.915584      -1.887719      11.672540       0.886264       7.079543          -0.000001
          128              C       4.182583      11.071775      16.187884      -0.122901      26.276064 0.38786129E+03  0.89339268E+04                                 7.902570                            6.680108      -0.247739       1.937004                    0.996859      28.291162      82.655325       0.616337       0.431441      -1.046336      -0.011456       0.033497      -0.078813       0.086399       0.013396      -0.023164      -0.005271       0.036052       0.023628      -0.026630      -0.010839       0.037469              8.785379      12.119745       1.512355      -0.994583       7.493569      -1.358398       6.742822          -0.000002
          129              C       2.837127      11.153197      15.464770      -0.114174      27.172815 0.40183922E+03  0.93209279E+04                                 8.088954                            6.805978      -0.181601       1.961563                    0.996835      28.101361      81.892575       0.610856       0.432275      -1.047767       0.008512      -0.035647       0.069684       0.078734       0.030593      -0.020019      -0.010894       0.046204       0.022167      -0.042047      -0.005511       0.047558              9.125438      12.841319       1.889006      -0.855367       7.903541      -1.515044       6.631453          -0.000002
          130              C       1.184158       9.294079      15.857142       0.102298      25.143446 0.36509863E+03  0.82495264E+04                                 7.575755                            6.480104       0.299888       2.107595                    0.999623      26.625308      76.019478       0.628496       0.431306      -1.050717      -0.009786      -0.012374       0.046805       0.049392      -0.016735       0.003152      -0.005146      -0.022340       0.035356      -0.026017       0.006862       0.019155              8.092302       7.594306       2.839399      -1.135136       8.783788       0.561869       7.898812           0.000000
          131              C       1.342833      10.709903      17.626099      -0.144296      29.962624 0.45168155E+03  0.10649858E+05                                 8.176933                            6.957757       0.623428       2.163602                    0.999846      29.372991      82.747891       0.646334       0.401918      -1.080838       0.044352      -0.007726      -0.050772       0.067857       0.015913      -0.079405       0.055612      -0.021197       0.061594      -0.104306       0.008337       0.095968              8.627112       8.031749       3.138740      -0.964159       9.782206       1.471063       8.067381           0.000006
          132              C       0.329151       9.865535      17.805440      -0.005935      26.470787 0.37634803E+03  0.85838373E+04                                 7.773154                            6.531830       0.053539       2.002162                    0.999607      28.269306      81.568740       0.631688       0.425120      -1.052631      -0.016908      -0.063797      -0.037955       0.076135      -0.015592      -0.019236       0.028001      -0.013783       0.022891      -0.023776      -0.020737       0.044513              8.212413       8.636086       2.302310      -2.326821       8.069115       0.365642       7.932038           0.000001
          133              C       1.576910      14.959035       6.501449       0.634074      20.044365 0.24438104E+03  0.50443808E+04                                 6.872106                            5.594524      -0.042885       2.044931                    0.999749      22.185744      62.536623       0.617839       0.480275      -1.012750       0.011361       0.002763      -0.032710       0.034737      -0.003630      -0.000248      -0.000596      -0.158152      -0.112517      -0.060409      -0.037505       0.097915              7.584162       8.409229       0.499243      -1.691702       4.512932      -1.371625       9.830325           0.000004
          134              C       0.605848      14.823182       7.669113      -0.335769      31.892253 0.49178545E+03  0.11945935E+05                                 8.753782                            7.312630      -0.066768       1.947615                    0.998788      31.384683      92.271953       0.618385       0.407758      -1.067817       0.030355      -0.058203       0.071230       0.096864       0.012922       0.017807      -0.005850      -0.011360       0.047068      -0.029349       0.005232       0.024117              9.887493       8.325463       0.761574      -2.659417       8.068459      -3.083342      13.268556           0.000002
          135              C       1.030729      13.867237       8.737349      -0.150445      27.720194 0.42790557E+03  0.10076566E+05                                 8.109071                            6.917112      -0.042198       1.976702                    0.999112      29.322622      85.926982       0.620310       0.419308      -1.056422      -0.083712       0.061845      -0.007955       0.104383       0.007290      -0.000907      -0.028668      -0.013835       0.054782      -0.025629      -0.013284       0.038913              9.061444       8.490351       0.348968      -2.209446       6.942257      -1.886183      11.751723           0.000001
          136              C       0.049832      13.797878       9.907273      -0.171770      27.143737 0.43255043E+03  0.10199192E+05                                 7.975126                            6.948479      -0.048547       1.978975                    0.998642      29.272232      85.443590       0.620588       0.418576      -1.058364      -0.025428      -0.030667      -0.076007       0.085815       0.007457      -0.022587      -0.020364       0.042329      -0.018961      -0.034581      -0.006404       0.040986              8.818312      10.600436       1.213654      -2.561801       6.042558      -0.513482       9.811941           0.000004
          137              C       5.278880      13.143493       9.572422      -0.183138      27.296418 0.43976225E+03  0.10388280E+05                                 7.912486                            6.939291       0.103314       2.021074                    0.999423      29.347226      85.099518       0.631447       0.410623      -1.065899       0.027622       0.034907       0.082442       0.093692       0.010519      -0.023088      -0.002558       0.032394      -0.042833      -0.025581      -0.011183       0.036763              8.673196      10.589574       0.901865      -2.527874       6.328469       0.151519       9.101546           0.000002
          138              C       4.338635      13.012314      10.782404      -0.155170      27.550085 0.44828204E+03  0.10686656E+05                                 8.099094                            7.115674      -0.127493       1.942734                    0.999313      29.863745      88.233262       0.606602       0.423557      -1.053095       0.024447       0.098601      -0.023331       0.104231      -0.011733      -0.014416       0.037437      -0.006006      -0.027274      -0.039536      -0.005643       0.045179              8.877184       9.392705      -0.702585      -2.847509       7.425069       1.119829       9.813778           0.000001
          139              C       3.934080      14.358779      11.341790      -0.339873      30.716185 0.48443335E+03  0.11760660E+05                                 8.581286                            7.279080      -0.235424       1.901059                    0.997433      31.545861      93.692913       0.615118       0.410157      -1.062849       0.026133      -0.086359      -0.027561       0.094342      -0.025720       0.003786       0.012833       0.002432       0.015591      -0.032202       0.006908       0.025294              9.587366      10.413762      -1.349999      -3.441881       7.524554       1.928688      10.823781           0.000002
          140              C       2.848930      14.289421      12.388045       0.663271      19.967717 0.23320211E+03  0.47688260E+04                                 6.967390                            5.526598      -0.061042       2.052293                    0.999743      21.714803      61.393904       0.609835       0.491150      -1.004729      -0.025221       0.009045       0.022469       0.034968       0.024120       0.057628       0.047964       0.049301       0.076022      -0.064185      -0.032735       0.096921              7.845532       8.289466      -1.520591      -3.775442       7.086853       0.066247       8.160276           0.000002
          141              C       4.274378       2.112428       5.055632       0.082188      25.257732 0.34297185E+03  0.76254118E+04                                 7.578095                            6.238805       0.410175       2.150359                    0.999306      26.242342      74.197187       0.647330       0.425575      -1.054786      -0.016973       0.013284      -0.050445       0.054857      -0.011974       0.001479      -0.012730      -0.024136       0.012628      -0.019725      -0.003356       0.023082              8.246699       6.809925       1.366350       1.997744      11.268240      -1.321092       6.661931          -0.000001
          142              C       3.183326       3.090990       3.539970      -0.046713      28.721162 0.40553176E+03  0.94329242E+04                                 8.278998                            6.811107       0.133970       2.023565                    0.999714      28.896114      84.467084       0.613823       0.428985      -1.049235      -0.002375      -0.070893       0.030129       0.077067      -0.016969       0.011453      -0.020244      -0.019162      -0.007246      -0.018327      -0.016782       0.035109              8.979932       9.373621       1.198791       3.350626       9.693301      -0.215573       7.872872           0.000004
          143              C       4.059315       3.976069       4.016978      -0.102400      28.346516 0.40748105E+03  0.94440064E+04                                 8.124943                            6.749990       0.309620       2.094357                    0.998236      28.338042      81.394304       0.630271       0.419305      -1.060337       0.043991      -0.018368       0.028299       0.055438      -0.012098       0.044258      -0.022142      -0.003070      -0.058105      -0.053864       0.000415       0.053448              8.766177       7.546446       1.915585       1.887719      11.672540      -0.886264       7.079543          -0.000001
          144              C       5.652617       4.006225       5.916384      -0.122901      26.276074 0.38786147E+03  0.89339322E+04                                 7.902573                            6.680111      -0.247740       1.937004                    0.996859      28.291168      82.655350       0.616337       0.431442      -1.046335       0.011456      -0.033497      -0.078813       0.086399       0.013396       0.023164       0.005271       0.036052       0.023628      -0.026630      -0.010839       0.037469              8.785382      12.119751       1.512357       0.994584       7.493572       1.358399       6.742824          -0.000002
          145              C       0.441273       3.924803       5.193270      -0.114174      27.172814 0.40183920E+03  0.93209274E+04                                 8.088955                            6.805979      -0.181601       1.961563                    0.996835      28.101361      81.892577       0.610856       0.432275      -1.047766      -0.008512       0.035647       0.069684       0.078734       0.030593       0.020019       0.010894       0.046204       0.022167      -0.042047      -0.005511       0.047558              9.125438      12.841320       1.889006       0.855368       7.903541       1.515044       6.631453          -0.000002
          146              C       2.094242       5.783921       5.585642       0.102298      25.143448 0.36509866E+03  0.82495272E+04                                 7.575755                            6.480104       0.299888       2.107595                    0.999623      26.625309      76.019477       0.628496       0.431305      -1.050717       0.009786       0.012374       0.046805       0.049392      -0.016735      -0.003152       0.005146      -0.022340       0.035356      -0.026017       0.006862       0.019155              8.092302       7.594305       2.839399       1.135135       8.783788      -0.561869       7.898812           0.000000
          147              C       1.935567       4.368097       7.354599      -0.144297      29.962629 0.45168167E+03  0.10649862E+05                                 8.176934                            6.957758       0.623428       2.163602                    0.999846      29.372994      82.747898       0.646334       0.401918      -1.080838      -0.044352       0.007726      -0.050771       0.067857       0.015913       0.079405      -0.055612      -0.021197       0.061594      -0.104306       0.008337       0.095968              8.627113       8.031750       3.138740       0.964159       9.782206      -1.471063       8.067382           0.000006
          148              C       2.949249       5.212465       7.533940      -0.005935      26.470777 0.37634786E+03  0.85838323E+04                                 7.773152                            6.531828       0.053539       2.002162                    0.999607      28.269298      81.568705       0.631688       0.425120      -1.052631       0.016908       0.063797      -0.037955       0.076135      -0.015592       0.019236      -0.028001      -0.013783       0.022892      -0.023776      -0.020737       0.044513              8.212411       8.636083       2.302309       2.326820       8.069112      -0.365642       7.932036           0.000001
          149              C       1.701490       0.118965      16.772949       0.634074      20.044364 0.24438102E+03  0.50443804E+04                                 6.872106                            5.594524      -0.042886       2.044930                    0.999749      22.185744      62.536625       0.617839       0.480275      -1.012750      -0.011361      -0.002763      -0.032710       0.034737      -0.003630       0.000248       0.000596      -0.158152      -0.112517      -0.060409      -0.037505       0.097915              7.584162       8.409228       0.499243       1.691702       4.512932       1.371625       9.830325           0.000004
          150              C       2.672552       0.254818      17.940613      -0.335769      31.892276 0.49178588E+03  0.11945948E+05                                 8.753786                            7.312633      -0.066768       1.947615                    0.998788      31.384693      92.271992       0.618385       0.407758      -1.067817      -0.030355       0.058203       0.071230       0.096864       0.012922      -0.017807       0.005850      -0.011360       0.047068      -0.029349       0.005232       0.024117              9.887498       8.325467       0.761575       2.659420       8.068462       3.083345      13.268566           0.000002
          151              C       2.247671       1.210763      19.008849      -0.150445      27.720197 0.42790562E+03  0.10076567E+05                                 8.109072                            6.917113      -0.042198       1.976702                    0.999112      29.322626      85.927001       0.620310       0.419308      -1.056422       0.083712      -0.061845      -0.007955       0.104383       0.007290       0.000907       0.028668      -0.013835       0.054782      -0.025629      -0.013284       0.038913              9.061445       8.490353       0.348969       2.209447       6.942257       1.886183      11.751726           0.000001
          152              C       3.228568       1.280122      20.178773      -0.171770      27.143735 0.43255039E+03  0.10199191E+05                                 7.975125                            6.948478      -0.048547       1.978975                    0.998642      29.272230      85.443582       0.620588       0.418576      -1.058364       0.025428       0.030667      -0.076007       0.085815       0.007457       0.022587       0.020364       0.042329      -0.018961      -0.034581      -0.006404       0.040986              8.818311      10.600435       1.213654       2.561801       6.042558       0.513482       9.811941           0.000004
          153              C       4.556320       1.934507      19.843922      -0.183138      27.296422 0.43976231E+03  0.10388282E+05                                 7.912487                            6.939291       0.103313       2.021074                    0.999423      29.347229      85.099530       0.631447       0.410623      -1.065899      -0.027622      -0.034907       0.082442       0.093692       0.010519       0.023088       0.002558       0.032394      -0.042833      -0.025581      -0.011183       0.036763              8.673197      10.589576       0.901865       2.527875       6.328470      -0.151519       9.101547           0.000002
          154              C       5.496565       2.065686       0.510904      -0.155170      27.550086 0.44828206E+03  0.10686656E+05                                 8.099094                            7.115675      -0.127493       1.942734                    0.999313      29.863746      88.233268       0.606602       0.423557      -1.053095      -0.024447      -0.098601      -0.023331       0.104231      -0.011733       0.014416      -0.037437      -0.006006      -0.027274      -0.039536      -0.005643       0.045179              8.877185       9.392706      -0.702585       2.847509       7.425069      -1.119830       9.813779           0.000001
          155              C       5.901120       0.719221       1.070290      -0.339873      30.716187 0.48443338E+03  0.11760661E+05                                 8.581286                            7.279081      -0.235423       1.901059                    0.997433      31.545861      93.692914       0.615118       0.410157      -1.062849      -0.026133       0.086359      -0.027561       0.094342      -0.025720      -0.003786      -0.012833       0.002432       0.015590      -0.032202       0.006908       0.025294              9.587367      10.413763      -1.349999       3.441882       7.524555      -1.928689      10.823782           0.000002
          156              C       0.429470       0.788579       2.116545       0.663271      19.967717 0.23320211E+03  0.47688260E+04                                 6.967390                            5.526598      -0.061042       2.052293                    0.999743      21.714803      61.393904       0.609835       0.491150      -1.004729       0.025221      -0.009045       0.022469       0.034968       0.024120      -0.057627      -0.047964       0.049301       0.076022      -0.064185      -0.032735       0.096921              7.845532       8.289466      -1.520591       3.775442       7.086853      -0.066247       8.160276           0.000002
          157              N       0.144250       5.682295      16.490277      -0.255337      35.165956 0.54272198E+03  0.13280848E+05                                 9.001863                            7.549883      -0.011595       2.014818                    0.998630      28.552116      79.635196       0.635511       0.393853      -1.095874       0.049689      -0.119403      -0.003356       0.129373       0.035254      -0.029701      -0.036379       0.032758       0.054919      -0.052640      -0.017152       0.069792              9.933311       8.605774      -3.010119      -2.008051      13.897824      -0.015888       7.296334           0.000001
          158              N       1.336276       4.125341      15.481205       0.080255      26.207314 0.32694257E+03  0.70384251E+04                                 7.404732                            5.804783       0.001991       2.094271                    0.998593      22.814332      59.406505       0.736157       0.386484      -1.102628       0.042085      -0.025163       0.017851       0.052182      -0.041403      -0.072946       0.002500      -0.027344      -0.025997      -0.089465       0.008929       0.080535              8.456397       9.319456      -3.012209      -3.645611       9.070292       1.207717       6.979442          -0.000003
          159              N       4.739255       2.864820      14.562933       0.048545      28.970700 0.37241440E+03  0.82409196E+04                                 7.888804                            6.181120       0.136136       2.132754                    0.998544      23.243192      60.357250       0.719478       0.384715      -1.109484      -0.030777       0.021309      -0.013815       0.039902      -0.078079      -0.065217      -0.009648      -0.006090       0.088028      -0.114129       0.020613       0.093516              9.163973      11.071747      -4.904116      -3.224186       8.962171       1.517504       7.458001          -0.000005
          160              N       6.196176       1.324301      13.940480      -0.293461      38.025072 0.59599503E+03  0.14929726E+05                                 9.521548                            7.944612      -0.098529       1.978825                    0.997801      29.415060      83.003977       0.615691       0.397131      -1.093619      -0.079634       0.111559      -0.034233       0.141276       0.015659      -0.055185      -0.033936       0.030303       0.145788      -0.051682      -0.040790       0.092472             10.620921       9.748649      -4.566254      -1.520667      13.499996       0.212699       8.614119          -0.000006
          161              N       3.134150       9.395705       6.218777      -0.255337      35.165953 0.54272194E+03  0.13280847E+05                                 9.001863                            7.549883      -0.011595       2.014818                    0.998630      28.552115      79.635194       0.635511       0.393853      -1.095874      -0.049689       0.119403      -0.003356       0.129373       0.035254       0.029701       0.036379       0.032758       0.054919      -0.052640      -0.017152       0.069792              9.933310       8.605774      -3.010119       2.008051      13.897823       0.015888       7.296334           0.000001
          162              N       1.942124      10.952659       5.209705       0.080255      26.207313 0.32694256E+03  0.70384249E+04                                 7.404732                            5.804783       0.001990       2.094271                    0.998593      22.814332      59.406505       0.736157       0.386484      -1.102628      -0.042085       0.025163       0.017851       0.052182      -0.041403       0.072946      -0.002500      -0.027344      -0.025997      -0.089465       0.008929       0.080535              8.456397       9.319456      -3.012209       3.645610       9.070292      -1.207717       6.979442          -0.000003
          163              N       5.095945      12.213180       4.291433       0.048545      28.970700 0.37241439E+03  0.82409194E+04                                 7.888804                            6.181120       0.136135       2.132754                    0.998544      23.243192      60.357251       0.719478       0.384715      -1.109484       0.030777      -0.021309      -0.013815       0.039902      -0.078079       0.065217       0.009648      -0.006090       0.088028      -0.114129       0.020613       0.093516              9.163973      11.071747      -4.904116       3.224186       8.962170      -1.517504       7.458001          -0.000005
          164              N       3.639024      13.753699       3.668980      -0.293461      38.025075 0.59599508E+03  0.14929727E+05                                 9.521548                            7.944612      -0.098529       1.978825                    0.997801      29.415061      83.003978       0.615691       0.397131      -1.093619       0.079634      -0.111559      -0.034233       0.141276       0.015659       0.055185       0.033936       0.030303       0.145788      -0.051682      -0.040790       0.092472             10.620921       9.748649      -4.566254       1.520667      13.499996      -0.212698       8.614120          -0.000006
          165              N       6.412550      13.221295      14.324223      -0.255337      35.165951 0.54272193E+03  0.13280846E+05                                 9.001863                            7.549883      -0.011595       2.014818                    0.998630      28.552114      79.635189       0.635511       0.393853      -1.095874      -0.049689      -0.119403       0.003356       0.129373      -0.035254      -0.029701       0.036379       0.032758       0.054919      -0.052640      -0.017152       0.069792              9.933310       8.605774       3.010118      -2.008051      13.897822       0.015889       7.296334           0.000001
          166              N       5.220524      11.664341      15.333295       0.080255      26.207316 0.32694261E+03  0.70384260E+04                                 7.404733                            5.804783       0.001990       2.094271                    0.998593      22.814333      59.406507       0.736157       0.386484      -1.102628      -0.042085      -0.025163      -0.017851       0.052182       0.041403      -0.072946      -0.002500      -0.027344      -0.025997      -0.089465       0.008929       0.080535              8.456397       9.319456       3.012209      -3.645611       9.070293      -1.207717       6.979442          -0.000003
          167              N       1.817545      10.403820      16.251567       0.048545      28.970700 0.37241440E+03  0.82409195E+04                                 7.888804                            6.181120       0.136136       2.132754                    0.998544      23.243192      60.357250       0.719478       0.384715      -1.109484       0.030777       0.021309       0.013815       0.039902       0.078079      -0.065217       0.009648      -0.006090       0.088028      -0.114129       0.020613       0.093516              9.163973      11.071747       4.904115      -3.224186       8.962170      -1.517504       7.458002          -0.000005
          168              N       0.360624       8.863301      16.874020      -0.293461      38.025077 0.59599512E+03  0.14929728E+05                                 9.521549                            7.944613      -0.098529       1.978825                    0.997801      29.415062      83.003983       0.615691       0.397131      -1.093619       0.079634       0.111559       0.034233       0.141276      -0.015659      -0.055185       0.033936       0.030303       0.145788      -0.051682      -0.040790       0.092472             10.620922       9.748649       4.566254      -1.520667      13.499996      -0.212698       8.614120          -0.000006
          169              N       3.422650       1.856705       4.052723      -0.255337      35.165955 0.54272197E+03  0.13280848E+05                                 9.001863                            7.549883      -0.011595       2.014818                    0.998630      28.552116      79.635196       0.635511       0.393853      -1.095874       0.049689       0.119403       0.003356       0.129373      -0.035254       0.029701      -0.036379       0.032758       0.054919      -0.052640      -0.017152       0.069792              9.933310       8.605774       3.010119       2.008051      13.897824      -0.015888       7.296334           0.000001
          170              N       4.614676       3.413659       5.061795       0.080255      26.207313 0.32694256E+03  0.70384248E+04                                 7.404732                            5.804783       0.001990       2.094270                    0.998593      22.814332      59.406506       0.736157       0.386484      -1.102628       0.042085       0.025163      -0.017851       0.052182       0.041403       0.072946       0.002500      -0.027344      -0.025997      -0.089465       0.008929       0.080535              8.456397       9.319456       3.012209       3.645610       9.070292       1.207717       6.979442          -0.000003
          171              N       1.460855       4.674180       5.980067       0.048545      28.970698 0.37241437E+03  0.82409187E+04                                 7.888803                            6.181120       0.136136       2.132754                    0.998544      23.243191      60.357246       0.719478       0.384715      -1.109484      -0.030777      -0.021309       0.013815       0.039902       0.078079       0.065217      -0.009648      -0.006090       0.088028      -0.114129       0.020613       0.093516              9.163972      11.071746       4.904115       3.224186       8.962170       1.517504       7.458001          -0.000005
          172              N       2.917776       6.214699       6.602520      -0.293461      38.025074 0.59599507E+03  0.14929727E+05                                 9.521548                            7.944612      -0.098528       1.978825                    0.997801      29.415060      83.003973       0.615691       0.397131      -1.093620      -0.079634      -0.111559       0.034233       0.141276      -0.015659       0.055185      -0.033936       0.030303       0.145788      -0.051682      -0.040790       0.092472             10.620921       9.748648       4.566254       1.520667      13.499995       0.212699       8.614120          -0.000006
          173              O       5.505089       7.466776       4.919021      -0.587220      35.176618 0.59903293E+03  0.14769328E+05                                 8.390278                            7.517323       0.423620       2.179281                    0.996427      28.059037      74.269990       0.702246       0.353759      -1.145181      -0.037282       0.005539      -0.000120       0.037691      -0.001017       0.015919       0.004281      -0.080103       0.212789      -0.077253       0.004361       0.072892              8.858427       7.205251      -0.179860       0.153833       6.455900       2.012585      12.914131           0.000002
          174              O       3.760980       7.444310       3.586808      -0.614601      32.039891 0.54397129E+03  0.13097508E+05                                 7.878312                            7.185907       0.748491       2.274437                    0.997063      28.316715      74.164220       0.714620       0.355974      -1.142944       0.019730      -0.007049       0.014470       0.025462       0.006035      -0.007788      -0.000706       0.014884      -0.288668      -0.096622       0.038557       0.058065              8.178419      11.618362      -0.592218      -0.659420       6.361966       0.713594       6.554930           0.000004
          175              O       4.440921       7.785224      18.277313      -0.608390      34.448223 0.54696539E+03  0.13194652E+05                                 8.323582                            7.161917       0.620661       2.240290                    0.997679      28.122981      73.854188       0.722001       0.351666      -1.145823      -0.002344      -0.039319      -0.027518       0.048049       0.056961      -0.011728      -0.054251       0.057768      -0.026551      -0.083992      -0.001905       0.085896              9.114528       9.638390       3.725955      -2.699174       9.811888      -2.260012       7.893305           0.000002
          176              O       3.872446       5.760550      17.737237      -0.585184      33.055164 0.56277030E+03  0.13629251E+05                                 8.029001                            7.298963       0.670279       2.273334                    0.994871      27.433242      71.433424       0.712431       0.354995      -1.146792       0.001054       0.024537       0.001875       0.024631      -0.057284       0.031037       0.027357       0.002224       0.045974      -0.082394       0.032309       0.050084              8.314687       7.071811      -0.490971      -1.676703       9.273814       2.716310       8.598436           0.000004
          177              O       4.330111       7.611224      15.190521      -0.587220      35.176615 0.59903285E+03  0.14769326E+05                                 8.390277                            7.517322       0.423620       2.179281                    0.996427      28.059035      74.269983       0.702246       0.353759      -1.145181       0.037282      -0.005539      -0.000120       0.037691      -0.001017      -0.015919      -0.004281      -0.080103       0.212789      -0.077253       0.004361       0.072892              8.858427       7.205251      -0.179860      -0.153833       6.455900      -2.012585      12.914130           0.000002
          178              O       6.074220       7.633690      13.858308      -0.614601      32.039889 0.54397125E+03  0.13097507E+05                                 7.878312                            7.185906       0.748491       2.274437                    0.997063      28.316715      74.164218       0.714620       0.355974      -1.142944      -0.019730       0.007049       0.014470       0.025462       0.006035       0.007788       0.000706       0.014884      -0.288668      -0.096622       0.038557       0.058065              8.178419      11.618361      -0.592218       0.659421       6.361965      -0.713594       6.554930           0.000004
          179              O       5.394279       7.292776       8.005813      -0.608390      34.448217 0.54696527E+03  0.13194649E+05                                 8.323581                            7.161916       0.620661       2.240290                    0.997679      28.122979      73.854180       0.722001       0.351666      -1.145823       0.002344       0.039319      -0.027518       0.048049       0.056961       0.011728       0.054251       0.057768      -0.026551      -0.083992      -0.001905       0.085896              9.114526       9.638389       3.725954       2.699174       9.811886       2.260011       7.893304           0.000002
          180              O       5.962754       9.317450       7.465737      -0.585184      33.055164 0.56277031E+03  0.13629252E+05                                 8.029001                            7.298963       0.670279       2.273334                    0.994871      27.433242      71.433426       0.712431       0.354995      -1.146792      -0.001054      -0.024537       0.001875       0.024631      -0.057284      -0.031037      -0.027357       0.002224       0.045974      -0.082394       0.032309       0.050084              8.314687       7.071811      -0.490971       1.676703       9.273814      -2.716310       8.598436           0.000004
          181              O       1.051711      15.005776       5.352479      -0.587220      35.176616 0.59903289E+03  0.14769327E+05                                 8.390277                            7.517322       0.423620       2.179281                    0.996427      28.059036      74.269986       0.702246       0.353759      -1.145181       0.037282       0.005539       0.000120       0.037691       0.001017       0.015919      -0.004281      -0.080103       0.212789      -0.077253       0.004361       0.072892              8.858427       7.205251       0.179860       0.153833       6.455900      -2.012585      12.914130           0.000002
          182              O       2.795820      14.983310       6.684692      -0.614601      32.039884 0.54397113E+03  0.13097503E+05                                 7.878311                            7.185905       0.748492       2.274437                    0.997063      28.316713      74.164209       0.714620       0.355974      -1.142944      -0.019730      -0.007049      -0.014470       0.025462      -0.006035      -0.007788       0.000706       0.014884      -0.288668      -0.096622       0.038557       0.058065              8.178417      11.618359       0.592218      -0.659420       6.361964      -0.713593       6.554929           0.000004
          183              O       2.115879       0.246224      12.537187      -0.608390      34.448214 0.54696522E+03  0.13194647E+05                                 8.323581                            7.161915       0.620661       2.240290                    0.997679      28.122978      73.854177       0.722001       0.351666      -1.145823       0.002344      -0.039319       0.027518       0.048049      -0.056961      -0.011728       0.054251       0.057768      -0.026550      -0.083992      -0.001905       0.085896              9.114526       9.638388      -3.725954      -2.699174       9.811886       2.260011       7.893304           0.000002
          184              O       2.684354      13.299550      13.077263      -0.585184      33.055161 0.56277024E+03  0.13629249E+05                                 8.029000                            7.298963       0.670279       2.273334                    0.994871      27.433241      71.433420       0.712431       0.354995      -1.146792      -0.001054       0.024537      -0.001875       0.024631       0.057284       0.031037      -0.027357       0.002224       0.045974      -0.082394       0.032309       0.050084              8.314686       7.071810       0.490971      -1.676703       9.273814      -2.716310       8.598435           0.000004
          185              O       2.226689       0.072224      15.623979      -0.587220      35.176614 0.59903281E+03  0.14769325E+05                                 8.390277                            7.517322       0.423620       2.179281                    0.996427      28.059034      74.269979       0.702246       0.353759      -1.145181      -0.037282      -0.005539       0.000120       0.037691       0.001017      -0.015919       0.004281      -0.080103       0.212789      -0.077253       0.004361       0.072892              8.858427       7.205251       0.179860      -0.153833       6.455899       2.012585      12.914130           0.000002
          186              O       0.482580       0.094690      16.956192      -0.614601      32.039891 0.54397130E+03  0.13097508E+05                                 7.878312                            7.185906       0.748491       2.274437                    0.997063      28.316716      74.164221       0.714620       0.355974      -1.142944       0.019730       0.007049      -0.014470       0.025462      -0.006035       0.007788      -0.000706       0.014884      -0.288668      -0.096622       0.038557       0.058065              8.178419      11.618361       0.592218       0.659420       6.361966       0.713594       6.554930           0.000004
          187              O       1.162521      14.831776       2.265687      -0.608390      34.448214 0.54696520E+03  0.13194647E+05                                 8.323581                            7.161915       0.620661       2.240290                    0.997679      28.122977      73.854174       0.722001       0.351666      -1.145823      -0.002344       0.039319       0.027518       0.048049      -0.056961       0.011728      -0.054251       0.057768      -0.026551      -0.083992      -0.001905       0.085896              9.114526       9.638389      -3.725954       2.699174       9.811886      -2.260011       7.893304           0.000002
          188              O       0.594046       1.778450       2.805763      -0.585184      33.055163 0.56277029E+03  0.13629251E+05                                 8.029001                            7.298963       0.670280       2.273334                    0.994871      27.433242      71.433424       0.712431       0.354995      -1.146792       0.001054      -0.024537      -0.001875       0.024631       0.057284      -0.031037       0.027357       0.002224       0.045974      -0.082394       0.032309       0.050084              8.314687       7.071811       0.490971       1.676703       9.273814       2.716310       8.598436           0.000004

******************************************************
Auxiliary information for the entire system
The total spin magnetic moment of the unit cell is   0.000204
The total net atomic charge of the unit cell is   -0.000005
Accuracy of reproducing the electrostatic potential in the unit cell:
  The inner radius (bohr) =    5.0000
  The outer radius (bohr) =   12.0000
  Valid grid points have density less than (e/(bohr^3)) =    0.0001
  The number of valid grid points were=         7324
  The rms potential error without charges in kcal/mol is=      3.38184
  The rms potential error with partial charges in kcal/mol is=      0.57097
  The RRMSE value at monopole order=      0.16883
  The rms potential error with partial charges and cloud penetration in kcal/mol is=      0.57818
  The RRMSE value at monopole order with cloud penetration is=      0.17097
  The rms potential error with partial charges and atomic dipoles in kcal/mol is=      0.36717
  The RRMSE value at dipole order=      0.10857
  The rms potential error with partial charges, atomic dipoles and cloud penetration in kcal/mol is=      0.37528
  The RRMSE value at dipole order with cloud penetration=      0.11097

******************************************************
The electron densities and ab initio electrostatic potential were computed in VASP using the PBE functional and
projector augmented wave method. See the main text of the journal article for a description of computational details.
The atomic charges, dipoles, and quadrupoles were computed with the DDEC6 method as described in
(a) T. A. Manz and N. Gabaldon Limas, RSC Adv. 6 (2016) 47771-47801 DOI: 10.1039/c6ra04656h
(b) N. Gabaldon Limas and T. A. Manz, RSC Adv. 8 (2018) 2678-2707 DOI: 10.1039/c7ra11829e.
For each atom in the material, the electron cloud parameters were fit to the spherically averaged atom-in-material
electron density using radial positions for which this density was between 10^-4 and 10^-2 electrons per cubic bohr.
The polarizabilities, dispersion coefficients, and quantum Drude oscillator (QDO) parameters were fit using the MCLF method.
The magnetic structure of the system was optimized in VASP from the default ferromagnetic initial guess using spin polarization.
The atomic spin moments (ASMs) were computed on this optimized magnetic structure using the DDEC6 partition as inputs
to the method of T. A. Manz and D. S. Sholl, J. Chem. Theory Comput. 7 (2011) 4146-4164 DOI: 10.1021/ct200539n.
The RMSE and RRMSE were computed using a uniform grid with Ewald summation.
